# Supplementary material for: A brief history of bird flu
Source: Philos Trans R Soc Lond B Biol Sci. 2019 May 6;374(1775):20180257. doi: 10.1098/rstb.2018.0257 (PMC6553608; doi:10.1098/rstb.2018.0257)
Supplement: Data for segments 1,2,3,5,7,8 - 8809 taxa for display [file rstb20180257supp3.zip › internals_subsample_for_display/hxnx_all_seg5_8809_with_og.fas]

>H6N1_Avian_KX979408_A/greater_white-fronted_goose/Netherlands/11/2009|2009.937
atggcgtctcaaggcaccaaacgatcttatgaacagatggagactggtggagaacgccagaatgccactgagatcagagcatctgttggaagaatggttggtggaattgggaggttttacatacaaatgtgcactgaactcaaactcagcaactatgaaggaaggctgatccagaacagcataacaatagagagaatggttctctctgcatttgatgaaaggaggaacaaatacctggaagaacatcccagtgcgggaaaggacccgaagaaaactggaggtccaatttatcgaaggagagatgggaaatgggtgagagagctgatcctgtatgacaaagaggagatcaggaggatctggcgtcaagcgaacaatggagaagacgcaactgctggtctcactcacctgatgatctggcattccaatctaaatgatgccacataccagaggacgagagctctcgtgcgtactgggatggaccccagaatgtgctctcttatgcaaggatcaactctcccaaggaggtctggagctgctggtgcagcagtaaagggagtcgggacgatggtgatggaactaattcggatgataaagcgaggaattaatgatcgaaatttctggagaggcgagaatggacgaaggacaaggattgcatatgagagaatgtgcaacatcctcaaagggaagttccaaacagcagcacaaagagcaatgatggaccaggtgcgagaaagcaggaatcctggcaatgctgaaattgaagatctcatctttctagcacggtctgcactcatcctgagaggatcagtggcccataagtcctgcttgcctgcttgtgtgtacggacttgctgtggccagtggatacgactttgagagagaagggtactctctagtgggaatagatcctttccgtctgcttcaaaacagccaggtcttcagtctcattagaccaaatgagaatccagcacacaagagtcaattggtgtggatggcatgccattctgcagcattcgaggatctgagagtctcaagtttcatcagagggacaagagtagtcccaagaggacaactatccaccagaggagttcaaattgcttcaaatgagaacatggaaacaatggactccagcactcttgaactgagaagcagatattgggctataagaaccaggagtggaggaaacaccaaccaacagagagcatctgcaggacaaatcagtgtacagcccactttctcggtacagagaaatcttcccttcgaaagagcgaccattatggcggcgttcacagggaatactgagggcagaacatctgacatgaggactgaaatcataagaatgatggaaagtgccagaccagaagatgtgtctttccaggggcggggagtcttcgagctctcggacgaaaaggcaacgaacccgatcgtgccttcctttgacatgagtaatgaaggatcttatttcttcggagacaatgcagaggagtatgacaattaa
>H3N8_Avian_KX979334_A/turnstone/Netherlands/1/2010|2010.770
atggcgtctcaaggcaccaaacgatcttatgaacagatggaaactggtggagaacgccagaatgccactgaaatcagagcatctgttggaagaatggttggtggaattgggagattttacatacagatgtgcactgagctcaaactcagcgactatgaagggaggctgatccagaacagcataacaatagagagaatggttctctctgcattcgatgaaaggaggaacaaatacctggaagaacatcccagtgcggggaaggatccgaagaaaactggaggtccaatttatcgaaggagggacgggaaatggatgagagagctgattctgtatgacaaagaggagatcaggagaatctggcgtcaggcgaacaatggagaagacgcaactgctggtctcactcacctgatgatctggcattccaacctaaatgatgccacataccagagaactagagctcttgtgcgtactgggatggaccccagaatgtgctctctgatgcaaggatcaactctcccgaggaggtctggagctgctggcgcagcagtaaagggagtcggaacgatggtgatggaactaattcggatgataaaacgaggaattaatgatcggaatttctggagaggcgaaaatggacggagaacaaggattgcatatgagaggatgtgcaacatcctcaaagggaaattccaaacagcagcacaaagagcaatgatggaccaagtgcgagaaagcagaaatcccgggaatgctgaaattgaagatctcattttcctggcacggtctgcgctcatcctgagaggatcagtggcccataagtcctgccttcctgcttgtgtgtacgggcttgctgtggccagtggatatgactttgaaagagaagggtactctctagttggaatagatcctttccgtctgcttcaaaacagccaggtcttcagtctcattagaccaaatgagaacccagcacacaagagtcaattggtgtggatggcatgccattctgcagcatttgaggacctgagagtctcaagtttcatcagagggacaagagtagtcccaagaggacaactatccaccagaggagttcaaattgcttcaaatgagaacatggaaacaatggactccagcactcttgaactgaggagcagatattgggctataaggaccaggagtggaggaaacaccaaccaacagagagcatctgcaggacaaatcagtgtacagcctactttctcggtacagagaaatcttcccttcgaaagagcgaccattatggcggcgttcacaggaaatactgagggcagaacatctgacatgaggactgaaatcataagaatgatggaaagtgccagaccagaagatgtgtctttccaggggcggggagtcttcgagctctcggacgaaaaggcaacgaacccgatcgtgccttcctttgacatgagtaatgaaggatcttatttcttcggagacaatgcagaggagtatgacaattaa
>H6N5_Avian_CY149447_A/greylag_goose/Iceland/1459/2011|2011.833
atggcgtctcaaggcaccaaacgatcttatgaacagatggagactggtggagaacgccagaatgccactgagatcagagcatctgttggaagaatggttggtggaattgggaggttttacatacagatgtgcactgaactcaaactcagcgattatgaaggaaggctgatccagaacagcataacaatagagagaatggttctctctgcatttgatgaaaggaggaacaaatacctggaagaacatcccagtgcggggaaggatccgaagaaaactggaggtccaatttatcgaaggagagatgggaaatggatgagagagctgatcctgtatgacaaagaggagatcaggaggatctggcgtcaagcgaacaatggagaagacgcaactgctggtctcactcacctgatgatctggcattccaatctaaatgatgccacataccagaggacaagagctctcgtgcgtactgggatggaccccagaatgtgctctcttatgcaaggatcaactctcccaaggaggtctggagctgctggtgcagcagtaaagggagtcgggacgatggtgatggaactaattcggatgataaagcgaggaattaatgatcggaatttctggagaggcgagaatggacgaaggacaaggattgcatatgagagaatgtgcaacatcctcaaagggaagttccaaacagcagcacaaagagcaatgatggatcaggtgcgagaaagcaggaatcctggcaatgctgaaattgaagatctcatctttctggcacggtctgcactcatcctgagaggatcagtggcccataaatcctgcttgcctgcttgtgtgtacgggcttgctgtggccagtggattcgactttgagagagaagggtactctctagttggaatggatcctttccgtctgcttcaaaacagccaggtcttcagtctcattagaccaaatgagaatccagcacacaagagtcaattggtgtggatggcatgccattctgcagcattcgaggatctgagagtctcaagtttcatcagaggggcaagagtagtcccaagaggacaactatccaccagaggagttcaaattgcttcaaacgagaacatggaaacaatggactccagcactcttgaactgagaagcagatattgggctataagaaccaggagtggaggaaacaccaaccaacagagagcatctgcaggacaaatcagtgtacagcccactttctcggtacagagaaatcttcccttcgaaagagcgaccattatggcggcgttcacagggaatactgagggcagaacatctgacatgaggactgaaatcataagaatgatggaaagtgccagaccagaagatgtgtctttccaggggcggggagtcttcgagctctcggacgaaaaggcaacgaacccgatcgtgccttcctttgacatgagtaatgaagggtcttatttcttcggagacaatgcagaggagtatgacaattaa
>H6N5_Avian_CY149503_A/greylag_goose/Iceland/0948/2011|2011.833
atggcgtctcaaggcaccaaacgatcttatgaacagatggagactggtggagaacgccagaatgccactgagatcagagcatctgttggaagaatggttggtggaattgggaggttttacatacagatgtgcactgaactcaaactcagcgactatgaagggaggctgatccagaacagcataacaatagagagaatggtcctctctgcatttgatgaaaggaggaacaagtacctggaagagcatcccagcgcggggaaggacccgaagaaaactggaggtccaatttatcgaaggagagatgggaaatgggtgagagagctgatcctgtatgacaaagaggagatcaggaggatctggcgtcaagcgaacaatggagaagacgcaactgctagtctcactcacctgatgatctggcattccaacctgaatgacgccacataccagagaacaagagctctcgtgcgtactgggatggaccccagaatgtgctctcttatgcagggatcaactctcccgaggagatctggagctgctggtgcagcagtaaagggagtcgggacgatggtgatggagctaattcggatgataaaacgagggattaatgatcggaatttctggagaggcgaaaatggacgaaggacaaggattgcatatgagagaatgtgcaacatcctcaaagggaaattccaaacagcagcacaaagagcaatgatggatcaggtgcgagaaagcaggaatcctggaaatgctgaaattgaggatctcatctttctggcacggtctgcactcatcctgagaggatcagtggcccataagtcctgtctacctgcttgtgtatacggacttgctgtggccagtggatatgactttgagagagaagggtattctctagttggaatagatcctttccgtctgcttcaaaacagccaggtattcagtctcattagaccaaatgagaatccagcacacaagagtcagttggtgtggatggcatgccattctgcagcattcgaagacctgagagtctcaagtttcatcagagggacaagagtagtcccaagaggacaactatccaccagaggagttcaaattgcttcaaatgagaatatggaaacaatggactccagcactcttgaaatgaggagcagatattgggccataagaaccaggagtggaggaaatactaaccaacagagagcgtctgcagggcaaatcagtgtacagcccactttctcggtacagagaaatcttcccttcgaaagggcgaccattatggcggcgttcacagggaatactgagggcagaacatctgacatgaggactgaaatcataagaatgatggaaagtgccagaccagaggatgtgtctttccaggggcggggagtcttcgagctctcggacgaaaaggcaacgaacccgatcgtgccttcctttgacatgagtaatgaaggatcttatttcttcggagacaatgcagaggagtatgacaattaa
>H6N2_Avian_KX978926_A/greater_white-fronted_goose/Netherlands/6/2010|2010.893
atggcgtctcaaggcaccaaacgatcttatgagcagatggaaactggtggagaacgccagaatgctactgagatcagagcatctgttggaagaatggttggtggaattgggaggttttacatacagatgtgcactgagctcaaactcagcgactatgaagggaggctgatccagaacagcataacaatagagagaatggtcctctctgcattcgatgaaagaaggaacaaatatctggaagaacatcccagtgcggggaaggacccgaagaagactggaggtccaatctaccgaaggagagacgggaaatggatgagggagttgattctgtatgacaaagaggagatcaggaggatctggcgtcaagcgaacaatggagaagatgcaactgctggtctcactcatctgatgatctggcattccaacctgaatgatgccacataccagagaacgagagctctcgtgcgcactggtatggacccaagaatgtgctctctgatgcagggatcaaccctcccgagaagatctggagctgctggtgcagcagtaaaaggagtcgggacgatggtgatggaactaattcggatgataaagcgggggattaacgataggaatttctggaggggcgaaaacggaagaaggacaagaattgcatatgagagaatgtgcaacatcctcaaagggaaattccaaacagcagcacaaagagcaatgatggatcaagtacgagaaagcagaaatcctgggaatgctgaaattgaagacctcatctttctggcacggtctgcactcatcctgagaggatcagtggcccataagtcctgcttgcccgcttgtgtgtacggacttgctgtggccagtggatatgactttgagagagaaggatactctctggtcggaatagatcctttccgtcttcttcaaaacagccaggtcttcagtctcattaggccaaatgagaatccagcacacaagagtcaattggtatggatggcatgtcattctgcagcgttcgaagacctgagagtgtcaagtttcatcagagggacaagagtggtcccaagaggacaactatccaccagaggagtccaaattgcttcaaatgagaacatggaaacaatggactccagtactctcgaactgagaagcagatattgggctataagaaccagaagtggaggaaacaccaaccagcagagagcgtctgcaggacaaatcagtgtacaacctaccttctcagtacagagaaatctccccttcgaaagagcgaccattatggcggcatttacagggaacactgaaggcagaacatctgacatgaggactgaaatcataagaatgatggaaagtgccagaccagaagatgtgtctttccaggggcggggagtcttcgagctctcggacgaaaaggcaacgaacccgatcgtgccttcctttgacatgagtaatgaaggatcttatttcttcggagataatgcagaggagtatgacaattaa
>H5N2_Avian_KX978657_A/Eurasian_wigeon/Netherlands/1/2010|2010.737
atggcgtctcaaggcaccaaacgatcttatgaacagatggaaactggtggagaacgccagaatgccactgaaatcagagcatctgttggaagaatggttggtggaattgggagattttacatacagatgtgcactgagctcaaactcagcgactatgaagggaggctgatccagaacagcataacaatagagagaatggttctctctgcattcgatgaaaggaggaacaaatacctggaagaacatcccagtgcggggaaggatccaaagaaaactggaggtccaatttatcgaaggagggacgggaaatggatgagagagctgattctgtatgacaaagaggagatcagaagaatctggcgtcaggcgaacaatggagaagacgcaactgctggtctcactcacctgatgatctggcattccaacctaaatgatgccacataccagagaactagagctctcgtgcgtactgggatggaccccagaatgtgctctctgatgcaaggatcaactctcccgaggaggtctggagctgctggcgcagcaataaagggagtcggaactatggtgatggaactaattcggatgataaaacgaggaattaatgatcggaatttctggagaggcgaaaatggacggagaacaaggattgcatatgagaggatgtgcaacatcctcaaagggaaattccaaacagcagcacaaagagcaatgatggaccaagtgcgagaaagcagaaatcccgggaatgctgagattgaagatctcattttcctggcacgatctgcgctcatcctgagaggatcagtggcccataagtcctgtcttcctgcttgtgtatacgggcttgctgtggtcagtggatatgactttgaaagagaagggtactctctagttggaatagatcctttccgtctgcttcaaaacagccaggtcttcagtctcattagaccaaatgagaacccagcacacaagagtcaattggtgtggatggcatgccattctgcagcatttgaggacctgagagtctcaagtttcatcagagggacaagagtagtcccaagaggacagctatccaccagaggagttcaaattgcttcaaatgagaacatggaaacaatggactccagcactcttgaactgaggagcagatattgggctataaggaccaggagtggaggaaacaccaaccaacagagagcatctgcaggacaaatcagtgtacagcctactttctcagtacagagaaaccttcctttcgaaagagcgaccattatggcggcgttcacagggaatactgagggcagaacatctgacatgaggactgaaatcataagaatgatggaaagtgccagaccagaagatgtgtctttccaggggcggggagtcttcgagctctcggacgaaaaggcaacgaacccgatcgtgccttcctttgacatgagtaatgaaggatcttatttcttcggagacaatgcagaggagtatgacaattaa
>H5N2_Avian_CY149351_A/great_black-backed_gull/Iceland/1110/2011|2011.789
atggcgtctcaaggcaccaaacgatcttatgaacagatggagactggtggagaacgccagaatgccactgagatcagagcatctgttggaagaatggttggtggaattgggaggttttacatacagatgtgcactgaactcaaactcagcgactatgaagggaggctgatccagaacagcataacaatagagagaatggtcctctctgcatttgatgaaaggaggaacaagtacctagaagagcatcccagcgcggggaaggacccgaagaaaactggaggtccaatttatcgaaggagagatgggaaatgggtgagagagctgatcctgtatgacaaagaggagatcaggaggatctggcgtcaagcgaacaatggagaagacgcaactgctggtctcactcacctgatgatctggcattccaacctgaatgacgccacataccagagaacaagagctctcgtgcgtactgggatggaccccagaatgtgctctcttatgcagggatcaactctcccgaggagatctggagctgctggtgcagcagtaaagggagtcgggacgatggtgatggagctaattcggatgataaaacgagggattaatgatcggaatttctggagaggcgaaaatggacgaaggacaaggactgcatatgagagaatgtgcaacatcctcaaagggaaattccaaacagcagcacaaagagcaatgatggatcaggtgcgagaaagcaggaatcctggaaatgctgaaattgaggatctcatctttctggcacggtctgcactcattctgagaggatcagtggcccataagtcctgtctgcctgcttgtgtgtacggacttgctgtggccagtggatatgactttgagagagaagggtattctctagttggaatagatcctttccgtctgcttcaaaacagccaggtattcagtctcattagaccaaatgagaatccagcacacaagagtcagttggtgtggatggcatgccattctgcagcattcgaagacctgagagtctcaagtttcatcagagggacaagagtagtcccaagaggacaactatccaccagaggagttcaaattgcttcaaatgagaatatggaaacaatggactccagcactcttgaactgagaagcagatattgggccataagaaccaggagtggaggaaataccaaccaacagagagcgtctgcagggcaaatcagtgtacaacccactttctcggtacagagaaatcttcccttcgaaagagcgaccattatggcggcgttcacagggaatactgagggcagaacatctgacatgaggactgaaatcataagaatgatggaaagtgccagaccagaggatgtgtctttccaggggcggggagtcttcgagctctcggacgaaaaggcaacgaacccgatcgtgccttcctttgacatgagtaatgaaggatcttatttcttcggagacaatgcagaggagtatgacaattaa
>H1N1_Avian_KX978446_A/greater_white-fronted_goose/Netherlands/1/2012|2012.885
atggcgtctcaaggcaccaaacgatcttatgaacagatggaaactggtggagaacgccagaatgccactgaaatcagagcatctgttggaagaatggttggtggaattgggagattttacatacagatgtgcactgagctcaaactcagcgactatgaagggaggctgatccagaacagcataacaatagagagaatggtcctctctgcattcgatgaaagaaggaacaaatacctggaagaacatcccagtgcggggaaggatccgaagaaaactggaggtccaatttatcgaaggagggacgggaaatggatgagagagctgattctgtatgacaaagaggagatcaggagaatctggcgtcaggcgaacaatggagaagacgcaactgctggtctcactcacctgatgatctggcattccaacctaaatgatgccacataccagagaactagagctctcgtgcgtactgggatggaccccagaatgtgctctctgatgcaaggatcaactctcccgaggaggtctggagctgctggcgcagcagtaaagggagtcggaacgatggtgatggaactaattcggatgataaaacgaggaattaatgatcggaatttctggagaggcgaaaatggacggagaacaaggattgcatatgagaggatgtgcaacatcctcaaagggaaattccaaacagcagcacaaagagcaatgatggaccaagtgcgagaaagcagaaatcccgggaatgctgaaattgaagatctcattttcctggcacggtctgcactcatcctgagaggatcagtggcccataagtcctgccttcctgcttgtgtgtacgggcttgctgtggccagtggatatgactttgaaagagaaggatactctctagttggaatagatcctttccgtctgcttcaaaacagccaggtcttcagtctcattagaccaaatgagaacccagcacacaagagtcaattggtgtggatggcatgccattctgcagcatttgaggacctgagagtctcaagtttcatcagagggacaagagtagtcccaagaggacaactatccaccagaggagttcaaattgcttcaaatgagaacatggaaacaatggactccagcactcttgaactgaggagcagatattgggctataaggaccaggagtggaggaaacaccaaccaacagagagcatctgcaggacaaatcagtgtacagcctactttctcagtacagagaaatcttcccttcgaaagagcgaccattatggcggcgttcacaggaaatactgaaggcagaacatctgacatgaggactgaaattataagaatgatggaaagtgccagaccagaagatgtgtctttccaggggcggggagtcttcgagctctcggacgaaaaggcaacgaacccgatcgtgccttcctttgacatgagtaatgaaggatcttatttcttcggagacaatgcagaggagtatgacaattaa
>H5N3_Avian_KX978800_A/greater_white-fronted_goose/Netherlands/5/2010|2010.866
atggcgtctcaaggcaccaaacgatcttatgaacagatggagactggtggagaacgccagaatgccactgagatcagagcatctgttggaagaatggttggtggaattgggaggttttacatacagatgtgcactgaactcaaactcagcgactatgaagggaggctgatccagaacagcataacaatagagagaatggtcctctctgcatttgatgaaaggaggaacaagtacctggaagagcatcccagcgcggggaaggacccgaagaaaactggaggtccaatttatcgaaggagagatgggaaatgggtgagagagctgatcctgtatgacaaagaggagatcaggaggatctggcgtcaagcgaacaatggagaagacgcaactgctggtctcactcacctgatgatctggcattccaacctgaatgacgccacataccagagaacaagagctctcgtgcgtactgggatggaccccagaatgtgctctcttatgcagggatcaactctcccgaggagatctggagctgctggtgcagcaataaagggagtcgggacgatggtgatggagctaattcggatgataaaacgagggattaatgatcggaatttctggagaggcgaaaatggacgaaggacaaggattgcatatgagagaatgtgcaacatcctcaaagggaaattccaaacagcagcacaaagagcaatgatggatcaggtgcgagaaagcaggaatcctggaaatgctgaaattgaggatctcatctttctggcacggtctgcactcatcctgagaggatcagtggcccataagtcctgtctgcctgcttgtgtgtacggacttgctgtggccagtggatatgactttgagagagaagggtattctctagttggaatagatcctttccgtctacttcaaaacagccaggtattcagtctcattagaccaaatgagaatccagcacacaagagtcagttggtgtggatggcatgccattctgcagcattcgaagacctgagagtctcaagtttcatcagagggacaagagtagtcccaagaggacaactatccaccagaggagttcaaattgcttcaaatgagaatatggaaacaatggactccagcactcttgaactgaggagcagatattgggccataagaaccaggagtggaggaaataccaaccaacagagagcgtctgcagggcaaatcagtgtacagcccactttctcggtacagagaaatcttcccttcgaaagagcgaccattatggcggcgttcacagggaatactgagggcagaacatctgacatgagaactgaaatcataagaatgatggaaagtgccagaccagaggatgtgtctttccaggggcggggagtcttcgagctctcggacgaaaaggcaacgaacccgatcgtgccttcctttgacatgagtaatgaaggatcttatttcttcggagacaatgcagaggagtatgacaattaa
>H6N2_Avian_KX977901_A/greater_white-fronted_goose/Netherlands/9/2009|2009.995
atggcgtctcaaggcaccaaacgatcttatgaacagatggaaactggtggagaacgccagaatgccactgaaatcagagcatctgttggaagaatggttggcggaattgggagattttacatacagatgtgcactgagctcaaactcagcgactatgaagggaggctgatccagaacagcataacaatagagagaatggttctctctgcattcgatgaaaggaggaacaaatacctggaagaacatcccagtgcggggaaggatccgaagaaaactggaggtccaatttatcgaaggagggacgggaaatggatgagagagctgattctgtatgacaaagaggagatcaggagaatctggcgtcaggcgaacaatggagaagacgcaactgctggtctcactcacctgatgatctggcattccaacctaaatgatgccacataccagagaactagagctctcgtgcgtactgggatggaccccagaatgtgctctctgatgcaaggatcaactctcccgaggaggtctggagctgctggcgcagcagtaaagggagtcggaacgatggtgatggaactaattcggatgataaaacgaggaattaatgatcggaatttctggagaggcgaaaatggacggagaacaaggattgcatatgagaggatgtgcaacatcctcaaagggaaattccaaacagcagcacaaagagcaatgatggaccaagtgcgagaaagcagaaatcccgggaatgctgaaattgaagatctcattttcctggcacggtctgcgctcatcctgagaggatcagtggcccataagtcctgccttcctgcttgtgtgtacgggcttgctgtggtcagtggatatgactttgaaagagaagggtactctctagttggaatagatcctttccgtctgcttcaaaacagccaggtcttcagtctcattagaccaaatgagaacccagcacacaagagtcaattggtgtggatggcatgccattctgcagcatttgaggacctgagagtctcaagtttcatcagagggacaagagtagtcccaagaggacaactatccaccagaggagttcaaattgcttcaaatgagaacatggagacaatggactccagcactcttgaactgaggagcagatattgggctataaggaccaggagtggaggaaacaccaaccaacagagagcatctgcaggacaaatcagtgtacagcctactttctcggtacagagaaatcttcccttcgaaagagcgaccattatggcggcgttcacaggaaatactgagggcagaacatctgacatgaggactgaaatcataagaatgatggaaagtgccagaccagaagatgtgtctttccaggggcggggagtcttcgagctctcggacgaaaaggcaacgaacccgatcgtgccttcctttgacatgagtaatgaaggatcttatttcttcggagacaatgcagaggagtatgacaattaa
>H11N9_Avian_MF147045_A/European_herring_gull/Netherlands/1/2015|2015.041
atggcgtctcaaggcaccaaacgatcttatgaacagatggaaactggtggagaacgccagaatgccaccgaaatcagagcatctgttggaagaatggttggtggaattggaagattttacatacagatgtgcactgagctcaaactcagcgattatgaagggaggctaatccagaacagcataacaatagagagaatggtcctctctgcattcgatgaaagaaggaacaaatacctggaagaacatcccagtgcggggaaagatccgaagaaaactggaggtccaatttatcgaaggagggacgggaaatggatgagagagctgattctgtatgacaaagaggagatcaggagaatctggcgtcaggcgaacaatggagaagacgcaaccgctggtctcactcacctgatgatctggcattccaacctaaatgatgccacataccagagaactagagctctcgtgcgtactgggatggaccccagaatgtgctctctgatgcaaggatcaactctcccgaggaggtctggagctgctggtgcagcagtaaagggagtcggaacaatggtgatggaactgattcggatgataaaacgaggaattaatgatcggaacttctggagaggcgaaaatgggcggaaaacaaggattgcgtatgagaggatgtgcaacatcctcaaagggaagttccaaacagcagcacaaagagcaatgatggaccaagtgcgagaaagcagaaatcccgggaatgctgaaattgaagatctcattttcctggcacggtctgcgctcattctgagaggatcagtggcccataagtcctgccttcctgcttgtgtgtacgggcttgctgtggccagtggatatgactttgaaagagaagggtactctctagttggaatagatcctttccgtctgcttcaaaacagccaggtcttcagcctcattagaccaaatgagaacccagcacacaagagtcaattggtgtggatggcatgccattctgcagcatttgaggacctgagagtctcaagtttcatcagagggacaagagtagtcccaagagggcaactatccaccagaggagttcaaattgcttcaaatgagaacatggaaacaatggactccagcactcttgaactgaggagcagatattgggctataagaaccaggagtggaggaaacaccaatcaacagagagcatctgcaggacagatcagtgtacagcctactttctcggtacagagaaatcttcccttcgaaagagcgaccattatggctgcgttcacaggaaatactgaaggcagaacatctgacatgaggactgaaatcataagaatgatggaaagtgccagaccagaagatgtgtctttccaggggcggggagtcttcgagctctcggacgaaaaggcaacgaacccgatcgtgccttcctttgacatgagtaatgaaggatcttatttcttcggagacaatgcagaggagtatgacaattaa
>H6N8_Avian_KX978341_A/greater_white-fronted_goose/Netherlands/4/2010|2010.093
atggcgtctcaaggcaccaaacgatcttatgaacagatggaaactggtggagaacgccagaatgctactgagatcagagcatctgttggaagaatggttggtggaattgggagattctacatacagatgtgcactgaactcaagctcagcgactatgaaggaaggctgatccagaatagcataacaatagagagaatggttctctctgcatttgatgaaaggaggaacaaatatctggaagagcatcccagtgcgggaaaggacccaaagaagactggaggcccaatctaccgaagaagagacggaaagtggatgagagagctgattctgtatgacaaggaggaaatcaggaggatttggcgtcaagcgaacaatggagaagacgcaactgctggtctcactcacctgatgatctggcattccaatctgaatgatgccacataccagaggacaagagctctcgtgcgtactgggatggaccccagaatgtgctctctgatgcaaggatcaactctcccgaggagatctggagctgctggtgcagcagtaaagggagtcgggacgatggtaatggaactgattcggatgataaaaagagggattaatgatcggaatttctggagaggtgaaaatggacggagaacaaggattgcatacgagaggatgtgcaacatcctcaaagggaaattccaaacagcggcacaaagagcaatgatggatcaggtgcgagagagcagaaatcctgggaatgctgaaattgaagatctcatctttctggcacggtctgcactcatcctgagaggatcagtggcccataagtcctgcttgcctgcctgtgtatacggacttgccgtggccagtgggtatgactttgagagagagggatactccctggtcggaatagatcctttccgtctgcttcaaaacagccaagtcttcagtctcattaggccaaatgagaatccagcacataagagtcaattggtatggatggcatgccattccgcagcatttgaggacctgagagtctcaagtttcatcagagggacaagagtagtcccaagaggacaactatccaccagaggagttcaaattgcttcgaacgagaacatggaaacaatggactccagtactcttgaactaagaagcagatattgggctataaggaccaggagtggaggaaacaccaaccagcagagagcatctgcagggcaaatcagtgtacagcctactttctcagtacagagaaatctccccttcgaaagagcgaccattatggcggcatttacaggaaacactgagggcagaacatctgacatgaggactgaaatcataagaatgatggaaagtgccagaccagaagatgtgtctttccaggggcggggagtcttcgagctctcggacgaaaaggcaacgaacccgatcgtgccttcctttgacatgagtaacgagggatcttatttcttcggagacaatgcagaggagtatgacaattaa
>H5N3_Avian_KF885676_A/duck/Moscow/4182/2010|2010.871
atggcgtctcaaggcaccaaacgatcttatgaacagatggaaactggtggagaacgccagaatgccactgaaatcagagcatctgttggaaaaatggttggtggaattgggagattttacatacagatgtgcactgagctcaaactcagcgactatgaagggaggctgatccagaacagcataacaatagagagaatggttctctctgcattcgatgaaaggaggaacaaatacctggaagaacatcccagtgcggggaaggatccgaagaaaactggaggtccaatttatcgaaggagggacgggaaatggatgagagagctgattctgtatgacaaagaggagatcaggagaatctggcgtcaagcgaacaatggagaagacgcaactgctggtctcactcacctgatgatctggcattccaacctaaatgatgccacataccagagaactagagctctcgtgcgtactgggatggaccccagaatgtgctctttgatgcaaggatcaactctcccgaggaggtctggagctgctggcgcagcagtaaagggagtcggaacgatggtgatggaactaattcggatgataaaacgaggaattaatgatcggaatttctggagaggcgaaaatggacggagaacaaggattgcatatgagagaatgtgcaacatcctcaaagggaaattccaaacagcagcacaaagagcaatgatggaccaagtgcgagaaagcagaaatcctgggaatgctgaaattgaagatctcattttcctggcacggtctgcgctcatcctgagaggatcagtggcccataagtcctgccttcctgcttgtgtgtacgggcttgctgtggccagtggatatgactttgaaagagaagggtactctctagttggaatagatcctttccgtctgcttcaaaacagccaggtcttcagtctcattagaccaaatgagaacccagcacacaagagtcaattggtgtggatggcatgccattctgcagcatttgaagacctgagagtctcaagtttcatcagagggacaagagtagtcccaagaggacaactatccaccagaggagttcaaattgcttcaaatgagaatatggaaacaatggactccagcactcttgaactgaggagcagatattgggctataaggaccaggagtggaggaaacaccaaccaacagagggcatctgcaggacaaatcagtgtacagcctactttctcggtacagagaaatcttcccttcgaaagagcgaccattatggcggcgttcgcaggaaatactgagggcagaacatctgacatgaggactgaaatcataagaatgatggaaagtgccagaccagaagatgtgtctttccaggggcggggagtcttcgagctctcggacgaaaaggcaacgaacccgatcgtgccttcctttgacatgagtaatgaaggatcttatttcttcggagacaatgcagaggagtatgacaattaa
>H5N3_Avian_MF992943_A/duck/Moscow/4182-C/2010|2010.500
atggcgtctcaaggcaccaaacgatcttatgaacagatggaaactggtggagaacgccagaatgccactgaaatcagagcatctgttggaaaaatggttggtggaattgggagattttacatacagatgtgcactgagctcaaactcagcgactatgaagggaggctgatccagaacagcataacaatagagagaatggttctctctgcattcgatgaaaggaggaacaaatacctggaagaacatcccagtgcggggaaggatccgaagaaaactggaggtccaatttatcgaaggagggacgggaaatggatgagagagctgattctgtatgacaaagaggagatcaggagaatctggcgtcaagcgaacaatggagaagacgcaactgctggtctcactcacctgatgatctggcattccaacctaaatgatgccacataccagagaactagagctctcgtgcgtactgggatggaccccagaatgtgctctttgatgcaaggatcaactctcccgaggaggtctggagctgctggcgcagcagtaaagggagtcggaacgatggtgatggaactaattcggatgataaaacgaggaattaatgatcggaatttctggagaggcgaaaatggacggagaacaaggattgcatatgagagaatgtgcaacatcctcaaagggaaattccaaacagcagcacaaagagcaatgatggaccaagtgcgagaaagcagaaatcctgggaatgctgaaattgaagatctcattttcctggcacggtctgcgctcatcctgagaggatcagtggcccataagtcctgccttcctgcttgtgtgtacgggcttgctgtggccagtggatatgactttgaaagagaagggtactctctagttggaatagatcctttccgtctgcttcaaaacagccaggtcttcagtctcattagaccaaatgagaacccagcacacaagagtcaattggtgtggatggcatgccattctgcagcatttgaagacctgagagtctcaagtttcatcagagggacaagagtagtcccaagaggacaactatccaccagaggagttcaaattgcttcaaatgagaatatggaaacaatggactccagcactcttgaactgaggagcagatattgggctataaggaccaggagtggaggaaacaccaaccaacagagggcatctgcaggacaaatcagtgtacagcctactttctcggtacagagaaatcttcccttcgaaagagcgaccattatggcggcgttcgcaggaaatactgagggcagaacatctgacatgaggactgaaatcataagaatgatggaaagtgccagaccagaagatgtgtctttccaggggcggggagtcttcgagctctcggacgaaaaggcaacgaacccgatcgtgccttcctttgacatgagtaatgaaggatcttatttcttcggagacaatgcagaggagtatgacaattaa
>H5N2_Avian_KU143390_A/chicken/Wuhan/WHJF/2014|2014.953
atggcgtctcaaggcaccaaacgatcttatgaacagatggaaactggtggagaacgccagaatgccactgaaatcagagcatctgttggaaggatggttggtggaattgggaggttttacatacagatgtgcactgaactcaaactcagcgactatgaagggaggctgatccagaacagcataacaatagagagaatggttctctctgcatttgatgaaaggaggaacaaatacctggaagaacatcccagtgctgggaaagatccgaagaaaactggaggtccaatttataaaagaagggacgggaaatggatgagagagctgattctgtatgacaaagaagagatcaggagaatctggcgtcaagcgaataatggagaagacgcaactgctggtctcactcacctgatgatctggcattccaacctaaatgatgccacataccagagaaccagagctctcgtgcgcactgggatggaccccagaatgtgctctctgatgcaaggatcaactctcccgaggagatctggagctgctggcgcagcagtaaagggagtcggaacgatggtgatggaactaattcggatgataaaacgagggattaatgatcggaatttctggagaggcgaaaatggacggagaacaaggattgcatatgagaggatgtgcaacatcctcaaagggaaattccaaacagcagcacaaagagcaatgatggaccaagtgcgagaaagcagaaatcctgggaatgctgaaattgaagatctcatcttcctggcacggtcagcactcatcctgagaggatcagtggcccataagtcctgccttcctgcttgtgtgtacgggcttgctgtggccagtggatatgactttgagagagaagggtactctctagttggaatagatcctttccgtctgcttcaaaacagccaggtcttcagtctcattagaccaaatgagaacccagcacacaagagtcaattggtgtggatggcatgccattctgcagcatttgaggacctgagagtctcaagtttcatcagagggacaagagtggtcccaaggggacaactatccaccagaggagttcaaattgcttcaaatgagaacatggaaacaatggactccagcactcttgaactgaggagcagatattgggctataaggaccaggagtggaggaaacaccaaccaacagagagcatctgcaggacagatcagtgtacagcctactttctcagtacagagaaatcttcccttcgaaagagcgaccattatggcggcgttcacaggaaatactgaaggaagaacatctgacatgaggactgaaatcataagaatgatggaaagtgccagaccagaagatatgtccttccaggggcggggagtcttcgagctctcggacgaaaaggcaacgaacccgatcgtgccttcctttgacatgagtaatgaaggatcttatttcttcggagacaatgcagaggagtatgacaattaa
>H4N6_Avian_JX454716_A/duck/Korea/DY104/2007|2007.953
atggcgtctcaaggcaccaaacgatcttatgagcagatggaaactggtggagaacgccagaatgctactgagatcagagcatctgttggaagaatggttggtgggattgggagattctacatacagatgtgcactgaactcaagctcagcgactatgaaggaaggctgatccagaacagcataacaatagagagaatggttctctctgcatttgatgaaaggaggaacaaatacctggaagagcatcccagtgcgggaaaggacccaaagaagactggaggtccaatctaccgacgaagagacggaaagtggatgagagagctgattctgtatgacaaggaggaaatcaggaggatttggcgtcaagcgaataatggagaagacgcaactgctggtctcactcacctgatgatctggcattccaatctgaatgatgccacataccagaggacaagagctctcgtgcgcactgggatggatcccagaatgtgctctctaatgcaaggatcaactctcccgaggagatctggagctgctggtgcagcagtaaagggagtcggaacgatggtaatggaactgattcggatgataaaacgagggattaatgatcggaatttctggagaggcgaaaatggacggagaacaaggattgcatacgagaggatgtgcaacatcctcaaggggaaattccaaacagcagcacaaagagcaatgatggatcaggtgcgagagagcagaaatcctgggaatgctgaaattgaagatctcatctttctggcacggtctgcgctcatcctgagaggatcagtggcccataagtcctgcttgcctgcttgtgtatacggacttgccgtggccagtggatatgactttgagagggagggatactctctggtcggaatagatcctttccgtctgcttcaaaacagccaagtcttcagtctcattaggccaaatgagaatccagcacataagagtcaattggtatggatggcatgccattccgcagcatttgaggacctgagagtctcaagtttcatcagagggacaagagtcgtcccaagagggcaactgtccaccagaggagttcaaattgcttcaaacgagaacatggaaacaatggactccagtactctcgaactaagaagcagatattgggctataagaaccagaagtggaggaaacaccaaccagcagagagcatctgcagggcaaatcagtgtacagcctaccttctcagtacagagaaatctccccttcgaaagagcaaccattatggcggcgtttacaggaaacactgagggcagaacatctgacatgaggactgaaatcataagaatgatggagagtgccagaccagaagatgtgtctttccaggggcggggagtcttcgagctctcggacgaaaaggcaacgaacccgatcgtgccttcctttgacatgaataacgagggatcttatttcttcggagacaatgcagaggagtatgacaattaa
>H9N2_Avian_KU366361_A/duck/Jiangxi/7554/2007|2007.989
atggcgtctcaaggcaccaaacgatcttatgagcagatggaaactggtggagaacgccagaatgctactgaaatcagagcatctgttgggagaatggtcggtggaattgggagattctacatacagatgtgcactgagctcaaactcagcgactatgaagggagactaattcaaaacagcataacaatagagagaatggttctctctgcatttgatgaaaggaggaacaaatatctagaagaacaccccagtgcggggaaggatccgaagaaaaccgggggtccaatctacagaaggagagacggaaagtggatgagagagctaattctgtatgacaaagaggagatcaggaggatttggcgtcaagcgaacaacggagaagacgcaactgctggtctcactcatctgatgatctggcattccaacctgaatgatgccacatatcagagaacaagagctctcgtgcgtactgggatggaccctagaatgtgctccctgatgcaaggatcaaccctcccaagaagatctggagctgctggtgcagcagtaaagggagttgggacaatggtgatggaactgattcggatgataaagcgggggatcaatgaccggaatttctggagaggcgagaatggacggagaacaaggattgcatatgagagaatgtgcaacattctcaaggggaaattccaaacagcagcacaacgagcaatgatggaccaggtgcgagaaagcagaaatcctggaaatgctgaaattgaagacctcatcttcctggcacggtctgcactcatcctgagaggatcagtggctcataagtcctgcttgcctgcttgtgtatatggacttgctgtggccagtggatatgactttgagagagagggatactctctggtcggaattgatcctttccgtctgcttcagaacagtcaagtgttcagcctcattagaccaaatgagaatccggcacataagagtcagctagtatggatggcatgccattctgcagcatttgaagacctgagagtatcaagcttcatcagaggaacaagggtggtcccaagaggacaactgtccaccagaggagttcaaatagcttcaaatgagaacatggaaacaatggactccagcactcttgaactgagaagcagatactgggctataaggaccagaagtggaggaaacaccaaccaacagagagcatctgcaggacaaatcagtgtacagcctactttctcggtacagagaaatcttcctttcgagagagcgaccattatggcggcattcacagggaacactgaaggcaggacttccgacatgaggactgaaatcatcagaatgatggaaagtgccagaccagaagatgtgtctttccaggggcggggagtcttcgagctctcggacgaaaaggcaacgaacccgatcgtgccttcctttgacatgagtaacgagggatcttatttcttcggagacaatgcagaggagtatgacaattaa
>H4N6_Avian_KU160820_A/chicken/Hunan/S1267/2010|2010.167
atggcgtctcaaggcaccaaacgatcttatgaacagatggagaccggtggggaacgccagaatgccactgagatcagagcatctgttggaaggatggttggtggaattgggaggttctacatacagatgtgcactgaactcaaactcagcgactatgaaggaaggctgatccaaaacagcataacaatcgagagaatggttctctctgcatttgatgaaaggagaaacaaatacctggaagaacatcccagtgcggggaaggacccgaagaagactggaggtccaatctatcgaaggagagatgggaaatgggtgagagaactgatcctgtatgacaaagaggagatcaggaggatctggcgtcaagcgaataatggagaagacgcaactgctggtctcactcacctgatgatctggcattccaacctgaacgatgccacataccagagaacaagagcactcgtgcgtactggaatggacccccgaatgtgctccctcatgcaaggatcaactctcccgaggagatctggagctgctggtgcagcggtgaagggagtcgggacgatggtgatggagctaattcgaatgataaaacgagggattaatgatcggaatttctggagaggcgaaaatgggcgaaggacaaggattgcatatgagagaatgtgcaacatcctcaaagggaaatttcagacagcagcacaaagagcaatgatggaccaggtgcgagaaagcaggaatcctggaaatgctgaaattgaggatctcatcttcctggcacggtctgcactcatcctgagaggatcagtggcccataagtcctgcctgcctgcctgtgtgtacggacttgccgtggccagtggatacgattttgagagagaaggatactctctagttggaatagatcctttccgtctgcttcaaaacagccaggtcttcagtctcattagacccaatgagaacccagcacacaagagccaattggtgtggatggcatgccattctgcagcattcgaagatctgagagtctcaagcttcatcagaggaacaagagtagttccaagaggacaactatccaccagaggagtccaaattgcttcaaacgagaatatggaaacaatggactctagcactcttgaactgaggagcagatattgggctataagaaccaggagtggaggaaacaccaaccaacagagagcatctgcaggacaaatcagtgtacaacccactttctcagtacagagaaatcttcccttcgaaagagcgaccattatggcggcatttacagggaatactgaaggtagaacatcagacatgaggactgaaatcataagaatgatggaaagtgccagaccagaagatgtgtctttccaggggcggggagtcttcgagctctcggacgaaaaggcaacgaacccgatcgtgccttcctttgacatgagtaatgaaggatcttatttcttcggagacaatgcagaggagtatgacaattaa
>H4N6_Avian_KU160812_A/chicken/Hunan/S1248/2010|2010.167
atggcgtctcaaggcaccaaacgatcttatgaacagatggagaccggtggggaacgccagaatgccactgagatcagagcatctgttggaaggatggttggtggaattgggaggttctacatacagatgtgcactgaactcaaactcagcgactatgaaggaaggctgatccaaaacagcataacaatcgagagaatggttctctctgcatttgatgaaaggagaaacaaatacctggaagaacatcccagtgcggggaaggacccgaagaagactggaggtccaatctatcgaaggagagatgggaaatgggtgagagaactgatcctgtatgacaaagaggagatcaggaggatctggcgtcaagcgaataatggagaagacgcaactgctggtctcactcacctgatgatctggcattccaacctgaacgatgccacataccagagaacaagagcactcgtgcgtactggaatagacccccgaatgtgctccctcatgcaaggatcaactctcccgaggagatctggagctgctggtgcagcggtgaagggagtcgggacgatggtgatggagctaattcgaatgataaaacgagggattaatgatcggaatttctggagaggcgaaaatgggcgaaggacaaggattgcatatgagagaatgtgcaacatcctcaaagggaaatttcagacagcagcacaaagagcaatgatggaccaggtgcgagaaagcaggaatcctggaaatgctgaaattgaggatctcatcttcctggcacggtctgcactcatcctgagaggatcagtggcccataagtcctgcctgcctgcctgtgtgtacggacttgccgtggccagtggatacgattttgagagagaaggatactctctagttggaatagatcctttccgtctgcttcagaacagccaggtcttcagtctcattagacccaatgagaacccagcacacaagagccaattggtgtggatggcatgccattctgcagcattcgaagatctgagagtctcaagcttcatcagaggaacaagagtagttccaagaggacaactatccaccagaggagtccaaattgcttcaaacgagaatatggaaacaatggactctagcactcttgaactgaggagcagatattgggctataagaaccaggagtggaggaaacaccaaccaacagagagcatctgcaggacaaatcagtgtacaacccactttctcagtacagagaaatcttcccttcgaaagagcgaccattatggcggcatttacagggaatactgaaggtagaacatcagacatgaggactgaaatcataagaatgatggaaagtgccagaccagaagatgtgtctttccaggggcggggagtcttcgagctctcggacgaaaaggcaacgaacccgatcgtgccttcctttgacatgagtaatgaaggatcttatttcttcggagacaatgcagaggagtatgacaattaa
>H7N3_Avian_KF259793_A/duck/Jiangxi/16285/2010|2010.500
atggcgtctcaaggcaccaaacgatcttatgaacagatggagactggtggagaacgccagaatgccactgagatcagagcatctgttggaagaatggttggtggaattgggagattttacatacagatgtgcactgaactcaaactcagcgactatgaaggaaggctgatccaaaacagcataacaatcgagaggatggttctctctgcatttgatgaaaggaggaacaaatatctggaagaacatcccagtgcggggaaagatccaaagaaaactggaggtccaatttatcgaaggagagacggaaaatggatgagagagctgatcctgtatgacaaagaggagatcaggaggatctggcgtcaagcgaacaatggagaagacgcaactgctggtctcactcacttgatgatctggcattccaacctgaatgatgccacataccagagaacaagagcactcgtgcgtaccgggatggacccccgaatgtgctctcttatgcaaggatcaactctcccgagaagatctggagctgctggtgcagcagtgaagggagtcggaacgatggtgatggaactgattcgaatgataaaacgagggatcaatgatcggaatttctggagaggcgaaaatggacgaaggacaaggattgcatatgagagaatgtgcaacatcctcaaagggaaattccaaacagcagcacaaagagcaatgatggaccaggtgcgagaaagcaggaatcctggaaatgctgaaattgaggatctcatcttcctggcacgatctgcactcattctgagaggatcagtggcccataagtcctgcctgcctgcttgtgtgtacggacttgccgtggccagtggatatgactttgaaagagaagggtactctctagttggaatagatcctttccgtctgctccaaaacagccaggtcttcagtctcattaggccaaatgagaatccagcacacaagagtcaattggtatggatggcatgccattctgcagcattcgaagacctgagagtctcaagcttcatcagaggaacaagagtagtcccaagaggacaactatccaccagaggagttcaaattgcttcaaatgagaatatggaaacaatggagtctagcactcttgaactgagaagcagatattgggctataagaaccaggagtggaggaaacaccaaccaacagagagcatcggcaggacaaatcagtgtacagcccactttctcagtacagagaagccttcctttcgaaagagcgaccattatggcggcgttcacagggaatactgaaggcaggacatcagacatgaggactgaaatcataagaatgatggaaagtgccaaaccagaagatgtgtctttccaggggcggggagtcttcgagctctcggacgaaaaggcaacgaacccgatcgtgccttcctttgacatgagtaatgaagggtcttatttcttcggagacaatgcagaggagtatgacaattaa
>H7N7_Avian_KF259771_A/duck/Jiangxi/21980/2010|2010.500
atggcgtctcaaggcaccaaacgatcttatgaacagatggagactggtggagaacgccagaatgccactgagatcagagcatctgttggaagaatggttggtggaattgggagattttacatacagatgtgcactgaactcaaactcagcgactatgaaggaaggctgatccaaaacagcataacaatcgagagaatggttctctctgcatttgatgaaaggaggaacaaatatctggaagaacatcccagtgcggggaaagatccaaagaaaactggaggtccaatttatcgaaggagagacggaaaatgggtgagagagctgatcctgtatgacaaagaggagatcaggaggatctggcgtcaagcgaacaatggagaagacgcaactgctggtctcactcacttgatgatctggcattccaacctgaatgatgccacataccagagaacaagagcactcgtgcgtactgggatggacccccgaatgtgctctcttatgcaaggatcaactctcccgaggagatctggagctgctggtgcagcagtgaagggagtcggaacgatggtgatggaactgattcgaatgataaaacgagggatcaatgatcggaatttctggagaggcgaaaatggacgaaggacaaggattgcatatgagagaatgtgcaacatcctcaaagggaaattccaaacagcagcacaaagagcaatgatggaccaggtgcgagaaagcaggaatcctggaaatgctgaaattgaggatctcatcttcctggcacgatctgcactcattctgagaggatcagtggcccataagtcctgcctgcctgcttgtgtgtacggacttgccgtggccagtggatatgactttgaaagagaagggtactctctagttggaatagatcctttccgtctgctccaaaacagccaggtcttcagtctcattagaccaaatgagaatccagcacacaagagtcaattggtatggatggcatgccattctgcagcattcgaagacctgagagtctcaagcttcatcagaggaacaagagtagtcccaagaggacaactatccaccagaggagttcaaattgcttcaaatgagaatatggagacaatggagtctagcactcttgaactgagaagcagatattgggctataagaaccaggagtggaggaaacaccaaccaacagagagcatcggcaggacaaatcagtgtacagcccactttctcagtacagagaagccttcccttcgaaagagcgaccattatggcggcgttcacagggaatactgaaggcaggacatcagacatgaggactgaaatcataagaatgatggaaagtgccaaaccagaagatgtgtctttccaggggcggggagtcttcgagctctcggacgaaaaggcaacgaacccgatcgtgccttcctttgacatgagtaatgaagggtcttatttcttcggagacaatgcagaggagtatgacaattaa
>H7N7_Avian_KF259770_A/duck/Jiangxi/16769/2010|2010.500
atggcgtctcaaggcaccaaacggtcttatgaacagatggagactggtggagaacgccagaatgccactgagatcagagcatctgttggaagaatggttggtggaattgggagattttacatacagatgtgcactgaactcaaactcagcgactatgaaggaaggctgatccaaaacagcataacaatcgagagaatggttctctctgcatttgatgaaaggaggaacaaatatctggaagaacatcccagtgcggggaaagatccaaagaaaactggaggtccaatttatcgaaggagagacggaaaatgggtgagagagctgatcctgtatgacaaagaggagatcaggaggatctggcgtcaagcgaacaatggagaagacgcaactgctggtctcactcacttgatgatctggcattccaacctgaatgatgccacataccagagaacaagagcactcgtgcgtactgggatggacccccgaatgtgctctcttatgcaaggatcaactctcccgaggagatctggagctgctggtgcagcagtgaagggagtcggaacgatggtgatggaactgattcgaatgataaaacgagggatcaatgatcggaatttctggagaggcgaaaatggacgaaggacaaggattgcatatgagagaatgtgcaacatcctcaaagggaaattccaaacagcagcacaaagagcaatgatggaccaggtgcgagaaagcaggaatcctggaaatgctgaaattgaggatctcatcttcctggcacgatctgcactcattctgagaggatcagtggcccataagtcctgcctgcctgcttgtgtgtacggacttgccgtggccagtggatatgactttgaaagagaagggtactctctagttggaatagatcctttccgtctgctccaaaacagccaggtcttcagtctcattagaccaaatgagaatccagcacacaagagtcaattggtatggatggcatgccattctgcagcattcgaagacctgagagtctcaagcttcatcagaggaacaagagtagtcccaagaggacaactatccaccagaggagttcaaattgcttcaaatgagaatatggaaacaatggagtctagcactcttgaactgagaagcagatattgggctataagaaccaggagtggaggaaacaccaaccaacagagagcatcggcaggacaaatcagtgtacagcccactttctcagtacagagaagccttcccttcgaaagagcgaccattatggcggcgttcacagggaatactgaaggcaggacatcagacatgaggactgaaatcataagaatgatggaaagtgccaaaccagaagatgtgtctttccaggggcggggagtcttcgagctctcggacgaaaaggcaacgaacccgatcgtgccttcctttgacatgagtaatgaagggtcttatttcttcggagacaatgcagaggagtatgacaattaa
>H7N3_Avian_KF259769_A/duck/Jiangxi/16736/2010|2010.500
atggcgtctcaaggcaccaaacgatcttatgaacagatggagactggtggagaacgccagaatgccactgagatcagagcatctgttggaagaatggttggtggaattgggagattttacatacagatgtgcactgaactcaaactcagcgactatgaaggaaggctgatccaaaacagcataacaatcgagaggatggttctctctgcatttgatgaaaggaggaacaaatatctggaagaacatcccagtgcggggaaagatccaaagaaaactggaggtccaatttatcgaaggagagacggaaaatggatgagagagctgatcctgtatgacaaagaggagatcaggaggatctggcgtcaagcgaacaatggagaagacgcaactgctggtctcactcacttgatgatctggcattccaacctgaatgatgccacataccagagaacaagagcactcgtgcgtaccgggatggacccccgaatgtgctctcttatgcaaggatcaactctcccgagaagatctggagctgctggtgcagcagtgaagggagtcggaacgatggtgatggaactgattcgaatgataaaacgagggatcaatgatcggaatttctggagaggcgaaaatggacgaaggacaaggattgcatatgagagaatgtgcaacatcctcaaagggaaattccaaacagcagcacaaagagcaatgatggaccaggtgcgagaaagcaggaatcctggaaatgctgaaattgaggatctcatcttcctggcacgatctgcactcattctgagaggatcagtggcccataagtcctgcctgcctgcttgtgtgtacggacttgccgtggccagtggatatgactttgaaagagaagggtactctctagttggaatagatcctttccgtctgctccaaaacagccaggtcttcagtctcattaggccaaatgagaatccagcacacaagagtcaattggtatggatggcatgccattctgcagcattcgaagacctgagagtctcaagcttcatcagaggaacaagagtagtcccaagaggacaactatccaccagaggagttcaaattgcttcaaatgagaatatggaaacaatggagtctagcactcttgaactgagaagcagatattgggctataagaaccaggagtggaggaaacaccaaccaacagagagcatcggcaggacaaatcagtgtacagcccactttctcagtacagagaagccttcctttcgaaagagcgaccattatggcggcgttcacagggaatactgaaggcaggacatcagacatgaggactgaaatcataagaatgatggaaagtgccaaaccagaagatgtgtctttccaggggcggggagtcttcgagctctcggacgaaaaggcaacgaacccgatcgtgccttcctttgacatgagtaatgaagggtcttatttcttcggagacaatgcagaggagtatgacaattaa
>H10N8_Avian_KP862030_A/duck/Hunan/S3137/2009|2009.729
atggcgtctcaaggcaccaaacgatcttatgaacagatggaaactggtggagaacgccagaatgctactgagatcagagcatctgttggaagaatggttggtggaattgggagattctacatacagatgtgcactgaactcaagctcagcgactatgaaggaaggctgatccaaaacagcataacaatagagagaatggttctctctgcatttgatgaaaggaggaacaaatacctggaagagcatcccagtgcgggaaaggacccaaagaagactggaggtccaatctacaaacgaagagacggaaagtggatgagagagctgattctgtatgacaaggaggaaatcaggaggatttggcgtcaagcgaataatggagaagacgcaactgctggtctcactcacttgatgatctggcattccaatctaaatgatgctacataccagaggacaagagccctagtgcgtactgggatggatcccagaatgtgctctctgatgcaaggatcaactctcccgaggagatctggagctgctggtgcagcagtaaagggagtcggaacaatggtaatggaactgattcggatgataaaacgagggattaatgatcggaatttctggagaggcgaaaatggacggagaacaagaattgcatacgagaggatgtgcaacatcctcaaagggaaattccaaacagcagcacaaagagcaatgatggatcaagtgcgagaaagcagaaatcctgggaatgctgaaattgaagatctcatctttctggcacggtctgcgctcatcctgagaggatcagtggcccataagtcctgcttgcctgcttgtgtatatggacttgccgtggccagtggatatgactttgagagagagggatactctctggtcggaatagatcccttccgtctgcttcaaaacagccaagtcttcagtctcattaggccaaatgagaacccagcgcataagagtcaattggtatggatggcatgccattccgcagcatttgaggacctgagagtctcaagtttcatcagagggacaagagtcgtcccaagagggcaattatccaccagaggagttcaaattgcttcaaacgagaacatggaaacaatggactccagtacccttgaactaagaagcagatattgggctataagaaccagaagtggaggaaacaccaaccagcagagagcatctgcagggcaaatcagtgtacagcctaccttctcagtacagagaaatctccccttcgaaagagcaaccattatggcggcgtttacaggaaacactgagggcagaacatctgacatgaggactgaaatcataagaatgatggagagtgccggaccggaggatgtgtctttccaggggcggggagtcttcgagctctcggacgaaaaggcagcgaacccgatcgtgccttcctttgacatgagtaacgagggatcttatttctttggagacaatgcagaggagtatgacaattaa
>H4N6_Avian_LC349344_A/duck/Mongolia/262/2011|2011.666
atggcgtctcaaggcaccaaacgatcttatgaacagatggagactggtggagaacgccagaatgccactgagatcagagcatctgttggaagaatggttggtggaattgggaggttttacatacagatgtgcactgaactcaaactcagcgactatgaagggaggctgatccagaacagcataacaatagagagaatggtcctctctgcatttgatgaaaggaggaacaagtacctggaagaacatcccagtgcgggaaaggacccgaagaaaactggaggtccaatttatcgaaggagagatggaaaatgggtgagagagctgatcctgtatgacaaagaggagatcaggaggatctggcgccaagcgaacaatggagaagatgcaactgctggtctcactcacctgatgatctggcattccaacctgaatgatgccacatatcagagaacaagagctctcgtgcgcactgggatggaccccaggatgtgctctcttatgcaaggatcaactctcccgaggagatctggagctgctggtgcagcagtaaagggagtcgggacgatggtgatggagctaattcggatgataaaacgagggattaatgaccggaatttctggagaggcgaaaatggacgaaggacaagaattgcatatgagagaatgtgcaatatcctcaaagggaaattccaaacagcagcacaaagagcaatgatggaccaggtgcgagaaagcaggaatcctgggaatgctgaaattgaggatctcatctttttggcacggtctgcactcatcctgagaggatcagtggcccacaagtcctgcctgcctgcttgtgtgtacggacttgccgtggccagtggatatgactttgaaagagaagggtattctctagttggaatagatcctttccgtctgcttcaaaacagccaggtattcagtcttgttagaccaaatgagaatccagcacacaagagtcagttggtgtggatggcatgccattctgcagcattcgaagacctgagagtctcaagtttcatcagagggacaagagtggtcccaagaggacaactatccaccagaggagttcaaattgcttcaaatgagaacatggaaacaatggactccagcactcttgaactaagaagcagatattgggccataagaaccaggagtggaggaaataccaaccaacagagagcatctgcagggcaaatcagtgtacagcccactttctcggtacagagaaatctccccttcgaaagagcgaccattatggcagcgttcacagggaatactgagggcagaacatctgacatgaggactgaaatcataagaatgatggaaagtgccagaccagaggatgtgtctttccaggggcggggagtcttcgagctctcggacgaaaaggcaacgaacccgatcgtgccttcctttgacatgagtaatgagggatcttatttcttcggagacaatgcagaagagtatgacaattaa
>H4N3_Avian_LC339898_A/duck/Mongolia/17/2011|2011.649
atggcgtctcaaggcaccaaacgatcttatgaacagatggaaactggtggagaacgccagaatgccactgaaatcagagcatctgttggaaggatggttggtggaattgggaggttttacatacagatgtgcactgaactcaaactcagcgactatgaagggaggctgatccagaacagcataacaatagagagaatggttctctctgcatttgatgaaaggaggaacaaatacctggaagaacatcccagtgctgggaaggatccgaagaaaactggaggcccaatttatcgaagaagggacgggaaatggatgagagagctgattctgtatgacaaagaggagatcaggagaatctggcgtcaagcgaataatggagaagacgcaactgctggtctcactcacctgatgatctggcattccaacctaaatgatgccacataccagagaaccagagctctcgtgcgtactgggatggaccccagaatgtgctctctgatgcaaggatcaactctcccgaggagatctggagctgctggcgcagcagtaaagggagtcggaacgatggtgatggaactaattcggatgataaagcgagggattaatgatcggaatttctggagaggcgaaaatggacggagaacaaggattgcatatgagaggatgtgcaacatcctcaaagggaaattccaaacagcagcacaaagagcaatgatggaccaagtgcgagaaagcagaaatcctgggaatgctgaaattgaagacctcatcttcctggcacggtctgcgctcatcctgagaggatcagtggcccataagtcctgccttcctgcttgtgtgtacgggcttgctgtggccagtggatatgactttgagagagaagggtactctctagttggaatagaccctttccgtctgcttcaaaacagccaggtcttcagcctcattagaccaaatgagaacccagcacacaagagtcaactggtgtggatggcatgccattctgcagcatttgaggacctgagagtctcaagtttcatcagagggacaagagtggtcccaagaggacagctatccaccagaggagttcaaattgcttcaaatgagaacatggaaacaatggactccagcacccttgaactgaggagcagatattgggctataaggaccaggagtggaggaaacaccaaccaacagagagcatctgcaggacagatcagtgtacagcctactttctcggtacagagaaatcttcccttcgaaagagcgaccattatggcggcgttcacaggaaatactgaaggcagaacatctgacatgaggactgaaatcataagaatgatggaaagtgccagaccagaagatgtgtccttccaggggcggggagtcttcgagctctcggacgaaaaggcaacgaacccgatcgtgccttcctttgacatgagtaatgaaggatcttatttcttcggagacaatgcagaggagtatgacaattaa
>H1N2_Avian_KF013945_A/Muscovy_duck/Guangxi/GXd-3/2012|2012.153
atggcgtctcaaggcaccaaacgatcttatgaacagatggaaactggtggagaacgccagaatgctactgagatcagagcatctgttggaagaatggttggtggaattgggagattctacatacagatgtgcactgaactcaagctcagcgactatgaaggaaggctgatccagaacagcataacaatagagagaatggttctctctgcctttgatgaaaggaggaacaaatacctggaagagcatcccagtgcgggaaaggacccaaagaagactggaggtccaatctaccgacgaagagatgggaaatggatgagagagctgattctgtatgacaaggaggaaatcaggagaatttggcgtcaagcaaataatggagaagacgcaactgctggcctcactcacccgatgatctggcattccaatctgaatgatgctacataccagaggacaagagctctagtgcgtactgggatggatcccagaatgtgctctctgatgcaaggatcaactctcccgaggagatctggagctgctggtgcagcagtaaagggagtcggaacaatggtaatggaactgattcggatgataaaacgagggattaatgatcggaatttctggagaggcgaaaatggacggagaacaagaattgcatacgagaggatgtgcaacatcctcaaagggaaattccaaacagcagcacaaagagcaatgatggatcaggtacgagaaagcagaaatcctgggaatgctgaaattgaagatctcatctttctggcacggtctgcgctcatcctgagaggatcagtggcccataaatcctgcttgcctgcttgtgtatatggacttgccgtggctagtggatatgactttgagagagagggatactctctggtcggaatagatcctttccgtctgcttcaaaacagccaagtcttcagtctcatcaggccaaatgagaacccagcgcataagagtcaattagtatggatggcatgccattccgcagcatttgaggatctgagggtctcaagtttcatcagagggacaagagtcgtcccaagaggacaactatccaccagaggagttcaaattgcttcaaacgagaacatggaaacaatggactccagtactcttgaactaaggagcagatattgggctataagaaccagaagtggaggaaacaccaaccagcagagagcatccacagggcaaatcagtgtacagcctaccttctcggtacagagaaatctccccttcgaaagagcaaccattatggcggcgtttacaggaaacactgagggcagaacatctgacatgaggactgaaatcataagaatgatggaaagtgccagaccagaagatgtgtctttccaggggcggggagtattcgagctctcggacgaaaaggcaacgaacccgatcgtgccttcctttgacatgagtaacgagggatcttatttcttcggagacaatgcagaggagtatgaaaattaa
>H1N2_Avian_KF013905_A/sparrow/Guangxi/GXs-1/2012|2012.186
atggcgtctcaaggcaccaaacgatcttatgaacagatggaaactggtggagaacgccagaatgctactgagatcagagcatctgttggaagaatggttggtggaattgggagattctacatacagatgtgcactgaactcaagctcagcgactatgaaggaaggctgatccagaacagcataacaatagagagaatggttctctctgcctttgatgaaaggaggaacaaatacctggaagagcatcccagtgcgggaaaggacccaaagaagactggaggtccaatctaccgacgaagagatgggaaatggatgagagagctgattctgtatgacaaggaggaaatcaggagaatttggcgtcaagcaaataatggagaagacgcaactgctggtctcactcacctgatgatctggcattccaatctgaatgatgctacataccagaggacaagagctctagtgcgtactgggatggatcccagaatgtgctctctgatgcaaggatcaactctcccgaggagatctggagctgctggtgcagcagtaaagggagtcggaacaatggtaatggaactgattcggatgataaaacgagggattaatgatcggaatttctggagaggcgaaaatggacggagaacaagaattgcatacgagaggatgtgcaacatcctcaaagggaaattccaaacagcagcacaaagagcaatgatggatcaggtacgagaaagcagaaatcctgggaatgctgaaattgaagatctcatctttctggcacggtctgcgctcatcctgagaggatcagtggcccataaatcctgcttgcctgcttgtgtatatggacttgccgtggctagtggatatgactttgagagagagggatactctctggtcggaatagatcctttccgtctgcttcaaaacagccaagtcttcagtctcatcaggccaaatgagaacccagcgcataagagtcaattagtatggatggcatgccattccgcagcatttgaggatctgagggtctcaagtttcatcagagggacaagagtcgtcccaagaggacaactatccaccagaggagttcaaattgcttcaaacgagaacatggaaacaatggactccagtactcttgaactaaggagcagatattgggctataagaaccagaagtggaggaaacaccaaccagcagagagcatccgcagggcaaatcagtgtacagcctaccttctcagtacagagaaatctccccttcgaaagagcaaccattatggcggcgtttacaggaaacactgagggcagaacatctgacatgaggactgaaatcataagaatgatggaaagtgccagaccagaagatgtgtctttccaggggcggggagtattcgagctctcggacgaaaaggcaacgaacccgatcgtgccttcctttgacatgagtaacgagggatcttatttcttcggagacaatgcagaggagtatgaaaattaa
>H10N8_Avian_KP862038_A/duck/Hunan/S4280/2009|2009.937
atggcgtctcaaggcaccaaacgatcttatgaacagatggaaactggtggagaacgccagaatgctactgagatcagagcatctgttgggagaatggtcggtggaattgggagattctacatacagatgtgcactgagctcaaactcagcgactatgaagggaggctaatccaaaacagcataacaatagagagaatggttctctctgcatttgatgaaaggaggaacaaatatctggaagaacaccccagtgcggggaaggatccgaagaaaaccggaggtccaatctacaaaaggagagacggaaagtggatgagagagctaattctgtatgacaaagaagagatcaggaggatttggcgtcaagcgaacaacggagaagacgcaactgctggtctcactcatctgatgatctggcattccaatctgaatgatgccacatatcagagaacaagagctctcgtgcgtactgggatggaccctagaatgtgctccctgatgcaaggatcaaccctcccaagaaggtctggagctgctggtgcagcagtaaagggagttgggacaatggtgatggaactgattcggatgataaagcgggggatcaatgaccggaatttctggagaggcgagaatggacggagaacaaggattgcatatgagagaatgtgcaacatcctcaaagggaaattccaaacagcagcacaacgagcaatgatggaccaggtacgagaaagcagaaatcctgggaatgctgaaattgaagacctcatcttcctggcacggtctgcactcatcctgagagggtcagtggctcataagtcctgcttgcctgcttgtgtatatggacttgctgtggccagtgggtatgactttgagagagagggatactctctggtcggaattgaccctttccgtctgcttcagaacagccaggtgttcagcctcattagaccaaatgagaatccggcacataagagtcagctagtatggatggcatgccattctgcagcatttgaagacctgagagtatcaagcttcatcagaggaacaagggtgatcccaagaggacaactgtccaccagaggggttcaaatagcttcaaatgagaacatggaaacaatggactccagcactcttgaactgagaagcagatactgggctataaggaccagaagtggaggaaacaccaaccaacagagagcatcagcaggacaaatcagtgtacagcctactttctcggtacagagaaatcttccttttgagagagcgaccattatggcggcattcacagggaacactgaaggcaggacgtctgacatgaggactgaaatcataagaatgatggaaagtgccagaccagaagatgtgtctttccaggggcggggagtcttcgagctctcggacgaaaaggcaacgaacccgatcgtgccttcctttgacatgagtaatgagggatcttatttcttcggagacaatgcagaggagtatgacaattaa
>H4N6_Avian_KU160924_A/duck/Guangxi/S4312/2011|2011.838
atggcgtctcaaggcaccaaacgatcttatgaacagatggagaccggtggagaacgccagaatgccactgagatcagagcatctgtcggaaggatggttggtggaattgggaggttctacatacagatgtgcactgaactcaaactcagtgactatgaaggaaggctgatccaaaacagcataacaatcgagagaatggttctctctgcatttgatgaaaggagaaacaaatacctagaagaacatcccagtgcagggaaggacccgaagaagactggaggtccaatttatcgaaggagagatggaaaatggatgagagaactaatcctgtatgacaaagaggagatcaggaggatttggcgtcaagcgaataatggagaggacgcaactgctggtctcactcacctgatgatctggcattccaacctgaatgatgccacataccagagaacaagagcactcgtgcgtactggaatggacccccgaatgtgctccctcatgcaaggatcaactctcccgaggagatctggagctgctggtgcagcggtgaagggagtcgggacgatggtgatggagctaattcgaatgataaaacgaggaattaatgatcggaatttctggagaggcgaaaatggacgaaggacaaggattgcatatgagagaatgtgcaacatcctcaaagggaaatttcaaacagcagcacaaagagcaatgatggaccaggtgcgagaaagcaggaatcctggaaatgctgaaattgaagatctcatcttcctggcacggtctgcactcatcctgagaggatcagtggcccataagtcctgcctgcctgcttgtgtgtacgggcttgctgtggccagtggatacgactttgagagagaaggatactctctagttggaatggatcccttccgtctgcttcaaaacagccaagtcttcagtctcattagacccaatgagaacccagcacacaagagtcaattggtgtggatggcatgccattctgcagcattcgaagacctgagagtctcaagcttcatcagaggaacaagagtagtcccaagaggacaactatccaccagaggagttcaaattgcttcaaacgagaatatggaaacaatggactctagcactcttgaactgaggagcagatattgggctataagaaccaggagtggaggaaacaccaaccaacagagagcatctgcaggacaaatcagtgtacagcccactttctcagtgcagagaaatcttcccttcgaaagagcaaccattatggcggcgttcacagggaatactgaaggtagaacatcagacatgaggactgaaatcataagaatgatggaaagtgccagatcagaagatgtgtctttccaggggcggggagtcttcgagctctcggacgaaaaggcaacgaacccgatcgtgccttcctttgacatgagtaatgaaggatcttatttcttcggagacaatgcagaggagtatgacaattaa
>H5N1_Avian_KP762504_A/chicken/Jiangsu/927/2013|2013.879
atggcgtctcaaggcaccaaacgatcttatgaacagatggaaactggtggagagcgccagaatgctactgagatcagggcatctgttggaagaatggttagtggcattgggaggttctacatacagatgtgcacagaactcaaactcagtgaccatgaagggagactgatccagaacagcataacaatagagagaatggtactttctgcatttgatgaaagaaggaacaggtacctggaagagcaccccagtgcggggaaggatcctaagaaaactggaggtccaatttatcggaggagagacgggaaatgggtgagagagctgattctgtacgacaaagaagagatcaggaggatttggcgccaagcgaacaatggagaggacgcaactgccggccttacccacctgatgatatggcattccaatctgaatgatgccacatatcagagaacaagagctctagtgcgtaccggaatggaccccaggatgtgctctctgatgcaaggatcaactctcccgaggagatctggagctgctggtgcagcagtgaagggggtaggaacaatggtgatggagctgattcgaatgataaaacgagggattaacgaccggaatttctggagaggcgaaaatggaagaagaacaaggattgcatatgagagaatgtgcaacatcctcaaagggaaattccaaacagctgcacaaagagcaatgatggatcaagtgcgagagagcagaaatcctgggaatgctgaaattgaagatctcatttttctggcacggtctgcactcatcctgagaggatcagtggcccataagtcctgcttgcctgcttgtgtgtacggacttgcagtggccagtgggtatgacttcgagagagaaggatactctctggttggaatagatcctttccgtctgcttcaaaacagccaggtctttagtctcattaggccaaatgaaaacccagcacataagagtcaattagtgtggatggcatgccactctgcagcatttgaggacctcagagtctcaagtttcatcagaggggcaagagtggtcccaagagggcagctatccaccagaggggttcaaattgcttcaaatgagaacatggaaacaatggactccaacacccttgaactgagaagtagatattgggctataagaaccaggagcggggggaacaccaaccagcagagggcatctgcagggcagatcagcgttcaacccactttttcggtacagagaaaccttcccttcgaaagggcgaccattatggcagcatttacaggaaacactgaaggtagaacgtccgacatgaggactgaaatcataagaatgatggaaagtgccaaaccagaagatgtgtcattccaggggcggggagtcttcgagctctcggacgaaaaggcaacgaacccgatcgtgccttcctttgacatgaataatgaaggatcttatttcttcggagacaatgcagaggagtatgacaattaa
>H5N1_Avian_KY437768_A/goose/Yangzhou/0403/2014|2014.252
atggcgtctcaaggcaccaaacgatcttatgaacagatggaaactggtggagagcgccagaatgctactgagatcagggcatctgttggaagaatggttagcggcattgggaggttctacatacagatgtgcacagaactcaaactcagtgaccatgaagggagactgatccagaacagcataacaatagagagaatggtactttctgcatttgatgaaagaaggaacaggtacctggaagagcaccccagtgcggggaaggaccctaagaaaactggaggtccaatttatcggaggagagacgggaaatgggtgagagagctgattctgtacgacaaagaagagatcaggaggatttggcgccaagcgaacaatggagaggacgcaactgccggccttactcacctgatgatatggcattccaatctgaatgatgccacatatcagagaaccagagctctcgtgcgtaccggaatggaccccaggatgtgctctctgatgcaaggatcaactctcccgaggagatctggagctgctggtgcagcagtgaagggggtaggaacaatggtgatggagctgattcgaatgataaaacgagggattaacgaccggaatttctggagaggcgaaaatggaagaagaacaaggattgcatatgagagaatgtgcaacatcctcaaagggaaattccaaacagctgcacaaagagcaatgatggatcaagtgcgagagagcagaaatcctgggaatgctgaaattgaagatctcatttttctggcacggtctgcactcatcctgagagggtcagtggcccataagtcctgcttgcctgcttgtgtgtacggacttgcagtggccagtgggtatgacttcgagagagaaggatactctctggttggaatagatcctttccgtctgcttcaaaacagccaggtctttagtctcattaggccaaatgaaaacccagcacataagagtcaattagtgtggatggcatgccactctgcagcatttgaggacctcagagtctcaagtttcatcagagggacaagagtggtcccaagagggcagctatccaccagaggggttcaaattgcttcaaatgagaacatggaaacaatggactccaacacccttgaactgagaagtagatattgggctataagaaccaggagcggggggaacaccaaccagcagagggcatcagcagggcagatcagcgttcaacccactttttcggtacagagaaaccttcccttcgaaagaacgaccattatggcagcatttacaggaaacactgaaggtagaacgtccgacatgaggactgaaatcataagaatgatggaaagtgccaaaccagaagatgtgtcattccaggggcggggagtcttcgagctctcggacgaaaaggcaacgaacccgatcgtgccttcctttgacatgaataatgaaggatcttatttcttcggagacaatgcagaggagtatgacaattaa
>H4N6_Avian_KU161084_A/goose/Jiangsu/S2433/2011|2011.438
atggcgtctcaaggcaccaaacgatcttatgaacagatggaaactggtggagaacgccagaatgcaactgagatcagagcatctgttggaagaatggttggtggaattggaaggttttacatacagatgtgcactgagcttaaactcagcgactatgaaggaagactgattcaaaacagcataacaatagagagaatggtcctctctgcatttgatgaaaggaggaacaaatacctggaagaacatcccagtgcaggaaaggacccaaagaaaactggaggtccaatttatcggaggagagacgggaaatggatgagagagctgattctatatgacaaagaggaaatcagaaggatctggcgtcaagcaaacaatggagaagacgcgactgctggtctcactcacctgatgatctggcattccaatctgaatgatgccacataccagagaacaagagccctcgtgcgtactggaatggaccccagaatgtgctctctgatgcaaggatcaactctcccgaggaggtctggagctgctggtgcagcagtaaagggagtcgggacgatggtgatggaactaattcggatgataaaacgggggatcaatgatcggaatttctggagaggcgagaatggacgaagaacaaggattgcatatgagagaatgtgcaacatcctcaaaggaaaatttcaaacagcagcacaaagagcaatgatggaccaggtgcgagaaagcagaaatcctgggaatgctgaaatcgaagatctcatcttcctggcacggtctacactcatcctgagaggatcagtggctcataagtcctgcttgcctgcatgtgtgtacggacttgctgtggccagtggatatgactttgagagagaaggatactctctagttggaatagaccctttccgtctgctccaaaacagccaagtcttcagtctcattagaccaaatgagaatccagcacataagagtcaattggtgtggatggcatgccattctgcagcatttgaagacctgagagtctcaagtttcatcagaggaacaagagtggtcccaagaggacagctatccactagaggagttcaaattgcttcaaatgagaacatggaaacaatggactccagcactcttgaactgaggagcagatattgggctataaggaccaggagtggaggaaacaccaatcaacagagagcatctgcaggacaaatcagtgtgcagcctactttctcggtacagagaaatcttcctttcgaaagagcgaccattatggcggcgttcaccgggaatactgagggcagaacatcagacatgaggactgaaatcataaggatgatggaaagtgccagaccagaggatgtgtctttccaggggcggggagtcttcgagctctcggacgaaaaggcaacgaacccgatcgtgccttcctttgacatgagtaatgaaggatcttatttcttcggagacaatgcagaggagtatgacaattaa
>H4N6_Avian_KU161004_A/duck/Jiangsu/S2447/2011|2011.419
atggcgtctcaaggcaccaaacgatcttatgaacagatggaaactggtggagaacgccagaatgcaactgagatcagagcatctgttggaagaatggttggtggaattggaaggttttacatacagatgtgcactgagcttaaactcagcgactatgaaggaagactgattcaaaacagcataacaatagagagaatggtcctctctgcatttgatgaaaggaggaacaaatacctggaagaacatcccagtgcaggaaaggacccaaagaaaactggaggtccaatttatcggaggagagacgggaaatggatgagagagctgattctatatgacaaagaggaaatcagaaggatctggcgtcaagcaaacaatggagaagacgcgactgctggtctcactcacctgatgatctggcattccaatctgaatgatgccacataccagagaacaagagccctcgtgcgtactggaatggaccccagaatgtgctctctgatgcaaggatcaactctcccgaggaggtctggagctgctggtgcagcagtaaagggagtcgggacgatggtgatggaactaattcggatgataaaacgggggatcaatgatcggaatttctggagaggcgagaatggacgaagaacaaggattgcatatgagagaatgtgcaacatcctcaaaggaaaatttcaaacagcagcacaaagagcaatgatggaccaggtgcgagaaagcagaaatcctgggaatgctgaaatcgaagatctcatcttcctggcacggtctgcactcatcctgagaggatcagtggctcataagtcctgcttgcctgcatgtgtgtacggacttgctgtggccagtggatatgactttgagagagaaggatactctctagttggaatagaccctttccgtctgctccaaaacagccaagtcttcagtctcattagaccaaatgagaatccagcacataagagtcaattggtgtggatggcatgccattctgcagcatttgaagacctgagagtctcaagtttcatcagaggaacaagagtggtcccaagaggacagctatccactagaggagttcaaattgcttcaaatgagaacatggaaacaatggactccagcactcttgaactgaggagcagatattgggctataaggaccaggagtggaggaaacaccaatcaacagagagcatctgcaggacaaatcagtgtgcagcctactttctcggtacagagaaatcttcctttcgaaagagcgaccattatggcggcgttcaccgggaatactgagggcagaacatcagacatgaggactgaaatcataaggatgatggaaagtgccagaccagaggatgtgtctttccaggggcggggagtcttcgagctctcggacgaaaaggcaacgaacccgatcgtgccttcctttgacatgagtaatgaaggatcttatttcttcggagacaatgcagaggagtatgacaattaa
>H11N9_Avian_KF259772_A/duck/Guizhou/1078/2011|2011.500
atggcgtctcaaggcaccaaacgatcttatgaacagatggaaactggtggagaacgccagaatgctactgagatcagagcatctgttggaagaatggttggtggaattgggaggttttatatacagatgtgcactgaactcaaactcagcgactatgaagggaggctgattcagaacagcataacaatagagagaatggttctctctgcatttgatgaaaggaggaacaaatacctggaagaacatcctagtgcggggaaggatccgaagaaaactgggggtccaatctacagaaggagagacgggaagtggatgagggagctgattctgtatgacaaagaggaaatcaggaggatctggcgtcaagcgaacaacggagaagatgcaactgctggtctcactcatctgatgatctggcattccaacttgaatgatgccacgtaccagagaacaagagctctcgtgcgtactgggatggatcccagaatgtgctctctgatgcaaggatcaactctcccaaggagatctggagctgctggtgcagcagtaaagggagtcgggacaatggtgatggaactaattcggatgataaagcgagggattaatgatcggaatttctggagaggcgaaaacggacgaaggacaaggattgcatacgagagaatgtgcaacatcctcaaagggaaattccaaacagcagcacaaagagcaatgatggatcaagtgcgggaaagcagaaatcctgggaatgctgaaattgaagatcttatctttctggcgcggtctgcactcatcctgagaggatcagtggcccacaagtcctgcctgcctgcttgtgtgtacggacttgctgtggccagtggatatgactttgagagagaaggatactctctggtcggaatagatcctttccgtctgcttcaaaacagccaggtcttcagtctcattagacccaatgagaatccagcacataagagtcaattggtatggatggcatgccattcagcagcgtttgaagacctgagagtgtcaagtttcatcagagggacaagagtggtcccaagaggacaattatccaccagaggagttcaaattgcgtcaaatgagaacatggagacaatggactccagcactcttgaacttagaagcagatattgggctataagaaccaggagtggaggaaacaccaaccagcagagggcatctgcagggcaaatcagcgtacaacctaccttctcagtacagagaaacctcccttttgaaagagcgaccattatggcggcatttacagggaacactgaaggcagaacatctgacatgaggactgagatcataagaatgatggagagtgccagaccagaagatgtgtctttccaggggcggggagtcttcgagctctcggacgaaaaggcaacgaacccgatcgtgccttcctttgacatgagtaatgaaggatcttatttcttcggagacaatgcagaggagtatgacaattaa
>H3N8_Avian_AB786916_A/muscovy_duck/Vietnam/LBM240/2012|2012.500
atggcgtctcaaggcaccaaacgatcttatgaacagatggagaccggtggagaacgccagaatgccactgagatcagagcatctgttggaagaatggttggtggaattgggaggttctacatacagatgtgcactgaactcaaactcagcgactatgaaggaaggctgatccaaaacagcataacaatcgagaggatggttctctctgcatttgatgaaaggagaaacaaatacctagaagaacatcccagtgcggggaaagacccgaagaagactggaggtccaatttatcgaagaagagatggaaaatgggtgagggaactgatcctgtatgacaaagaggagatcaggagaatatggcgtcaagcgaacaatggagaagacgcaactgctggtctcactcatctgatgatctggcattccaacctgaatgatgccacataccagagaacaagagcactcgtgcgtactggaatggacccccggatgtgctccctcatgcaaggatcaactctcccgaggagatctggagctgctggtgcagcggtgaagggagtcgggacgatggtaatggaattaattcgaatgataaaacgagggattaatgatcggaatttctggagaggcgaaaatggacgaaggacaaggattgcatatgagagaatgtgcaacatcctcaaagggaaatttcaaacagcagcacaaagagcaatgatggaccaggtgcgagaaagcaggaatcctggaaatgctgaaattgaggatctcatcttcctggcacggtctgcactcatcctgagaggatcagtggcccataagtcctgcttgcctgcttgtgtgtacggacttgcagtagccagtggatatgactttgagagagaaggatactctctagttgggatagatcctttccgtttgcttcaaaacagccaggtcttcagtctcattagacccaatgagaacccagcacacaagagtcaattggtgtggatggcatgccattctgcagcattcgaagacctgagagtctcaagcttcatcagaggggcaagagtagtcccaagaggacaactgtccaccagaggagtccaaattgcttcaaacgagaatatggaaacaatggactctagcactcttgaattgaggagcagatattgggctataagaaccagaagtggaggaaacaccaaccaacagagagcatctgcaggacaaatcagtgtacagcccactttctcagtacagagaaatctgcccttcgaaagagcgaccattatggcagcgttcacagggaatactgaaggtagaacatcagacatgaggactgaaatcataagaatgatggaaagtgccagaccagaagatgtgtctttccaggggcggggagtcttcgagctctcggacgaaaaggcaacgaacccgatcgtgccttcctttgacatgaataatgaaggatcttatttcttcggagacaatgcagaggagtatgacaattaa
>H3N6_Avian_AB812574_A/duck/Vietnam/LBM235/2012|2012.600
atggcgtctcaaggcaccaaacgatcttatgaacagatggagaccggtggagaacgccagaatgccactgagatcagagcatctgttggaagaatggttggtggaattgggaggttctacatacagatgtgcactgaactcaaactcagcgactatgaaggaaggctgatccaaaacagcataacaatcgagaggatggttctctctgcatttgatgaaaggagaaacaaatacctagaagaacatcccagtgcggggaaagacccgaagaagactggaggtccaatttatcgaagaagagatggaaaatgggtgagggaactgatcctgtatgacaaagaggagatcaggagaatatggcgtcaagcgaacaatggagaagacgcaactgctggtctcactcatctgatgatctggcattccaacctgaatgatgccacataccagagaacaagagcactcgtgcgtactggaatggacccccggatgtgctccctcatgcaaggatcaactctcccgaggagatctggagctgctggtgcagcggtgaagggagtcgggacgatggtaatggaattaattcgaatgataaaacgagggattaatgatcggaatttctggagaggcgaaaatggacgaaggacaaggattgcatatgagagaatgtgcaacatcctcaaagggaaatttcaaacagcagcacaaagagcaatgatggaccaggtgcgagaaagcaggaatcctggaaatgctgaaattgaggatctcatcttcctggcacggtctgcactcatcctgagaggatcagtggcccataagtcctgcttgcctgcttgtgtgtacggacttgcagtagccagtggatatgactttgagagagaaggatactctctagttgggatagatcctttccgtttgcttcaaaacagccaggtcttcagtctcattagacccaatgagaacccagcacacaagagtcaattggtgtggatggcatgccattctgcagcattcgaagacctgagagtctcaagcttcatcagaggggcaagagtagtcccaagaggacaactgtccaccagaggagtccaaattgcttcaaacgagaatatggaaacaatggactctagcactcttgaattgaggagcagatattgggctataagaaccagaagtggaggaaacaccaaccaacagagagcatctgcaggacaaatcagtgtacagcccactttctcagtacagagaaatctgcccttcgaaagagcgaccattatggcagcgttcacagggaatactgaaggtagaacatcagacatgaggactgaaatcataagaatgatggaaagtgccagaccagaagatgtgtctttccaggggcggggagtcttcgagctctcggacgaaaaggcaacgaacccgatcgtgccttcctttgacatgaataatgaaggatcttatttcttcggagacaatgcagaggagtatgacaattaa
>H6N6_Avian_LC028145_A/muscovy_duck/Vietnam/LBM541/2013|2013.940
atggcgtctcaaggcaccaaacgatcctatgaacagatggaaactggtggagaacgccagaatgccactgagatcagagcttctgttggaagaatggttggtggaattgggaggttttacatccaaatgtgcactgagctcaaactcagcgactatgaaggaaggctgattcaaaacagcataacaatagagagaatggtcctctctgcatttgatgaaaggcggaacaaatacctggaagaacaccccactgcgggaaaggacccgaagaaaactggaggtccaatctatcgaaggagggatggtaaatggatgagagaactgattctctatgacaaggaggaaatcaggagaatctggcgtcaagcaaacaatggagaagacgcgactgctggtctcactcatttgatgatctggcattccaatctaaatgatgccacttaccagagaacaagggctcttgtgcgtactggaatggaccccagaatgtgctctctaatgcaaggatcaactctcccgaggagatctggtgctgctggtgcagcagtaaagggagtcggaacaatggtgatggaactaattcggatgataaaacgaggggtcaatgatcggaatttctggagaggcgaaaatggacgaagaaccagaattgcatatgagagaatgtgcaatatcctcaaagggaaattccaaacagcagcacaaagagcaatgatggaccaagtgcgagaaagcagaaatcctggaaatgctgaaattgaagatctcatttttctagcacggtccgcactcattctgaggggatcagtggcccataagtcctgcttgcctgcatgtgtgtatggacttgctgtggccagtggatatgactttgagagagaaggatattctctagtcggaatagaccctttccgtctgcttcagaacagccaggtcttcagtctcattagaccaaatgagaatccagcacacaagagtcaattggtgtggatggcatgtcattctgcagcatttgaagacctgagagtttcaagtttcatcagaggaacaagagtagtcccaagargacaactatctaccagaggagttcaaattgcctcaaacgagaacgttgaaacaatggactccagcactcttgaattaaggagcagatattgggctataaggacaaggagtggaggaaataccaaccaacagagagcatctgcaggacaaatcagtgtgcagcctactttctcagtacagagaaatcttcccttcgaaagagcaaccattatggcggctttcacagggaatactgagggcagaacatctgacatgaggactgaaatcgtaagaatgatggaaagtgccagaccagaggatgtgtctttccaggggcggggagtcttcgagctctcggacgaaaaggcaacgaacccgatcgtgccttcctttgacatgagtaaagaaggatcttatttcttcggagacaatgcagaggagtatgacaattaa
>H4N8_Avian_KU160956_A/duck/Hubei/S2114/2012|2012.419
atggcgtctcaaggcaccaaacgatcttatgaacagatggaaactggtggagaacgccagaatgcaactgagatcagagcatcagttggaagaatggttagtggaattggaaggttttacatacagatgtgtactgagcttaaactcagcgactatgaaggaagactgattcagaacagcataacaatagagagaatggtcctctctgcatttgatgaaaggaggaacaaatacctggaagaacatcccagtgcaggaaaggacccaaagaaaactggaggtccaatttatcggaggagagacgggaaatggatgagagagctgattctatatgacaaggaggaaatcagaaggatctggcgtcaagcgaacaatggagaagacgcaactgctggtctcactcacctgatgatctggcattccaatctaaatgatgccacataccagagaacaagagctcttgtgcgcactggaatggatcccagaatgtgctctctgatgcaaggatcaactctcccgaggaggtctggagctgctggtgcagcagtaaagggagtcggaacgatggtgatggaactaattcggatgataaaacgagggatcaatgatcggaatttctggaggggcgaaaatggacgaagaacaaggattgcatatgagagaatgtgcaacatcctcaaagggaaatttcaaacagcagcacaaagagcaatgatggaccaggtgcgagaaagcagaaatcccgggaatgctgaaatcgaagatctcatcttcctagcacggtctgcactcatcctgagaggatcagtggctcataagtcctgcctgcctgcgtgtgtgtacggacttgctgtggccagtgggtatgacttcgagagagaaggatactctctagttggaatagaccctttccgtctgctccaaaacagccaagttttcagtctcattagaccaaatgagaatccagcacataagagtcaattggtgtggatggcatgccattctgcagcatttgaagacctgagagtctcaagtttcatcagaggaacaagagtagtcccaaggggacaactatccaccagaggagttcaaattgcttcaaatgagaacatggaaacaatggactccagcactcttgaactgaggagcagatattgggctataaggaccaggagtggaggaaacaccaatcaacagagagcatctgcaggacaaatcagtgtacagcctactttctcagtacagagaaatcttcctttcgaaagagcgaccattatggcggcgttcaccgggaatactgagggcagaacatcagacatgaggactgaaatcataaggatgatggaaagtgccagaccagaggatgtgtctttccaggggcggggagtcttcgagctctcggacgaaaaggcaacgaacccgatcgtgccttcctttgacatgagtaatgaaggatcttatttcttcggagacaatgcagaggagtatgacaattaa
>H4N2_Avian_CY146573_A/duck/Hunan/S11313/2012|2012.227
atggcgtctcaaggcaccaaacgatcttatcaacagatggagaccggtggagaacgccagaatgccactgagatcagagcatctgttggaaggatggttggtggaattgggaggttctacatacaaatgtgcactgaactcaaactcagcgactatgaaggaaggctgatccaaaacagcataacaatcgagagaatggtcctttctgcatttgatgaaaggagaaacaaatacctggaagaacatcccaatgcggggaaggacccgaagaagactggaggtccaatctatcgaaggagagatgggaaatgggtgagagaactgatcctgtatgacaaagaggagatcaggaggatctggcgtcaagcgaataatggagaagacgcaactgctggtctcactcacctgatgatctggcattccaacctgaacgatgccacataccagagaacaagagcactcgtgcgtactggaatggacccccgaatgtgctccctcatgcaaggatcaactctcccgaggagatctggagctgctggtgcagcggtgaagggagtcgggacgatggtgatggagctaattcgaatgataaaacgagggattaatgatcggaatttctggagaggcgaaaatgggcgaaggacaaggattgcatatgagagaatgtgcaacatcctcaaagggaaatttcaaacagcagcacaaagagcaatgatggaccaggtgcgagaaagcaggaatcctggaaatgctgaaattgaggatctcatcttcctggcacgatctgcactcatcctgagaggatcagtggcccacaagtcctgcctgcctgcctgtgtgtacggacttgccgtggccagtggatacgattttgagagagaagggtactctctagttgraatrgatcctttccgtctgcttcaaaacagccaggtcttcagtctcattagacccaatgagaacccagcacacaagagccaattggtgtggatggcatgccattctgcagcattcgaagatctgagagtctcaagcttcatcagaggaacaagagtagttccaagaggacaactatccaccagaggagtccaaattgcttcaaacgagaatatggaaacaatggactctagcactcttgaactgaggagcagatattgggctataaggaccaggagtggaggaaacaccaaccaacagagagcatctgcaggacaaatcagtgtccaacccactttctcagtacagagaaatctccccttcgaaagagcgaccattatggcggcatttacagggaatactgaaggtagaacatcagacatgaggactgaaatcataagaatgatggaaagtgccagaccagaagatgtgtctttccaggggcggggagtcttcgagctctcggacgaaaaggcaacgaacccgatcgtgccttcctttgacatgagtaatgaaggatcttatttcttcggagacaatgcagaggagtatgacaattaa
>H7N7_Avian_KT777873_A/ostrich/South_Africa/KRB/2013|2013.247
atggcgtctcaaggcaccaaacgatcttatgaacagatggaaactggtggagagcgccagaatgccactgagatcagagcatctgttggaagaatggttggtggaattgggaggttttacatacagatgtgcactgagctcaaactcagcgactatgaaggaaggctaatccagaacagcataacaatagagagaatggttctctctgcatttgatgaaaggaggaacaaatacctggaagaacatcccagtgcggggaaggacccgaagaaaactggaggtccaatttatcgaaggagagatgggaaatgggtgagagagttaatcctgtatgacaaagaagagatcaggagggtctggcgtcaagcaaacaatggagaagacgcaacagctggtctcactcacctgatgatctggcattccaatttgaatgatgccacataccagagaacaagagctctcgtgcgtactgggatggaccccagaatgtgctctctaatgcaaggatcaactctcccgaggagatccggagctgctggtgcagcagtaaagggagtcgggacgatggtgatggaactaattcggatgataaagagagggattaatgatcggaatttctggagaggcgaaaatggacgaaggacaaggattgcatatgagagaatgtgcaacatcctcaaagggaaattccaaacagcagcacaaagagcaatgatggaccaagtgcgagaaagcaggaatcctgggaatgctgaaattgaagatctcatcttcctggcacgatctgcactcatcctgagaggatcagtggcccataagtcctgcttgcctgcttgtgtgtacgggcttgctgtggccagtggatacgattttgaaagagaagggtactctctagttggaattgatcctttccgtctgcttcaaaacagccaggttttcagtctcattagaccgaatgagaatccagcgcacaagagtcagttggtgtggatggcatgccattcagcagcattcgaggacctgagagtttcaagtttcatcagaggaacaagagtggttccaaggggacagctatccaccagaggagttcaaattgcttcaaatgaaaacatggaaacaatggactccagcactcttgaactgagaagcaggtattgggctataagaaccaggagtggaggaaacaccaatcaaaagagggcatctgcaggacaaatcagtgtacagcccactttctcggtgcagagaaatcttccattcgaaagagcaaccattatggcggcattcacagggaatacggagggcagaacatctgacatgaggactgaaatcataagaatgatggaaagtgccagaccagaggatgtgtctttccaggggcggggagtcttcgagctctcggacgaaaaggcaacgaacccgatcgtgccttcctttgacatgaataatgaaggatcttatttcttcggagacaatgcagaggagtatgacaattaa
>H3N2_Avian_KT022271_A/duck/Guangxi/112D4/2012|2012.500
atggcgtctcaaggcaccaaacgatcttatgaacagatggagaccggtggagaacgccagaatgccactgagatcagagcatctgtcggaaggatggttggtggaattgggaggttctacatacagatgtgcactgaactcaaactcagcgactatgaaggaaggctgatccaaaacagcataacaatcgagagaatggttctctctgcatttgatgaaaggagaaacaaatacctagaagaacatcccagtgcagggaaggacccgaagaagactggaggtccaatttatcgaaggagagatgggaaatgggtgagagaactgatcctgtatgacaaagaggagatcaggaggatttggcgtcaagcgaataatggagaggacgcaactgctggtctcactcacctgatgatctggcattccaacctgaatgatgccacataccagagaacaagagcactcgtgcgtactggaatggacccccgaatgtgctccctcatgcaaggatcaactctcccgaggagatctggagctgctggtgcagcggtgaagggagtcgggacgatggtgatggagctaattcgaatgataaaacgagggattaatgatcggaatttctggagaggcgaaaatggacgaaggacaaggattgcatatgagagaatgtgcaacatcctcaaagggaaatttcaaacagcagcacaaagagcaatgatggaccaggtgcgagaaagcaggaatcctggaaatgctgaaattgaagatctcatcttcctggcacggtctgcactcatcctgagaggatcagtggcccataagtcctgcctgcctgcttgtgtgtacgggcttgctgtggccagtggatacgactttgagagagaaggatactctctagttggaatagatcccttccgtctgcttcaaaacagccaggtcttcagtctcattagacccaatgagaacccagcacacaagagtcaattggtgtggatggcatgccattctgcagcattcgaagacctgagagtctcaagcttcatcagaggaacaagagtagtcccaagaggacaactatccaccagaggagttcaaattgcttcaaacgagaatatggaaacaatggactctagcactcttgaactgaggagcagatattgggctataaggaccaggagtggaggaaacaccaaccaacagagagcatctgcaggacaaatcagtgtacagcccactttctcagtgcagagaaatcttcccttcgaaagagcgaccattatggcggcgttcacagggaatactgaaggtagaacatcagacatgaggactgaaatcataagaatgatggaaagtgccagaccagaagatgtgtccttccaggggcggggagtcttcgagctctcagacgaaaaggcaacgaacccgatcgtgccttcctttgacatgagtaatgaaggatcttatttcttcggagacaatgcagaggagtatgacaattaa
>H3N6_Avian_LC053485_A/duck/Vietnam/LBM798/2014|2014.923
atggcgtctcaaggcaccaaacgatcctatgaacagatggaaactggtggagaacgccagaatgccactgagatcagagcatctgttggaagaatggttggtggaattgggaggttttacatacagatgtgcactgaactcaaactcagcgactatgaaggaaggctgatccagaatagcataacaatagagagaatggttctctctgcatttgatgaaaggaggaacagatacctagaagaacatcccagtgcggggaaggacccaaagaaaactggaggtccaatttatcgaaggagagatgggaaatggatgagagaattgatcctgtatgacaaggaagagatcaggaggatctggcgtcaagcaaacaatggagaagacgcaactgctggtctcactcacctgatgatctggcattccaatctaaatgatgccacatatcagagaacaagggctctcgtgcgtaccgggatggaccccagaatgtgctctctgatgcaaggatcaactctcccgaggagatccggagctgctggtgcagcagtaaagggagtcgggaccatggtgatggaactgattcggatgataaagagagggatcaatgatcggaatttctggagaggcgaaaatggacgaaggacaaggattgcatatgagagaatgtgcaacatcctcaaagggaaattccaaacagcagcacaaagagcgatgatggaccaagtgcgagaaagcaggaatcctggaaatgctgaaattgaagatctcatcttcttggcacgatctgcactcatcctgagagggtcagtggcccataagtcctgcttgcctgcttgtgtgtacgggcttgctgtggccagtggatacgactttgaaagagagggatactctctggttggaattgatcctttccgtctgcttcaaaacagccaggtctttagtctcattagaccaaatgagaatccagcacacaagagtcagttggtgtggatggcatgccattctgcagcatttgaggatctgagagtctcgagtttcatcagagggacaagagtagtcccaagaggacaattgtccaccagaggagttcaaattgcttcaaatgagaacatggaaacaatggactccagcactcttgaactgagaagcagatattgggccataagaaccaggagtggagggaacaccaatcaacagagagcatctgcaggacaaatcagtgtacagcccactttctcggtacagaggaaccttcccttcgaaagagcaactattatggcggcgttcacagggaatactgaaggcagaacatctgacatgaggaccgaaatcataagaatgatggaaagtgccagaccagaagatgtgtctttccaggggcggggagtcttcgagctctcggacgaaaaggcaacgaacccgatcgtgccttcctttgacatgagtaatgaaggatcttatttcttcggagacaatgcagaggagtatgacaattaa
>H6N6_Avian_KY415747_A/duck/Hubei/ZYSYF8/2015|2015.871
atggcgtctcaaggcaccaaacgatcttatgaacagatggaaactggtggagaacgccagaatgccaccgagatcagagcatctgttggaagaatggttggtggaattgggaggttttacatacagatgtgcactgagctcaaactcagcgactatgaaggaaggctgatccagaacagcataacaatagagaggatggttctctctgcgtttgatgagaggaggaacaaatacttggaagaacatcccagtgcagggaaagacccgaagaagactggaggtccaatttatcgaagaagagacggaaaatggatgagagagctgattctatatgacaaagaggagatcagaaggatatggcgtcaagcaaacaatggagaagacgcaactgctggtctcactcacatgatgatctggcattccaatctaaatgatgccacataccagagaacaagagctctcgtgcgtactggaatggaccccagaatgtgctctctaatgcaaggatcaactctcccgaggagatctggagctgctggtgccgcagtaaagggagtcggaacgatggtgatggaactaattcggatggtaaaacgagggatcaatgatcggaacttctggagaggcgaaaatgggcgaagaacaaggattgcgtatgagagaatgtgcaacatcctcaaagggaaattccaaacagcagcacaacgagcaatgatggaccaagtgcgagaaagcagaaatcctgggaatgctgaaatcgaagatctcatcttcctggcacggtcagcactcatcctgagaggatcagtggcccataagtcctgcttgcctgcgtgtgtgtacggacttgctgtagccagtggatatgactttgaaagagaagggtattctctagtcggaatagaccccttccgtctgcttcaaaacagccaggttttcagcctcatcagaccaaatgagaatccagcacacaagagtcaactggtttggatggcatgccattctgcagcatttgaagacctgagggtctcaagtttcatcagagggacaagagtagtcccaagaggacaactatccaccagaggagttcaaatttcgtcaaatgagaacgtggaaacaatggactccagtactcttgaactgagaagcagatattgggctataaagaccaggagtggaggaagcaccaatcaacagaaagcatctgcaggacaaatcagtgtacagcctacattctctgtacagagaagtctccccttcgaaagagcaaccattatggcggcgttcacaggaaatactgagggcagaacatctgacatgaggactgaaatcataagaatgatggaaagtgccagaccagaggatgtgtctttccaggggcggggagtcttcgagctctcggacgaaaaggcaacgaacccgatcgtgccttcctttgacatgagtaaagaaggatcttatttcttcggagacaatgcagaggagtatgacaattaa
>H9N2_Avian_KU143414_A/duck/Wuhan/WHYF05/2014|2014.953
atggcgtctcaaggcaccaaacgatcttatgagcagatggaaactggtggagaacgccagaatgctactgaaatcagagcatctgttgggagaatggtcggtggaattgggagattctacatacagatgtgcactgagctcaaactcagtgactatgaagggaggctaattcaaaacagcataacaatagagagaatggttctctctgcatttgatgaaaggaggaacagatatctagaagaacaccccagtgcggggaaggatccgaagaaaaccgggggtccaatctacagaaggagagatggaaagtggatgagagagctaattctgtatgacaaagaggagatcaggaggatctggcgtcaagcaaacgacggagaagacgcaactgctggtctcactcatctgatgatctggcattccaacctgaatgatgccacatatcagagaacaagagctctcgtgcgtactgggatggaccctagaatgtgctccctgatgcaaggatcaaccctcccaagaagatctggagctgctggtgcagcagtaaagggagttggaacaatggtgatggaactgattcggatgataaagcgggggatcaatgaccggaatttctggagaggcgagaacggacggagaacaaggattgcatatgagagaatgtgcaacattctcaaagggaaattccaaacagcagcacaacgagcaatgatggaccaagtgcgagaaagcagaaatcccggaaatgctgaaattgaagatctcatcttcctggcacggtctgcactcatcctgagaggatcagtggctcataagtcctgcttgcctgcttgtgtatatgggcttgctgtggccagtggatatgactttgagagagagggatactctctggtcggaattgatcctttccgcctgcttcagaacagtcaggtgttcagcctcattagaccaaatgagaatccggcacataagagtcagctagtatggatggcatgccattctgcagcatttgaggacctgagagtatcaagcttcatcagaggaacaagggtggtcccaagaggacaattgtccaccagaggagttcaaatagcttcaaatgaaaacatggaaacaatggactccagcactcttgaactgaggagcagatactgggctataagaaccagaagtggaggaaacactaaccaacagagagcatctgcaggacaaatcagtgtacagcctactttctcagtacagagaaatcttcctttcgagagagcaaccattatggcggcattcacagggaacactgaaggcaggacatccgacatgaggactgaaatcatcagaatgatggaaagtgccagaccagaagatgtgtctttccaggggcggggagtcttcgagctctcggacgaaaaggcaacgaacccgatcgtgccttcctttgacatgagtaacgagggatcttatttcttcggagacaatgcagaggagtatgacaattaa
>H5N1_Avian_KR010412_A/goose/Inner_Mongolia/IM-192/2014|2014.816
atggcgtctcaaggcaccaaacgatcctatgaacagatggaaactggtggagaacgccagaatgccactgagatcagagcatctgttggaagaatggttggtggaattgggaggttttacatacagatgtgcactgaactcaaactcagcgactatgaaggaaggctgatccagaatagcataacaatagagagaatggttctctctgcatttgatgaaaggaggaacagatacctagaagaacatcccagtgcagggaaggacccaaagaaaactggaggtccaatttatcgaaggagagatgggaaatggatgagagaattgatcctgtatgacaaggaagagatcaggaggatctggcgtcaagcaaacaatggagaagacgcaactgctggtctcactcacctgatgatctggcattccaatctaaatgatgccacatatcagagaacaagggctatcgtgcgtaccgggatggaccccagaatgtgctctctgatgcaaggatcaactctcccgaggagatccggagctgctggtgcagcagtaaagggagtcgggaccatggtgatggaactgattcggatgataaagagagggatcaatgatcggaatttctggagaggcgaaaatggacgaaggacaaggattgcatatgagagaatgtgcaacatcctcaaagggaaattccaaacagcagcacaaagagcaatgatggaccaagtgcgagaaagcaggaatcctggaaatgctgaaattgaagatctcatcttcctggcacgatctgcactcatcctgagagggtcagtggcccataagtcctgcttgcctgcttgtgtgtacgggcttgctgtggccagtggatacgactttgaaagagagggatactctctggttggaattgatcctttccgtctgcttcaaaacagccaggtctttagtctcattagaccaaatgagaatccagcacacaagagtcagttggtgtggatggcatgccattctgcagcatttgaggatctgagagtctcgagtttcatcagagggacaagagtagtcccaagaggacaactgtccaccagaggagttcaaattgcttcaaatgagaacatggaaacaatggactccagcactcttgaactgagaagcagatattgggccataagaaccaggagtggagggaacaccaatcaacagagagcatctgcaggacaaatcagtgtacagcccactttctcggtacagaggaaccttcccttcgaaagagcaactattatggcggcgttcacagggaatactgaaggcagaacatctgacatgaggaccgaaatcataagaatgatggaaagtgccagaccagaagatgtgtctttccaggggcggggagtcttcgagctctcggacgaaaaggcaacgaacccgatcgtgccttcctttgacatgagtaatgaaggatcttatttcttcggagacaatgcagaggagtatgacaattaa
>H6N2_Avian_KY415740_A/duck/Hubei/ZYSYG15/2015|2015.888
atggcgtctcaaggcaccaaacgatcctatgaacagatggaaactgggggagaacgccagaatgccactgagatcagagcatctgttggaagaatggttggtggaattgggaggttttacatacagatgtgcactgaactcaaactcagcgactatgaaggaaggctgatccagaatagcataacaatagagagaatgattctctctgcatttgatgaaaggaggaacaaatacctagaagaacatcccagtgcggggaaggacccaaagaaaactggaggtccaatttatcgaaggagagatgggaaatggatgagagaattgatcctgtatgacaaggaagagatcaggaggatctggcgtcaagcaaacaatggagaagacgcaactgctggtctcactcacctgatgatctggcattccaatctaaatgatgccacatatcagagaacaagggctctcgtgcgtaccgggatggaccccagaatgtgctctctgatgcaagggtcaactctcccgaggagatccggagctgctggtgcagcagtaaagggagtcgggaccatggtgatggaactgattcggatgataaagagagggatcaatgatcggaatttctggagaggcgaaaatggacgaaggacaaggattgcatatgagagaatgtgcaacatcctcaaagggaaattccaaacagcagcacaaagagcaatgatggaccaagtgcgagaaagcaggaatcctggaaatgctgaaattgaagatctcatcttcctggcacgatctgcactcatccttagagggtcagtggcccataagtcctgcttgcctgcttgtgtgtacgggcttgctgtggctagtggatacgactttgaaagagaggggtactctctggttggaattgatcctttccgtctgctccaaaacagccaggtcttcagtctcattagaccaaatgagaatccagcacacaagagtcagttggtgtggatggcatgccattctgcagcatttgaggatctgagagtctcgagtttcatcagagggacaagagtagtcccaagaggacaactgtccaccaggggagttcaaattgcttcaaatgagaacatggaaacaatggactccagcactcttgaactgagaagcagatattgggccataagaaccaggagtggagggaacaccaatcaacagagagcatctgcaggacaaatcagtgtacagcccactttctcggtacagaggaaccttcccttcgagagagcaactattatggcggcgttcacagggaatactgaaggcagaacatctgacatgaggaccgaaatcataagaatgatggaaagtgccagaccagaagatgtgtctttccaggggcggggagtcttcgagctctcggacgaaaaggcaacgaacccgatcgtgccttcctttgacatgagtaatgaaggatcttatttcttcggagacaatgcagaggagtatgacaattaa
>H3N6_Avian_LC339732_A/duck/Hokkaido/10/2015|2015.770
atggcgtctcaaggcaccaaacgatcttatgaacagatggaaactggtggagaacgccagaatgccactgaaatcagagcatctgttggaaggatggtcggtggaattgggagattttacatacagatgtgcactgaactcaaactcagcgactatgaagggaggctgatccagaacagcataacaatagagagaatggttctctctgcatttgatgaaaggaggaacaaatacctggaagaacatcccagtgctgggaaggatccgaagaaaactggaggtccaatttatcgaagaagggacgggaaatggatgagagaactgattctgtatgacaaagaggagatcaggagaatctggcgtcaagcgaataatggagaagacgcaactgctggtctcactcacctgatgatctggcattccaatttaaatgatgccacataccagagaaccagagctctcgtgcgcactgggatggaccccagaatgtgctctctgatgcaaggatcaaccctcccgaggagatctggagctgctggcgcagcagtaaagggagtcggaacgatggtgatggaactaattcggatgataaaacgagggattaatgatcggaatttctggagaggcgaaaatgggcggagaacaaggattgcatatgagagaatgtgcaacatcctcaaagggaaattccaaacagcagcacaaagagcaatgatggaccaagtgcgagaaagcagaaatcctgggaatgctgaaattgaagatctcatcttcctggcacggtcagcactcatcctgagagggtcagtggcccataagtcctgccttccagcttgtgtgtacgggcttgctgtggccagtgggtatgactttgagagagaagggtactctctagttggaatagatcctttccgtctgcttcaaaacagccaggttttcagtctcattagaccaaatgagaacccagcacacaagagtcaattggtgtggatggcatgccattctgcagcatttgaggacctgagagtatcaagtttcatcagagggacaagagtggtcccaagaggacaactatccaccagaggagttcaaattgcttcaaatgagaacatggaaacaatggactccagcactcttgaactgaggagcagatattgggctataagaaccagaagtggaggaaacaccaatcaacagagagcatctgcaggacagattagtgtacagcctactttctcagtacagagaaatcttcccttcgaaagagcgaccattatggcggcattcacaggaaatactgaaggcagaacatctgacatgaggactgaaatcataagaatgatggaaagtgccagaccagaagatgtgtccttccaggggcggggagtcttcgagctctcggacgaaaaggcaacgaacccgatcgtgccttcctttgacatgagtaatgaaggatcttatttcttcggagacaatgcagaggagtatgacaattaa
>H1N1_Avian_LC148830_A/duck/Hokkaido/W9/2015|2015.745
atggcgtctcaaggcaccaaacgatcttatgaacagatggaaactggtggagaacgccagaatgctactgaaatcagagcatctgttggaaggatggtcggtggaattgggagattttacatacagatgtgcactgaactcaaactcagcgactatgaagggagactgatccagaacagcataacaatagagagaatggttctctctgcatttgatgaaaggaggaacaaatacctggaagaacatcccagtgctgggaaggatccgaagaaaactggaggtccaatttatcgaagaagggacgggaaatggatgagagaactgattctgtatgacaaagaggagatcaggagaatctggcgtcaagcgaataatggagaagacgcaactgctggtctcactcacctgatgatctggcattccaatctaaatgatgccacataccagagaaccagagctctcgtgcgcactgggatggaccccagaatgtgctctctgatgcaaggatcaaccctcccgaggagatctggagctgctggcgcagcagtaaagggagtcggaacgatggtgatggaactaattcggatgataaaacgagggattaatgatcggaatttctggagaggcgaaaatgggcggagaacaaggattgcatatgagagaatgtgcaacatcctcaaagggaaattccaaacagcagcacaaagagcaatgatggaccaagtgcgagaaagcagaaatcctgggaatgctgaaattgaagatctcatcttcctggcacggtcagcactcatcctgagagggtcagtggcccataagtcctgccttccagcttgtgtgtacgggcttgctgtggccagtgggtatgactttgagagagaagggtactctctagttggaatagatcctttccgtctgcttcaaaacagccaggttttcagtctcattagaccaaatgagaacccagcacacaagagtcaattggtgtggatggcatgccattctgcagcatttgaggacctgagagtatcaagtttcatcagagggacaagagtggtcccaagaggacaactatccaccagaggagttcaaattgcttcaaatgagaacatggaaacaatggactccagcactcttgaactgaggagcagatattgggctataagaaccagaagtggaggaaacaccaatcaacagagagcatctgcaggacagattagtgtacagcctactttctcagtacagagaaatcttcccttcgaaagagcgaccattatggcggcattcacaggaaatactgaaggcagaacatctgacatgaggactgaaatcataagaatgatggaaagtgccagaccagaagatgtgtccttccaggggcggggagtcttcgagctctcggacgaaaaggcaacgaacccgatcgtgccttcctttgacatgagtaatgaaggatcttatttcttcggagacaatgcagaggagtatgacaattaa
>H11N9_Avian_KX121189_A/bean_goose/Hubei/SZY200/2016|2016.153
atggcgtctcaaggcaccaaacgatcttatgaacagatggaaactggtggagaacgccagaatgccactgaaatcagagcatctgttggaaggatggtcggtggaattgggagattttacatacagatgtgcactgaactcaaactcagcgactatgaagggaggctgatccagaacagcataacaatagagagaatggttctctctgcatttgatgaaaggaggaacaaatacctggaagaacatcccagtgctgggaaggatccaaagaaaactggaggtccaatttatcgaagaagggacgggaaatggatgagagaactgattctgtatgacaaagaggagatcaggagaatctggcgtcaagcgaataatggagaagacgcaactgctggtctcactcacctgatgatctggcattccaatctaaatgatgccacatatcagagaaccagagctctcgtgcgcactgggatggaccccagaatgtgctctctgatgcaaggatcaaccctcccgaggagatctggagctgctggcgcagcagtaaagggagtcggaacgatggtgatggaactaattcggatgataaaacgagggattaatgatcggaatttctggagaggcgaaaatgggcggagaacaaggattgcatatgagagaatgtgcaacatcctcaaagggaaattccaaacagcagcacaaagagcaatgatggaccaagtgcgagaaagcagaaatcctgggaatgctgaaattgaagatctcatcttcctggcacggtcagcactcatcctgagagggtcagtggcccataagtcctgccttcctgcttgtgtgtacgggcttgctgtggctagtggatatgactttgagagagaagggtactctctagttggaatagatcctttccgtctgcttcaaaacagccaggttttcagtctcattagaccaaatgagaacccagcacacaagagtcaattggtgtggatggcatgccattctgcagcatttgaggacctgagagtctcaagtttcatcagaggaacaagagtggtaccaagaggacaactatccaccagaggagttcaaattgcttcaaatgagaacatggaaacaatggactccagcactcttgaactgaggagcagatattgggctataaggaccagaagtggaggaaacaccaaccaacagagagcatctgcaggacagatcagtgtacagcctactttctcagtacagagaaatcttcccttcgaaagagcgaccattatggcggcgttcacaggaaatactgaaggcagaacatctgacatgaggactgaaatcataagaatgatggaaagtgccaaaccagaagatgtgtccttccaggggcggggagtcttcgagctctcggacgaaaaggcaacgaacccgatcgtgccttcctttgacatgagtaatgaaggatcttatttcttcggagacaatgcagaggagtatgacaattaa
>H6N2_Avian_MG042218_A/duck/Bangladesh/31227/2016|2016.899
atggcgtctcaaggcaccaaacgatcttatgaacagatggaaactggtggagaacgccagaatgccactgaaatcagagcatctgttggaaggatggttggtggaattgggaggttttacatacagatgtgcactgaactcaaactcagcgactatgaagggaggctgatccagaacagcataacaatagagagaatggttctctctgcatttgatgaaaggaggaacaaatacctggaagaacatcccagtgctgggaaagatccaaagaaaactggaggtccaatttataaaagaagggacgggaaatggatgagagagctgattctgtatgacaaagaggagatcaggagaatctggcgtcaagcgaataatggagaagacgcaactgctggtctcactcacctgatgatctggcattccaacctaaatgatgccacataccagagaaccagagctctcgtgcgcactgggatggaccccagaatgtgctctctgatgcaaggatcaactctcccgaggagatctggagctgctggcgcagcagtaaagggagtcggaacgatggtgatggaactaattcggatgataaaacgagggattaatgatcggaatttctggagaggcgaaaatggacggagaacaaggattgcatatgagaggatgtgcaacatcctcaaagggaaattccaaacagcagcacaaagagcaatgatggaccaagtgcgggaaagcagaaatcctgggaatgctgaaattgaagatctcatcttcctggcacggtcagcactcatcctgagaggatcagtggcccataagtcctgccttcctgcttgtgtgtacgggcttgctgtggccagtggatatgactttgagagagaagggtactctctagttggaatagatcctttccgtctgcttcaaaacagccaggtcttcagtctcattagaccaaatgagaacccagcacacaagagtcaattggtgtggatggcatgccattctgcagcatttgaggacctgagagtctcaagtttcatcaggggaacaagagtggtcccaagaggacaactatccaccagaggagttcaaattgcttcaaatgagaacatggaaacaatggactccagcactcttgaactgaggagcagatattgggctataaggaccaggagtggaggaaacaccaaccaacagagagcatctgcagggcagatcagtgtacagcctactttctcagtacagagaaatcttcccttcgaaagagcgaccattatggcggcgttcacagggaatactgaaggcagaacatcagacatgaggactgaaatcataagaatgatggaaagtgccagaccagaagatatgtccttccaggggcggggagtcttcgagctctcggacgaaaaggcaacgaacccgatcgtgccttcctttgacatgagtaatgaaggatcttatttcttcggagacaatgcagaggagtatgacaattaa
>H3N8_Avian_KX949525_A/northern_pintail/Alaska/UGAI15-7403/2015|2015.753
atggcgtctcaaggcaccaaacgatcctatgaacaaatggaaactggtggggaacgccagaacgccactgaaatcagagcatctgttgggagaatggttggaggaatcgggagattctacatacagatgtgcactgagctcaaactcagtgactacgaagggagactaatccaaaacagcataaccatagaaaggatggttctctcggcatttgatgagaggaggaacaagtatctggaggagcatcccagtgctgggaaggatcccaagaagactggaggtccaatctacaggaggagagatggcaaatggatgagagagttgatcctatatgataaggaagagatcagaagaatttggcgtcaagctaataatggagaggacgcaactgctggtctaactcatttgatgatttggcattccaatctgaatgatgccacataccagagaacaagagcactcgtgcgtactggaatggaccctaggatgtgctctctgatgcaaggctcaacccttccgaggagatctggggctgctggggcggcagtgaaaggggttggaacaatggtgatggaattgatccggatgatcaagcgggggatcaatgatcggaatttctggagaggtgaaaatggacggagaactaggattgcctacgagagaatgtgcaacattctcaagggaaagttccaaacagcagcacaacgagcaatgatggaccaagtgagggaaagccggaatcctgggaatgctgaaattgaagatctcatctttctcgcacgatctgctctcatcctgaggggatcagtggctcataagtcctgcctgcctgcttgtgtgtatggacttgctgtagccagtggatacgactttgaaagagagggatactctctagtcggaattgatcctttccgtctgctccaaaacagtcaagtcttcagtctcatcagaccaaacgaaaacccagcgcataagagtcagctggtatggatggcatgccactctgcggcatttgaagatctgagagtgtcaagcttcatcagagggacaagagtagtcccgagaggacaactgtccaccagaggagttcagattgcttcaaatgagaacatggagacaatggactccagtactcttgaactgaggagcagatactgggctataagaacaagaagcggaggaaacaccaaccagcagagagcatctgcagggcaaatcagcgtacagcccacattctctgtgcagaggaacctcccattcgagagagcaaccatcatggcggcatttacgggaaacactgaaggcagaacttcagacatgagaactgagatcataaggatgatggaaaatgccagacctgaagatgtgtctttccaggggcggggagtcttcgagctctcggacgaaaaggcaacgaacccgatcgtgccttcctttgacatgagtaatgaaggatcttatttcttcggagacaatgcagaggagtatgacaattaa
>H6N1_Avian_KY131330_A/northern_pintail/Alaska/UGAI15-6994/2015|2015.721
atggcgtctcaaggcaccaaacgatcttatgagcaaatggaaactggtggagaacgccagaatgccactgaaatcagagcatctgttgggagaatggttggtggagtcggaagattctacatacagatgtgtactgaactcaagctcagtgactatgaagggaggctgatccaaaatagcataaccatagagagaatggttctctcggcatttgatgagaggagaaataaatatctggaagagcatcccagtgctgggaaagaccccaagaagactggaggcccaatctacagaagaagagatggaaaatggatgagagagttgatcctatatgacaaagaagaaatcaggaggatttggcgtcaagcaaataacggagaagacgcaactgctggtctcacccatttgatgatttggcattccaatctgaatgatgccacataccagagaacaagggcacttgtgcgtactgggatggatcccaggatgtgctccctgatgcaaggctcaactctcccaagaagatctggggctgctggagcagcagtgaaaggggttggaacaatggtgatggaactgatccggatgatcaagcgaggtgtcaatgataggaatttctggagaggcgaaaatggacggaggacgagaattgcttatgaaagaatgtgcaacatcctcaaggggaaattccaaacagcagcacaacgagcaatgatggatcaagtgagagaaagccggaatcctgggaatgctgaaattgaagatctcatcttccttgcacggtctgctctcattctgagaggatcagtagctcataagtcctgcctgcctgcttgtgtgtatgggcttgcggtggccagtggatacgactttgagagagagggatattccctagtcggaattgatcctttccgtctgctccaaaacagtcaagtcttcagcctcatcagaccaaacgaaaatccagcgcataagagtcagctggtatggatggcatgtcactctgctgcatttgaagatttgagagtgtcaagcttcatcagaggaacaagagtagtcccaagaggacaactatccaccagaggagttcagattgcttcaaatgagaacatggagacaatggactccagcactcttgaactgaggagcagatactgggctataaggacaagaagcggagggaacactaaccagcagagagcatctgcagggcaaatcagcgtgcagcccaccttctctgtgcagagaaacctcccattcgagagagcaaccattatggcggcatttacaggaaataccgagggtagaacttcagacatgaggactgagatcataaggatgatggaaaatgccagacctgaagatgtgtctttccaggggcggggagtcttcgagctctcggacgaaaaggcaacgaacccgatcgtgccttcctttgacatgagtaatgaaggatcttatttcttcggagacaatgcagaggagtatgacaattaa
>H3N6_Avian_KY131408_A/northern_pintail/Alaska/UGAI15-7415/2015|2015.756
atggcgtctcaaggcaccaaacgatcctatgaacaaatggaaactggtggggaacgccagaacgccactgaaatcagagcatctgttgggagaatggttggaggaatcgggagattctacatacagatgtgcactgagctcaaactcagtgactacgaagggagactaatccaaaacagcataaccatagaaaggatggttctctcggcatttgatgagaggaggaacaagtatctggaggagcatcccagtgctgggaaggatcccaagaagactggaggtccaatctacaggaggagagatggcaaatggatgagagagttaatcctatatgataaggaagagatcagaagaatttggcgtcaagctaataatggagaggacgcaactgctggtctaactcatttgatgatttggcattccaatctgaatgatgccacataccagagaacaagagcactcgtgcgtactggaatggaccctaggatgtgctctctgatgcaaggctcaacccttccgaggagatctggggctgctggggcggcagtgaaaggggttggaacaatggtgatggaattgatccggatgatcaagcgggggatcaatgatcggaatttctggagaggtgaaaatggacggagaactaggattgcctacgagagaatgtgcaacatcctcaagggaaagttccaaacagcagcacaacgagcaatgatggaccaagtgagggaaagccggaatcctgggaatgctgaaattgaagatctcatctttctcgcacgatctgctctcatcctgaggggatcagtggctcataagtcctgcctgcctgcttgtgtgtatggacttgctgtagccagtggatacgactttgaaagagagggatactctctagtcggaattgaccctttccgtctgctccaaaacagtcaagtcttcagtctcatcagaccaaatgaaaatccagcgcataagagccagctggtatggatggcatgccactctgcggcatttgaagatctgagagtgtcaagcttcatcagagggacaagagtagtcccgagaggacaactgtccaccagaggagttcagattgcttcaaatgagaacatggagacaatggactccagtactcttgaactgaggagcagatactgggctataagaacaagaagcggaggaaacaccaaccagcagagagcatctgcagggcaaatcagcgtacagcccacattctctgtgcagaggaacctcccattcgagagagcaaccatcatggcggcatttacgggaaacactgaaggcagaacttcagacatgagaactgagatcataaggatgatggaaaatgccagacctgaagatgtgtctttccaggggcggggagtcttcgagctctcggacgaaaaggcaacgaacccgatcgtgccttcctttgacatgaataatgaaggatcttatttcttcggagacaatgcagaggagtatgacaattaa
>H8N4_Avian_MG976693_A/northern_pintail/Alaska/UGAI16-3997/2016|2016.679
atggcgtctcaaggcaccaaacgatcttatgagcagatggaaactggtggagaacgccagaatgctactgagatcagagcatctgttgggagaatggtcagtggaattgggagattctacatacagatgtgcactgagctcaaactcagcgactatgaagggagactaatccaaaacagcataacaatagagagaatggttctctctgcatttgatgaaaggaggaacaaatatctggaagaacaccccagtgcggggaaggatccgaagaaaaccggaggtccaatctacagaaggagagacggaaagtggatgagggagctaattctgtatgacaaagaggagatcaggaggatttggcgtcaagcgaacaatggagaagacgcaactgctggtcttactcatctgatgatctggcattccaacctgaatgatgccacatatcagaggacaagagctctcgtgcgtactgggatggaccctagaatgtgctccctgatgcaaggatcaaccctcccaagaagatctggagctgctggcgcagcagtaaagggagttgggacaatggtgatggaactgattcggatgataaagcggggaatcaatgacaggaatttctggagaggcgagaatggaaggaaaacaaggattgcatatgagagaatgtgtaacatcctcaaagggaaattccaaacagcagcacaacgagcaatgatggaccaggtgcgagaaagcagaaatcctgggaatgctgaaattgaagaccttatcttcctggcacggtctgcactcatcctgagaggatcagtggcccataagtcctgcttgcctgcttgtgtatatggacttgctgtggccagtggatatgactttgagagagagggatactctctggtcggaattgatcctttccgtctgcttcagaacagccaggtgttcagcctcattagaccaaatgagaatccagcacacaagagtcagctggtatggatggcatgccattctgcagcatttgaagacctragagtatcaagcttcatcagaggaacaagggtggtcccaagaggacaactgtccaccagagggattcaaatagcttcaaatgagaacatggaagcaatggaatccagcactcttgaactgagaagcagatactgggctataaggaccagaagtggaggaaacaccaaccaacagagagcatctgcaggacaaatcagtgtacagcctactttctcggtacagagaaatcttcctttcgagagagcgaccattatggctgcattcacagggaacactgaaggcaggacatcagacatgaggactgaaatcataaggatgatggaaagtgccaaaccagaagatgtgtctttccaggggcggggagtcttcgagctctcggacgaaaaggcaacgaacccgatcgtgccttcctttgacatgagtaacgagggatcttatttcttcggagacaatgcagaggagtatgacaattaa
>H4N2_Avian_MH135665_A/duck/Bangladesh/33638/2017|2017.740
atggcgtctcaaggcaccaaacgatcttatgaacaaatggaaactggtggagaacgccagaatgccactgaaatcagagcatctgttggaaggatggttggtggaattgggaggttttacatacagatgtgcactgaactcaaactcagcgactatgaagggaggctgatccagaacagcataacaatagagagaatggtcctctctgcatttgatgaaaggagaaacaaatacctggaagaacatcccagtgctgggaaggatccgaagaagactggaggtccaatttatcgaagaagagacgggaaatggatgagagagctgattctgtatgacaaagaggagatcaggagaatctggcgtcaagcgaacaatggagaagatgcaactgctggtctcactcacctgatgatctggcattccaatctaaatgatgccacataccagagaaccagagctctcgtgcgcactgggatggaccccaggatgtgctctctgatgcaaggatcaactctcccgaggagatctggagctgctggtgcagcagtaaaaggagttggaacgatggtgatggaactaattcggatgataaaacgagggattaatgatcggaatttctggagaggcgaaaatggacggagaacaaggattgcatatgagagaatgtgcaacatcctcaaaggaaaattccaaacagcagcacaaagagcaatgatggaccaagtgcgagaaagcagaaatcctgggaatgctgaaattgaagatctcatcttcctggcacggtcagcactcatcctgagagggtcagtggcccataagtcctgccttcctgcttgtgtgtacgggcttgctgtggccagtgggtatgactttgaaagagaagggtactctctagttggaatagatcctttccgtctgcttcagaacagccaggtcttcagtctcatcagaccaaatgagaacccagcacacaagagtcaattggtatggatggcatgccattctgcagcatttgaggacctgagagtctcaagtttcatcagaggggcaagagtggtcccaagaggacaactatccaccagaggagttcaaattgcttcaaatgagaacatggaaacaatggactccagcactcttgaactgaggagcaggtattgggctataagaaccaggagtggaggaaacaccaaccaacagagggcatctgcaggacagatcagtgtacagcctactttctcaatacaaagaaatcttcccttcgaaagagctaccatcatggcggcgttcacaggaaatactgaaggcagaacatctgacatgaggactgaaattataagaatgatggaaagtgccagaccagaagatgtgtccttccaggggcggggagtcttcgagctctcggacgaaaaggcaacgaacccgatcgtgccttcctttgacatgagcaatgaaggatcttatttcttcggagacaatgcagaggagtatgacaattaa
>H1N1_Avian_LC367499_A/duck/Mongolia/675/2010|2010.658
atggcgtctcaaggcaccaaacgatcctatgaacagatggaaactggtggagaacgccagaatgccactgagatcagagcatctgttggaagaatggttggtggaattgggagattctacatacagatgtgcaccgaactcaaactcagcgactatgaaggaaggctgatccagaacagcataacaatagaaagaatggttctctctgcatttgatgaaaggaggaacaaatatctggaagagcatcctagtgcgggaaaggacccaaagaagactggaggtccaatctaccgacgaagagacggaaagtggatgagagagctgattctgtatgacaaggaagaaatcaggaggatttggcgccaagcgaacagtggggaagatgcaactgctggtctcactcacctgatgatctggcattccaatctgaatgatgccacataccagaggacaagagctctagtgcgcactgggatggatcccagaatgtgctctctgatgcaaggatcaactctcccgaggagatctggagctgctggtgcagcagtaaagggagtcggaacgatggtaatggaactgattcggatgataaaacgagggattaatgatcggaatttctggagaggcgaaaatggacggagaacaaggattgcatacgagaggatgtgcaacatcctcaaagggaaattccaaacagcagcacaaagagcaatgatggatcaggtgcgagaaagcagaaatcctgggaatgctgaaattgaagatctcatctttctggcacggtctgcgctcatcttgagaggatcagtggcccataagtcctgcttgcctgcttgtgtatatggactcgccgtggccagtggatatgactttgagagagaggggtactctctggtcgggatagatcctttccgtctgcttcaaaacagccaagtcttcagtctcattaggccaaatgagaatccagcacataagagccaattggtatggatggcatgccattccgcagcatttgaggacctgagagtctcaagtttcatcagagggacaagagtcgtcccaagagggcaactgtccaccagaggagttcaaattgcttcaaatgagaacatggaaacgatggactctagtactcttgaactaagaagcagatattgggctataagaaccagaagtggaggaaacaccaaccagcagagggcatctgcagggcaaatcagtgtacagcctaccttctcagtacagagaaatctccccttcgaaagagcaaccattatggcggcatttacaggaaacactgagggcagaacatctgacatgaggactgaaatcataagaatgatggaaagtgccagaccagaagatgtgtctttccaggggcggggagtcttcgagctctcggacgaaaaggcaacgaacccgatcgtgccttcctttgacatgagtaacgaggggtcttatttcttcggagacaatgcagaggagtatgacaattaa
>H3N8_Avian_CY146605_A/duck/Hunan/S1256/2012|2012.222
atggcgtctcaaggcaccaaacgatcttatgaacagatggaaactggtggagaacgccagaatgccactgaaatcagagcatctgttggaaggatggttggtggaattgggaggttttacatacagatgtgcactgaactcaaactcagcgactatgaagggaggctgatccagaacagcataacaatagagagaatggttctctctgcatttgatgaaaggaggaacaaatacttggaagaacatcccagtgctgggaaggatccgaagaaaactggaggtccaatttatcgaagaagggatgggaaatggatgagagagctgattctgtatgacaaagaggagatcaggagaatctggcgtcaagcgaataatggagaagacgcaactgctggtctcactcatctgatgatctggcattccaacctaaatgatgccacataccagagaaccagagctctcgtgcgcactgggatggaccccaggatgtgttctctgatgcaaggatcaactctcccgaggagatctggagctgctggtgcagcagtaaagggagtcggaacgatggtgatggaactaattcggatgataaaacgagggattaatgatcggaatttctggagaggcgaaaatggacggagaacaaggattgcatatgagaggatgtgcaacatcctcaaagggaaatttcaaacagcagcacaaagggcaatgatggaccaagtgcgagaaagcagaaatcctgggaatgctgaaattgaagatctcatcttcctggcacggtctgcgctcatcctgagaggatcagtggcccataagtcctgccttcctgcttgtgtgtacgggcttgctgtggccagtggatatgactttgagagagaagggtactctctagttggaatagatcctttccgtctgcttcaaaacagccaggtcttcagtctcattagaccaaatgagaacccagcacacaagagtcaattggtgtggatggcatgccattctgcagcatttgaggacctgagagtctcaagtttcatcagagggacaagagtggtcccaagaggacaactatccaccagaggagttcaaattgcttcaaatgagaacatggaaacaatggactccagcactcttgaactgaggagcaggtattgggctataaggaccaggagtggaggaaacaccaaccaacaaagagcatctgcaggacagatcagtgtacagcctactttctcggtacagagaaatcttcccttcgaaagagcgaccattatggcggcattcacaggaaatactgaaggcagaacatctgacatgaggactgaaatcataagaatgatggaaagtgccagaccagaagatgtgtccttccaggggcggggagtcttcgagctctcggacgaaaaggcaacgaacccgatcgtgccttcctttgacatgagtaatgagggatcttatttcttcggagacaatgcagaggagtatgacaattaa
>H10N8_Avian_KP285598_A/duck/Jiangxi/6460/2013|2013.090
atggcgtctcaaggcaccaaacgatcttatgaacagatggagactggtggagaacgccagaatgccactgagatcagagcatctgttggaagaatggttggtggaattggaagattttacatacagatgtgcactgaactcaaactcagtgactatgaaggaaggctgatccagaacagcataacaatagagagaatggttctctctgcatttgatgaaaggaggaacaagtacctggaagaacatcccagtgcggggaaggacccgaagaaaactggaggtccaatttatcgaaggagagatgggaaatgggtgagagagttgatcctgtatgataaggaagagatcaggaggatctggcgtcaagcaaacaatggagaagacgcaactgctggtctcactcacctgatgatatggcattccaacttaaatgatgccacatatcagagaacaagagctctcgtgcgtaccgggatggaccccagaatgtgctctctgatgcaaggatcaactctcccgaggagatccggagctgctggtgcagcagtaaagggagtcgggacgatggtgatggaactgattcggatgataaagagagggattaatgatcggaatttctggagaggcgaaaatggacgaaggacaagaattgcatatgagagaatgtgcaacatcctcaaagggaaattccaaacagcagcacaaagagcaatgatggaccaagtgcgagaaagcaggaatcctgggaatgctgaaattgaagatctcatcttcctggcacgatcagcactcatcctgagaggatcagtggcccataagtcctgcttgcctgcttgtgtgtacgggcttgctgtggccagtggatacgactttgaaagagaagggtactctctagttggaattgatcctttccgtctgcttcaaaacagccaggtcttcagtctcatgagaccaaatgagaatccagcacacaagagtcagttggtgtggatggcatgccattctgcagcattcgaggacctgagagtttcaagtttcatcagagggacaagagtagtcccaagaggacaactatccaccagaggagttcaaattgcttcaaatgagaacatggaaacaatggactccagcactcttgaactgagaagcagatattgggctataagaaccagaagtggaggaaacaccaatcaacagagagcatctgcaggacaaatcagtgtacagcccactttctcggtacagagaaatcttcccttcgaaagagcaaccattatggcggcgttcacagggaatactgagggcagaacatctgacatgaggaccgaaatcataagaatgatggaaagtgccagaccagaggatgtgtctttccaagggcggggagtcttcgagctctcggacgaaaaggcaacgaacccgatcgtgccttcctttgacatgagtaatgaaggatcttatttcttcggagacaatgcagaggagtatgacaattaa
>H10N8_Avian_KP285654_A/duck/Jiangxi/6535/2013|2013.090
atggcgtctcaaggcaccaaacgatcttatgaacagatggagactggtggagaacgccagaatgccactgagatcagagcatctgttggaagaatggttggtggaattggaagattttacatacagatgtgcactgaactcaaactcagtgactatgaaggaaggctgatccagaacagcataacaatagagagaatggttctctctgcatttgatgaaaggaggaacaagtacctggaagaacatcccagtgcggggaaggacccgaagaaaactggaggtccaatttatcgaaggagagatgggaaatgggtgagagagttgatcctgtatgataaggaagagatcaggaggatctggcgtcaagcaaacaatggagaagacgcaactgctggtctcactcacctgatgatatggcattccaacttaaatgatgccacatatcagagaacaagagctctcgtgcgtaccgggatggaccccagaatgtgctctctgatgcaaggatcaactctcccgaggagatccggagctgctggtgcagcagtaaagggagtcgggacgatggtgatggaactgattcggatgataaagagagggattaatgatcggaatttctggagaggcgaaaatggacgaaggacaagaattgcatatgagagaatgtgcaacatcctcaaagggaaattccaaacagcagcacaaagagcaatgatggaccaagtgcgagaaagcaggaatcctgggaatgctgaaattgaagatctcatcttcctggcacgatcagcactcatcctgagaggatcagtggcccataagtcctgcttgcctgcttgtgtgtacgggcttgctgtggccagtggatacgactttgaaagagaagggtactctctagttggaattgatcctttccgtctgcttcaaaacagccaggtcttcagtctcatgagaccaaatgagaatccagcacacaagagtcagttggtgtggatggcatgccattctgcagcattcgaggacctgagagtttcaagtttcatcagagggacaagagtagtcccaagaggacaactatccaccagaggagttcaaattgcttcaaatgagaacatggaaacaatggactccagcactcttgaactgagaagcagatattgggctataagaaccagaagtggaggaaacaccaatcaacagagagcatctgcaggacaaatcagtgtacagcccactttctcggtacagagaaatcttcccttcgaaagagcaaccattatggcggcgttcacagggaatactgagggcagaacatctgacatgaggaccgaaatcataagaatgatggaaagtgccagaccagaggatgtgtctttccaagggcggggagtcttcgagctctcggacgaaaaggcaacgaacccgatcgtgccttcctttgacatgagtaatgaaggatcttatttcttcggagacaatgcagaggagtatgacaattaa
>H6N8_Avian_KX867858_A/wild_bird/Jiangxi/P419/2016|2016.016
atggcgtctcaaggcaccaaacgatcttatgaacagatggaaactggtggagagcgccagaatgccactgaaatcagagcatctgttggaagaatggttggtggaattgggaggttttacatacagatgtgcactgaactcaaactcagcgactatgaagggaggctgatccagaacagcataacaatagagagaatggttctctctgcatttgatgaaaggaggaacaaatacctggaagaacatcccagtgctgggaaggatccgaagaaaactggaggtccaatttaccgaagaagggacgggaaatggatgagagagctgattctgtatgacaaagaggagatcaggagaatctggcgtcaagcgaataatggagaagacgcaactgctggtctcactcatctgatgatctggcattccaacctgaatgatgccacataccagagaaccagagctctcgtgcgcactgggatggaccccagaatgtgctctctgatgcaaggatcaactctcccgaggagatctggagctgccggcgcagcagtaaagggagtcggaacgatggtgatggaactaattcggatgataaaacgagggattaatgatcggaatttctggagaggcgaaaatggacggagaacaaggattgcatatgagaggatgtgcaacatcctcaaagggaaattccaaacagcagcacaaagagcaatgatggaccaagtgcgagaaagcagaaatcctgggaatgctgaaattgaagatctcatcttcctggcacggtcagcactcatcctgagaggatcagtggcccataagtcctgccttcctgcttgtgtgtacgggcttgctgtggccagtggatatgactttgagagagaagggtactctctagttggaatagatcctttccgtctgcttcaaaacagccaggtcttcagtctcattagaccaaatgagaacccagcacacaagagtcaattggtgtggatggcatgccattctgcagcatttgaggacctgagagtctcaagtttcatcagagggacaagagtggtcccaagaggacaactatccaccagaggagtccaaattgcttcaaatgaaaacatggaaacaatggactccagcactcttgaactgaggagcagatattgggctataaggaccaggagtggaggaaacaccaaccaacagagagcatctgcaggacagatcagtgtacagcctactttctcagtacagagaaatcttcccttcgaaagagcgaccattatggcggcgttcacagggaatactgaaggcagaacatctgacatgaggactgaaatcataagaatgatggaaagtgccagaccagaagatgtgtccttccaggggcggggagtcttcgagctctcggacgaaaaggcaacgaacccgatcgtgccttcctttgacatgagcaatgaaggatcttatttcttcggagacaacgcagaggagtatgacaattaa
>H3N8_Avian_LC367355_A/duck/Mongolia/405/2011|2011.655
atggcgtctcaaggcaccaaacgatcttatgaacaaatggaaactggtggagaacgccagaatgccactgagatcagagcatctgttggaaggatggttggtggaattgggagattttacatacagatgtgtactgaactcaaactcagcgactatgaaggaaggctgatccagaacagcataacaatagagagaatggttctctctgcatttgatgaaaggaggaacaaatacctggaagaacatcccagtgcggggaaggacccgaagaaaactggaggtccaatttatcgaagaagagacgggaaatggatgagagagttgattctgtatgacaaagaggagatcaggaggatctggcgtcaagcgaacaatggggaggacgcaactgctggtctcactcacctgatgatctggcattccaatctaaatgatgccacataccagagaacaagagctctcgtgcgtactgggatggaccctagaatgtgctctctgatgcaaggatcaactctcccgaggagatctggagctgctggtgcagcagtgaagggagtcgggacgatggtgatggaactaattcggatgataaagcgagggattaatgatcggaatttctggagaggcgaaaatggacgaagaacaaggattgcatatgagagaatgtgcaacatccttaaagggaaattccaaacagcagcacaaagagcaatgatggaccaggtgcgagagagcagaaaccctgggaatgctgagattgaagatctcatctttctggcacggtctgcactcatcctgagaggatcagtggcccataagtcctgcttgcctgcttgtgtgtacggacttgctgtggccagtggatatgactttgagagagaagggtactctctagttggaatagatcctttccgtctgcttcaaaacagccaggtcttcagcctcattagaccaaatgagaatccagcacacaagagtcaactggtgtggatggcatgccattctgcagcatttgaagacctgagagtctcaagtttcatcagaggggcaagagtagtcccaagaggacaactatccaccagaggagttcaaattgcttcaaatgagaacatggaaacaatggactccagcacgcttgaactgagaagcagatattgggctataagaaccaggagtggaggaaacaccaaccaacagagagcatctgcaggacagatcagtgtacagcctactttctcggtgcagagaaaccttcccttcgaaagagcgaccattatggcagcgtttacagggaataatgagggcagaacatctgacatgaggactgaaattataagaatgatggaaagtgccagaccagaagatgtgtctttccaggggcggggagtcttcgagctctcggacgaaaaggcaacgaacccgatcgtgccttcttttgacatgagtaatgaaggatcttatttcttcggagacaatgcagaggagtatgacaattaa
>H4N2_Avian_KU160964_A/duck/Hubei/S2213/2012|2012.419
atggcgtctcaaggcaccaaacgatcttatgaacagatggaaactggtggagaacgccagaatgccactgaaatcagagcatctgttggaaggatggttggtggaattgggaggttttacatacagatgtgcactgaactcaaactcagcgactatgaaggaaggctgatccagaacagcataacaatagagagaatggttctctctgcatttgatgaaaggaggaacaaatacctggaagaacatcccagtgctgggaaggatccgaagaaaactggaggtccaatttatcgaagaagggacgggaaatgggtgagagagctgattctatatgacaaagaggagatcaggagaatctggcgtcaagcgaataatggagaagacgcaactgctggtctcactcacctgatgatctggcattccaacctaaacgatgccacataccagagaactagagctcttgtgcgcactgggatggaccccagaatgtgctctctgatgcaaggatcaactctcccgaggagatctggggctgctggtgcagcagtaaagggagtcggaacgatggtgatggaactaattcggatgataaaacgagggattaatgatcggaatttttggagaggcgaaaatggacggagaacaaggattgcatatgagaggatgtgcaacatcctcaaagggaaattccaaacagcagcacaaagagcaatgatggaccaagtgcgagaaagcagaaatcctgggaatgctgaaattgaagatctcatcttcctggcacggtctgcgctcatcctgagaggatcagtggcccataagtcctgccttcctgcttgtgtgtacgggcttgctgtggccagtggatatgactttgagagagaagggtactctctagtaggaatagatcctttccgtctgcttcaaaacagccaggtcttcagtctcattagaccaaatgagaacccagcacacaagagtcaattggtgtggatggcatgccattctgcagcatttgaggacctgagagtctcaagtttcatcagagggacaagagtggtcccaagaggacaactatccaccagaggagttcaaattgcttcaaatgagaacatggaaacaatggactccagcactcttgaattgaggagcagatattgggctataaggaccaggagtggaggaaacaccaaccaacagagagcatctgcaggacagatcagtgtacagcctactttctcggtacagagaaatcttcccttcgaaagagcgaccattatggcggcgttcacaggaaatactgaaggcagaacatctgacatgaggactgaaatcataagaatgatggaaagtgccaaaccagaagatgtgtccttccaggggcggggagtcttcgagctctcggacgaaaaggcaacgaacccgatcgtgccttcctttgacatgagtaatgagggatcttatttcttcggagacaatgcagaggagtatgacaattaa
>H3N2_Avian_LC028161_A/duck/Vietnam/LBM559/2013|2013.940
atggcgtctcaaggcaccaaacgatcttatgagcagatggaaactagtggagaacgccagaatgctactgagatcagagcatctgttgggagaatggtcggtggaattgggagattctacatccagatgtgcactgagctcaaactcagcgactatgaagggagactaatccaaaacagcataacaatagaaagaatggttctctctgcatttgatgaaaggaggaacaaatatctggaagaacaccccaatgcggggaaggatccgaagaaaaccggaggtccaatctacagaaggagagacggaaagtggatgagagagctaattctgtatgacaaagaggaaatcaggaggatttggcgtcaagcgaacaacggagaagacgcaactgctggtctcactcatctgatgatctggcattccaatctgaatgatgccacatatcagaggacgagagctctcgtgcgtactgggatggaccctagaatgtgctccctgatgcaaggatcaaccctcccaagaagatctggagctgctggtgcagcagtaaagggagttgggacaatggtgatggaactgattcggatgataaagcgggggatcaatgacaggaatttctggagaggcgagaatggacggagaacaaggattgcatatgagagaatgtgtaacatcctcaaagggaaattccaaacagcagcacaacgagcaatgatggaccaggtgcgagaaagcagaaatcctgggaatgctgaaattgaagaccttatcttcctggcacggtctgcactcattctgagaggatcagtggcccacaagtcctgcttgcctgcttgtgtatatggacttgctgtggccagtggatatgactttgagagagagggatactctctggtcggaattgatcctttccgtctgcttcagaacagccaggtgttcagcctcattaggccaaatgagaatccggcacataaaagtcagctggtatggatggcatgccattctgcagcatttgaagacctgagagtatcaagcttcatcagaggaacaagggtggtcccaagaggacaactatccaccagggggattcaaatagcttcaaatgagaacatggaaacaatggactccagcactcttgaactgagaagcagatactgggctataaggaccagaagtggaggaaacaccaaccaacagagagcatctgcaggacaaatcagtgtacagcctactttctcggtacagagaaatcttccttttgagagagcgaccattatggctgcattcacagggaacactgaaggcaggacatccgatatgaggactgaaatcataagaatgatggaaagtgccagaccagaagatgtgtctttccaggggcggggagtcttcgagctctcggacgaaaaggcaacgaacccgatcgtgccttcctttgacatgagtaacgagggatcttatttcttcggagacaatgcagaggagtatgacaattaa
>H3N2_Avian_LC053493_A/duck/Quang_Ninh/220/2014|2014.710
atggcgtctcaaggcaccaaacgatcctatgaacagatggaaactggtggagaacgccagaatgccactgaaatcagagcatctgttggaaggatggttggtggaattgggaggttttacatacagatgtgcactgaactcaaactcagcgactatgaagggagactgatccagaacagcataacaatagagagaatggttctctctgcatttgatgaaaggaggaacaaatacctggaagagcatcccagtgctgggaaggatccgaagaaaactggaggtccaatttatcgaagaagggacgggaaatggatgagagagctgattctgtatgacaaagaggagatcaggagaatctggcgtcaagcgaataatggagaagacgcaactgctggtctcactcatctgatgatctggcattccaacctaaatgatgccacataccagagaaccagagctctcgtgcgcactggaatggaccccagaatgtgttctctgatgcagggatcaactctcccgaggagatctggagctgctggcgcagcagtaaagggagtcggaacgatggtgatggaactaattcggatgataaaacgagggattaatgatcggaatttctggagaggcgaaaatggacggagaacaaggattgcatatgagaggatgtgcaacatcctcaaagggaaattccaaacagcagcacaaagagcaatgatggaccaagtgcgagagagcagaaatcctgggaatgctgaaattgaagatctcatcttcctggcacggtcagcactcatcctgagaggatcagtggcccataagtcctgccttcctgcttgtgtgtacgggcttgctgtggccagtggatatgactttgagagagaagggtactctctagttggaatagatcctttccgtctgcttcaaaacagccaggtcttcagtctcattagaccaaatgagaacccagcacacaagagtcaattggtgtggatggcatgccattctgcagcatttgaggacctgagagtctcaagtttcatcagagggacaagagtggtcccaagaggacaactatccaccagaggagttcaaattgcttcaaatgagaacatggaaacaatggactccagcactcttgaactgaggagcagatattgggctataaggaccaggagtggaggaaacaccaaccaacagagagcatctgcaggacagatcagtgtacagcctactttctcagtacagagaaatcttcccttcgaaagagcgaccattatggcagcgttcacaggaaatactgaaggcagaacatttgacatgaggactgaaatcataagaatgatggaaagtgccagaccagaagatgtgtccttccaggggcggggagttttcgagctctcggacgaaaaggcaacgaacccgatcgtgccttcctttgacatgagtaatgaaggatcttatttcttcggagacaatgcagaggagtatgacaattaa
>H3N2_Avian_KM222549_A/chicken/Shanghai/LPM2/2013|2013.619
atggcgtctcaaggcaccaaacgatcttatgaacagatggaaactggtggagaacgccagaatgctactgagatcagagcatctgttgggagaatggtcggtggaattgggagattctacatacagatgtgcactgagctcaaactcagcgactatgaagggagactgatccaaaacagcataacaatagagagaatggttctctctgcatttgatgaaaggaggaacaaatatctggaagaacaccccagtgcggggaaggatccgaagaaaaccggaggtccaatctacagaaggagagacggaaagtggatgagagagctaattctgtatgacaaagaagagatcaggaggatttggcgtcaagcaaacaatggagaagacgcaactgctggtcttactcatttgatgatctggcattccaatctgaatgatgccacatatcagagaacaagagctctcgtgcgtactgggatggaccctagaatgtgctccctgatgcaaggatcaactctcccaagaaggtctggagctgctggtgcagcagtaaagggagttggaacaatggtgatggaactgattcggatgataaagcgagggatcaatgaccggaatttctggagaggcgagaatggacggagaacaaggattgcatatgagagaatgtgcaacatcctcaaaggaaaattccaaacagcagcacaacgagcaatgatggaccaggtgcgagaaagcaggaatcctgggaatgctgaaattgaagacctcatcttcctggcacggtctgcactcatcctgagagggtcagtggctcataagtcctgcttgcctgcttgtgtatatgggcttgctgtggccagtggatacgactttgagagagagggatactctctggtcggaattgatcctttccgtctgcttcagaacagccaggtgttcagcctcattagaccaaatgagaatccggtacataagagtcagctggtatggatggcatgccattctgcggcatttgaagacttgagagtatcaagcttcatcagaggaacaagagtggtcccaagaggacaactgtccaccagaggggttcaaatagcttcaaatgagaacatggaaacaatggactccagcactcttgaactgagaagcaggtactgggctataaggaccagaagtggaggaaacaccaaccaacagagagcatcagcaggacaaatcagtgtacagcccactttctcggtacagagaaatcttcctttcgagagagcaaccattatggcggcattcacagggaacactgaaggcaggacatccgacatgaggactgaaatcataagaatgatggaaagtgccagaccagaagatgtgtctttccaggggcggggagtcttcgagctctcggacgaaaaggcaacgaacccgatcgtgccttcctttgacatgagtaacgaggggtcttatttcttcggagacaatgcagaggagtatgacaattaa
>H11N9_Avian_KU143385_A/wild_bird/Wuhan/CDHN173/2015|2015.038
atggcgtctcaaggcaccaaacgatcctatgaacagatggaaactggtggagaacgccagaatgccactgaaatcagagcatctgttggaaggatggttggtggaattgggaggttttacatacagatgtgcactgaactcaaactcagcgactatgaagggaggctgatccagaacagcataacaatagagagaatggttctctctgcatttgatgaaaggaggaacaaatacctggaagaacatcccagtgctgggaaggatccgaagaaaactggaggtccaatttatcgaagaagggacgggaaatggatgagagagctgattctgtatgacaaagaggagatcaggagaatctggcgtcaagcgaataatggagaagacgcaactgctggtctcactcacctgatgatttggcattccaacctaaatgatgccacataccagagaaccagagctctcgtgcgcactgggatggaccccagaatgtgctctctgatgcaaggatctactctcccgaggagatctggagctgctggcgcagcagtaaagggagtcggaacgatggtgatggaactaattcggatgataaaacgagggattaatgatcggaatttctggagaggcgaaaatggacggagaacaaggattgcatatgagaggatgtgcaacatcctcaaagggaaattccaaacagcagcacaaagagcaatgatggaccaagtgcgagaaagcagaaatcctgggaatgctgaaattgaagatctcaccttcctggcacggtctgcgctcatcctgagaggatcagtggcccataagtcctgccttcctgcttgtgtgtacgggcttgctgtggcaagtggatatgactttgagagagaagggtactccctagttggaatagatcctttccgtctgcttcaaaacagtcaggtcttcagtctcattagaccaaatgagaacccagcacacaagagtcaattggtgtggatggcatgccattctgcagcatttgaggacctgagagtctcaagtttcatcagagggacaagagtggtcccaagaggacaactatccaccagaggagttcaaattgcttcaaatgagaacatggaaacaatggaatccagcactcttgaactgaggagcagatattgggctataaggaccaggagtggaggaaacaccaaccaacagagagcatctgcaggacagatcagtgtacagcctactttctcagtacagagaaaccttcccttcgaaagagcgacaattatggcggcgttcacaggaaatactgaaggcagaacatctgacatgaggactgaaatcataagaatgatggaaagtgccagaccagaagatgtgtcattccaggggcggggagtcttcgagctctcggacgaaaaggcaacgaacccgatcgtgccttcctttgacatgagtaatgaaggatcttatttcttcggagacaatgcagaggagtatgacaattaa
>H11N9_Avian_KU143384_A/wild_bird/Wuhan/CDHN22/2015|2015.038
atggcgtctcaaggcaccaaacgatcttatgaacagatggaaactggtggagaacgccagaatgccactgaaatcagagcatctgttggaaggatggttggtggaattgggaggttttacatacagatgtgcactgaactcaaactcagcgactatgaagggaggctgatccagaacagcataacaatagagagaatggttctctctgcatttgatgaaaggaggaacaaatacctggaagagcatcccagtgctggaaaggatccgaagaaaactggaggtccaatttatcgaagaagggacgggaaatggatgagagagctgattctgtatgacaaagaggagatcaggagaatctggcgtcaagcgaataatggagaagacgcaactgctggtctcactcacctgatgatctggcattccaacctaaatgatgccacataccagagaaccagagctctcgtgcgcactgggatggaccccagaatgtgctctctgatgcaaggatctactctcccgaggagatctggagctgctggcgcagcagtaaagggagtcggaacgatggtgatggaactaattcggatgataaaacgagggattaatgatcggaatttctggagaggcgaaaatggacggagaacaaggattgcatatgagaggatgtgcaacatcctcaaagggaaattccaaacagcagcacaaagagcaatgatggaccaagtgcgagaaagcagaaatcctgggaatgctgaaattgaagatctcaccttcctggcacggtctgcgctcatcctgagaggatcagtggcccataagtcctgccttcctgcttgtgtgtacgggcttgctgtggcaagtggatatgactttgagagagaagggtactccctagttggaatagatcctttccgtctgcttcaaaacagtcaggtcttcagtctcattagaccaaatgagaacccagcacacaagagtcaattggtgtggatggcatgccattctgcagcatttgaggacctgagagtctcaagtttcatcagagggacaagagtggtcccaagaggacaactatccaccagaggagttcaaattgcttcaaatgagaacatggaaacaatggaatccagcactcttgaactgaggagcagatattgggctataaggaccaggagtggaggaaacaccaaccaacagagagcatctgcaggacagatcagtgtacagcctactttctcagtacagagaaaccttcccttcgaaagagcgacaattatggcggcgttcacaggaaatactgaaggcagaacatctgacatgaggactgaaatcataagaatgatggaaagtgccagaccagaagatgtgtcattccaggggcggggagtcttcgagctctcggacgaaaaggcaacgaacccgatcgtgccttcctttgacatgagtaatgaaggatcttatttcttcggagacaatgcagaggagtatgacaattaa
>H1N1_Avian_KU143380_A/wild_bird/Wuhan/WHHN16/2014|2014.953
atggcgtctcaaggcaccaaacgatcttatgaacagatggaaactggtggagaacgccagaatgccactgaaatcagagcatctgttggaaggatggttggtggaattgggaggttttacatacagatgtgcactgaactcaaactcagcgactatgaagggaggctgatccagaacagcataacaatagagagaatggttctctctgcatttgatgaaaggaggaacaaatacctggaagaacatcccagtgctgggaaggatccgaagaaaactggaggtccaatttatcgaagaagggacgggaaatggatgagagagctgattctgtatgacaaagaggagatcaggagaatctggcgtcaagcgaataatggagaagacgcaactgctggtctcactcacctgatgatctggcattccaacctaaatgatgccacataccagagaaccagagctctcgtgcgcactgggatggaccccagaatgtgctctctgatgcaaggatcaactctcccgaggagatctggagctgctggcgcagcagtaaagggagtcggaacgatggtgatggaactaattcggatgataaaacgagggattaatgatcggaatttctggagaggcgaaaatggacggagaacaaggattgcatatgagaggatgtgcaacatcctcaaagggaaattccaaacagcagcacaaagagcaatggtggaccaagtgcgagaaagcagaaatcctgggaatgctgaaattgaagatctcatcttcctggcacggtcagcactcatcctgagaggatcagtggcccataagtcctgccttcctgcttgtgtgtacgggcttgctgtggccagtggatatgactttgagagagaagggtactctctagttggaatagatcctttccgtctgcttcaaaacagccaggtcttcagtctcattagaccaaatgagaacccagcacacaagagtcaattggtgtggatggcatgccattctgcagcatttgaggacctgagagtctcaagtttcatcagagggacaagagtggtcccaagaggacaactatccaccagaggagttcaaattgcttcaaatgagaacatggaaacaatggactccagcactcttgaactgaggagcagatattgggctataaggaccaggagtggaggaaacaccaaccaacagagagcatctgcaggacagatcagtgtacagcctactttctcagtacagagaaatcttcccttcgaaagagcgaccattatggcggcgttcacaggaaatactgaaggcagaacatctgacatgaggactgaaatcataagaatgatggaaagtgccagaccagaagatatgtccttccaggggcggggagtcttcgagctctcggacgaaaaggcaacgaacccgatcgtgccttcctttgacatgagtaatgaaggatcttatttcttcggagacaatgcagaggagtatgacaattaa
>H5N2_Avian_KY765299_A/ostrich/South_Africa/325863/2015|2015.496
atggcgtctcaaggaaccaaacgatcttatgaacagatggaaactggtggggaacgccagaatgccactgagatcagagcatctgttggaagaatggtaggtggaattgggaggttttacatacagatgtgcactgaactcaaactcagcgactatgaaggaaggctgatccagaacagcataacaatagagagaatggttctctctgcatttgatgaaaggaggaacaagtacctggaagaacatcccagtgcggggaaggacccgaagaaaactggaggtccaatttatcgaaggagagacgggaaatggatgagagaactgatcctgtatgacaaagaagagatcaggaggatatggcgtcaagcgaacaatggagaagacgcaactgctggtctcactcacctgatgatctggcattccaatctaaatgatgccacataccagaggacaagagctctcgtgcgtactgggatggaccccagaatgtgctctcttatgcaaggatcaactctcccaaggaggtctggagctgctggtgcagcagtaaagggagtcgggacgatggtgatggaactaattcggatgataaagcggggaattaatgatcggaacttctggagaggcgagaatggacgaaggacaaggattgcatatgagagaatgtgcaacatcctcaaagggaaattccaaacagcagcacaaagagcaatgatggatcaggtgcgagaaagcaggaatcctggcaatgctgaaattgaagatctcatctttctggcacgatctgcactcatcctgagaggatcagtggcccacaaatcctgcttgcctgcttgtgtgtacggacttgctgtggctagtgggtacgactttgagagagaagggtattctctagttggaatagatcctttccgtctgcttcaaaacagccaggtcttcagtctcattagaccaaatgagaattcagcacacaagagtcaattagtgtggatggcatgccattctgcagcattcgaggatctgagagtctcaagtttcatcagagggacaagggtagtcccacgaggacaactatccaccagaggagttcaaattgcttcaaatgagaacatggaaacaatggactccagcactctcgagctgagaagcagatattgggctataagaaccaggagtggaggaaacaccaaccaacagagagcatctgcaggacaaatcagtgtacagcccactttctcggtacagagaaatcttcccttcgaaagagcgaccattatggcggcgtttacagggaatactgagggcagaacatctgacatgaggactgaaatcataagaatgatggagagtgccagaccagaagatgtgtctttccaggggcggggagtcttcgagctctcggacgaaaaggcaacgaacccgatcgtgccttcctttgacatgagcaaggaaggatcttatttcttcggagacaatgcagaggagtatgacaattaa
>H10N2_Avian_LC121285_A/duck/Mongolia/141/2015|2015.660
atggcgtctcaaggcaccaaacgatcttatgaacagatggaaactggtggagaacgccagaatgccactgaaatcagagcatctgttggaagaatggttggtggaattgggaggttttacatacagatgtgcactgaactcaaactcagcgactatgaagggaggctgatccagaacagcataacaatagagagaatggttctctctgcatttgatgaaaggaggaacaaatacctggaagaacatcccagtgctgggaaggatccgaagaaaactggaggtccaatttatcgaagaagggacgggaaatgggtgagagagctgattctgtatgacaaagaggagatcaggagaatctggcgtcaagcgaataatggagaagacgcaactgctggtctcactcacctaatgatctggcattccaatttgaatgatgccacataccagagaaccagagctctcgtgcgcactgggatggaccccagaatgtgctctctgatgcaaggatcaactctcccgaggagatctggggctgctggtgcagcagtaaagggagttggaacgatggtgatggaactaattcggatgataaaacgagggattaatgatcggaatttctggagaggcgaaaatggacggagaacaaggattgcatatgagaggatgtgcaacatcctcaaagggaaattccaaacagcagcacagagagcaatgatggaccaagtacgagaaagcagaaatcctgggaatgctgaaattgaagatctcatcttcctggcacggtctgcgctcatcctgagagggtcagtggcccataagtcctgccttcctgcttgtgtgtacgggcttgctgtggccagtggatatgactttgagagagaaggatactctctagttggaatagatcccttccgtctgcttcaaaacagccaggtcttcagtctcattagaccaactgagaacccagcacacaagagtcaattggtgtggatggcatgccattctgcagcatttgaggacctgagagtctcaagtttcatcagagggacaagagtagtcccaagaggacaactatccaccagaggagttcaaattgcttcaaatgagaacatggaaacaatggactccagcactcttgaactgaggagcagatattgggctataagaaccaggagtggaggaaacaccaaccaacagagagcatctgcaggacagatcagtgtacagcctactttctcggtacagagaaatcttcccttcgaaagagcgaccattatggcggcgttcacaggaaatactgagggcagaacatctgacatgaggactgaaatcataagaatgatggaaagtgccagaccagaagatgtgtccttccaggggcggggagtcttcgagctctcggacgaaaaggcaacgaacccgatcgtgccttcctttgacatgagtaatgaaggatcttatttcttcggagacaatgcagaggagtatgacaattaa
>H10N2_Avian_LC108121_A/duck/Mongolia/66/2015|2015.660
atggcgtctcaaggcaccaaacgatcttatgaacagatggaaactggtggagaacgccagaatgccactgaaatcagagcatctgttggaagaatggttggtggaattgggaggttttacatacagatgtgcactgaactcaaactcagcgactatgaagggaggctgatccagaacagcataacaatagagagaatggttctctctgcatttgatgaaaggaggaacaaatacctggaagaacatcccagtgctgggaaggatccgaagaaaactggaggtccaatttatcgaagaagggacgggaaatgggtgagagagctgattctgtatgacaaagaggagatcaggagaatctggcgtcaagcgaataatggagaagacgcaactgctggtctcactcacctaatgatctggcattccaatttgaatgatgccacataccagagaaccagagctctcgtgcgcactgggatggaccccagaatgtgctctctgatgcaaggatcaactctcccgaggagatctggggctgctggtgcagcagtaaagggagttggaacgatggtgatggaactaattcggatgataaaacgagggattaatgatcggaatttctggagaggcgaaaatggacggagaacaaggattgcatatgagaggatgtgcaacatcctcaaagggaaattccaaacagcagcacagagagcaatgatggaccaagtacgagaaagcagaaatcctgggaatgctgaaattgaagatctcatcttcctggcacggtctgcgctcatcctgagagggtcagtggcccataagtcctgccttcctgcttgtgtgtacgggcttgctgtggccagtggatatgactttgagagagaaggatactctctagttggaatagatcccttccgtctgcttcaaaacagccaggtcttcagtctcattagaccaactgagaacccagcacacaagagtcaattggtgtggatggcatgccattctgcagcatttgaggacctgagagtctcaagtttcatcagagggacaagagtagtcccaagaggacaactatccaccagaggagttcaaattgcttcaaatgagaacatggaaacaatggactccagcactcttgaactgaggagcagatattgggctataagaaccaggagtggaggaaacaccaaccaacagagagcatctgcaggacagatcagtgtacagcctactttctcggtacagagaaatcttcccttcgaaagagcgaccattatggcggcgttcacaggaaatactgagggcagaacatctgacatgaggactgaaatcataagaatgatggaaagtgccagaccagaagatgtgtccttccaggggcggggagtcttcgagctctcggacgaaaaggcaacgaacccgatcgtgccttcctttgacatgagtaatgaaggatcttatttcttcggagacaatgcagaggagtatgacaattaa
>H9N2_Avian_KY415748_A/chicken/Hubei/ZYSJF15/2016|2016.063
atggcgtctcaaggcaccaaacgatcctatgaacagatggagactggtggagaacgccagaatgctactgagatcagggcatctgtcggaagaatggttagcggcattgggagattctacatacagatgtgtacagagctcaaactcagtgacaatgaagggaggctgatccagaacagtataacaatagagagaatggtactctctgcatttgatgaaagaaggaacagatacctggaagagcaccccagtgcgggaaaggacccgaagaaaactggaggtccaatttaccgaagaagagacgggaaatgggtgagagagctgatcctgtatgacaaggaggaaatcaggagaatttggcgtcaagcgaacaatggagaagacgcaactgctggtcttacccatctgatgatatggcattccaacctgaatgatgccacatatcagagaacgagagctctcgtgcgtactggaatggaccccaggatgtgctctctgatgcaaggatcaactctcccgaggagatctggagctgcaggagcagcagtaaaggggatagggacaatggtgatggagctgattcgtatgataaaacgagggataaacgaccggaatttctggagaggcgaaaatggaagaagaacaagagttgcatacgagaggatgtgcaacatcctcaaagggaaattccaaacagcagcacaaagggcaatggtggatcaagtgcgagagagcagaaatcctggaaatgctgaaatagaagatctcatttttctggcaaggtctgcactcatccttagaggatctgtagcccataagtcctgcttgcctgcttgtgtgtacggacttgcagtggccagtggatatgactttgagagagaaggctactccctggttggaatagaccctttccgtctgcttcaaaacagccaggtttttagtctaattagaccaaatgagaacccagcacacaagagtcaactagtgtggatggcatgccactctgcagcatttgaggaccttagagtctcaagtttcatcaaagggacaagaatggtcccaagaggacaattatccaccagaggggttcaaattgcttcaaatgagaacatggaagcaatggactccaacactcttgaactaagaagtagatattgggctataagaaccagaagcggagggaacaccaaccaacagagggcatctgcgggacagattagcgttcaacccactttctcggtacagagaaatctccccttcgaaagagcgaccattatggcagcttttacaggaaatactgagggtagaacgtctgacatgaggactgaaatcataaggatgatggaaagtgcaagaccagaagatgtgtcattccaggggcggggagtcttcgagctctcggacgaaaaggcaacgaacccgatcgtgccttcctttgacatgagtaatgaagggtcttatttcttcggagacaatgcagaggagtatgacaattaa
>H6N2_Avian_KY415742_A/duck/Hubei/ZYSYG7/2015|2015.888
atggcgtctcaaggcaccaaacgatcctatgaacaaatggaaactggtggagagcgccagaatgccactgagatcagagcatctgttggaagaatggttggtggaattgggaggttttacatacagatgtgcactgaactcaaactcagcgactatgaaggaagactgattcagaacagcataacaatagagagaatggttctctctgcatttgatgaaaggaggaacaaatacctggaagaacatcccagtgcggggaaggacccgaagaaaactggaggtccaatttatcgaaggagagatgggaaatgggtgagagaactgatcctgtatgacaaagaggagatcaggaggatctggcgtcaagcgaacaatggagaagacgcaactgctggcctcactcacctgatgatctggcattccaatctaaatgatgccacataccagaggacaagagctctcgtgcgtactgggatggaccccagaatgtgctctcttatgcaaggatcaactctcccaaggaggtctggagctgctggtgcagcagtaaagggagtcgggacaatggtgatggaactaattcggatgataaagcggggaattaatgatcggaacttctggagaggcgagaatggacgaaggacaaggattgcatatgagagaatgtgcaacatcctcaaggggaaattccaaacagcagcacaaagagcaatgatggaccaggtgcgtgaaagcaggaatcctggcaatgctgaaattgaagatctcatctttctagcacggtctgcactcatcctgagaggatcagtggcccacaagtcctgtttgcctgcttgtgtgtacgggcttgctgtggccagtgggtatgactttgagagagaagggtactctctagttggaatagatcccttccgtctgcttcaaaacagccaggtcttcagtctcattagaccaaatgaaaatccagcacacaagagtcaattggtgtggatggcatgtcattctgcagcattcgaggatctgagagtctcaagtttcatcagagggacaagagtagtcccaagaggacaactatccaccagaggagttcaaattgcttcaaatgagaacatggaaacaatggactccagcactcttgaattgagaagcagatactgggctataagaaccaggagtggaggaaacaccaatcaacagagagcatctgcagggcaaatcagtgtccagcccactttctcggtacagagaaatcttcccttcgaaagagcgaccattatggcggcgttcacagggaatgctgagggcagaacatctgacatgaggactgaaatcataagaatgatggaaagtgccagaccagaagatgtgtctttccaggggcggggagtcttcgagctctcggacgaaaaggcaacgaacccgatcgtgccttcctttgacatgaataatgaaggatcttatttcttcggagacaatgcagaggagtatgacaattaa
>H3N8_Avian_MG042118_A/duck/Bangladesh/30828/2016|2016.737
atggcgtctcaaggcaccaaacgatcttatgaacagatggaaactggtggagaacgccagaatgccactgaaatcagagcatctgttggaaggatggttggtggaattgggaggttttacatacagatgtgcactgaactcaaactcagcgactatgaaggaaggctgatccagaacagcatgacaatagagagaatggttctctctgcatttgatgaaaggaggaacaaatacctggaagaacatcccagtgctgggaaggatccgaagaaaactggaggtccaatttatcgaagaagggacgggaaatggatgagagagctgattctgtatgacaaagaggagatcaggaggatctggcgtcaagcgaataatggagaagacgcaactgctggtctcactcacctgatgatttggcattccaacctaaatgatgccacataccagagaaccagagctctcgtgcgcactggaatggaccccagaatgtgctctctgatgcagggatcaactctcccgagaagatctggagctgctggtgcagcagtaaagggagtcggaacgatggtgatggaactaattcggatgataaaacgagggattaatgatcggaatttctggagaggcgaaaatggaaggagaacaaggatcgcatatgagaggatgtgcaacatcctcaaagggaaattccaaacagcagcacaaagagcaatgatggaccaagtgcgggagagcagaaatcctgggaatgctgaaattgaagatctcatcttcctggcacggtctgcactcatcctgagaggatcagtggcccataagtcctgccttcctgcttgtgtgtacgggcttgctgtggccagtggatatgactttgagagagaaggctactctctagttggaatagatcctttccgtctgcttcaaaacagccaggttttcagcctcattagaccaaatgagaacccagcacacaagagtcaattggtgtggatggcatgccattctgcagcatttgaggacctgagagtctcaagtttcatcagagggacaagagtggtcccaagaggacaactatccaccagaggagttcaaattgcttcaaatgaaaacatggaaacaatggactccagcactcttgagctgaggagcagatattgggctataaggaccaggagtggaggaaacaccaatcaacagagagcatctgcaggacagatcagtgtacagcctactttctcagtgcagagaaatcttcccttcgaaagagcgaccattatggcggctttcacaggaaacactgaaggcagaacatctgacatgaggactgaaatcataagaatgatggaaagtgccagaccagaagatgtgtccttccaggggcggggagtcttcgagctctcggacgaaaaggcaacgaacccgatcgtgccttcctttgacatgagtaatgaaggatcttatttcttcggagacaatgcagaggagtatgacaattaa
>H7N9_Avian_MF630446_A/duck/Guangxi/SDY129/2014|2014.808
atggcgtctcaaggcaccaaacgatcttacgagcagatggaaactggtggagaacgccagaatgctactgagatcagagcatctgttgggagaatggtcggtggaattgggagattctacatacagatgtgcactgagctcaaactcagcgactatgaagggagactaatccaaaacagcataacaatagaaagaatggttctctctgcgtttgatgaaaggaggaacaaatatctggaagaacatcccagtgcggggaaggatccgaagaaaaccggaggtccaatctacagaaggagagatggaaagtggatgagagagctaattctgtatgacaaagaggagatcaggaggatttggcgtcaagcgaacaacggagaagatgcaactgctggtctcactcatctgatgatctggcattccaacctgaatgatgcaacatatcagaggacaagagctctcgtgcgtactgggatggaccctagaatgtgctccctgatgcaaggatcaaccctcccaagaagatctggagctgctggtgcagcggtaaagggagttgggacaatggtgatggaattgattcggatgataaagcgggggatcaatgacaggaatttctggagaggcgaaaatggacggagaacaaggattgcatatgagagaatgtgtaacatcctcaaagggaaattccaaacagcagcacaacgagcaatgatggaccaggtgcgagaaagcagaaatcctgggaatgctgaaattgaagaccttatcttcctggcacggtctgcactcatcctgagaggatcagtggcccataagtcctgcttgcctgcttgtgtatatggacttgctgtggccagtggatatgactttgagagagagggatactctctggtcggaattgatcctttccgtctgcttcagaacagccaggtgttcagcctcattagaccaaatgagaatccggcacataagagtcagctggtatggatggcatgccattctgcagcatttgaagacctgagagtatcaagcttcatcagaggaacaagagtggttccaagaggacaactgtctactagaggggttcaaatagcttcaaatgagaacatggaaacaatggactccagcactcttgaactgagaagcagatactgggctataaggaccagaagtggaggaaacaccaaccaacagagagcatctgcaggacaaatcagtgtacaacctactttctcggtacagagaaatcttcctttcgagagagcaaccattatggctgcattcacagggaacactgaaggcaggacatccgacatgaggactgaaatcataagaatgatggaaagtgccagaccagaagatgtgtctttccaggggcggggagtcttcgagctctcggacgaaaaggcaacgaacccgatcgtgccttcctttgacatgagtaacgagggatcttatttcttcggagacaatgcagaggagtatgacaattaa
>H7N9_Avian_MF630438_A/duck/Fujian/S4170/2014|2014.841
atggcgtctcaaggcaccaaacgatcttatgaacagatggaaactggtggagagcgccagaatgctactgaaatcagagcatcagttgggagaatggttggtggaatcgggagattctacatacaaatgtgcactgagctcaaactcagcgactacgaggggagattgattcagaacagcataacaatagaaagaatggttctttctgcatttgatgagagaaggaacaggtacttggaagagcatcccagtgctgggaaggatcccaagaaaactgggggtccgatctatagaaggagagacgggaagtggatgagggagctgatcctatatgacaaagaggagatccggaggatttggcgccaagcgaacaatggagaagatgcaactgctggcctcactcacctgatgatttggcattccaatctgaatgatgccacttaccaaagaacaagagcccttgtgcgaactgggatggaccccaggatgtgctccctgatgcaaggatcaactcttcccaggagatctggagctgcaggtgcagcagtgaagggggtcggaacaatggtaatggaactaattcggatgataaagagagggatcaatgaccggaacttctggagaggtgaaaatggaaggagaacaagaattgcatatgaaaggatgtgcaacatcctcaaaggaaaactccaaacggcagcacaaagagcaatgatggaccaagtacgagaaagcaggaatcccgggaatgctgaagttgaagatcttctttttatagcacggtcggcactcatactgaggggatcagtggctcacaaatcctgcctgcctgcttgtgtgtatggacttgctgtagcaagtgggtacgattttgagagagagggatattccctggtcggaatagatcccttccgtctgcttcaaaacagccaggtattcagcctcattaggccaaacgagaatccagcacacaagagccagttggtatggatggcatgccattctgcagcatttgaagacttgagagtgtcgagcttcatcagagggacaagggtgctcccgagaggacaactgtccacaagaggagttcagattgcctctaatgaaaacatggatacaatggattccagcacccttgaactgagaagcagatactgggctataagaaccagaagtggagggaacactaatcaacaaagagcatctgcaggacaaatcagtgttcaaccaactttctcagtacagagaaatcttccttttgagagagcaactatcatggcagcattcacaggaaacactgaaggcagaacatctgacatgagaactgagatcataagaatgatggagagtgccaaaccagaagacgtgtctttccagggacggggagtcttcgagctctcggacgaaaaggcaacgaacccgatcgtgccttcctttgacatgaacaatgagggatcttatttcttcggagacaatgcagaggagtatgacaattaa
>H11N9_Avian_KF259778_A/duck/Jiangxi/22537/2012|2012.500
atggcgtctcaaggcaccaaacgatcttatgaacagatggaaactggtggagaacgccagaatgctactgagatcagagcatctgttggaagaatggttggtggaattgggaggttttatatacagatgtgcactgagctcaaactcagcgaccatgaaggaaggctgatccagaacagcataacaatagagagaatggttctctctgcatttgatgaaaggagaaacaaatacctggaagaacatcccagtgcggggaaggacccgaagaaaactggaggtccgatctaccgaaggagagacgggaaatggatgagggagctgattctgtatgacaaagaagagatcaggagaatttggcgtcaagcgaacaatggagaagacgcaaccgctggtctcactcacctgatgatctggcattccaatctaaatgatgccacataccagagaacaagagctctcgtgcgtactgggatggaccccagaatgtgctctctgatgcaaggatcaactctcccaaggaggtctggagctgctggtgcagcagtaaagggtgtcgggacgatggtgatggaactaattcgaatgataaagcgagggattaatgatcggaatttctggagaggcgaaagtggacgaagaacaaggattgcatatgagagaatgtgcaacatcctcaaagggaaattccaaacagcagcacaaagagcaatgatggatcaggtacgagaaagcagaaatcctgggaatgctgaaattgaagatctcatctttctggcacgatctgcactcatcctaagaggatcagtggcccataaatcctgcttgcctgcttgtgtgtacggacttgccgtggccagtggatatgactttgagagagaagggtactctctggttggaatagatcctttccgtctgcttcaaaacagccaggtcttcagtctcattagaccaaatgagaatccagcacataagagtcaattggtatggatggcatgccattctgcagcatttgaagacctgagagtctcaagtttcattagagggacaagagtagtcccaagaggacagctatccaccagaggagttcaaattgcttcaaatgagaacatggaaacaatggactccagcactcttgaactgagaagcagatattgggctataagaaccagaagtggaggaaacaccaaccaacagagagcatctgcaggacaaatcagtgtgcagcctaccttctcggtacagagaaatcttcccttcgaaagagcaaccattatggcggcgttcacagggaatactgagggcaggacatctgacatgaggactgaaattataagaatgatggaaagtgccagaccagaagatgtgtctttccaggggcggggagtcttcgagctctcggacgaaaaggcaacgaacccgatcgtgccttcctttgacatgagtaatgaaggatcttatttcttcggagacaatgcagaggagtatgacaattaa
>H4N2_Avian_KU161020_A/duck/Jiangxi/S21055/2012|2012.425
atggcgtctcaaggcaccaaacgatcctatgaacagatggaaactggtggagagcgccagaatgctactgagatcagagcatctgttggaaggatggttggtggaattggaaggttttacatacagatgtgcaccgagctcaaactcagcgactatgaaggaaggctgatccagaacagtataacaatagagagaatgcttctctctgcatttgatgaaaggaggaacaaatacctagaagaacatcacagtgcggggaaagacccaaagaaaactggaggtccgatctatcgaagaagggatgggaaatggatgagagaactgattctgtatgacaaagaggagatcagaaggatctggcgtcaagcgaacaatggagaagatgcaactgctggtctcactcatctgatgatctggcattccaacctaaatgatgccacatatcagagaacaagagctctcgtgcgtaccgggatggaccccaggatgtgctctctgatgcaaggatcaactctcccaaggagatctggagctgctggagcagcagtaaaaggagttggaacaatggtgatggaactaattcggatgataaagcgaggaattaatgatcggaatttctggagaggcgaaaatggacgaagaacaaggattgcatatgagagaatgtgcaacatcctcaaagggaaatttcaaacagcagcacaaagagcaatgatggaccaggtacgagaaagcagaaatcctggaaatgctgaaattgaagatctcatctttctggcacgatctgcacttatcctgaggggatcagtggcccataagtcctgtctgcctgcttgtgtatatggacttgctgtggccagtggatatgactttgagagagaaggatactctctagttgggatagaccctttccgcttgcttcaaaacagccaagtcttcagtctcattagaccgaatgagaatccagcacacaaaagtcaactggtgtggatggcatgccattctgcagcatttgaagacctgagggtttcaagcttcatcagaggaacaagagtgatcccaagaggacaactgtccaccaggggaattcaaattgcttcaaatgagaacatggaaacaatggattccagcactcttgaactgagaagcagatattgggctataagaaccaggagtggaggaaacaccaaccaacagagagcctctgcaggacaaatcagtgtgcagcctactttctcagtgcagagaaatcttccctttgaaagagcgaccattatggcagcattcacagggaacactgaaggcagaacatccgacatgagaactgaaatcataagaatgatggaaagtgccagaccagaagatgtgtctttccaggggcggggagtcttcgagctctcggacgaaaaggcaacgaacccgatcgtgccttcctttgacatgagtaatgaaggatcttatttcttcggagacaatgcagaggagtatgacaattaa
>H7N7_Avian_KM593187_A/chicken/Jiangxi/C25/2014|2014.123
atggcgtctcaaggcaccaaacgatcttatgaacagatggaaactggtggagaacgccagaatgccactgaaatcagagcatctgttggaaggatggttggtggaattgggaggttttacatacaaatgtgcactgaactcaaactcagcgactatgaagggaggctgatccagaacagcataacaatagagagaatggttctctctgcatttgatgaaaggaggaacaaatacctggaagaacatcccagtgttgggaaggatccgaagaaaactggaggtccaatttatcgaagaaaggacgggaaatggatgagagagctgattctgtatgacaaagaggagatcaggagaatctggcgtcaagcgaataatggagaagacgcaactgctggtctcactcatttgatgatctggcattccaacctaaatgatgccacataccagagaaccagagctctcgtgcgcactgggatggaccccagaatgtgctctctgatgcaaggatcaactctcccgaggagatctggagctgctggcgcagcagtaaagggagtcggaacgatggtgatggaactaattcggatgataaaacgagggattaatgatcggaatttctggagaggcgaaaatggacggagaacaaggattgcatatgagaggatgtgcaacatcctcaaagggaaattccaaacagcagcacaaagagcaatgatggaccaagtgcgagaaagcagaaatcctgggaatgctgaaattgaagatctcatcttcctggcacggtctgcgctcatcctgagaggatcagtggcccataagtcctgccttcctgcttgtgtgtacgggcttgctgtggccagtggatatgactttgagagagaagggtactccctagttggaatagatcctttccgtctgcttcaaaacagtcaggtcttcagtctcattagaccaaatgagaacccagcacacaagagtcaattggtgtggatggcatgccattctgcagcatttgaggacctgagagtctcaagtttcatcagagggacaagagtggttccaagaggacaactatccaccagaggagttcaaattgcttcaaatgagaacatggaaacaatggattccagcactcttgaactgaggagcagatattgggctataaggaccaggagtggaggaaacaccaaccaacagagagcatctgcaggacagatcagtgtacagcctactttctcagtacagagaaaccttcccttcgaaagagcgaccatcatggcggcgttcacaggaaatactgaaggcagaacatctgacatgaggactgaaatcataagaatgatggaaagtgccagaccagaagatgtgtcattccaggggcggggagtcttcgagctctcggacgaaaaggcaacgaacccgatcgtgccttcctttgacatgagtaatgaaggatcttatttcttcggagacaatgcagaggagtatgacaattaa
>H5N8_Avian_LC053461_A/duck/Quang_Ninh/19c511/2013|2013.271
atggcgtctcaaggcaccaaacgatcttatgaacagatggaaactggtggagaacgccagaatgccactgagatcagagcatctgttggaagaatggttggtggaattgggaggttctacatacagatgtgcaccgaactaaaactcagcgactatgaaggaaggctgatccagaacagcataacaatagagagaatggttctctctgcatttgatgaaaggagaaacaaatacctggaagagcatcccagtgcggggaaagatccgaagaaaactggaggtccaatttatagaaggagggacgggaaatggatgagagagctgattctgtatgacaaagaggagatcaggaggatttggcgtcaagcgaacaatggagaagacgcaactgctggtctcactcacctgatgatctggcattccaatttaaatgatgccacataccagagaactagagctctcgtgcgcactgggatggaccctagaatgtgctctctgatgcaaggatcaactctcccgaggagatctggagctgctggcgcagcagtaaagggagttgggacaatggtgatggaactaattcggatgataaaacgagggattaatgatcggaatttctggagaggcgaaaatggacgaagaacaaggattgcatatgagaggatgtgcaacatcctcaaagggaaattccaaacagcagcacaaagagcaatgatggaccaagtgcgagaaagccgaaatcctggaaatgctgaaattgaagatctcatctttctggcacggtctgcgctcatcctgagaggatcagtggcccataaatcctgcctgcctgcttgtgtgtacggacttgctgtggccagtggatatgactttgaaagagaagggtactctctagttggaatagatcctttccgtctgcttcaaaacagccaggtcttcagtctcattagaccaaatgagaatccagcacacaagagtcaattggtgtggatggcatgccattccgcagcatttgaggacctgagagtctcaagtttcatcagagggacaagagtagtcccaagaggacaactatccaccagaggagttcaaattgcttcaaatgagaacatggaaacaatggactccagcactcttgaactgagaagcagatattgggctataagaaccaggagtggaggaaacactaaccaacagagagcatctgcaggacaaatcagtgtacagcctactttctcggtacagagaaatcttcccttcgaaagagcgaccattatggcggcgttcacaggaaatactgagggcagaacatctgacatgaggactgaaatcataagaatgatggaaagtgccagaccagaagatgtgtccttccaggggcggggagtcttcgagctctcggacgaaaaggcaacgaacccgatcgtgccttcctttgacatgagtaatgaagggtcttatttcttcggagacaatgcagaggagtatgacaattaa
>H10N7_Avian_LC121381_A/duck/Mongolia/499/2015|2015.663
atggcgtctcaaggcaccaaacgatcttatgaacagatggaaactggtggagaacgccagaatgccactgaaatcagagcatctgttggaaggatggttggtggaattgggaggttttacatacagatgtgcactgaactcaaactcagcgactatgaagggaggctgatccagaatagcataacaatagagagaatggttctctctgcatttgatgaaaggaggaacaaatacctggaagaacatcccagtgctgggaaggatccaaagaaaactggaggtccaatttatcgaagaagggacgggaaatggatgagagagctgattctgtatgacaaagaggagatcaggagaatctggcgtcaagcgaataatggagaagacgcaactgctggtcttactcacctgatgatctggcattccaacctaaatgatgccacataccagagaaccagagctctcgtgcgcactgggatggaccccagaatgtgctctctgatgcaaggatcgactctcccgaggagatctggagctgctggtgcagcagtaaagggagtcggaacgatggtgatggaactaattcggatgataaaacgagggattaatgatcggaatttctggagaggcgaaaatggacggagaacaaggattgcatatgagaggatgtgcaacatcctcaaagggaaattccaaacagcagcacaaagagcaatgatggaccaagtgcgagaaagcagaaatcctgggaatgctgaaattgaagatctcatcttcctggcacgatctgcgctcatcctgagaggatcagtggcccataagtcctgccttcctgcttgtgtgtacgggcttgctgtagccagtggatatgactttgagagagaagggtactctctggttggaatagatcctttccgtctccttcaaaacagccaggtcttcagtctcattagaccaaatgagaacccagcacacaagagtcaattggtgtggatggcatgccattctgcagcatttgaagacctgagggtctcaagtttcatcagagggacaagggtggtcccaagaggacaactatccaccagaggagttcaaattgcttcaaatgaaaatatggaaacaatggactccagcactcttgagctgaggagcagatattgggctataaggaccaggagtggaggaaacaccaaccaacagagagcatctgcagggcagatcagtgtacagcctactttctcagtacagaggaatcttcccttcgaaagagcgaccattatggcggctttcacaggaaatactgaaggcagaacatctgacatgaggactgaaatcataagaatgatggaaagtgccagaccagaggatgtgtccttccaggggcggggagtcttcgagctctcagacgaaaaggcaacgaacccgatcgtgccttcctttgacatgagtaatgaaggatcttatttcttcggagacaatgcagaggagtatgacaattaa
>H10N7_Avian_LC121421_A/duck/Mongolia/626/2015|2015.663
atggcgtctcaaggcaccaaacgatcttatgaacagatggaaactggtggagaacgccagaatgccactgaaatcagagcatctgttggaaggatggttggtggaattgggaggttttacatacagatgtgcactgaactcaaactcagcgactatgaagggaggctgatccagaatagcataacaatagagagaatggttctctctgcatttgatgaaaggaggaacaaatacctggaagaacatcccagtgctgggaaggatccaaagaaaactggaggtccaatttatcgaagaagggacgggaaatggatgagagagctgattctgtatgacaaagaggagatcaggagaatctggcgtcaagcgaataatggagaagacgcaactgctggtcttactcacctgatgatctggcattccaacctaaatgatgccacataccagagaaccagagctctcgtgcgcactgggatggaccccagaatgtgctctctgatgcaaggatcgactctcccgaggagatctggagctgctggtgcagcagtaaagggagtcggaacgatggtgatggaactaattcggatgataaaacgagggattaatgatcggaatttctggagaggcgaaaatggacggagaacaaggattgcatatgagaggatgtgcaacatcctcaaagggaaattccaaacagcagcacaaagagcaatgatggaccaagtgcgagaaagcagaaatcctgggaatgctgaaattgaagatctcatcttcctggcacgatctgcgctcatcctgagaggatcagtggcccataagtcctgccttcctgcttgtgtgtacgggcttgctgtagccagtggatatgactttgagagagaagggtactctctggttggaatagatcctttccgtctccttcaaaacagccaggtcttcagtctcattagaccaaatgagaacccagcacacaagagtcaattggtgtggatggcatgccattctgcagcatttgaagacctgagggtctcaagtttcatcagagggacaagggtggtcccaagaggacaactatccaccagaggagttcaaattgcttcaaatgaaaatatggaaacaatggactccagcactcttgagctgaggagcagatattgggctataaggaccaggagtggaggaaacaccaaccaacagagagcatctgcagggcagatcagtgtacagcctactttctcagtacagaggaatcttcccttcgaaagagcgaccattatggcggctttcacaggaaatactgaaggcagaacatctgacatgaggactgaaatcataagaatgatggaaagtgccagaccagaggatgtgtccttccaggggcggggagtcttcgagctctcagacgaaaaggcaacgaacccgatcgtgccttcctttgacatgagtaatgaaggatcttatttcttcggagacaatgcagaggagtatgacaattaa
>H6N6_Avian_KY415769_A/duck/Ganzhou/GZ148/2016|2016.071
atggcgtctcaaggcaccaaacgatcttatgaacagatggaaactggtggagaacgccagaatgccactgaaatcagagcatctgtcggaagaatggttggtggaattgggaggttttacatacagatgtgcactgaactcaaactcaatgactatgaaggaaggctgatccagaacagcataacaatagagagaatggttctctctgcatttgatgaaagaaggaacaaatacttggaagaacatcccagtgcgggaaaggacccgaagaaaactggaggtccaatttaccgaagaagagatggaaaatggatgagagagctgattctgtatgacaaagaggaaatcagaaggatctggcgtcaagcaaacaatggggacgacgcaactgctggtctcactcacctgatgatctggcattccaatctaaatgatgccacataccagagaacaagagccctcgtgcgtactggaatggaccccaggatgtgctctctgatgcaaggatcaactctcccgaggagatctggagctgctggtgcagcagtaaagggagtcggaacgatggtgatggaactaattcggatgataaaacgagggataaatgatcggaacttctggagaggcgaaaatggacgaaaaacaaggattgcatatgagagaatgtgcaacatcctcaaaggaaaattccaaacagcagcacaaagagcaatgatggaccaagtgcgagaaagcagaaaccctgggaatgctgaaatcgaagatctcatcttcctggcacggtctgcactcatcctgagaggatcagtggcccataagtcctgcttgcctgcgtgtgtatacggacttgctgtagccagtggatatgactttgagagagaaggatactctctagtcggaatagaccccttccgtctacttcaaaacagccaggttttcagtctcattagaccaaatgagaacccagcacacaagagtcaactggtttggatggcatgccattctgcagcatttgaagacctgagagtctcaagtttcatcagagggacaagagtagtcccaagaggacaactatccaccagaggagttcaaatttcgtcaaatgagaacgtggaaacaatggactccagtactcttgaactgaggagcagatattgggctataaagaccaggagtggaggaaacgccaatcaacagaaagcatctgcaggacaaatcagtgtacagcctacattctctgtacagagaaatctcccattcgaaagagcaaccattatggcggcattcacaggaaatactgagggcagaacatctgacatgagaactgaaatcataagaatgatggaaagtgccaaaccagaggatgtgtctttccaggggcggggagtcttcgagctctcggacgaaaaggcaacgaacccgatcgtgccttcctttgacatgagtaaagaaggatcttatttcttcggagacaatgcagaggagtatgacaattaa
>H5N2_Avian_KT327404_A/thrush/Taiwan/A234/2015|2015.044
atggcgtctcaaggcaccaaacgatcttatgagcagatggaaactggtggagaacgccagaatgccactgaaatcagagcatctgttggaaggatggttagtggaattgggaggttttacatacagatgtgcactgaactcaaactcagcgactatgaagggaggctgatccagaacagcataacaatagagagaatggttctctcggcatttgatgaaaggaggaacaaatacctggaagagcatcccagtgccggaaaggatccgaagaaaactggaggtccaatttatcgaagaagggacgggaaatgggtgagagagctgattctgtatgacaaagaggagatcaggagaatctggcgtcaagcaaataatggagaagacgcaactgctggtctcactcacctgatgatctggcattccaacttaaatgatgccacataccagagaaccagagctctcgtgcgcactgggatggaccccagaatgtgctctctgatgcaaggatcaactctcccgaggagatctggagctgctggcgcagcagtaaagggagtcgggacgatggtgatggaactaattcggatgataaaacgaggaattaatgatcggaatttctggagaggcgaaaatggacggagaacaaggattgcatatgagaggatgtgcaacatcctcaaagggaaattccaaacagcagcacaaagagcaatgatggatcaagtgcgagaaagcagaaatcctggaaatgctgaaattgaagatctcatcttcctagcacggtctgcgctcatcctgagaggatcagtggcccacaagtcctgccttcctgcttgtgtgtacgggcttgctgtggccagtggatatgactttgagagagaagggtactctctagttggaatagatcctttccgtctgcttcaaaacagccaggtcttcagtctcattagaccaaatgagaacccagcacataagagtcaattggtgtggatggcatgccattctgcagcatttgaggacctgagagtctcaagtttcatcagagggacaagagtggtcccaagagggcaactatccaccagaggagttcaaattgcttcaaatgagaacatggaaacaatggactccagcactcttgaactgagaagcagatattgggctataaggaccaggagtggaggaaacaccaaccaacagagagcatctgcaggacagatcagtgtacagcctactctctcagtacagagaagtctccccttcgaaagagcaaccattatggcggcattcacaggaaatactgaaggcagaacatctgacatgaggactgaaatcataagaatgatggagagtgccagaccagaagatgtgtccttccaggggcggggagtcttcgagctctcggacgaaaaggcaacgaacccgatcgtgccttcctttgacatgagtaatgaaggatcttatttcttcggagacaatgcagaggagtatgacaattaa
>H5N2_Avian_KT327396_A/night_heron/Taiwan/A289/2015|2015.049
atggcgtctcaaggcaccaaacgatcttatgagcagatggaaactggtggagaacgccagaatgccactgaaatcagagcatctgttggaaggatggttagtggaattgggaggttttacatacagatgtgcactgaactcaaactcagcgactatgaagggaggctgatccagaacagcataacaatagagagaatggttctctcggcatttgatgaaaggagaaacaaatacctggaagagcatcccagtgccggaaaggatccgaagaaaactggaggtccaatttatcgaagaagggacgggaaatgggtgagagagctgattctgtatgacaaagaggagatcaggagaatctggcgtcaagcaaataatggagaagacgcaactgctggtctcactcacctgatgatctggcattccaacttaaatgatgccacataccagagaaccagagctctcgtgcgcactgggatggaccccagaatgtgctctctgatgcaaggatcaactctcccgaggagatctggagctgctggcgcagcagtaaagggagtcgggacgatggtgatggaactaattcggatgataaaacgaggaattaatgatcggaatttctggagaggcgaaaatggacggagaacaaggattgcatatgagaggatgtgcaacatcctcaaagggaaattccaaacagcagcacaaagagcaatgatggatcaagtgcgagaaagcagaaatcctggaaatgctgaaattgaagatctcatcttcctagcacggtctgcgctcatcctgagaggatcagtggcccacaagtcctgccttcctgcttgtgtgtacgggcttgctgtggccagtggatatgactttgagagagaagggtactctctagttggaatagatcctttccgtctgcttcaaaacagccaggtcttcagtctcattagaccaaatgagaacccagcacataagagtcaattggtgtggatggcatgccattctgcagcatttgaggacctgagagtctcaagtttcatcagagggacaagagtggtcccaagagggcaactatccaccagaggagttcaaattgcttcaaatgagaacatggaaacaatggactccagcactcttgaactgagaagcagatattgggctataaggaccaggagtggaggaaacaccaaccagcagagagcatctgcaggacagatcagtgtacagcctactttctcagtacagagaagtctccccttcgaaagagcaaccattatggcggcattcacaggaaatactgaaggcagaacatctgacatgaggactgaaatcataagaatgatggagagtgccagaccagaagatgtgtccttccaggggcggggagtcttcgagctctcggacgaaaaggcaacgaacccgatcgtgccttcctttgacatgagtaatgaaggatcttatttcttcggagacaatgcagaggagtatgacaattaa
>H5N2_Avian_KT327381_A/goose/Taiwan/01004/2015|2015.022
atggcgtctcaaggcaccaaacgatcttatgagcagatggaaactggtggagaacgccagaatgccactgaaatcagagcatctgttggaaggatggttagtggaattgggaggttttacatacagatgtgcactgaactcaaactcagcgactatgaagggaggctgatccagaacagcataacaatagagagaatggttctctcggcatttgatgaaaggaggaacaaatacctggaagagcatcccagtgccggaaaggatccgaagaaaactggaggtccaatttatcgaagaagggacgggaaatgggtgagagagctgattctgtatgacaaagaggagatcaggagaatctggcgtcaagcaaataatggagaagacgcaactgctggtctcactcacctgatgatctggcattccaacttaaatgatgccacataccagagaaccagagctctcgtgcgcactgggatggaccccagaatgtgctctctgatgcaaggatcaactctcccgaggagatctggagctgctggcgcagcagtaaagggagtcgggacgatggtgatggaactaattcggatgataaaacgaggaattaatgatcggaatttctggagaggcgaaaatggacggagaacaaggattgcatatgagaggatgtgcaacatcctcaaagggaaattccaaacagcagcacaaagagcaatgatggatcaagtgcgagaaagcagaaatcctggaaatgctgaaattgaagatctcatcttcctagcacggtctgcgctcatcctgagaggatcagtggcccacaagtcctgccttcctgcttgtgtgtacgggcttgctgtggccagtggatatgactttgagagagaagggtactctctagttggaatagatcctttccgtctgcttcaaaacagccaggtcttcagtctcattagaccaaatgagaacccagcacataagagtcaattggtgtggatggcatgccattctgcagcatttgaggacctgagagtctcaagtttcatcagagggacaagagtggtcccaagagggcaactatccaccagaggagttcaaattgcttcaaatgagaacatggaaacaatggactccagcactcttgaactgagaagcagatattgggctataaggaccaggagtggaggaaacaccaaccaacagagagcatctgcaggacagatcagtgtacagcctactttctcagtacagagaagtctccccttcgaaagagcaaccattatggcggcattcacaggaaatactgaaggcagaacatctgacatgaggactgaaatcataagaatgatggagagtgccagaccagaagatgtgtccttccaggggcggggagtcttcgagctctcggacgaaaaggcaacgaacccgatcgtgccttcctttgacatgagtaatgaaggatcttatttcttcggagataatgcagaggagtatgacaattaa
>H5N2_Avian_KU646886_A/goose/Taiwan/01031/2015|2015.030
atggcgtctcaaggcaccaaacgatcttatgagcagatggaaactggtggagaacgccagaatgccactgaaatcagagcatctgttggaaggatggttagtggaattgggaggttttacatacagatgtgcactgaactcaaactcagcgactatgaagggaggctgatccagaacagcataacaatagagagaatggttctctcggcatttgatgaaaggaggaacaaatacctggaagagcatcccagtgccggaaaggatccgaagaaaactggaggtccaatttatcgaagaagggacgggaaatgggtgagagagctgattctgtatgacaaagaggagatcaggagaatctggcgtcaagcaaataatggagaagacgcaactgctggtctcactcacctgatgatctggcattccaacttaaatgatgccacataccagagaaccagagctctcgtgcgcactgggatggaccccagaatgtgctctctgatgcaaggatcaactctcccgaggagatctggagctgctggcgcagcagtaaagggagtcgggacgatggtgatggaactaattcggatgataaaacgaggaattaatgatcggaatttctggagaggcgaaaatggacggagaacaaggattgcatatgagaggatgtgcaacatcctcaaagggaaattccaaacagcagcacaaagagcaatgatggatcaagtgcgagaaagcagaaatcctggaaatgctgaaattgaagatctcatcttcctagcacggtctgcgctcatcctgagaggatcagtggcccacaagtcctgccttcctgcttgtgtgtacgggcttgctgtggccagtggatatgactttgagagagaagggtactctctagttggaatagatcctttccgtctgcttcaaaacagccaggtcttcagtctcattagaccaaatgagaacccagcacataagagtcaattggtgtggatggcatgccattctgcagcatttgaggacctgagagtctcaagtttcatcagagggacaagagtggtcccaagagggcaactatccaccagaggagttcaaattgcttcaaatgagaacatggaaacaatggactccagcactcttgaactgagaagcagatattgggctataaggaccaggagtggaggaaacaccaaccaacagagagcatctgcaggacagatcagtgtacagcctactttctcagtacagagaagtctccccttcgaaagagcaaccattatggcggcattcacaggaaatactgaaggcagaacatctgacatgaggactgaaatcataagaatgatggagagtgccagaccagaagatgtgtccttccaggggcggggagtcttcgagctctcggacgaaaaggcaacgaacccgatcgtgccttcctttgacatgagtaatgaaggatcttatttcttcggagacaatgcagaggagtatgacaattaa
>H7N7_Avian_KP414900_A/chicken/Jiangxi/10784/2014|2014.132
atggcgtctcaaggcaccaaacgatcttatgaacagatggaaactggtggagaacgccagaatgccactgaaatcagagcatctgttggaaggatggttggtggaattgggaggttttacatacaaatgtgcactgaactcaaactcagcgactatgaagggaggctgatccagaacagcataacaatagagagaatggttctctctgcatttgatgaaaggaggaacaaatacctggaagaacatcccagtgctgggaaggatccgaagaaaactggaggtccaatttatcgaagaaaggacgggaaatggatgagagagctgattctgtatgacaaagaggagatcaggagaatctggcgtcaagcgaataatggagaagacgcaactgctggtctcactcatctgatgatctggcattccaacctaaatgatgccacataccagagaaccagagctctcgtgcgcactgggatggaccccagaatgtgctctctgatgcaaggatcaactctcccgaggagatctggagctgctggcgcagcagtaaagggagtcggaacgatggtgatggaactaattcggatgataaaacgagggattaatgatcggaatttctggagaggcgaaaatggacggagaacaaggattgcatatgagaggatgtgcaacatcctcaaagggaaattccaaacagcagcacaaagagcaatgatggaccaagtgcgagaaagcagaaatcctgggaatgcagaaattgaagatctcatcttcctggcacggtctgcgctcattctgagaggatcagtggcccataagtcctgccttcctgcttgtgtgtacgggcttgctgtggccagtggatatgactttgagagagaagggtactccctagttggaatagatcctttccgtctgcttcaaaacagtcaggtcttcagtctcattagaccaaatgagaacccagcacacaagagtcaattggtgtggatggcatgccattctgcagcatttgaggacctgagagtctcaagtttcatcagagggacaagagtggttccaagaggacaactatccaccagaggagttcaaattgcttcaaatgagaacatggaaacaatggactccagcactcttgaactgaggagcagatattgggctataaggaccaggagtggaggaaacaccaaccaacagagagcatctgcaggacagatcagtgtacaacctactttctcagtacagagaaaccttcccttcgaaagagcgaccattatggcggcgttcacaggaaatactgaaggcagaacatctgacatgaggactgaaatcataagaatgatggaaagtgccagaccagaagatgtgtcattccaggggcggggagtcttcgagctctcggacgaaaaggcaacgaacccgatcgtgccttcctttaacatgagtaatgaaggatcttatttcttcggagacaatgcagaggagtatgacaattaa
>H10N3_Avian_LC121389_A/duck/Mongolia/518/2015|2015.663
atggcgtctcaaggcaccaaacgatcttatgaacagatggaaactggtggagaacgccagaatgccactgaaatcagaacatctgtaggaaggatggttagtggaattgggaggttttacatacagatgtgtactgaactcaagctcaatgactatgaaggaaggctgatccagaacagcataacaatggagagaatggttctctctgcatttgatgaaaggaggaacaaatacctagaagaacatcccagtgcgggaaaggacccgaagaaaactggaggtccgatataccgaagaagagacgggaaatggacaagagagctggtcctatatgacaaagaggagatcagaaggatctggcgtcaagcaaacaatggagaagatgcgactgctggtctcactcatctgatgatctggcattccaacctaaatgatgccacataccaaaggacaagagctcttgtgcgcactgggatggaccccaggatgtgctctctgatgcaaggatcaactctccccaggagatctggagctgctggtgcagcagtaaagggagtcggaacaatggtgatggaattgatccgaatgataaagcgtgggattaatgatcggaacttttggagaggtgaaaatggaagaagaacaagaattgcatatgagaggatgtgcaacatcctcaaaggaaaattccaaacagcagcacaaagagcaatgatggatcaggtgcgagaaagcagaaatccagggaatgctgaaattgaagatctcatctttctagcacggtctgcactcatcctgagaggatcagtggctcacaagtcctgtttgcctgcttgtgtgtatgggcttgctgtggccagtggatatgattttgaaagagaaggatattcattagttggagtagatcctttccgtctattacaaaacagccaggtcttcagcctcattagaccaaaggagaatccagcacacaagagtcaattagtgtggatggcatgccatgctgcagcatttgaggacctgagagtttcaagtttcatcagaggaacgagagtagtcccgagagggcaattgtccactagaggagttcaaattgcttcaaatgagaacatggaaacaatggaatccagcactcttgaattgagaagccaatattgggctataagaaccaggagtggaggaaataccaaccaacagagagcatctgcaggacaaatcagtgtacaacctaccttttcagtacagagaaatcttccttttgaaagggcaaccattatggcggcatttacagggaatgctgaaggcagaacatctgacatgaggactgaaatcataagaatgatggaaagtgccagaccagaagatgtgtctttccaggggcggggagtcttcgagctctcggacgaaaaggcgacgaacccgatcgtgccttcctttgacatgagtaatgaaggatcttatttcttcggagacaatgcagaggagtatgataattaa
>H15N9_Avian_KY635694_A/duck/Bangladesh/24704/2015|2015.142
atggcgtctcaaggcaccaaacgatcttatgaacaaatggaaactggtggagaacgccagaatgccactgaaatcagagcatctgttggaaggatggttggtggaattgggaggttttacatacagatgtgcactgaactcaaactcagcgactatgaagggaggctgatccagaacagcataacaatagagagaatggttctctctgcatttgatgaaaggaggaacaaatacctggaagaacatcccagtgctgggaaggatccgaagaaaactggaggtccaatttatcgaagaagggacgggaaatggatgagagagctgattctgtatgacaaagaggagatcaggagaatctggcgtcaagcgaataatggagaagacgcaactgctggtctcacccacctgatgatctggcattccaatctaaatgatgccacataccagagaaccagagctctcgtgcgcactgggatggaccccagaatgtgctctctgatgcaaggatcaactctcccgaggagatctggagctgctggcgcagcagtaaagggagtcggaacgatggtgatggaactaattcggatgataaaacgagggattaatgatcggaatttctggagaggcgaaaatggacggagaacaaggattgcatatgagaggatgtgcaacatcctcaaagggaaattccaaacagcagcacaaagagcaatgatggaccaagtgcgagaaagcagaaatcctgggaatgctgaaattgaagatctcatcttcctggcacggtcagcactcatcctgagaggatcagtggcccataagtcctgtcttcctgcttgtgtgtacgggcttgctgtggccagtggatatgactttgagagagaagggtactctctagttggaatagatcctttccgtctgcttcagaacagccaggtcttcagtctcatcagaccaaatgagaacccagcacacaagagtcaattggtgtggatggcatgccattctgcagcatttgaggacctgagagtctcaagtttcatcagagggacaagagtggtcccaagaggacaactatccaccagaggagttcaaattgcttcaaatgagaacatggaaacaatggactccagcactcttgaactgaggagcaggtattgggctataaggaccaggagtggagggaacacaaaccaacagagagcatctgcaggacagatcagtgtacagcctactttctcagtacagagaaatcttcccttcgaaagagcgaccatcatggcggcgttcacaggaaatactgaaggcagaacatctgacatgaggactgaaatcataagaatgatggaaagtgccagaccagaagatgtgtccttccaggggcggggagtcttcgagctctcggacgaaaaggcaacgaacccgatcgtgccttcctttgacatgagtaatgaaggatcttatttcttcggagacaatgcagaggagtatgacaattaa
>H15N9_Avian_KY635528_A/duck/Bangladesh/24697/2015|2015.142
atggcgtctcaaggcaccaaacgatcttatgaacaaatggaaactggtggagaacgccagaatgccactgaaatcagagcatctgttggaaggatggttggtggaattgggaggttttacatacagatgtgcactgaactcaaactcagcgactatgaagggaggctgatccagaacagcataacaatagagagaatggttctctctgcatttgatgaaaggaggaacaaatacctggaagaacatcccagtgctgggaaggatccgaagaaaactggaggtccaatttatcgaagaagggacgggaaatggatgagagagctgattctgtatgacaaagaggagatcaggagaatctggcgtcaagcgaataatggagaagacgcaactgctggtctcacccacctgatgatctggcattccaatctaaatgatgccacataccagagaaccagagctctcgtgcgcactgggatggaccccagaatgtgctctctgatgcaaggatcaactctcccgaggagatctggagctgctggcgcagcagtaaagggagtcggaacgatggtgatggaactaattcggatgataaaacgagggattaatgatcggaatttctggagaggcgaaaatggacggagaacaaggattgcatatgagaggatgtgcaacatcctcaaagggaaattccaaacagcagcacaaagagcaatgatggaccaagtgcgagaaagcagaaatcctgggaatgctgaaattgaagatctcatcttcctggcacggtcagcactcatcctgagaggatcagtggcccataagtcctgtcttcctgcttgtgtgtacgggcttgctgtggccagtggatatgactttgagagagaagggtactctctagttggaatagatcctttccgtctgcttcagaacagccaggtcttcagtctcatcagaccaaatgagaacccagcacacaagagtcaattggtgtggatggcatgccattctgcagcatttgaggacctgagagtctcaagtttcatcagagggacaagagtggtcccaagaggacaactatccaccagaggagttcaaattgcttcaaatgagaacatggaaacaatggactccagcactcttgaactgaggagcaggtattgggctataaggaccaggagtggagggaacacaaaccaacagagagcatctgcaggacagatcagtgtacagcctactttctcagtacagagaaatcttcccttcgaaagagcgaccatcatggcggcgttcacaggaaatactgaaggcagaacatctgacatgaggactgaaatcataagaatgatggaaagtgccagaccagaagatgtgtccttccaggggcggggagtcttcgagctctcggacgaaaaggcaacgaacccgatcgtgccttcctttgacatgagtaatgaaggatcttatttcttcggagacaatgcagaggagtatgacaattaa
>H5N8_Avian_KY576092_A/common_teal/Korea/W548/2016|2016.953
atggcgtcccaaggcaccaaacgatcctatgagcagatggaaactggtggagaacgccagaatgccactgaaatcagagcatctgttggaaggatggttggtggaattggaagattttacatacagatgtgcactgaactcaaactcagcgactatgaaggaagactaatccagaacagcatgacaatagagagaatggttctctctgcatttgatgaaaggaggaacaaatacttggaagaacatcccagtgctgggaaggatccgaagaaaactggaggtccaatttatcgaagaagagacggaaaatggatgagagagctgattctgtatgacaaagaggagatcaggagaatctggcgtcaagcgaacaatggagaagacgcaactgctggtctcactcacctgatgatctggcattccaatctaaatgatgccacataccagagaactagagctctcgtgcgcactgggatggaccccagaatgtgctctctgatgcaaggatcaactctcccgaggagatctggagctgctggtgcggcagtaaagggggtcggaacgatggtgatggaactaattcggatgataaaacgagggattaatgatcggaatttctggagaggcgagaatggacgaagaacaaggattgcatatgagaggatgtgcaacatcctcaaagggaaattccaaacagcagcacaaagagcaatgatggatcaagtgcgagaaagcagaaatcctggaaatgctgaaattgaagatctcattttcctggcacggtctgcgctcatcctgagaggatcagtggcccataagtcctgtcttcctgcttgtgtgtacggacttgctgtggccagtggatatgactttgagagagaaggatactctctagttggaatagatcctttccgtctgcttcaaaacagccaggtcttcagtctcattagaccaaatgagaacccagcacacaagagccaactggtgtggatggcatgccattccgcggcatttgaggacctgagaatatcaagtttcatcagagggacaagagtggtcccaagaggacaactatccaccagaggaattcaaattgcttcaaatgagaacatggaaacaatggactccagcactcttgaactaaggagcagatattgggctataagaaccaggagtggaggaaacaccaaccaacagagagcatctgcaggacagatcagtgtgcagcctactttctcggtacagagaaatcttcccttcgaaagagcgaccattatggcagcgttcacaggaaacactgagggcagaacatctgacatgaggactgaaatcataagaatgatggaaagtgccagaccagaagatgtgtctttccaggggcggggagtcttcgagctctcggacgaaaaggcaacgaacccgatcgtgccttcctttgacatgagtaatgaaggatcttatttcttcggagacaatgcagaggagtatgacaattaa
>H5N8_Avian_MF155633_A/grey_heron/W779/2017|2017.071
atggcgtcccaaggcaccaaacgatcctatgaacagatggaaactggtggagaacgccagaatgccactgaaatcagagcatctgttggaaggatggttggtggaattggaagattttacatacagatgtgcactgaactcaaactcagcaactatgaaggaagactaatccagaacagcatgacaatagagagaatggttctctctgcatttgatgaaaggaggaacaaatacttggaagaacatcccagtgctgggaaggatccgaagaaaactggaggtccaatttatcgaagaagggacggaaaatggatgagagagctgattctgtatgacaaagaggagatcaggagaatctggcgtcaagcgaacaatggagaagacgcaactgctggtctcactcacctgatgatctggcattccaatctaaatgatgccacataccagagaactagagctctcgtgcgcactgggatggaccccagaatgtgctctctgatgcaaggatcaactctcccgaggagatctggagctgctggtgcggcagtaaagggggtcggaacgatggtgatggaactaattcggatgataaaacgagggattaatgatcggaatttctggagaggcgagaatggacgaagaacaaggattgcatatgagaggatgtgcaacatcctcaaagggaaattccaaacagcagcacaaagagcaatgatggatcaagtgcgagaaagcagaaatcctggaaatgctgaaattgaagatctcattttcctggcacggtctgcgctcatcctgagaggatcagtggcccataagtcctgtcttcctgcttgtgtgtacggacttgctgtggccagtggatatgactttgagagagaaggatactctctagttggaatagatcctttccgtctgcttcaaaacagccaggtcttcagtctcattagaccaaatgagaacccagcacacaagagtcaactggtgtggatggcatgccattccgcggcatttgaggacctgagaatatcaagtttcatcagagggacaagagtggtcccaagaggacaactatccaccagaggaattcaaattgcttcaaatgagaacatggaaacaatggactccagcactcttgaactaaggagcagatattgggctataagaaccaggagtggaggaaacaccaaccaacagagagcatctgcaggacagatcagtgtgcagcctactttctcggtacagagaaatcttcccttcgaaagagcgaccattatggcagcgttcacaggaaacactgagggcagaacatctgacatgaggactgaaatcataagaatgatggaaagtgccagaccagaagatgtgtctttccaggggcggggagtcttcgagctctcggacgaaaaggcaacgaacccgatcgtgccttcctttgacatgagtaatgaaggatcttatttcttcggagacaatgcagaggagtatgacaattaa
>H5N8_Avian_KY576094_A/common_teal/Korea/W550/2016|2016.953
atggcgtcccaaggcaccaaacgatcctatgagcagatggaaactggtggagaacgccagaatgccactgaaatcagagcatctgttggaaggatggttggtggaattggaagattttacatacagatgtgcactgaactcaaactcagcgactatgaaggaagactaatccagaacagcatgacaatagagagaatggttctctctgcatttgatgaaaggaggaacaaatacttggaagaacatcccagtgctgggaaggatccgaagaaaactggaggtccaatttatcgaagaagagacggaaaatggatgagagagctgattctgtatgacaaagaggagatcaggagaatctggcgtcaagcgaacaatggagaagacgcaactgctggtctcactcacctgatgatctggcattccaatctaaatgatgccacataccagagaactagagctctcgtgcgcactgggatggaccccagaatgtgctctctgatgcaaggatcaactctcccgaggagatctggagctgctggtgcggcagtaaagggggtcggaacgatggtgatggaactaattcggatgataaaacgagggattaatgatcggaatttctggagaggcgagaatggacgaagaacaaggattgcatatgagaggatgtgcaacatcctcaaagggaaattccaaacagcagcacaaagagcaatgatggatcaagtgcgagaaagcagaaatcctggaaatgctgaaattgaagatctcattttcctggcacggtctgcgctcatcctgagaggatcagtggcccataagtcctgtcttcctgcttgtgtgtacggacttgctgtggccagtggatatgactttgagagagaaggatactctctagttggaatagatcctttccgtctgcttcaaaacagccaggtcttcagtctcattagaccaaatgagaacccagcacacaagagccaactggtgtggatggcatgccattccgcggcatttgaggacctgagaatatcaagtttcatcagagggacaagagtggtcccaagaggacaactatccaccagaggaattcaaattgcttcaaatgagaacatggaaacaatggactccagcactcttgaactaaggagcagatattgggctataagaaccaggagtggaggaaacaccaaccaacagagagcatctgcaggacagatcagtgtgcagcctactttctcggtacagagaaatcttcccttcgaaagagcgaccattatggcagcgttcacaggaaacactgagggcagaacatctgacatgaggactgaaatcataagaatgatggaaagtgccagaccagaagatgtgtctttccaggggcggggagtcttcgagctctcggacgaaaaggcaacgaacccgatcgtgccttcctttgacatgagtaatgaaggatcttatttcttcggagacaatgcagaggagtatgacaattaa
>H5N8_Avian_KY576095_A/common_teal/Korea/W555/2017|2017.008
atggcgtcccaaggcaccaaacgatcctatgagcagatggaaactggtggagaacgccagaatgccactgaaatcagagcatctgttggaaggatggttggtggaattggaagattttacatacagatgtgcactgaactcaaactcagcgactatgaaggaagactaatccagaacagcatgacaatagagagaatggttctctctgcatttgatgaaaggaggaacaaatacttggaagaacatcccagtgctgggaaggatccgaagaaaactggaggtccaatttatcgaagaagagacggaaaatggatgagagagctgattctgtatgacaaagaggagatcaggagaatctggcgtcaagcgaacaatggagaagacgcaactgctggtctcactcacctgatgatctggcattccaatctaaatgatgccacataccagagaactagagctctcgtgcgcactgggatggaccccagaatgtgctctctgatgcaaggatcaactctcccgaggagatctggagctgctggtgcggcagtaaagggggtcggaacgatggtgatggaactaattcggatgataaaacgagggattaatgatcggaatttctggagaggcgagaatggacgaagaacaaggattgcatatgagaggatgtgcaacatcctcaaagggaaattccaaacagcagcacaaagagcaatgatggatcaagtgcgagaaagcagaaatcctggaaatgctgaaattgaagatctcattttcctggcacggtctgcgctcatcctgagaggatcagtggcccataagtcctgtcttcctgcttgtgtgtacggacttgctgtggccagtggatatgactttgagagagaaggatactctctagttggaatagatcctttccgtctgcttcaaaacagccaggtcttcagtctcattagaccaaatgagaacccagcacacaagagccaactggtgtggatggcatgccattccgcggcatttgaggacctgagaatatcaagtttcatcagagggacaagagtggtcccaagaggacaactatccaccagaggaattcaaattgcttcaaatgagaacatggaaacaatggactccagcactcttgaactaaggagcagatattgggctataagaaccaggagtggaggaaacaccaaccaacagagagcatctgcaggacagatcagtgtgcagcctactttctcggtacagagaaatcttcccttcgaaagagcgaccattatggcagcgttcacaggaaacactgagggcagaacatctgacatgaggactgaaatcataagaatgatggaaagtgccagaccagaagatgtgtctttccaggggcggggagtcttcgagctctcggacgaaaaggcaacgaacccgatcgtgccttcctttgacatgagtaatgaaggatcttatttcttcggagacaatgcagaggagtatgacaattaa
>H5N8_Avian_MG650630_A/chicken/Cameroon/17RS1661-1/2017|2017.038
atggcgtctcaaggcaccaaacgatcttatgaacagatggaaactggtggagaacgccagaatgccactgaaatcagagcatctgttggaaggatggttggtggaattgggaggttttacatacagatgtgcactgaactcaaactcagcgatcatgaaggaagactgatccagaacagcataacaatagagagaatggttctctctgcatttgatgaaaggaggaacaaatacttggaagaacaccccagtgctgggaaggatccgaagaaaaccggaggtccaatttatcgaagaagggacggaaaatggatgagagagctgattctgtatgacaaagaggagatcaggagaatctggcgtcaagcgaacaatggagaagacgcaactgctggtctcactcacctgatgatctggcattccaacctaaatgatgccacataccagagaaccagagctctcgtgcgcactgggatggaccccagaatgtgctctctaatgcaaggatcaactctcccgaggagatctggagctgctggcgcagcagtaaagggggtcggaacgatggtgatggaactaattcggatgataaaacgagggattaatgatcggaatttctggagaggcgaaaatggacggagaacaaggattgcatatgagagaatgtgcaatatcctcaaagggaaattccaaacagcagcacaaagagcaatgatggatcaagtgcgagaaagcagaaatcctgggaatgctgaaattgaagatctcatcttcctagcacggtctgcgctcatcctgagaggatcagtggcccataagtcttgccttcctgcttgtgtgtacggacttgctgtggccagtggatatgactttgagagagaaggatactctctagttggaatagatcctttccgtctgcttcaaaacagccaggtcttcagtctcattagaccaaatgagaacccagcacacaagagtcaactggtgtggatggcatgccattctgcagcatttgaggacctgagagtctcaagtttcatcagagggacaagagtggtcccaagaggacaactatccaccagaggagttcaaattgcttcaaatgagaacatggaaacaatggactccagcactcttgaactaagaagcagatattgggctataagaaccaggagtggaggaaacaccaaccaacagagagcatctgcaggacagatcagtgtacagcctactttctcggtacagagaaatcttcccttcgaaagaacgaccattatggcagcgttcacaggaaatactgagggcagaacatctgacatgaggactgaaatcataagaatgatggaaagtgccagaccagaagatgtgtccttccaggggcggggagtcttcgagctctcggacgaaaaggcaacgaacccgatcgtgccttcctttgacatgagtaatgaaggatcttatttcttcggagacaatgcagaggagtatgacaattaa
>H5N8_Avian_MF037853_A/green-winged_teal/Egypt/877/2016|2016.934
atggcgtctcaaggcaccaaacgatcttatgaacagatggaaactagtggagaacgccagaatgccactgaaatcagagcatctgttggaaggatggttggtggaattgggaggttttacatacagatgtgcactgaactcaaactcagcgattatgaaggaagactgatccagaacagcataacaatagagagaatggttctctctgcatttgatgaaaggaggaacaaatacttggaagaacaccccagtgctgggaaggatccgaagaaaaccggaggtccaatttatcgaagaagggacggaaaatggatgagagagctgattctgtatgacaaagaggagatcagaagaatctggcgtcaagcgaacaatggagaagacgcaactgctggtctcactcacctgatgatctggcattccaacctaaatgatgccacataccagagaaccagagctctcgtgcgcactgggatggaccccagaatgtgctctctgatgcaaggatcaactctcccgaggagatctggagctgctggcgcagcagtaaagggggtcggaacgatggtgatggaactaattcggatgataaaacgagggattaatgatcggaatttctggagaggcgaaaatggacggagaacaaggattgcatatgagagaatgtgcaatatcctcaaagggaaattccaaacagcagcacaaagagcaatgatggatcaagtgcgagaaagcagaaatcctgggaatgctgaaattgaagatctcatcttcctagcacggtctgcgctcatcctaagaggatcagtggcccataagtcctgccttcctgcttgtgtgtacggacttgctgtggccagtggatatgactttgagagagaaggatactctctagttggaatagatcctttccgtctgcttcaaaacagccaggtcttcagtctcattagaccaaatgagaacccagcacacaagagtcaactggtgtggatggcatgccattctgcagcatttgaggacctgagagtctcaagtttcatcagagggacaagagtggtcccaagaggacaactatccaccagaggagttcaaattgcttcaaatgagaacatggaaacaatggactccagcactcttgaactaagaagcagatattgggctataagaaccaggagtggaggaaacaccaaccaacagagagcatctgcaggacagatcagtgtacagcctactttctcggtacagagaaatcttcccttcgaaagaacgaccattatggcagcgttcacaggaaatactgagggcagaacatctgacatgaggactgaaatcataagaatgatggaaagtgccagaccagaagatgtgtccttccaggggcggggagtcttcgagctctcggacgaaaaggcaacgaacccgatcgtgccttcctttgacatgagtaatgaaggatcttatttcttcggagacaatgcagaggagtatgacaattaa
>H5N8_Avian_MF037858_A/green-winged_teal/Egypt/871/2016|2016.934
atggcgtctcaaggcaccaaacgatcttatgaacagatggaaactagtggagaacgccagaatgccactgaaatcagagcatctgttggaaggatggttggtggaattgggaggttttacatacagatgtgcactgaactcaaactcagcgattatgaaggaagactgatccagaacagcataacaatagagagaatggttctctctgcatttgatgaaaggaggaacaaatacttggaagaacaccccagtgctgggaaggatccgaagaaaaccggaggtccaatttatcgaagaagggacggaaaatggatgagagagctgattctgtatgacaaagaggagatcagaagaatctggcgtcaagcgaacaatggagaagacgcaactgctggtctcactcacctgatgatctggcattccaacctaaatgatgccacataccagagaaccagagctctcgtgcgcactgggatggaccccagaatgtgctctctgatgcaaggatcaactctcccgaggagatctggagctgctggcgcagcagtaaagggggtcggaacgatggtgatggaactaattcggatgataaaacgagggattaatgatcggaatttctggagaggcgaaaatggacggagaacaaggattgcatatgagagaatgtgcaatatcctcaaagggaaattccaaacagcagcacaaagagcaatgatggatcaagtgcgagaaagcagaaatcctgggaatgctgaaattgaagatctcatcttcctagcacggtctgcgctcatcctaagaggatcagtggcccataagtcctgccttcctgcttgtgtgtacggacttgctgtggccagtggatatgactttgagagagaaggatactctctagttggaatagatcctttccgtctgcttcaaaacagccaggtcttcagtctcattagaccaaatgagaacccagcacacaagagtcaactggtgtggatggcatgccattctgcagcatttgaggacctgagagtctcaagtttcatcagagggacaagagtggtcccaagaggacaactatccaccagaggagttcaaattgcttcaaatgagaacatggaaacaatggactccagcactcttgaactaagaagcagatattgggctataagaaccaggagtggaggaaacaccaaccaacagagagcatctgcaggacagatcagtgtacagcctactttctcggtacagagaaatcttcccttcgaaagaacggccattatggcagcgttcacaggaaatactgagggcagaacatctgacatgaggactgaaatcataagaatgatggaaagtgccagaccagaagatgtgtccttccaggggcggggagtcttcgagctctcggacgaaaaggcaacgaacccgatcgtgccttcctttgacatgagtaatgaaggatcttatttcttcggagacaatgcagaggagtatgacaattaa
>H5N8_Avian_MF040673_A/Anser_cygnoides/Hubei/FW44/2016|2016.948
atggggtctcaaggcaccaaacgatcctatgaacagatggaaactggtggagaacgccagaatgccactgaaatcagagcatctgttggaaggatggttggtggaattgggaggttttacatacagatgtgcactgaactcaaactcagcgattatgaaggaagactgatccagaacagcataacaatagagagaatggttctctctgcatttgatgaaaggaggaacaaatacttggaagaacaccccagtgctgggaaggatccgaagaaaaccggaggtccaatttatcgaagaagggacggaaaatggatgagagagctgattctgtatgacaaagaggagatcagaagaatctggcgtcaagcgaacaatggagaagacgcaactgctggtctcactcacctgatgatctggcattccaacctaaatgatgccacataccagagaaccagagctctcgtgcgcactgggatggaccccagaatgtgctctctgatgcaaggatcaactctcccgaggagatctggagctgctggcgcagcagtaaagggggtcggaacgatggtgatggaactaattcggatgataaaacgagggattaatgatcggaatttctggagaggcgaaaatggacggagaacaaggattgcatatgagagaatgtgcaatatcctcaaagggaaattccaaacagcagcacaaagagcaatgatggatcaagtgcgagaaagcagaaatcctgggaatgctgaaattgaagatctcatcttcctagcacggtctgcgctcatcctgagaggatcagtggcccataagtcctgccttcctgcttgtgtgtacggacttgctgtggccagtggatatgactttgagagagaaggatactctctagttggaatagatcctttccgtctgcttcaaaacagccaggtcttcagtctcattagaccaaatgagaacccagcacacaagagtcaactggtgtggatggcatgccattctgcagcatttgaggacctgagagtctcaagtttcatcagagggacaagagtggtcccaagaggacaactatccaccagaggagttcaaattgcttcaaatgagaacatggaaacaatggactccagcactcttgaactaagaagcagatattgggctataagaaccaggagtggaggaaacaccaaccaacagagagcatctgcaggacagatcagtgtacagcctactttctcggtacagagaaatcttcccttcgaaagaacgaccattatggcagcgttcacaggaaatactgagggcagaacatctgacatgaggactgaaatcataagaatgatggaaagtgccagaccagaagatgtgtccttccaggggcggggagtcttcgagctctcggacgaaaaggcaacgaacccgatcgtgccttcctttgacatgagtaatgaaggatcttatttcttcggagacaatgcagaggagtatgacaattaa
>H5N8_Avian_MG607419_A/duck/Democratic_Republic_of_the_Congo/17RS882-40/2017|2017.362
atggcgtctcaaggcaccaaacgatcttatgaacagatggaaactggtggagaacgccagaatgccactgaaatcagagcatctgttggaaggatggttggtggaattgggaggttttacatacagatgtgcactgaactcaaactcagcgactatgaaggaaggctgatccagaacagcatgacaatagagagaatggttctctctgcatttgatgaaaggaggaacaaatacttggaagaacatcccagtgctgggaaggacccgaagaaaactggaggtccaatttatcgaagaagggacgggaaatggatgagagagcttattctgtatgacaaagaggagatcaggaggatctggcgtcaagcgaataatggagaagacgcaactgctggtctcactcacctgatgatctggcattccaacctaaatgatgccacataccagagaaccagagctctagtacgcactggaatggaccccagaatgtgctctctgatgcaaggatcaactctcccgaggagatctggagctgctggtgcagcagtaaagggagtcggaacgatggtgatggaactaattcggatgataaaacgagggattaatgatcggaatttctggagaggcgaaaatggacggagaacaaggattgcatatgagaggatgtgcaacatcctcaaagggaaattccaaacagcagcacaaagagcaatgatggaccaagtgcgagaaagcagaaatcctggaaatgctgaaattgaagatctcatcttcctggcacggtcagcgctcatcctgagaggatcagtggcccataagtcctgtcttcctgcttgtgtgtacggacttgctgtggccagtggatatgactttgagagagaaggctactctctagttggaatagatcctttccgtctgcttcaaaacagccaggtcttcagtctcattagaccaaaagagaacccaacacacaagagtcagttggtgtggatggcatgccattctgcagcatttgaggacctgagagtctcaagtttcatcagagggacaagagtggtcccaagaggacaactatccaccagaggtgttcaaattgcttcaaatgaaaacatggaaacaatggactccagcactcttgagctgaggagcagatattgggctataaggaccaggagtggaggaaacaccaatcaacagagagcatctgcaggacagatcagtgtacagcctactttctcagtacagagaaatcttcccttcgaaagagcgaccattatggcggctttcacaggaaatactgaaggcagaacatctgacatgaggactgaaatcataagaatgatggaaagtgccagaccagaagatgtgtccttccaggggcggggagtcttcgagctctcggacgaaaaggcaacgaacccgatcgtgccttcctttgacatgagtaatgaaggatcttatttcttcggagacaatgcagaggagtatgacaattaa
>H5N8_Avian_MG607418_A/duck/Democratic_Republic_of_the_Congo/17RS882-33/2017|2017.364
atggcgtctcaaggcaccaaacgatcttatgaacagatggaaactggtggagaacgccagaatgccactgaaatcagagcatctgttggaaggatggttggtggaattgggaggttttacatacagatgtgcactgaactcaaactcagcgactatgaaggaaggctgatccagaacagcatgacaatagagagaatggttctctctgcatttgatgaaaggaggaacaaatacttggaagaacatcccagtgctgggaaggacccgaagaaaactggaggtccaatttatcgaagaagggacgggaaatggatgagagagcttattctgtatgacaaagaggagatcaggaggatctggcgtcaagcgaataatggagaagacgcaactgctggtctcactcacttgatgatctggcattccaacctaaatgatgccacataccagagaaccagagctctagtgcgcactggaatggaccccagaatgtgctctctgatgcaaggatcaactctcccgaggagatctggagctgctggtgcagcagtaaagggagtcggaacgatggtgatggaactaattcggatgataaaacgagggattaatgatcggaatttctggagaggcgaaaatggacggagaacaaggattgcatatgagaggatgtgcaacatcctcaaaggaaaattccaaacagcagcacaaagagcaatgatggaccaagtgcgagaaagcagaaatcctggaaatgctgaaattgaagatctcatcttcctggcacggtcagcgctcatcctgagaggatcagtggcccataagtcctgccttcctgcttgtgtgtacggacttgctgtggccagtggatatgactttgagagagaaggctactctctagttggaatagatcctttccgtctgcttcaaaacagccaggtcttcagtctcattagaccaaaagagaacccaacacacaagagtcagttggtgtggatggcatgccattctgcagcatttgaggacctgagagtctcaagtttcatcagagggacaagagtggtcccaagaggacaactatccaccagaggtgttcaaattgcttcaaatgaaaacatggaaacaatggattccagcactcttgagctgaggagcagatattgggctataaggaccaggagtggaggaaacaccaatcaacagagagcatctgcaggacagatcagtgtacagcctactttctcagtacagagaaatcttcccttcgaaagagcgaccattatggcggctttcacaggaaatactgaaggcagaacatctgacatgaggactgaaatcataagaatgatggaaagtgccagaccagaagatgtgtccttccaggggcggggagtcttcgagctctcggacgaaaaggcaacgaacccgatcgtgccttcctttgacatgagtaatgaaggatcttatttcttcggagacaatgcagaggagtatgacaattaa
>H5N8_Avian_MG881983_A/grey-headed_gull/Uganda/MUWRP-538/2017|2017.008
atggcgtctcaaggcaccaaacgatcttatgaacagatggaaactggtggagaacgccagaatgccactgaaatcagagcatctgttggaaggatggttggtggaattgggaggttttacatacagatgtgcactgaactcaaactcagcgactatgaaggaagactgatccagaacagcatgacaatagagagaatggttctctctgcatttgatgaaaggaggaacaaatacttggaagaacatcccagtgctgggaaggacccgaagaaaactggaggtccaatttatcgaagaagggacgggaaatggatgagagagcttattctgtatgacaaagaggagatcaggaggatctggcgtcaagcgaataatggagaagacgcaactgctggtctcactcacctgatgatctggcattccaacctaaatgatgccacataccagagaaccagagctctcgtgcgcactggaatggaccccagaatgtgctctctgatgcaaggatcaactctcccgaggagatctggagctgctggtgcagcagtaaagggagtcggaacgatggtgatggaactaattcggatgataaaacgagggattaatgatcggaatttctggagaggcgaaaatggacggagaacaaggattgcatatgagaggatgtgcaacatcctcaaagggaaattccaaacagcagcacaaagagcaatgatggaccaagtgcgagaaagcagaaatcctgggaatgctgaaattgaagatctcatcttcctggcacggtcagcgctcatcctgagaggatcagtggcccataagtcctgccttcctgcttgtgtgtacggacttgctgtggccagtggatatgactttgagagagaaggctactctctagttggaatagatcctttccgtctgcttcaaaacagccaggtcttcagtctcattagaccaaaagagaacccaacacacaaaagtcagttggtgtggatggcatgccattctgcagcatttgaggacctgagagtctcaagtttcatcagagggacaagagtggtcccaagaggacaactatccaccagaggagttcaaattgcttcaaatgaaaacatggaaacaatggactccagcactcttgagctgaggagcagatattgggctataaggaccaggagtggaggaaacaccaatcaacagagagcatctgcaggacagatcagtgtacagcctactttctcagtacagagaaatcttcccttcgaaagagcgaccattatggcggctttcacaggaaatactgaaggcagaacatctgacatgaggactgaaatcataagaatgatggaaagtgccagaccagaagatgtgtccttccaggggcggggagtcttcgagctctcggacgaaaaggcaacgaacccgatcgtgccttcctttgacatgagtaatgaaggatcttatttcttcggagacaatgcagaggagtatgacaattaa
>H5N8_Avian_MG650629_A/duck/Cameroon/17RS1661-3/2017|2017.038
atggcgtctcaaggcaccaaacgatcttatgaacagatggaaactggtggagaacgccagaatgccactgaaatcagagcatctgttggaaggatggttggtggaattgggaggttttacatacagatgtgcactgaactcaaactcagcgactatgaaggaaggctgatccagaacagcatgacaatagagagaatggttctctctgcatttgatgaaaggaggaacaaatacttggaagaacatcccagtgctgggaaggacccgaagaaaactggaggtccaatttatcgaagaagggacgggaaatgggtgagagagcttattctgtatgacaaagaggagatcaggaggatctggcgtcaagcgaataatggagaagacgcaactgctggtctcactcacctgatgatctggcattccaacctaaatgatgccacataccagagaaccagagctctcgtgcgcactggaatggaccccagaatgtgctctctgatgcaaggatcaactctcccgaggagatctggggctgctggtgcagcagtaaagggagtcggaacgatggtgatggaactaattcggatgataaaacgagggattaatgatcggaatttctggagaggcgaaaatggacggagaacaaggattgcatatgagaggatgtgcaacattctcaaagggaaattccaaacagcagcacaaagagcaatgatggaccaagtgcgagaaagcagaaatcctggaaatgctgaaattgaagatctcatcttcctggcacggtcagcgctcatcctgagaggctcagtggcccataagtcctgccttcctgcttgtgtgtacggacttgctgtggccagtggatatgactttgagagagaaggctactctctagttggaatagatcctttccgtctgcttcaaaacagccaggtcttcagtctcattagaccaaaagagaacccaacacacaagagtcagttggtgtggatggcatgccattctgcagcatttgaggacctgagagtctcaagtttcatcagagggacaagagtggtcccaagaggacaactatccaccagaggagttcaaattgcttcaaatgaaaacatggaaacaatggactccagcactcttgagctgaggagcagatattgggctataaggaccaggagtggaggaaacaccaatcaacagagagcatctgcaggacagatcagtgtacagcctactttctcagtacagagaaatcttcccttcgaaagagcgaccattatggcggctttcacaggaaatactgaaggcagaacatctgacatgaggactgaaatcataagaatgatggaaagtgccagaccagaagatgtgtccttccaggggcggggagtcttcgagctctcggacgaaaaggcaacgaacccgatcgtgccttcctttgacatgagtaatgaaggatcttatttcttcggagacaatgcagaggagtatgacaattaa
>H5N8_Avian_MH107202_A/Guinea_fowl/Belgium/6102/2017|2017.449
atggcgtctcaaggcaccaaacgatcttatgaacagatggaaactggtggagagcgccagaatgccactgagatcagagcttctgttggaagaatggttggtggaattgggaggttctacatacagatgtgcactgagctcaaactcagcaactatgaaggaaggctgatccagaacagcataacaatagagagaatggttctctccgcatttgatgaaaggaggaacaaatatctggaagaacatcccagtgcggggaaagacccgaagaaaactggaggtccaatttatcgaaggagagatgggaaatgggtgagagagctgatcctgtatgacaaagaggagatcaggaggatctggcgtcaagcgaacaatggagaagacgcaactgctggtctcactcacctgatgatctggcattccaatctaaatgatgccacataccagaggacaagagctctcgtgcgtactgggatggaccccaggatgtgctctctcatgcaaggatcaactctcccaaggaggtctggagctgctggtgcagcagtaaagggagtcgggacgatggtgatggaactaattcggatgataaagcgaggaattaatgatcgaaacttctggagaggcgagaatggacgaaggacaaggattgcatatgagagaatgtgcaacatcctcaaagggaaattccaaacagcagcacaaagagcaatgatggatcaggtgcgtgaaagcaggaatcctggcaatgctgaaattgaagatctcatctttctggcaaggtctgctctcatcctgagaggatcagtggcccataagtcctgcttgcctgcttgtgtgtacggactcgctgtggccagtggatacgactttgagagagaagggtactctctagttggaatagatcctttccgtctgcttcaaaacagccaggtcttcagtctcattagatcaaatgagaatccagcacacaagagtcaattggtgtggatggcatgtcattctgcagcattcgaggatctgagagtctcaagtttcatcagaggaacaagagtagtcccaagaggacaactatccaccagaggagttcaaattgcttcaaatgagaacatggaaacaatggactccagcactcttgaactgagaagcagatattgggctataagaaccaggagtgggggaaacaccaaccaacaaagagcatctgcaggacaaatcagtgtacagcccactttctcggtacagagaaaccttcccttcgaaagagcgaccattatggcggcattcacagggaacactgagggcagaacgtccgacatgaggactgaaatcataagaatgatggaaagtgccagaccagaagatgtgtctttccaggggcggggagtcttcgagctctcggacgaaaaggcaacgaacccgatcgtgccttcctttgacatgagtaatgaaggatcttatttcttcggagacaatgcagaggagtatgacaattaa
>H5N8_Avian_MH107194_A/Brahma_chicken/Belgium/6153/2017|2017.452
atggcgtctcaaggcaccaaacgatcttatgaacagatggaaactggtggagagcgccagaatgccactgagatcagagcttctgttggaagaatggttggtggaattgggaggttctacatacagatgtgcactgagctcaaactcagcaactatgaaggaaggctgatccagaacagcataacaatagagagaatggttctctccgcatttgatgaaaggaggaacaaatatctggaagaacatcccagtgcggggaaagacccgaagaaaactggaggtccaatttatcgaaggagagatgggaaatgggtgagagagctgatcctgtatgacaaagaggagatcaggaggatctggcgtcaagcgaacaatggagaagacgcaactgctggtctcactcacctgatgatctggcattccaatctaaatgatgccacataccagaggacaagagctctcgtgcgtactgggatggaccccaggatgtgctctctcatgcaaggatcaactctcccaaggaggtctggagctgctggtgcagcagtaaagggagtcgggacgatggtgatggaactaattcggatgataaagcgaggaattaatgatcgaaacttctggagaggcgagaatggacgaaggacaaggattgcatatgagagaatgtgcaacatcctcaaagggaaattccaaacagcagcacaaagagcaatgatggatcaggtgcgtgaaagcaggaatcctggcaatgctgaaattgaagatctcatctttctggcaaggtctgctctcatcctgagaggatcagtggcccataagtcctgcttgcctgcttgtgtgtacggactcgctgtggccagtggatacgactttgagagagaagggtactctctagttggaatagatcctttccgtctgcttcaaaacagccaggtcttcagtctcattagaccaaatgagaatccagcacacaagagtcaattggtgtggatggcatgtcattctgcagcattcgaggatctgagagtctcaagtttcatcagaggaacaagagtagtcccaagaggacaactatccaccagaggagttcaaattgcttcaaatgagaacatggaaacaatggactccagcactcttgaactgagaagcagatattgggctataagaaccaggagtgggggaaacaccaaccaacaaagagcatctgcaggacaaatcagtgtacagcccactttctcggtacagagaaaccttcccttcgaaagagcgaccattatggcggcattcacagggaacactgagggcagaacgtccgacatgaggactgaaatcataagaatgatggaaagtgccagaccagaagatgtgtctttccaggggcggggagtcttcgagctctcggacgaaaaggcaacgaacccgatcgtgccttcctttgacatgagtaatgaaggatcttatttcttcggagacaatgcagaggagtatgacaattaa
>H5N8_Avian_MF926486_A/goose/Kalmykia/813/2016|2016.849
atggcgtctcaaggcaccaaacgatcttatgaacagatggaaactggtggagagcgccagaatgccactgagatcagagcatctgttggaagaatggttggtggaattgggaggttctacatacagatgtgcactgagctcaaactcagcgactatgaaggaaggctgatccagaacagcataacaatagagagaatggttctctccgcatttgatgaaaggaggaacaaatatctggaagaacatcccagtgcggggaaagacccgaagaaaactggaggtccaatttatcgaaggagagatgggaaatgggtgagagagctgatcctgtatgacaaagaggagatcaggaggatctggcgtcaagcgaacaatggagaagacgcaactgctggtctcactcacctgatgatctggcattccaatctaaatgatgccacataccagaggacaagagctctcgtgcgtactgggatggaccccaggatgtgctctctcatgcaaggatcaactctcccaaggagatctggagctgctggtgcagcagtaaagggagtcgggacgatggtgatggaactaattcggatgataaagcgaggaattaatgatcgaaacttctggagaggcgagaatggacgaaggacaaggattgcatatgagagaatgtgcaacatcctcaaagggaaattccaaacagcagcacaaagagcaatgatggatcaggtgcgtgaaagcaggaatcctggcaatgctgaaattgaagatctcatctttctggcaaggtctgctctcatcctgagaggatcagtggcccataagtcctgcttgcctgcttgtgtgtacggactcgctgtggccagtggatacgactttgagagagaagggtactctctagttggaatagatcctttccgtctgcttcaaaacagccaggtcttcagtctcattagaccaaatgagaatccagcacacaagagtcaattggtgtggatggcatgtcattctgcagcattcgaggatctgagagtctcaagtttcatcagaggaacaagagtagtcccaagaggacaactatccaccagaggagttcaaattgcttcaaatgagaacatggaaacaatggactccagcactcttgaactgagaagcagatattgggctataagaaccaggagtggaggaaacaccaaccaacagagagcatctgcaggacaaatcagtgtacagcccactttctcggtacagagaaaccttcccttcgaaagagcgaccattatggcggcattcacagggaacactgagggcagaacgtccgacatgaggactgaaatcataagaatgatggaaagtgccagaccagaagatgtgtctttccaggggcggggagtcttcgagctctcggacgaaaaggcaacgaacccgatcgtgccttcctttgacatgagtaatgaaggatcttatttcttcggagacaatgcagaggagtatgacaattaa
>H5N8_Avian_MF926462_A/chicken/Chechnya/58/2017|2017.019
atggcgtctcaaggcaccaaacgatcttatgaacagatggaaactggtggagagcgccagaatgccactgagatcagagcatctgttggaagaatggttggtggaattgggaggttctacatacagatgtgcactgagctcaaactcagcgactatgaaggaaggctgatccagaacagcataacaatagagagaatggttctctccgcatttgatgaaaggaggaacaaatatctggaagaacatcccagtgcggggaaagacccaaagaaaactggaggtccaatttatcgaaggagagatgggaaatgggtgagagagctgatcctgtatgacaaagaggagatcaggaggatctggcgtcaagcgaacaatggagaagacgcaactgctggtctcactcacctgatgatctggcattccaatctaaatgatgccacataccagaggacaagagctctcgtgcgtactgggatggaccccaggatgtgctctctcatgcaaggatcaactctcccaaggaggtctggagctgctggtgcagcagtaaagggagtcgggacgatggtgatggaactaattcggatgataaagcgaggaattaatgatcgaaacttctggagaggcgagaatggacgaaggacaaggattgcatatgagagaatgtgcaacatcctcaaagggaagttccaaacagcagcacaaagagcaatgatggatcaggtgcgtgaaagcaggaatcctggcaatgctgaaattgaagatctcatctttctggcacggtctgctctcatcctgagaggatcagtggcccataagtcctgcttgcctgcttgtgtgtacggactcgctgtggccagtggatacgactttgagagagaagggtactctctagttggaatagatcctttccgtctgcttcaaaacagccaggtcttcagtctcattagaccaaatgagaatccagcacacaagagtcaattggtgtggatggcatgtcattctgcagcattcgaggatctgagagtctcaagtttcatcagaggaacaagagtagtcccaagaggacaactatccactagaggagttcaaattgcttcaaatgagaacatggaaacaatggactccagcactcttgaactgagaagcagatattgggctataagaaccaggagtggaggaaacaccaaccaacagagagcatctgcaggacaaatcagtgtacagcccactttctcggtacagagaaaccttcccttcgaaagagcgaccattatggcggcattcacagggaacactgagggcagaacgtccgacatgaggactgaaatcataagaatgatggaaggtgccagaccagaagatgtgtctttccaggggcggggagtcttcgagctctcggacgaaaaggcaacgaacccgatcgtgccttcctttgacatgagtaatgaaggatcttatttcttcggagacaatgcagaggagtatgacaattaa
>H5N8_Avian_MF926454_A/chicken/Moscow/94/2017|2017.159
atggcgtctcaaggcaccaaacgatcttatgaacagatggaaactggtggagagcgccagaatgccactgagatcagagcatctgttggaagaatggttggtggaattgggaggttctacatacagatgtgcactgagctcaaactcagcgactatgaaggaaggctgatccagaacagcataacaatagagagaatggttctctccgcatttgatgaaaggaggaacaaatatctggaagaacatcccagtgcggggaaagacccaaagaaaactggaggtccaatttatcgaaggagagatgggaaatgggtgagagagctgatcctgtatgacaaagaggagatcaggaggatctggcgtcaagcgaacaatggagaagacgcaactgctggtctcacgcacctgatgatctggcattccaatctaaatgatgccacataccagaggacaagagctctcgtgcgtactgggatggaccccaggatgtgctctctcatgcaaggatcaactctcccaaggaggtctggagctgctggtgcagcagtaaagggagtcgggacgatggtgatggaactgattcggatgataaagcgaggaattaatgatcgaaacttctggagaggcgagaatggacgaaggacaaggattgcatatgagagaatgtgcaacatcctcaaagggaagttccaaacagcagcacaaagagcaatgatggatcaggtgcgtgaaagcaggaatcctggcaatgctgaaattgaagatctcatctttctggcacggtctgctctcatcctgagaggatcagtggcccataagtcctgcttgcctgcttgtgtgtacggactcgctgtggcaagtggatacgactttgagagagaagggtactctctagttggaatagatcctttccgtctgcttcaaaacagccaggtcttcagtctcattagaccaaatgagaatccagcacacaagagtcaattggtgtggatggcatgtcattctgcagcattcgaggatctgagagtctcaagtttcatcagaggaacaagagtagtcccaagaggacaactatccactagaggagttcaaattgcttcaaatgagaacatggaaacaatggactccagcactcttgaactgagaagcagatattgggctataagaaccaggagtggaggaaacaccaaccaacagagagcatctgcaggacaaatcagtgtacagcccactttctcggtacagagaaaccttcccttcgaaagagcgaccattatggcggcattcacagggaacactgagggcagaacgtccgacatgaggactgaaatcataagaatgatggaaagtgccagaccagaagatgtgtctttccaggggcggggagtcttcgagctctcggacgaaaaggcaacgaacccgatcgtgccttcctttgacatgagtaatgaaggatcttatttcttcggagacaatgcagaggagtatgacaattaa
>H5N6_Avian_LC379586_A/jungle_crow/Hyogo/2803A002/2018|2018.162
atggcgtctcaaggcaccaaacgatcttatgaacagatggaaactggtggagagcgccagaatgccactgagatcagagcatctgttggaagaatggttggtggaattgggaggttctacatacagatgtgcactgagctcaaactcagcgactatgaaggaaggctgatccagaacagcataacaatagagagaatggttctctccgcatttgatgaaaggaggaacaaatatctggaagaacatcccagtgcggggaaagacccaaagaaaactggaggtccaatttatcgaaggagagatgggaaatgggtgagagagctgatcctgtatgacaaagaggagatcaggaggatctggcgtcaagcgaacaatggagaagacgcaactgctggtctcactcacctgatgatctggcattccaatctaaatgatgccacataccagaggacaagagctctcgtgcgtactgggatggaccccaggatgtgctctctcatgcaaggatcaactctcccaaggaggtctggagctgctggtgcagcagtaaagggagtcgggacgatggtgatggaactaattcggatgataaagcgaggaattaatgatcggaacttctggagaggtgagaatggacgaaggacaaggattgcatatgagagaatgtgtaacatcctcaaagggaaattccaaacagcagcacaaagagcaatgatggatcaggtgcgtgaaagcaggaatcctggcaatgctgaaattgaagatctcatctttctggcacggtctgctctcatcctgagaggatcagtagcccataagtcctgcttgcctgcttgtgtgtacggactcgctgtggccagtggatacgactttgagagagaagggtattctctagttggaatagatcctttccgtctgcttcaaaacagccaggtcttcagtctcattagaccaaatgagaatccagcacacaagagtcaattggtgtggatggcatgtcattctgcagcattcgaggatctgagagtctcaagtttcatcagaggaacaagagtattcccaagaggacaactatccaccagaggagttcaaattgcttcaaatgagaacatggaaacaatggactccagcactcttgaactgagaagcagatattgggctataagaaccaggagtggaggaaacaccaaccaacagagagcatctgcaggacaaatcagtgtacagcccactttctcagtacagagaaaccttcccttcgaaagagcgaccattatggcggcattcacagggaacactgagggcagaacgtccgacatgaggactgaaatcataagaatgatggaaagtgccagaccagaagatgtgtctttccaggggcggggagtcttcgagctctcggacgaaaaggcaacgaacccgatcgtgccttcctttgacatgagtaatgaaggatcttatttcttcggagacaatgcagaggagtatgacaattaa
>H5N6_Avian_LC379594_A/jungle_crow/Hyogo/2803E011/2018|2018.167
atggcgtctcaaggcaccaaacgatcttatgaacagatggaaactggtggagagcgccagaatgccactgagatcagagcatctgttggaagaatggttggtggaattgggaggttctacatacagatgtgcactgagctcaaactcagcgactatgaaggaaggctgatccagaacagcataacaatagagagaatggttctctccgcatttgatgaaaggaggaacaaatatctggaagaacatcccagtgcggggaaagacccaaagaaaactggaggtccaatttatcgaaggagagatgggaaatgggtgagagagctgatcctgtatgacaaagaggagatcaggaggatctggcgtcaagcgaacaatggagaagacgcaactgctggtctcactcacctgatgatctggcattccaatctaaatgatgccacataccagaggacaagagctctcgtgcgtactgggatggaccccaggatgtgctctctcatgcaaggatcaactctcccaaggaggtctggagctgctggtgcagcagtaaagggagtcgggacgatggtgatggaactaattcggatgataaagcgaggaattaatgatcggaacttctggagaggcgagaatggacgaaggacaaggattgcatatgagagaatgtgtaacatcctcaaagggaaattccaaacagcagcacaaagagcaatgatggatcaggtgcgtgaaagcaggaatcctggcaatgctgaaattgaagatctcatctttctggcacggtctgctctcatcctgagaggatcagtagcccataagtcctgcttgcctgcttgtgtgtacggactcgctgtggccagtggatacgactttgagagagaagggtattctctagttggaatagatcctttccgtctgcttcaaaacagccaggtcttcagtctcattagaccaaatgagaatccagcacacaagagtcaattggtgtggatggcatgtcattctgcagcattcgaggatctgagagtctcaagtttcatcagaggaacaagagtattcccaagaggacaactatccaccagaggagttcaaattgcttcaaatgagaacatggaaacaatggactccagcactcttgaactgagaagcagatattgggctataagaaccaggagtggaggaaacaccaaccaacagagagcatctgcaggacaaatcagtgtacagcccactttctcagtacagagaaaccttcccttcgaaagagcgaccattatggcggcattcacagggaacactgagggcagaacgtccgacatgaggactgaaatcataagaatgatggaaggtgccagaccagaagatgtgtctttccaggggcggggagtcttcgagctctcggacgaaaaggcaacgaacccgatcgtgccttcctttgacatgagtaatgaaggatcttatttcttcggagacaatgcagaggagtatgacaattaa
>H6N2_Avian_KU143387_A/wild_bird/Wuhan/CDHN09/2015|2015.038
atggcgtctcaaggcaccaaacgatcttatgaacagatggaaactggtggagaacgccagaatgccactgaaatcagagcatccgttggaaggatggttggtggaattgggaggttttacatacagatgtgcactgaactcaaactcagcgaacatgaagggaggctgatccagaacagcataacaatagagagaatggttctctctgcatttgatgaaaggaggaacaaatacctggaagagcatcccagtgctggaaaggatccgaagaaaactggaggtccaatttatcgaagaagggacgggaaatgggtgagagagctgattctgtatgacaaagaggagatcaggagaatctggcgtcaagcgaataatggagaagacgcaactgctggtctcactcacctgatgatctggcattccaacctaaatgatgccacataccagagaaccagagctctcgtgcgcactgggatggaccccagaatgtgctctctgatgcaaggatcaactctcccgaggagatctggggctgctggtgcagcagtgaagggagtcgggacgatggtgatggaactaattcggatgataaaacgaggaattaatgaccggaatttctggagaggcgaaaacggacggagaacaaggattgcatatgagaggatgtgcaacatcctcaaaggaaaattccaaacagcagcacaaagagcaatgatggatcaagtgcgagaaagcagaaatcctgggaatgctgaaattgaagatctcatcttcctggcacggtctgcactcatcctgagaggatcagtggcccataagtcctgccttcctgcttgtgtgtacggacttgctgtggccagtggatatgactttgagagagaaggatactctctagttggaatagatcctttccgtctgcttcaaaacagccaggtcttcagtctcattagaccaaatgagaacccagcacacaagagtcaattggtgtggatggcatgccattctgcagcatttgaagacctgagagtctcaagtttcatcagagggacaagagtggtcccaagaggacaactatccactagaggagttcaaattgcttcaaatgagaacatggaaacaatggactccagcactcttgaactgaggagcagatattgggctataaggaccaggagtggaggaaacaccaaccaacagagagcatctgcaggacagatcagtgtacagcctaccttctcagtacagagaagtcttcccttcgaaagagcgaccattatggcggcattcacaggaaatactgaaggcagaacatctgacatgaggactgaaatcataagaatgatggaaagtgccagaccagaagatgtgtccttccaggggcggggagtcttcgagctctcggacgaaaaggcaacgaacccgatcgtgccttcctttgaaatgagtaatgaaggatcttatttcttcggagacaatgcagaggagtatgacaattaa
>H6N2_Avian_KU143388_A/wild_bird/Wuhan/CDHN15/2015|2015.038
atggcgtctcaaggcaccaaacgatcttatgaacagatggaaactggtggagaacgccagaatgccactgaaatcagagcatccgttggaaggatggttggtggaattgggaggttttacatacagatgtgcactgaactcaaactcagcgaacatgaagggaggctgatccagaacagcataacaatagagagaatggttctctctgcatttgatgaaaggaggaacaaatacctggaagagcatcccagtgctggaaaggatccgaagaaaactggaggtccaatttatcgaagaagggacgggaaatgggtgagagagctgattctgtatgacaaagaggagatcaggagaatctggcgtcaagcgaataatggagaagacgcaactgctggtctcactcacctgatgatctggcattccaacctaaatgatgccacataccagagaaccagagctctcgtgcgcactgggatggaccccagaatgtgctctctgatgcaaggatcaactctcccgaggagatctggggctgctggtgcagcagtgaagggagtcgggacgatggtgatggaactaattcggatgataaaacgaggaattaatgaccggaatttctggagaggcgaaaacggacggagaacaaggattgcatatgagaggatgtgcaacatcctcaaaggaaaattccaaacagcagcacaaagagcaatgatggatcaagtgcgagaaagcagaaatcctgggaatgctgaaattgaagatctcatcttcctggcacggtctgcactcatcctgagaggatcagtggcccataagtcctgccttcctgcttgtgtgtacggacttgctgtggccagtggatatgactttgagagagaaggatactctctagttggaatagatcctttccgtctgcttcaaaacagccaggtcttcagtctcattagaccaaatgagaacccagcacacaagagtcaattggtgtggatggcatgccattctgcagcatttgaagacctgagagtctcaagtttcatcagagggacaagagtggtcccaagaggacaactatccactagaggagttcaaattgcttcaaatgagaacatggaaacaatggactccagcactcttgaactgaggagcagatattgggctataaggaccaggagtggaggaaacaccaaccaacagagagcatctgcaggacagatcagtgtacagcctaccttctcagtacagagaagtcttcccttcgaaagagcgaccattatggcggcattcacaggaaatactgaaggcagaacatctgacatgaggactgaaatcataagaatgatggaaagtgccagaccagaagatgtgtccttccaggggcggggagtcttcgagctctcggacgaaaaggcaacgaacccgatcgtgccttcctttgaaatgagtaatgaaggatcttatttcttcggagacaatgcagaggagtatgacaattaa
>H2N8_Avian_KX394377_A/duck/Zhejiang/6D10/2013|2013.951
atggcgtctcaaggcaccaaacgatcttatgaacagatggaaactggtggagaacgccagaatgccactgaaatcagagcatctgttggaaggatggttggtggaattgggaggttttacatacagatgtgtactgaactcaaactcagcgactatgaagggaggctgatccagaacagcataacaatagagagaatggttctctctgcatttgatgaaaggaggaacaaatacctggaagaacatcccagtgctggaaaggatccgaagaaaactggaggtccaatttaccgaagaagggacgggaaatgggtgagagagctgattctgtatgacaaagaggagatcagaagaatctggcgtcaagcgaataatggagaagaagcaactgctggtctcactcacctgatgatctggcattccaacctaaatgatgccacataccagagaaccagagctctcgtgcgcactgggatggaccccagaatgtgctctctgatgcaaggatcaactctcccgaggagatctggagctgctggcgcagcagtaaagggagtcgggacgatggtgatggaactaattcggatgataaaacgaggaattaatgatcggaatttctggagaggcgaaaatggacggagaacaaggattgcatatgagaggatgtgcaacatcctcaaagggaaattccaaacagcagcacaaagagcaatgatggatcaagtgcgagaaagcagaaatcctgggaatgctgaaattgaagatctcatcttcctggcacggtctgcgctcatcctgagaggatcagtggcccataagtcctgccttcctgcttgtgtgtacgggcttgctgtggccagtggatatgactttgagagagaagggtactctctagttggaatagatcctttccgtctgcttcaaaacagccaggtcttcagtctcattagaccaaatgagaacccagcacacaagagtcaattggtgtggatggcatgccattctgcagcatttgaggacctgagagtctcaagtttcatcagagggacaagagtggtcccaagagggcaactatccactagaggagttcaaattgcttcaaatgagaacatggaaacaatggactccagcactcttgaactgaggagcagatattgggctataaggaccaggagtggaggaaacaccaaccaacagagagcatctgcaggacagatcagtgtacagcctactttctcggtacagagaagtcttcccttcgaaagagcaaccattatggcggcattcacaggaaatactgaaggcagaacatctgacatgaggactgaaatcataagaatgatggaaagtgccagaccagaagatgtgtccttccaggggcggggagtcttcgagctctcggacgaaaaggcaacgaacccgatcgtgccttcctttgacatgagtaatgaaggatcttatttcttcggagacaatgcagaggagtatgacaattaa
>H3N6_Avian_KX121271_A/duck/Hunan/7/2015|2015.260
atggcgtctcaaggcaccaaacgatcttatgaacagatggaaactggtggagaacgccagaatgctactgagatcagagcatctgttggaaggatggttggtggaattggaagattttacatacagatgtgcaccgaactcaaactcagcgactatgaaggaaggctgatccagaacagcataacaatagagagaatgcttctttctgcatttgatgaaaggaggaacaaatacctggaagaacatcccagtgcggggaaagacccaaagaaaactggaggtccaatttatcgaagaagagatgggaaatggatgagagagctgattctgtatgacaaagaggagatcagaaggatctggcgtcaagctaacaatggagaagatgcaactgctggtctcactcacctgatgatctggcattccaacctaaatgatgccacataccagagaacaagagctctcgtgcgtaccgggatggaccccaggatgtgctctctgatgcaaggatcaactctcccgaggagatctggagctgctggagcagcagtaaaaggagtcggaacgatggtgatggaactaattcggatgataaaacgaggaatcaacgatcggaatttctggagaggcgaaaacggacgaagaacaaggattgcatatgagagaatgtgcaacatcctcaaaggaaaatttcaaacagcagcacaaagagcaatgatggaccaagtacgagaaagcagaaatcctggaaatgctgaaattgaagatctcatctttctggcacggtctgcactcatcctgaggggatcagtggctcataagtcctgtctgcctgcttgtgtatatggacttgctgtggccagtggatatgactttgagagagaaggatactctctagttggaatagatcctttccgcttgcttcaaaacagccaggtcttcagtctcattagaccaaatgagaatccagtacacaagagtcaactggtgtggatggcatgccattctgcagcatttgaggacctgagagtttcaagcttcatcagaggaacaagagtgatcccaagaggacaactgtccaccaggggagttcaaatcgcttcaaatgagaacatggaaacgatggattccagcactcttgaattgagaagcagatattgggctataagaaccaggagtggaggaaacaccaaccagcagagagcatctgcaggacaaatcagtgtgcagcctactttctcagtgcaaagaaatcttcccttcgaaagagcaaccatcatggcagcattcacagggaatactgaaggcagaacatccgacatgagaactgaaatcataaggatgatggaaagtgccagaccagaagatgtgtctttccaggggcggggagtcttcgagctctcggacgaaaaggcaacgaacccgatcgtgccttcctttgacatgagtaacgaaggatcttatttcttcggagacaatgcagaggagtatgacaattaa
>H2N3_Avian_LC121429_A/duck/Mongolia/655/2015|2015.663
atggcgtctcaaggcaccaaacgatcttatgaacagatggaaactggtggagaacgccagaatgccactgaaatcagaacatctgtaggaaggatggttagtggaattgggaggttttacatacagatgtgtactgaactcaagctcaatgactatgaaggaaggctgatccagaacagcataacaatggagagaatggttctctctgcatttgatgaaaggaggaacaaatacctagaagaacatcccagtgcgggaaaggacccgaagaaaactggaggtccgatataccgaagaagagacgggaaatggacaagagagctgatcctatatgacaaagaggagatcagaaggatctggcgtcaagcaaacaatggagaagatgcgactgctggtctcactcatctgatgatctggcattccaacctaaatgatgccacataccaaaggacaagagctcttgtgcgcactgggatggaccccaggatgtgctctctgatgcaaggatcaactctccccaggagatctggagctgctggtgcagcagtaaagggagtcggaacaatggtgatggaattgatccgaatgataaagcgtgggattaatgatcggaacttttggagaggtgaaaacggaagaagaacaagaattgcatatgagaggatgtgcaacatcctcaaaggaaaattccaaacagcagcacaaagagcaatgatggatcaggtgcgagaaagcagaaatccagggaatgctgaaattgaagatctcatctttctagcacggtctgcactcatcctgagaggatcagtggctcacaagtcctgtttgcctgcttgtgtgtatgggcttgctgtggccagtggatatgactttgaaagagaaggatattcattagttggagtagatcctttccgtctattacaaaacagccaggtcttcagcctcattagaccaaaggagaatccagcacacaagagtcaattagtgtggatggcatgccatgctgcagcatttgaggacctgagagtttcaagtttcatcagaggagcgagagtagtcccaagagggcaattgtccactagaggagttcaaattgcttcaaatgagaacatggaaacaatggaatccagcactcttgaattgagaagccaatattgggctataagaaccaggagtggaggaaataccaaccaacagagagcatctgcaggacaaatcagtgtacaacctaccttttcagtacagagaaatcttccttttgaaagggcaaccattatggcggcatttacagggaatgctgaaggcagaacatctgacatgaggactgaaatcataagaatgatggaaagtgccagaccagaagatgtgtctttccaggggcggggagtcttcgagctctcggacgaaaaggcgacgaacccgatcgtgccttcctttgacatgagtaatgaaggatcttatttcttcggagacaatgcagaggagtatgataattaa
>H2N3_Avian_LC121373_A/duck/Mongolia/482/2015|2015.663
atggcgtctcaaggcaccaaacgatcttatgaacagatggaaactggtggagaacgccagaatgccactgaaatcagaacatctgtaggaaggatggttagtggaattgggaggttttacatacagatgtgtactgaactcaagctcaatgactatgaaggaaggctgatccagaacagcataacaatggagagaatggttctctctgcatttgatgaaaggaggaacaaatacctagaagaacatcccagtgcgggaaaggacccgaagaaaactggaggtccgatataccgaagaagagacgggaaatggacaagagagctgatcctatatgacaaagaggagatcagaaggatctggcgtcaagcaaacaatggagaagatgcgactgctggtctcactcatctgatgatctggcattccaacctaaatgatgccacataccaaaggacaagagctcttgtgcgcactgggatggaccccaggatgtgctctctgatgcaaggatcaactctccccaggagatctggagctgctggtgcagcagtaaagggagtcggaacaatggtgatggaattgatccgaatgataaagcgtgggattaatgatcggaacttttggagaggtgaaaacggaagaagaacaagaattgcatatgagaggatgtgcaacatcctcaaaggaaaattccaaacagcagcacaaagagcaatgatggatcaggtgcgagaaagcagaaatccagggaatgctgaaattgaagatctcatctttctagcacggtctgcactcatcctgagaggatcagtggctcacaagtcctgtttgcctgcttgtgtgtatgggcttgctgtggccagtggatatgactttgaaagagaaggatattcattagttggagtagatcctttccgtctattacaaaacagccaggtcttcagcctcattagaccaaaggagaatccagcacacaagagtcaattagtgtggatggcatgccatgctgcagcatttgaggacctgagagtttcaagtttcatcagaggagcgagagtagtcccaagagggcaattgtccactagaggagttcaaattgcttcaaatgagaacatggaaacaatggaatccagcactcttgaattgagaagccaatattgggctataagaaccaggagtggaggaaataccaaccaacagagagcatctgcaggacaaatcagtgtacaacctaccttttcagtacagagaaatcttccttttgaaagggcaaccattatggcggcatttacagggaatgctgaaggcagaacatctgacatgaggactgaaatcataagaatgatggaaagtgccagaccagaagatgtgtctttccaggggcggggagtcttcgagctctcggacgaaaaggcgacgaacccgatcgtgccttcctttgacatgagtaatgaaggatcttatttcttcggagacaatgcagaggagtatgataattaa
>H4N6_Avian_LC121261_A/duck/Mongolia/118/2015|2015.660
atggcgtctcaaggcaccaaacgatcttatgaacagatggaaactggtggagaacgccagaatgccactgagatcagagcatctgttgggagaatggttggtggaattgggaggttttatatacagatgtgcactgagctcaaactcagcgaccatgaaggaaggctgatccagaacagcataacaatagagagaatggttctctctgcatttgatgaaaggaggaacaaatatctggaagaacatcccagtgcggggaaggacccgaagaaaactggaggcccaatctaccgaaggagagacgggaaatggatgagggagctgattctgtatgacaaagaagagatcaggaggatttggcgtcaagcgaacaatggagaagatgcaaccgctggtctcactcatctgatgatctggcattccaacctaaatgatgccacataccagagaacaagagctctcgtgcgtactgggatggaccccagaatgtgctctctgatgcaaggatcgactctcccgaggagatccggagctgctggtgcagcagtaaagggtgtcgggacgatggtgatggaactaattcggatgataaagcgagggattaatgatcggaatttctggagaggcgaaaatggacgaagaacaaggattgcatatgagagaatgtgcaacatcctcaaagggaaattccaaacagcagcacaaagagcaatgatggatcaggtgcgggaaagcagaaatcctgggaatgctgaaattgaagatctcatctttctggcacgatctgcactcatcctgcgaggatcagtggcccataaatcctgcttgcctgcttgtgtgtacggacttgccgtggccagtgggtatgactttgaaagagaaggatactctctggttggaatagatcctttccgtctgctccaaaacagccaagtcttcagcctcattagaccaaatgagaatccagcacataagagtcaattggtatggatggcatgccattctgcagcatttgaggacctgagagtctcaagtttcattagagggacgagagtagtcccgagaggacagctatccaccagaggagttcaaattgcttcaaatgagaacatggaaacaatggactccagcactcttgaactgagaagcagatattgggctataagaaccagaagtggaggaaacaccaaccaacagagagcatctgcaggacaaatcagtgtacagcctacgttctcggtacagagaaatcttcccttcgaaagagcgaccattatggcggcgtttacagggaatactgagggcagaacatctgacatgaggactgaaatcataagaatgatggagagtgccagaccagaggatgtgtctttccaggggcggggagtcttcgagctctcggacgaaaaggcaacgaacccgatcgtgccttcctttgacatgagtaatgaaggatcttatttcttcggagacaatgcagaggagtatgacaattaa
>H4N6_Avian_KY635678_A/duck/Bangladesh/25891/2015|2015.521
atggcgtctcaaggcaccaaacgatcttatgaacagatggaaactggtggggaacgccagaatgccactgagatcagagcatctgttggaagaatggttggtggaattgggaggttttacatacagatgtgcactgaactcaaactcagcgactatgaaggaaggctgatccagaacagcataacaatagagagaatgattctctctgcatttgatgaaaggaggaacaaatacctggaagaacatcccagtgcggggaaggacccgaagaaaactggagggccaatttatcgaaggagagatgggaaatggatgagagaattgatcctgtatgacaaagaggagatcaggaggatctggcgtcaagcgaacaatggagaagacgcaactgctggtctcactcacctgatgatctggcattccaatctaaatgatgccacataccagaggacaagagctctcgtgcgcactgggatggaccccagaatgtgctctcttatgcaaggatcaactctcccaaggaggtctggagctgctggtgcagcagtaaaaggagttggaacgatggtgatggaactaattcggatgataaaacggggaattaatgatagaaacttctggagaggcgagaatggacgaaggacaaggattgcatatgagagaatgtgcaacatcctcaaagggaaattccaaacagcagcacaaagagcaatgatggatcaggtgcgagaaagcaggaatcctggcaatgctgaaattgaagatctcatttttctggcacggtctgcactcatcctgagaggatcagtggcccacaaatcctgcttgcctgcttgtgtgtacggacttgctgtggccagtgggtacgactttgagagagaagggtactctctagttggaatagatcctttccgtctgcttcaaaacagccaggtcttcagtctcattagaccaaatgagaatccagcacacaagagtcaattggtgtggatggcatgccattctgcagcattcgaggatctgagagtctcaagtttcatcagaggggcaagagtagtcccacgaggacaactatccaccagaggagttcaaattgcttcaaatgaaaacatggaaacaatggactccagcactcttgaactgaggagcagatattgggctataagaaccaggactggagaaaacaccaaccaacagagagcatctgcaggacaaatcagtgtacagcccaccttctcggtacagagaaatcttcctttcgaaagagcgaccattatggcggcgttcacggggaatactgagggcagaacatccgacatgaggactgaaatcataagaatgatggagagtgccaggccagaagatgtgtctttccaggggcggggagtcttcgagctctcggacgaaaaggcaacgaacccgatcgtgccttcctttgacatgagtaatgaaggatcttatttcttcggagacaatgcagaggagtatgacaattaa
>H4N6_Avian_LC121245_A/duck/Mongolia/101/2015|2015.660
atggcgtctcaaggcaccaaacgatcttatgaacagatggaaactggtggagaacgccagaatgccactgaaatcagagcatctgttggaagaatggttggtggaattgggaggttttacatacagatgtgcactgaactcaaactcagcgactatgaagggaggctgatccagaacagcataacaatagagagaatggttctctctgcatttgatgaaaggaggaacaaatacctggaagaacatcccagtgctgggaaggatccgaagaaaactggaggtccaatttatcgaagaagggacgggaaatgggtgagagagctgattctgtatgacaaagaggagatcaggggaatctggcgtcaagcgaataatggagaagacgcaactgctggtctcactcacctaatgatctggcattccaatttgaatgatgccacataccagagaaccagagctctcgtgcgcactgggatggaccccagaatgtgttctctgatgcaaggatcaactctcccgaggagatctggggctgctggtgcagcagtaaagggagttggaacgatggtgatggaactaattcggatgataaaacgagggattaatgatcggaatttctggagaggcgaaaatggacggagaacaaggattgcatatgagaggatgtgcaacatcctcaaagggaaattccaaacagcagcacagagagcaatgatggaccaagtacgagaaagcagaaatcctgggaatgctgaaattgaagatctcatcttcctggcacggtctgcgctcatcctgagagggtcagtggcccataagtcctgccttcctgcttgtgtgtacgggcttgctgtggccagtggatatgactttgagagagaaggctactctctagttggaatagatcccttccgtctgcttcaaaacagccaggtcttcagtctcattagaccaactgagaacccagcacacaagagtcaattggtgtggatggcatgccattctgcagcatttgaggacctgagagtctcaagtttcatcagagggacaagagtagtcccaagaggacaactatccaccagaggagttcaaattgcttcaaatgagaacatggaaacaatggactccagcactcttgaactgaggagcagatactgggctataagaaccaggagtggaggaaacaccaaccaacagagagcatctgcaggacagatcagtgtacagcctactttctcggtacagagaaatcttcccttcgaaagagcgaccattatggcggcgttcacaggaaatactgagggcagaacatctgacatgaggactgaaatcataagaatgatggaaagtgccagaccagaagatgtgtccttccaggggcggggagtcttcgagctctcggacgaaaaggcaacgaacccgatcgtgccttcctttgacatgagtaatgaaggatcttatttcttcggagacaatgcagaggagtatgacaattaa
>H6N2_Avian_MF694217_A/domestic_duck/Georgia/1/2015|2015.773
atggcgtctcaaggcaccaaacgatcttacgaacagatggaaactggtggagaacgccagaatgccactgaaatcagagcatctgtaggaaggatggttggtggaattgggaggttttacatacagatgtgcactgaactcaaactcagcgactatgaagggaggctgatccagaacagtataacaatagagagaatggttctctctgcatttgatgagaggaggaacaaatacctggaagaacatcccagtgctgggaaggatccgaagaaaactggaggtccaatttatcgaagaagggacgggaagtggatgagagagctgattctgtatgacaaagaggagatcaggagaatctggcgtcaagcgaataatggagaagacgcaactgctggtctcactcacctgatgatctggcattccaacctaaatgatgccacataccagagaaccagagctctcgtgcgcactgggatggaccccagaatgtgctctctgatgcaaggatcaactctcccgaggagatctggagctgctggcgcagcagtaaagggagtcggaacgatggtgatggaactaattcggatgataaaacgagggattaatgaccggaatttctggagaggcgaaaatggacggagaacaaggattgcatatgagaggatgtgcaacatcctcaaagggaaattccaaacagcagcacaaagagcaatgatggaccaagtgcgagaaagcagaaatcctgggaatgctgaaattgaagatctcatcttcctggcacggtctgcgctcattctgagaggatcagtggcccataagtcctgccttcctgcttgtgtgtacgggcttgctgtggccagtggatatgactttgagagagaaggatactctctagttggaatagatcctttccgtctgcttcaaaacagccaggtcttcagtctcattagaccaaatgagaatccagcacacaagagtcaattggtgtggatggcatgccattctgcagcatttgaggacctgagagtctcaagtttcatcagagggacaagagtggtcccaagaggacaactatccaccagaggagttcaaattgcttcaaatgagaacatggaaacaatggactccagcactcttgaattgaggagcagatattgggctataaggaccaggagtggaggaaacaccaatcaacagagagcatctgcaggacagatcagtgtacagcctactttctcagtacagagaaatcttcccttcgaaagagcgaccattatggcggcattcacaggaaatactgaaggcagaacatctgacatgaggactgaaatcataagaatgatggaaagtgccagaccagaagatgtgtccttccaggggcggggagtcttcgagctctcggacgaaaaggcaacgaacccgatcgtgccttcctttgacatgagtaatgaaggatcttatttcttcggagacaatgcagaggagtatgacaattaa
>H7N9_Avian_KY635633_A/duck/Bangladesh/26992/2015|2015.940
atggcgtctcagggcaccaaacgatcttatgaacagatggaaactggtggagaacgccagaatgccactgaaatcagagcatctgttggaaggatggttggtggaattgggaggttttacatacagatgtgcactgaactcaaactcagcgactacgaagggaggctgatccagaacagcataacaatagagagaatggttctctctgcatttgatgaaaggaggaacaaatacctggaagaacatcccagtgctgggaaggatccaaagaaaactggaggtccaatttatcgaagaagggacgggaaatggatgagagagctgattctgtatgacaaagaggagatcaggagaatctggcgtcaagcgaataatggagaagacgcaactgctggtctcactcacctgatgatctggcattccaacctaaatgatgccacataccagagaaccagagctctcgtgcgcactgggatggaccccagaatgtgctctctgatgcaaggatcaactctcccgaggagatctggagctgctggtgcagcagtaaagggagtcggaacgatggtgatggaactaattcggatgataaaacgagggattaatgatcggaatttctggagaggcgaaaatggacggagaacaaggattgcatatgagaggatgtgcaacatcctcaaagggaaattccaaacagcagcacaaagagcaatgatggaccaagtgcgagaaagcagaaatcctgggaatgctgaaattgaagatctcatcttcctggcacggtctgcgctcatcctgagagggtcagtggcccataagtcctgccttcctgcttgtgtgtacgggcttgctgtagccagtggatatgactttgagagagaagggtactctctggttggaatagatcctttccgtctgcttcaaaacagccaggtcttcagtctcattagaccaaatgagaacccagcacacaagagtcaattggtgtggatggcatgccattctgcagcatttgaggacctgagagtctcaagtttcatcagagggacaagagtggtcccaagaggacaactatccaccagaggagttcaaattgcttcaaatgaaaacatggaaacaatggactccagcactcttgagctgaggagcagatattgggctataaggaccaggagtggaggaaacaccaaccaacagagagcatctgcagggcagatcagtgtacagcctactttctcagtacagagaaatcttcccttcgaaagagcgaccattatggcggctttcacaggaaatactgaaggcagaacatccgacatgaggactgaaatcataagaatgatggaaagtgccagaccagaggatgtgtccttccaggggcggggagtcttcgagctctcggacgaaaaggcaacgaacccgatcgtgccttcctttgacatgagtaatgaaggatcttatttcttcggagacaatgcagaggagtatgacaattaa
>H7N9_Avian_KY635442_A/duck/Bangladesh/26980/2015|2015.940
atggcgtctcagggcaccaaacgatcttatgaacagatggaaactggtggagaacgccagaatgccactgaaatcagagcatctgttggaaggatggttggtggaattgggaggttttacatacagatgtgcactgaactcaaactcagcgactacgaagggaggctgatccagaacagcataacaatagagagaatggttctctctgcatttgatgaaaggaggaacaaatacctggaagaacatcccagtgctgggaaggatccaaagaaaactggaggtccaatttatcgaagaagggacgggaaatggatgagagagctgattctgtatgacaaagaggagatcaggagaatctggcgtcaagcgaataatggagaagacgcaactgctggtctcactcacctgatgatctggcattccaacctaaatgatgccacataccagagaaccagagctctcgtgcgcactgggatggaccccagaatgtgctctctgatgcaaggatcaactctcccgaggagatctggagctgctggtgcagcagtaaagggagtcggaacgatggtgatggaactaattcggatgataaaacgagggattaatgatcggaatttctggagaggcgaaaatggacggagaacaaggattgcatatgagaggatgtgcaacatcctcaaagggaaattccaaacagcagcacaaagagcaatgatggaccaagtgcgagaaagcagaaatcctgggaatgctgaaattgaagatctcatcttcctggcacggtctgcgctcatcctgagagggtcagtggcccataagtcctgccttcctgcttgtgtgtacgggcttgctgtagccagtggatatgactttgagagagaagggtactctctggttggaatagatcctttccgtctgcttcaaaacagccaggtcttcagtctcattagaccaaatgagaacccagcacacaagagtcaattggtgtggatggcatgccattctgcagcatttgaggacctgagagtctcaagtttcatcagagggacaagagtggtcccaagaggacaactatccaccagaggagttcaaattgcttcaaatgaaaacatggaaacaatggactccagcactcttgagctgaggagcagatattgggctataaggaccaggagtggaggaaacaccaaccaacagagagcatctgcagggcagatcagtgtacagcctactttctcagtacagagaaatcttcccttcgaaagagcgaccattatggcggctttcacaggaaatactgaaggcagaacatccgacatgaggactgaaatcataagaatgatggaaagtgccagaccagaggatgtgtccttccaggggcggggagtcttcgagctctcggacgaaaaggcaacgaacccgatcgtgccttcctttgacatgagtaatgaaggatcttatttcttcggagacaatgcagaggagtatgacaattaa
>H1N1_Avian_LC121397_A/duck/Mongolia/520/2015|2015.663
atggcgtctcaaggcaccaaacgatcctatgaacagatggaaactggtggagaacgccagaatgccactgagatcagagcatctgttggaagaatggttggtggaattgggaggttttacatacagatgtgcactgaactcaaactcagcgactatgaaggaaggctgatccagaatagcataacaatagagagaatggttctctctgcatttgatgaaaggaggaacaaatacctagaagaacatcccagtgcggggaaggacccaaagaaaactggaggtccaatttatcgaaggaaagatgggaaatggatgagagaattaatcctgtatgacaaggaagagatcaggagaatctggcgtcaagcaaacaatggagaagacgcaactgctggtctcactcacctgatgatctggcattccaatctaaatgatgccacatatcagagaacaagggctctcgtgcgtaccgggatggaccccagaatgtgctctctgatgcaaggatcaactctcccgaggagatccggagctgctggcgcagcagtaaagggagtcgggaccatggtgatggaactgattcggatgataaagagagggatcaatgatcggaatttctggagaggcgaaaatggacgaaggacaaggattgcatatgagagaatgtgcaacatcctcaaagggaaattccaaacagcagcacaaagagcaatgatggaccaagtgcgagaaagcaggaatcctggaaatgctgaaattgaagatctcatcttcctggcacgatctgcactcatcctgagagggtcagtggcccataagtcctgcttgcctgcttgtgtgtacgggcttgctgtggccagtggatacgactttgaaagagagggatactctctggttggaattgatcctttccgtctgcttcaaaacagccaggtctttagtctcattagaccaaatgagaatccagcacacaagagtcagttggtgtggatggcatgccattctgcagcatttgaggatctgagagtctcgagtttcatcagagggacaagagtagtcccaagaggacaactgtccaccaggggagttcaaattgcttcaaatgagaacatggaaacaatggactccagcactcttgaactgagaagcagatattgggctataagaaccaggagtggagggaacaccaatcaacagagagcatctgcaggacaaatcagtgtacagcccactttctcggtacagaggaaccttcccttcgaaagagcaactattatggcggcgttcacagggaatactgaaggcagaacatctgacatgaggaccgaaatcataagaatgatggaaagtgccagaccagaagatgtgtctttccaggggcggggagtcttcgagctctcggacgaaaaggcaacgaacccgatcgtgccttcctttgacatgagtaatgaaggatcttatttcttcggagacaatgcagaggagtatgacaattaa
>H3N2_Avian_MG042097_A/duck/Bangladesh/31019/2016|2016.811
atggcgtctcaaggcaccaaacgatcttatgaacaaatggaaactggtggagaacgccagaatgccactgaaatcagagcatctgttggaaggatggttggtggaattgggaggttttacatacagatgtgcactgaactcaaactcagcgactatgaagggaggctgattcagaacagcataacaatagagagaatggttctctccgcatttgatgaaaggaggaataaatacctggaagaacaccccagtgctgggaaggatccgaagaaaactgggggtccaatttatcgaagaagggacgggaaatggatgagagaactgattctgtatgacaaagaggagatcaggagaatctggcgtcaagcgaataatggagaagacgcaactgctggtctcactcacctgatgatctggcattccaatctaaatgatgccacataccagagaaccagagctctcgtgcgcactgggatggaccccagaatgtgctctctgatgcaagggtcaactctcccgaggagatctggagctgctggcgcagcagtaaagggagtcggaacgatggtgatggaactaattcggatgataaaacgagggattaatgatcggaatttctggagaggcgaaaatggacggagaacaaggattgcatatgagaggatgtgcaacatcctcaaagggaaattccaaacagcagcacaaagagcaatgatggaccaagtgcgagaaagcagaaatcctgggaatgctgaaattgaagatctcatcttcctggcacggtcagcactcatcctgagaggagcagtggcccataagtcctgccttcctgcttgtgtgtacgggcttgctgtggccagtggatatgactttgagagagaggggtactctctagttggaatagatcctttccgtctgcttcagaacagccaggtcttcagtctcatcagaccaaatgagaacccagcacacaagagtcaattggtgtggatggcatgtcattctgcagcatttgaggacctgagagtctcaagtttcatcagagggacaagagtggtcccaagaggacaactatccaccagaggggttcaaattgcttcaaatgagaacatggaaacaatggaatccagcactcttgaattgaggagcaggtattgggctataaggaccaggagtggaggaaacaccaaccaacagagagcatctgcaggacagatcagtgtacagcctactttctcagtacagagaaatcttcccttcgaaagagcgaccatcatggcggcgttcacagggaatactgaaggcagaacatctgacatgaggactgaaatcataagaatgatggaaagtgccagaccagaagatgtgtccttccaggggcggggagtcttcgagctctcggacgaaaaggcaacgaacccgatcgtgccttcctttgacatgagtaatgaaggatcttatttcttcggagacaatgcagaggagtatgacaattga
>H5N2_Avian_JX069082_A/ostrich/South_Africa/AI2114/2011|2011.167
atggcgtctcaaggcaccaaacgatcttatgaacagatggaaactggtggagaacgccagaatgctactgagatcagagcatccgttggaagaatggttggtggaattgggaggttttacatacagatgtgcactgaactcaaactcagcgaccatgaagggaggctgatccagaacagcataacaatagagagaatggttctctccgcatttgatgaaagaaggaacaaatatctggaagaacatcccagtgcggggaaggacccgaagaaaactggaggtccaatctaccgaaggagagacgggaaatgggtgagagagctgattctgtatgacaaagaagaaatcaggaggatctggcgccaagcgaacaatggagaagacgcaactgctggtctcactcatctgatgatctggcattccaatctaaatgatgccacataccagagaacgagagctctcgtgcgcactgggatggacccaagaatgtgctctctgatgcaaggatcaaccctccccaggagatccggagctgctggtgcagcagtaaaaggagtcggaacgatggtgatggaactagttcggatgataaagcgagggattaacgatagaaatttctggagaggcgaaaacggaagaaagacaagaattgcatatgagagaatgtgtaacatcctcaaagggaaattccaaacagcagcacaaagagcaatggtggatcaagtacgggaaagcagaaatcctgggaatgccgaaattgaagatctaatctttctggcacggtctgcactcattcttagaggatctgtggcccataaatcctgcttgcctgcttgtgtgtacggacttgcagtggccagtggatatgactttgaaagggaaggatactctctggtcggaatagatccttaccgtcttcttcaaaacagtcaggtcttcagtctcattagaccgaatgagaattcagcacataaaagtcaattggtatggatggcatgccattctgcggcatttgaggacttgagagtatcaagtttcatcagagggacaagggtagtcccaagaggacaactatccaccaggggagttcaaattgcttcaaatgaaaacatggaaacaatgaactctagtactcttgaacttagaagcaggtattgggctataaaaaccaggagtggagggaacaccaatcagcagagagcatctgcagggcagatcagtgtacaacccactttctcagtacagagaaatcttccctttgagagggcgaccattatggcggcatttacgggaaattctgaaggcagaacatctgacatgaggactgaaatcataagaatgatggaaagcgccagaccagaagatgtgtccttccaggggcggggagtcttcgagctctcggacgaaaaggcaacgaacccgatcgtgccttcctttgacatgagtaatgaaggatcttatttcttcggagacaatgcagaggagtatgacaattaa
>H5N2_Avian_JX069098_A/ostrich/South_Africa/AI2512/2011|2011.548
atggcgtctcaaggcaccaaacgatcttatgaacagatggaaactggtggtgaacgccagaatgctactgagatcagagcatccgttggaagaatggttggtggaattgggaggttttacatacagatgtgcactgaactcaaactcagcgaccatgaagggaggctgatccagaacagcataacaatagagagaatggttctctccgcatttgatgaaagaaggaacaaatatctggaagaacatcccagtgcggggaaggacccgaagaaaactggaggtccaatctaccgaaggagagacgggaaatgggtgagagagctgattctgtatgacaaagaagaaatcaggaggatctggcgccaagcgaacaatggagaagacgcaactgctggtctcactcatctgatgatctggcattccaatctaaatgatgccacataccagagaacgagagctctcgtgcgcactgggatggacccaagaatgtgctctctgatgcaaggatcaaccctccccaggagatctggagctgctggtgcagcagtaaaaggagtcggaacgatggtgatggaactagttcggatgataaagcgagggattaacgatagaaatttctggagaggcgaaaacggaagaaagacaagaattgcatatgagagaatgtgtaacatcctcaaagggaaattccaaacagcagcacaaagagcaatggtggatcaagtacgggaaagcagaaatcctgggaatgccgaaattgaagatctaatctttctggcacggtctgcactcattcttagaggatctgtggcccataaatcctgcttgcctgcttgtgtgtacggacttgcagtggccagtggatatgactttgaaagggaaggatactctctggtcggaatagatccttaccgtcttcttcaaaacagtcaggtcttcagtctcattagaccgaatgagaattcagcacataaaagtcaattggtatggatggcatgccattctgcggcatttgaggacttgagagtatcaagtttcatcagagggacaagggtagtcccaagaggacaactatccaccaggggagttcaaattgcttcaaatgaaaacatggaaacaatgaactctagtactcttgaacttagaagcaggtattgggctataaaaaccaggagtggagggaacaccaatcagcagagagcatctgcagggcagatcagtgtacaacctactttctcagtacagagaaatcttccttttgagagggcgaccattatggcggcatttacggggaattctgaaggcagaacatctgacatgaggactgaaatcataagaatgatggaaggcgccagaccagaagatgtgtccttccaggggcggggagtcttcgagctctcggacgaaaaggcaacgaacccgatcgtgccttcctttgacatgagtaatgaaggatcttatttcttcggagacaatgcagaggagtatgacaattaa
>H7N1_Avian_KT777912_A/ostrich/South_Africa/OUD/2012|2012.162
atggcgtctcaaggcaccaaacgatcttatgaacagatggaaactggtggagaacgccagaatgctactgagatcagagcatctgttgggagaatggttggtggaattgggagattctacatacagatgtgcactgaactcaagctcagcgactatgaaggaaggctgatccagaacagcataacaatagagagaatggttctctctgcatttgatgagagaaggaacaaatacctggaagagcatcctagtgcgggaaaggacccaaagaagactggaggtccgatctaccgacgaagagacggaaaatggatgagagagctgattctgtatgacaaggaggaggtcaggaggatttggcgtcaagcaaataatggagaagacgcaactgctggtctcactcacctaatgatctggcattccaatctgaatgatgccacataccagagaacaagagctctagtgcgtactgggatggatcccagaatgtgctctctgatgcaaggatcaaccctcccgaggagatccggagctgctggtgcagcagtaaagggagtcggaacgatggtaatggaactgattcggatgataaaaagagggattaatgatcggaatttctggagaggcgaaaatggacggagaacaaggattgcatatgagaggatgtgcaacatcctcaaagggaaattccaaacagcagcacaaagagcaatgatggatcaagtgcgagaaagcagaaatcctgggaatgctgaaattgaagatctcatctttctggcacggtctgcactcatcctgagaggatcagtggcccataagtcctgcttgcctgcttgtgtatatggacttgccgtggcaagtgggtatgactttgagagagagggatactctctggtcggaatagatcctttccgtctgcttcaaaacagtcaagtattcagtcttattaggccaaatgagaatccagcacataagagtcaattggtatggatggcatgccattccgcagcatttgaggacctgagagtctcaagtttcatcagagggacaagagtcgtcccaagaggacaactgtccactagaggggttcaaattgcttcaaacgagaatatggaaacaatggactccagcactctcgaactaaggagtaagtattgggctataagaaccagaagtggaggaaacaccaatcagcagagagcatctgcagggcaaatcagtgtacagcctaccttctcagtacagagaaatctccccttcgaaagagcaaccatcatggcggcgtttacaggaaacactgaaggcagaacgtctgacatgaggactgaaatcataagaatgatggaaagtgccagaccaggagatatgtctttccaggggcggggagtcttcgagctctcggacgaaaaggcaacgaacccgatcgtgccttcctttgacatgggtaacgagggatcttatttcttcggagacaatgcagaggagtatgacaattaa
>H7N1_Avian_KT777805_A/sacred_ibis/South_Africa/120701/2012|2012.496
atggcgtctcaaggcaccaaacgatcttatgaacagatggaaactggtggagaacgccagaatgctactgagatcagagcatccgttggaagaatggttggtggaattgggaggttttacatacagatgtgcactgaactcaaactcagcgaccatgaagggaggctgatccagaacagcataacaatagagagaatggttctctccgcatttgatgaaagaagaaacaaatatctggaagaacatcccagtgcggggaaggacccgaagaaaactggaggtccaatctaccgaaggagagacgggaaatgggtgagagagctgattctgtatgacaaagaagaaatcagaaggatctggcgccaagcgaacaatggagaagacgcaactgctggtctcactcatctgatgatttggcattccaacctaaatgatgccacataccagagaacgagagctctcgtgcgcactgggatggacccaagaatgtgctctctgatgcaagggtcaaccctccccaggagatctggagctgctggtgcagcagtaaaaggagtcggaacgatggtgatggaactaattcggatgataaagcgagggattaacgatagaaatttctggagaggcgaaaatggaagaaagacaagaattgcatatgagagaatgtgtaacatcctcaaagggaaattccaaacagcagcacaaagagcaatgatggatcaagtacgggagagcagaaatcctgggaatgccgaaattgaagatctaatctttctggcacggtctgcactcattcttagaggatctgtggcccataaatcctgcttgcctgcttgtgtgtacggacttgcagtggccagtggatatgactttgaaagggaaggatactctctggtcggaatagatccttaccgtcttcttcaaaacagtcaggtcttcagtctcattagaccgaatgagaattcagcacataaaagtcaattggtatggatggcatgccattctgcggcatttgaggacttgagagtatcaagtttcatcagagggaccaaggtagtcccaagaggacaactatccaccaggggagttcaaattgcttcaaatgaaaacatggaaacaataaactctagtactcttgaacttagaagcaggtattgggctataaaaaccaggagtggagggaacaccaatcagcagagagcatctgcagggcagatcagtgtacaacccactttctcagtacagagaaatcttccctttgagagggcgaccattatggcggcatttacgggaaattctgaaggcagaacatctgacatgaggactgaaatcataagaatgatggaaagcgccagaccagaagatgtgtccttccaggggcggggagtcttcgagctctcggacgaaaaggcaacgaacccgatcgtgccttcctttgacatgagtaatgaaggatcttatttcttcggagacaatgcagaggagtatgacaattaa
>H7N1_Avian_KT777904_A/ostrich/South_Africa/ORD/2012|2012.162
atggcgtctcaaggcaccaaacgatcttatgaacagatggaaactggtggagaacgccagaaggctactgagatcagagcatccgttggaagaatggttggtggaattgggaggttttacatacagatgtgcactgaactcaaactcagcgaccatgaagggaggctgatccagaacagcataacaatagagagaatggttctctccgcatttgatgaaagaagaaacaaatatctggaagaacatcccagtgcggggaaggacccgaagaaaactggaggtccaatctaccgaagaagagacgggaaatgggtgagagagctgattctgtatgacaaagaagaaatcaggaggatctggcgccaagcgaacaatggggaagacgcaactgctggtctcactcatctgatgatttggcattccaacctaaatgatgccacataccagagaacgagagctctcgtgcgcactgggatggacccaagaatgtgctctctgatgcaagggtcaaccctccccaggagatctggagctgctggtgcagcagtaaaaggagtcggaacgatggtgatggaactaattcggatgataaagcgagggattaacgatagaaatttctggagaggcgaaaatggaagaaagacaagaattgcatatgagagaatgtgtaacatcctcaaagggaaattccaaacagcagcacaaagagcaatgatggatcaagtacgggagagcagaaatcctgggaatgccgaaattgaagatctaatctttctggcacggtctgcactcattcttagaggatctgtggcccataaatcctgcttgcctgcttgtgtgtacggacttgcagtggccagtggatatgactttgaaagggaaggatactctctggtcggaatagatccttaccgtcttcttcaaaacagtcaggtcttcagtctcattagaccgaatgagaattcagcacataaaagtcaattggtatggatggcatgccattctgcggcatttgaggacttgagagtatcaagtttcatcagagggaccaaggtagtcccaagaggacaactatccaccaggggagttcaaattgcttcaaatgaaaacatggaaacaataaactctagtactcttgaacttagaagcaggtattgggctataaaaaccaggagtggagggaacaccaatcagcagagagcatctgcagggcagatcagtgtacaacccactttctcagtacagagaaatcttccctttgagagggcgaccattatggcggcatttacgggaaattctgaaggcagaacatctgacatgaggactgaaatcataagaatgatggaaagcgccagaccagaagatgtgtccttccaggggcggggagtcttcgagctctcggacgaaaaggcaacgaacccgatcgtgccttcctttgacatgagtaatgaaggatcttatttcttcggagacaatgcagaggagtatgacaattaa
>H7N8_Avian_MH458923_A/Duck/Hubei/HF5/2017|2017.318
atggcgtctcaaggcaccaaacgatcttatgaacagatggaaactggtggagaacgccagaatgccactgaaatcagagcatctgttggaaggatggttggtggaattgggaggttttacatacagatgtgcactgaactcaaactcagcgactatgaagggaggctgatccagaacagcataacaatagagagaatggttctctctgcatttgatgaaaggaggaacaaatacctggaagaacatcccagtgctgggaaagatccaaagaaaactggaggtccaatttataaaagaagggacgggaaatggatgagagagctgattctgtatgacaaagaggagatcaggagaatctggcgtcaagcgaataatggagaagacgcaactgctggtctcactcacctgatgatctggcattccaacctaaatgatgccacataccagagaaccagagctctcgtgcgcactgggatggaccccagaatgtgctctctgatgcaaggatcaactctcccgaggagatctggggctgctggcgcagcagtaaagggagtcggaacgatggtgatggaactaattcggatgataaaacgagggattaatgatcggaatttctggagaggcgaaaatggacggagaacaaggattgcatatgagaggatgtgcaacatcctcaaagggaaattccaaacagcagcacaaagagcaatgatggaccaagtgcgagaaagcagaaatcctgggaatgctgaaattgaagatctcatcttcctggcacggtcagcactcatcctgagaggatcagtggcccataagtcctgccttcctgcttgtgtgtacgggcttgctgtggccagtggatatgactttgagagagaagggtactctctagttggaatagatcctttccgtctgcttcaaaacagccaagtcttcagtctcattagaccaaatgagaacccagcacacaagagtcaattggtgtggatggcatgccattctgcagcatttgaggacctgagagtctcaagtttcattagaggaacaagagtggtcccaagaggacaactatccaccagaggagttcaaattgcttcaaatgagaacatggaaacaatggactccagcactcttgaactgaggagcagatattgggctataaggaccaggagtggaggaaacaccaaccaacagagagcatctgcagggcagatcagtgtacagcctactttctcagtacagagaaatcttcccttcgaaagagcgaccattatggcggcgttcacaggaaatactgaaggcagaacatcagacatgaggactgaaatcataagaatgatggaaagtgccagacctgaagatatgtccttccaggggcggggagtcttcgagctctcggacgaaaaggcaacgaacccgatcgtgccttcctttgacatgagtaatgaaggatcttatatcgtcggagacaatgcagaggagtatgacaattaa
>H1N1_Avian_KY402066_A/hooded_crane/Korea/1176/2016|2016.033
atggcgtctcaaggcaccaaacgatcttatgaacagatggaaactggtggagaacgccagaatgccactgaaatcagagcatctgttggaaggatggttggtggaattgggaggttttacatacagatgtgcactgaactcaaactcagcgactatgaagggaggctgatccagaacagcataacaatagagagaatggttctttctgcatttgatgaaaggaggaacaaatacctggaagagcatcccagtgctggaaaggatccgaagaaaactggaggtccaatttatcgaagaagggacgggaaatgggtgagagagctgatcctgtatgacaaagaggagatcaggagaatctggcgtcaagcgaataatggagaagacgcaactgccggtctcactcacctgatgatctggcattccaacctaaacgatgccacataccagagaaccagagctcttgtgcgcactgggatggaccccagaatgtgctctctgatgcaaggatcaactctcccgaggagatctggagctgctggagcagcagtaaagggagtcgggacgatggtgatggaactaattcgaatgataaaacgaggaattaatgatcggaatttctggagaggcgaaaatggacggagaacaaggattgcatatgagaggatgtgcaacatcctcaaagggaaattccaaacagcagcacaaagagcaatgatggatcaagtgcgagaaagcagaaatcctggaaatgctgaaattgaagatctcatcttcctggcacggtttgcgctcatactgaggggatcagtggcccataagtcctgccttcctgcttgtgtgtacgggcttgctgtggccagtgggtatgactttgagagagaagggtactctctagttggaatagatcctttccgtttgcttcaaaacagccaggtcttcagtctcattagaccaaatgagaacccagcacacaagagtcaattggtgtggatggcatgccattttgcagcatttgaggacctgagagtctcaagtttcatcagagggacaagagtggtcccaagagggcaactatccactagaggagttcaaattgcttcaaatgagaacatggaaacaatggactccagcactcttgaactaaggagcagatattgggctataaggaccaggagtggaggaaacaccaaccaacagagagcatctgcaggacagatcagtgtacagcctactttctcagtacagagaagtcttccctttgaaagggcaaccattatggcggcattcacaggaaatactgaaggcagaacatctgacatgaggactgaaatcataagaatgatggaaagtgccagaccagaagatgtgtccttccaggggcggggagtcttcgagctctcggacgaaaaggcaacgaacccgatcgtgccttcctttgacatgagtaatgaaggatcttatttcttcggagacaatgcagaggagtatgacaattaa
>H5N2_Avian_KX978127_A/greater_white-fronted_goose/Netherlands/6/2008|2008.995
atggcgtctcaaggcaccaaacgatcttatgaacagatggaaactggtggagaacgccagaatgccactgagatcagagcatctgttggaagaatggttggtggaatcgggaggttttacatacagatgtgcactgaactcaaactcagcgactatgaaggaaggctgattcagaacagcataacaatagagagaatggttctctccgcatttgatgaaaggaggaacaaatacctggaggaacatcccagtgctgggaaggacccgaagaaaactggaggtccaatttatcgaaggagagacgggaaatggatgagagaactgattctgtatgacaaagaggagatcagaagaatctggcgtcaagcgaacaatggagaagacgcaactgccggcctcactcacctgatgatctggcattccaatctaaatgatgccacataccagagaactagagctctcgtgcgtactgggatggaccccagaatgtgctctctgatgcaaggatcaactctcccaaggagatctggagctgctggtgcagcagtaaagggagtcgggacgatggtgatggaactaattcggatgataaagcgagggattaacgatcggaatttctggagaggcgaaaatggacgaaggacaagaattgcatatgagagaatgtgcaacatcctcaaagggaaattccaaacagcagcacagagagcaatgatggaccaagtgcgagaaagcagaaatcctgggaatgctgaaattgaagatctcatctttctggcacggtctgcactcatcctgagaggatcagtggcccacaagtcctgcttgcctgcttgtgtgtacggacttgctgtggccagtggatatgactttgagagagaagggtactctctagttggaatagatcctttccgtctgcttcaaaacagccaggtcttcagtcttatcagaccaaatgagaatccagcacacaagagtcaattggtgtggatggcatgccattctgcagcatttgaggacctgagagtctcaagtttcatcagagggacaagagtagtcccaagaggacaactatccaccagaggagttcaaattgcttcaaatgagaacatggaaacaatggactccagcactcttgaactgagaagcagatattgggctataagaaccaggagcggagggaacaccaaccaacagagagcatcagcaggacaaatcagtgtgcagcctactttctcagtacagaggaatcttcccttcgaaagagcaaccattatggcggcgttcacagggaatactgagggcagaacatctgacatgaggactgaaatcataagaatgatggagagtgccagaccagaagatgtgtctttccaggggcggggagtcttcgagctctcggacgaaaaggcaacgaacccgatcgtgccttcctttgacatgagtaatgaaggatcttatttcttcggagacaatgcagaggagtatgacaattaa
>H3N8_Avian_KX978282_A/dunlin/Netherlands/3/2007|2007.578
atggcgtctcaaggcaccaaacgatcttatgaacagatggaaactggtggagaacgccagaatgctactgagatcagagcatctgttggaagaatggttggtggaattgggagattctacatacagatgtgcactgaactcaagctcagcgactatgaaggaaggctgatccagaacagcataacaatagagagaatggttctctctgcatttgatgaaaggaggaacaaatacctggaagagcatcccagtgcggggaaggacccaaagaagactggaggccccatctaccgaagaagagacggaaagtggatgagagagctgattctgtatgacaaggaggaaattaggaggatttggcgtcaagcgaacaatggagaagacgcaactgctggtctcactcacctgatgatctggcattccaatctgaatgatgccacataccagaggacaagagctctcgtgcgtactgggatggaccccagaatgtgctctctgatgcaaggatcaactctcccgaggagatctggagctgctggtgcagcagtaaagggagtcgggacgatggtaatggaactgattcggatgataaaacgagggattaatgatcggaacttctggagaggcgaaaatggacggagaacaaggattgcatacgagaggatgtgcaacatcctcaaagggaaattccaaacagcagcacaaagagcaatgatggatcaggtgcgagagagcagaaaccctgggaatgctgaaattgaagatctcatctttctggcacggtctgcactcatcctgagaggatcagtggcccataagtcctgcttgcctgcttgtgtatacggacttgccgtggccagtgggtatgactttgagagagagggatactctctggtcggaatagatcctttccgtctgcttcaaaacagccaagtcttcagtctcattaggccaaatgagaatccagcacataagagtcaattggtatggatggcatgccattccgcagcatttgaggacctgagagtctcaagtttcatcagagggacaagagtagtcccaagagggcaactatccaccagaggagttcaaattgcttcgaacgagaacatggaaacaatggactccagtactcttgaactaagaagcagatattgggctataaggaccaggagtggaggaaacaccaaccagcagagagcatctgcagggcaaatcagtgtacagcctaccttctcagtacagagaaatctccccttcgaaagagcgaccattatggcggcatttacaggaaacactgagggcagaacatctgacatgaggactgaaatcataagaatgatggaaagtgccagaccagaagatgtgtctttccaggggcggggagtcttcgagctctcggacgaaaaggcaacgaacccgatcgtgccttcctttgacatgagtaacgagggatcttatttcttcggagacaatgcagaggagtatgacaattaa
>H3N8_Avian_CY041349_A/turnstone/Netherlands/1/2007|2007.500
atggcgtctcaaggcaccaaacgatcttatgaacagatggaaactggtggagaacgccagaatgctactgagatcagagcatctgttggaagaatggttggtggaattgggagattctacatacagatgtgcactgaactcaagctcagcgactatgaaggaaggctgatccagaacagcataacaatagagagaatggttctctctgcatttgatgaaaggaggaacaaatacctggaagagcatcccagtgcggggaaggacccaaagaagactggaggccccatctaccgaagaagagacggaaagtggatgagagagctgattctgtatgacaaggaggaaattaggaggatttggcgtcaagcgaacaatggagaagacgcaactgctggtctcactcacctgatgatctggcattccaatctgaatgatgccacataccagaggacaagagctctcgtgcgtactgggatggaccccagaatgtgctctctgatgcaaggatcaactctcccgaggagatctggagctgctggtgcagcagtaaagggagtcgggacgatggtaatggaactgattcggatgataaaacgagggattaatgatcggaacttctggagaggcgaaaatggacggagaacaaggattgcatacgagaggatgtgcaacatcctcaaagggaaattccaaacagcagcacaaagagcaatgatggatcaggtgcgagagagcagaaaccctgggaatgctgaaattgaagatctcatctttctggcacggtctgcactcatcctgagaggatcagtggcccataagtcctgcttgcctgcttgtgtatacggacttgccgtggccagtgggtatgactttgagagagagggatactctctggtcggaatagatcctttccgtctgcttcaaaacagccaagtcttcagtctcattaggccaaatgagaatccagcacataagagtcaattggtatggatggcatgccattccgcagcatttgaggacctgagagtctcaagtttcatcagagggacaagagtagtcccaagagggcaactatccaccagaggagttcaaattgcttcgaacgagaacatggaaacaatggactccagtactcttgaactaagaagcagatattgggctataaggaccaggagtggaggaaacaccaaccagcagagagcatctgcagggcaaatcagtgtacagcctaccttctcagtacagagaaatctccccttcgaaagagcgaccattatggcggcatttacaggaaacactgagggcagaacatctgacatgaggactgaaatcataagaatgatggaaagtgccagaccagaagatgtgtctttccaggggcggggagtcttcgagctctcggacgaaaaggcaacgaacccgatcgtgccttcctttgacatgagtaacgagggatcttatttcttcggagacaatgcagaggagtatgacaattaa
>H4N6_Avian_MF145939_A/European_herring_gull/Netherlands/1/2006|2006.090
atggcgtctcaaggcaccaaacgatcttatgaacagatggaaactggtggggaacgccagaatgccactgagatcagagcatctgttggaagaatggttggtggaattgggaggttttacatacagatgtgcactgaactcaaactcagcgactatgaaggaaggctgatccagaacagcataacaatagagagaatggttctctctgcatttgatgaaagaaggaacaaatacctggaagaacatcccagtgcagggaaggatccgaagaaaactgggggtccaatttatcgaaggagagacgggaaatggatgagagagctgattctgtatgacaaagaggagatcagaaggatctggcgtcaagcgaacaatggagaagaagcaactgctggtctcactcacctgatgatctggcattccaacctaaatgatgccacataccagagaacaagagccctcgtgcgtactgggatggaccccagaatgtgctctctgatgcaaggatcaaccctcccgaggaggtctggagctgctggtgcagcagtaaagggagtcggaacaatggtgatggaactaattcggatgataaaaagagggattaatgatcggaatttctggagaggcgaaaatggacgaagaacaaggattgcatatgagagaatgtgcaacatcctcaaagggaaattccaaacagcagcacaaagagcaatgatggaccaggtgcgagaaagtaggaatcctgggaatgctgaaattgaagatctcatctttctggcacggtctgcactcatcctgagaggatcagtggcccataagtcctgcttgcctgcctgtgtgtacggacttgctgtggccagtggatatgactttgagagagaagggtactctctagttggaatagatcctttccgtctgctccaaaacagccaggtcttcagcctcattagaccaaatgagaatccagcacacaagagtcaattggtgtggatggcatgccattcagcagcatttgaggacctgagagtctcaagtttcatcagagggacaagagtagtcccgaggggacaactatccaccagaggaattcagattgcttcaaatgaaaacatggaaacaatggactccagcactcttgaactgagaagcagatattgggctataagaaccaggagtggaggaaacaccaaccaacagagagcatctgcaggacaaatcagtgtgcagcctactttctcagtacagaggaatcttcccttcgaaagagcgaccattatggcggcattcacagggaatactgagggcagaacatctgacatgaggactgaaatcataagaatgatggaaagtgccagaccagaagatgtgtctttccaggggcggggagtcttcgagctctcggacgaaaaggcaacgaacccgatcgtgccttcctttgacatgagtaatgaaggatcttatttcttcggagacaatgcagaggagtatgacaattaa
>H4N5_Avian_CY076995_A/black-headed_gull/Netherlands/1/2006|2006.500
atggcgtctcaaggcaccaaacgatcttatgaacagatggaaactggtggggaacgccagaatgccactgagatcagagcatctgttggaagaatggttggtggaattgggaggttttacatacagatgtgcactgaactcaaactcagcgactatgaaggaaggctgatccagaacagcataacaatagagagaatggttctctctgcatttgatgaaagaaggaacaaatacctggaagaacatcccagtgcagggaaggatccgaagaaaactgggggtccaatttatcgaaggagagacgggaaatggatgagagagctgattctgtatgacaaagaggagatcagaaggatctggcgtcaagcgaacaatggagaagaagcaactgctggtctcactcacctgatgatctggcattccaacctaaatgatgccacataccagagaacaagagccctcgtgcgtactgggatggaccccagaatgtgctctctgatgcaaggatcaaccctcccgaggaggtctggagctgctggtgcagcagtaaagggagtcggaacaatggtgatggaactaattcggatgataaaaagagggattaatgatcggaatttctggagaggcgaaaatggacgaagaacaaggattgcatatgagagaatgtgcaacatcctcaaagggaaattccaaacagcagcacaaagagcaatgatggaccaggtgcgagaaagtaggaatcctgggaatgctgaaattgaagatctcatctttctggcacggtctgcactcatcctgagaggatcagtggcccataagtcctgcttgcctgcctgtgtgtacggacttgctgtggccagtggatatgactttgagagagaagggtactctctagttggaatagatcctttccgtctgctccaaaacagccaggtcttcagcctcattagaccaaatgagaatccagcacacaagagtcaattggtgtggatggcatgccattcagcagcatttgaggacctgagagtctcaagtttcatcagagggacaagagtagtcccgaggggacaactatccaccagaggagttcagattgcttcaaatgaaaacatggaaacaatggactccagcactcttgaactgagaagcagatattgggctataagaaccaggagtggaggaaacaccaaccaacagagagcatctgcaggacaaatcagtgtgcagcctactttctcagtacagaggaatcttcccttcgaaagagcgaccattatggcggcattcacagggaatactgagggcagaacatctgacatgaggactgaaatcataagaatgatggaaagtgccagaccagaagatgtgtctttccaggggcggggagtcttcgagctctcggacgaaaaggcaacgaacccgatcgtgccttcctttgacatgagtaatgaaggatcttatttcttcggagacaatgcagaggagtatgacaattaa
>H6N8_Avian_CY041381_A/black-headed_gull/Netherlands/1/2005|2005.500
atggcgtctcaaggcaccaaacgatcttatgaacagatggagactggtggagaacgccagaatgccactgagattagagcatctgttggaagaatggttggtggaattgggaggttttacatacagatgtgcactgaactcaaactcagcgactatgaaggaaggctgatccagaacagcataacaatagagagaatggttctctctgcatttgatgaaaggaggaacaaatacctggaagaacatcccagtgcggggaaggacccgaagaaaactggaggtccaatttatcgaaggagagatgggaaatgggtgagagagctgatcctgtatgacaaagaggaaatcaggaggatctggcgtcaagcgaataatggagaagacgcaactgctggtctcactcacctgatgatctggcattccaatctaaatgatgccacataccagagaacaagagctctcgtgcgtactgggatggaccccagaatgtgctctcttatgcaaggatcaactctcccgaggaggtctggagctgctggtgcagcagtaaagggagtcgggacgatggtgatggaactaattcggatgataaagcgaggaattaatgatcggaatttctggagaggcgaaaatggacgaaggacaaggattgcatatgagagaatgtgcaacatcctcaaagggaaattccaaacagcagcacaaagagcaatgatggaccaagtgcgagaaagtaggaatcctgggaatgctgaaattgaggatctcatctttctggcacggtctgcactcatcctgagagggtcagtggcccataagtcctgcctgcctgcttgtgtgtacggacttgccgtggccagtggatatgactttgagagagaagggtactctctagttggaatagatcctttccgtctgcttcaaaacagccaggtcttcagtctcattagaccaaatgagaatccagcacacaagagtcaattggtgtggatggcatgccattctgcagcattcgaggatctgagagtctcaagtttcatcagagggacaagagtagtcccaagaggacaactatccaccagaggagttcaaattgcttcaaatgagaacatggaaacaatggactccagcactcttgaactgagaagcagatattgggctataagaaccaggagtggaggaaacaccaaccaacagagagcatctgcaggacaaatcagtgtacagcccactttctcggtacagagaaatcttcccttcgaaagagcgaccattatggcggcgttcacagggaatactgagggcagaacatctgacatgaggactgaaatcataagaatgatggaaagtgccagaccagaagatgtgtctttccaggggcggggagtcttcgagctctcggacgaaaaggcaacgaacccgatcgtgccttcctttgacatgagtaatgaaggatcttatttcttcggagacaatgcagaggagtatgacaattaa
>H6N1_Avian_KX979526_A/greater_white-fronted_goose/Netherlands/1/2010|2010.052
atggcgtctcaaggcaccaaacgatcttatgaacaaatggaaactggtggagaacgccagaatgctactgagatcagagcatctgttgggagaatggttggtggaattggaagattctacatacagatgtgcactgaactcaagctcagcgactatgaaggaagactgatccagaacagcataacaatagagagaatggtcctctctgcgtttgatgaaagaaggaacaaatacctggaagagcatcccagtgcgggaaaggacccaaagaagaccggaggcccaatctaccgaagaagagacggaaagtggatgagagagctgattctgtatgacaaagaggaaatcaggaggatttggcgtcaagcgaacaatggagaagacgcaactgctggcctcactcacctgatgatctggcattccaatctgaatgatgccacataccagaggacaagagctctcgtgcgtactgggatggatcccagaatgtgctctctaatgcaagggtcaactctcccgaggagatctggagctgctggtgcagcagtaaagggagtcgggacgatggtaatggaactgattcgaatgataaaacgagggattaatgatcggaatttctggagaggtgaaaatggacggagaacaagaattgcatacgagaggatgtgcaacatcctcaaagggaaattccaaacagcagcacaaagagcaatgatggatcaggtgcgagagagcagaaatcctgggaatgctgaaattgaagatctcatctttctggcacggtctgcactcatcctgagaggatcagtggcccataagtcctgcttgcctgcttgtgtatacggacttgctgtggccagtgggtatgactttgagagagagggatattctctggtcggaatagatcctttccgtctgcttcaaaacagccaagtcttcagtctcattaggccaaatgagaatccagcacataaaagccaattggtatggatggcatgccattccgcagcatttgaggacctgagagtctcaagtttcatcagagggacaagagtagtcccaagaggacaactatccaccagaggagttcaaattgcttcgaacgagaacatggaaacaatggactccagcactcttgaactaagaagcagatattgggctataaggaccaggagtggaggaaacaccaaccagcagagagcatctgcagggcaaatcagtgtgcagcctaccttctcagtacagagaaacctccccttcgaaagagcgaccattatggcggcatttacaggaaacactgagggcagaacatctgacatgaggactgaaatcataagaatgatggaaagtgccagaccagaagatgtgtctttccaggggcggggagtcttcgagctctctgacgaaaaggcaacgaacccgatcgtgccttcctttgacatgagtaacgagggatcttatttcttcggagacaatgcagaggagtatgacaattaa
>H10N1_Avian_MF575019_A/Eurasian_wigeon/Netherlands/3/2007|2007.800
atggcgtctcaaggcaccaaacgatcttatgaacagatggaaactggtggagagcgccagaatgctactgagatcagagcatctgttggaagaatggttggtggaattgggaggttttacatacagatgtgcactgaactcaaactcagcgactatgaaggaaggctgattcaaaacagcataacaatagagagaatggttctctctgcatttgatgagaggaggaacaaatatctggaagaacatcccagtgtggggaaggacccaaagaaaactggaggtccaatctaccgaaggagagacgggaaatggatgagagagctgattctgtacgacaaagaggagatcaggaggatttggcgtcaggcaaacaatggagaagacgcaactgctggtctcactcacctgatgatctggcattccaatctgaatgatgccacataccagagaacaagagctctcgtgcgcactggaatggaccccagaatgtgctctctgatgcaaggatcaactcttccgaggagatctggagctgctggtgcggcagtaaagggagtcgggacaatggtgatggaactaattcggatgataaagcgagggattaatgatcggaacttctggagaggcgaaaatggacgaagaacaagaatagcatatgagagaatgtgcaacatcctcaaggggaaattccaaacagcagcacaaagagcaatgatggatcaagttcgagagagcagaaatcctgggaatgctgagattgaagatctcatctttctggcacggtctgcactcattctgagaggatcagtggcccataagtcctgcttgcctgcttgtgtgtacgggcttgccgtggccagtggatatgactttgagagagaagggtactctctggttggaatagatcctttccgtctgcttcaaaacagtcaagtcttcagtctcattaggccaaatgagaatccagcacataagagtcagttggtatggatggcatgtcattctgcagcatttgaggacctgagagtctcaagtttcatcagaggaacaagagtagttccaagaggacaactatccaccagaggagttcaaattgcttcaaatgagaacatggaaacaatggactccagcactcttgaactgagaagcagatattgggctataagaaccaggagtggaggaaataccaaccaacagagagcatccgcaggacaaatcagtgtacagcctactttctcagtacagagaaaccttccctttgaaagagcgaccattatggcggcgtttacagggaataccgagggcagaacatctgacatgaggactgaaatcataagaatgatggaaagtgccagaccagaagatgtgtctttccaggggcggggagtcttcgagctctcggacgaaaaggcaacgaacccgatcgtgccttcctttgacatgagtaatgaaggatcttatttcttcggagacaatgcagaggagtatgacaattaa
>H10N1_Avian_CY077051_A/Eurasian_wigeon/Netherlands/4/2007|2007.500
atggcgtctcaaggcaccaaacgatcttatgaacagatggaaactggtggagagcgccagaatgctactgagatcagagcatctgttggaagaatggttggtggaattgggaggttttacatacagatgtgcactgaactcaaactcagcgactatgaaggaaggctgattcaaaacagcataacaatagagagaatggttctctctgcatttgatgagaggaggaacaaatatctggaagaacatcccagtgcggggaaggacccaaagaaaactggaggtccaatctaccgaaggagagacgggaaatggatgagagagctgattctgtacgacaaagaggagatcaggaggatttggcgtcaggcaaacaatggagaagacgcaactgctggtctcactcacctgatgatctggcattccaatctgaatgatgccacataccagagaacaagagctctcgtgcgcactggaatggaccccagaatgtgctctctgatgcaaggatcaactcttccgaggagatctggagctgctggtgcggcagtaaagggagtcgggacaatggtgatggaactaattcggatgataaagcgagggattaatgatcggaacttctggagaggcgaaaatggacgaagaacaagaatagcatatgagagaatgtgcaacatcctcaaggggaaattccaaacagcagcacaaagagcaatgatggatcaagttcgagagagcagaaatcctgggaatgctgagattgaagatctcatctttctggcacggtctgcactcattctgagaggatcagtggcccataagtcctgcttgcctgcttgtgtgtacgggcttgccgtggccagtggatatgactttgagagagaagggtactctctggttggaatagatcctttccgtctgcttcaaaacagtcaagtcttcagtctcattaggccaaatgagaatccagcacataagagtcagttggtatggatggcatgtcattctgcagcatttgaggacctgagagtctcaagtttcatcagaggaacaagagtagttccaagaggacaactatccaccagaggagttcaaattgcttcaaatgagaacatggaaacaatggactccagcactcttgaactgagaagcagatattgggctataagaaccaggagtggaggaaataccaaccaacagagagcatccgcaggacaaatcagtgtacagcctactttctcagtacagagaaaccttccctttgaaagagcgaccattatggcggcgtttacagggaataccgagggcagaacatctgacatgaggactgaaatcataagaatgatggaaagtgccagaccagaagatgtgtctttccaggggcggggagtcttcgagctctcggacgaaaaggcaacgaacccgatcgtgccttcctttgacatgagtaatgaaggatcttatttcttcggagacaatgcagaggagtatgacaattaa
>H4N6_Avian_KX977654_A/bewicks_swan/Netherlands/3/2007|2007.929
atggcgtctcaaggcaccaaacgatcttatgaacagatggaaactggtggagaacgccagaatgctactgagatcagagcatccgttggaagaatggttggtggaattgggagattctacatacagatgtgcactgaactcaagctcagcgaccatgaaggaaggctgatacagaacagcataacaatagagagaatggttctctctgcatttgatgaaaggaggaacaaatacctggaggagcatcccagtgcgggaaaagacccaaagaagactggaggcccaatctaccgaagaagagacggaaagtggatgagagagctgattctgtatgacaaggaggaaatcaggaggatttggcgtcaagcgaacaatggagaagacgcaactgctggtctcactcacctgatgatctggcattccaatttgaatgatgccacataccagaggacaagagctctcgtgcgtactgggatggatcccagaatgtgctctctgatgcaaggatcaactctcccaaggagatctggagctgctggtgcagcagtaaagggagtcgggacgatggtaatggaactgattcggatgataaaacgagggattaatgatcggaatttctggagaggcgaaaatggacggagaacaaggattgcatacgagaggatgtgcaacatcctcaaagggaaattccaaacagcagcacaaagagcaatgatggatcaggtgagagagagcagaaatcctgggaatgctgaaattgaagatctcatctttctggcacggtctgcactcatcctgagaggatcagtggcccataagtcctgtttgcctgcttgtgtatacggacttgccgtggccagtgggtatgactttgagagagagggatactctctggtcggaatagatcctttccgtctgcttcaaaacagtcaagtcttcagtctcattaggccaaatgagaatccagcacataagagtcaattggtatggatggcatgtcattctgcagcatttgaggacctgagagtttcaagtttcatcagagggacaagagtagtcccaagaggacaactatccaccagaggagttcaaattgcttcgaacgagaacatggagacaatggactccagtactcttgaactaagaagcagatattgggctataaggaccaggagtggaggaaacaccaaccagcagagagcatctgcagggcaaatcagtgtacagcctaccttctcagtacagagaaatctccccttcgaaagagcgaccattatggcggcgtttacaggaaacactgagggcagaacatctgacatgaggactgaaatcataagaatgatggaaagtgccagaccagaagatgtgtctttccaggggcggggagtcttcgagctctcggacgaaaaggcaacgaacccgatcgtgccttcctttgacatgagtaacgagggatcttatttcttcggagacaatgcagaggaatatgacaattaa
>H5N3_Avian_CY047047_A/breeder_duck/France/090045b/2009|2009.500
atggcgtctcaaggcaccaaacgatcttatgaacaaatggaaactggtggagaacgccagaatgctactgagatcagagcatctgttggacgaatggttggtggaattggaagattctacatacagatgtgcactgaactcaagctcagcgactatgaaggaagactgatccagaacagcataacaatagagagaatggtcctctctgcgtttgatgaaagaaggaacaaatacctggaagagcatcccagtgcgggaaaggacccaaagaagactggaggcccaatctaccgaagaagagacggaaagtggatgagagagctgattctgtatgacaaagaagaaatcaggaggatttggcgtcaagcgaacaatggagaagacgcaactgctggcctcactcacctgatgatctggcattccaatctgaatgatgccacataccagaggacaagagctctcgtgcgtactgggatggatcccagaatgtgctctctaatgcaagggtcaactctcccgaggagatctggagctgctggtgcagcagtaaagggagtcgggacgatggtaatggaactgattcggatgataaaacgagggattaatgatcggaatttctggagaggtgaaaatggacggagaacaagaattgcatacgagaggatgtgcaacatcctcaaagggaaattccaaacagcagcacaaagagcaatgatggatcaggtgcgagaaagcagaaatcctgggaatgctgaaattgaagatctcatctttctggcacggtctgcactcatcttgagaggatcagtggcccataagtcctgcttgcctgcttgtgtatacggacttgctgtggccagtgggtatgactttgagagagagggatattctctggtcggaatagatcctttccgtctgcttcaaaacagccaagtcttcagtctcattaggccaaatgagaatccagcacataaaagccaattggtgtggatggcatgccattccgcagcatttgaggacctgagagtctcaagtttcatcagagggacaagagtagtcccaagaggacaactatccaccagaggagttcaaattgcttcgaacgagaacatggaaacaatggactccagcactcttgaactaagaagcagatattgggctataaggaccaggagtggaggaaacaccaaccagcagagagcatctgcagggcaaatcagtgtgcagcctaccttctcagtacagagaaatctcccctttgaaagagcgaccattatggcggcatttacaggaaacactgagggcagaacatctgacatgaggactgaaatcataagaatgatggaaagtgccagaccagaagatgtgtctttccaggggcggggagtcttcgagctctcggacgaaaaggcaacgaacycgatcgtgccttcctttgacatgagtaacgagggatcttatttcttcggagacaatgcagaggagtatgacaattaa
>H6N2_Avian_KX978754_A/Eurasian_wigeon/Netherlands/1/2006|2006.970
atggcgtctcaaggcaccaaacgatcttatgagcagatggaaactggtggggaacgccagaatgctactgagatcagagcatctgttggaagaatggttggtggaattgggaggttttacatacagatgtgcactgagctcaaactcagcgactatgaagggaggctgattcagaacagcataacaatagagagaatggtcctctctgcattcgatgaaagaaggaacaaatatctggaagaacatcccagtgcggggaaggacccgaagaaaactggaggtccaatctaccgaaggagagacgggaaatggatgagggagttgattctgtatgacaaagaggagatcaggaggatatggcgtcaggcgaataatggagaagacgcaactgctggtctcactcatctgatgatctggcattccaacctgaatgatgccacataccagagaacgagagctctcgtgcgcactggtatggacccaagaatgtgctctctgatgcaaggatcaaccctcccgaggagatctggagctgctggtgcagcagtaaaaggagtcgggacgatggtgatggaactaattcggatgataaagcgagggattaacgataggaatttctggaggggcgaaaacggaagaaggacaagaattgcatatgagagaatgtgcaacatcctcaaagggaaattccaaacagcagcgcaaagagcaatgatggatcaagtacgagaaagcagaaatcctgggaatgctgaaattgaagatctcatctttctggcacggtctgcactcatcctgagaggatcagtggcccataagtcctgcttgcctgcttgtgtgtacggacttgctgtggtcagtggatatgactttgagagagaagggtactctctggtcggaatagatcctttccgtcttcttcaaaacagccaggtcttcagtctcattaggccaaatgagaatccagcacacaagagtcaattggtatggatggcatgccattctgcagcgtttgaagacctgagagtatcaagtttcatcagagggacaagagtggtcccaagaggacaactatccaccagaggagtccaaattgcttcaaatgagaacatggaaacaatggactccagtactctcgaactgagaagcagatattgggctataagaaccagaagtggaggaaacaccaaccagcagagagcgtctgcaggacaaatcagtgtacaacctaccttctcagtacagagaaatcttcccttcgaaagggcgaccattatggcggcatttacagggaacactgaaggcagaacatctgacatgaggactgaaatcataagaatgatggaaagtgccagaccagaagatgtgtctttccaggggcggggagtcttcgagctctcggacgaaaaggcaacgaacccgatcgtgccttcctttgacatgagtaatgaaggatcttatttcttcggagacaatgcagaggagtatgacaattaa
>H12N5_Avian_MF146015_A/Eurasian_wigeon/Netherlands/2/2009|2009.792
atggcgtctcaaggcaccaaacgatcttatgaacagatggaaactggtggagaacgccagaatgccactgagatcagagcatctgttggaagaatggttggtggaatcgggaggttttacatacagatgtgcactgaactcaaactcagcgactatgaagggaggctgattcagaacagcataacaatagagagaatggttctctccgcatttgatgaaaggaggaacaaatacctggaagaacatcccagtgctgggaaggacccgaagaaaactggaggtccaatttatcgaaggagagacgggaaatggatgagagaactgatgctgtatgacaaagaggagatcagaagaatctggcgtcaagcgaacaatggagaagacgcaactgctggtctcactcacctgatgatctggcattccaatctaaatgatgccacataccagagaactagagctctcgtgcgtactgggatggaccccagaatgtgctctctgatgcaaggatcaactctcccaaggagatctggagctgctggtgcagcagtaaagggagtcgggacgatggtgatggaactaattcggatgataaagcgagggattaatgatcggaatttctggagaggcgaaaatggacgaaggacaagaattgcatatgaaagaatgtgcaacatcctcaaagggaaattccaaacagcagcacaaagagcaatgatggaccaggtgcgagaaagcagaaatcctgggaatgctgaaattgaagatctcatctttctggcacggtctgcactcatcctgagaggatcagtggcccacaagtcctgcttgcctgcttgtgtgtacggacttgccgtggccagtgggtatgactttgagagagaagggtactctctagttggaatagatcctttccgtctgcttcaaaacagccaggtcttcagtcttatcagaccaaatgagaatccagcacacaagagtcaattggtgtggatggcatgccattctgcagcgtttgaggacctgagagtctcaagtttcatcagagggacaagagtagtcccaagaggacaactatccaccagaggagttcaaattgcttcaaatgagaacatggaaacaatggactccagcactcttgaactgagaagcagatattgggctataagaaccaggagcggagggaacaccaaccaacagagagcatcagcaggacaaatcagtgtacagcctactttctcagtacagaggaatcttcccttcgaaagagcaaccattatggcggcgttcacagggaatactgagggcagaacatctgacatgaggactgaaatcataagaatgatggagagtgcccgaccagaagatgtgtctttccaggggcggggagtcttcgagctctcggacgaaaaggcaacgaacccgatcgtgccttcctttgacatgagtaatgaaggatcttatttcttcggagacaatgcagaggagtatgacaattaa
>H6N8_Avian_KX978773_A/greater_white-fronted_goose/Netherlands/4/2008|2008.058
atggcgtctcaaggcaccaaacgatcttatgaacagatggaaactggtggggaacgccagaatgctactgagatcagagcatctgttggaagaatggtcggtggaattggtagattctacatacagatgtgcactgagctcaaactcagcgactatgaggggagactgatccagaacagcataacaatagaaagaatggttctctctgcatttgatgagaggagaaacaaatacctggaagagcatcccagtgcgggaaaggatccgaagaaaactggaggtccaatttacagaaggagagatggaaaatgggtgagagagctgattctgtatgacaaagaagaaatcagaaggatctggcgtcaagcaaacaatggagaggatgcaactgctggtctcactcatctgatgatttggcattccaatttgaatgatgccacatatcagagaacaagagcactcgtgcgtactgggatggaccccagaatgtgctctctgatgcaaggatcaactctcccgaggagatctggagctgctggtgcagcagtgaagggagttggaacgatggtaatggagctaattcggatgataaagcgagggatcaatgatcggaacttctggagaggtgaaaatggacgaagaaccaggatcgcatatgagagaatgtgcaacatcctcaaagggaaatttcaaacagcagcacaacgagcaatgatggaccaggtgcgagaaagcaggaatcctgggaatgctgagattgaagacctcatcttcctggcacggtctgcactcatcctgagaggatcagtggctcataagtcctgcttgcctgcttgtgtatatggacttgctgtggccagtggatacgactttgaaagagaagggtactctctagtcggaatagaccctttccgtctacttcaaaacagccaggtattcagtctcattagaccaaatgagaatccagcacacaagagtcaattggtatggatggcatgccattctgcagcatttgaagacctgagggtgtcaagcttcatcagagggactagagtggtcccaagaggacaattgtccaccagaggagttcaaattgcctcaaatgagaacatggaaacaatggactccagtactcttgaactgagaagcagatattgggccataagaaccaggagcggaggaaacaccaaccaacagagagcatctgcaggacaaatcagtgtgcaacccactttctcagtgcagagaaatcttcccttcgagagagcgaccatcatggcggcattcacagggaacactgagggcagaacatctgacatgaggactgaaatcataagaatgatggaaagtgccagaccagaagatgtgtctttccaggggcggggagtcttcgagctctcggacgaaaaggcaacgaacccgatcgtgccttcctttgacatgagtaatgagggatcttatttcttcggagacaatgcagaggagtatgacaattaa
>H6N8_Avian_KX978884_A/bean_goose/Netherlands/1/2008|2008.058
atggcgtctcaaggcaccaaacgatcttatgaacagatggaaactggtggggaacgccagaatgctactgagatcagagcatctgttggaagaatggtcggtggaattggtagattctacatacagatgtgcactgagctcaaactcagcgactatgaggggagactgatccagaacagcataacaatagaaagaatggttctctctgcatttgatgagaggagaaacaaatacctggaagagcatcccagtgcgggaaaggatccgaagaaaactggaggtccaatttacagaaggagagatggaaaatgggtgagagagctgattctgtatgacaaagaagaaatcagaaggatctggcgtcaagcaaacaatggagaggatgcaactgctggtctcactcatctgatgatttggcattccaatttgaatgatgccacatatcagagaacaagagcactcgtgcgtactgggatggaccccagaatgtgctctctgatgcaaggatcaactctcccgaggagatctggagctgctggtgcagcagtgaagggagttggaacgatggtaatggagctaattcggatgataaagcgagggatcaatgatcggaacttctggagaggtgaaaatggacgaagaaccaggatcgcatatgagagaatgtgcaacatcctcaaagggaaatttcaaacagcagcacaacgagcaatgatggaccaggtgcgagaaagcaggaatcctgggaatgctgagattgaagacctcatcttcctggcacggtctgcactcatcctgagaggatcagtggctcataagtcctgcttgcctgcttgtgtatatggacttgctgtggccagtggatacgactttgaaagagaagggtactctctagtcggaatagaccctttccgtctacttcaaaacagccaggtattcagtctcattagaccaaatgagaatccagcacacaagagtcaattggtatggatggcatgccattctgcagcatttgaagacctgagggtgtcaagcttcatcagagggactagagtggtcccaagaggacaattgtccaccagaggagttcaaattgcctcaaatgagaacatggaaacaatggactccagtactcttgaactgagaagcagatattgggccataagaaccaggagcggaggaaacaccaaccaacagagagcatctgcaggacaaatcagtgtgcaacccactttctcagtgcagagaaatcttcccttcgagagagcgaccatcatggcggcattcacagggaacactgagggcagaacatctgacatgaggactgaaatcataagaatgatggaaagtgccagaccagaagatgtgtctttccaggggcggggagtcttcgagctctcggacgaaaaggcaacgaacccgatcgtgccttcctttgacatgagtaatgagggatcttatttcttcggagacaatgcagaggagtatgacaattaa
>H6N8_Avian_KX978368_A/greater_white-fronted_goose/Netherlands/4/2006|2006.071
atggcgtctcaaggcaccaaacgatcttatgaacagatggagactggtggagaacgccagaatgccactgagatcagagcatctgttggaagaatggttggtggaattgggaggttttacatacagatgtgcactgaactcaaactcagcgactatgaaggaaggctgatccagaacagcataacaatagagagaatggttctctctgcatttgatgaaaggaggaacaaatacctggaagaacatcccagtgcagggaaggacccgaagaaaactggaggtccaatttatcgaaggagagatgggaaatgggtgagagagctgatcctgtatgacaaagaggaaatcaggaggatctggcgtcaagcgaataatggagaagacgcaactgctggtctcactcacctgatgatctggcattccaatctaaatgatgccacataccagagaacaagagctctcgtgcgtactgggatggaccccagaatgtgctctcttatgcaaggatcaactctcccgaggaggtctggagctgctggtgcagcagtaaagggagtcgggacgatggtgatggaactaattcggatgataaagcgaggaattaatgatcggaatttctggagaggcgaaaatggacgaaggacaaggattgcatatgagagaatgtgcaacatcctcaaagggaaattccaaacagcagcacaaagagcaatgatggaccaggtgcgagaaagtaggaatcctgggaatgctgaaattgaggatctcatctttctggcacggtctgcactcatcctgagaggatcagtggcccacaagtcctgcctgcctgcttgtgtgtacggacttgccgtggccagtggatatgactttgagagagaaggttactctctagttggaatagatcctttccgtctgcttcaaaacagccaggtcttcagtctcattagaccaaatgagaatccagtacacaagagtcaattggtgtggatggcatgccattctgcagcattcgaggatctgagagtctcaagtttcatcagagggacaagagtagtcccaagaggacaactatccaccagaggagttcaaattgcttcaaatgagaacatggaaacaatggactccagcactcttgaactgagaagcagatattgggctataagaaccaggagtggaggaaacaccaaccaacagagagcatctgcaggacaaatcagtgtacagcccactttctcggtacagagaaatcttcccttcgaaagagcgaccattatggcggcgttcacagggaatactgagggcagaacatctgacatgaggactgaaatcataagaatgatggaaagtgccagaccagaagatgtgtctttccaggggcggggagtcttcgagctctcggacgaaaaggcaacgaacccgatcgtgccttcctttgacatgagtaatgaaggatcttatttcttcggagacaatgcagaggagtatgacaattaa
>H9N2_Avian_MF575274_A/Eurasian_wigeon/Netherlands/4/2005|2005.822
atggcgtctcaaggcaccaaacgatcttatgaacagatggaaactggtggagaacgccagaatgccactgagatcagagcatctgttggaagaatggttggtggaatcgggaggttttacatacagatgtgcactgaactcaaactcagcaactatgaaggaaggctgattcagaacagcataacaatagagagaatggttctctccgcatttgatgaaaggaggaacaaatacctggaagaacatcccagtgctgggaaggacccaaagaagactggaggtccaatttatcgaaggagagacgggaaatggatgagagaactgattctgtatgacaaagaagaaatcagaaggatctggcgtcaagcgaacaatggagaagacgcaactgctggtctcactcacctgatgatctggcattccaatctaaatgatgccacataccagagaactagagctctcgtgcgtactgggatggaccccagaatgtgctctctgatgcaaggatcaactctcccaaggagatctggagctgctggtgcagcagtaaagggagtcggaacgatggtgatggaactaattcggatgataaagcgagggattaatgatcggaatttctggagaggcgaaaacggacgaaggacaaggattgcatatgagagaatgtgcaacatcctcaaagggaaattccaaacagcagcacaaagagcaatgatggaccaagtgcgagaaagcagaaaccctgggaatgctgaaattgaagatctcatctttctggcacggtctgcactcatcctgagaggatcagtggcccacaagtcctgcttgcctgcttgtgtgtatggacttgctgtggccagtggatatgactttgagagagaagggtactctctagttggaatagatcctttccgtctgcttcaaaacagccaggtcttcagtcttattagaccaaatgagaatccagcacacaagagtcaattggtgtggatggcatgccattctgcagcatttgaggacctgagagtctcaagtttcatcagagggacaagagtagtcccaagaggacaactatccaccagaggagttcaaattgcttcaaatgaaaacatggaaacaatggactccagcactcttgaactgagaagcagatattgggctataagaaccagaagcggagggaacaccaaccaacagagagcatctgcaggacaaatcagtgtacagcccactttctcagtacagaggaatcttcccttcgaaagagcaaccattatggcggcattcacagggaatactgagggcagaacatctgacatgaggactgaaatcataagaatgatggagagtgccagaccagaagatgtgtctttccaggggcggggagtcttcgagctctcggacgaaaaggcaacgaacccgatcgtgccttcctttgacatgagtaatgaaggatcttatttcttcggagacaatgcagaggagtatgacaattaa
>H1N1_Avian_MF146495_A/common_teal/Netherlands/3/2005|2005.926
atggcgtctcaaggcaccaaacgatcttatgaacagatggaaactggtggggaacgccagaatgctactgagatcagagcatctgttggaagaatggtcggtggaattggtagattctacatacagatgtgcactgagctcaaactcagcgactatgaggggagactgatccagaacagcataacaatagaaagaatggttctctctgcatttgatgagaggagaaacaaatacctggaagaacatcccagtgcgggaaaggatccgaagaaaactggaggtccaatttacagaaggagagatgggaaatggatgagagagctgattctgtatgacaaagaagaaatcagaaggatctggcgtcaagcaaacaatggagaggatgcaactgctggtctcactcatctaatgatttggcattccaatttgaatgatgccacatatcagagaacaagagctctcgtgcgtactgggatggaccccagaatgtgctctctgatgcaaggatcaactctcccgaggagatctggagctgctggtgcagcagtgaagggagttggaacgatggtaatggagctaattcggatgataaagcgagggatcaatgatcggaacttctggagaggtgaaaatggacgaagaaccaggattgcatatgagagaatgtgtaacatcctcaaagggaaattccaaacagcagcacaacgagcaatgatggaccaggtgcgagaaagcaggaatcctgggaatgctgagattgaagacctcatcttcctggcacggtctgcactcatcctgaggggatcagtagctcataagtcctgcttgcctgcttgtgtatatggacttgctgtggccagtggatacgactttgaaagagaagggtactctctggtcggaatagatcctttccgtctacttcaaaacagccaggtattcagtctcattagaccaaatgagaatccagcacacaagagccaactggtatggatggcgtgccattctgcagcatttgaagacctgagagtgtcaagcttcatcagagggactagagtggtcccaagaggacaattgtccacaagaggagttcaagttgcttcaaatgagaacatggagacaatggactccagtactcttgaattgagaagcagatattgggccataagaaccagaagcggaggaaacaccaaccaacagagagcatctgcaggacaaatcagtgtgcaacccactttctcggtacagagaaatcttcccttcgagagagcgaccatcatggcggcattcacagggaacactgaaggcagaacatctgacatgaggactgaaatcataaaaatgatggaaagtgccaaaccagaagatgtgtctttccaggggcggggagtcttcgagctctcggacgaaaaggcaacgaacccgatcgtgccttcctttgacatgagtaatgagggatcttatttcttcggagacaatgcagaggagtatgacaattaa
>H5N2_Avian_CY021528_A/turkey/Italy/1258/2005|2005.500
atggcgtctcaaggcaccaaacgatcttatgaacagatggaaactggtggggaacgccagaatgctactgagatcagagcatctgttggaagaatggttggtggaattggacggttttacatacagatgtgcactgaactcaaactcagcgactatgaagggaggctgatccaaaacagcataacaatagagagaatggttctctctgcatttgatgaaagaagaaacaaatacctggaagaacaccccagtgcggggaaggacccgaagaaaactggaggtccaatctaccgaaggagagacgggaaatgggtgagggagctgattctgtatgacaaagaggagatcaggaggatctggcgtcaagcaaacaacggagaagacgcaactgctggtctcactcatctgatgatctggcattccaacctgaatgatgccacataccagagaacgagagctctcgtgcgtactgggatggacccaagaatgtgctctctgatgcaaggatcaaccctcccgaggagatctggagctgctggtgcagcagtaaaaggagtcgggacaatggtgatggaactaattcggatgataaagcgagggattaacgataggaatttctggagaggcgaaaacggaagaaggacaagaattgcatatgagagaatgtgcaacatcctcaaagggaaattccaaacagcagcacaaagagcaatgatggatcaagtacgagaaagcagaaatcctgggaatgcagaaattgaagatctcatctttctggcacggtctgcactcattctgagaggatcagtggcccataagtcctgcttgcctgcttgtgtgtacggacttgctgtggccagtggatatgactttgagagagaaggatactctctagtcgggatagatcctttccgccttcttcaaaacagccaggtcttcagtctcatcagaccaaatgagaacccagcacataagagtcaactggtgtggatggcatgccattctgcagcgtttgaggacctgagagtgtcaagtttcatcagagggacaagagtggtcccaagaggacaactatccaccagaggagttcaaattgcttcaaacgagaacatggaaacaatggactccagcaccctcgaactgagaagcagatattgggctataagaaccaggagtggaggaaacaccaatcagcagagagcatctgcaggacaaatcagtgtacaacctactttctcagtacagagaaatcttcccttcgaaagggcgaccattatggcagcatttacagggaacactgaaggcagaacatctgacatgaggactgaaatcataaaaatgatggaaagtgccagaccagaagatgtgtctttccatgggcggggagtcttcgagctctcggacgaaaaggcaacgaacccgatcgtgccttcctttgacatgagtaatgaaggatcttatttcttcggagacaatgcagaggagtatgacaattga
>H5N2_Avian_CY022632_A/turkey/Italy/1325/2005|2005.500
atggcgtctcaaggcaccaaacgatcttatgaacagatggaaactggtggggaacgccagaatgctactgagatcagagcatctgttggaagaatggttggtggaattggacggttttacatacagatgtgcactgaactcaaactcagcgactatgaagggaggctgatccaaaacagcataacaatagagagaatggttctctctgcatttgatgaaagaagaaacaaatacctggaagaacaccccagtgcggggaaggacccgaagaaaactggaggtccaatctaccgaaggagagacgggaaatgggtgagggagctgattctgtatgacaaagaggagatcaggaggatctggcgtcaagcaaacaacggagaagacgcaactgctggtctcactcatctgatgatctggcattccaacctgaatgatgccacataccagagaacgagagctctcgtgcgtactgggatggacccaagaatgtgctctctgatgcaaggatcaaccctcccgaggagatctggagctgctggtgcagcagtaaaaggagtcgggacaatggtgatggaactaattcggatgataaagcgagggattaacgataggaatttctggagaggcgaaaacggaagaaggacaagaattgcatatgagagaatgtgcaacatcctcaaagggaaattccaaacagcagcacaaagagcaatgatggatcaagtacgagaaagcagaaatcctgggaatgcagaaattgaagatctcatctttctggcacggtctgcactcattctgagaggatcagtggcccataagtcctgcttgcctgcttgtgtgtacggacttgctgtggccagtggatatgactttgagagagaaggatactctctagtcgggatagatcctttccgccttcttcaaaacagccaggtcttcagtctcatcagaccaaatgagaacccagcacataagagtcaactggtgtggatggcatgccattctgcagcgtttgaggacctgagagtgtcaagtttcatcagagggacaagagtggtcccaagaggacaactatccaccagaggagttcaaattgcttcaaacgagaacatggaaacaatggactccagcaccctcgaactgagaagcagatattgggctataagaaccaggagtggaggaaacaccaatcagcagagagcatctgcaggacaaatcagtgtacaacctactttctcagtacagagaaatcttcccttcgaaagggcgaccattatggcagcatttacagggaacactgaaggcagaacatctgacatgaggactgaaatcataaaaatgatggaaagtgccagaccagaagatgtgtctttccatgggcggggagtcttcgagctctcggacgaaaaggcaacgaacccgatcgtgccttcctttgacatgagtaatgaaggatcttatttcttcggagacaatgcagaggagtatgacaattga
>H4N6_Avian_CY076987_A/dunlin/Sweden/1/2005|2005.500
atggcgtctcaaggcaccaaacgatcttatgagcagatggaaactggtggggaacgccagaatgctactgagatcagagcatctgttggaagaatggttggtggaattggaaggttttacatacagatgtgcactgaactcaaactcagtgactatgaagggaggctgatccagaacagcataacaatagagagaatggtcctctccgcatttgatgaaagaaggaacaaatatctggaagaacatcccagtgcggggaaggacccgaagaaaaccggaggtccaatctaccgaaggagagacgggaaatggatgagggagttgattctgtatgacaaagaggagatcaggaggatctggcgtcaagcgaacaacggagaagatgcaactgctggtctcactcatctgatgatctggcattccaacctgaatgatgccacataccagagaacgagagctctcgtacgcactggtatggatcccagaatgtgctctctgatgcaaggatcaaccctcccaaggagatctggagctgctggtgcagcagtaaaaggagtcgggacgatggtgatggaactaattcggatgataaagcgagggattaacgataggaatttctggagaggcgaaaacggaagaaggacaagaattgcatatgagagaatgtgcaacatcctcaaaggaaaattccaaacagcagcacaaagagcaatgatggatcaagtacgagaaagcagaaatcctgggaatgctgaaattgaagatctcatctttctggcacggtctgcactcatcctgagaggatcagtggcccataagtcctgcttgcctgcttgtgtgtacggacttgctgtggccagtggatatgactttgagagagaaggatactctctggtcggaatagatcctttccgtcttcttcaaaacagccaggtcttcagtctcattagaccaaatgagaatccagcacacaagagtcaattagtatggatggcatgccattctgcagcgtttgaagacctgagagtatcaagtttcatcagagggacgagagtggtcccaagaggacaactatccaccagaggagtccaaattgcctcaaatgagaacatggaaacaatggactccagtactctcgaactgagaagcagatattgggctataagaaccaggagtgggggaaacaccaaccagcagagagcatctgcaggacaaatcagtgtacaacctaccttctccgtacagagaaatctccccttcgaaagggcgaccattatggcggcatttacagggaacactgagggtagaacatctgacatgaggactgaaatcataagaatgatggaaagtgccagaccagaagatgtgtctttccaggggcggggagtcttcgagctctcggacgaaaaggcaacgaacccgatcgtgccttcctttgacatgagtaatgaaggatcttatttcttcggagacaatgcagaggagtatgacaattaa
>H6N2_Avian_CY041365_A/Eurasian_wigeon/Sweden/1/2004|2004.500
atggcgtctcaaggcaccaaacgatcttatgaacagatggaaactggtggagaacgccagaatgctactgagatcagagcatctgttggaagaatggttggtggaattgggagattctacatacagatgtgcactgaactcaagctcagcgactatgaaggaaggctgatccagaacagcataacaatagagagaatggttctctctgcatttgatgaaaggaggaacaaatacctggaagagcatcccagtgcgggaaaggacccaaagaagactggaggcccaatctaccgaagaagagacggaaagtggatgagagagctgattctgtatgacaaggaggaaatcaggaggatttggcgtcaagcgaacaatggagaagacgcaactgctggtctcactcacctgatgatctggcattccaatctgaatgatgccacataccagaggacaagagctctcgtgcgtactgggatggaccccagaatgtgctctctgatgcaaggatcaactctcccgaggagatctggagctgctggtgcagcagtaaagggagtcgggacgatggtaatggaactgattcggatgataaaacgagggattaatgatcggaatttctggagaggcgaaaatggacggagaacaaggattgcatacgagaggatgtgcaacatcctcaaagggaaattccaaacagcggcacaaagagcaatgatggatcaggtgcgagagagcagaaatcctgggaatgctgaaattgaagatctcatctttctggcacggtctgcactcatcctgagaggatcagtggcccataagtcctgcttgcctgcttgtgtatacggacttgccgtggtcagtgggtatgactttgagagagagggatactctctggtcggaatagatcctttccgtctgcttcaaaacagccaagtcttcagtctcattagaccaaatgagaatccagcacataagagtcaattggtatggatggcatgccattccgcagcatttgaggacctgagagtctcaagtttcatcagagggacaagagtagtcccaagaggacaactatccaccagaggagttcaaattgcttcgaacgagaacatggaaacaatggactccagtactcttgaactaagaagcagatattgggctataaggaccaggagtggaggaaacaccaaccagcagagagcatctgcagggcaaatcagtgtacagcctaccttctcagtacagagaaatctccccttcgaaagagcgaccattatggcggcatttacaggaaacactgagggcagaacatctgacatgaggactgaaatcataagaatgatggaaagtgccagaccagaagatgtgtctttccaggggcggggagtcttcgagctctcggacgaaaaggcaacgaacccgatcgtgccttcctttgacatgagtaatgagggatcttatttcttcggagacaatgcagaggagtatgacaattaa
>H5N3_Avian_CY046151_A/duck/France/06436/2006|2006.216
atggcgtctcaaggcaccaaacgatcttatgaacagatggaaactggtggagaacgccagaatgccactgagatcagagcatctgttggaagaatggttggtggaattgggagattttacatacaaatgtgcactgaactcaaactcagtgactatgaaggaagattgatccagaacagcataacaatagagagaatggttctctctgcatttgatgagaggaggaacaaatacttggaagagcatcccagtgcggggaaagacccaaagaagactggaggtccaatctaccgaaggagggacggaaaatggatgagagaactgattctgtatgacaaagaggagatcaggaggatttggcgtcaggcgaacaatggagaggacgcaactgctggtctcactcacctgatgatctggcattccaatctaaatgatgccacataccagagaacaagagctctcgtgcgtactggaatggatcccagaatgtgctctctgatgcaaggatcaactcttccgaggagatctggagctgctggtgcagcagtaaagggagtcgggacaatggtgatggaactgattcggatgataaaacagggaatcaatgatcggaatttctggagaggcgaaaacggacggagaacaaggattgcatacgagagaatgtgcaacatcctcaaagggaagttccaaacagcagcacaaagagcaatgatggaccaagtgcgagagagcagaaatcctggaaatgctgaaattgaagatctcatcttcctggcacggtctgcactcattctgagaggatcagtggcccataagtcctgcttgcctgcttgtgtgtacggacttgccgtagctagcgggtatgactttgagagagagggatactctctggttggaatagaccccttccgtttgcttcaaaacagccaggtcttcagtctcattaggccgaatgagaatccagtacataagagtcaattggtgtggatggcatgccattccgcggcatttgaggacctgagagtctcaagtttcatcagaggggcaagagtagttccaagaggacaactatccaccagaggaattcagattgcttcgaacgagaacatggagacaatggactccagtactcttgaactgagaagcagatattgggctataaggacaaggagtggaggaaacaccaaccaacagagagcatctgcaggacaaatcagtgtacagcctaccttctcggtacagagaaacctccctttcgaaagagcgaccattatggcagcgtttacagggaacactgagggtagaacatctgacatgaggactgaaatcataagaatgatggaaaatgccagaccagaagatgtgtctttccaagggcggggagtcttcgagctctcggacgaaaaggcaacgaacccgatcgtgccttcctttgacatgagtaacgagggatcttatttcttcggagacaatgcagaggagtatgagaattaa
>H5N1_Avian_CY046137_A/duck/France/05066b/2005|2005.500
atggcgtctcaaggcaccaaacgatcttatgaacagatggaaactggtggagaacgccagaatgctactgagatcagagcatctgttggacgaatggttgatggaattgggagattttacatacagatgtgcactgaactcaaactcagtgactatgaaggaagattgatccagaacagcataacaatagagagaatggttctctctgcatttgatgagaggagaaacaaatacctggaagagcatcccagtgcggggaaggacccaaagaaaactggaggtccaatctaccgaaggagagacggaaaatggatgagagaactgattctgtatgacaaagaggagatcaggaggatttggcgtcaggcaaacaatggagaggacgcaactgctggtctcactcatctgatgatctggcattccaacctaaatgatgccacataccagagaacaagagctctcgtgcgtactgggatggatcccagaatgtgctctctgatgcaaggatcaactcttccaaggagatccggagctgctggtgcagcagtaaagggagtcgggacaatggtgatggaactgatccggatgataaagcgcggaatcaatgatcggaatttctggagaggcgaaaacggacgaagaacgagaattgcgtacgagagaatgtgtaacatcctcaaagggaagttccaaacagcagcacaaagagcaatgatggaccaggtgcgagagagcagaaatcctggaaatgctgaaattgaagatctcatctttctagcacggtctgcactcatcttgagaggatcagtggcccataagtcctgcttgcctgcctgtgtgtacggacttgccatagccagcgggtatgactttgaaagagagggatactctctggtcggaatagaccctttccgtctgcttcaaaacagccaggtcttcagtctcattaggccgaatgagaatccagcacataagagtcaattggtgtggatggcatgccattccgcagcatttgaggacttgagagtctcgagtttcatcagaggagcaagagtggtcccaagaggacaactatccaccagagggattcagattgcttcgaacgagaacatggaaacaatggactccagtactcttgaactaagaagcagatattgggctataaggaccaggagtggaggaaacaccaaccaacagagagcatctgcaggacaaatcagtgtacagcccaccttctcggtgcagagaaacctccccttcgaaagagcgaccattatggcagcatttacagggaacactgagggtaggacatctgacatgaggactgaaatcataagaatgatggaaagtgccagaccagaagatgtgtctttccaagggcggggagtcttcgagctctcggacgaaaaggcaacgaacccgatcgtgccttcctttgacatgaacaacgagggatcttatttcttcggagacaatgcagaggagtatgagaattaa
>H5N3_Avian_CY046120_A/duck/France/02166/2002|2002.500
atggcgtctcaaggcaccaaacgatcttatgaacagatggaaactggtggagaacgccagaatgctactgagatcagagcatctgttggacgaatggttggtggaattgggagattttacatacagatgtgcactgaactcaaactcagtgactatgaaggaagattgatccagaacagcataacaatagagagaatggttctctctgcatttgatgagaggagaaacaaatacctggaagagcatcccagtgcggggaaggacccaaagaaaactggaggtccaatctaccgaaggagagacggaaaatggatgagagaactgattctgtatgacaaagaggagatcaggaggatttggcgtcaggcgaacaatggagaggacgcaactgctggtctcactcatctgatgatctggcattccaacctaaatgatgccacataccagagaacaagagctctcgtgcgtactgggatggatcccagaatgtgctctctgatgcaaggatcaactcttccaaggagatccggagctgctggtgcagcagtaaagggagtcgggacaatggtgatggaactgatccggatgataaagcgcggaatcaatgatcggaatttctggagaggcgaaaacggacgaagaacaagaattgcatacgagagaatgtgtaacatcctcaaagggaagttccaaacagcagcacaaagagcaatgatggaccaggtgcgagagagcagaaatcctggaaatgctgaaattgaagatctcatctttctggcacggtctgcactcatcctgagaggatcagtggcccataagtcctgcttgcctgcctgtgtgtacggacttgccgtagccagcgggtatgactttgaaagagagggatactctctggtcggaatagaccctttccgtctgcttcaaaacagccaggtcttcagtctcattaggccgaatgagaatccagcacataagagtcaattggtgtggatggcatgccattccgcagcatttgaggacctgagagtctcgagtttcatcagaggggcaagagtagtcccaagaggacaactatccaccagagggattcagattgcttcgaacgagaacatggaaacaatggactccagtactcttgaactgagaagcagatattgggctataaggaccaggagtggaggaaacaccaaccaacagagagcatctgcaggacaaatcagtgtacagcccactttctcggtgcagagaaacctccccttcgaaagagcgaccattatggcagcgtttacagggaacactgagggtagaacatctgacatgaggactgaaatcataagaatgatggaaagtgccagaccagaagatgtgtctttccaagggcggggagtcttcgagctctcggacgaaaaggcaacgaacccgatcgtgccttcctttgacatgagtgacgagggatcttatttcttcggagacaatgcagaggagtatgacaattaa
>H10N4_Avian_MF575273_A/ruddy_turnstone/Netherlands/1/2008|2008.740
atggcgtctcaaggcaccaaacgatcttatgaacagatggaaactggtggagaacgccagaatgctactgagatcagagcatctgttggaagaatggttggtggcattgggaggttttacatacagatgtgcactgaactcaaactcagcgactatgaaggaaggctgatccagaacagcataacaatagagagaatggtactctctgcatttgatgaaaggaggaacaaatacctggaagaacaccccagtgcggggaaagacccgaagaaaactggaggtccaatttataaaagaagagacggaaagtgggtgagagaacttatcctgtatgacaaagaagagatcaggaggatctggcgtcaagcaaacaacggggaagacgcaactgctggtctcactcacctgatgatctggcattctaacttgaatgatgccacataccagaggacaagagcccttgtgcgtactggaatggaccccaggatgtgctctctgatgcaaggatcaactctcccgaggaggtctggagctgctggtgcagcagtgaagggagtcggaacaatggtgatggaactaattcggatgataaagcgaggtattaatgatcggaatttctggagaggcgaaaatggacggaggacaaggattgcatatgagaggatgtgcaatatcctcaaagggaaattccaaacagcagcacaaagagcaatgatggatcaagtgcgggaaagcagaaatcctggaaatgctgaaattgaagatctcatctttctggcacggtctgcactcatcctgagaggatcagtggcccataagtcttgcttgcctgcttgtgtgtacggacttgctgtggccagtggatatgactttgagagagaagggtactctctggttgggatagatcctttccgtctgcttcaaaacagccaggtcttcagtctcatcagacccaatgagaatccggcacataagagccaactggtatggatggcatgccattccgcggcatttgaggacctgagagtctcaagtttcatcagaggggcaagagtagtcccaagaggacaactatccactagaggtgttcaaattgcttcaaatgagaacatggaaacaatggactccagcactctcgaactgagaagcagatattgggccataagaaccaggagtggaggaaacaccaaccaacagagagcatctgcaggacagatcagtgtacagcccactttctcagtgcagagaaatcttcccttcgaaagaactaccattatggcggcatttacagggaatactgagggcagaacatctgacatgagaactgaaatcataagaatgatggaaagtgccagaccagaagatgtgtctttccaggggcggggagtcttcgagctctcggacgaaaaggcgacgaacccgatcgtgccttcctttgacatgagtaatgaaggatcttatttcttcggagacaatgcagaggagtatgacaattaa
>H2N3_Avian_CY122287_A/common_teal/Netherlands/2/2008|2008.500
atggcgtctcaaggcaccaaacgatcttatgaacagatggaaactggtggggaacgccagaatgccactgagatcagagcatctgttgggagaatggtcggtggaattggtagattctacatacagatgtgcactgaactcaaactcagtgactatgaggggagactgatccagaacagcataacaatagaaagaatggttctctctgcatttgatgagaggagaaacaaatacctggaagaacaccccagtgcagggaaagatccgaagaaaactggaggtccaatttacagaaggagagatggaaaatgggtgagagagctgattctgtatgataaagaagaaatcagaagaatctggcgtcaagcaaacaatggagaggatgcaactgctggtctcactcatctgatgatttggcattccaatttgaatgatgccacatatcagagaacaagagctctcgtgcgtactgggatggaccccagaatgtgctctctgatgcaaggatcaactctcccgaggagatctggagctgctggtgcagcagtgaaaggagttggaacgatggtaatggagctaattcggatgataaagcgggggatcaatgatcggaatttctggagaggtgaaaatggacggagaaccaggattgcatatgagagaatgtgcaatatcctcaaaggaaaatttcaaacagcagcacaacgagcaatgatggaccaagtgcgagaaagcaggaatcctgggaatgctgagattgaagatctcatcttcctggcacggtctgcactcatcctgagaggatcagtggctcataagtcctgcttgcctgcttgtgtatatggacttgctgtggccagcggatacgactttgaaagagaagggtactctctggtcggaatagatcctttccgcctgcttcaaaacagtcaagtgttcagtctcattagaccaaatgagaatccagcacacaagagtcaactggtatggatggcatgccattctgcagcatttgaagacttgagagtgtcaagcttcataagagggactagagtggtcccaagaggacaattgtccaccagaggagttcaaattgcttcaaatgaaaacatggaaacaatggactccagcactcttgaactgagaagcagatattgggccataagaaccaggagtggaggaaacaccaaccaacagagagcatctgcaggacaaatcagcgtgcaacccactttctcagtacagagaaatcttcccttcgagagagcgaccatcatggctgcattcacagggaacactgagggcagaacatctgacatgagaactgaaatcataagaatgatggaaagtgccagaccagaagatgtgtctttccaagggcggggagtcttcgagctctcggacgaaaaggcaacgaacccgatcgtgccttcctttgacatgagtaatgagggatcttatttcttcggagacaatgcagaggagtatgacaattaa
>H7N7_Avian_KF259746_A/duck/Fujian/5408/2008|2008.500
atggcgtctcaaggcaccaaacgatcctatgaacagatggaaactggtggagagcgccagaatgctactgagatcagagcatctgttggaagaatggttggtgggattggaagattttacatacagatgtgcactgaactcaaactcagcgactatgaaggaaggctgatccagaacagcataacaatagagagaatgcttctctctgcatttgatgaaaggagaaacaaatacctggaagaacatcccagtgcagggaaagacccgaagaaaactggaggtccaatttatcgaagaagagatgggaaatggataagagagctgattctgtatgacaaagaagagatcaggaggatctggcgtcaagcgaacaatggagaagatgcaactgctggtctcactcatctgatgatctggcattccaacgtaaatgatgccacataccagagaacaagagctctcgtgcgtaccgggatggaccccagaatgtgctctctgatgcaaggatcaactctcccgaggagatctggagctgctggtgcagcagtaaaaggagtcggaacaatggtaatggaactaattcggatgataaagcgaggaattaatgatcggaatttctggagaggcgaaaatggacgaagaacaaggattgcatatgagagaatgtgcaacatccttaaagggaaatttcaaacagcagcacaaagagcaatgatggatcaggtacgagaaagcagaaatcctggaaatgctgaaattgaggatctcatctttctggcacggtctgcactcatcctgagaggatcagtggctcataagtcctgtttgcctgcttgtgtatacggacttgctgtggccagtggatatgactttgagagagaaggatactctctagttgggatagacccttttcgcctgcttcaaaacagccaggtctttagtctcattagaccaaatgagaatccagcacacaagagtcaactggtgtggatggcatgccattctgcagcatttgaggatctgagagtttcaagtttcatcagaggaacaagagtgataccaagagggcaactatccaccagaggaattcaaattgcttcaaatgagaacatggaaacaatggactccagcactcttgaattgagaagcagatattgggctataagaaccaggagtggaggaaacaccaaccagcagagagcatctgcaggacaaatcagtgtgcagcccactttctcggtacagagaaatcttcccttcgaaagagcgaccattatggcagcgttcacagggaatactgaaggcagaacatccgacatgagaaccgaaatcataagaatgatggaaagtgccagaccagaagatgtgtctttccaggggcggggagtcttcgagctctcggacgaaaaggcaacgaacccgatcgtgccttcctttgacatgagtaacgaagggtcttatttcttcggagacaatgcagaggagtatgacaattaa
>H7N7_Avian_KF259803_A/duck/Fujian/5448/2008|2008.500
atggcgtctcaaggcaccaaacgatcctatgaacagatggaaactggtggagagcgccagaatgctactgagatcagagcatctgttggaagaatggttggtgggattggaagattttacatacagatgtgcactgaactcaaactcagcgactatgaaggaaggctgatccagaacagcataacaatagagagaatgcttctctctgcatttgatgaaaggagaaacaaatacctggaagaacatcccagtgcagggaaagacccgaagaaaactggaggtccaatttatcgaagaagagatgggaaatggataagagagctgattctgtatgacaaagaagagatcaggaggatctggcgtcaagcgaacaatggagaagatgcaactgctggtctcactcatctgatgatctggcattccaacgtaaatgatgccacataccagagaacaagagctctcgtgcgtaccgggatggaccccagaatgtgctctctgatgcaaggatcaactctcccgaggagatctggagctgctggtgcagcagtaaaaggagtcggaacaatggtaatggaactaattcggatgataaagcgaggaattaatgatcggaatttctggagaggcgaaaatggacgaagaacaaggattgcatatgagagaatgtgcaacatccttaaagggaaatttcaaacagcagcacaaagagcaatgatggatcaggtacgagaaagcagaaatcctggaaatgctgaaattgaggatctcatctttctggcacggtctgcactcatcctgagaggatcagtggctcataagtcctgtttgcctgcttgtgtatacggacttgctgtggccagtggatatgactttgagagagaaggatactctctagttgggatagacccttttcgcctgcttcaaaacagccaggtctttagtctcattagaccaaatgagaatccagcacacaagagtcaactggtgtggatggcatgccattctgcagcatttgaggatctgagagtttcaagtttcatcagaggaacaagagtgataccaagagggcaactatccaccagaggaattcaaattgcttcaaatgagaacatggaaacaatggactccagcactcttgaattgagaagcagatattgggctataagaaccaggagtggaggaaacaccaaccagcagagagcatctgcaggacaaatcagtgtgcagcccactttctcggtacagagaaatcttcccttcgaaagagcgaccattatggcagcgttcacagggaatgctgaaggcagaacatccgacatgagaaccgaaatcataagaatgatggaaagtgccagaccagaagatgtgtctttccaggggcggggagtcttcgagctctcggacgaaaaggcaacgaacccgatcgtgccttcctttgacatgagtaacgaagggtcttatttcttcggagacaatgcagaggagtatgacaattaa
>H7N1_Avian_CY025144_A/turkey/Italy/4617/1999|1999.951
atggcgtctcaaggcaccaaacgatcttatgaacagatggaaactggt---gaacgccagaatgctactgagatcagagcatctgttggaagaatggtcggtggaattggtagattctacatacagatgtgcactgagctcaaactcagcgactatgaggggagactgatccagaacagcataacaatagaaagaatggttctctctgcatttgatgagaggagaaacaaatacctggaagaacatcccagtgcaggaaaggatccgaagaaaactggaggtccaatttacagaaggagagatggaaaatgggtgagagagctgattctgtatgacaaagaagaaatcagaaggatctggcgtcaagcaaacaatggagaggatgcaactgctggtctcactcatctgatgatttggcattccaatttgaatgatgccacatatcagagaacaagagctctcgtgcgtactgggatggaccccagaatgtgctctctgatgcaaggatcaactctcccaaggagatctggagctgctggtgcagcagtgaagggagttggaacgatggtaatggagctaattcggatgataaagcggggggtcaatgatcggaatttctggagaggtgaaaatggacgaagaaccaggattgcatatgagagaatgtgcaacatcctcaaagggaaatttcaaacagcagcacaacgagcaatgatggaccaggtgagagaaagcaggaatcctgggaatgctgagattgaagacctcatcttcctggcacggtctgcactcatcctgagaggatcagtggctcataaatcctgcttgcctgcttgtgtatatggacttgctgtggccagtggatacgactttgaaagagaagggtactctctggtcggaatagatcctttccgtctacttcaaaacagccaggtattcagtctcattagaccaaatgagaatccagcacacaagagccaactggtatggatggcatgccattctgcagcatttgaagacctgagagtgtcaagtttcatcagaggggctagagtggtcccaagaggacaattgtccaccagaggagttcaaattgcttcaaatgagaacatggaaacaatggactccaatactcttgaactgagaagcagatattgggccataagaaccaggagcggaggaaacaccaaccaacagagagcatctgcgggacaaatcagtgtgcaacccactttctcagtacagagaaatcttcccttcgagagagcgaccatcatggcggcattcacagggaacactgagggcaggacatctgatatgaggactgaaatcataagaatgatggaaagtgccagaccagaagatgtgtctttccaggggcggggagtcttcgagctctcggacgaaaaggcaacgaacccgatcgtgccttcctttgacatgagtaatgagggatcttatttcttcggagacaatgcagaggagtatgacaattaa
>H7N1_Avian_CY022664_A/guinea_fowl/Italy/155/2000|2000.027
atggcgtctcaaggcaccaaacgatcttatgaacagatggaaactggt---gaacgccagaatgctactgagatcagagcatctgttggaagaatggtcggtggaattggtagattctacatacagatgtgcactgagctcaaactcagcgactatgaggggagactgatccagaacagcataacaatagaaagaatggttctctctgcatttgatgagaggagaaacaaatacctggaagaacatcccagtgcaggaaaggatccgaagaaaactggaggtccaatttacagaaggagagatggaaaatgggtgagagagctgattctgtatgacaaagaagaaatcagaaggatctggcgtcaagcaaacaatggagaggatgcaactgctggtctcactcatctgatgatttggcattccaatttgaatgatgccacatatcagagaacaagagctctcgtgcgtactgggatggaccccagaatgtgctctctgatgcaaggatcaactctcccaaggagatctggagctgctggtgcagcagtgaagggagttggaacgatggtaatggagctaattcggatgataaagcggggggtcaatgatcggaatttctggagaggtgaaaatggacgaagaaccaggattgcatatgagagaatgtgcaacatcctcaargggaaatttcaaacagcagcacaacgagcaatgatggaccaggtgagagaaagcaggaatcctgggaatgctgagattgaagacctcatcttcctggcacggtctgcactcatcctgagaggatcagtggctcataaatcctgcttgcctgcttgtgtatatggacttgctgtggccagtggatacgactttgaaagagaagggtactctctggtcggaatagatcctttccgtctacttcaaaacagccaggtattcagtctcattagaccaaatgagaatccagcacacaagagccaactggtatggatggcatgccattctgcagcatttgaagacctgagagtgtcaagtttcatcagaggggctagagtggtcccaagaggacaattgtccaccagaggagttcaaattgcttcaaatgagaacatggaaacaatggactccaatactcttgaactgagaagcagatattgggccataagaaccaggagcggaggaaacaccaaccaacagagagcatctgcgggacaaatcagtgtgcaacccactttctcagtacagagaaatcttcccttcgagagagcgaccatcatggcggcattcacagggaacactgagggcaggacatctgacatgaggactgaaatcataagaatgatggaaagtgccagaccagaagatgtgtctttccaggggcggggagtcttcgagctctcggacgaaaaggcaacgaacccgatcgtgccttcctttgacatgagtaatgagggatcttatttcttcggagacaatgcagaggagtatgacaattaa
>H7N1_Avian_CY021560_A/duck/Italy/551/2000|2000.063
atggcgtctcaaggcaccaaacgatcttatgaacagatggaaactggt---gaacgccagaatgctactgagatcagagcatctgttggaagaatggtcggtggaattggtagattctacatacagatgtgcactgagctcaaactcagcgactatgaggggagactgatccagaacagcataacaatagaaagaatggttctctctgcatttgatgagaggagaaacaaatacctggaagaacatcccagtgcaggaaaggatccgaagaaaactggaggtccaatttacagaaggagagatggaaaatgggtgagagagctgattctgtatgacaaagaagaaatcagaaggatctggcgtcaagcaaacaatggagaggatgcaactgctggtctcactcatctgatgatttggcattccaatttgaatgatgccacatatcagagaacaagagctctcgtgcgtactgggatggaccccagaatgtgctctctgatgcaaggatcaactctcccaaggagatctggagctgctggtgcagcagtgaagggagttggaacgatggtaatggagctaattcggatgataaagcggggggtcaatgatcggaatttctggagaggtgaaaatggacgaagaaccaggattgcatatgagagaatgtgcaacatcctcaaagggaaatttcaaacagcagcacaacgagcaatgatggaccaggtgagagaaagcaggaatcctgggaatgctgagattgaagacctcatcttcctggcacggtctgcactcatcctgagaggatcagtggctcataaatcctgcttgcctgcttgtgtatatggacttgctgtggccagtggatacgactttgaaagagaagggtactctctggtcggaatagatcctttccgtctacttcaaaacagccaggtattcagtctcattagaccaaatgagaatccagcacacaagagccaactggtatggatggcatgccattctgcagcatttgaagacctgagagtgtcaagtttcatcagaggggctagagtggtcccaagaggacaattgtccaccagaggagttcaaattgcttcaaatgagaacatggaaacaatggactccaatactcttgaactgagaagcagatattgggccataagaaccaggagcggaggaaacaccaaccaacagagagcatctgcgggacaaatcagtgtgcaacccactttctcagtacagagaaatcttcccttcgagagagcgaccatcatggcggcattcacagggaacactgagggcaggacatctgacatgaggactgaaatcataagaatgatggaaagtgccagaccagaagatgtgtctttccaggggcggggagtcttcgagctctcggacgaaaaggcaacgaacccgatcgtgccttcctttgacatgagtaatgagggatcttatttcttcggagacaatgcagaggagtatgacaattaa
>H7N1_Avian_DQ991344_A/ostrich/Italy/984/00|2000.500
atggcgtctcaaggcaccaaacgatcttatgaacagatggaaactggt---gaacgccagaatgctactgagatcagagcatctgttggaagaatggtcggtggaattggtagattctacatacagatgtgcactgagctcaaactcagcgactatgaggggaggctgatccagaacagcataacaatagaaagaatggttctctctgcatttgatgagaggagaaacaaatacctggaagaacatcccagtgcaggaaaggatccgaagaaaactggaggtccaatttacagaaggagagatggaaaatgggtgagagagctgattctgtatgacaaagaagaaatcagaaggatctggcgtcaagcaaacaatggagaggatgcaactgctggtctcactcatctgatgatttggcattccaatttgaatgatgccacatatcagagaacaagagctctcgtgcgtactgggatggaccccagaatgtgctctctgatgcaaggatcaactctcccaaggagatctggagctgctggtgcagcagtgaagggagttggaacgatggtaatggagctaattcggatgataaagcggggggtcaatgatcggaatttctggagaggtgaaaatggacgaagaaccaggattgcatatgagagaatgtgcaacatcctcaaagggaaatttcaaacagcagcacaacgagcaatgatggaccaggtgagagaaagcaggaatcctgggaatgctgagattgaagacctcatcttcctggcacggtctgcactcatcctgagaggatcagtggctcataaatcctgcttgcctgcttgtgtatatggacttgctgtggccagtggatacgactttgaaagagaagggtactctctggtcggaatagatcctttccgtctacttcaaaacagccaggtattcagtctcattagaccaaatgagaatccagcacacaagagccaactggtatggatggcatgccattctgcagcatttgaagacctgagagtgtcaagtttcatcagaggggctagagtggtcccaagaggacaattgtccaccagaggagttcaaattgcttcaaatgagaacatggaaacaatggactccaatactcttgaactgagaagcagatattgggccataagaaccaggagcggaggaaacaccaaccaacagagagcatctgcgggacaaatcagtgtgcaacccactttctcagtacagagaaatcttcccttcgagagagcgaccatcatggcggcattcacagggaacactgagggcaggacatctgacatgaggactgaaatcataagaatgatggaaagtaccagaccagaagatgtgtctttccaggggcggggagtcttcgagctctcggacgaaaaggcaacgaacccgatcgtgccttcctttgacatgagtaatgagggatcttatttcttcggagacaatgcagaggagtatgacaattaa
>H7N1_Avian_KF493351_A/ostrich/Italy/1086/2000|2000.093
atggcgtctcaaggcaccaaacgatcttatgaacagatggaaactggt---gaacgccagaatgctactgagatcagagcatctgttggaagaatggtcggtggaattggtagattctacatacagatgtgcactgagctcaaactcagcgactatgaggggagactgatccagaacagcataacaatagaaagaatggttctctctgcatttgatgagaggagaaacaaatacctggaagaacatcccagtgcaggaaaggatccgaagaaaactggaggtccaatttacagaaggagagatggaaaatgggtgagagagctgattctgtatgacaaagaagaaatcagaaggatctggcgtcaagcaaacaatggagaggatgcaactgctggtctcactcatctgatgatttggcattccaatttgaatgatgccacatatcagagaacaagagctctcgtgcgtactgggatggaccccagaatgtgctctctgatgcaaggatcaactctcccaaggagatctggagctgctggtgcagcagtgaagggagttggaacgatggtaatggagctaattcggatgataaagcggggggtcaatgatcggaatttctggagaggtgaaaatggacgaagaaccaggattgcatatgagagaatgtgcaacatcctcaaagggaaatttcaaacagcagcacaacgagcaatgatggaccaggtgagagaaagcaggaatcctgggaatgctgagattgaagacctcatcttcctggcacggtctgcactcatcctgagaggatcagtggctcataaatcctgcttgcctgcttgtgtatatggacttgctgtggccagtggatacgactttgaaagagaagggtactctctggtcggaatagatcctttccgtctacttcaaaacagccaggtattcagtctcattagaccaaatgagaatccagyacacaagagccaactggtatggatggcatgccattctgcagcatttgaagacctgagagtgtcaagtttcatcagaggggctagagtggtcccaagaggacaattgtccaccagaggagttcaaattgcttcaaatgagaacatggaaacaatggactccaatactcttgaactgagaagcagatattgggccataagaaccaggagcggaggaaacaccaaccaacagagagcatctgcgggacaaatcagtgtgcaacccactttctcagtacagagaaatcttcccttcgagagagcgaccatcatggcggcattcacagggaacactgagggcaggacatctgacatgaggactgaaatcataagaatgatggaaagtgccagaccagaagatgtgtctttccaggggcggggagtcttcgagctctcggacgaaaaggcaacgaacccgatcgtgccttcctttgacatgagtaatgagggatcttatttcttcggagacaatgcagaggagtatgacaattaa
>H7N1_Avian_CY025184_A/turkey/Italy/2732/1999|1999.592
atggcgtctcaaggcaccaaacgatcttatgaacagatggaaact---ggtgaacgccagaatgctactgagatcagagcatctgttggaagaatggtcggtggaattggtagattctacatacagatgtgcactgagctcaaactcagcgactatgaggggagactgatccagaacagcataacaatagaaagaatggttctctctgcatttgatgagaggagaaacaaatacctggaagaacatcccagtgcgggaaaggatccgaagaaaactggaggtccaatttacagaaggagagatggaaaatgggtgagagagctgattctgtatgacaaagaagaaatcagaaggatctggcgtcaagcaaacaatggagaggatgcaactgctggtctcactcatctgatgatttggcattccaatttgaatgatgccacatatcagagaacaagagctctcgtgcgtactgggatggaccccagaatgtgctctctgatgcaaggatcaactctcccgaggagatctggagctgctggtgcagcagtgaagggagttggaacgatggtaatggagctaattcggatgataaagcggggggtcaatgatcggaatttctggagaggtgaaaatggacgaaaaaccaggattgcatatgagagaatgtgcaacatcctaaaagggaaatttcaaacagcagcacaacgagcaatgatggaccaggtgcgagaaagcaggaatcctgggaatgctgagattgaagacctcatcttcctggcacggtctgcactcatcctgagaggatcagtggctcataaatcctgcttgcctgcttgtgtatatggacttgctgtggccagtggatacgactttgaaagagaagggtactctctggtcggaatagatcctttccgtctacttcaaaacagccaggtattcagtctcattagaccaaatgagaatccagcacacaagagccaactggtatggatggcatgccattctgcagcatttgaagacctgagagtgtcaagtttcatcagagggactagagtggtcccaagaggacaattgtccaccagaggagttcaaattgcttcaaatgagaacatggaaacaatggactccagtactcttgaactgagaagcagatattgggccataagaaccaggagcggaggaaacaccaaccaacagagagcatctgcgggacaaatcagtgtgcaacccactttctcagtacagagaaatcttcccttcgagagagcgaccatcatggcggcattcacagggaacactgagggcagaacatctgacatgaggactgaaatcataagaatgatggaaagtgccagaccagaagatgtgtctttccaggggcggggagtcttcgagctctcggacgaaaaggcaacgaacccgatcgtgccttcctttgacatgagtaatgagggatcttatttcttcggagacaatgcagaggagtatgacaattaa
>H7N1_Avian_CY021424_A/turkey/Italy/1351/2001|2001.123
atggcgtctcaaggcaccaaacgatcttatgaacagatggaaactggt---gaacgccagaatgctactgagatcagagcatctgttggaagaatggtcggtggaattggtagattctacatacagatgtgcactgagctcaaactcagcgactatgaggggagactgatccagaacagcataacaatagaaagaatggttctctctgcatttgatgagaggagaaacaaatacctggaagaacatcccaatgcgggaaaggatccgaagaaaactggaggtccaatttacagaaggagagatggaaaatgggtgagagagctgattctgtatgacaaagaagaaatcagaaggatctggcgtcaagcaaacaatggagaggatgcaactgctggtctcactcatctgatgatttggcattccaatttgaatgatgccacatatcagagaacaagagctctcgtgcgtactgggatggaccccagaatgtgctctctgatgcaaggatcaactctcccgaggagatctggagctgctggtgcagcagtgaagggagttggaactatggtaatggagctaattcggatgataaagcggggggtcaatgatcggaatttctggagaggtgaaaacggacgaagaaccaggattgcatatgagagaatgtgcaacatcctcaaagggaaatttcaaacagcagcacaacgagcaatgatggaccaggtgcgagaaagcaggaatcctgggaatgctgagattgaagacctcatcttcctggcacggtctgcactcatcctgagaggatcagtggctcataaatcctgcttgcctgcttgtgtatatggacttgctgtggccagtggatacgactttgaaagagaagggtactctctggtcggaatagatcctttccgtctacttcaaaacagccaggtattcagtctcattagaccaaatgagaatccagcacacaagagccaactggtatgggtggcatgccattctgcagcatttgaagacctgagagtgtcaagtttcatcagagggacaagagtggtcccaagaggacaattgtccaccagaggagttcaaattgcttcaaatgagaacatggaaacaatggactccagtactcttgaactgagaagcagatattgggccataagaaccaggagcggaggaaacaccaaccaacagagagcatctgcgggacaaatcagtgtgcaacccactttctcagtacagagaaatcttcccttcgagagagcgaccatcatggcggcattcacaggaaacacagagggcagaacatctgacatgaggactgaaatcataagaatgatggaaagtgccagaccagaagatgtgtctttccaggggcggggagtcttcgagctctcggacgaaaaggcaacgaacccgatcgtgccttcctttgacatgagtaatgagggatcttatttcttcggagacaatgcagaggagtatgacaattaa
>H7N1_Avian_CY021552_A/chicken/Italy/322/2001|2001.041
atggcgtctcaaggcaccaaacgatcttatgaacagatggaaactggt---gaacgccagaatgctactgagatcagagcatctgttggaagaatggtcggtggaattggtagattctacatacagatgtgcactgagctcaaactcagcgactatgaggggagactggtccagaacagcataacaatagaaagaatggttctctctgcatttgatgagaggagaaacaaatacctggaagaacatcccaatgcgggaaaggatccgaagaaaactggaggtccaatttacagaaggagagatggaaaatgggtgagagagctgattctgtatgacaaagaagaaatcagaaggatctggcgtcaagcaaacaatggagaggatgcaactgctggtctcactcatctgatgatttggcattccaatttgaatgatgccacatatcagagaacaagagctctcgtgcgtactgggatggaccccagaatgtgctctctgatgcaaggatcaactctcccgaggagatctggagctgctggtgcagcagtgaagggagttggaactatggtaatggagctaattcggatgataaagcggggggtcaatgatcggaatttctggagaggtgaaaacggacgaagaaccaggattgcatatgagagaatgtgcaacatcctcaaagggaaatttcaaacagcagcacaacgagcaatgatggaccaggtgcgagaaagcaggaatcctgggaatgctgagattgaagacctcatcttcctggcacggtctgcactcatcctgagaggatcagtggctcataaatcctgcttgcctgcttgtgtatatggacttgctgtggccagtggatacgactttgaaagagaagggtactctctggtcggaatagatcctttccgtctacttcaaaacagccaggtattcagtctcattagaccaaatgagaatccagcacacaagagccaactggtatggatggcatgccattctgcagcatttgaagacctgagagtgtcaagtttcatcagagggacaagagtggtcccaagaggacaattgtccaccagaggagttcaaattgcttcaaatgagaacatggaaacaatggactccagtactcttgaactgagaagcagatattgggccataagaaccaggagcggaggaaacaccaaccaacagagagcatctgcgggacaaatcagtgtgcaacccactttctcagtacagagaaatcttcccttcgagagagcgaccatcatggcggcattcacaggaaacacagagggcagaacatctgacatgaggactgaaatcataagaatgatggaaagtgccagaccagaagatgtgtctttccaggggcggggagtcttcgagctctcggacgaaaaggcaacgaacccgatcgtgccttcctttgacatgagtaatgagggatcttatttcttcggagacaatgcagaggagtatgacaattaa
>H7N1_Avian_KF493528_A/turkey/Italy/6960/2000|2000.973
atggcgtctcaaggcaccaaacgatcttatgaacagatggaaactggt---gaacgccagaatgctactgagatcagagcatctgttggaagaatggtcggtggaattggtagattctacatacagatgtgcactgagctcaaactcagcgactatgaggggagactgatccagaacagcataacaatagaaagaatggttctctctgcatttgatgagaggagaaacaaatacctggaagaacatcccagtgcgggaaaggatccgaagaaaactggaggtccaatttacagaaggagagatggaaaatgggtgagagagctgattctgtatgacaaagaagaaatcagaaggatctggcgtcaagcaaacaatggagaggatgcaactgctggtctcactcatctgatgatttggcattccaatttgaatgatgccacatatcagagaacaagagctctcgtgcgtactgggatggaccccagaatgtgctctctgatgcaaggatcaactctcccgaggagatctggagctgctggtgcagcagtgaagggagttggaactatggtaatggagctaattcggatgataaagcggggggtcaatgatcggaatttctggagaggtgaaaacggacgaagaaccaggattgcatatgagagaatgtgcaacatcctcaaagggaaatttcaaacagcagcacaacgagcaatgatggaccaggtgcgggaaagcaggaatcctgggaatgctgagattgaagacctcatcttcctggcacggtctgcactcatcctgagaggatcagtggctcataaatcctgcttgcctgcttgtgtatatggacttgctgtggccagtggatacgactttgaaagagaagggtactctctggtcggaatagatcctttccgtctacttcaaaacagccaggtattcagtctcattagaccaaatgagaatccagcacacaagagycaactggtatggatggcatgccattctgcagcatttgaagacctgagagtgtcaagtttcatcagagggacaagagtggtcccaagaggacaattgtccaccagaggagttcaaattgcttcaaatgagaacatggaaacaatggactccagtactcttgaactgagaagcagatattgggccataagaaccaggagcggaggaaacaccaaccaacagagagcatctgcgggacaaatcagtgtgcaacccactttctcagtacagagaaatcttcccttcgagagagcgaccatcatggcggcattcacaggaaacactgagggcagaacatctgacatgaggactgaaatcataagaatgatggaaagtgccagaccagaagatgtgtctttccaggggcggggagtcttcgagctctcggacgaaaaggcaacgaacccgatcgtgccttcctttgacatgagtaatgagggatcttatttcttcggagacaatgcagaggagtatgacaattaa
>H5N2_Avian_FJ519986_A/ostrich/South_Africa/N227/2004|2004.619
atggcgtctcaaggcaccaaacgatcttatgaacagatggaaactggtggggaacgccagaatgctactgagatcagagcatctgttggaagaatggtcggtggaattggtagattttacatacagatgtgcactgagctcaaactcagcgactatgagggaagactgatccagaacagcataacaatagaaagaatggttctctctgcatttgatgagaggagaaacaaatacctggaagaacatcctagtgcgggaaaggacccgaagaaaactggaggtccaatttacagaaggagagatggaaaatgggtgagagagctgattctgtatgacaaagaagaaatcagaaggatatggcgtcaagcaaacaatggagaggatgcaactgctggtctcactcacctgatgatttggcattccaatttgaatgatgccacatatcagagaaccagagctctcgtgcgtactgggatggaccccagaatgtgctctctgatgcaaggatcaactctcccgaggagatctggagctgctggtgcagcagtgaaaggagttggaacgatggtaatggaactaattcggatgataaagcgggggatcaatgatcggaatttctggagaggtgaaaatggacgaagaaccaggattgcatatgagagaatgtgcaacatcctcaaagggaaatttcaaacagcagcacaacgagcaatgatggaccaagtgcgagaaagcaggaatcctgggaatgctgagattgaagacctcatcttcctggcacgatctgcactcatcctgagaggatcagtggctcataagtcctgcttgcctgcttgtgtatatggacttgctgtggccagtggatatgactttgaaagagaagggtactctctggtcggaatagatcctttccgtctgcttcaaaatagccaggtattcagtctcattagaccaaatgagaatacagcacacaagagccaactggtatggatggcgtgccattctgcagcatttgaagacctgagagtgtcaagcttcatcagagggactagagtggtcccaagaggacaattgtccaccagaggagttcaaattgcttcaaatgagaacatggaaacaatggactccagtactcttgaactgagaagcagatattgggccataagaaccaggagcggaggaaacaccaaccaacagagagcgtctgcaggacaaatcagtgtgcaacctactttctcggtacagagaaatcttcccttcgagagagcaaccatcatggcggcattcacgggaaacactgagggcagaacatctgacatgaggactgagatcataagaatgatggaaagtgccagaccagaagatgtgtctttccaggggcggggagtcttcgagctctcggacgaaaaggcaacgaacccgatcgtgccttcctttgacatgagtaatgagggatcttatttcttcggagacaatgcagaggagtatgacaattaa
>H6N2_Avian_KX978576_A/greater_white-fronted_goose/Netherlands/8/2009|2009.995
atggcgtctcaaggcaccaaacgatcttatgaacagatggaaactggtggagaacgccagaatgccactgagatcagagcatctgttggaagaatggttggtggaattgggaggttttacatacagatgtgcactgaactcaaactcagcgactatgaagggaggctgatccagaacagcataacaatagagagaatggttctctctgcatttgatgaaaggagaaacaaatacctggaggaacatcccagtgcggggaaagacccgaagaaaactggaggcccaatctacaaaaggagagacgggaagtggatgagagagctgattctgtatgacaaagaggagatcaggagaatctggcgtcaagcgaacaacggggaagacgcaactgctggtctcactcatctgatgatctggcattccaacctgaatgatgccacataccagagaacaagagctcttgtgcgtactgggatggaccccaggatgtgctctcttatgcaaggatcaactctcccaagaagatccggagctgcgggtgcagcagtaaagggagtcggaacaatggtgatggaactaattcggatgataaagagggggattaatgatcggaatttctggagaggcgaaaatggacgaaggacaaggattgcatatgagagaatgtgcaacatcctcaaggggaaattccaaacagcagcacaaagagcaatgatggatcaagtgcgagaaagcagaaatcctgggaatgctgaaattgaagatctcatctttttggcacggtctgcactcatcctgagaggatcagtggcccataagtcctgcctgcctgcttgtgtgtacggacttgctgtggccagtggatatgactttgagagagaaggatactctctggtcggaattgatcctttccgtttgcttcaaaacagccaggtcttcagtctcattagaccaaatgagaatccagcacataagagccagttggtatggatggcatgccattcagcagcatttgaagacctgagagtatcaagcttcatcagaggggcaagagtggtcccaagaggacaactatccaccagaggagtccaaattgcatcaaatgagaacacggaaacgatggactccagtacccttgaactaagaagcagatattgggctataagaaccaggagtggaggaaacaccaaccagcagagggcatctgcaggacagatcagtgtacaacctaccttctcagtgcagagaaatcttccctttgaaagggcgaccattatggcggcatttacagggaacactgaaggcagaacatccgacatgaggaccgaaatcataagaatgatggaaagtgccagaccagaagatgtgtctttccaggggcggggagtcttcgagctctcggacgaaaaggcaacgaacccgatcgtgccttcctttgacatgagtaatgaagggtcttatttcttcggagacaatgcagaggagtatgacaattaa
>H3N8_Avian_MF575176_A/ruddy_turnstone/Netherlands/6/2008|2008.849
atggcgtctcaaggcaccaaacgatcttatgaacagatggaaactggtggagaacgccagaatgccactgagatcagagcatctgttggaagaatggttggtggaatcgggaggttttacatacagatgtgcactgaactcaaactcagcgactatgaaggaaggctgattcagaacagcataacaatagagagaatggttctctccgcatttgatgaaaggaggaacaaatacctggaagaacatcccagtgctgggaaggacccgaagaaaactggaggtccaatttatcgaaggagagacgggaaatggatgagagaactgattctgtatgacaaagaggagatcagaagaatctggcgtcaagcgaacaatggagaagacgcaactgctggtctcactcacctgatgatctggcattccaatctaaatgatgccacataccagagaactagagctctcgtgcgtactgggatggaccccagaatgtgctctctgatgcaaggatcaactctcccaaggagatctggggctgctggtgcagcagtaaagggagtcgggacgatggtgatggaactaattcggatgataaagcgagggattaatgatcggaatttctggagaggcgaaaatggacgaaggacaaggattgcatatgagagaatgtgcaacatcctcaaagggaaattccaaacagcagcacaaagagcaatgatggaccaggtgcgagagagcagaaatcctgggaatgctgaaattgaagatctcatctttctggcacggtctgcactcatcctgagaggatcagtggcccacaagtcctgcttgcctgcttgtgtgtacggacttgctgtggccagtggatatgactttgagagagaagggtactctctagttggaatagatcctttccgtctgcttcaaaacagccaggtcttcagtcttatcagaccaaatgagaatccagcacacaagagtcaattggtgtggatggcatgccattctgcagcatttgaggacctgagagtctcaagtttcatcagagggacaagagtagtcccaagaggacaactatccaccagaggagttcaaattgcttcaaatgagaacatggaaacaatggactccagcactcttgaattgagaagcagatattgggctataagaaccaggagcggagggaacaccaaccaacagagagcatcagcaggacaaatcagtgtacagcctactttctcagtacagaggaatcttcccttcgaaagagcaaccattatggcggcgttcacagggaatactgagggcagaacatctgacatgaggactgaaatcataagaatgatggagagtgccagatcagaagatgtgtctttccaggggcggggagtcttcgagctctcggacgaaaaggcaacgaacccgatcgtgccttcctttgacatgagtaatgaaggatcttatttcttcggagacaatgcagaggagtatgacaattaa
>H3N8_Avian_KX978796_A/turnstone/Netherlands/3/2008|2008.830
atggcgtctcaaggcaccaaacgatcttatgaacagatggaaactggtggagaacgccagaatgccactgagatcagagcatctgttggaagaatggttggtggaatcgggaggttttacatacagatgtgcactgaactcaaactcagcgactatgaaggaaggctgattcagaacagcataacaatagagagaatggttctctccgcatttgatgaaaggaggaacaaatacctggaagaacatcccagtgctgggaaagacccgaagaaaactggaggtccaatttatcgaaggagagacgggaaatggatgagagaactgattctgtatgacaaagaggagatcagaagaatctggcgtcaagcgaacaatggagaagacgcaactgctggtctcactcacctgatgatctggcattccaatctaaatgatgccacataccagagaactagagctctcgtgcgtactgggatggaccccagaatgtgctctctgatgcaaggatcaactctcccaaggagatctggggctgctggtgcagcagtaaagggagtcgggacgatggtgatggaactaattcggatgataaagcgagggattaatgatcggaatttctggagaggcgaaaatggacgaaggacaaggattgcatatgagagaatgtgcaacatcctcaaagggaaattccaaacagcagcacaaagagcaatgatggaccaggtgcgagagagcagaaatcctgggaatgctgaaattgaagatctcatctttctggcacggtctgcactcatcctgagaggatcagtggcccacaagtcctgcttgcctgcttgtgtgtacggacttgctgtggccagtggatatgactttgagagagaagggtactctctagttggaatagatcctttccgtctgcttcaaaacagccaggtcttcagtcttatcagaccaaatgagaatccagcacacaagagtcaattggtgtggatggcatgccattctgcagcatttgaggacctgagagtctcaagtttcatcagagggacaagagtagtcccaagaggacaactatccaccagaggagttcaaattgcttcaaatgagaacatggaaacaatggactccagcactcttgaactgagaagcagatattgggctataagaaccaggagcggagggaacaccaaccaacagagagcatcagcaggacaaatcagtgtacagcctactttctcagtacagaggaatcttcccttcgaaagagcaaccattatggcggcgttcacagggaatactgagggcagaacatctgacatgaggactgaaatcataagaatgatggagagtgccagatcagaagatgtgtctttccaggggcggggagtcttcgagctctcggacgaaaaggcaacgaacccgatcgtgccttcctttgacatgagtaatgaaggatcttatttcttcggagacaatgcagaggagtatgacaattaa
>H6N8_Avian_GQ404700_A/ostrich/South_Africa/AI1447/2007|2007.671
atggcgtctcaaggcaccaaacgatcttatgaacagatggaaactggtggagaacgccagaatgctactgagatcagagcatctgttggaagaatggttggtggaattggtagattttacatacagatgtgcactgagctcaaactcagcgactatgagggaagactgatccagaacagcataacaatagaaagaatggtcctctccgcatttgatgagaggagaaacaaatacctggaagaacatcccagtgcgggaaaggacccgaagaaaactggaggtccaatttacagaaggagggatggaaaatgggtgagagagctgattctgtatgacaaggaagaaatcagaaggatatggcgtcaagcgaacaatggagaggatgcaactgctggtctcactcacctgatgatttggcattccaatttgaatgatgccacatatcagagaaccagagctctcgtgcgtactgggatggaccccagaatgtgctctctgatgcaaggatcaactctcccgaggagatctggagctgctggtgcagcagtgaaaggagttgggacgatggcaatggaactaattcggatgataaagcgggggatcaatgatcggaatttctggagaggtgaaaatggacgaagaaccaggattgcatatgagagaatgtgcaacatcctcaaagggaaatttcaaacagcagcacaacgagcaatgatggatcaagtgcgagaaagcaggaatcctgggaatgctgagatagaagacctcatcttcttggcacggtctgcactcatcctgagaggatcagtggctcataagtcctgcttgcctgcttgtgtatatggacttgctgtggccagtggatatgactttgaaagggaaggatactctctagtcggaatagatcctttccgtctgcttcaaaatagccaagtattcagtctcattagaccaaatgagaatccagcacacaagagccaactggtatggatggcgtgtcattctgcagcatttgaagacctgagagtatcaagcttcatcagagggactagagtggtcccaagaggacaattgtccaccagaggagttcaaattgcttcaaatgagaacatggaaacaatagattccaacactcttgaactgagaagcagatattgggccataagaaccaggagcggaggaaacaccaaccagcagagagcgtctgcaggacaaatcagtgtgcaacccactttctcggtacagagaaatcttccctttgagagagcaaccatcatggcagcattcacaggaaacactgagggcagaacatctgacatgaggactgagatcataagaatgttggaaaatgccagaccagaagatgtgtctttccaggggcggggagtcttcgagctctcggacgaaaaggcaacgaacccgatcgtgccttcctttgacatgaataatgagggatcttatttcttcggagacaatgcagaggagtatgacaattaa
>H7N1_Avian_GQ401159_A/duck/Denmark/53-147-8/2008|2008.312
atggcgtctcaaggcaccaaacgatcttatgaacagatggaaactggtggagaacgccagaatgccactgagatcagagcatctgttggaaggatggttggtggaatcgggaggttttacatacagatgtgcactgaactcaaactcagcgactatgaaggaaggctgatacagaacagcataacaatagagagaatggttctctctgcatttgatgaaaggaggaacaaatacctggaagaacatcccagtgctgggaaggacccgaagaaaactggaggtccaatttatcgaaggagagacgggaaatggatgagagaactgattctgtatgataaagaggagatcagaagaatctggcgtcaagcgaacaatggagaagacgcaaccgctggtctcactcacttgatgatctggcattccaatctgaatgatgccacataccagagaactagagctctcgtgcgtactgggatggaccccagaatgtgctctctgatgcaaggatcaactctcccaaggagatctggagctgctggtgcagcaataaagggagtcggaacgatggtgatggaactaattcggatgataaagcgagggattaatgatcggaatttctggagaggcgaaaatggacgaaggacaaggattgcatatgagagaatgtgcaacatcctcaaagggaaattccaaacagcagcgcaaagagcaatgatggaccaggtgcgagaaagcagaaatcccgggaatgctgaaattgaagatctcatctttctggcacggtctgcactcatcctgagaggatcagtggcccacaagtcctgcttgcctgcttgtgtgtacggacttgctgtggccagtggatatgactttgagagagaagggtactctctagttggaatagatcctttccgtctgcttcaaaacagccaggtcttcagtcttattagaccaaatgagaacccagcacacaagagtcaattggtgtggatggcgtgccattctgcagcatttgaggacctgagagtctcaagtttcatcagagggacaagagtagtcccaagaggacaactatccaccagaggagttcaaattgcttcaaatgagaacatggaaacaatggactccagcactcttgaactgagaagcagatattgggctataagaaccaggagcggagggaacaccaaccaacagagagcatctgcaggacaaatcagtgtacagcctactttctcagtacagaggaatcttcccttcgaaagagcaaccattatggcggcgttcacagggaatactgagggcagaacatctgacatgaggactgaaatcataagaatgatggagaatgccaaaccagaagatgtgtctttccaggggcggggagtcttcgagctctcggacgaaaaggcaacgaacccgatcgtgccttcctttgacatgagtaatggaggatcttatttcttcggagacaatgcagaggagtatgacaattaa
>H5N2_Avian_KX978162_A/greater_white-fronted_goose/Netherlands/2/2010|2010.077
atggcgtctcaaggcaccaaacgatcttatgagcagatggagactggtggagaacgccagaatgccactgagatcagagcatctgttggaagaatggttggtggaattgggaggttttacatacagatgtgcactgaactcaaactcagtgactatgaaggaaggctgatccagaacagcataacaatagagagaatggttctctctgcatttgatgaaaggaggaacaaatacctggaagaacatcctagtgcggggaaggacccgaagaaaactggaggtccaatttatcgaaggagagatgggaagtggatgagagagttgatcctgtatgacaaagaggagatcaggaggatctggcgtcaagcaaataatggagaagacgcaactgctggtctcactcacctgatgatctggcattccaacctaaatgatgccacataccagagaacaagagctctcgtgcgtactgggatggaccccagaatgtgctctcttatgcaaggatcaactctcccgaggagatctggagctgctggtgcagcagtaaagggagtcgggacgatggtgatggaactgattcggatgataaagagaggaattaatgatcggaatttctggagaggcgaaaatggacgaagaacaaggattgcatatgagagaatgtgcaacatcctcaaagggaaattccaaacagcagcacaaagagcaatgatggaccaagtgcgagaaagcaggaatcctgggaatgctgaaattgaagatctcatcttcctggcacgatctgcactcatcctgagaggatcagtggcccataagtcctgcttgccagcttgtgtgtacgggcttgctgtggccagtggatatgactttgaaagagaagggtactctctagttggaatagatcctttccgtctgcttcaaaacagccaggtcttcagtctcattagaccaaatgagaatccagcacacaagagtcaattggtgtggatggcatgccattctgccgcattcgaggacctgagagtctcaagtttcattagagggacaagagtagtcccaagaggacaattatccaccagaggagttcaaattgcttcaaacgagaacatggaaacaatggattccagcactcttgaactgagaagcagatattgggctataagaaccaggagtggagggaacaccaatcaacagagagcatctgcaggacaaatcagtgtacagcccactttctcggtacagagaaatcttcccttcgaaagagcgaccattatggcggcgttcacagggaatactgagggcagaacatctgacatgaggactgaaatcataagaatgatggaaagtgccagaccagaggatgtgtctttccaggggcggggagtcttcgagctctcggacgaaaaggcaacgaacccgatcgtgccttcctttgacatgagtaatgaaggatcttatttcttcggagacaatgcagaggagtatgacaattaa
>H6N2_Avian_KX978404_A/greater_white-fronted_goose/Netherlands/2/2011|2011.033
atggcgtctcaaggcaccaaacgatcttatgagcagatggaaactggtggagaacgccagaatgctactgagatcagagcatctgttggaagaatggttggtgggattgggagattctacatacagatgtgcactgaactcaagctcagcgactatgaaggaaggctgatccagaacagcataacaatagagagaatggttctctctgcatttgatgaaaggaggaacaaatacctggaagagcatcccagtgcgggaaaggacccaaagaagactggaggtccaatctaccgacgaagagacggaaaatggatgagagagctgattctgtatgacaaggaagaaatcaggaggatttggcgtcaagcgaataatggagaagacgcaactgctggtctcactcacctgatgatctggcattccaatctgaatgatgccacataccagaggacaagagctctcgtgcgtactgggatggatcccagaatgtgctctctaatgcaaggatcaactctcccgaggagatctggagctgctggtgcagcagtaaagggagtcggaacaatggtaatggaactgattcggatgataaaacgaggtattaatgatcggaatttctggagaggcgaaaatggacggagaacaaggattgcatatgagaggatgtgcaacatcctcaaggggaaattccaaacagcagcacagagagcaatgatggatcaggtgcgagagagcagaaatcctgggaatgctgaaattgaagatctcatctttctggcacggtctgcgctcatcctgagaggatcggtggcccataagtcctgcttgcctgcttgtgtatacggacttgccgtggccagtggatatgactttgagagagagggatactctctggtcggaatagatcctttccgtctgcttcaaaacagccaagtcttcagtctcattaggccaaatgagaatccagcacataagagccaattggtatggatggcatgccattctgcagcatttgaggatctgagagtctcaagtttcatcagagggacaagagtcgttccaagagggcaactgtccaccagaggagttcaaattgcttcgaacgagaacatggaaacaatggactccagtactcttgaactaagaagcagatattgggctataagaaccagaagtggaggaaacaccaatcagcagagagcatctgcaggacaaatcagcgtacaacctaccttctcagtacagagaaatctccccttcgaaagagcaaccattatggcggcgtttacaggaaacactgagggcagaacatctgacatgaggactgaaatcataagaatgatggaaagtgccagaccagaagatgtgtctttccaggggcggggagtcttcgagctctcggacgaaaaggcaacgaacccgatcgtgccttcctttgacatgagtaatgagggatcttatttcttcggagacaatgcagaggagtatgacaattaa
>H2N7_Avian_CY185700_A/black-headed_gull/Republic_of_Georgia/8/2012|2012.003
atggcgtctcaaggcaccaaacgatcttatgaacagatggaaactggtggagaacgccagaacgccactgagattagagcttctgttggaagaatggttggtggaatcggaaggttttacatacagatgtgcaccgaactcaaactcaatgaccatgaaggaagactaattcagaacagcataacaatagagagaatggttctctctgcatttgatgaaagaaggaacaaatacctggaagaacatcccaatgcagggaaggacccgaagaaaactggaggtccaatttatcgaagaagagaagggaaatgggtgagagaactgattctgtatgacaaagaggagatcagaaggatctggcgtcaggcgaacaatggagaagacgcaactgctggtctaacccacttgatgatatggcattccaacctaaatgataccacataccagagaacaagagctctagtgcgtactgggatggaccccaggatgtgctctctgatgcaaggatcaactctccccaggagatctggagctgctggtgcagcagtaaagggggtagggacgatggtaatggaactgattcggatgataaaaagagggattaatgatcggaatttctggagaggcgagaatgggcgaaggacgaggattgcatatgagagaatgtgcaacatcctcaaagggaaattccagacagcagcacaaagagcaatgatggaccaggtgagagaaagcagaaatcctgggaatgctgaaattgaagatctcatctttctggcacggtctgcactcatcctgagaggatcagtggctcataaatcctgcttacctgcttgtgtgtacggacttgctgtggccagtggatatgactttgagagagaaggatactctcttgttggaatagatcctttccgtctacttcaaaacagccaagtcttcagtcttattagaccaaatgagaatccagcacacaagagtcagttggtgtggatggcatgccattctgcagcatttgaggacctaagaatctcaagttttataagaggaacaaaaatagtcccaagagggcaactatccaccagaggagtccaaattgcttcaaatgagaacatggaaacaatggattccagcactcttgaactgagaagcagatattgggctataagaaccaggagcggaggaaacaccaaccaacagagggcatctgcgggacaaatcagcgtacagcccactttctcagtacagaggaatcttcccttcgaaagagcgaccattatggcagcgtttacagggaatactgagggcagaacatctgacatgaggactgaaatcataagaatgatggaaaatgcccgaccagaagatgtgtctttccaggggcggggagtcttcgagctctcggacgaaaaggcaacgaacccgatcgtaccttcctttgacatgagtaatgaaggatcttatttcttcggagacaatgcagaggagtatgacaattaa
>H10N5_Avian_CY149487_A/black-headed_gull/Iceland/1298/2011|2011.808
atggcgtctcaaggcaccaaacgatcttatgagcagatggaaactggtggagaacgccagaatgccactgaaatcagagcatctgttgggagaatggttggtggaattgggagattctacatacagatgtgcacagaactcaaactcagtgactatgaggggagactgatccaaaacagcataaccatagagagaatggttctctcggcgtttgatgagaggagaaacaaatatctggaggagcatcccagtgctgggaaagaccccaagaagactggaggtccaatctacaggaggagagatgggaaatgggtaagagaattgatcctatatgacaaggaggagatcagaagaatttggcgtcaagcgaataacggagaagacgcaactgctggtcttacccatctgatgatttggcattccaatctgaatgatgccacgtaccagaggacaagggcacttgtgcgtactgggatggatcccaggatgtgctctctgatgcaaggctcaactcttccaaggagatctggggctgctggagcagcagtgaaaggggtcggaacaatggtgatggaattgatccggatgatcaaacgagggatcaatgataggaatttctggagaggcgaaaatggtcggaggactaggattgcttacgaaagaatgtgcaacatcctcaaagggaaattccaaacagcagcacaacgagcaatgatggaccaagtgagagaaagccggaatccagggaatgctgaaattgaagatctcatcttcctcgcacggtctgctctcattctgaggggatcagtggctcacaagtcctgtctgcctgcctgtgtgtatggacttgcagtagccagtggatacgactttgaaagagagggatactccctggtcggaatcgaccctttccgcctgctccaaaacagtcaagtcttcagtctcatcagaccaaatgaaaatccagcgcataaaagtcaactggtgtggatggcgtgccactctgctgcatttgaagatctgagagtgtcaagcttcatcagaggaacaagagtaatcccaagagggcaattgtccaccagaggagttcagattgcttcaaatgaaaacatggagacaatggactccagcactcttgaattgaggagcagatactgggctataaggacgagaagcggagggaacactaaccagcagagagcatctgcagggcaaatcagcgtacagccaacattctctgtgcaaagaaatctcccgtttgagagagcaaccattatggcggcatttacaggaaacactgaaggcagaacttctgacatgagaactgagattataaagatgatggaaaatgccagacctgaggatgtgtctttccaggggcggggagtcttcgagctctcggacgaaaaggcagcgaacccgatcgtgccttcctttgacatgagtaatgaaggatcttatttcttcggagacaatgcagaggagtatgacaattaa
>H2N7_Avian_KM213381_A/ruddy_turnstone/Iceland/1946/2012|2012.381
atggcgtctcaaggcaccaaacgatcttatgaacagatggaaactggtggagaacgccagaatgccactgaaatcagagcatctgttggaagaatggttggtggaattgggagattttacatacagatgtgcactgagctcaaactcagcgactatgaaggaagactgatccagaacagcataacaatagagagaatggttctctctgcattcgatgaaaggaggaacaaatacctggaagaacatcccagtgcggggaaggatccgaagaaaactggaggtccaatttatcgaaggagggacgggaaatggatgagagagctgattctgtatgacaaagaggagatcaggaggatctggcgtcaggcgaacaatggagaagacgcggctgctggtctcactcacctgatgatctggcattccaacctaaatgataccacataccagagaactagagctctcgtgcgtactgggatggaccccagaatgtgctctctgatgcaaggatcaactctcccgaggaggtctggagctgctggcgcagcagtaaaaggggtcggaacgatggtgatggagctaattaggatgataaaacgaggagttaatgatcggaatttctggagaggcgaaaatggacggagaacaaggattgcatatgagaggatgtgcaacatcctcaaggggaaattccaaacagcagcacaaagagcaatgatggaccaagtgcgagaaagcagaaaccccgggaatgctgaaattgaagatctcattttcctggcacggtctgcgctcatcctgagaggatcagtggcccataagtcctgccttcctgcttgtgtgtacgggcttgctgtggccagtggatatgactttgaaagagaagggtactctctagttggaatagatcctttccgtctgcttcaaaacagccaggtcttcagtctcattagaccaaatgagaacccagcacacaagagtcagttggtgtggatggcatgccattctgcagcatttgaggacctgagagtctcaagtttcatcagagggacaagagtagtcccaagaggacaactatccaccagaggagttcaaattgcttcaaatgagaacatggaaacaatggactccagcactcttgaactgaggagcagatattgggctataaggaccaggagtggaggaaacaccaaccaacagagagcatctgcaggacagatcagtgtacagcctactttctcagtacagagaaatcttcccttcgaaagagcaaccattatggcggcgttcacaggaaatactgagggcagaacatctgacatgaggactgaaatcataagaatgatggaaagtgccagaccagaggatgtgtctttccaggggcggggagtcttcgagctctcggacgaaaaggcaacgaacccgatcgtgccttcctttgacatgagtaatgaaggatcttatttcttcggagacaatgcagaggagtatgacaattaa
>H1N1_Avian_KX979089_A/greater_white-fronted_goose/Netherlands/4/2011|2011.044
atggcgtctcaaggcaccaaacgatcttatgaacagatggaaactggtggagaacgccagaatgcccctgaaatcagagcatctgttggaagaatggttggtggaattgggagattttacatacagatgtgcactgagctcaaactcagcgactatgaagggagactgatccagaacagcataacaatagagagaatggttctctctgcattcgatgaaaggaggaacaaatacctggaagaacatcccagtgcggggaaggatccgaagaaaactggaggtccaatttatcgaaggagggacgggaaatggatgagagagctgattctgtatgacaaagaggagatcaggagaatctggcgtcaggcgaacaatggagaagacgcgactgctggtctcactcacctgatgatctggcattccaacctaaatgatgccacataccagagaactagagctctcgtgcgtactgggatggaccccagaatgtgctctctgatgcaaggatcaactctcccgaggaggtctggagctgctggcgcagcagtaaagggagtcggaacgatggtgatggagctaattcggatgataaaacgaggaattaatgatcggaatttctggagaggcgaaaatggacggagaacaaggattgcatatgagaggatgtgcaacatcctcaaagggaaattccaaacagcagcacaaagagcaatgatggaccaagtgcgagaaagcagaaaccccgggaatgctgaaattgaagatctcattttcctggcacggtctgcgctcatcctgagaggatcagtggcccataagtcctgccttcctgcttgtgtgtacgggcttgctgtggccagtggatatgactttgaaagagaagggtactctctagttggaatagatcctttccgtctgcttcaaaacagccaggtcttcagtctcattagaccaaatgagaacccagcacacaagagtcaattggtgtggatggcatgccattctgcagcatttgaggacctgagagtctcaagtttcatcagagggacaagagtagtcccaagaggacaactatccaccagaggagttcaaattgcttcaaatgagaacatggaaacaatggactccagcactcttgaactgaggagcagatattgggctataaggaccaggagtggaggaaacaccaaccaacagagggcatctgcaggacaaatcagtgtacagcctactttctcggtacagagaaatcttcccttcgaaagagcaaccattatggcggcgttcacaggaaatactgagggcagaacatctgacatgaggactgaaatcataagaatgatggaaagtgccagaccagaggatgtgtctttccaggggcggggagtcttcgagctctcggacgaaaaggcaacgaacccgatcgtgccttcctttgacatgagtaatgaaggatcttatttcttcggagacaatgcagaggagtatgacaattaa
>H3N8_Avian_LC349376_A/duck/Mongolia/29/2011|2011.652
atggcgtctcaaggcaccaaacgatcttatgaacagatggagactggtggagaacgccagaatgccactgagatcagagcgtctgttggaagaatggttggtggaattgggaggttttacatacagatgtgcactgaactcaaactcagcgactatgagggaaggctgatccagaacagcataacaatagagagaatggtcctctctgcatttgatgagaggaggaacaaatacctggaagaacatcccagtgcggggaaggacccgaagaaaactggaggtccaatttatcgaagaagagatgggaagtggatgagagagctgatcttgtatgacaaagaggagatcaggaggatctggcgtcaagcgaataatggagaagatgcaaccgctggtctcactcacctgatgatctggcattccaacctgaatgatgccacataccagagaacaagagctctcgtgcgcactgggatggaccccagaatgtgctctcttatgcaaggatcaactctcccgaggagatctggagctgctggtgcggcagtaaagggagtcgggacgatggtgatggagctaattcggatgataaaacgaggaattaatgatcggaatttctggagaggtgaaaacggacgaaggacaaggattgcatatgagagaatgtgcaacatcctcaaagggaaattccaaacagcagcacaaagagcaatgatggaccaggtgcgagaaagcaggaatcctggaaatgctgaaattgaggatctcatcttcctggcacggtctgcactcatcctgagagggtcagtggcccataagtcctgcttgcctgcttgtgtatacggacttgctgtggccagtggatatgactttgagagagaaggatattccctagttggaatagatcctttccgtctgcttcaaaacagccaggtattcagtctcattagaccaaatgagaatccagcacacaagagtcagttggtgtggatggcatgccattctgcagcattcgaagacctgagagtctcaagtttcatcagagggacaagagtagtcccaagaggacaactatccaccagaggagttcaaattgcttcaaatgagaacatggaaacaatggactccagcactcttgaattgagaagcagatattgggctataaggaccaggagtggaggaaataccaaccaacagagagcatccgcagggcaaatcagtgtacagcccactttctcggtacaaagaaatcttcctttcgaaagagcaaccattatggcggcgttcacagggaatactgaaggcagaacatctgacatgaggactgaaatcataagaatgatggaaagtgccagaccagaagatgtgtctttccaagggcggggagtcttcgagctctcggacgaaaaggcaacgaacccgatcgtgccttcctttgacatgagtaatgaaggatcttatttcttcggagacaatgcagaggagtatgacaattaa
>H4N6_Avian_LC349408_A/duck/Mongolia/372/2010|2010.658
atggcgtctcaaggcaccaaacgatcttatgaacagatggaaactggtggagaacgccagaatgctactgagattagagcatctgttggaagaatggttggtggaattggaaggttttacatacagatgtgcactgaactcaaactcagcgactatgaaggaaggctgattcagaacagcataacaatagagagaatggttctctctgcatttgatgaaaggaggaacaaatacctggaagaacatcctagtgcggggaaggatccgaagaaaactgggggtccaatctacagaaggagagacgggaagtggatgagggagctgattttgtatgacaaagaggagatcaggaggatctggcgtcaagcgaacaacggagaagatgcaactgctggtctcactcatctgatgatctggcattccaacttgaatgatgccacataccagagaacaagagctctcgtgcgtactgggatggatcccagaatgtgctctctgatgcaaggatcaactctcccaaggagatctggagctgctggtgcagcagtaaagggagtcgggacaatggtgatggaactaattcggatgataaagcgagggattaatgatcggaatttctggagaggcgaaaacggacgaaggacaaggattgcatacgagagaatgtgcaacatcctcaaagggaaattccaaacagcagcacaaagagcaatgatggatcaagtgcgggaaagcagaaatcctgggaatgctgaaattgaagatcttatctttctggcgcggtctgcactcatcctgaggggatcagtggcccacaagtcctgcctgcctgcttgtgtgtacggacttgctgtggccagtggatatgactttgagagagaaggatactctctggtcggaatagatcctttccgtctgcttcaaaacagccaggtcttcagtctcattagacccaatgagaatccagcacataagagtcaattggtatggatggcatgccattcagcagcgtttgaagacctgagagtgtcaagtttcatcagagggacaagagtggtcccaagaggacaattatccaccagaggagttcaaattgcgtcaaatgagaacatagaaacaatggactccagcactcttgaacttagaagcagatattgggctataagaaccaggagtggaggaaacaccaaccagcagagggcatctgcaggacaaatcagcgtacaacctaccttctcagtacagagaaatctccctttcgaaagagcgaccatcatggcggcatttacagggaacattgaaggcagaacatctgacatgaggactgaaatcataagaatgatggagagtgccagaccagaagatgtgtctttccaggggcggggagtcttcgagctctcggacgaaaaggcaacgaacccgatcgtgccttcctttgacatgagtaatgaaggatcttatttcttcggagacaatgcagaggagtatgacaattaa
>H4N8_Avian_KU161076_A/goose/Hunan/S2466/2011|2011.438
atggcgtctcaaggcaccaaacgatcttatgaacagatggaaactggtggggaacgccagaatgctactgagatcagagcatctgttggaagaatggttggtggaattggaaggttttacatacagatgtgcactgaactcaaactcagcgactatgaaggaaggctgattcagaacagcataacaatagagagaatggttctctctgcatttgatgaaaggaggaacaaatacctggaagaacatcctagtgcggggaaggatccgaagaaaactgggggtccaatctacagaaggagagacgggaagtggatgagggagctgattctgtatgacaaagaggagatcaggaggatctggcgtcaagcgaacaacggagaagatgcaactgctggtctcactcatctgatgatctggcattccaacttgaatgatgccacataccagagaacaagagctctcgtgcgtactgggatggatcccagaatgtgctctctgatgcaaggatcaactctcccaaggagatctggagctgctggtgcagcagtaaagggagtcgggacaatggtgatggaactaatccggatgataaagcgagggattaatgatcggaatttctggagaggcgaaaacggacgaaggacaaggattgcatacgagagaatgtgcaacatcctcaaagggaaattccaaacagcagcacaaagagcaatgatggatcaaatgcgggaaagcagaaatcctgggaatgctgaaattgaagatctcatctttctggcgcggtctgcactcatcctgaggggatcagtggcccacaagtcctgcctgcctgcttgtgtgtacggacttgctgtggccagtggatatgactttgagagagaaggatactctctggtcggaatagatcctttccgtctgcttcaaaacagccaggtcttcagtctcattagacccaatgagaatccagcacataagagtcaattggtatggatggcatgccattcagcagcgtttgaggacctgagagtgtcaagtttcatcagaggaacaagagtggtcccaagaggacaattatccaccagaggagttcaaattgcgtcaaatgagaacatagaaacaatggactccagcactcttgaacttagaagcagatattgggctataagaaccaggagtggaggaaacaccaaccagcagagggcatctgcaggacaaatcagcgtacaacctaccttctcagtacagagaaatctccctttcgaaagagcgaccattatggcggcatttacagggaacactgaaggcagaacatctgacatgaggactgaaatcataagaatgatggagagtgccagaccagaagatgtgtctttccaggggcggggagtcttcgagctctcggacgaaaaggcaacgaacccgatcgtgccttcctttgacatgagtaatgaaggatcttatttcttcggagacaatgcagaggagtatgacaattaa
>H3N8_Avian_LC339764_A/duck/Mongolia/1047/2009|2009.666
atggcgtctcaaggcaccaaacgatcttatgaacagatggaaactggtggagaacgccagaatgctactgagatcagagcatctgttggaagaatggttggtggaattgggaggttttatatacagatgtgcactgagctcaaactcagcgaccatgaaggaaggctgatccagaacagcataacaatagagagaatggttctctctgcatttgatgaaaggaggaacaaatacctggaagaacatcccagtgcggggaaggacccgaagaaaactggaggtccgatctaccgaaggagagacgggaaatggatgagggagctgattctgtatgacaaagaagagatcaggaggatttggcgtcaagcgaacaatggagaagacgcaaccgctggtctcactcacctgatgatctggcattccaacctaaatgatgccacataccagagaacaagagctctcgtgcgtactgggatggaccccagaatgtgctctctgatgcaaggatcaactctcccgaggaggtctggagctgctggtgcagcagtaaagggtgtcgggacgatggtgatggaactaattcgaatgataaagcgagggattaatgatcgaaatttctggagaggcgaaaatggacgaagaacaaggattgcatatgagagaatgtgcaacatcctcaaagggaaattccaaacagcagcacaaagagcaatgatggatcaggtgcgagaaagcagaaatcctgggaatgctgaaattgaagatctcatctttctggcacgatctgcactcatcctaagaggatcagtggcccataaatcctgcttgcctgcttgtgtgtacggacttgccgtggccagtggatatgactttgagagagaagggtactctctggttggaatagatcctttccgtctgcttcaaaacagccaggtcttcagtctcattagaccaaatgagaatccagcacataagagtcaattggtatggatggcatgccattctgcagcatttgaggacctgagagtctcaagtttcattagagggacaagagtagtcccaagaggacagctatccaccagaggagttcaaattgcttcaaatgaaaacatggaaacaatggactccagcactcttgaactgagaagcagatattgggctataagaaccagaagtggaggaaacaccaaccaacagagagcatctgcaggacaaatcagtgtgcagcccactttctcggtacagagaaatcttcccttcgaaagagcgaccattatggcggcgttcacagggaatactgagggcaggacatctgacatgaggactgaaattataagaatgatggaaagtgccagaccagaagatgtgtctttccaggggcggggagtcttcgagctctcggacgaaaaggcaacgaacccgatcgtgccttcctttgacatgagtaatgaaggatcttatttcttcggagacaatgcagaggagtatgacaattaa
>H6N1_Avian_CY109659_A/duck/Guizhou/2492/2007|2007.367
atggcgtctcaaggcaccaaacgatcttatgaacagatggagaccggtggagaacgccagaatgccactgagatcagagcatctgttggaaggatggttggtggaattgggaggttctacatacagatgtgcactgaactcaaactcagcgactatgaaggaaggctgatccaaaacagcataacaatcgagagaatggttctctctgcatttgatgaaaggaggaacaaatacctggaagaacatcccagtgcggggaaggacccgaagaaaactggaggtccaatttatcgaaggagagatgggaaatgggtgagagaactgatcctgtatgacaaagaggaaatcaggaggatctggcgtcaagcaaataatggagaagacgcaactgctggtcttactcacctgatgatctggcattccaacctgaatgatgccacataccagagaacaagagcactcgtgcgtactggaatggaccctcgaatgtgctcccttatgcagggatcaactctcccgaggagatctggagctgctggtgcagcggtgaagggagtcgggacgatggtgatggagctaattcgaatgataaaacgagggattaatgatcggaatttctggagaggcgaaaatggacgaaggacaaggattgcatatgagagaatgtgcaacatcctcaaagggaaatttcaaacagcagcacaaagagcaatgatggaccaggtgcgagaaagcaggaatcctggaaatgctgaaattgaggatctcatcttcctggcacggtctgcactcatcctgagaggatcagtggcccacaagtcctgcctgcctgcttgtgtgtacggacttgccgtggccagtggatacgactttgagagagaaggatactctctagttggaatagatcctttccgtctgcttcaaaacagccaggtcttcagtctcattagaccaaatgagaatccagcacacaagagtcaattggtgtggatggcgtgccattctgcagcattcgaagacctgagagtctcaagcttcatcagaggaacaagagtagtcccaagaggacaactatccaccagaggagttcaaattgcttcaaacgagaatatggaaacaatggactctagcactcttgaactgaggagcagatattgggctataagaaccaggagtggaggaaacaccaaccaacagagagcatctgcaggacaaatcagtatacagcccactttctcagtacagagaaatcttcccttcgaaagagcgaccattatggcggcgttcacagggaatactgaaggcagaacatcagacatgaggactgaaatcataagaatgatggaaagtgccagaccagaagatgtgtctttccaggggcggggagtcttcgagctctcggacgaaaaggcaacgaacccgatcgtgccttcctttgacatgagtaatgaaggatcttatttcttcggagacaatgcagaggagtatgacaattaa
>H4N8_Avian_LC349392_A/duck/Mongolia/340/2011|2011.671
atggcgtctcaaggcaccaaacgatcttatgaacagatggaaactggtggagaacgccagaatgccactgagatcagagcatctgttggaaggatggtcagtggaattgggaggttttacatacagatgtgcactgaactcaagctcaatgactatgaaggaaggctgatccagaacagcataacgatagagagaatggttctctctgcatttgatgaaaggaggaacaaatacctagaagaacatcccagtgcgggaaaggacccgaagaaaactggaggcccgatataccgaaggagagacggaaaatggacgagagagctgaccttatatgacaaagaggagatcaggagaatctggcgtcaagcaaataatggggaagacgcgactgctggtctcactcacctaatgatctggcattccaacctaaatgatgccacataccaaaggacaagagctctcgtacgcactgggatggaccccaggatgtgttctctgatgcaaggatcaactctcccaaggagatctggagctgctggtgcagcagtaaagggagtcggaacaatggtaatggaattgattcgaatgataaaacgagggattaatgatcggaatttttggagaggtgaaaatggaagaagaacaaggattgcatatgagaggatgtgcaacatcctcaaagggaaattccaaacagcagcacaaagagcaatgatggaccaagtacgggaaagcagaaatcctgggaatgctgaagttgaagatctcatctttctggcacggtctgcactcatcctgaggggatcagtggctcacaaatcctgtttgcctgcttgtgtgtatgggcttgctgtggccagtggatacaactttgagagagagggatactctctagttggagtagatccttttcgtctattacaaaacagccaggtcttcagtctcattagaccaaaggagaatccagcacataagagtcaattagtatggatggcatgccatgctgcagcatttgaggacctgagagtttcaagtttcatcagagggacaagagtagtcccaagagggcaattgtccactagaggagttcaaattgcttcaaatgagaacatggaaacaatggactctagcactcttgaattgaggagccaatattgggccataagaaccaggagtgggggaaataccaaccaacagagagcatctgcgggccaaatcagtgtacagcctactttttcggtacagagaaatcttccttttgaaagagcgaccattatggcggcatttacagggaatactgaaggcaggacatctgacatgaggactgaaatcataagaatgatggaaagtgctaggccagaagatgtgtctttccagggacggggagtcttcgagctctcggacgaaaaggcaacgaacccgatcgtgccttcctttgacatgaataatgaaggatcttatttcttcggagacaatgcagaggagtatgataattaa
>H3N6_Avian_LC367451_A/duck/Mongolia/621/2010|2010.658
atggcgtctcaaggcaccaaacgatcttatgaacagatggaaactggtggagaacgccagaatgctactgagatcagagcatctgttggaagaatggttggtggaattgggaggttttatatacagatgtgcactgagctcaaactcagcgaccatgaaggaaggctgatccagaacagcataacaatagagagaatggttctctctgcatttgatgaaaggaggaacaaatacctggaagaacatcccagtgcggggaaggacccgaagaaaactggaggtccgatctaccgaaggagagacgggaaatggatgagggagctgattctgtatgacaaagaagagatcaggaggatttggcgccaagcgaacaatggagaagacgcaaccgctggtctcactcacctgatgatctggcattccaacctaaatgatgccacataccagagaacaagagctctcgtgcgtactgggatggaccccagaatgtgctctctgatgcaaggatcaactctcccgaggaggtctggagctgctggtgcagcagtaaagggtgtcgggacgatggtgatggaactaattcgaatgataaagcgagggattaatgatcggaatttctggagaggcgaaaatggacgaagaacaaggattgcatatgagagaatgtgcaacatcctcaaagggaaattccaaacagcagcacaaagagcaatgatggatcaggtgcgagaaagcagaaatcctgggaatgctgaaattgaagatctcatctttctagcacgatctgcactcatcctaagaggatcagtggcccataaatcctgcttgcctgcttgtgtgtacggacttgccgtggccagcggatatgactttgagagagaagggtactctctggttggaatagatcctttccgcctgcttcaaaacagccaggtcttcagtctcattagaccaaatgagaatccagcacataagagtcaattggtatggatgacatgccattctgcagcatttgaggacctgagagtctcaagtttcattagagggacaagagtagtcccaagaggacagctatccaccagaggagttcaaattgcttcaaatgagaacatggaaacaatggactccagcactcttgaactgagaagcagatattgggctataagaaccagaagtggaggaaacaccaatcaacagagagcatctgcaggacaaatcagtgtacagcctactttctcggtacagagaaatcttcccttcgaaagagcgaccattatggcggcgttcacagggaatactgagggcaggacatctgacatgaggactgaaattataagaatgatggaaagtgccagaccagaagatgtgtctttccaggggcggggagtcttcgagctctcggacgaaaaggcaacgaacccgatcgtgccttcctttgacatgagtaatgaaggatcttatttcttcggagacaatgcagaggagtatgacaattaa
>H2N8_Avian_KY415760_A/Pigeon/Longquan/LQ67/2016|2016.079
atggcgtctcaaggcaccaaacgatcttatgaacagatggaaactggtggagagcgccagaatgctactgaaatcagagcatcagttggaagaatggttggtggaatcgggagattctacatacaaatgtgcactgagctcaaactcagcgactacgaagggagattgattcagaacagcataacaatagagagaatggttctttctgcatttgatgagagaaggaacagatacttggaagagcatcccagtgctggaaaggatcccaagaaaactgggggtccaatctatagaagaagagacgggaaatggatgagggagctgatcctatatgacaaagaagagatccggaggatttggcgccaggcgaacaatggagaagatgcaactgctggcctcactcacctgatgatatggcactccaatctgaatgatgccacttatcaaagaacaagagcccttgtacgaactgggatggaccccagaatgtgttccctgatgcaaggatcaactctccccaggagatccggagctgcaggtgcagcggtgaagggggttggaacaatggtaatggaactaatttggatgataaagagaggaatcaatgatcggaacttctggaggggtgaaaatggaaggagaacaagaattgcatatgagaggatgtgtaacatcctcaaaggaaaactccaaacggcagcacaaagagcaatgatggaccaagtacgggaaagcaggaatccaggaaatgctgaagttgaagatcttctctttatagcacggtcggcactcatactgagaggatcagtggcccacaaatcctgcctgcctgcttgtgtgtatggacttgctgtagcaagcgggtacgattttgaaagagagggatattccttggtcggaatagatccattccgcctgcttcaaaacagccaggtgttcagcctcattaggccaaacgagaatccagcacacaagagccagctggtatggatggcatgtcattctgcagcatttgaagacttgagagtgtcgagcttcatcagaggaacaagggtgcttccgagaggacagctgtccacgagaggagttcagattgcctcgaatgagaacatggagacaatggattccagcactcttgaactgagaagcagatactgggctataaggaccagaagtggagggaatactaatcaacaaagagcatctgcaggacaaatcagtgttcaaccaactttctcagtacagagaaaccttcctttcgagagagcaaccatcatggcagcattcacggggaacaccgaaggcagaacatccgacatgagaactgagatcataagaatgatggagagtgccaaaccagaagatgtgtctttccaggggcggggagtcttcgagctctcggacgaaaaggcaacgaacccgatcgtgccttcctttgacatgagcaatgagggatcttatttcttcggagacaatgcagaggagtatgacaattaa
>H12N5_Avian_AB593480_A/duck/Vietnam/G18/2009|2009.038
atggcgtctcaaggcaccaaacgatcttatgaacagatggaaactggtggagaacgccagaatgctactgagatcagagcatctgttgggagaatggtcggtggaattgggagattctacatacagatgtgcactgagctcaaactcagcgactatgaagggagactgatccaaaacagcatgacaatagagagaatggttctctctgcatttgatgaaaggaggaacaaatatctggaagaacaccccagtgcggggaaagatccgaagaaaaccggaggtccaatctacagaaggagagacggaaagtggatgagagagctaattctgtatgacaaagaggagatcaggaggatttggcgtcaagcgaacaacggagaagacgcaactgctggtctcactcatctgatgatctggcattccaatgtgaatgatgccacatatcagagaacaagagctctcgtgcgtactgggatggaccctagaatgtgctccctgatgcaaggatcaaccctcccaagaaggtctggagctgctggtgcagcagtaaagggagttgggacaatggtgatggaactgattcggatgataaagcgggggatcaatgaccggaatttctggagaggcgagaatggaaggagaacaaggattgcatatgagagaatgtgcaacatcctcaaagggaaattccaaacagcagcacaacgagcaatgatggaccaggtgcgagaaagcagaaatcctgggaatgctgaaattgaagaccttatcttcctagcacggtctgcactcatcctgagagggtcagtggctcataagtcctgcttgcctgcttgtgtatatggacttgctgtggccagtggatatgactttgagagagagggatactctctggtcggaattgatcctttccgtctgctccagaacagccaggtattcagcctcattagaccaaatgagaatccggcacataagagtcagctagtatggatggcatgccattctgcagcatttgaagacctgagagtatcaagcttcatcagaggaacaagggtggtcccaagaggacaactgtccaccagaggggttcaaatagcttcaaatgagaacatggaaacaatggactccagcactcttgaactgagaagcagatactgggctataaggaccagaagtggaggaaacaccaaccaacagagagcatcagcaggacaaatcagtgtacagcctactttctcggtacagaggaatcttccttttgagagagcgaccattatggcggcattcacagggaacactgaaggcaggacatctgacatgaggactgaaatcataagaatgatggaaagtgccagaccagaagatgtgtctttccaggggcggggagtcttcgagctctcggacgaaaaggcaacgaacccgatcgtgccttcctttgacatgagtaacgagggatcttatttcttcggagacaatgcagaggagtatgacaattaa
>H4N3_Avian_KU160860_A/duck/Fujian/S1487/2009|2009.258
atggcgtctcaaggcaccaaacgatcttatgagcagatggaaactggtggagaacgccagaatgctactgaaatcagagcatctgttgggagaatggtcggtggaattgggagattctacatacagatgtgcactgagctcaaactcagcgactatgaagggagactaattcaaaacagcataacaatagagagaatggttctctctgcattcgatgaaaggaggaacaaatatctagaagaacaccccagtgcagggaaggatccgaagaaaaccgggggtccaatctacagaaggagagacgggaagtggataagagagctaattttgtatgacaaagaggagatcaggaggatttggcgtcaagcgaacaatggagaagacgcaactgctggtctcactcatctgatgatctggcattccaacctgaatgatgccacatatcagagaacaagagctctcgtgcgtactgggatggaccctagaatgtgctccctgatgcaaggatcaaccctcccaagaagatctggagctgctggtgcagcagtgaagggagttgggacaatggtgatggaactgattcggatgataaagcggggaatcaatgaccggaatttctggaggggcgagaatggacggagaacaaggattgcatatgagagaatgtgcaacattctcaaggggaaattccaaacagcagcacaacgagcaatgatggaccaggtgcgagaaagcagaaatcctggaaatgctgaaattgaagacctcatcttccaggcacggtctgcactcatcctgagaggatcagtggctcataagtcctgcctgcctgcttgtgtatatggacttgctgtggccagtggatatgactttgagagagagggatactccctggtcggaattgatcctttccgtctgcttcagaacagccaagtgttcagcctcattagaccaaatgagaatccggcacataagagtcagctagtatggatggcatgccattctgcagcatttgaagacctgagagtattaagcttcatcagaggaacaagagtagtcccaagaggacaactgtccaccagaggagttcaaatagcttcaaatgagaacatggaaacaatggactccagcactcttgaactgagaagcagatactgggctataaggaccagaagtggaggaaacaccaaccaacagagagcatctgcaggacaaatcagtgtacagcctactttctcggtacaaagaaatcttcctttcgagagagcgaccattatggcggcattcacagggaacactgaaggcaggacatccgacatgagaactgaaatcatcagaatgatggaaagtgccagaccagaagatgtgtctttccaggggcggggagtcttcgagctctcggacgaaaaggcaacgaacccgatcgtgccttcctttgacatgagtaacgagggatcttatttcttcggagacaatgcagaggagtatgacaattaa
>H4N6_Avian_LC339780_A/duck/Mongolia/1099/2009|2009.666
atggcgtctcaaggcaccaaacgatcttatgaacagatggaaactggtggagaacgccagaatgctactgagatcagagcatctgttggaagaatggttggtggaattgggaggttttacatacagatgtgcactgaactcaaactcagcgactatgaagggaggctgattcagaacagcataacaatagagagaatggttctctctgcatttgatgaaaggaggaacaaatacctggaagaacatcctagtgcggggaaggatccgaagaaaactgggggtccaatctacagaaggagagacgggaagtggatgagggagctgattctgtatgacaaagaggagatcaggaggatttggcgtcaagcgaacaacggagaagatgcaactgctggtctcactcatctgatgatctggcattccaacttgaatgatgccacataccagagaacaagagctctcgtgcgtactgggatggatcccagaatgtgctctctgatgcaaggatcaactctcccaaggagatctggagctgctggtgcagcagtaaagggagtcgggacaatggtgatggaactaattcggatgataaagcgagggattaatgatcggaatttctggagaggcgaaaacggacgaaggacaaggattgcatacgagagaatgtgcaacatcctcaaagggaaattccaaacagcagcacaaagagcaatgatggatcaagtgcgggaaagcagaaatcctgggaatgctgaaattgaagatcttatctttctggcgcggtctgcactcatcctgagaggatcagtggcccacaagtcctgcctgcctgcttgtgtgtacggacttgctgtggccagtggatatgactttgagagagaaggatactctctggtcggaatagatcctttccgtctgcttcaaaacagccaggtcttcagtctcattagacccaatgagaatccagcacataagagtcaattggtatggatggcatgccattcagcagcgtttgaagacctgagagtgtcaagtttcatcagagggacaagagtggtcccaagaggacaattatccaccagaggagttcaaattgcgtcaaatgagaacatagaaacaatggactccagcactcttgaacttagaagcagatattgggctataagaaccaggagtggaggaaacaccaaccagcagagggcatctgcaggacaaatcagcgtacaacctaccttctcagtacagagaaatctccctttcgaaagagcgaccattatggcggcatttacagggaacactgaaggcagaacatctgacatgaggactgaaatcataagaatgatggagagtgccagaccagaagatgtgtctttccaggggcggggagtcttcgagctctcggacgaaaaggcaacgaacccgatcgtgccttcctttgacatgagtaatgaaggatcttatttcttcggagacaatgcagaggagtatgacaattaa
>H4N6_Avian_LC339788_A/duck/Mongolia/1117/2009|2009.666
atggcgtctcaaggcaccaaacgatcttatgaacagatggaaactggtggagaacgccagaatgctactgagatcagagcatctgttggaagaatggttggtggaattgggaggttttacatacagatgtgcactgaactcaaactcagcgactatgaagggaggctgattcagaacagcataacaatagagagaatggttctctctgcatttgatgaaaggaggaacaaatacctggaagaacatcctagtgcggggaaggatccgaagaaaactgggggtccaatctacagaaggagagacgggaagtggatgagggagctgattctgtatgacaaagaggagatcaggaggatttggcgtcaagcgaacaacggagaagatgcaactgctggtctcactcatctgatgatctggcattccaacttgaatgatgccacataccagagaacaagagctctcgtgcgtactgggatggatcccagaatgtgctctctgatgcaaggatcaactctcccaaggagatctggagctgctggtgcagcagtaaagggagtcgggacaatggtgatggaactaattcggatgataaagcgagggattaatgatcggaatttctggagaggcgaaaacggacgaaggacaaggattgcatacgagagaatgtgcaacatcctcaaagggaaattccaaacagcagcacaaagagcaatgatggatcaagtgcgggaaagcagaaatcctgggaatgctgaaattgaagatcttatctttctggcgcggtctgcactcatcctgagaggatcagtggcccacaagtcctgcctgcctgcttgtgtgtacggacttgctgtggccagtggatatgactttgagagagaaggatactctctggtcggaatagatcctttccgtctgcttcaaaacagccaggtcttcagtctcattagacccaatgagaatccagcacataagagtcaattggtatggatggcatgccattcagcagcgtttgaagacctgagagtgtcaagtttcatcagagggacaagagtggtcccaagaggacaattatccaccagaggagttcaaattgcgtcaaatgagaacatagaaacaatggactccagcactcttgaacttagaagcagatattgggctataagaaccaggagtggaggaaacaccaaccagcagagggcatctgcaggacaaatcagcgtacaacctaccttctcagtacagagaaatctccctttcgaaagagcgaccattatggcggcatttacagggaacactgaaggcagaacatctgacatgaggactgaaatcataagaatgatggagagtgccagaccagaagatgtgtctttccaggggcggggagtcttcgagctctcggacgaaaaggcaacgaacccgatcgtgccttcctttgacatgagtaatgaaggatcttatttcttcggagacaatgcagaggagtatgacagttaa
>H10N8_Avian_KP287951_A/duck/Jiangxi/4759/2009|2009.200
atggcgtctcaaggcaccaaacgatcttatgagcagatggaaactggtggagaacgccagaatgccactgagatcagagcatctgttgggagaatggtcggtggaattgggagattctacatacagatgtgcactgagctcaaactcagcgactatgaagggagactaatccaaaacagcataacaatagagagaatggttctctctgcatttgatgaaaggaggaacaaatatctggaagaacaccccagtgcggggaaggatccgaagaaaaccggaggtccaatctacaaaaggagagacggaaagtggatgagagagctaattctgtatgacaaagaggaaatcaggaggatttggcgtcaagcgaacaacggagaagacgcaactgctggtctcactcatctgatgatctggcattccaacctgaatgatgccacatatcagagaacaagagctctcgtgcgtactgggatggaccctagaatgtgctccctgatgcaaggatcaaccctcccaagaagatctggagctgctggtgcagcagtaaagggagttgggacaatggtgatggaactgattcggatgataaagcgggggatcaatgacaggaatttctggagaggcgagagtggacggagaacaaggattgcatatgagagaatgtgtaacatcctcaaagggaaattccaaacagcagcacaacgggcaatgatggaccaggtgcgagaaagcagaaatcctgggaatgctgaaattgaagaccttatcttcctggcacggtctgcactcatcctgagaggatcagtggcccataagtcctgcttgcctgcttgtgtatatggacttgctgtggccagtggatatgactttgagagagagggatactctctggtaggaattgatcctttccgtctacttcagaacagccaggtgttcagcctcattagaccaaatgagaatccggcacataagagtcagctggtatggatggcatgccattctgcagcatttgaagacctgagagtatcaagcttcatcagaggaacaagggtggtcccaagaggacaactgtccaccagaggggttcagatagcttcaaatgagaacatggaaacaatggactccaacactcttgaactgaggagcagatactgggctataaggaccagaagtggaggaaacaccaatcaacagagagcatctgcaggacaaatcagtgtacagcctactttctcggtacagagaaatcttcctttcgagagagcaaccattatggctgcattcacagggaacactgaaggcaggacatccgacatgaggactgaaatcataagaatgatggaaagtgccagaccagaagatgtgtctttccaggggcggggagtcttcgagctctcggacgaaaaggcaacgaacccgatcgtgccttcctttgacatgagtaacgagggatcttatttcttcggagacaatgcagaggagtatgacaattaa
>H3N6_Avian_LC371827_A/duck/Hokkaido/221/2008|2008.860
atggcgtctcaaggcaccaaacgatcttatgagcagatggaaactggtggagaacgccagaatgctactgagatcagagcatctgttgggagaatggtcggtggaattgggagattctacatacagatgtgcactgagctcaaactcagtgactatgaagggagactaatccaaaacagcataacaatagagagaatggttctctctgcatttgatgaaaggaggaacaaatatctggaagaacaccccagtgcggggaaggatccgaagaaaaccggaggtccaatctacagaaggagagacggaaagtggatgagagagctaattctgtatgacaaagaggagatcaggaggatttggcgtcaagcgaacaacggagaagacgcaactgctggtctcactcatctgatgatctggcattccaacctgaatgatgcaacatatcagagaacaagagctctcgtgcgtactgggatggaccctagaatgtgctccctgatgcaaggatcaaccctcccaaggagatctggagctgctggtgcagcagtaaagggagttgggacaatggtgatggaactgattcggatgataaaacgggggatcaatgaccggaatttctggagaggcgagaatggacggagaacaaggattgcatatgagagaatgtgcaacatcctcaaagggaaattccaaacagcagcacaacgagcaatgatggaccaggtgcgagaaagcagaaatcctgggaatgctgaaattgaagaccttatcttcctggcacggtccgcactcatcctgagaggatcagtggcccataagtcctgcttgcctgcttgtgcatatggacttgctgtggccagtggatatgactttgagagagagggatactctctggtcggaattgatcctttccgtctgcttcagaacagccaggtattcagcctcattagaccaaatgagaatccggcacataagagtcagctggtatggatggcatgccattctgcagcatttgaagacctgagagtatcaagcttcatcagaggaacaagggtggtcccaagaggacaactgtccaccagaggggttcaaatagcttcaaatgaaaacatggaaacaatggactccagcactcttgaactgagaagcagatactgggctataaggaccagaagtggaggaaacaccaaccaacagagagcatctgcaggacaaatcagtgtacagcctactttctcggtacagagaaatcttcctttcgagagagcgaccattatggcggcattcacagggaacactgaaggcaggacatccgacatgaggactgaaatcataagaatgatggaaagtgccagaccagaagatgtgtctttccaggggcggggagtcttcgagctctcggacgaaaaggcaacgaacccgatcgtgccttcctttgacatgaataacgagggatcttatttcttcggagacaatgcagaggagtatgacaattaa
>H4N6_Avian_KJ690582_A/duck/China/J1/2012|2012.751
atggcgtctcaaggcaccaaacgatcttatgaacagatggagaccggtggagaacgccagaatgccactgagatcagagcatctgttggaaggatggttggtggaattgggaggttctacatacagatgtgcaccgaactcaaactcagcgactatgaaggaaggctgatccaaaacagcataacaatcgagagaatggttctctctgcatttgatgaaaggagaaacaaatacctggaagaacatcccagtgcggggaaggacccgaagaaaactggaggtccaatttaccgaaggagagatgggaaatgggtgagagaactgatcctgtatgacaaagaggagatcaggaggatctggcgtcaagcgaataatggagaagacgcaactgctggtctcactcatctgatgatctggcattccaacctgaatgatgccacataccagagaacaagagcactcgtgcgtactggaatggacccccgaatgtgctccctcatgcaaggatcaactctcccgaggagatctggagctgctggtgcagcggtgaagggagtcgggacgatggtgatggagctaattcgaatgataaaacgagggattaatgatcggaatttctggagaggcgaaaatggacgaaggacaaggattgcatatgagagaatgtgcaacatcctcaaagggaaatttcaaacagcagcacaaagagcaatgatggaccaggtgcgagaaagcaggaatcctggaaatgctgaaattgaggatctcatcttcctggcacggtctgcactcatcctgagaggatcagtggcccataagtcctgcctgcctgcttgtgtgtacggacttgccgtggccagtggatacgactttgaaagagaagggtactctctagttggaatagatcctttccgtctgcttcaaaacagccaggtcttcagtctcattagacccaatgagaacccagcacacaagagtcagttggtgtggatggcatgccattctgcagcattcgaagacctgagagtctcaagcttcatcagaggaacaagagtagtcccaagaggacaactatccaccagaggggttcaaattgcttcaaacgagaatatggaaacaatggactctagcactcttgaactgaggagcagatattgggctataagaaccaggagtggaggaaacaccaaccaacagagagcatctgcaggacaaatcagtgtacagcccactttctcagtacagagaaatcttcccttcgaaagagcgaccattatggcggcattcacaggaaatactgaaggtagaacatcagacatgaggactgaaatcataagaatgatggaaagtgccagaccagaagatgtgtctttccaggggcggggagtcttcgagctctcggacgaaaaggcaacgaacccgatcgtgccttcctttgacatgaataatgaaggatcttatttcttcggagacaatgcagaggagtatgacaattaa
>H11N2_Avian_HM745399_A/duck/Jiangxi/k0701/2009|2009.534
atggcgtctcaaggcaccaaacgatcttatgaacagatggagaccggtggagaacgccagaatgccactgagatcagagcgtctgttggaaggatggttggtggaattgggaggttctacatacagatgtgcactgaactcaaactcagtgattatgaaggaaggctgatccaaaacagcataacaatcgagagaatggttctctctgcatttgatgaaaggaggaacaaatacctggaagaacatcccagtgcggggaaggacccgaagaaaactggaggtccaatttatcgaaggagagatgggaaatgggtgagagaactgattctgtatgataaagaggagatcaggaggatctggcgtcaagcgaataatggagaagacgcaactgctggtctcactcacctgatgatctggcattccaacctgaatgatgccacataccagagaacaagagcactcgtgcgtactggaatggacccccgaatgtgctcccttatgcaaggatcaactctcccgaggagatctggagctgctggtgcagcagtgaagggagtcgggacgatggtgatggagctaattcgaatgataaaacgagggattaatgatcggaatttctggagaggtgaaaatgggcgaaggacaaggattgcatatgagagaatgtgcaatatcctcaaagggaaatttcaaacagcagcacaaagagcaatgatggaccaggtgcgagaaagcaggaatcctggaaatgctgaaattgaggatctcatcttcctggcacggtctgcactcatcctgagaggatcagtggcccataagtccagcctgcctgcttgtgtgtacggacttgctgtggccagtggatacgactttgagagagaaggatactctctagttggaatagatcctttccgtctgcttcaaaacagccaggtcttcagtctcattagaccaaatgagatccagccccacaggagtcaattggtggggatggcatgccattctgcagcattcgaagacctgagagtctcaagcttcatcagaggaacaagagtagtcccaagaggacaactatccaccagaggagttcaaattgcttcaaacgagaatatggaaacaatggactctagcactcttgaactgagaagcagatattgggctataagaaccaggagtggaggaaataccaaccaacagagagcatctgcaggacaaatcagtgtacagcccactttctcagtacagagaaatcttcccttcgaaagagcgaccattatggcggcattcacagggaatactgaaggcagaacatcagacatgagaactgaaatcataagaatgatggagagtgccagaccagaagatgtgtctttccaggggcggggagtcttcgagctctcggacgaaaaggcaacgaacccgatcgtgccttcctttgacatgagtaatgaaggatcttatttcttcggagacaatgcagaggaatatgacaattaa
>H3N2_Avian_LC132913_A/duck/Mongolia/124/2015|2015.660
atggcgtctcaaggcaccaaacgatcttatgaacagatggaaactggtggagaacgccagaatgctactgaaatcagagcatctgttggaagaatggttggtggaattgggaggttttatatacagatgtgcactgagctcaaactcagcgaccatgaaggaaggctgatccagaacagcataacaatagagagaatggttctctctgcatttgatgaaaggaggaacaaatacctggaagaacatcccagtgcggggaaggacccgaagaaaactggaggtccgatctaccgaaggagagacgggaaatggataagggagctgattctgtatgacaaagaagagatcaggaggatttggcgtcaagcgaacaatggagaagacgcaaccgctggtctcactcacctgatgatctggcattccaacctaaatgatgccacataccagagaacaagagctctcgtgcgtactggaatggaccccagaatgtgctctctgatgcaaggatcaactctcccgaggaggtctggagctgctggtgcagcagtaaagggtgtcgggacgatggtgatggaactaattcgaatgataaagcgagggattaatgatcggaatttctggagaggcgaaaatggacgaagaacaaggattgcatatgagagaatgtgcaacatcctcaaagggaaattccaaacagcagcacaaagagcaatgatggatcaggtgcgagaaagcagaaaccctgggaatgctgaaattgaagatctcatctttctggcacgatctgcactcatcctgagaggatcagtggcccataaatcctgcttgcctgcttgtgtgtacggacttgccgtggccagtggatatgactttgagagagaagggtactctctggttggaatagatcctttccgtctgcttcaaaacagccaggtcttcagtctcattagaccaaatgagaatccagcacataagagtcaattggtatggatggcatgccattctgcagcatttgaggacctgagagtctcaagtttcattagagggacaagagtagtcccaagaggacagctatccaccagaggagttcaaattgcttcaaatgaaaacatggaaacaatggactccagcactcttgaactgagaagcagatattgggctataagaaccagaagtggaggaaacaccaaccaacagagagcatctgcaggacaaatcagtgtgcagcccactttctcggtacagagaaatcttcccttcgaaagagcgaccattatggcggcgttcacagggaatactgaaggcaggacatctgacatgaggactgaaattataagaatgatggaaagtgccagaccagaagatgtgtctttccaggggcggggagtcttcgagctctcggacgaaaaggcaacgaacccgatcgtgccttcctttgacatgagtaatgaaggatcttatttcttcggagacaatgcagaggagtatgacaattaa
>H3N3_Avian_LC349312_A/duck/Mongolia/235/2014|2014.663
atggcgtctcaaggcaccaaacgatcttatgaacagatggaaactggtggagaacgccagaatgctactgagatcagagcatctgttggaagaatggttggtggaattgggaggttttatatacagatgtgcactgagctcaaactcagcgaccatgaaggaaggctgatccagaacagcataacaatagagagaatggttctctctgcatttgatgaaaggaggaacaaatacctggaagaacatcccagtgcggggaaggacccgaagaaaactggaggtccaatctaccgaaggagagacgggaaatggatgagggagctgattctgtatgacaaagaagagatcaggaggatttggcgtcaagcgaacaatggagaagacgcaaccgctggtctcactcacctgatgatctggcattccaacctaaatgatgccacataccagagaacaagagctctcgtgcgtactggaatggaccccagaatgtgctctctgatgcaaggatcaactctcccgaggaggtctggagctgctggtgcagcagtaaagggtgtcgggacgatggtgatggaactaattcgaatgataaagagagggattaatgatcggaatttctggagaggcgaaaatggacgaagaacaaggattgcatatgagagaatgtgcaacatcctcaaagggaaattccaaacagcagcacaaagagcaatgatggatcaggtgcgagaaagcagaaatcccgggaatgctgaaattgaagatctcatctttctggcacgatctgcactcatcctaagaggatcagtggcccataaatcctgcttgcctgcttgtgtgtacggacttgccgtggccagtggatatgactttgagagagaagggtactctctggttggaatagatcctttccgtctgcttcaaaacagccaggtcttcagtctcattagaccaaatgagaatccagcacataagagtcaattggtatggatggcatgccattctgcagcatttgaggacctaagagtctcaagtttcattagagggacaagagtagtcccaagaggacagctatccaccagaggagttcaaattgcttcaaatgaaaacatggaaacaatggactccagcacacttgaactgagaagcagatattgggctataagaaccagaagtggaggaaacaccaaccaacagagagcatctgcaggacaaatcagtgtgcagcccactttctcagtacagagaaatcttcccttcgaaagagcgaccattatggcggcgttcacagggaatactgagggcaggacatctgacatgagaactgaaattataagaatgatggaaagtgccagaccagaagatgtgtctttccaggggcggggagtcttcgagctctcggacgaaaaggcaacgaacccgatcgtgccttcctttgacatgagtaatgaaggatcttatttcttcggagacaatgcagaggagtatgacaattaa
>H6N5_Avian_CY109283_A/duck/Guizhou/888/2006|2006.123
atggcgtctcaaggcaccaaacgatcttatgaacagatggaaactggtggagaacgccagaatgccactgagatcagagcatctgttggaagaatggttggtggaattgggaggttttacatacagatgtgcactgaactcaaactcagcgactatgaaggaaggctgatccagaacagcataacaatagagagaatggttctctctgcatttgatgaaaggaggaacaaatatctggaagaacatcccagtgcagggaaagatccgaagaaaactggaggtccaatttatagaaggagggacgggaaatggatgagagagctgattctgtatgacaaagaagagatcaggaggatctggcgtcaagcgaacaatggagaagacgcaactgctggtctcactcacctaatgatctggcattccaacctaaatgatgccacataccagagaaccagagccctcgtacgtactggaatggaccccagaatgtgctctctgatgcagggatcaactctcccgaggagatctggagctgctggtgcagcagtaaagggagtcgggacgatggtgatggaactaattcggatgattaaacgagggattaatgatcggaatttctggagaggcgaaaatggacgaagaacgaggattgcatatgagaggatgtgtaacatcctcaaaggaaaattccaaacagcagcacaaagagcaatgatggaccaggtgcgggaaagcagaaatcctgggaatgctgaaattgaagatctcatctttctggcacggtctgcgctcattctgagaggatcagtggcccataagtcctgcctgcctgcttgtgtgtacggacttgctgtggccagtggatatgactttgagagagaagggtactctctagttggaatagatcctttccgtctgcttcaaaacagccaggtcttcagtctcattagaccaaatgagaatccagcacacaagagtcaattggtatggatggcatgccattctgcagcatttgaggacctgagagtctcaagcttcatcagagggacaagagtagtcccaagaggacaactatccaccagaggagttcaaattgcttcaaatgaaaacatggaaacaatggactccagcactcttgaactgagaagcagatattgggctataagaaccaggagcggaggaaacaccaaccaacagagagcatctgcaggacaaatcagtgttcagcctactttctcggtacagagaaatcttccctttgaaagagcgaccattatggcggcgttcactggaaatactgagggcagaacatctgacatgaggactgaaataataagaatgatggaaagtgccagaccagaagatgtgtccttccaggggcggggagtcttcgagctctcggacgaaaaggcaacgaacccgatcgtgccttcctttgacatgagtaatgaaggatcttatttcttcggagacaatgcagaagagtatgacaattaa
>H6N1_Avian_CY109299_A/duck/Guizhou/1426/2006|2006.200
atggcgtctcaaggcaccaaacgatcttatgaacagatggaaactggtggagaacgccagaatgccactgagatcagagcatctgttggaagaatggttggtggaattgggaggttttacatacagatgtgcactgaactcaaactcagcgactatgaaggaagggtgatccagaacagcataacaatagagagaatgattctctctgcatttgatgaaaggaggaacaaatacctggaagaacatcccagtgcggggaaggacccgaagaagactggaggtccaatttatcgaaggagagacgggaaatgggtgagagagctgattctatatgacaaagaggaaatcaggaggatctggcgtcaagcaaacaatggagaagacgcaactgctggtctcactcacctgatgatctggcattccaatctaaatgatgccacataccagagaacaagagctctcgtgcgtactggaatggaccccagaatgtgttctctgatgcaaggatcaactctcccgaggagatccggagctgctggtgcagcagtaaagggagtcggaacgatggtgatggaactaattcggatgataaaacgagggattaatgatcggaatttctggagaggcgaaaatggacgaagaacaaggattgcatatgagagaatgtgcaacatcctcaaagggaaattccaaacggcggcacaaagagcaatgatggaccaggtgcgagaaagcagaaatcctgggaatgctgaaatcgaagatctcatcttcctggcacggtctgcgctcatcctgagagggtcagtggcccataagtcctgcttgcctgcgtgtgtatacggacttgctgtggccagtggatatgactttgagagagaagggtactctctagtcggaatagaccctttccgtctgcttcaaaacagccaggtcttcagtctcattagaccaaatgagaatccagcacacaagagtcaattggtttggatggcatgccattctgcagcatttgaagacctgagagtctcaagtttcatcagaggaacaagagtagtcccaagaggacaactatccaccagaggagttcaaattgcttcaaatgagaacatggaaacaatggattccagcactcttgaactgagaagcagatattgggctataagaaccaggagtggaggaaacaccaatcagcagagggcatctgcaggacaaatcagtgtacaacctactttctcggtacagagaaatctccccttcgaaagaacaaccattatggcggcgttcacagggaatactgagggcagaacatctgacatgagaactgaaatcataaggatgatggaaagtgccagaccagaggatgtgtctttccaggggcggggagtcttcgagctctcggacgaaaaggcaacgaacccgatcgtgccttcctttgacatgagtaatgaagggtcttatttcttcggagacaatgcagaggagtatgacaattaa
>H6N2_Avian_CY109291_A/duck/Guizhou/1084/2006|2006.123
atggcgtctcaaggcaccaaacgatcttatgaacagatggaaactggtggagaacgccagaatgccactgagatcagagcatctgttggaagaatggttggtggaattgggaggttttacatacagatgtgcactgaactcaaactcagcgactatgaaggaagggtgatccagaacagcataacaatagagagaatggttctctctgcatttgatgaaaggaggaacaaatacctggaagaacatcccagtgcggggaaggacccgaagaagactggaggtccaatttatcgaaggagagacgggaaatgggtgagagagctgattctatatgacaaagaggaaatcaggaggatctggcgtcaagcaaacaatggagaagacgcaactgctggtctcactcacctgatgatctggcattccaatctaaatgatgccacataccagagaacaagagctctcgtgcgtactggaatggaccccagaatgtgttctctgatgcaaggatcaactctcccgaggagatccggagctgctggtgcagcagtaaagggagtcggaacgatggtgatggaactaattcggatgataaaacgagggattaatgatcggaatttctggagaggcgaaaatggacgaagaacaaggattgcatatgagagaatgtgcaacatcctcaaagggaaattccaaacggcggcacaaagagcaatgatggaccaggtgcgagaaagcagaaatcctgggaatgctgaaatcgaagatctcatcttcctggcacggtctgcgctcatcctgagagggtcagtggcccataagtcctgcttgcctgcgtgtgtatacggacttgctgtggccagtggatatgactttgagagagaagggtactctctagtcggaatagaccctttccgtctgcttcaaaacagccaggtcttcagtctcattagaccaaatgagaatccagcacacaagagtcaattggtttggatggcatgccattctgcagcatttgaagacctgagagtctcaagtttcatcagaggaacaagagtagtcccaagaggacaactatccaccagaggagttcaaattgcttcaaatgagaacatggaaacaatggattccagcactcttgaactgagaagcagatattgggctataagaaccaggagtggaggaaacaccaatcagcagagggcatctgcaggacaaatcagtgtacaacctactttctcggtacagagaaatctccccttcgaaagaacaaccattatggcggcgttcacagggaatactgagggcagaacatctgacatgagaactgaaatcataaggatgatggaaagtgccagaccagaggatgtgtctttccaggggcggggagtcttcgagctctcggacgaaaaggcaacgaacccgatcgtgccttcctttgacatgagtaatgaagggtcttatttcttcggagacaatgcagaggagtatgacaattaa
>H6N1_Avian_HM145069_A/duck/Hunan/177/2005|2005.500
atggcgtctcaaggcaccaaacgatcttatgagcagatggaaactggtggagaacgccagaatgctactgagatcagagcatctgttggaagaatggttggtggaattgggagattttatatacagatgtgcactgagctcaaactcagcgaccatgaaggaaggctgatccagaacagcataacaatagagagaatggttctctctgcatttgatgaaaggaggaacaaatacctggaagaacatcccagtgcggggaaggacccgaagaaaactggaggtccaatctaccgaaggagagacgggaaatggatgagggagctgattctgtatgacaaagaagagatcaggaggatttggcgtcaagcgaacaatggagaagacgcaaccgctggtctcactcacctgatgatctggcattccaatctaaatgatgccacataccagaggacaagagctctcgtgcgtactgggatggaccccagaatgtgctctctgatgcaaggatcaactctcccgaggagatctggagctgctggtgcagcagtaaagggtgtcgggacaatggtgatggaactaattcgaatgataaagcgagggattaatgatcggaatttctggagaggcgaaaatggacgaaggacaaggattgcatatgagagaatgtgcaacatcctcaaagggaaattccaaacagcagcacaaagagcaatgatggatcaggtgcgagaaagcagaaatcctgggaatgctgaaattgaagatctcatctttctggcacgatctgcactcatcctgagaggatcagtggcccataaatcctgcctgcctgcttgtgtgtacggacttgccgtggccagtggatatgactttgagagagaagggtactccctggttggaatagatcctttccgtctgcttcaaaacagccaggtcttcagtctcattagaccaaatgagaatccagcacataagagtcaattggtatggatggcatgccattctgcagcatttgaagacctgagagtctcaagtttcattagagggacaagagtagtcccaagaggacagctatccaccagaggagttcaaattgcttcaaatgagaacatggaaacaatggactccagcactcttgaactgagaagcagatattgggccataagaaccagaagtggaggaaacaccaaccagcagagagcatctgcaggacaaatcagtgtacagcctactttctcggtacagagaaatcttcccttcgaaagagcgaccattatggcggcctttacagggaatactgagggcagaacatctgacatgaggactgaaattataagaatgatggaaagtgccagaccagaagatgtgtctttccaagggcggggagtcttcgagctctcggacgaaaaggcaacgaacccgatcgtgccttcctttgacatgagtaatgaaggatcttatttcttcggagacaatgcagaggagtatgacaattaa
>H3N2_Avian_KC261670_A/duck/Jiangsu/26/2004|2004.367
atggcgtctcaaggcaccaaacgatcttatgaacagatggaaactggtggagagcgccagaatgctactgagatcagagcatctgttggaagaatggttagtggcattgggaggttctacatacagatgtgcacagaactcaaactcagtgactatgaagggagactgatccagaacagcataacaatagagagaatggtactttctgcatttgatgaaagaaggaacaggtacctggaagaacaccccagtgcggggaaggaccctaagaaaactggaggtccaatttatcggaggagagacgggaaatgggtgagggagctgattctgtacgacaaagaggagatcaggaggatttggcgccaagcgaacaatggagaggacgcaactgctggtcttacccacctgatgatatggcattccaatctgaatgatgccacatatcagagaacgagagctctcgtgcgtacaggaatggaccccaggatgtgctctctgatgcaaggatcaactctcccgaggagatctggagctgccggtgcagcagtgaagggggtaggaacaatggtgatggagctgattcggatgataaaacgagggatcaacgaccggaatttctggagaggcgaaaatggaagaagaacaaggattgcatatgagagaatgtgcaatatcctcaaagggaaattccaaacagctgcacaaagagcaatgatggatcaagtgcgagagagcagaaatcctgggaatgctgaaattgaagatctcatttttctggcacggtctgcactcatcctgagaggatcagtggcccataagtcctgcttgcctgcttgtgtgtacggacttgcagtggccagtggatatgacttcgagagagaaggatactctctggttggaatagatcctttccgtctgcttcaaaacagccaggtctttagtctcattaggccaaatgaaaatccagcacataagagtcaattagtgtggatggcatgccactctgcagcattcgaggaccttagagtctcaagtttcatcagagggacaagagtggtcccaagaggacagctgtccaccagaggggttcaaattgcttcaaatgagaacatggaagcaatggactccaacacccttgaactgagaagtagatattgggctataagaaccaggagcggagggaacaccaaccaacagagggcatctgcagggcagatcagcgttcagcccactttctcggtacagagaaatcttcccttcgaaagagcgaccattatggcagcatttacaggaaatactgaaggcaggacgtctgacatgaggactgaaatcataagaatgatggaaagtgccagaccagaagatgtgtcattccaagggcggggagtcttcgagctctcggacgaaaaggcaacgaacccgatcgtgccttcctttgacatgagtaatgaaggatcttatttcttcggagacaatgcagaggagtatgacaattaa
>H3N2_Avian_KJ917391_A/chicken/Guangdong/01/2013|2013.123
atggcgtctcaaggcaccaaacgatcttatgaacagatggaaactggtggagaacgccagaatgctactgagatcagagcatctgttggaagaatggttggtggaattgggaggttttatatacagatgtgcactgagctcaaactcagcgaccatgaaggaaggctgatccagaacagcataacaatagagagaatggttctctctgcatttgatgaaaggaggaacaaatacctggaagaacatcccagtgcggggaaggacccgaagaaaactggaggtccaatctaccgaaggagagacgggaaatggatgagggagctgattctgtatgacaaagaagagatcaggaggatttggcgtcaagcgaacaatggagaagacgcaaccgctggtctcactcacctgatgatctggcattccaacctaaatgatgccacataccagagaacaagagctctcgtgcgtactgggatggaccccagaatgtgctctctgatgcaaggatcaactctcccgagaagatctggagctgctggtgcagcagtaaagggtgtcgggacgatggtaatggaactaattcgaatgataaagcgagggattaatgatcggaatttctggagaggcgaaaatggacgaagaacaaggattgcatatgagagaatgtgcaacatcctcaaagggaaattccaaacagcagcacaaagagcaatgatggatcaggtgcgagaaagcagaaatcctgggaatgctgaaattgaagatctcatctttctggcacgatctgcactcatcctgagagggtcagtggcccataaatcctgcttgcctgcttgtgtgtacggacttgccgtggccagtggatatgattttgaaagagaagggtactctctggttggaatagatcctttccgtctgcttcaaaacagccaggtcttcagtctcatcagaccaaatgagaatccagcacataagagtcaattggtatggatggcatgccattctgcagcatttgaggacctgagagtctcaagtttcattagaggaacaaggatggtcccaagaggacagctatccaccagaggagttcaaattgcttcaaatgagaacatggaaacaatggactccagcactcttgaactgagaagcagatattgggccataagaaccagaagtggaggaaacaccaaccaacagagggcatctgcaggacagatcagcgttcagcccactttctcggtacagagaaatcttcccttcgaaagagcgaccattatggcagcatttacaggaaatactgagggcagaacgtctgacatgaggactgaaatcataagaatgatggaaagtgccagaccagaagatgtgtcattccaggggcggggagtcttcgagctctcggacgaaaaggcaacgaacccgatcgtgccttcctttgacatgaataatgaaggatcttatttcttcggagacaatgcagaggagtatgacaattaa
>H11N9_Avian_CY025200_A/sharp-tailed_sandpiper/Australia/6/2004|2004.500
atggcgtctcaaggcaccaaacgatcttatgaacagatggagactggtggagaacgccagaatgccactgagatcagagcatctgttggaagaatggttggtggaattgggaggttttacatacagatgtgcactgaactcaaaatcagcgactatgaaggaaggctgatccagaacagcataacaatagagagaatggttctctctgcatttgatgaaaggaggaacaaatacctggaagaacatcccagtgcggggaaggacccgaagaaaactggaggtccaatttatcgaaggagagatgggaaatgggtgagggagctgatcctgtatgacaaagaggagatcaggaggatctggcgtcgagcgaacaatgaagaagacgcaactgctggtctcactcacctgatgatctggcattccaacctgaatgatgccacataccagagaacaagagctctcgtgcgtactgggatggaccccagaatgtgctctcttatgcaaggatcaactctcccgaggagatctggagctgctggtgcagcagtaaagggagtcgggacgatggtgatggagttaattcggatgataaaacgagggattaatgatcggaatttctggagaggcgaaaatggacgaaggacaaggattgcatatgagagaatgtgcaacatcctcaaagggaaattccaaacagcagcacaaagagcaatgatggaccaggtgcgagaaagcaggaatcctggaaatgctgaaattgaggatctcatctttctggcacggtctgcactcatcctgagaggatcagtggcccataagtcctgcctgcctgcttgtgtgtacggactggccgtggccagtggatatgactttgagagagaagggtactctctagttggaatagatcctttccgtctgcttcaaaacagccaggtcttcagtctcattagaccaaatgagaatccagcacacaagagtcagttggtgtggatggcatgccattctgcagcattcgaagacctgagagtctcaagtttcatcagagggacaagagtagtcccaagaggacaactatccaccagaggagttcaaattgcttcaaatgagaacatggaaacaatggactccagcactcttgaattgagaagcagatattgggccataagaaccaggagtggaggaaataccaatcaacagagagcatctgcaggacaaatcagtgtacagcccactttctcagtacagagaaatcttcccttcgaaagagcgaccattatggcggcgttcacagggaatactgagggcagaacatctgacatgaggactgaaatcataagaatgatggaaagcgccagaccagaagatgtgtctttccaggggcggggagtcttcgagctctcggacgaaaaggcaacgaacccgatcgtgccttcctttgacatgagtaatgaaggatcttatttcttcggagacaatgcagaggagtatgataattaa
>H11N9_Avian_CY029884_A/sharp-tailed_sandpiper/Australia/10/2004|2004.500
atggcgtctcaaggcaccaaacgatcttatgaacagatggagactggtggagaacgccagaatgccactgagatcagagcatctgttggaagaatggttggtggaattgggaggttttacatacagatgtgcactgaactcaaaatcagcgactatgaaggaaggctgatccagaacagcataacaatagagagaatggttctctctgcatttgatgaaaggaggaacaaatacctggaagaacatcccagtgcggggaaggacccgaagaaaactggaggtccaatttatcgaaggagagatgggaaatgggtgagggagctgatcctgtatgacaaagaggagatcaggaggatctggcgtcgagcgaacaatgaagaagacgcaactgctggtctcactcacctgatgatctggcactccaacctgaatgatgccacataccagagaacaagagctctcgtgcgtactgggatggaccccagaatgtgctctcttatgcaaggatcaactctcccgaggagatctggagctgctggtgcagcagtaaagggagtcgggacgatggtgatggagttaattcggatgataaaacgagggattaatgatcggaatttctggagaggcgaaaatggacgaaggacaaggattgcatatgagagaatgtgcaacatcctcaaagggaaattccaaacagcagcacaaagagcaatgatggaccaggtgcgagaaagcaggaatcctggaaatgctgaaattgaggatctcatctttctggcacggtctgcactcatcctgagaggatcagtggcccataagtcctgcctgcctgcttgtgtgtacggactggccgtggccagtggatatgactttgagagagaagggtactctctagttggaatagatcctttccgtctgcttcaaaacagccaggtcttcagtctcattagaccaaatgagaatccagcacacaagagtcagttggtgtggatggcatgccattctgcagcattcgaagacctgagagtctcaagtttcatcagagggacaagagtagtcccaagaggacaactatccaccagaggagttcaaattgcttcaaatgagaacatggaaacaatggactccagcactcttgaattgagaagcagatattgggccataagaaccaggagtggaggaaataccaatcaacagagagcatctgcaggacaaatcagtgtacagcccactttctcagtacagagaaatcttcccttcgaaagagcgaccattatggcggcgttcacagggaatactgagggcagaacatctgacatgaggactgaaatcataagaatgatggaaagcgccagaccagaagatgtgtctttccaggggcggggagtcttcgagctctcggacgaaaaggcaacgaacccgatcgtgccttcctttgacatgagtaatgaaggatcttatttcttcggagacaatgcagaggagtatgataattaa
>H6N8_Avian_HM145230_A/duck/Hunan/3748/2004|2004.500
atggcgtctcaaggcaccaaacgatcttatgaacagatggaaactggtggagaacgccagaatgccactgagatcagagcatctgttggaagaatggttggtggaattgggaggttttacatacagatgtgcactgagctcaaactcagcgactatgaaggaaggctgattcagaatagcataacaatagagagaatggtcctctctgcatttgatgaaaggaggaacaaatacctggaagaacatcccagtgcagggaaggacccgaagaaaactggaggtccaatttatcgaagaagagacgggaaatggatgagagagctgattctatatgacaaagaggaaatcagaaggatctggcgtcaagcgaataatggagaagacgcaactgctggtctcactcacctgatgatctggcattccaatctaaatgatgccacataccagagaacaagagctctcgtgcgtactggaatggaccccagaatgtgctccctgatgcaaggatcaactctcccgaggagatctggagctgctggtgcagcagtaaagggagtcggaacgatggtgatggaactaattcggatgataaagcgagggatcaatgatcggaatttctggagaggcgaaaatggacgaagaacaaggattgcatatgagagaatgtgcaacatcctcaaagggaaatttcaaacagcagcacaaagagcaatgatggaccaggtgcgagaaagcagaaatcccgggaatgctgaaatcgaagatttaaccttcttggcacggtctgcactcatcctgagaggatcagtggcccataagtcctgcttgcctgcgtgtgtgtatggacttgccgtggccagtggatatgactttgagagagaagggtactctctagttggaatagaccctttccgtctgcttcaaaacagccaggtcttcagtctcattagaccaaatgagaatccagcacacaagagtcaattggtgtggatggcatgccattctgcagcatttgaagacctgagagtctcaagtttcatcagagggacaagagtagtcccaagaggacaactatccaccagaggagttcaaattgcttcaaatgagaacatggaaacaatggactccagcactcttgaactgaggagcagatattgggctataaggaccaggagtggaggaaacaccaatcaacagagagcatctgcaggacaaatcagtgtacaacctactttctcggtacagagaaatcttcccttcgaaagagcgaccattatggcggcgttcacagggaatactgagggcagaacatcagacatgaggactgaaatcataaagatgatggaaagtgccagaccagaggatgtgtctttccaggggcggggagtcttcgagctctcggacgaaaaggcaacgaacccgatcgtgccttcctttgacatgagcaatgaaggatcttatttcttcggagacaatgcagaggagtatgacaattaa
>H5N8_Avian_KU042799_A/goose/Zhejiang/925104/2014|2014.732
atggcgtctcaaggcaccaaacgatcttatgaacagatggagactggtggagaacgccagaatgccactgaaatcagagcatctgttggaagaatggttggtggaattgggaggttttacatacagatgtgcactgaactcaaactcagcgattatgaggggagactgatccagaacagcataacaatagaaagaatggtcctctctgcatttgatgaaaggaggaacaagtacctggaagaacatcccagagcggggaaagacccaaagaaaactggaggtccaatctacagaagaagagacggaaagtgggtgagggagctaattctgtatgacaaagaagagatcaggaggatctggcgtcaagcaaatagtggagaagatgcgactgctggtctcactcatctgatgatctggcactctaacctgaatgatgccacataccagagaacaagagctctcgtgcgcactggaatggatcccagaatgtgctctctgatgcaaggatcaactctcccaaggaggtctggagctgctggtgcagcagtgaagggggtcggaacaatgggaatagaattgattcggatgataaagcgagggattaatgatcggaatttctggagaggcgaaaatggacgaaggacaaggattgcctatgagagaatgtgcaacatcctcaaagggaaatttcaaacagcagcacaaagagcaatgatggatcaagtgcgagaaagcaggaatcctgggaatgctgaaattgaagatctcatctttctggcacggtctgcactcatcctgagaggatcggtggcccataagtcctgcttgcctgcctgtgtttacggacttgctgtggccagtggatatggctttgagagagaagggtactctctggtcggaatagaccctttccgtctgcttcaaaacagccaggtcttcagtctcattagaccaaatgaaaacccagcacataaaagccaattggtatggatggcatgccattcagcagcgtttgaggacctgagggtatcaagtttcatcagaggaacaagagtggtcccaagaggacaattatccaccagaggagttcaaattgcatctaatgaaaacatggaaacaatggactccagcactcttgaattgaggagcagatactgggctataagaaccaggagtgggggaaccaccaaccaacagagagcttctgcaggacaaatcagcgtacaacctaccttctcagtacagagaaatcttcccttcgaaagagcgaccatcatggcggcatttgcagggaacactgaaggcaggacatctgacatgaggactgaaatcataagaatgatggaaagtgccaaaccagaagatgtgtccttccaggggcggggagtcttcgagctctcggacgaaaaggcaacgaacccgatcgtgccttcctttgacatgagtaacgaaggatcttatttcttcggagacaatgcagaggagtatgacaattaa
>H5N6_Avian_KU042789_A/goose/Zhejiang/925106/2014|2014.732
atggcgtctcaaggcaccaaacgatcttatgaacagatggagactggtggagaacgccagaatgccactgaaatcagagcatctgttggaagaatggttggtggaattgggaggttttacatacagatgtgcactgaactcaaactcagcgattatgaggggagactgatccagaacagcataacaatagaaagaatggtcctctctgcatttgatgaaaggaggaacaagtacctggaagaacatcccagagcggggaaagacccaaagaaaactggaggtccaatctacagaagaagagacggaaagtgggtgagggagctaattctgtatgacaaagaagagatcaggaggatctggcgtcaagcaaatagtggagaagatgcgactgctggtctcactcatctgatgatctggcactctaacctgaatgatgccacataccagagaacaagagctctcgtgcgcactggaatggatcccagaatgtgctctctgatgcaaggatcaactctcccaaggaggtctggagctgctggtgcagcagtgaagggggtcggaacaatgggaatagaattgattcggatgataaagcgagggattaatgatcggaatttctggagaggcgaaaatggacgaaggacaaggattgcctatgagagaatgtgcaacatcctcaaagggaaatttcaaacagcagcacaaagagcaatgatggatcaagtgcgagaaagcaggaatcctgggaatgctgaaattgaagatctcatctttctggcacggtctgcactcatcctgagaggatcggtggcccataagtcctgcttgcctgcctgtgtttacggacttgctgtggccagtggatatggctttgagagagaagggtactctctggtcggaatagaccctttccgtctgcttcaaaacagccaggtcttcagtctcattagaccaaatgaaaacccagcacataaaagccaattggtatggatggcatgccattcagcagcgtttgaggacctgagggtatcaagtttcatcagaggaacaagagtggtcccaagaggacaattatccaccagaggagttcaaattgcatctaatgaaaacatggaaacaatggactccagcactcttgaattgaggagcagatactgggctataagaaccaggagtgggggaaccaccaaccaacagagagcttctgcaggacaaatcagcgtacaacctaccttctcagtacagagaaatcttcccttcgaaagagcgaccatcatggcggcatttgcagggaacactgaaggcaggacatctgacatgaggactgaaatcataagaatgatggaaagtgccaaaccagaagatgtgtccttccaggggcggggagtcttcgagctctcggacgaaaaggcaacgaacccgatcgtgccttcctttgacatgagtaacgaaggatcttatttcttcggagacagtgcagaggagtatgacaattaa
>H5N8_Avian_KP732660_A/duck/Eastern_China/S0215/2014|2014.123
atggcgtctcaaggcaccaaacgatcttatgaacagatggaaactggtggagaacgccagaatgccactgaaatcagagcatctgttggaagaatggttggtggaattgggaggttttacatacagatgtgcactgaactcaaactcagcgattatgaggggagactgatccagaacagcataacaatagaaagaatggtcctctctgcatttgatgaaaggaggaacaagtacctggaagaacatcccagtgcggggaaggacccaaagaaaactggaggtccaatctacagaagaagagacggaaagtgggtgagggagctgattctgtatgacaaagaagagatcaggaggatctggcgtcaagcaaataatggagaagatgcaactgctggtctcactcatctgatgatctggcactccaacctgaatgatgccacataccagagaacaagagctctcgtgcgcactggaatggatcccagaatgtgctctctgatgcaaggatcaactctcccaaggaggtctggagctgctggtgcagcagtaaaaggggtcggaacaatggtaatggaattgattcggatgataaagcgagggattaatgatcggaatttctggagaggcgaaaatggacgaaggacaaggattgcctatgagagaatgtgcaacatcctcaaaggaaaatttcaaacagcagcacaaagagcaatgatggatcaagtgcgagaaagcaggaatcctgggaatgctgaaattgaagatctcatctttctggcacggtctgcactcatcctgagaggatcggtggcccataagtcctgcttgcctgcctgtgtttacggacttgctgtggccagtggatatggctttgagagagaagggtactctctggtcggaatagaccctttccgtctgcttcaaaacagccaggtcttcagtctcattagaccaaatgaaaacccagcacataaaagccaattggtatggatggcatgccattcagcagcgtttgaggacctgagggtatcaagtttcatcagagggacaagagtggtcccaagaggacaattatccaccagaggagttcaaattgcatctaatgaaaacatggaaacaatggactccagcactcttgaattgaggagcagatactgggctataagaaccaggagtgggggaaccaccaaccaacagagagcttctgcaggacaaatcagcgtacaacctaccttctcagtacagagaaatcttcccttcgaaagagcgaccatcatggcggcatttgcagggaacactgaaggcaggacatctgacatgaggactgaaatcataagaatgatggaaagtgccaaaccagaagatgtgtccttccaggggcggggagtcttcgagctctcggacgaaaaggcaacgaacccgatcgtgccttcctttgacatgagtaacgaaggatcttatttcttcggagacaatgcagaggagtatgacaattga
>H5N8_Avian_KU042798_A/goose/Zhejiang/925037/2014|2014.732
atggcgtctcaaggcaccaaacgatcttatgaacagatggagactggtggagaacgccagaatgccactgaaatcagagcatctgttggaagaatggttggtggaattgggaggttttacatacagatgtgcactgaactcaaactcagcgattatgaggggagactgatccagaacagcataacaatagaaagaatggtcctctctgcatttgatgaaaggaggaacaagtacctggaagaacatcccagagcggggaaagacccaaagaaaactggaggtccaatctacagaagaagagacggaaagtgggtgagggagctaattctgtatgacaaagaagagatcaggaggatctggcgtcaagcaaatagtggagaagatgcgactgctggtctcactcatctgatgatctggcactctaacctgaatgatgccacataccagagaacaagagctctcgtgcgcactggaatggatcccagaatgtgctctctgatgcaaggatcaactctcccaaggaggtctggagctgctggtgcagcagtgaagggggtcggaacaatgggaatagaattgattcggatgataaagcgagggattaatgatcggaatttctggagaggcgaaaatggacgaaggacaaggattgcctatgagagaatgtgcaacatcctcaaagggaaatttcaaacagcagcacaaagagcaatgatggaccaggtgcgagaaagcagaaatcctgggaatgctgaaattgaagatctcatctttctggcacggtctgcactcatcctgagaggatcagtggcccataagtcctgtctgcctgcttgtgtatatggacttgctgtggccagtggatatggctttgagagagaaggatactctctagtcggaatagatcctttccgtttgcttcaaaacagtcaggtcttcagtctcattagaccaaatgagaatccagcacataagagtcaactggtatggatggcatgccattcagcagcatttgaggacctgagagtatcaagcttcatcagaggaacaagagtgattccaagaggacaactatccaccagaggagttcaaattgcatctaatgagaacatggaaacaatggattccagcactcttgaattgaggagcagatattgggctataagaaccaggagtggaggaaacaccaaccagcagagagcttctgcaggacaaatcagcgtacagcctactttctcagtgcagaggaatcttcccttcgaaagagcgaccatcatggcagcattcgcagggaacactgaaggcaggacatccgacatgaggactgaaatcataagaatgatggaaagtgccaaaccagaagatgtgtctttccaggggcggggagtcttcgagctctcggacgaaaaggcaacgaacccgatcgtgccttcctttgacatgagtaacgaaggatcttatttcttcggagacaatgcagaggagtatgacaattaa
>H5N8_Avian_KX013030_A/goose/Eastern_China/CZ/2013|2013.860
atggcgtctcaaggcaccaaacgatcttatgaacagatggaaactggtggagaacgccagaatgccactgaaatcagagcatccgttggaagaatggttggtggaattgggaggttttacatacagatgtgcactgaactcaaactcagcgattatgaggggagactgatccagaacagcataacaatagaaagaatggttctctctgcatttgatgaaaggaggaacaagtacctggaagaacatcccagtgcggggaaggacccaaagaaaactggaggtccaatctacagaagaagagacggaaagtgggtgagggagctaattctgtatgacaaagaagagatcaggaggatctggcgtcaagcaaataatggagaagatgcaactgctggtctcactcatctgatgatctggcactccaacctgaatgataccacataccagagaacaagagctctcgtgcgcactggaatggatcccagaatgtgctctctgatgcaaggatcaactctcccaaggaggtctggagctgctggtgcagcagtaaaaggggtcggaacaatggtaatggaattgattcggatgataaagcgagggattaatgatcggaatttctggagaggcgaaaatggacgaaggacaaggattgcctatgagagaatgtgcaacatcctcaaagggaaatttcaaacagcagcacaaagagcaatgatggatcaagtgcgagaaagcaggaatcctgggaatgctgaaattgaagatctcatctttctggcacggtctgcactcatcctgagaggatcggtggcccataagtcctgcttgcctgcctgtgtttacggacttgctgtggccagtggatatgactttgagagagaagggtactctctggtcggaatagaccctttccgtctgcttcaaaacagccaggtcttcagtctcattagaccaaatgaaaacccagcacataaaagccaattggtatggatggcatgccattcagcagcgtttgaggacctgagggtatcaagtttcatcagagggacaagagtggtcccaagaggacaattatccaccagaggagttcaaattgcatctaatgaaaacatggaaacaatggactccagcactcttgaattgaggagcagatactgggctataagaaccaggagtgggggaaccaccaaccaacagagagcttctgcaggacaaatcagcgtacaacctaccttctcagtacagagaaatcttcccttcgaaagagcgaccatcatggcggcatttacagggaacactgaaggcaggacatctgacatgaggactgaaatcataagaatgatggaaagtgccaaaccagaagatgtgtccttccaggggcggggagtcttcgagctctcggacgaaaaggcaacgaacccgatcgtgccttcctttgacatgagtaacgaaggatcttatttcttcggagacaatgcagaggagtatgacaattaa
>H5N8_Avian_KJ476671_A/duck/Zhejiang/W24/2013|2013.868
atggcgtctcaaggcaccaaacgatcttatgaacagatggaaactggtggagaacgccagaatgccactgaaatcagagcatctgttggaagaatggttggtggaattgggaggttttacatacagatgtgcactgaactcaaactcagcgattatgaggggagactgatccagaacagcataacaatagaaagaatggttctctctgcatttgatgaaaggaggaacaagtacctggaagaacatcccagtgcggggaaggacccaaagaaaactggaggtccaatctacagaagaagagacggaaagtgggtgagggagctaattctgtatgacaaagaagagatcaggaggatctggcgtcaagcaaataatggagaagatgcaactgctggtctcactcatctgatgatctggcactccaacctgaatgatgccacataccagagaacaagagctctagtgcgcactggaatggatcccagaatgtgctctctgatgcaaggatcaactctcccaaggaggtctggagctgctggtgcagcagtaaaaggggtcggaacaatggtaatggaattgattcggatgataaagcgagggattaatgatcggaatttctggagaggcgaaaatggacgaaggacaaggattgcctatgagagaatgtgcaacatcctcaaaggaaaatttcaaacagcagcacaaagagcaatgatggatcaagtgcgagaaagcaggaatcctgggaatgctgaaattgaagatctcatctttctggcacggtctgcactcatcctgaaaggatcggtggcccataagtcctgcttgcctgcctgtgtttacggacttgctgtggccagtggatatgactttgagagagaagggtattctctggtcggaatagaccctttccgtctgcttcaaaacagccaggtcttcagtctcattagaccaaatgaaaacccagcacataaaagccaattggtatggatggcatgccattcagcagcgtttgaggacctgagggtatcaagtttcatcagagggacaagagtggtcccaagaggacaattatccaccagaggagttcaaattgcatctaatgaaaacatggaaacaatggactccagcactcttgaattgaggagcagacactgggctataagaaccaggagtgggggaaccaccaaccaacagagagcttctgcaggacaaatcagcgtacaacctaccttctcagtacagagaaatcttcccttcgaaagagcgaccatcatggcagcatttacagggaacactgaaggcaggacatctgacatgaggactgaaatcataagaatgatggaaagtgccaaaccagaagatgtgtccttccaggggcggggagtcttcgagctctcggacgaaaaggcaacgaacccgatcgtgccttcctttgacatgagtaacgaaggatcttatttcttcggagacaatgcagaggagtatgacaattaa
>H5N8_Avian_KT221075_A/goose/Shandong/WFSG1/2014|2014.274
atggcgtctcaaggcaccaaacgatcttatgaacagatggaaactggtggagaacgccagaatgccactgaaatcagagcatctgttggaagaatggttggtggaattgggaggttttacatacagatgtgcactgaactcaaactcagcgattatgaggggagactgatccagaacagcataacaatagaaagaatggttctctctgcatttgatgaaaggaggaacaagtacttggaagaacatcccagtgcggggaaggacccaaagaaaactggaggtccaatctacagaagaagagacggaaagtgggtgagggagctaattctgtatgacaaagaagagatcaggaggatctggcgtcaagcaaataatggagaagatgcaactgctggtctcactcatctgatgatctggcactccaacctgaatgataccacataccagagaacaagagctctcgtgcgcactggaatggatcccagaatgtgctctctgatgcaaggatcaactctcccaaggaggtctggagctgctggtgcagcagtaaaaggggtcggaacaatggtaatggaattgattcggatgataaagcgagggattaatgatcggaatttctggagaggcgaaaatggacgaaggacaaggattgcctatgagagaatgtgcaacatcctcaaagggaaatttcaaacagcagcacaaagagcaatgatggatcaagtgcgagaaagcaggaatcctgggaatgctgaaattgaagatctcatctttctggcacggtctgcactcatactgagaggatcggtggcccataagtcctgcttgcctgcctgtgtttacggacttgctgtggccagtggatatgactttgagagagaagggtactctctggtcggaatagaccctttccgtctgcttcaaaacagccaggtcttcagtctcattagaccaaatgaaaacccagcacataaaagccaattggtatggatggcatgccattcagcagcgtttgaggacctgagggtatcaagtttcatcagagggacaagagtggccccaagaggacaattatccaccagaggagttcaaattgcatctaatgaaaacatggaaacaatggactccagcactcttgaattgaggagcagatactgggctataagaaccaggagtgggggaaccaccaaccaacagagagcttctgcaggacaaatcagcgtacaacctaccttctcagtacagagaaatcttcccttcgaaagagcgaccatcatggcggcatttacagggaacactgaaggcaggacatctgacatgaggactgaaatcataagaatgatggaaagtgccaaaccagaagatgtgtccttccaggggcggggagtcttcgagctctcggacgaaaaggcaacgaacccgatcgtgccctcctttgacatgagtaacgaaggatcttatttcttcggagacaatgcagaggagtatgacaattaa
>H5N8_Avian_KT221083_A/goose/Yangzhou/0420/2014|2014.299
atggcgtctcaaggcaccaaacgatcttatgaacagatggaaactggtggagaacgccagaatgccactgaaatcagagcatctgttggaagaatggttggtggaattgggaggttttacatacagatgtgcactgaactcaaactcagcgattatgaggggagactgatccagaacagcataacaatagaaagaatggttctctctgcatttgatgaaaggaggaacaagtacttggaagaacatcccagtgcggggaaggacccaaagaaaactggaggtccaatctacagaagaagagacggaaagtgggtgagggagctaattctgtatgacaaagaagagatcaggaggatctggcgtcaagcaaataatggagaagatgcaactgctggtctcactcatctgatgatctggcactccaacctgaatgataccacataccagagaacaagagctctcgtgcgcactggaatggatcccagaatgtgctctctgatgcaaggatcaactctcccaaggaggtctggagctgctggtgcagcagtaaaaggggtcggaacaatggtaatggaattgattcggatgataaagcgagggattaatgatcggaatttctggagaggcgaaaatggacgaaggacaaggattgcctatgagaggatgtgcaacatcctcaaagggaaatttcaaacagcagcacaaagagcaatgatggatcaagtgcgagaaagcaggaatcctgggaatgctgaaattgaagatctcatctttctggcacggtctgcactcatactgagaggatcggtggcccataagtcctgcttgcctgcctgtgtttacggacttgctgtggccagtggatatgactttgagagagaagggtactctctggtcggaatagaccctttccgtctgcttcaaaacagccaggtcttcagtctcattagaccaaatgaaaacccagcacataaaagccaattggtatggatggcatgccattcagcagcgtttgaggacctgagggtatcaagtttcatcagagggacaagagtggccccaagaggacaattatccaccagaggagttcaaattgcatctaatgaaaacatggaaacaatggactccagcactcttgaattgaggagcagatactgggctataagaaccaggagtgggggaaccaccaaccaacagagagcttctgcaggacaaatcagcgtacaacctaccttctcagtacagagaaatcttcccttcgaaagagcgaccatcatggcggcatttacagggaacactgaaggcaggacatctgacatgaggactgaaatcataagaatgatggaaagtgccaaaccagaagatgtgtccttccaggggcggggagtcttcgagctctcggacgaaaaggcaacgaacccgatcgtgccctcctttgacatgagtaacgaaggatcttatttcttcggagacaatgcagaggagtatgacaattaa
>H5N8_Avian_KT221067_A/goose/Jiangsu/QD5/2014|2014.156
atggcgtctcaaggcaccaaacgatcttatgaacagatggaaactggtggagaacgccagaatgccactgaaatcagagcatctgttggaagaatggttggtggaattgggaggttttacatacagatgtgcactgaactcaaactcagcgattatgaggggagactgatccagaacagcataacaatagaaagaatggttctctctgcatttgatgaaaggaggaacaagtacctggaagaacatcccagtgcggggaaggacccaaagaaaactggaggtccaatctacagaagaagagacggaaagtgggtgagggagctaattctgtatgacaaagaagagatcaggaggatctggcgtcaagcaaataatggagaagatgctactgctggtctcactcatctgatgatctggcactccaacctgaatgataccacataccagagaacaagagctctcgtgcgcactggaatggatcccagaatgtgctctctgatgcaaggatcaactctcccaaggaggtctggagctgctggtgcagcagtaaaaggggtcggaacaatggtaatggaattgattcggatgataaagcgagggattaatgatcggaatttctggagaggcgaaaatggacgaaagacaaggattgcctatgagagaatgtgcaacatcctcaaagggaaatttcaaacagcagcacaaagagcaatgatggatcaagtgcgagaaagcaggaatcctgggaatgctgaaattgaagatctcatctttctggcacggtctgcactcatactgagaggatcggtggcccataagtcctgcttgcctgcctgtgtttacggacttgctgtggccagtggatatgactttgagagagaagggtactctctggtcggaatagaccctttccgtctgcttcaaaacagccaggtcttcagtctcattagaccaaatgaaaacccagcacataaaagccaattggtatggatggcatgccattcagcagcgtttgaggacctgagggtatcaagtttcatcagagggacaagagtggtcccaagaggacaattatccaccagaggagttcaaattgcatctaatgaaaacatggaaacaatggactccagcactcttgaattgaggagcagatactgggctataagaaccaggagtgggggaaccaccaaccaacagagagcttctgcaggacaaatcagcgtacaacctaccttctcagtacagagaaatcttcccttcgaaagagcgaccatcatggcggcatttacagggaacactgaaggcaggacatctgacatgaggactgaaatcataagaatgatggaaagtgccaaaccagaagatgtgtccttccaggggcggggagtcttcgagctctcggacgaaaaggcaacgaacccgatcgtgccttcctttgacatgagtaacgaaggatcttatttcttcggagacaatgcagaggagtatgacaattaa
>H5N8_Avian_KX013022_A/duck/Eastern_China/JY/2014|2014.008
atggcgtctcaaggcaccaaacgatcttatgaacagatggaaactggtggagaacgccagaatgccactgaaatcagagcatctgttggaagaatggttggtggaattgggaggttttacatacagatgtgcactgaactcaaactcagcgattatgaggggagactgatccagaacagcataacaatagaaagaatggttctctctgcatttgatgaaaggaggaataagtacctggaagaacatcccagtgcggggaaggacccaaagaaaactggaggtccaatctacagaagaagagacggaaagtgggtgagggagctaattctgtatgacaaagaagagatcaggaggatctggcgtcaagcaaataatggagaagatgcaactgctggtctcactcatctgatgatctggcactccaacctgaatgataccacataccagagaacaagagctctcgtgcgcactggaatggatcccagaatgtgctctctgatgcaaggatcaactctcccaaggaggtctggagctgctggtgcagcagtaaaaggggtcggaacaatggtaatggaattgattcggatgataaagcgagggattaatgatcggaatttctggagaggcgaaaatggacgaaggacaaggattgcctatgagagaatgtgcaacatcctcaaagggaaatttcaaacagcagcacaaagagcaatgatggatcaagtgcgagaaagcaggaatcctgggaatgctgaaattgaagatctcatctttctggcacggtctgcactcatcctgagaggatcggtggcccataagtcctgcttgcctgcctgtgtttacggacttgctgtggccagtggatatgactttgagagagaagggtactctctggtcggaatagaccctttccgtctgcttcaaaacagccaggtcttcagtctcattagaccaaatgaaaacccagcacataaaagccaattggtatggatggcatgccattcagcagcgtttgaggacctgagggtatcaagtttcatcagagggacaagagtggtcccaagaggacaattatccaccagaggagttcaaattgcatctaatgaaaacatgggaacaatggactccagcactcttgaattgaggagcagatactgggctataagaaccaggagtgggggaaccaccaaccaacagagagcttctgcaggacaaatcagcgtacaacctaccttctcagtacagagaaatcttcccttcgaaagagcgaccatcatggcggcatttacagggaacactgaaggcaggacatctgacatgaggactgaaatcataagaatgatggaaagtgccaaaccagaagatgtgtccttccaggggcggggagtcttcgagctctcggacgaaaaggcaacgaacccgatcgtgccttcctttgacatgagtaacgaaggatcttatttcttcggagacaatgcagaggagtatgacaattaa
>H5N8_Avian_KJ476672_A/duck/Zhejiang/6D18/2013|2013.951
atggcgtctcacggcaccaaacgatcttatgaacagatggaaactggtggagaacgccagaatgccactgaaatcagagcatctgttggaagaatggttggtggaattgggaggttttacatacagatgtgcactgaactcaaactcagcgattatgaggggagactgatccagaacagcataacaatagaaagaatggttctctctgcatttgatgaaaggaggaacaagtacctggaagaacatcccagtgcggggaaggacccaaagaaaactggaggtccaatctacagaagaagagacggaaagtgggtgagggagctaattctgtatgacaaagaagagatcaggaggatctggcgtcaagcaaataatggagaagatgcaactgctggtctcactcatctgatgatctggcactccaacctgaatgataccacataccagagaacaagagctctcgtgcgcactggaatggatcccagaatgtgctctctgatgcaaggatcaactctcccaaggaggtctggagctgctggtgcagcagtaaaaggggtcggaacaatggtaatggaattgattcggatgataaagcgagggattaatgatcggaatttctggagaggcgaaaatggacgaaggacaaggattgcctatgagagaatgtgcaacatcctcaaagggaaatttcaaacagcagcacaaagagcaatgatggatcaagtgcgagaaagcaggaatcctgggaatgctgaaattgaagatctcatctttctggcacggtctgcactcatcctgagaggatcggtggcccataagtcctgcttgcctgcctgtgtttacggacttgctgtggccagtggatatgactttgagagagaagggtactctctggtcggaatagaccctttccgtctgcttcaaaacagccaggtcttcagtctcattagaccaaatgaaaacccagcacataaaagccaattggtatggatggcatgccattcagcagcgtttgaggacctgagggtatcaagtttcatcagagggacaagagtggtcccaagaggacaattatccaccagaggagttcaaattgcatctaatgaaaacatggaaacaatggactccagcactcttgaattgaggagcagatactgggctataagaaccaggagtgggggaaccaccaaccaacagagagcttctgcaggacaaatcagcgtacaacctaccttctcagtacagagaaatcttcccttcgaaagagcgaccatcatggcggcatttacagggaacactgaaggcaggacatctgacatgaggactgaaatcataagaatgatggaaagtgccaaaccagaagatgtgtccttccaggggcggggagtcttcgagctctcggacgaaaaggcaacgaacccgatcgtgccttcctttgacatgagtaatgaaggatcttatttcttcggagacaatgcagaggagtatgacaattaa
>H5N6_Avian_KU143405_A/duck/Wenzhou/YHQL22/2014|2014.953
atggcgtctcaaggcaccaaacgatcttatgaacagatggaaactggtggagagcgccagaatgctactgaaatcagggcatctgttggaagaatgattagtggcattgggaggttctacatacagatgtgcacagaactcaaactcagtgaccatgaagggagactgatccagaacagcataacaatagagagaatggtactttctgcatttgatgaaagaaggaacaggtacctggaagagcaccccagtgcggggaaggaccctaagaaaactggaggtccaatttatcggaggagagacgggaaatggatgagagagctgattttgtacgacaaagaagagattaggaggatttggcgccaagcgaacaatggagaggacgcaactgctggtcttacccacctgatgatatggcactccaacctgaatgatgccacatatcagagaacaagagctcttgtgcgtaccggaatggaccccaggatgtgctctctaatgcagggatcaactctcccgaggagatctggagctgctggtgcagcggtgaaaggggtaggaacaatggtgatggagctgattcgaatgataaaaagagggattaacgaccggaatttctggagaggcgaaaatggaagaagaacaaggattgcatatgagagaatgtgcaacatcctcaaagggaaattccaaacagctgcacaaagagcaatgatggatcaagtgcgagagagcagaaatcctgggaatgctgaaattgaagatcttatttttctggcacggtctgcactcattctgagaggatcagtggcccataagtcctgcttgcctgcttgtgtgtacggacttgcagtggccagtgggtatgacttcgagagagaaggatactctctggttgggatagatcctttccgcctgcttcaaaacagccaggtctttagtctcattagaccaaatgaaaacccagcacataagagtcaattagtgtggatggcatgccactctgcagcatttgaagacctcagagtctcaagtttcatcagaggaacaagagtggtcccaagagggcagctatccactagaggggttcaaattgcttcaaatgagaacatggaaacaatggactccaacacacttgaactgagaagcagatattgggctataagaaccaggagcggagggaacaccaaccagcagagggcatctgcagggcagatcagcgttcaacccactttctcggtgcagagaaaccttcccttcgaaagagcgaccattatggcagcatttgcaggaaatactgaaggcagaacgtccgacatgaggacagaaatcataagaatgatggaaagtgccaaaccagaagatgtgtcattccaggggcggggagtcttcgagctctcggacgaaaaggcaacgaacccgatcgtgccttcctttgacatgaataatgaaggatcttatttcttcggagacaatgcagaggagtatgacaattaa
>H5N6_Avian_KU143406_A/duck/Taizhou/TZYG12/2015|2015.038
atggcgtctcaaggcaccaaacgatcttatgaacagatggaaactggtggagagcgccagaatgctactgaaatcagggcatctgttggaagaatgattagtggcattgggaggttctacatacagatgtgcacagaactcaaactcagtgaccatgaagggagactgatccagaacagcataacaatagagagaatggtactttctgcatttgatgaaagaaggaacaggtacctggaagagcaccccagtgcggggaaggaccctaagaaaactggaggtccaatttatcggaggagagacgggaaatggatgagagagctgattttgtacgacaaagaagagattaggaggatttggcgccaagcgaacaatggagaggacgcaactgctggtcttacccacctgatgatatggcactccaacctgaatgatgccacatatcagagaacaagagctcttgtgcgtaccggaatggaccccaggatgtgctctctaatgcagggatcaactctcccgaggagatctggagctgctggtgcagcggtgaaaggggtaggaacaatggtgatggagctgattcgaatgataaaaagagggattaacgaccggaatttctggagaggcgaaaatggaagaagaacaaggattgcatatgagagaatgtgcaacatcctcaaagggaaattccaaacagctgcacaaagagcaatgatggatcaagtgcgagagagcagaaatcctgggaatgctgaaattgaagatcttatttttctggcacggtctgcactcattctgagaggatcagtggcccataagtcctgcttgcctgcttgtgtgtacggacttgcagtggccagtggatatgacttcgagagagaaggatactctctggttgggatagatcctttccgcctgcttcaaaacagccaggtctttagtctcattagaccaaatgaaaacccagcacataagagtcaattagtgtggatggcatgccattctgcagcatttgaagacctcagagtctcaagtttcatcagaggaacaagagtggtcccaagagggcagctatccactagaggggttcaaattgcttcaaatgagaacatggaaacaatggactccaacacacttgaactgagaagcagatattgggctataagaaccaggagcggagggaacaccaaccagcagagggcatctgcagggcagatcagcgttcaacccactttctcggtgcagagaaaccttcccttcgaaagagcgaccattatggcagcatttgcaggaaatactgaaggcagaacgtccgacatgaggacagaaatcataagaatgatggaaagtgccaaaccagaagatgtgtcattccaggggcggggagtcttcgagctctcggacgaaaaggcaacgaacccgatcgtgccttcctttgacatgaataatgaaggatcttatttcttcggagacaatgcagaggagtatgacaattaa
>H5N8_Avian_KP732657_A/duck/Eastern_China/S1210/2013|2013.940
atggcgtctcaaggcaccaaacgatcttatgaacagatggaaactggtggagaacgccagaatgccactgaaatcagagcatctgttggaagaatggttggtggaattgggaggttttacatacagatgtgcactgaactcaaactcagtgattatgaggggagactgatccagaacagcataacaatagaaagaatggttctctctgcatttgatgaaaggaggaacaagtacctggaagaacatcccagtgcggggaaggacccaaagaaaactggaggtccaatctacagaagaagagacggaaagtgggtgagggagctaattctgtatgacaaagaagagatcaggaggatctggcgtcaagcaaataatggagaagatgcaactgctggtctcactcatctgatgatctggcactccaacctgaatgataccacataccagagaacaagagctctcgtgcgcactggaatggatcccagaatgtgctctctgatgcaaggatcaactctcccaaggaggtctggagctgctggtgcagcagtaaaaggggtcggaacaatggtaatggaattgattcggatgataaagcgagggattaatgatcggaatttctggagaggcgaaaatggacgaaggacaaggattgcctatgagagaatgtgcaacatcctcaaaggaaaatttcaaacagcagcacaaagagcaatgatggatcaagtgcgagaaagcaggaatcctgggaatgctgaaattgaagatctcatctttctggcacggtctgcactcatcctgagaggatcggtggcccataagtcctgcttgcctgcctgtgtttacggacttgctgtggccagtggatatgactttgagagagaagggtactctctggtcggaatagaccctttccgtctgcttcaaaacagccaggtcttcagtctcattagaccaaatgaaaacccagcacataaaagccaattggtatggatggcatgccattcagcagcgtttgaggacctgagggtatcaagtttcatcagagggacaagagtggtcccaagaggacaattatccaccagaggagttcaaattgcatctaatgaaaacatggaaacaatggactccagcactcttgaattgaggagcagatactgggctataagaaccaggagtgggggaaccaccaaccaacagagagcgtctgcaggacaaatcagcgtacaacctaccttctcagtacagagaaatcttcccttcgaaagagcgaccatcatggcggcatttacagggaacactgaaggcaggacatctgacatgaggactgaaatcataagaatgatggaaagtgccaaaccagaagatgtgtccttccaggggcggggagtcttcgagctctcggacgaaaaggcaacgaacccgatcgtgccttcctttgacatgagtaacgaaggatcttatttcttcggagacaatgcagaggagtatgataattaa
>H10N5_Avian_KP284886_A/migratory_duck/Jiangxi/30556/2013|2013.827
atggcgtctcaaggcaccaaacgatcttatgaacagatggaaactggtggagaacgccagaatgccactgaaatcagagcatctgttggaaggatggttggtggaattgggaggttttacatacaaatgtgcactgaactcaaactcagcgactatgaagggaggctgatccagaacagcataacaatagagagaatggttctctctgcatttgatgaaaggaggaacaaatacctggaagaacatcccagtgctgggaaggatccgaagaaaactggaggtccaatttatcgaagaaaggacgggaaatggatgagagagctgattctgtatgacaaagaggagatcaggagaatctggcgtcaagcgaataatggagaagacgcaactgctggtctcactcatctgatgatctggcattccaacctaaatgatgccacataccagagaaccagagctctcgtgcgcactgggatggatcccagaatgtgctctctgatgcaaggatcaactctcccgaggagatctggagctgctggcgcagcagtaaagggagtcggaacgatggtgatggaactaattcggatgataaaacgagggattaatgatcgaaatttctggagaggtgaaaatggacggagaacaaggattgcatatgagaggatgtgcaacatcctcaaagggaaattccaaacagcagcacaaagagcaatgatggaccaagtgcgagaaagcagaaatcctgggaatgctgaaattgaagatctcatcttcctggcacggtctgcgctcatcctgagaggatcagtggcccataagtcctgccttcctgcttgtgtgtacgggcttgctgtggccagtgggtatgactttgagagagaagggtactccctagttggaatagatcctttccgtctgcttcaaaacagtcaggtcttcagtctcattagaccaaatgagaacccagcacacaagagtcaattggtgtggatggcatgccattctgcagcatttgaggacctgagagtctcaagtttcatcagagggactagagtggttccaagaggacaactatccaccagaggagttcaaattgcttcaaatgaaaacatggaaacaatagactccagcactcttgaactgagaagcagatattgggctataaggaccagaagtggaggaaacaccaaccaacagagagcatctgcaggacagatcagtgtacagcctactttctcagtacagagaaaccttcccttcgaaagagcgaccattatggcggcgttcacaggaaatactgaaggcagaacatctgacatgaggactgaaatcataagaatgatggaaagtgccagatcagaagatgtgtcattccaggggcggggagtcttcgagctctcggacgaaaaggcaacgaacccgatcgtgccttcctttgacatgagtaatgaaggatcttatttcttcggagacaatgcagaggagtatgacaattaa
>H10N5_Avian_KP284918_A/migratory_duck/Jiangxi/31531/2013|2013.934
atggcgtctcaaggcaccaaacgatcttatgaacagatggaaactggtggagaacgccagaatgccactgaaatcagagcatctgttggaaggatggttggtggaattgggaggttttacatacaaatgtgcactgaactcaaactcagcgactatgaagggaggctgatccagaacagcataacaatagagagaatggttctctctgcatttgatgaaaggaggaacaaatacctggaagaacatcccagtgctgggaaggatccgaagaaaactggaggtccaatttatcgaagaaaggacgggaaatggatgagagagctgattctgtatgacaaagaggagatcaggagaatctggcgtcaagcgaataatggagaagacgcaactgctggtctcactcatctgatgatctggcattccaacctaaatgatgccacataccagagaaccagagctctcgtgcgcactgggatggatcccagaatgtgctctctgatgcaaggatcaactctcccgaggagatctggagctgctggcgcagcagtaaagggagtcggaacgatggtgatggaactaattcggatgataaaacgagggattaatgatcgaaatttctggagaggtgaaaatggacggagaacaaggattgcatatgagaggatgtgcaacatcctcaaagggaaattccaaacagcagcacaaagagcaatgatggaccaagtgcgagaaagcagaaatcctgggaatgctgaaattgaagatctcatcttcctggcacggtctgcgctcatcctgagaggatcagtggcccataagtcctgccttcctgcttgtgtgtacgggcttgctgtggccagtgggtatgactttgagagagaagggtactccctagttggaatagatcctttccgtctgcttcaaaacagtcaggtcttcagtctcattagaccaaatgagaacccagcacacaagagtcaattggtgtggatggcatgccattctgcagcatttgaggacctgagagtctcaagtttcatcagagggactagagtggttccaagaggacaactatccaccagaggagttcaaattgcttcaaatgaaaacatggaaacaatagactccagcactcttgaactgagaagcagatattgggctataaggaccagaagtggaggaaacaccaaccaacagagagcatctgcaggacagatcagtgtacagcctactttctcagtacagagaaaccttcccttcgaaagagcgaccattatggcggcgttcacaggaaatactgaaggcagaacatctgacatgaggactgaaatcataagaatgatggaaagtgccagatcagaagatgtgtcattccaggggcggggagtcttcgagctctcggacgaaaaggcaacgaacccgatcgtgccttcctttgacatgagtaatgaaggatcttatttcttcggagacaatgcagaggagtatgacaattaa
>H3N8_Avian_CY146629_A/duck/Hunan/S1824/2012|2012.225
atggcgtctcaaggcaccaaacgatcttatgaacagatggagactggtggagaacgccagaatgccactgagatcagagcatctgttggaagaatggttggtggaattgggaggttttacatacaaatgtgcactgaactcaaactcagcgactatgaaggaagactgatccaaaacagcataacaatcgagaggatggttctctctgcatttgatgaaaggaggaacaaatacctggaagaacatcccagtgcggggaaagatccgaagaaaactggaggtccaatttatcgaaggagagatggaaaatgggtgagagagctgatcctgtatgacaaagaggagatcaggaggatctggcgtcaagcgaacaatggagaagacgcaactgctggtctcactcacctgatgatctggcattccaacctgaatgatgccacataccagagaacaagagcactcgtgcgtactgggatggacccccgaatgtgctctcttatgcaaggatcaactctcccgaggagatctggagctgctggtgcagcagtgaagggagtcgggacgatggtgatggaactgattcgaatgataaaacgagggattaacgatcggaatttctggagaggcgaaaatggacgaaggacaaggattgcatatgagagaatgtgcaacatcctcaaagggaaattccaaacagcagcacaaagagcaatgatggatcaggtgagagaaagcaggaatcctggaaatgctgaaattgaggatctcatattcttggcacgatctgcactcattctgagaggatcagtggcccataagtcctgcctgcctgcttgtgtgtacggacttgccgtggccagtggatatgactttgaaagagaagggtactctctagttggaatagatcctttccgtctgctccaaaacagccaggtcttcagtctcattagaccaaatgagaatccagcacacaagagtcaattggtatggatggcatgccattctgcagcattcgaagacctgagagtctcaagcttcatcagaggaacaagagtagtcccaagaggacaactatccaccagaggagtccaaattgcttcaaatgagaatatggaaacaatggaatctagcactctcgaattgagaagcagatattgggctataagaaccaggagtggaggaaacaccaaccaacagagagcatctgcaggacaaatcagtgtacagcccactttctcagtacagagaagccttcccttcgaaagagcaaccattatggcggcgttcacagggaatactgaaggcaggacatcggacatgaggactgaaatcataagaatgatggaaagtgccagaccagaagatgtgtctttccaggggcggggagtcttcgagctctcggacgaaaaggcaacgaacccgatcgtgccttcctttgacatgagtaatgaagggtcttatttcttcggagacaatgcagaggagtatgacaattaa
>H3N6_Avian_LC121365_A/duck/Mongolia/405/2015|2015.663
atggcgtctcaaggcaccaaacgatcttatgaacagatggaaactggtggagaacgccagaatgctactgagatcagagcatctgttggaagaatggttggtggaattgggaggttttatatacagatgtgcactgagctcaaactcagcgatcatgaaggaaggctgatccagaacagcataacaatagagagaatggttctctctgcatttgatgaaaggaggaacaaatacctggaagagcatcccagtgcggggaaggacccgaagaaaactggaggtccgatctaccgaaggagagacgggaaatggataagggagctgattctgtatgacaaagaagagatcaggaggatttggcgtcaagcgaacaatggagaagacgcaaccgctggtctcactcacctgatgatctggcattccaacctaaatgatgccacataccagagaacaagagctctcgtgcgtactggaatggaccccagaatgtgctctctgatgcaaggatcaactctcccgaggaggtctggagctgctggtgcagcagtaaagggtgtcgggacgatggtgatggaactaattcgaatgataaagcgagggattaatgatcggaatttctggagaggcgaaaatggacgaagaacaaggattgcatatgagagaatgtgcaacatcctcaaagggaaattccaaacagcagcacaaagagcaatgatggatcaggtgcgagaaagcagaaaccctgggaatgctgaaattgaagatctcatctttctggcacgatctgcactcatcctgagaggatcagtggcccataaatcctgcttgcctgcttgtgtgtacggacttgccgtggccagtggatatgactttgagagagaagggtactctctggttggaatagatcctttccgtctgcttcaaaacagccaggtcttcagtctcattagaccaaatgagaatccagcacataagagtcaattggtatggatggcatgccattctgcagcatttgaggacctgagagtctcaagtttcattagagggacaagagtagtcccaagaggacagctatccaccagaggagttcaaattgcttcaaatgaaaacatggaaacaatggactccagcactcttgaactgagaagcaggtattgggctataagaaccagaagtggaggaaacaccaaccaacagagagcatctgcaggacaaatcagtgtgcagcccactttctcggtacagagaaatcttcccttcgaaagagcgaccattatggcggcgttcacagggaatactgagggcaggacatctgacatgaggactgaaattataagaatgatggaaagtgccagaccagaagatgtgtctttccaggggcggggagtcttcgagctctcggacgaaaaggcaacgaacccgatcgtgccttcctttgacatgagtaatgaaggatcttatttcttcggagacaatgcagaggagtatgacaattaa
>H3N3_Avian_LC132905_A/duck/Mongolia/122/2015|2015.660
atggcgtctcaaggcaccaaacgatcttatgaacagatggaaactggtggagaacgccagaatgccactgaaatcagagcatctgttggaaggatggttggtggaattgggaggttttacatacagatgtgcaccgaactcaaactcagcgactatgaagggaggctgatccagaacagcataacaatagagagaatggttctctctgcatttgatgaaaggaggaacaaatacctggaagaacatcccagtactgggaaggatccgaagaaaactggaggtccaatttatcgaagaagggacgggaaatgggtgagagagctgattctgtatgacaaggaggagatcaggagaatctggcgtcaagcgaataatggagaagacgcaactgctggtctcactcacctgatgatctggcattccaacctaaatgatgccacataccagagaaccagagctctcgtgcgcaccgggatggaccccagaatgtgctctctgatgcaaggatcaactctcccgaggagatctggagctgctggtgcagcagtaaagggagtcggaacgatggtgatggaactaattcggatgataaaacgggggattaatgatcggaatttctggagaggcgaaaatggacggagaacaaggattgcatatgagaggatgtgcaacatcctcaaagggaaattccaaacagcagcacaaagagcaatgatggaccaagtgcgagaaagcagaaaccctgggaatgctgaaattgaagatctcatcttcctggcacggtctgcgctcatcctgagaggatcagtggcccataagtcctgccttcctgcttgtgtgtacgggcttgctgtggccagtggatatgactttgagagagaagggtactctctagttggaatagatcctttccgtctgcttcaaaacagccaggtcttcagtctcattagaccaaatgagaacccagcacacaagagtcaattggtgtggatggcatgccattctgcagcatttgaggacctgagagtctcaagtttcatcagagggacaagagtggtcccaagaggacaactatccaccagaggagttcaaattgcttcaaatgaaaacatggaaacaatggactccagcactcttgagctgaggagcagatattgggctataaggaccaggagtggaggaaacaccaaccaacagagagcatctgcaggacagatcagtgtacagcctactttctcagtacagagaaatcttcccttcgaaagagcgaccattatggcggctttcacaggaaatactgaaggcagaacatctgacatgaggactgaaatcataagaatgatggaaagtgccagaccagaagatgtgtccttccaggggcggggagtcttcgagctctcggacgaaaaggcaacgaacccgatcgtgccttcctttgacatgagtaatgaaggatcttatttcttcggagacaatgcagaggaatatgacaattaa
>H5N2_Avian_KJ162805_A/duck/Taiwan/11254/2013|2013.542
atggcgtctcaaggcaccaaacgatcttatgaacagatggaaactggtggtgaacgccagaatgccactgaaatcagagcatctgttggaaggatggttggtggaattgggaggttttacatacagatgtgcactgaactcaaactcagcgattatgaagggaggctgatccagaacagcataacaatagagagaatggttctctctgcatttgatgaaaggaggaacaaatacctggaagaacatcccagtgctgggaaggatccgaagaaaactggaggtccaatttatagaagaagggacggaaaatggatgagagaactaattctgtatgacaaagaggagatcaggagaatctggcgtcaagcgaataatggagaagacgcaactgctggtctcactcatctgatgatctggcattccaacctaaatgatgccacataccagagaaccagagctctcgtgcgcactgggatggaccccagaatgtgctctctgatgcaaggatcaactctcccgaggagatctggagctgctggcgcagcagtaaagggagtcggaacgatggtgatggaactaattcggatgataaaacgagggatcaatgatcggaatttctggagaggcgaaaatggacggagaacaaggattgcatatgagaggatgtgcaacatcctcaaagggaaattccaaacagcagcacaaagagcaatgatggaccaagtgcgagaaagcagaaatcctgggaatgctgaaattgaagatctcatcttcctggcacggtcagcactcatcctgagaggatcagtggcccataagtcctgccttcctgcttgtgtgtacgggcttgctgtggccagtggatatgactttgagagagaagggtactctctagttggaatagatcctttccgtctgcttcaaaacagtcaggtcttcagtctcattagaccaaatgagaacccagcacacaagagtcaattggtatggatggcatgccattctgcagcatttgaggacctgagagtctcaagtttcatcagaggggcaagagtggtcccaagaggacaactatccaccagaggagttcaaattgcttcaaatgaaaacatggaaacaatggactccagcactcttgaactgaggagcagatattgggctataaggaccaggagtggaggaaacaccaaccaacagagagcatctgcaggacagatcagtgtacagcctactttctcagtacagagaaatcttcccttcgaaagagcgaccattatggcggcattcacaggaaatactgaaggcagaacatctgacatgaggactgaaatcataagaatgatggaaagtgccagaccagaagatatgtccttccaggggcggggagtcttcgagctctcggacgaaaaggcaacgaacccgatcgtgccttcctttgacatgagtaatgagggatcttatttcttcggagacaatgcagaggagtatgacaattaa
>H3N3_Avian_LC132921_A/duck/Mongolia/129/2015|2015.660
atggcgtctcaaggcaccaaacgatcttatgaacagatggaaactggtggagaacgccagaatgccactgaaatcagagcatctgttggaaggatggttggtggaattgggaggttttacatacagatgtgcaccgaactcaaactcagcgactatgaagggaggctgatccagaacagcataacaatagagagaatggttctctctgcatttgatgaaaggaggaacaaatacctggaagaacatcccagtactgggaaggatccgaagaaaactggaggtccaatttatcgaagaagggacgggaaatgggtgagagagctgattctgtatgacaaggaggagatcaggagaatctggcgtcaagcgaataatggagaagacgcaactgctggtctcactcacctgatgatctggcattccaacctaaatgatgccacataccagagaaccagagctctcgtgcgcaccgggatggaccccagaatgtgctctctgatgcaaggatcaactctcccgaggagatctggagctgctggtgcagcagtaaagggagtcggaacgatggtgatggaactaattcggatgataaaacgggggattaatgatcggaatttctggagaggcgaaaatggacggagaacaaggattgcatatgagaggatgtgcaacatcctcaaagggaaattccaaacagcagcacaaagagcaatgatggaccaagtgcgagaaagcagaaaccctgggaatgctgaaattgaagatctcatcttcctggcacggtctgcgctcatcctgagaggatcagtggcccataagtcctgccttcctgcttgtgtgtacgggcttgctgtggccagtggatatgactttgagagagaagggtactctctagttggaatagatcctttccgtctgcttcaaaacagccaggtcttcagtctcattagaccaaatgagaacccagcacacaagagtcaattggtgtggatggcatgccattctgcagcatttgaggacctgagagtctcaagtttcatcagagggacaagagtggtcccaagaggacaactatccaccagaggagttcaaattgcttcaaatgaaaacatggaaacaatggactccagcactcttgagctgaggagcagatattgggctataaggaccaggagtggaggaaacaccaaccaacagagagcatctgcaggacagatcagtgtacagcctactttctcagtacagagaaatcttcccttcgaaagagcgaccattatggcggctttcacaggaaatactgaaggcagaacatctgacatgaggactgaaatcataagaatgatggaaagtgccagaccagaagatgtgtccttccaggggcggggagtcttcgagctctcggacgaaaaggcaacgaacccgatcgtgccttcctttgacatgagtaatgaaggatcttatttcttcggagacaatgcagaggaatatgacaattaa
>H3N8_Avian_LC108129_A/duck/Mongolia/83/2015|2015.660
atggcgtctcaaggcaccaaacgatcttatgaacagatggaaactggtggagaacgccagaatgccactgaaatcagagcatctgttggaaggatggttggtggaattgggaggttttacatacagatgtgcactgaactcaaactcagcgactatgaagggaggctgatccagaacagcataacaatagagagaatggttctctctgcatttgatgaaaggaggaacaaatacctggaagaacatcccagtgctgggaaggatccgaagaaaactggaggtccaatttatagaagaagggacgggaaatggatgagagagctgattctgtatgacaaagaggagatcaggagaatctggcgtcaagcgaataatggagaagacgcaactgctggtctcactcacctgatgatctggcattccaacctaaatgatgccacataccagagaaccagagctctcgtgcgcactgggatggaccccagaatgtgctctctgatgcaaggatcaactctcccgaggagatctggagctgctggcgcagcagtaaagggagtcggaacgatggtgatggaactaattcggatgataaaacgagggattaatgatcggaatttctggagaggcgaaaatggacggagaacaaggattgcatatgagaggatgtgcaacatcctcaaagggaaattccaaacagcagcacaaagagcaatgatggaccaagtgcgagaaagcagaaatcctgggaatgctgaaattgaagatctcatcttcctggcacggtcagcactcatcctgagaggatcagtggcccataagtcctgccttcctgcttgtgtgtacgggcttgctgtggccagtggatatgactttgagagagaagggtactctctagttggaatagatcctttccgtctgcttcaaaacagccaggtcttcagtctcattagaccaaatgagaacccagcacacaagagtcaattggtgtggatggcatgccattctgcagcatttgaggacctaagagtctcaagtttcatcagagggacaagagtggtcccaagaggacaactatccaccagaggagttcaaattgcttcaaatgagaacatggaaacaatggactccagcactcttgagctgaggagcagatattgggctataaggaccaggagtggaggaaacaccaaccaacagagagcatctgcaggacagatcagtgtacagcctactttctcagtacagagaaatcttcccttcgaaagagcgaccattatggcggcgttcacaggaaatactgaaggcagaacatctgacatgaggactgaaatcataagaatgatggaaagtgccagaccagaagatatgtccttccaggggcggggagtcttcgagctctcggacgaaaaggcaacgaacccgatcgtgccttcctttgacatgagtaatgaaggatcttatttcttcggagacaatgcagaggagtatgacaattaa
>H10N6_Avian_KP287815_A/migratory_duck/Jiangxi/9334/2005|2005.816
atggcgtctcaaggcaccaaacgatcttatgaacagatggaaactggtggagaacgccagaatgccactgaaatcagagcatctgttggaagaatggttggtggaattgggaggttttacatacagatgtgcactgaactcaaactcagcgactatgaaggaaggctgattcagaacagcataacaatagagaggatggtcctctctgcatttgatgaaaggaggaacaaatacctggaagaacatcccagtgcggggaaggacccgaagaaaactggaggtccaatttataaaaggagagacgggaaatggatgagagagctaattctatatgacaaagaggaaatcaggagaatctggcgtcaagcgaacaatggagaagatgcaactgctggtctcactcacctgatgatctggcattccaatctaaatgatgccacgtaccagagaacgagagctctcgtgcgtactggaatggaccccagaatgtgctctctgatgcagggatcaactctcccgaggagatctggagctgctggtgcagcagtaaaaggagtcggaacgatggtgatggaactaattcggatgataaaacgagggatcaatgatcggaatttctggagaggcgaaaatggaagaagaacaagaattgcatatgagagaatgtgcaacatcctcaaagggaaattccaaacagcagcacaaagagcaatgatggaccaggtgcgagaaagcagaaatcctggaaatgctgaaatcgaagatctcatcttcctggcacggtctgcactcatccttagagggtcagtggcccataaatcctgcttgcctgcgtgtgtgtacggacttgctgtggccagtggatatgactttgagagagaagggtattctctagtcggaatagaccctttccgtctgcttcaaaacagccaggtcttcagtctcattagaccaaatgagaatccagcacacaaaagtcaattggtgtggatggcatgccattctgcagcatttgaagacctgagagtctcaagtttcatcagagggacaagagtagtcccaagaggacaactatctaccagaggagttcaaattgcttcaaatgagaacatggaaacaatggactccagcactcttgaactgagaagcagatattgggctataaggaccaggagtggaggaaacaccaatcaacagagagcatctgcaggacaaatcagtgtacagcctactttctcagtacagagaaatcttcccttcgaaagagcgaccattatggcggcattcacagggaatactgagggcagaacatctgacatgaggacggaaatcataaggatgatggaaagtgcaagaccagaggatgtgtctttccaggggcggggagtcttcgagctctcggacgaaaaggcaacgaacccgatcgtgccttcctttgacatgagtaatgaaggatcttatttcttcggagacaatgcagaggagtatgacaattaa
>H10N2_Avian_KP287807_A/migratory_duck/Jiangxi/10861/2005|2005.863
atggcgtctcaaggcaccaaacgatcttatgaacagatggaaactggtggagaacgccagaatgccactgaaatcagagcatctgttggaagaatggttggtggaattgggaggttttacatacagatgtgcactgaactcaaactcagcgactatgaaggaaggctgattcagaacagcataacaatagagagaatggttctctctgcatttgatgaaaggaggaacaaatacctggaagaacatcccagtgcggggaaagacccgaagaaaactggaggtccaatttataaaaggagagacgggaaatggatgagagagctaattctatatgacaaagaggaaatcaggagaatctggcgtcaagcgaacaatggagaagacgcaactgctggtctcactcacctgatgatctggcattccaatctaaatgatgccacgtaccagagaacgagagctctcgtgcgtactggaatggaccccagaatgtgctctctgatgcagggatcaactctcccgaggagatctggagctgctggtgcagcagtaaaaggagtaggaacgatggtgatggaactaattcggatgataaaacgagggatcaatgatcggaatttctggagaggcgaaaatggaagaagaacaagaattgcatatgagagaatgtgcaacatcctcaaagggaaattccaaacagcagcacaaagagcaatgatggaccaggtgcgagaaagcagaaatcctggaaatgctgaaatcgaagatctcatcttcctggcacggtctgcactcatccttagagggtcagtggcccataaatcctgcttgcctgcgtgtgtgtacggacttgctgtggccagtggatatgactttgagagagaagggtactctctagtcggaatagaccctttccgtctgcttcaaaacagccaggtcttcagtctcattagaccaaatgagaatccagcacacaagagtcaattggtgtggatggcatgccattctgcagcatttgaagacctgagagtctcaagtttcatcagaggaacaagagtagtcccaagaggacaactatctaccagaggagttcaaattgcttcaaatgagaacatggaaacaatggactccagcactcttgaactgagaagcagatattgggctataaggaccagaagtggaggaaacaccaatcaacagagagcatctgcaggacaaatcagtgtacagcctactttctcagtacagagaaatcttcccttcgaaagagcgaccattatggcggcattcacagggaatactgagggcagaacatctgacatgaggacggaaatcataaggatgatggaaagtgcaagaccagaggatgtgtctttccaggggcggggagtcttcgagctctcggacgaaaaggcaacgaacccgatcgtgccttcctttgacatgagtaatgaaggatcttatttcttcggagacaatgcagaggagtatgataattaa
>H6N2_Avian_CY109227_A/duck/Guangxi/1074/2006|2006.200
atggcgtctcaaggcaccaaacgatcttatgaacagatggaaactggaggagaacgccagaatgccactgagatcagagcatctgttggaagaatggttggtggaattgggaggttttacatacagatgtgcactgaactcaaactcagcgactatgaaggaaggctgatccagaacagcataacaatagagagaatggttctctctgcatttgatgaaaggaggaacaaatacctggaagaacatcccagtgcagggaaggacccgaagaagactggaggtccaatttatcgaagaagagacgggaaatggatgagagagctgattctatatgacaaagaggaaatcaggaggatctggcgtcaagcgaacaatggagaagacgcaactgctggtctcactcacctgatgatctggcattccaatctaaatgatgccacataccagagaacaagagctctcgtgcgtactggaatggaccccagaatgtgctctctgatgcaaggatcaactctcccgaggagatctggagctgctggtgcagcagtaaagggagtcgggacaatggtgatggaactaattcgaatgataaaacgagggattaatgatcggaatttctggagaggcgaaaatggacgaagaacaaggattgcgtatgagagaatgtgcaacatcctcaaagggaaattccaaacagcagcacaaagagcaatgatggaccaggtgcgagaaagcagaaatcctgggaatgctgaaatcgaagatctcatcttcctggcacggtctgcactcatcctgagaggatcagtggcccataagtcctgcttgcctgcgtgtgtgtacggacttgctgtggccagtggatatgactttgagagagaagggtactctctagtcggaatagaccctttccgtttgcttcaaaacagccaggttttcagtctcattagaccaaatgagaatccagcacacaagagtcaattggtttggatggcatgccactctgcagcatttgaagatctgagagtctcaagtttcatcagagggacaagagtagtcccaagaggacaattatccaccagaggagttcaaattgcttcaaatgagaacatggaaacaatggactccagcactcttgaactgagaagcagatattgggctataaggaccaggagtggagggaacaccaatcaacagagagcatctgcaggacaaatcagtgtacagcctactttctcggtacagaggaatctccccttcgaaagagcgaccattatggcggcgttcacagggaatactgagggcagaacatctgacatgagaactgaaatcataaggatgatggaaagtgccagaccagaggatgtgtctttccaggggcggggagtcttcgagctctcggacgaaaaggcaacgaacccgatcgtgccttcctttgacatgagtaatgaaggatcttatttcttcggagacaatgcagaggagtatgacaattaa
>H2N5_Avian_LC339660_A/duck/Hokkaido/W259/2005|2005.860
atggcgtctcaaggcaccaaacgatcttatgagcagatggaaactggtggagaacgccagaatgctactgagatcagagcatctgttgggaggatggtcggtggaattgggagattctacatacagatgtgcactgaactcaaactcagcgactatgaagggagactgatccaaaacagcataacaatagagagaatggttctctctgcatttgacgaaaggaggaataaatacctagaagaacatcccagtgcggggaaggacccgaagaaaactggaggtccaatctacagaaggagagacggaaaatggataagagagctaactctgtatgacaaagaggagatcaggaggatttggcgtcaagcaaacaatggagaagacgcaactgctggtctcactcatctgatgatctggcattccaatctgaatgatgccacatatcagagaacaagagctcttgtgcgcactgggatggatcccagaatgtgctctctaatgcaaggatcgactctcccgaggagatctggagctgccggtgcagcagtaaagggagttgggacgatggtgatggaactaattcggatgataaagcgggggatcaatgatcggaatttctggagaggcgagaatgggcgaagaacaaggattgcatatgagagaatgtgcaacattctcaaaggaaaattccaaacagcagcacaacgagcaatgatggaccaagtgcgagaaagcagaaatcctggaaatgctgaaatagaagaccttatcttcttggcacggtctgcactcattctgagaggatcagtggctcataagtcctgcttgcctgcttgtgtatatggacttgctgtggccagtggatatgactttgagagagagggatactctctggtcggaatcgaccctttccgtctgcttcaaaacagccaggtattcagcctcatcagaccaaatgagaacccggcacataagagtcagctagtatggatggcatgccattctgcagcatttgaggacctgagagtatcaagcttcatcagagggacaagggtggtcccaagaggacagcttgccaccagaggggtccaaatagcttcaaatgagaacatggaaacaatggactccagtactcttgaattgagaagcagatactgggctataaggaccaggagtggtgggaacaccaaccaacagagagcatctgcaggacaaatcagtgtacaacccactttctcggtacagagaaatcttcctttcgagagagcaaccatcatggcggcattcacagggaacacagaaggcaggacatctgacatgaggactgaaatcataaagatgatggaaagtgccagaccagaagatgtgtctttccaggggcggggagtcttcgagctctcggacgaaaaggcaacgaacccgatcgtgccttcctttgacatgaataacgagggatcttatttcttcggagacaatgcagaggagtatgacaattaa
>H4N9_Avian_LC339644_A/duck/Hokkaido/W215/2006|2006.814
atggcgtctcaaggcaccaaacgatcttatgaacagatggaaactggtggagaacgccagaatgctactgagatcagagcatctgttgggagaatggtcggtggaattgggagattctacatacagatgtgcactgagctcaaactcagcgactatgaagggagactaatccaaaacagcataacaatagagagaatggttctctctgcatttgatgaaaggaggaacaaatatctggaagaacaccccagtgcggggaaggatccgaagaaaaccggaggtccaatctacagaaggagagacggaaagtggatgagagagctaattctgtatgacaaagaggagatcaggaggatttggcgtcaagcgaacaacggagaagacgcaactgctggtctcactcatctgatgatctggcattccaacctgaatgataccacatatcagagaacaagagctctcgtgcgtactgggatggaccctagaatgtgctccctgatgcaaggatcaaccctcccaagaaggtctggagctgctggtgcagcagtaaagggagttgggacaatggtgatggaactgattcggatgataaagcgggggatcaatgaccggaatttctggagaggcgagaatgggcggagaacaaggattgcatatgagagaatgtgcaacatcctcaaagggaaattccaaacagcagcacaacgagcaatgatggaccaggtgcgagaaagcagaaatcctgggaatgctgaaattgaagaccttatcttcctggcacggtctgcactcatcctgagagggtcagtggctcataagtcctgcttgcctgcttgtgtatatggacttgctgtggccagtggatatgactttgagagagagggatactctctggtcggaattgatcctttccgtctgcttcagaacagccaggtgttcagcctcattagaccaaatgagaatccggcacataagagtcagctggtatggatggcatgccattctgcagcatttgaagacctgagaatatcaagcttcatcagaggaacaagggtggtcccaagaggacaactgtccaccagaggggttcaaatagcttcaaatgagaacatggaaacaatggactccagcactcttgaactgagaagcagatactgggctataaggaccagaagtggaggaaacaccaaccaacagagagcatctgcaggacaaatcagtatacagcctactttctcggtacagagaaatcttcctttcgagagagcgaccattatggcggcattcacagggaacactgaaggcaggacatccgacatgaggactgaaatcataagaatgatggaaagtgccagaccagaagatgtgtctttccaggggcggggagtcttcgagctctcggacgaaaaggcaacgaacccgatcgtgccttcctttgacatgagtaacgagggatcttatttcttcggagacaatgcagaggagtatgacaattaa
>H10N6_Avian_KP287823_A/migratory_duck/Jiangxi/10974/2005|2005.863
atggcgtctcaaggcaccaaacgatcttatgaacagatggaaactggtggagaacgccagaatgccactgaaatcagagcatctgttggaagaatggttggtggaattgggaggttttacatacagatgtgcactgaactcaaactcagcgactatgaaggaaggctgattcagaacagcataacaatagagagaatggtcctctctgcatttgatgaaaggaggaacaaatacctggaagaacatcccagtgcggggaaggacccgaagaaaactggaggtccaatttataaaaggagagacggaaaatggatgagagagctaattctatatgacaaagaggaaatcaggagaatctggcgtcaagcgaacaatggagaagatgcaactgctggtctcactcacctgatgatctggcattccaatctaaatgatgccacgtaccagagaacgagagctctcgtgcgtactggaatggaccccagaatgtgctctctgatgcagggatcaactctcccgaggagatctggagctgctggtgcagcagtaaaaggagtcggaacgatggtgatggaactaattcggatgataaaacgagggatcaatgatcggaatttctggagaggcgaaaatggaagaagaacaagaattgcatatgagagaatgtgcaacatcctcaaagggaaattccaaacagcagcacaaagagcaatgatggaccaggtgcgagaaagcagaaatcctggaaatgctgaaatcgaagatctcatcttcctggcacggtctgcactcatccttagagggtcagtggcccataaatcctgcttgcctgcgtgtgtgtacggacttgctgtggccagtggatatgactttgagagagaagggtattctctagtcggaatagaccctttccgtctgcttcaaaacagccaggtcttcagtctcattagatcaaatgagaatccagcacacaaaagtcaattggtgtggatggcatgccattctgcagcatttgaagacctgagagtctcaagtttcatcagagggacaagagtagtcccgagaggacaactatctaccagaggagttcaaattgcttcaaatgagaacatggaaacaatggactccagcactcttgaactgagaagcagatattgggctataaggaccaggagtggaggaaacaccaatcaacagagagcatctgcaggacaaatcagtgtacagcctactttctcagtacagagaaatcttcccttcgaaagagcgaccattatggcggcattcacagggaatactgagggcagaacatctgacatgagaacggaaatcataaggatgatggaaagtgcaagaccagaggatgtgtctttccaggggcggggagtcttcgagctctcggacgaaaaggcaacgaacccgatcgtgccttcctttgacatgagtaatgaaggatcttatttcttcggagacaatgcagaggagtatgacaattaa
>H3N8_Avian_LC339874_A/duck/Mongolia/144/2005|2005.710
atggcttctcaaggcaccaaacggtcttatgaacagatggaaactggtggagaacgccagaatgctactgagatcagagcatctgttggaagaatggttggtggaattggaaggttttacatacagatgtgcactgagctcaaactcagcgaccatgaaggaaggctgatccagaacagcataacaatagagagaatggttctctctgcatttgatgaaaggaggaacaaatacctggaagaacatcccagtgcggggaaggacccgaagaaaactggaggtccaatctaccgaaggagagacgggaaatggatgagggagctgattctgtatgacaaagaagagatcaggaggatttggcgtcaagcgaacaatggagaagacgcaaccgctggtctcactcacctgatgatctggcattccaacctaaatgatgccacataccagagaacaagagctctcgtgcgtactgggatggaccccagaatgtgctctctgatgcaaggatcaactctcccgagaagatctggagctgctggtgcagcagtaaaaggtgtcgggacgatggtaatggaactaattcgaatgataaagcgagggattaatgatcggaatttctggagaggcgaaaatggacgaagaacaaggattgcatatgagagaatgtgcaacatcctcaaagggaaattccaaacagcagcacaaagagcaatgatggaccaggtgcgagaaagcagaaaccctgggaatgctgaaattgaagatctcatctttctggcacggtctgcactcatcctgagagggtcagtggcccataaatcctgcttgcctgcttgtgtgtacggacttgccgtggccagtggatatgactttgagagagaagggtactctctggttggaatagatcctttccgtctgcttcaaaacagccaggtcttcagtctcattagaccaaatgagaatccagcacataagagtcaattggtatggatggcatgccattctgcagcatttgaggacctgagagtctcaagtttcattagaggaacaagggtggtcccaagaggacagctatccaccagaggagttcaaattgcttcaaatgagaacatggaaacaatggactccagcactcttgaactgagaagcagatattgggctataagaaccagaagtggaggaaacaccaaccaacagagagcatctgcaggacaaatcagtgtacagcctactttctcggtacagagaaatcttcccttcgaaagagcgaccattatggcggcgtttacagggaatactgagggcagaacatctgacatgaggactgaaattataagaatgatggaaagtgccagaccagaagatgtgtctttccaggggcggggagtcttcgagctctcggacgaaaaggcaacgaacccgatcgtgccttcctttgacatgagtaatgaaggatcttatttcttcggagacaatgcagaggagtatgacaattaa
>H10N7_Avian_KU921405_A/duck/Shanxi/3180/2010|2010.953
atggcgtctcaaggcaccaaacgatcttatgaacagatggagactggtggagaacgccagaatgctactgagatcagagcatctgttgggagaatggtcggtggaattgggagattctacatacagatgtgcactgaactcaagctcagcgaccatgaaggaaggctgatccagaacagcataacaatagagagaatggttctctctgcatttgatgaaaggaggaacaaatacctggaggagcatcctagtgcgggaaaagacccaaagaagactggaggtccaatctaccgacgaagagacggaaagtggacgagggagctgattctgtatgacaaggaggaaatcaggaggatttggcgtcaagcaaataatggagaagacgcaacttctggtctcactcacctaatgatctggcattccaatctgaacgatgccacataccagaggacaagagctctagtgcgtactgggatggatcccagaatgtgctctctgatgcaaggatcaactctcccgaggagatctggagctgctggtgcagcagtaaagggagtcggaacgatggtaatggaactgattcggatgataaaacgagggattaatgatcggaatttctggagaggcgaaaatggacggagaacaaggattgcatacgagaggatgtgcaacatcctcaaagggaaattccaaacagcagcacaaagagcaatgatggatcaggtgcgagaaagcagaaatcctgggaatgctgaaattgaagatctcatctttctggcacggtctgcgctcatcctgagaggatcagtggcccataagtcctgcttgcctgcttgtgtatatggacttgccgtggccagtggatatgacttcgagagagagggatactctctagtcgggatagatcctttccgtctgcttcaaaacagccaagtcttcagtctcattaggccaaatgagaatccagcacataagagtcagttggtatggatggcatgtcattctgcagcatttgaggacctgagagtctcaagtttcatcagaggagcaagagtcatcccaagagggcaactgtccactagaggagttcaaattgcttcaaacgagaacatggaaataatagactccagtactctcgaactaaggagcagatattgggctataagaaccagaagtggaggaaacaccaaccagcagagagcatctgcagggcaaatcagtgtacagcctaccttctcagtacagagaaatctccccttcgaaagagcaaccattatggcggcgtttacaggaaacactgagggcagaacatctgacatgaggactgaaatcataagaatgatggaaagtgccagaccagaagatgtgtctttccaggggcggggagtcttcgagctctcggacgaaaaggcaacgaacccgatcgtgccttcctttgacatgggtaacgaaggatcttatttcttcggagacaatgcagaggagtatgagaattaa
>H3N6_Avian_LC339882_A/duck/Mongolia/146/2010|2010.655
atggcgtctcaaggcaccaaacgatcttatgaacagatggaaactggtggagaacgccagaatgccactgagatcagagcatctgttggaagaatggttggtggaattgggaggttttacatacagatgtgcactgagctcaaactcagcgactatgaaggaagactgattcagaacagcataacaatagagagaatggtcctctctgcatttgatgaaaggaggaacaaatacctggaagaacatcccagtgcaggaaaggacccgaagaaaactggaggtccaatttatcgaaggagagacgggaaatggatgagagagctgattctatatgataaagaggagatcagaaggatctggcgtcaagcgaacaatggagaagacgcgactgctggtctcactcacttaatgatctggcattccaatctaaatgatgccacataccagagaacaagagctctcgtgcgtactggaatggatcccagaatgtgctctctgatgcaaggatcaactctcccgaggaggtctggagctgctggtgcagcagtaaagggagtcggaacgatggtgatggaactaattcggatgataaaacgagggatcaatgatcggaatttctggagaggcgaaaatggacgaagaacaaggattgcatacgagagaatgtgcaacatcctcaaagggaaatttcaaacagcagcacaaagagcaatgatggaccaggtgcgagaaagcagaaatcccgggaatgctgaaatcgaagatctcatcttcctggcacggtctgcactcatcctgagaggatcagtggcccataagtcctgcttgcctgcgtgtgtgtacggacttgctgtggccagtggatatgatttcgagagagaagggtattctctagttggaatagacccttttcgtctgcttcaaaacagccaggtcttcagtctcattagaccaaatgagaatccagcacacaagagtcaattggtgtggatggcatgccattctgcagcatttgaagacctgagagtctcaagtttcatcagagggacgagagtagtcccaagagggcaattatctaccagaggagtccaaattgcctcaaatgagaacatggaaacaatggactccagcactcttgaactgaggagcagatattgggctataaggaccaggagtggaggaaacaccaatcaacagagggcatctgcaggacaaatcagtgtacagcctactttctcagtacagagaaatcttcccttcgaaagagcgaccattatggcggcgtttacagggaatactgaaggcagaacatcagacatgagaactgaaatcataaggatgatggaaagtgccagaccagaggatgtgtctttccaggggcggggagtcttcgagctctcggacgaaaaggcaacgaacccgatcgtgccttcctttgacatgagcaatgaaggatcttatttcttcggagacaatgcagaggagtatgacaattaa
>H5N3_Avian_LC371803_A/duck/Hokkaido/167/2007|2007.827
atggcgtcccaaggcaccaaacgatcttatgaacagatggagaccggtggagagcgccagaatgccactgagatcagagcatctgttggaaggatggttggtggaattgggaggttctacatacagatgtgcactgaactcaaactcagcgatcatgaaggaaggctgatccaaaacagcataacaatcgagagaatggttctctctgcatttgatgaaaggaggaacaaatacctggaagaacatcccagtgcggggaaggacccgaagaaaactggaggtccaatttatcgaaggagagatgggaaatgggtgagagaactgatcctgtatgacaaagaagagatcaggaggatctggcgtcaagcgaataatggagaagacgcaactgctggtctcactcacctgatgatctggcattccaacctgaatgatgccacataccagagaacaagagcactcgtgcgtactggaatggacccccgaatgtgctcccttatgcaaggatcaactctcccgaggagatctggagctgctggtgcagcggtgaagggagtcggaacgatggtgatggagctaattcgaatgataaaacgagggattaatgatcggaatttctggagaggcgaaaatggacgaaggacaaggattgcatatgagagaatgtgcaacattctcaaagggaaatttcaaacagcagcacaaagagcaatgatggaccaggtgcgagaaagcaggaatcctggaaatgctgaaattgaggatctcatcttcctggcacggtctgcactcattctgagaggatcagtggcccacaagtcctgcctgcctgcttgtgtgtacggacttgccgtggccagtggatacgactttgagagagaaggatattctctagttggaatagatcctttccgtctgcttcaaaacagccaagtcttcagtctcattagaccaaatgagaatccagcacacaagagtcaattggtgtggatggcatgccattctgcagcattcgaagacctgagagtctcaagcttcatcagaggaacaagagtagtcccaagaggacaactatccaccagaggagttcaaattgcttcaaacgagaatatggaaacaatggactccagcactctcgaactgagaagcagatattgggctataagaaccaggagtggaggaaacaccaaccaacagagagcatctgcaggacaaatcagtgtacagcccactttctcagtacagagaaatcttcccttcgaaagagcgaccattatggcagcgttcacagggaatactgaaggcagaacatcagacatgaggactgaaatcataagaatgatggaaagtgccagaccagaagatgtgtctttccaggggcggggagttttcgagctctcggacgaaaaggcaacgaacccgatcgtgccttcctttgacatgagtaatgaaggatcttatttcttcggagacaatgcagaggagtatgacaattaa
>H5N2_Avian_KC784975_A/duck/Taiwan/DV1242/2009|2009.022
atggcgtctcaaggcaccaaacgatcttatgaacagatggaaactggtggagaacgccagaatgctactgagatcagagcatctgttgggaggatggtcggtggaattgggagattctacatacagatgtgcactgagctcaaactcagcgactatgaaggaagactaatccaaaacagcataacaatagagagaatggttctctctgcatttgatgaaaggaggaacaaatatctggaagaacaccccagtgcggggaaggatccgaagaaaaccggaggtccaatctacagaaggagagacggaaagtggatgagagagctaattctgtatgacaaagaggagatcaggaggatttggcgtcaagcgaacaacggagaagacgcaactgctggtctcactcatctgatgatctggcattccaacctgaatgatgccacatatcagagaacaagagctctcgtgcgtactgggatggaccctagaatgtgctccctgatgcaaggatcaaccctcccaagaaggtctggagctgctggtgcagcagtaaagggagttgggacaatggtgatggaactgattcggatgataaagcgagggatcaatgaccggaatttctggagaggcgagaatggacggagaacaaggattgcatatgagagaatgtgcaacatcctcaaaggaaaattccaaacagcagcacaacgagcaatgatggaccaggtgcgagaaagcagaaatcctgggaatgctgaaattgaagaccttatcttcctggcacggtctgcactcatcctgagagggtcagtggctcataagtcctgcttgcctgcttgtgtatatggacttgctgtggccagtggatatgactttgagagagagggatactctctggtcggaattgatcctttccgtctgcttcagaacagccaggtgttcagcctcattagaccaaatgagaatccggcacataagagtcagctggtatggatggcatgccattctgcagcatttgaagacctaagagtatcaagcttcatcagaggaacaagggtggtcccaagaggacaactgtccaccagaggggttcaaatagcttcaaatgaaaacatggaaacaatggactccaacactcttgaactgagaagcagatactgggctataaggaccagaagtggaggaaacaccaaccgacagagagcatcagcaggacaaatcagtgtacagcccactttctcggtacagagaaatcttcctttcgagagagcgaccattatggcggcattcacagggaacactgaaggcaggacatccgacatgaggactgaaatcataagaatgatggaaggtgccagaccagaagatgtgtctttccaggggcggggagtcttcgagctctcggacgaaaaggcaacgaacccgatcgtgccttcctttgacatgagtaacgagggatcttatttcttcggagacaatgcagaggagtatgagaattaa
>H5N2_Avian_KC785020_A/duck/Taiwan/DV1238/2009|2009.022
atggcgtctcaaggcaccaaacgatcttatgaacagatggaaactggtggagaacgccagaatgctactgagatcagagcatctgttgggaggatggtcggtggaattgggagattctacatacagatgtgcactgagctcaaactcagcgactatgaaggaagactaatccaaaacagcataacaatagagagaatggttctctctgcatttgatgaaaggaggaacaaatatctggaagaacaccccagtgcggggaaggatccgaagaaaaccggaggtccaatctacagaaggagagacggaaagtggatgagagagctaattctgtatgacaaagaggagatcaggaggatttggcgtcaagcgaacaacggagaagacgcaactgctggtctcactcatctgatgatctggcattccaacctgaatgatgccacatatcagagaacaagagctctcgtgcgtactgggatggaccctagaatgtgctccctgatgcaaggatcaaccctcccaagaaggtctggagctgctggtgcagcagtaaagggagttgggacaatggtgatggaactgattcggatgataaagcgagggatcaatgaccggaatttctggagaggcgagaatggacggagaacaaggattgcatatgagagaatgtgcaacatcctcaaaggaaaattccaaacagcagcacaacgagcaatgatggaccaggtgcgagaaagcagaaatcctgggaatgctgaaattgaagaccttatcttcctggcacggtctgcactcatcctgagagggtcagtggctcataagtcctgcttgcctgcttgtgtatatggacttgctgtggccagtggatatgactttgagagagagggatactctctggtcggaattgatcctttccgtctgcttcagaacagccaggtgttcagcctcattagaccaaatgagaatccggcacataagagtcagctggtatggatggcatgccattctgcagcatttgaagacctaagagtatcaagcttcatcagaggaacaagggtggtcccaagaggacaactgtccaccagaggggttcaaatagcttcaaatgaaaacatggaaacaatggactccaacactcttgaactgagaagcagatactgggctataaggaccagaagtggaggaaacaccaaccgacagagagcatcagcaggacaaatcagtgtacagcccactttctcggtacagagaaatcttcctttcgagagagcgaccattatggcggcattcacagggaacactgaaggcaggacatccgacatgaggactgaaatcataagaatgatggaaggtgccagaccagaagatgtgtctttccaggggcggggagtcttcgagctctcggacgaaaaggcaacgaacccgatcgtgccttcctttgacatgagtaacgagggatcttatttcttcggagacaatgcagaggagtatgagaattaa
>H11N9_Avian_AB593472_A/duck/Vietnam/G32/2008|2008.038
atggcgtctcaaggcaccaaacgatcttatgaacagatggaaactggtggagaacgccagaatgccactgaaatcagagcatccgttggaagaatggttggtggaattgggaggttttacatacagatgtgtactgaactcaaactcagtgactatgaaggaagactaatccagaacagcataacaatagagagaatggttctctctgcatttgatgaaaggaggaacaaatacctggaagaacatcccagtgcagggaaggacccgaagaaaactggaggtccaatttatcgaaggagagacgggaagtggatgagagagctgattttgtatgacaaagaggagatcagaaggatctggcgtcaagcgaacaatggagaagacgcaactgctggtctcactcacctgatgatctggcactccaatctaaatgatgccacatatcagaggacaagagctctagttcgcactgggatggaccccagaatgtgctctctgatgcaaggatcaaccctcccaaggagatctggagctgctggtgcagcagtaaagggagtcggaacgatggtgatggagctaattcgaatgataaaacgagggattaatgatcggaatttctggagaggtgaaaatggacggagaacaaggattgcatatgaaagaatgtgcaacatcctcaaagggaaatttcaaacagcagcacaaagagcaatgatggaccaggtgcgagaaagtaggaaccctgggaatgctgaaattgaagatctcatcttcctggcacggtctgcactcatcctgagaggctcagtggcccataagtcctgcttgcctgcttgtgtgtacggacttgctgtggccagtgggtatgactttgaaagagaaggatactctctagttggaatagatcctttccgcttgcttcagaacagccaggtctttagcctcgttagaccgaatgaaaatccagcacacaagagtcaattggtgtggatggcatgccattctgcagcatttgaggacttgagagtctcaagcttcatcagagggacaagagtggtcccaagaggacaactatccaccagaggagttcagattgcttcaaatgagaacatggaaacaatggactccagcactcttgaactgagaagcagatattgggctataagaaccaggagtggaggaaacaccaaccaacagagagcatctgcaggacaaatcagtgtacagcccactttctcggtgcagagaaatcttcccttcgagagagcgaccattatggcggcattcacagggaacactgagggcagaacatctgacatgaggaccgaaatcataagaatgatggaaagtgccaaaccagaagatgtgtctttccaggggcggggagtcttcgagctctcggacgaaaaggcaacgaacccgatcgtgccttcctttgacatgagtaatgaaggatcttatttcttcggagacaatgcagaggagtatgacaattaa
>H7N2_Avian_LC339636_A/duck/Hokkaido/W19/2013|2013.751
atggcgtctcaaggcaccaaacgatcttatgaacagatggagaccggtggagaacgccagaatgccactgagatcagagcatctgttggaaggatggttggtggaattgggaggttctacatacagatgtgcactgaactcaaactcagcgactatgaaggaaggctgattcaaaacagcataacaatcgagagaatggttctctctgcatttgatgaaaggagaaacaaatacctggaagaacatcccagtgcggggaaagacccgaagaagactggaggtccaatttatcgaaggagagatgggaaatgggtgagagaactgatcttgtatgacaaagaggagatcaggagaatctggcgtcaagcgaataatggagaagacgcaactgctggtctcactcatctgatgatctggcattccaacctgaatgatgccacataccagagaacaagagcactcgtgcgtactggaatggacccccggatgtgctccctcatgcaaggatcaactctcccgaggaggtctggagctgctggtgcagcggtgaagggagtcgggacgatggtgatggagctaattcgaatgataaaacgagggattaatgatcggaatttctggagaggcgaaaatggacgaaggacaaggattgcatatgagagaatgtgcaacatcctcaaagggaaatttcaaacagcagcacaaagagcaatgatggaccaggtacgagaaagcaggaatcctggaaatgctgaaattgaggatctcatcttccttgcacggtctgcactcatcctgagaggatcagtggcccataagtcctgcttgcctgcctgtgtgtacggacttgcagtagccagtggatacgactttgagagagaaggatactctctagttggaatagatcctttccgtttgctccaaaacagtcaggtcttcagtctcattagacccaatgagaacccagcacacaagagtcaattggtgtggatggcatgccattctgcagcattcgaagacctgagagtctcaagcttcatcagaggaacaagagtggtcccaagaggacaactatccaccagaggagttcaaattgcttcaaacgagaatatggaaacaatggactctagcactcttgaactgaggagcagatattgggctataagaaccagaagtggaggaaacaccaaccaacagagagcatctgcaggacaaatcagtgtacagcccactttctcagtacagagaaaccttcccttcgaaagagcgaccattatggcagcgttcacagggaatactgaaggtagaacatcagacatgaggactgaaattataagaatgatggaaagtgccagactagaagatgtgtctttccaggggcggggagtcttcgagctctcggacgaaaaggcaacgaacccgatcgtgccttcctttgacatgagtaatgaagggtcttatttcttcggagacaatgcagaggagtatgacagttaa
>H5N1_Avian_MH135574_A/chicken/Bangladesh/33395/2017|2017.625
atggcgtctcaaggcaccaaacgatcttatgaacagatggaaactggtggagaacgccagaatgccactgaaatcagagcatctgttggaaggatggttggcggaattggaaggttttacatacagatgtgcactgaactcaagctcagcgactatgaagggaggctgattcagaacagcataacaatagagaggatggttctctctgcatttgatgaaaggaggaacaaatacctggaggagcatcccagtgctgggaaggatccgaagaaaactggaggtccaatttatcgaagaagggaagggaaatggatgagagagctgattctgtatgacaaagaagagatcaggagaatctggcgtcaagcgaataatggagaagacgcaactgctggtctcactcacctgatgatttggcattccaacctaaatgatgccacataccagagaaccagagccctcgtgcgcactgggatggaccccagaatgtgctctctgatgcaaggatcaactctcccgaggagatcaggagctgctggagcagctgtaaagggagtcggaacgatggtgatggaactaattcgaatgattaaacgagggattaatgatcggaatttctggagaggtgaaaatggacggagaacaaggattgcatatgagaggatgtgcaacatcctcaaagggaaattccaaacagcagcacaaagagcaatgatggaccaagtgcgagaaagcagaaatcctgggaatgctgaaattgaagatctcatcttcctggcacggtctgcgctcatcctgagaggatcagtggcccataagtcctgccttcctgcttgtgtgtacggacttgctgtggccagtggatatgactttgagagagaaggatactctctagttggaatagatcctttccgtctgcttcaaaacagccaggtcttcagtctcattagaccaaatgagaacccagcacacaagagtcaattggtgtggatggcatgccattctgcagcatttgaggatctgagagtctcaagtttcatcagagggacaagagtagtcccaagaggacaactatccaccagaggagttcaaattgcttcaaatgagaacacggaaacaatggactccagcactcttgaactgaggagcaggtattgggctataagaaccaggagtggaggaaacaccaaccaacagagagcatctgcaggacagatcagtgtacagcctactttctcggtacagagaaatcttcccttcgaaagagcgaccattatggcggcattcacaggaaatactgaaggcagaacatctgacatgaggactgaaatcataaggatgatggaaagtgccagaccagacgatgtgtccttccaggggcggggagtcttcgagctctcggacgaaaaggcaacgaacccgatcgtgccttcctttgacatgagtaatgaaggatcttatttcttcggagacaatgcagaggagtatgacaattaa
>H5N1_Avian_KY635596_A/duck/Bangladesh/26251/2015|2015.696
atggcgtctcaaggcaccaaacgatcttatgaacagatggaaactggtggagaacgccagaatgccactgaaatcagagcatctgttggaaggatggttggcggaattggaaggttttacatacagatgtgcactgaactcaagctcagcgactatgaagggaggctgattcagaacagcataacaatagagagaatggttctctctgcatttgatgaaaggaggaacaaatacctggaagaacatcccagtgctgggaaggatccgaagaaaactggaggtccaatttatcgaagaagggaagggaaatggatgagagagctgattctgtatgacaaagaagagatcaggagaatctggcgtcaagcgaataatggagaagacgcaactgctggtctcactcacctgatgatttggcattccaacctaaatgatgccacataccagagaaccagagccctcgtgcgcactgggatggaccccagaatgtgctctctgatgcaaggatcaactctcccgaggagatcaggagctgctggagcagcagtaaagggagtcggaacgatggtgatggaactaattcgaatgattaaacgagggattaatgatcggaatttctggagaggtgaaaatggacggagaacaaggattgcatatgagaggatgtgcaacatcctcaaggggaaattccaaacagcagcacaaagagcaatgatggaccaagtgcgagaaagcagaaatcctgggaatgctgaaattgaagatctcatcttcctggcacggtctgcgctcatcctgagaggatcagtggcccataagtcctgccttcctgcttgtgtgtacgggcttgctgtggccagtggatatgactttgagagagaaggatactctctagttggaatagatcctttccgtctgcttcaaaacagccaggtcttcagtctcattagaccaaatgagaacccagcacacaagagtcaattggtgtggatggcatgccattctgcagcatttgaggacctgagagtctcaagtttcatcagagggacaagagtggtcccaagaggacaactatccaccagaggagttcaaattgcttcaaatgagaacacggaaacaatggactccagcactcttgaactgaggagcaggtattgggctataaggaccaggagtggaggaaacaccaaccaacagagagcatctgcaggacagatcagtgtacagcctactttctcggtacagagaaatcttcccttcgaaagagcgaccattatggcggcattcacaggaaatactgaaggcagaacatctgacatgaggactgaaatcataaggatgatggaaagtgccagaccagaagatgtgtccttccaggggcggggagtcttcgagctctcggacgaaaaggcaacgaacccgatcgtgccttcctttgacatgagtaatgaaggatcttatttcttcggagacaatgcagaggagtatgacaattaa
>H5N1_Avian_MG957549_A/duck/Bangladesh/31993/2017|2017.123
atggcgtctcaaggcaccaaacgatcttatgaacagatggaaactggtggagaacgccagaatgccactgaaatcagagcatctgttggaagaatggttggcggaattggaaggttttacatacagatgtgcactgaactcaagctcagcgactatgaagggaggctgattcagaacagcataacaatagagagaatggttctctctgcatttgatgaaaggaggaacaaatacttggaagaacatcccagtgctgggaaggatccgaagaaaactggaggtccaatttatcgaagaagggaagggaaatggatgagagagctgattctgtatgacaaagaagagatcaggagaatctggcgtcaagcgaataatggagaagacgcaactgctgggctcactcatctgatgatttggcattccaacctaaatgatgccacataccagagaaccagggccctcgtgcgcactggaatggaccccagaatgtgctctctgatgcaaggatcaactctcccgaggagatcaggggctgctggagcagcagtaaagggagtcggaacgatggtgatggaactaattcgaatgattaaacgagggattaatgatcggaatttctggagaggtgagaatggacggagaacaaggattgcatatgagaggatgtgcaatatcctcaaggggaaattccaaaccgcagcacaaagagcaatgatggaccaagtgcgagaaagcaggaatcctgggaatgctgaaattgaagatctcatcttcctggcacggtctgcgctcatcctgagaggatcagtggctcataagtcctgccttcctgcttgtgtgtatgggcttgctgtggccagtggatatgactttgagagagaaggatactctttagttggaatagatcctttccgtctgcttcaaaacagccaggtcttcagtctcattagaccaaatgagaacccagcacacaagagtcaattggtgtggatggcatgccattctgcagcatttgaggacctgagagtctcaagttttatcagagggacaagagtggtcccaagaggacaactatccaccagaggagttcaaattgcttcaaatgagagcacggaaacaatggactccagcactcttgaactgaggagcaggtattgggctataaggaccaggagtggaggaaacaccaaccaacagagagcatctgcaggacagatcagtgtacagcctactttctcggtacagagaaatcttcccttcgaaagagcgaccattatggcggcattcacaggaaatactgaaggcagaacatctgacatgaggactgaaataataagaatgatggaaagtgccagaccagaagatgtgtccttccaggggcggggagtcttcgagctctcggacgaaaaggcaacgaacccgatcgtgccttcctttgacatgagtaatgaaggatcttatttcttcggagacaatgcagaggagtatgacaattaa
>H5N1_Avian_MH135671_A/chicken/Bangladesh/32747/2017|2017.381
atggcgtctcaaggcaccaaacgatcttatgaacagatggaaactggtggagaacgccagaatgccactgagatcagagcatctgttggaaggatggttggcggaattggaaggttttacatacagatgtgcactgaactcaagctcagcgactatgaagggaggctgattcagaacagcataacaatagagagaatggttctctctgcatttgatgaaagaaggaacaaatacctggaagaacatcccagtgctgggaaggatccgaagaaaactggaggtccaatttatagaaggagggaagggaaatggatgagagagctgattctgtatgacaaagaagagatcaggagaatctggcgtcaagcgaataatggagaagacgcaactgctggtctcactcacctgatgatttggcattccaacctaaatgatgccacataccagagaaccagggccctcgtgcgcactggaatggaccccagaatgtgctctctgatgcaaggatcaactctcccgaggagatcaggagctgctggagcagcagtaaagggagtcggaacgatggtgatggagctaattcgaatgattaaacgagggattaatgatcggaatttctggagaggtgaaaatggacggagaacaaggattgcatatgagaggatgtgcaacatcctcaaggggaaattccaaacagcagcacaaagagcaatgatggaccaagtgcgagaaagcagaaatcctgggaatgctgaaattgaagacctcatcttcctggcacggtctgcgcttatcctaagaggatcagtagcccataagtcctgccttcctgcctgtgtgtacgggcttgctgtggccagtggatatgactttgagagagaaggatactctctagttggaatagatcctttccgtctgcttcaaaacagccaggtcttcagtctcattagaccaaatgagaacccagcacacaagagtcaattggtgtggatggcatgccattctgcagcgtttgaggacctgagagtctcaagtttcatcagagggacaagagtggtcccaagaggacaactatccaccagaggagttcaaattgcttcaaatgagaacacggaaacaatggactccagcactcttgaactgaggagcaggtattgggctataaggaccaggagtggaggaaacaccaaccaacagagagcatctgcaggacagatcagtgtacagcctactttctcggtacagagaaatcttcccttcgaaagagcgaccattatggcggcattcacaggaaatactgaaggcagaacatctgacatgaggactgaaatcataaggatgatggaaagtgccagaccagaagatgtgtctttccaggggcggggagtcttcgagctctcggacgaaaaggcaacgaacccgatcgtgccttcctttgacatgagtaatgaaggatcttatttcttcggagacaatgcagaggagtatgacaattaa
>H5N1_Avian_MH135670_A/duck/Bangladesh/33848/2017|2017.797
atggcgtcccaaggcaccaaacgatcttatgaacagatggaaactggtggagaacgccagaatgccactgagatcagagcatctgttggaaggatggttggcggaattggaaggttttacatacagatgtgcactgaactcaagctcagcgactatgaagggaggctgattcagaacagcataacaatagagagaatggttctctctgcatttgatgaaagaaggaacaaatacctggaagaacatcccaatgctgggaaggatccgaagaaaactggaggtccaatttatagaagaagggaagggaaatggatgagagagctgattctgtatgacaaagaagagatcagaagaatctggcgtcaagcgaataatggagaagacgcaactgctggtctcactcacctgatgatttggcattccaacctaaatgatgccacataccagagaaccagggccctcgtgcgcactggaatggaccccagaatgtgctctctgatgcaaggatcaactctcccgaggagatcaggagctgctggagcagcagtaaagggagtcggaacgatggtgatggagctaattcgaatgattaaacgagggattaatgatcggaatttctggagaggtgaaaatggacggagaacaaggattgcatatgagaggatgtgcaacatcctcaaggggaaattccagacagcagcacaaagagcaatgatggaccaagtgcgagaaagcagaaatcctgggaatgctgaaattgaagacctcatcttcctggcacggtctgcgcttatcctaagaggatcagtagcccataagtcctgccttcctgcctgtgtgtacgggcttgctgtggccagtggatatgactttgagagagaaggatactctctagttggaatagatcctttccgtctgcttcaaaacagtcaggtcttcagtctcattagaccaaatgagaacccagcacacaagagtcaattggtgtggatggcatgccattctgcagcgtttgaggacctgagagtctcaagtttcatcagagggacaagagtggtcccaagaggacaactatccaccagaggagttcaaattgcttcaaatgagaacacggaaacaatggactccagcactcttgaactgaggagcaggtattgggctataaggaccaggagtggaggaaacaccaaccaacagagagcatctgcaggacagatcagtgtacagcctactttctcggtacagagaaatcttcccttcgaaagagcgaccattatggcggcattcacaggaaatactgaaggcagaacatctgacatgaggactgaaatcataaggatgatggaaagtgccagaccagaagatgtgtccttccaggggcggggagtcttcgagctctcggacgaaaaggcaacgaacccgatcgtgccttcctttgacatgagtaatgaaggatcttatttcttcggagacaatgcagaggagtatgacaattaa
>H5N1_Avian_MG042148_A/chicken/Bangladesh/30065/2016|2016.400
atggcgtctcaaggcaccaaacgatcttatgaacagatggaaactggtggagaacgccagaatgccactgaaatcagagcatctgttggaaggatggttggcggaattggaaggttttacatacagatgtgcactgaactcaagctcagcgactatgaagggaggctgattcagaacagcataacaatagagagaatggttctctctgcatttgatgaaaggaggaacaaatacctggaagaacatcccagtgctgggaaggatccgaagaaaactggaggtccaatttatcgaagaagggaagggaaatggatgagagagctgattctgtatgacaaagaagagatcaggagaatctggcgtcaagcgaataatggagaagacgcaactgctggtctcactcacctgatgatttggcattccaacctaaatgatgccacataccagagaaccagggccctcgtgcgcactggaatggaccccagaatgtgctctctgatgcagggatcaactctcccgaggagatcaggggctgctggagcagcagtaaagggagtcggaacgatggtgatggaactaattcgaatgattaaacgagggattaatgatcggaatttctggagaggtgagaatggacggagaacaaggattgcatatgagaggatgtgcaacatcctcaaggggaaattccaaacagcagcacaaagagcaatgatggaccaagtgcgagaaagcagaaatcctgggaatgctgaaattgaagatctcatcttcctggcacggtctgcgctcatcctgagaggatcagtggcccataagtcctgccttcctgcttgtgtgtacgggcttgctgtggccagtggatatgactttgagagagaaggatactctctagttggaatagatcctttccgtctgcttcaaaacagccaggtcttcagtctcattagaccaaatgagaacccagcacacaagagtcaattggtttggatggcatgccattctgcagcatttgaggacctgagagtctcaagtttcatcagagggacaagagtggtcccaagaggacaactatccaccagaggagttcaaattgcttcaaatgagaacacggaaacaatggactccagcactcttgaactgaggagcaggtattgggctataaggaccaggagtggaggaaacaccaaccaacagagagcatctgcaggacagatcagtgtacagcctactttctcggtacagagaaatcttcccttcgaaagagcgaccattatggcggcattcacaggaaatactgaaggcagaacatctgacatgaggactgaaatcataaggatgatggaaagtgccagaccagaagatgtgtccttccaggggcggggagtcttcgagctctcggacgaaaaggcaacgaacccgatcgtgccttcctttgacatgagtaatgaaggatcttatttcttcggagacaatgcagaggagtatgacaattaa
>H5N1_Avian_MG042103_A/duck/Bangladesh/30818/2016|2016.737
atggcgtctcaaggcaccaaacgatcttatgaacagatggaaactggtggagaacgccagaatgccactgaaatcagagcatccgttggaaggatggttggcggaattggaaggttttacatacagatgtgcactgaactcaagctcagcgactatgaagggaggctgattcagaacagcataacaatagagagaatggttctctctgcatttgatgaaaggaggaacaaatacctggaagaacatcccagtgctgggaaggatccgaagaaaactggaggtccaatttatcgaagaagggaagggaaatggatgagagagctgattctgtatgacaaagaagagatcaggagaatctggcgtcaagcgaataatggagaagacgcaactgctggtctcactcacctgatgatttggcattccaacctaaatgatgccacataccagagaaccagagccctcgtgcgcactgggatggaccccagaatgtgctctctgatgcaaggatcaactctcccgaggagatcaggagctgctggagcagcagtaaagggagtcggaacgatggtgatggaactaattcgcatgattaaacgagggattaatgatcggaatttctggagaggtgaaaatggacggagaacaaggattgcatatgagaggatgtgcaacatcctcaaggggaaattccaaacagcagcacaaagagcaatgatggaccaagtgcgagaaagcagaaatcctgggaatgctgaaattgaagatctcatcttcctagcacggtctgcgctcatcctgagaggatcagtggcccataagtcctgccttcctgcttgtgtgtacgggcttgctgtggccagtggatatgactttgagagagaaggatactctctagttggaatagatcctttccgtctgcttcaaaacagccaggtcttcagtctcattagaccaaatgagaacccagcacacaagagtcaattggtgtggatggcatgccattctgcagcatttgaggacctgagagtctcaagtttcatcagagggacaagagtggtcccaagaggacaactatccaccagaggagttcaaattgcttcaaatgagaacacggaaacaatggactccagcactcttgaactgaggagcaggtattgggctataaggaccaggagtggaggaaacactaaccaacagagagcatctgcaggacagatcagtgtacagcctactttctcggtacagagaaatcttcccttcgaaagagcgaccattatggcggcattcacagggaatactgaaggtagaacatctgacatgaggactgaaatcataaggatgatggaaagtgccagaccagaagatgtgtccttccaggggcggggagtcttcgagctctcggacgaaaaggcaacgaacccgatcgtgccttcctttgacatgagtaatgaaggatcttatttcttcggagacaatgcagaggagtatgacaattaa
>H5N1_Avian_MG042228_A/duck/Bangladesh/31294/2016|2016.899
atggcgtctcaaggcaccaaacgatcttatgaacagatggaaactggtggagaacgccagaatgccactgaaatcagagcatccgttggaaggatggttggcggaattggaaggttttacatacagatgtgcactgaactcaagctcagcgactatgaagggaggctgattcagaacagcataacaatagagagaatggttctctctgcatttgatgaaaggaggaacaaatacctggaagaacatcccagtgctgggaaggatccgaagaaaactggaggtccaatttatcgaagaagggaagggaaatggatgagagagctgattctgtatgacaaagaagagatcaggagaatctggcgtcaagcgaataatggagaagacgcaactgctggtcttactcacctgatgatttggcattccaacctaaatgatgccacataccagagaaccagagccctcgtgcgcactgggatggaccccagaatgtgctctctgatgcaaggatcaactctcccgaggagatcaggagctgctggagcagcagtaaagggagtcggaacgatggtgatggaactaattcgcatgattaaacgagggattaatgaccggaatttctggagaggtgaaaatggacggagaacaaggattgcatatgagaggatgtgcaacatcctcaaggggaaattccaaacagcagcacaaagagcaatgatggaccaagtgcgagaaagcagaaatcctgggaatgctgaaattgaagatctcatcttcctagcacggtctgcgctcatcctgagaggatcagtggcacataagtcctgccttcctgcttgtgtgtacgggcttgctgtggccagtggatatgactttgagagagaaggatactctctagttggaatagatcctttccgtctgcttcaaaacagccaggtcttcagtctcattagaccaaatgagaacccagcacacaagagtcaattggtgtggatggcatgccattctgcagcatttgaggacctgagagtctcaagtttcatcagagggacaagagtggtcccaagaggacaactatccaccagaggagttcaaattgcttcaaatgagaacacggaaacaatggactccagcactcttgaactgaggagcaggtattgggctataaggaccaggagtggaggaaacactaaccaacagagagcatctgcaggacagatcagtgtacagcctactttctcggtacagagaaatcttcccttcgaaagagcgaccattatggcggcattcacaggaaatactgaaggtagaacatctgacatgaggactgaaatcataaggatgatggaaagtgccagaccagaagatgtgtccttccaggggcggggagtcttcgagctctcggacgaaaaggcaacgaacccgatcgtgccttcctttgacatgagtaatgaaggatcttatttcttcggagacaatgcagaggagtatgacaattaa
>H7N1_Avian_KX977688_A/bean_goose/Netherlands/2/2009|2009.055
atggcgtctcaaggcaccaaacgatcttatgaacagatggaaactggtggagaacgccagaatgctactgagatcagagcatctgttggaagaatggttggtggcattgggaggttttacatacagatgtgcactgaactcaaactcagcgactatgaaggaaggctgatccagaacagcataacaatagagagaatggtactctctgcatttgatgaaaggaggaacaaatacctggaagaacaccccagtgcggggaaagacccgaagaaaactggaggtccaatttatagaagaagagacggaaagtgggtgagagaactgatcctgtatgacaaagaggagatcaggaggatctggcgtcaggcaaacaacggggaagacgcaactgctggtctcactcacctgatgatctggcattctaacttgaatgatgccacataccagaggacaagagcccttgtgcgtactggaatggaccccaggatgtgctctctgatgcaaggatcaactctcccgaggaggtctggagctgctggtgcagcagtaaagggagtcggaacaatggtgatggaactaattcggatgataaagcgaggtattaatgatcggaatttctggagaggcgaaaatggacgaaggacaaggattgcatatgagagaatgtgcaacatcctcaaagggaaattccaaacagcagcacagagagcaatgatggatcaagtgcgagaaagcagaaatcctggaaatgctgaaattgaagatctcatctttctggcacggtctgcactcatcctgagaggatcagtggcccataaatcttgcttgcctgcttgtgtatacggacttgctgtggccagtggatatgactttgagagagaagggtactctctggtaggaatagatcctttccgtctgcttcaaaacagccaggtcttcagtctcatcagaccaaaagagaatccggcacataagagccaactggtgtggatggcatgccattctgcagcatttgaggacctgagagtctcaagtttcatcagaggggcaagagtagtcccaagaggacaactatccactagaggtgttcaaattgcttcaaatgagaacatggaaacaatggactccagtactctcgaactgagaagcagatattgggccataagaaccaggagtggaggaaacaccaaccaacagagagcatctgcaggacagatcagtgtacagcccactttctcggtgcagagaaatcttcccttcgaaagagcgaccatcatggcggcatttacagggaatactgagggcagaacatctgacatgagaactgaaatcataaaaatgatggaaagtgccagaccagaagatgtgtctttccaggggcggggagtcttcgagctctcggacgaaaaggcaacgaacccgatcgtgccttcttttgacatgagtaatgaaggatcttatttcttcggagacaatgcagaggagtatgacaattaa
>H7N1_Avian_KX979342_A/bean_goose/Netherlands/1/2009|2009.055
atggcgtctcaaggcaccaaacgatcttatgaacagatggaaactggtggagaacgccagaatgctactgagatcagagcatctgttggaagaatggttggtggcattgggaggttttacatacagatgtgcactgaactcaaactcagcgactatgaaggaaggctgatccagaacagcataacaatagagagaatggtactctctgcatttgatgaaaggaggaacaaatacctggaagaacaccccagtgcggggaaagacccgaagaaaactggaggtccaatttatagaagaagagacggaaagtgggtgagagaactgatcctgtatgacaaagaggagatcaggaggatctggcgtcaggcaaacaacggggaagacgcaactgctggtctcactcacctgatgatctggcattctaacttgaatgatgccacataccagaggacaagagcccttgtgcgtactggaatggaccccaggatgtgctctctgatgcaaggatcaactctcccgaggaggtctggagctgctggtgcagcagtaaagggagtcggaacaatggtgatggaactaattcggatgataaagcgaggtattaatgatcggaatttctggagaggcgaaaatggacgaaggacaaggattgcatatgagagaatgtgcaacatcctcaaagggaaattccaaacagcagcacagagagcaatgatggatcaagtgcgagaaagcagaaatcctggaaatgctgaaattgaagatctcatctttctggcacggtctgcactcatcctgagaggatcagtggcccataaatcttgcttgcctgcttgtgtatacggacttgctgtggccagtggatatgactttgagagagaagggtactctctggtaggaatagatcctttccgtctgcttcaaaacagccaggtcttcagtctcatcagaccaaaagagaatccggcacataagagccaactggtgtggatggcatgccattctgcagcatttgaggacctgagagtctcaagtttcatcagaggggcaagagtagtcccaagaggacaactatccactagaggtgttcaaattgcttcaaatgagaacatggaaacaatggactccagtactctcgaactgagaagcagatattgggccataagaaccaggagtggaggaaacaccaaccaacagagagcatctgcaggacagatcagtgtacagcccactttctcggtgcagagaaatcttcccttcgaaagagcgaccatcatggcggcatttacagggaatactgagggcagaacatctgacatgagaactgaaatcataaaaatgatggaaagtgccagaccagaagatgtgtctttccaggggcggggagtcttcgagctctcggacgaaaaggcaacgaacccgatcgtgccttcttttgacatgagtaatgaaggatcttatttcttcggagacaatgcagaggagtatgacaattaa
>H7N4_Avian_KX978190_A/Eurasian_wigeon/Netherlands/2/2008|2008.992
atggcgtctcaaggcaccaaacgatcttatgaacagatggaaactggtggagaacgccagaatgccactgaaatcagagcatctgttggaagaatggttggtggaattgggaggttttacatacagatgtgcactgagctcaaactcagcgactatgaagggaggctgatccagaacagcataacaatagagagaatggttctctctgcattcgatgaaaggaggaacaaatacctggaagaacatcccagtgcgggaaaggatccgaagaaaactggaggtccaatttatcgaaggagggacgggaaatggatgagagagctgattctgtatgacaaagaggagatcaggagaatctggcgtcaagcaaacaatggagaagacgcaactgctggtctcactcacctgatgatctggcattccaatctaaatgatgccacataccagagaactagagctctcgtgcgtactgggatggaccccagaatgtgctctctgatgcaaggatcaactctcccgaggagatctggagctgctggtgcagcagtaaagggagtcggaacgatggtaatggaactaattcggatgataaaacgagggattaacgaccggaatttctggagaggcgaaaatggacggagaacaaggattgcatatgagaggatgtgcaacatcctcaaagggaaattccaaacagcagcacaaagagcgatgatggaccaagtgagagaaagcagaaatcctgggaatgctgaaattgaagatctcatcttcctggcacggtctgcgctcatcttgaggggatcagtggcccataagtcctgcctgcctgcttgtgtatacggacttgctgtggccagtggatatgactttgaaagagaagggtactctctagttggaatagatcctttccgtctgcttcaaaacagccaggtcttcagtctcattagaccaaatgagaacccagcacacaagagtcaattggtgtggatggcatgccattctgcggcatttgaggacctgagagtctcaagtttcatcagaggggcaagagtagtcccaagaggacaactatccaccagaggagttcaaattgcttcaaatgagaacatggaaacaatggattccagcactcttgaactgagaagcagatattgggctataaggaccaggagtggaggaaacaccaaccaacagagagcatccgcaggacaaatcagtgtacagcctactttctcggtacagagaaatcttcccttcgaaagagcgaccattatggcggcgttcacaggaaatactgagggcagaacatctgacatgaggactgaaatcataagaatgatggaaagtgccagaccagaagatgtgtccttccaggggcggggagtcttcgagctctcggacgaaaaggcaacgaacccgatcgtgccttcctttgacatgagtaatgaaggatcttatttcttcggagacaatgcagaggagtatgacaattaa
>H7N1_Avian_KX978261_A/bewicks_swan/Netherlands/7/2008|2008.978
[truncated: 13,325,842 more chars]
