# Supplementary material for: A brief history of bird flu
Source: Philos Trans R Soc Lond B Biol Sci. 2019 May 6;374(1775):20180257. doi: 10.1098/rstb.2018.0257 (PMC6553608; doi:10.1098/rstb.2018.0257)
Supplement: Data for segments 1,2,3,5,7,8 - 8809 taxa for display [file rstb20180257supp3.zip › internals_subsample_for_display/hxnx_all_seg5_8809_with_og_ape_tn93_nj_batroot.nwk]

((((((((((((((((((((((((((((((((((((((((((((((((((((((((((((((((((((((((((((((((H7N9_Human_KF007053_A/Nanjing/4/2013|2013.263:0.001415691729,H7N9_Avian_KT779614_A/duck/Wuxi/0405006/2013|2013.258:0.001273088024):6.113347886e-05,H7N9_Human_KJ633808_A/Zhejiang/DTID-ZJU01/2013|2013.252:0.001280283821):7.129030834e-05,((H9N2_Avian_KP415188_A/chicken/Yantai/2303/2013|2013.800:0.0008525452475,H9N2_Avian_KP415180_A/chicken/Yantai/2243/2013|2013.800:-0.0001823512919):0.002085832079,H7N9_Avian_KP413941_A/chicken/Jiaxing/4490/2013|2013.814:0.00127642953):0.001290347415):5.483830994e-05,H7N9_Human_KF007109_A/Suzhou/3/2013|2013.268:0.001294598889):7.135054849e-05,(H7N9_Human_KF007141_A/Suzhou/5/2013|2013.277:-1.127174675e-17,H7N9_Human_KF150617_A/Xuzhou/1/2013|2013.312:1.127174675e-17):0.0005973189523):6.122961488e-05,H7N9_Human_CY181556_A/Anhui/DEWH72-06/2013|2013.500:0.0006055120411):6.999234205e-05,H7N9_Avian_CY146965_A/chicken/Shanghai/S1055/2013|2013.252:0.0005994002529):8.766685501e-05,H9N2_Avian_KU042348_A/chicken/Zhejiang/3C22/2013|2013.868:0.00058172574):5.565425337e-05,H7N9_Avian_KP413751_A/chicken/Huzhou/3802/2013|2013.811:-5.636782466e-05):2.819987322e-05,H7N9_Avian_KJ508891_A/tree_sparrow/Shanghai/01/2013|2013.351:-2.819987322e-05):1.410276735e-05,H7N9_Avian_KP413735_A/chicken/Huzhou/3765/2013|2013.811:-1.410276735e-05):7.052799617e-06,H7N9_Avian_CY147165_A/homing_pigeon/Jiangsu/SD184/2013|2013.299:-7.052799617e-06):3.527108063e-06,H7N9_Human_CY187621_A/Anhui/1-DEWH730/2013|2013.500:-3.527108063e-06):1.763908301e-06,H7N9_Human_KF007069_A/Wuxi/3/2013|2013.263:-1.763908301e-06):8.821313566e-07,H7N9_Human_KF001510_A/Hangzhou/1/2013|2013.225:-8.821313566e-07):4.41154317e-07,H7N9_Human_KF021598_A/Shanghai/02/2013|2013.173:-4.41154317e-07):2.206214955e-07,H7N9_Human_KJ476642_A/Beijing/2/2013|2013.288:-2.206214955e-07):1.103329252e-07,H7N9_Avian_CY147069_A/duck/Zhejiang/SC410/2013|2013.288:-1.103329252e-07):5.517755585e-08,H7N9_Avian_CY146957_A/chicken/Shanghai/S1053/2013|2013.252:-5.517755585e-08):2.759432703e-08,H7N9_Avian_MF988739_A/duck/Anhui/S702/2013|2013.255:-2.759432703e-08):1.379993914e-08,H7N9_Avian_CY147061_A/duck/Anhui/SC702/2013|2013.288:-1.379993914e-08):6.901357928e-09,H7N9_Human_KJ476650_A/Beijing/3/2013|2013.288:-6.901357928e-09):3.451373406e-09,H7N9_Avian_CY146925_A/chicken/Jiangsu/SC035/2013|2013.288:-3.451373406e-09):1.726034372e-09,H7N9_Avian_CY146917_A/chicken/Jiangsu/S002/2013|2013.288:-1.726034372e-09):8.631907989e-10,H7N9_Avian_CY147197_A/wild_pigeon/Jiangsu/SD001/2013|2013.290:-8.631907989e-10):3.502289241e-05,H7N9_Avian_KU143419_A/chicken/Taizhou/TZJF02/2015|2015.038:0.00130469836):0.0002282741754,(H9N2_Avian_KP417160_A/chicken/Jiaxing/4713/2013|2013.816:0.001221517585,H9N2_Avian_KM054791_A/chicken/Jilin/SD001/2014|2014.148:0.002137824355):0.0004514489853):4.830509135e-05,((H7N9_Avian_KU143418_A/chicken/Wenzhou/RAQL18/2015|2015.038:1.126058218e-17,H7N9_Avian_KU143417_A/duck/Wenzhou/RAQL10/2015|2015.038:-1.126058218e-17):0.0008715387124,H7N9_Human_KF997833_A/Shanghai/5190T/2013|2013.367:0.0004681825224):0.0004591456067):0.0001363654993,(((H7N9_Avian_KP415148_A/chicken/Jiangxi/10964/2014|2014.132:-0.000164719177,H7N2_Avian_KM054799_A/chicken/Jilin/SD020/2014|2014.148:0.0008349131326):0.0004773270621,H7N9_Human_KM374043_A/Zhejiang/LS01/2014|2014.104:0.0001950726007):0.0002637850301,H7N9_Avian_KJ549787_A/chicken/Shanghai/PD-CN-02/2014|2014.055:0.001758304142):0.0006228494089):8.012904165e-05,((((((((H7N9_Avian_MF630326_A/chicken/Ningxia/S1152/2014|2014.370:0.00453429197,H9N2_Avian_KU042586_A/chicken/Zhejiang/3C9/2014|2014.271:0.001543491379):0.0001800748833,(H7N9_Human_KJ195798_A/Shanghai/PD-02/2014|2014.044:0.001248990679,H7N9_Avian_MF630198_A/chicken/Henan/S1425/2014|2014.425:0.00346489357):0.0008423396561):0.0003000950332,H7N9_Human_KF007117_A/Nanjing/6/2013|2013.274:0.0005325068773):0.0002876643329,((H7N9_Human_KJ411978_A/Shanghai/01/2014|2014.005:-0.0002181361204,H7N9_Avian_MF630222_A/chicken/Hunan/SD017/2014|2014.132:0.002230472443):0.000431461485,H7N9_Avian_MF630278_A/chicken/Jiangsu/SD012/2015|2015.044:0.002941295541):0.0003087159329):0.0001430150144,(H7N9_Avian_MF630382_A/chicken/Zhejiang/S4017/2013|2013.934:-0.0004239412994,H7N9_Avian_MF630390_A/chicken/Zhejiang/S4060/2014|2014.899:0.005824234257):0.002129969058):0.000432416824,H9N2_Avian_KU143410_A/chicken/Wenzhou/YHQL04/2014|2014.953:0.001457708778):5.618798616e-05,H9N9_Avian_KJ938651_A/chicken/Changzhou/C08/2013|2013.967:0.001123657006):0.0006187254391,H7N9_Avian_MF630478_A/duck/Jiangsu/S1181/2014|2014.364:0.00273218386):0.0004125075231):0.0001352948317,H9N2_Avian_MG204050_A/chicken/Xiamen/10/2015|2015.786:0.0005489613032):9.973741386e-05,((H7N9_Avian_KF259978_A/chicken/Rizhao/867/2013|2013.500:0.000506312662,H5N6_Human_KT245146_A/Yunnan/0127/2015|2015.099:0.003544707876):0.000530432061,H7N9_Avian_KF259980_A/chicken/Rizhao/875/2013|2013.500:0.0001472518637):0.001763064721):0.0001546238896,H7N9_Avian_KP418095_A/chicken/Jiangxi/15044/2014|2014.318:0.001242699253):0.0001847564047,H7N9_Avian_KM879374_A/duck/Sunan/040802G/2013|2013.285:0.00117460916):0.0001035032319,(((((H7N9_Human_KF007077_A/Wuxi/4/2013|2013.263:-0.000265136638,H7N9_Avian_KP412425_A/chicken/Hangzhou/174/2013|2013.340:0.001604119024):0.0001327422183,H7N9_Human_KF007061_A/Zhenjiang/1/2013|2013.263:-0.0001327422183):6.640426533e-05,H7N9_Human_KF055465_A/Zhejiang/HZ1/2013|2013.285:-6.640426533e-05):9.748930521e-05,H7N9_Human_KF226108_A/Jiangsu/2/2013|2013.299:-9.636120578e-05):0.001674632964,H7N9_Human_KY286420_A/Minhang/S01/2013|2013.156:-0.0003306506119):0.000575480156):0.0001154402467,H7N9_Avian_KJ395959_A/chicken/Guangdong/G1/2013|2013.340:0.0005524635439):6.701316735e-05,H9N2_Avian_KP415269_A/chicken/Jinan/3952/2013|2013.825:0.003305085731):0.0001899031976,(((((H7N6_Avian_KP418023_A/chicken/Jiangxi/14535/2014|2014.299:0,H7N6_Avian_KP417954_A/chicken/Jiangxi/14501/2014|2014.299:0):0.0007579422818,H7N9_Avian_KP418552_A/chicken/Zhangzhou/8585/2014|2014.474:-8.924545586e-05):4.464072339e-05,H7N9_Avian_KP418560_A/chicken/Zhangzhou/8829/2014|2014.493:-4.464072339e-05):0.0002916461107,H9N2_Avian_KT449647_A/duck/Qingdao/016/2014|2014.025:0.002397187307):0.0001710541979,(H7N9_Avian_KP413975_A/silkie_chicken/Shaoxing/5130/2013|2013.822:0,H9N2_Avian_KP417195_A/chicken/Shaoxing/5088/2013|2013.822:0):0.0004990871604):0.0004863574822):0.0001959621181,H7N9_Human_KP058487_A/Shanghai/Mix1/2014|2014.005:0.001824160751):0.0001081146673,(((H9N2_Avian_KP415220_A/chicken/Rizhao/2658/2013|2013.811:-0.0002482167327,H9N2_Avian_KX598675_A/chicken/Shandong/SIC39/2015|2015.038:0.002260553055):0.0008824131356,H9N2_Avian_KP415164_A/chicken/Qingdao/2044/2013|2013.805:-0.000211670322):0.0007998760376,H9N2_Avian_KX598667_A/chicken/Shandong/SIC24/2014|2014.367:-0.0001271992307):0.001918556104):0.0001804658387,H7N9_Avian_CY147181_A/pigeon/Shanghai/S1421/2013|2013.252:0.001165615965):0.0002605056382,(H9N2_Avian_KM609714_A/chicken/Beijing/16/2013|2013.225:0.001134456491,H9N2_Avian_KM609706_A/chicken/Liaoning/1116/2012|2012.874:0.003603185057):0.002916367362):0.0003041528861,((H9N2_Avian_MG280696_A/chicken/Jiangsu/TM71/2014|2014.033:-4.288246958e-05,H9N2_Avian_KP415383_A/chicken/Huzhou/3801/2013|2013.811:0.001385000193):0.001834003235,H7N9_Avian_KP414015_A/chicken/Shaoxing/5224/2013|2013.822:0.002212561413):0.0001510028193):0.0002600645524,((H7N9_Avian_MF630238_A/chicken/Jiangsu/S1045/2016|2016.195:0.005850914934,H9N2_Avian_KY415761_A/chicken/Yuhuan/YH15/2016|2016.129:0.002280779482):0.0008770705193,H5N6_Avian_KY415765_A/chicken/Taishun/TS2/2016|2016.134:0.0004670074478):0.004093573619):0.0004310098072,H9N2_Avian_KX598679_A/chicken/Jiangsu/SIC11/2013|2013.285:0.005677802916):0.0003179851615,((((((H5N6_Avian_KY005864_A/chicken/Anhui/MZ34/2016|2016.123:0,H5N6_Avian_KY005856_A/chicken/Anhui/MZ33/2016|2016.123:0):0.000625219578,H5N6_Avian_MF960015_A/chicken/Guangdong/GD1602/2016|2016.219:0.0007145016568):0.0009250709028,H7N6_Avian_KY056297_A/chicken/Zhejiang/233/2016|2016.082:-0.0002540120411):0.001361833754,((H5N6_Avian_KY415758_A/chicken/Hubei/ZYSJF38/2016|2016.140:0,H5N6_Avian_KY415756_A/chicken/Hubei/ZYSJF16/2016|2016.140:0):7.827341148e-05,H5N6_Avian_KY005872_A/chicken/Henan/YB0597/2016|2016.200:0.003971263999):0.000333678367):0.00632342293,H5N6_Avian_KY415764_A/chicken/Taishun/TS90/2016|2016.134:0.002713631779):0.0005623142975,((((H9N2_Avian_KU042584_A/pigeon/Zhejiang/77037/2014|2014.512:0,H9N2_Avian_KU042585_A/pigeon/Zhejiang/727044/2014|2014.567:0):0.0009558665168,H7N9_Avian_MF630398_A/chicken/Zhejiang/S4071/2013|2013.934:0.001056445162):0.0005342266204,H7N9_Avian_KY751142_A/chicken/Zhejiang/JX158/2015|2015.337:0.006947240673):0.0009804387809,H9N2_Avian_KX598681_A/chicken/Jiangsu/SIC42/2015|2015.285:0.002415081545):0.00115643643):0.001241321323):0.0001333119771,H7N9_Avian_MF629958_A/chicken/Fujian/S4215/2014|2014.841:0.005921584962):0.0008680411843,(((H7N9_Avian_KY751139_A/chicken/Anhui/AH275/2015|2015.247:0.0002440058208,H7N9_Avian_KY751137_A/chicken/Anhui/AH271/2015|2015.227:0.0004261881348):0.001295282694,H7N9_Avian_KY751145_A/chicken/Shandong/SD69/2015|2015.203:0.0007156466919):0.005651109949,(H7N9_Human_KX215929_A/Huaian/083/2014|2014.400:0.00553268697,H7N9_Avian_MF630070_A/chicken/Guangdong/SD018/2015|2015.071:0.007485424366):0.001074266982):0.000761231634):0.001149746276,(((((((((((((((H7N9_Human_KY286428_A/Fujian/S03/2015|2015.060:0.0008692241331,H7N9_Avian_MF630102_A/chicken/Guangdong/SD027/2015|2015.197:-0.0001985807164):0.0003187136326,H7N9_Avian_MF630286_A/chicken/Jiangxi/S10017/2015|2015.225:0.002373545701):0.001132199391,H9N2_Avian_KP404006_A/chicken/Shanghai/015/2014|2014.515:0.008435124379):0.0001904361054,(H9N2_Avian_KT449639_A/chicken/Qingdao/008/2014|2014.025:0.003068824373,H9N2_Avian_KT449649_A/chicken/Qingdao/018/2014|2014.025:-0.0003867484253):0.0004648302094):0.0003195893388,H7N9_Avian_KY751136_A/chicken/Jiangsu/JT123/2015|2015.203:0.0008561896344):0.0005731677154,(H7N9_Avian_MF629990_A/chicken/Fujian/SD005/2015|2015.044:0.0003611731711,H7N9_Avian_MF629974_A/chicken/Fujian/S4248/2014|2014.841:0.0009809445523):0.001543687317):0.0002462860478,(H9N2_Avian_KX867842_A/chicken/Jiangsu/JS4539/2014|2014.466:0,H9N2_Avian_KX867834_A/chicken/Anhui/AH120/2015|2015.562:0):0.001091947739):0.0002576003772,(H7N9_Human_KM244520_A/Taiwan/4-CGMH2/2014|2014.310:0,H7N9_Human_KM244512_A/Taiwan/4-CGMH1/2014|2014.310:0):0.002441224687):0.0002423690215,(((H7N9_Avian_MF630342_A/chicken/Xinjiang/SD033/2014|2014.921:0,H7N9_Avian_MF630350_A/chicken/Xinjiang/SD036/2014|2014.921:0):0.003687234057,H7N9_Avian_MF630294_A/chicken/Jiangxi/S10844/2015|2015.230:-0.0003212565237):0.0001609468282,H7N9_Avian_KU143420_A/chicken/Wenzhou/WZTSLG02/2015|2015.123:-0.0001609468282):0.0004295030957):0.0004409885272,((H5N6_Avian_KX638417_A/oriental_magpie_robin/HK/6154/2015|2015.326:0.005285469252,H9N2_Avian_KJ726712_A/wild_chicken/Shanghai/C1/2014|2014.200:0.00148385287):0.002120892206,H7N9_Avian_KU318990_A/chicken/China/028/2014|2014.025:0.00129719811):0.0008630691795):0.0005845126618,H7N9_Avian_MF630518_A/duck/Zhejiang/S1375/2016|2016.359:0.002477476295):0.0001159584254,(H7N9_Human_KY910840_A/Yunnan/0129/2017|2017.107:0.003120339493,H7N9_Human_MG366902_A/Kunming/KMCDC-YHY/2017|2017.164:0.0002479944953):0.003307065999):0.000533880381,(H7N9_Human_KR351276_A/Quzhou/2/2015|2015.307:0,H7N9_Human_KR351268_A/Quzhou/1/2015|2015.312:0):0.006043537146):0.0007175360676,H7N9_Avian_MF629942_A/chicken/Fujian/S1096/2015|2015.266:0.006883727474):9.937561735e-05,H7N9_Avian_MF630462_A/duck/Hunan/S40506/2015|2015.874:0.007434343461):0.002854263069):0.00143350457,((((((((((((H7N9_Avian_MF319557_A/chicken/Heinan/ZZ01/2017|2017.310:0,H7N9_Avian_LC315924_A/duck/Japan/AQ-HE29-22/2017|2017.474:0):1.067482044e-17,H7N9_Human_KY643845_A/Guangdong/HP001/2017|2017.008:-1.067482044e-17):1.067682548e-17,H7N9_Human_KY643846_A/Guangdong/SP440/2017|2017.008:-1.067682548e-17):0.001115385708,H7N9_Avian_KY751157_A/chicken/Guangdong/GD15/2016|2016.022:0.00157260065):0.0005959227935,H7N9_Avian_MF630038_A/chicken/Guangdong/SD008/2017|2017.022:0.001424368658):0.005003615167,H9N2_Avian_KU042595_A/chicken/Zhejiang/925018/2014|2014.732:0.002492802121):0.0001213193279,H7N9_Avian_MF630366_A/chicken/Zhejiang/S1190/2015|2015.225:0.00155164636):0.001394592372,H7N9_Avian_KU143422_A/duck/Wenzhou/YJYF24/2015|2015.038:0.001990556468):0.0007736569562,H7N9_Avian_MF630334_A/chicken/Shanghai/S4100/2015|2015.860:0.01316321247):0.0007931579774,((((H9N2_Avian_LC208513_A/duck/Japan/AQ-HE28/2015|2015.458:0.0008073795675,H9N2_Avian_KX598678_A/chicken/Zhejiang/SIC40/2015|2015.038:-0.0001378522883):0.001672935812,H9N2_Avian_KU720449_A/chicken/Shanghai/06/2015|2015.367:0.005088054334):0.0005374580762,H7N9_Avian_KY415762_A/chicken/Longquan/LQ78/2016|2016.079:0.00423404892):0.001227312838,H7N9_Avian_KY751165_A/chicken/Zhejiang/JH16/2017|2017.118:0.005626484917):0.00228042937):0.001213799425,((((((H7N9_Avian_KY751148_A/chicken/Shandong/SD183/2016|2016.222:0.002886998645,H7N9_Avian_MF630318_A/chicken/Jilin/SD009/2016|2016.285:-0.0001233547694):0.001361389083,H7N9_Avian_KY751154_A/chicken/Liaoning/LN1/2016|2016.022:0.002041441253):0.0009645953863,H7N9_Avian_KY751155_A/chicken/Hebei/HB13/2016|2016.997:0.002781460631):0.000944133196,((H7N9_Avian_KY751160_A/chicken/Jiangsu/LY246/2017|2017.049:-0.0001335037236,H7N9_Avian_KY751161_A/chicken/Jiangsu/0116/2017|2017.041:0.0008030310028):0.0004710433745,H7N9_Avian_KY751156_A/chicken/Zhejiang/ZJ14/2017|2017.022:0.00154503821):0.003668203658):0.0007447937912,((H7N9_Avian_MF630190_A/chicken/Hebei/S1257/2016|2016.318:0.001515127249,H7N9_Avian_MF630206_A/chicken/Hunan/S12753/2016|2016.378:0.002535893289):0.0003159568687,H7N9_Avian_MF630486_A/duck/Jiangsu/S1220/2016|2016.364:0.0003452822954):0.001809928584):0.001784329096,H7N9_Avian_KY415773_A/chicken/Ganzhou/GZ79/2016|2016.071:0.003061511407):0.00308044605):0.001770352396,H7N9_Avian_MF630494_A/duck/Jiangsu/S1700/2016|2016.200:0.005643895062):0.001047988391):0.001993422924,(H7N9_Human_KX215936_A/Huaian/062/2014|2014.121:0.0006586746391,H7N9_Avian_KX215931_A/chicken/Huaian/007/2014|2014.038:0.00202824241):0.006201428077):0.0005475054485,((((((((((((((((H9N2_Avian_KF500980_A/chicken/Shanghai/020/2013|2013.285:0.002355713887,H7N7_Avian_KF259947_A/chicken/Wenzhou/678/2013|2013.500:-0.0003454398295):0.0001729297293,H9N2_Avian_KF259957_A/chicken/Wenzhou/606/2013|2013.500:-0.0001729297293):0.0002943573846,(H9N9_Avian_KF042151_A/chicken/Zhejiang/C11/2013|2013.200:0.00112548761,H9N2_Avian_KM609708_A/chicken/Liaoning/0517/2013|2013.373:0.003599724479):0.0003805950893):0.0002154604483,H9N2_Avian_KP415172_A/chicken/Qingdao/2144/2013|2013.805:0.003868068397):0.0002795488701,(H9N2_Avian_KP415367_A/chicken/Wenzhou/3293/2013|2013.808:0.0001511559134,H9N2_Avian_KP415342_A/chicken/Ningbo/2727/2013|2013.800:0.004571156296):0.0009089194671):0.001203831332,(H9N2_Avian_KM245332_A/Anthropoides_virgo/Baicheng/219/2013|2013.162:0.002623259888,H9N2_Avian_KM609701_A/chicken/Shandong/qd0107/2013|2013.016:0.002100952725):0.0005998963366):0.0009762575599,H9N2_Avian_KJ426350_A/chicken/Shandong/0613/2012|2012.447:0.002518835828):0.0002156380181,(H9N2_Avian_KP865767_A/duck/Anhui/C652/2012|2012.918:3.832852567e-06,H9N2_Avian_KM609712_A/chicken/Hebei/0721/2013|2013.551:0.0006656944266):0.005887689943):0.001273271642,(H9N2_Avian_KP865771_A/chicken/Zhejiang/B2013/2012|2012.918:0.001315572874,H9N2_Avian_KM609696_A/chicken/Shandong/qd0427/2012|2012.318:0.001373206879):0.0007893176941):0.0006847753037,H9N2_Avian_MG280617_A/chicken/Jiangsu/JT12/2011|2011.208:0.004686067837):0.0002135002171,H9N2_Avian_MG280649_A/chicken/Zhejiang/618/2012|2012.318:0.005329762608):0.001021926751,H9N2_Avian_CY146661_A/duck/Hunan/S4111/2011|2011.860:0.001660860576):0.001061768233,H7N9_Avian_KP455979_A/goose/Jiangsu/1027/2013|2013.260:0.006539238944):0.0007130511621,(((((((H7N9_Human_KF420303_A/Changsha/2/2013|2013.323:0.0007333649243,H7N9_Avian_KP414073_A/chicken/Jiangxi/12492/2013|2013.263:0.0006087527991):0.0001357052104,H7N9_Human_KF277193_A/Nanchang/1/2013|2013.310:-0.0001372367929):6.866234332e-05,H7N9_Avian_KP414091_A/chicken/Jiangxi/12544/2013|2013.263:-6.866234332e-05):3.434217655e-05,H7N9_Human_KF420302_A/Changsha/1/2013|2013.219:-3.434217655e-05):0.000286515982,(H9N2_Avian_KU042311_A/pigeon/Zhejiang/P4/2013|2013.266:0.001373325194,H9N2_Avian_KU042312_A/pigeon/Zhejiang/P5/2013|2013.266:-2.852586827e-05):0.0003833941928):0.0009462806774,(H9N2_Avian_KP415350_A/chicken/Ningbo/2929/2013|2013.800:0.005084606604,H7N9_Human_KF226116_A/Jiangsu/1/2013|2013.299:0.0003070757008):0.0004097059152):0.00113626535,(H9N2_Avian_KJ128365_A/pigeon/Shanghai/JC1/2013|2013.285:0.000532935993,H9N2_Avian_KP415314_A/silkie_chicken/Shaoxing/2471/2013|2013.800:0.002154856867):0.0007323307279):0.00252907369):0.0008973883303,H9N2_Avian_KM609715_A/chicken/Beijing/1115/2013|2013.871:0.007094406856):0.001754261176,H9N2_Avian_KP417128_A/chicken/Huzhou/3892/2013|2013.811:-0.002181328182):0.002785829778):0.003208536589,H9N2_Avian_KU143412_A/chicken/Taizhou/TZJF05/2015|2015.038:0.01368076135):0.005081055261,(((((((((((((H5N2_Avian_KU143391_A/chicken/Wenzhou/HAYXLG01/2015|2015.038:0,H5N2_Avian_KU143392_A/chicken/Wenzhou/HAYXLG03/2015|2015.038:0):0.00205279659,(H5N2_Avian_KX160196_A/chicken/Shandong/S3/2014|2014.060:7.309756679e-05,H5N2_Avian_KJ683881_A/chicken/Qingdao/1/2014|2014.041:0.001266890931):0.004724504784):0.001540475819,H5N2_Avian_KP000008_A/chicken/Chiping/0321/2014|2014.216:0.001843180331):0.00274629465,(H5N2_Avian_KP000016_A/chicken/Laiwu/0313/2014|2014.195:0.001621346521,H5N2_Avian_KY437800_A/chicken/Beijing/BJ7/2014|2014.748:-0.0002792287976):0.00135117543):0.0013781996,(H5N2_Avian_KJ174938_A/chicken/Henan/Q7/2013|2013.504:0.001288697713,H5N2_Avian_KX160165_A/chicken/Hebei/3/2013|2013.970:0.001407874866):0.0006815753616):0.002444544149,H5N2_Avian_KP000024_A/chicken/Shijiazhuang/1209/2013|2013.937:0.00759054781):0.005581382388,(((((((H9N2_Avian_KJ726710_A/chicken/Shanghai/D/2011|2011.534:0.003259375555,H9N2_Avian_KJ726707_A/chicken/Shanghai/A/2010|2010.452:0.003496392667):0.00166898914,H9N2_Avian_JN869531_A/chicken/Jiangsu/Q3/2010|2010.123:0.00239960039):0.0002765702238,(H9N2_Avian_KM113254_A/chicken/Zhejiang/C1219/2010|2010.214:0.0007390076789,H9N2_Avian_KP865764_A/Duck/Fujian/1753/2009|2009.918:0.0006007135559):0.001074939218):0.0006522385463,H9N2_Avian_KP865772_A/duck/Zhejiang/B1995/2012|2012.918:0.003923237318):0.000604297988,H9N2_Avian_JQ356878_A/chicken/Zhejiang/329/2011|2011.200:0.004240558851):0.00107840937,H9N2_Avian_MG280635_A/chicken/Shandong/C9YT/2011|2011.389:0.003170942729):0.0009643383487,H9N2_Avian_KC821151_A/chicken/Shandong/sd01/2010|2010.000:0.003446145547):0.0007466988101):0.002471458836,(((H9N2_Avian_MG063466_A/chicken/Guangdong/GD1601/2016|2016.200:0.0004954149777,H9N2_Avian_KY794612_A/chicken/Guangdong/835/2016|2016.123:0.0008443062571):0.005584250168,H9N2_Avian_KX598680_A/chicken/Hainan/SIC33/2014|2014.871:0.008133120113):0.005129560151,H9N2_Avian_KX598651_A/chicken/Fujian/SIC13/2013|2013.953:0.01372448446):0.001283950967):0.000497571288,((H7N9_Avian_KF042082_A/pigeon/Zhejiang/P2/2013|2013.285:0.0004666348941,H7N9_Avian_KF042081_A/pigeon/Zhejiang/P1/2013|2013.285:0.001547691711):0.001991128006,(H9N2_Avian_KP415245_A/chicken/Juxian/3387/2013|2013.814:0,H9N2_Avian_KP415253_A/chicken/Juxian/3412/2013|2013.814:0):0.002748825785):0.01115100134):0.001704191733,((((((((((((H9N2_Avian_KC821164_A/chicken/Shandong/03/2011|2011.162:0.0009577656574,H9N2_Avian_KJ726709_A/chicken/Shanghai/C/2011|2011.452:0.005129495814):0.004080078525,(H9N2_Avian_KC417055_A/chicken/Shanghai/C1/2012|2012.038:0.02717846016,H9N2_Avian_KC417056_A/chicken/Shanghai/C2/2012|2012.038:0.03772105045):0.01522334785):0.002106076263,H9N2_Avian_KM113310_A/duck/Zhejiang/C1036/2009|2009.227:0.000709793058):0.0001841594242,(H9N2_Avian_JN869524_A/chicken/Zhejiang/Q1D4/2010|2010.123:-0.0003525143422,H9N2_Swine_KC779054_A/swine/Shanghai/Y1/2009|2009.781:0.01747113902):0.0007639019279):0.0002641123223,(H9N2_Avian_KC821159_A/chicken/Jiangsu/TS/2010|2010.915:0.0006067679047,H9N2_Avian_KM113110_A/chicken/Yunnan/C4090/2011|2011.871:0.001405543774):0.001713378222):0.0004862728376,H9N2_Avian_KJ426518_A/chicken/Jiangsu/07/2009|2009.518:0.00346584425):0.0008085448768,H9N2_Avian_KJ426521_A/chicken/Anhui/02/2008|2008.090:0.005277109584):0.000733632848,(((H9N2_Avian_KX598644_A/chicken/Hubei/SIC7/2013|2013.500:0.001790392225,H9N2_Avian_KM113102_A/chicken/Hunan/C4136/2010|2010.989:0.004959521824):0.0002399062591,(H9N2_Avian_KC821163_A/chicken/Sichuan/02/2011|2011.085:0.001296213271,H9N2_Avian_KC821141_A/chicken/Hebei/DF/2008|2008.162:0.002082266442):0.001119104449):0.001554588745,((H9N2_Avian_KF768185_A/chicken/Guangxi/066C10/2010|2010.438:0.001965157172,H9N2_Avian_KF768238_A/duck/Guangxi/NN/2005|2005.186:0.0007184708219):0.002935440167,H9N2_Avian_KM113230_A/chicken/Guangxi/C1435/2012|2012.225:0.002498569361):0.002232208454):0.0002506020407):0.0001464778381,H9N2_Avian_KP081534_A/chicken/Anhui/1/2008|2008.285:0.003202616972):0.0008253324229,H9N2_Avian_KJ726708_A/chicken/Shanghai/B/2010|2010.619:0.007421799837):0.0008192856805,(((H5N2_Avian_JQ041404_A/chicken/Hebei/1102/2010|2010.953:-0.0001295782366,H5N2_Avian_KJ719460_A/chicken/Hebei/1102-MA/2010|2010.367:0.0007991055158):0.001426544515,H9N2_Swine_KM029504_A/swine/Hong_Kong/NS943/2010|2010.225:0.001940673662):0.002571401121,H9N2_Avian_KC768049_A/duck/Shanghai/C163/2009|2009.841:0.0008049624895):0.001879448041):0.001376928585,(H9N2_Avian_KX598655_A/chicken/Guangdong/SIC2/2012|2012.871:0.001136908569,H9N2_Avian_KP414270_A/chicken/Shenzhen/678/2013|2013.940:0.006991021545):0.01036197641):0.001162493762):0.0008842868372,(((((((((((H9N2_Avian_KF259893_A/chicken/Hong_Kong/YO28/2011|2011.500:0.0008454656896,H9N2_Avian_KX598649_A/chicken/Guangdong/SIC10/2013|2013.123:0.003869003121):0.00176130908,H9N2_Avian_KM113166_A/duck/Guangdong/C3204/2010|2010.718:0.0009589528444):0.0006008350441,H9N2_Avian_KF259889_A/chicken/Hong_Kong/CRA45/2010|2010.500:0.001413753935):0.000587308125,H9N2_Avian_JN869539_A/chicken/Guangdong/ZHJ/2011|2011.452:0.006915183252):0.0001001710163,H9N2_Avian_KM113286_A/chicken/Guangdong/C1122/2011|2011.214:0.003208463632):0.0003465780642,H9N2_Avian_KF259911_A/chicken/Hong_Kong/YO6/2012|2012.500:0.004841160322):0.001529121157,(H9N2_Avian_MF425646_A/quail/Guangxi/198Q39/2015|2015.353:-0.0002927660125,H9N2_Avian_MF465801_A/dove/Guangxi/96B8/2014|2014.123:0.00230304007):0.01483430621):0.0008770211393,H9N2_Avian_KF259916_A/chicken/Hong_Kong/YU148/2012|2012.500:0.006199172683):0.001394492047,((H9N2_Avian_KY794620_A/duck/Guangdong/222/2015|2015.953:0.00719691608,H9N2_Avian_LC028356_A/muscovy_duck/Quang_Ninh/11/2013|2013.271:0.009986380377):0.0002014011341,H9N2_Avian_KM609710_A/chicken/Jilin/0519/2012|2012.378:0.003849277693):0.002431162892):0.002669605942,((H7N7_Avian_KF259928_A/pigeon/Wenzhou/397/2013|2013.500:-7.175769519e-05,H7N7_Avian_KF259938_A/pigeon/Wenzhou/497/2013|2013.500:0.0007404545211):0.0001286863958,H7N7_Avian_KF259926_A/chicken/Wenzhou/89/2013|2013.500:0.001887122496):0.009551209385):0.002748511529,((((((H7N9_Avian_KP413266_A/silkie_chicken/Shenzhen/2139/2013|2013.948:0.001741821449,H7N9_Human_KP414163_A/Shenzhen/SP44/2014|2014.060:0.0009459714107):0.0005849657578,H9N2_Avian_KX598641_A/chicken/Guangdong/SIC14/2013|2013.953:0.002116811466):0.0004961397872,(H9N2_Avian_KP414534_A/chicken/Dongguan/2827/2013|2013.962:0.001449365169,H9N2_Avian_KX598677_A/chicken/Guangdong/SIC23/2014|2014.123:0.001239414583):0.004951649704):0.002736233802,H9N2_Avian_KP865770_A/chicken/Guangdong/C76/2012|2012.918:0.004796796783):0.002539753682,H7N9_Avian_MF630158_A/chicken/Guangdong/SD1433/2016|2016.260:0.01087140198):0.003143800468,H9N2_Avian_KM070511_A/chicken/Guangxi/LS/2013|2013.893:0.01212877559):0.002047935927):0.002778977977):0.002013080633,((((((((((((((H7N9_Avian_KP418201_A/chicken/Shantou/4816/2014|2014.553:0.002065568242,H7N9_Avian_KP413444_A/silkie_chicken/Dongguan/3520/2013|2013.964:-5.323191951e-05):2.662099017e-05,H7N9_Avian_KP415733_A/silkie_chicken/Dongguan/1448/2014|2014.140:-2.662099017e-05):1.331301125e-05,H7N9_Human_KP416631_A/Shenzhen/SP113/2014|2014.192:-1.331301125e-05):6.657764181e-06,H7N9_Avian_MF630166_A/chicken/Guangxi/SD004/2014|2014.063:-6.657764181e-06):2.857013952e-05,H7N9_Human_KX509957_A/Guangdong/6/2013|2013.786:0.0006416924233):4.210612022e-05,H7N9_Avian_MF630182_A/chicken/Guangxi/SD006/2014|2014.063:0.00129769844):0.0003626867263,H7N9_Avian_KP413492_A/chicken/Dongguan/3563/2013|2013.964:0.0003094669782):0.0002655513639,(H7N9_Avian_KP416289_A/silkie_chicken/Dongguan/1271/2014|2014.140:0.0006977087412,H7N9_Avian_KP416511_A/chicken/Shenzhen/138/2014|2014.134:0.0006420124936):0.0004088967403):0.0004478202099,(H7N9_Human_KX215935_A/Huaian/002/2015|2015.090:0.001078524199,H7N9_Human_KX215934_A/Huaian/001/2015|2015.060:0.0009338121239):0.00124305016):0.0005944213693,H9N2_Avian_KX598673_A/chicken/Guangdong/SIC37/2015|2015.038:0.002965763873):0.0009034729622,(H7N9_Human_KF662948_A/Guangdong/1/2013|2013.605:0.000947752616,H7N9_Human_KF667740_A/Huizhou/01/2013|2013.600:0.001062521442):0.001646382374):0.0002416652983,((H7N9_Avian_MF630078_A/chicken/Guangdong/SD021/2014|2014.145:0.0007586724837,H7N9_Avian_MF630054_A/chicken/Guangdong/SD014/2014|2014.071:0.0005834452396):0.0007985496235,H7N9_Avian_KP418225_A/chicken/Shantou/4833/2014|2014.553:0.000544245311):0.001978322315):0.001702695825,H7N9_Avian_KX215930_A/chicken/Huaian/003/2015|2015.096:0.004447232708):0.01045216918,(((((H7N9_Avian_MF630006_A/chicken/Guangdong/SC086/2013|2013.611:0.006824118649,H9N2_Avian_KP414638_A/chicken/Dongguan/3839/2013|2013.964:0.006179425):0.001803147981,H9N2_Avian_KJ725013_A/turtledove/Guangxi/49B6/2013|2013.197:0.008582505656):0.001321613081,H9N2_Avian_KP414287_A/chicken/Shenzhen/844/2013|2013.937:0.01019910744):0.001325746772,H9N2_Avian_KJ426358_A/chicken/Jiangsu/YZ0657/2012|2012.419:0.004064429318):0.001141718835,(H9N2_Avian_KP185725_A/ck/Guizhou/6/2011|2011.500:0.001922322158,H9N2_Avian_KM113134_A/chicken/Guizhou/C4058/2011|2011.871:0.004840083896):0.004910378658):0.002161949769):0.003708181675):0.001424068709,((((((((H9N2_Avian_KJ426354_A/chicken/Jiangsu/TM55/2013|2013.085:0,H9N2_Avian_KJ426352_A/chicken/Shandong/ZL1/2013|2013.247:0):0.001872885004,H9N2_Avian_KC464599_A/brambling/Beijing/16/2012|2012.849:0.001493283065):0.004282543045,(H9N2_Avian_KC821157_A/chicken/Beijing/HD/2010|2010.833:0.004480183576,H9N2_Avian_KJ426432_A/chicken/Jiangsu/SQ79/2011|2011.047:0.001593613006):0.0005414931089):0.0005440191151,(H5N2_Avian_KF150635_A/chicken/Jiangsu/1001/2013|2013.277:0.01141755725,H9N2_Avian_KJ426437_A/chicken/Beijing/B7/2010|2010.921:0.002299231867):0.001949595011):0.0005398274643,H9N2_Avian_KC821156_A/chicken/Hebei/ZR/2010|2010.833:0.002312072065):0.0006134178607,H9N2_Avian_KC821169_A/chicken/Hebei/FL/2011|2011.915:0.002784454041):0.001723990496,((((((H9N2_Avian_KP865784_A/chicken/Shanghai/340/2009|2009.918:0.0005173436414,H9N2_Swine_KC779053_A/swine/Henan/Y1/2009|2009.499:0.02450512486):0.0007089506319,H9N2_Avian_KC768050_A/duck/Shanghai/C164/2009|2009.841:0.0006144746144):0.004084737717,H9N2_Avian_KP865785_A/chicken/Shanghai/441/2009|2009.918:0.004422188533):0.0005575295925,H9N2_Avian_KP865758_A/chicken/Jiangsu/925/2009|2009.918:0.002351115524):0.0005450134458,H9N2_Avian_KC821154_A/chicken/Shandong/10/2010|2010.748:0.01004838315):0.001775811939,(H9N2_Avian_KM113262_A/chicken/Yunnan/C1212/2010|2010.214:0.00404226422,H9N2_Avian_KF367739_A/chicken/Guangxi/G8/2009|2009.871:0.002031912589):0.008138306221):0.001427324009):0.002017389361,H9N2_Avian_JQ356879_A/chicken/Zhejiang/607/2011|2011.452:0.01078761433):0.001145151188):0.002090507005):0.002381975761,(H9N2_Avian_KM113142_A/chicken/Hunan/C3247/2009|2009.800:0.001740154771,H9N2_Avian_KC767260_A/chicken/Shaanxi/11/2012|2012.877:0.005708582628):0.01975747395):0.0005392351302,(((((((((((((((((((H7N9_Avian_KY751149_A/chicken/Jiangsu/JS11/2016|2016.323:0.00298871124,H9N2_Avian_KY056298_A/chicken/Zhejiang/221/2016|2016.082:0.002402971064):0.0002177064828,H9N2_Avian_KU720450_A/chicken/Shanghai/15/2015|2015.367:0.0004482495205):0.0001684120646,(H7N9_Avian_MF630358_A/chicken/Zhejiang/S1074/2016|2016.353:0.003400256535,H7N9_Avian_KY751150_A/chicken/Shandong/SD216/2016|2016.951:0.0006355288354):0.001193044445):0.0001908028106,H7N9_Avian_MF630430_A/chicken/Zhejiang/SD001/2016|2016.000:0.001155316819):0.0003845431842,H9N2_Avian_KY415774_A/chicken/Ganzhou/GZ140/2016|2016.145:0.002995152332):0.0006319276918,(H9N2_Avian_KY415748_A/chicken/Hubei/ZYSJF15/2016|2016.063:0.0005032631634,H9N2_Avian_MF795002_A/chicken/Daye/DY0602/2017|2017.195:0.004221948926):0.002739320326):0.0008334051174,H9N2_Avian_KY415772_A/duck/Ganzhou/GZ188/2016|2016.071:0.001517319558):0.0004868591466,(H9N2_Avian_MG192160_A/chicken/Fujian/SD056/2017|2017.200:0,H9N2_Avian_MG192161_A/chicken/Fujian/SD070/2017|2017.200:0):0.006490112207):0.002751925356,(((((((H10N8_Human_KJ406550_A/Jiangxi/IPB13c/2013|2013.967:0,H10N8_Human_KJ406549_A/Jiangxi/IPB13b/2013|2013.959:0):0.002735647527,H9N2_Avian_KX130843_A/chicken/Guangxi/C227/2015|2015.156:0.00265506198):0.0002446561807,(H9N2_Avian_MG204049_A/chicken/Xiamen/09/2015|2015.704:0.002133591039,H9N2_Avian_KU143411_A/duck/Wenzhou/YHQL64/2014|2014.953:0.001222750096):0.0004379117999):0.0001419011359,H7N9_Avian_MF630230_A/chicken/Hunan/SD019/2014|2014.132:0.001203743602):0.0001276006012,H9N2_Avian_KP285350_A/chicken/Jiangxi/1202/2014|2014.011:0.001213922441):0.0002291856902,H9N2_Avian_KP286238_A/duck/Jiangxi/36485/2013|2013.992:0.0004407668257):0.0001429167801,H10N8_Avian_KP286046_A/chicken/Jiangxi/1270/2014|2014.011:-0.0001453161811):0.0006938763986):0.000554161352,(H10N6_Avian_KP286406_A/chicken/Jiangxi/13266/2014|2014.241:0,H10N6_Avian_KP285934_A/chicken/Jiangxi/12272/2014|2014.203:0):0.001579899391):0.001329501984,(((((((((H10N8_Avian_KY402020_A/chicken/Hebei/SJZ01/2015|2015.068:0.001885513869,H10N8_Avian_KP285358_A/chicken/Jiangxi/1204/2014|2014.011:0.0001268224536):0.0007508192762,H9N2_Avian_KP285198_A/chicken/Jiangxi/20489/2013|2013.666:-7.783392157e-05):3.892458558e-05,H10N8_Avian_KP285406_A/chicken/Jiangxi/28113/2013|2013.838:-3.892458558e-05):0.0002537859178,H9N2_Avian_KP285166_A/chicken/Jiangxi/20446/2013|2013.666:0.0004165452522):0.0004578451762,H10N8_Avian_KP285454_A/chicken/Jiangxi/34609/2013|2013.975:0.0008848998985):0.0004643609152,((H9N2_Avian_KP415277_A/chicken/Jinan/4225/2013|2013.825:0.0007358681848,H9N2_Avian_KM113078_A/chicken/Hubei/SC122/2013|2013.359:-6.717135885e-05):3.367786798e-05,H9N2_Avian_KM076705_A/Anser_fabalis/China/HuBS428/2014|2014.041:-3.367786798e-05):0.0002060865127):0.0003965099906,H9N2_Avian_MG280704_A/chicken/Anhui/WB/2014|2014.427:0.004860069841):0.001070084936,H7N9_Human_KY621543_A/Qingyuan/GIRD01/2017|2017.036:0.01287760424):0.001015395424,H9N2_Avian_KX598643_A/chicken/Hubei/SIC3/2012|2012.953:0.001488455683):0.0006271491393):0.0009483628056,(H9N2_Avian_KT338301_A/chicken/Shandong/1167/2015|2015.340:0.001461284862,H9N2_Avian_MG063462_A/chicken/Huaian/HA9/2016|2016.293:0.01085921778):0.003266414134):0.0007522153091,(((((H9N2_Avian_KX598662_A/chicken/Guangdong/SIC18/2014|2014.500:0.001865409876,H9N2_Avian_KX598660_A/chicken/Guangxi/SIC20/2014|2014.500:0.001493932064):0.0003653830918,H9N2_Human_KU217320_A/Zhongshan/201501/2015|2015.101:0.0009785212117):0.003010099878,(H9N2_Avian_KP414743_A/chicken/Suzhou/4822/2013|2013.819:0.002434905545,H9N2_Avian_KX598672_A/chicken/Guangdong/SIC41/2015|2015.123:0.004327991284):0.00109309829):0.001641171296,H9N2_Avian_LC208473_A/chicken/Japan/AQ-HE14/2015|2015.441:0.009772798734):0.002344615641,((H9N2_Human_KM455873_A/Lengshuitan/11197/2013|2013.885:0.0009783226916,H9N2_Avian_KX598653_A/chicken/Guangxi/SIC15/2013|2013.953:0.004419028859):0.0008636862084,H9N2_Avian_KX598652_A/chicken/Guangxi/SIC22/2014|2014.038:0.003198949822):0.001904614163):0.0004223514075):0.000777311265,((((((H9N2_Avian_KP416447_A/chicken/Dongguan/1674/2014|2014.140:0.0008071716238,H9N2_Avian_KT699057_A/Anser_fabalis/Anhui/L139/2014|2014.962:0.005941018768):0.0006229295883,H9N2_Avian_MF794994_A/chicken/Jingmen/JM0305/2017|2017.195:0.00621620391):0.0006169083663,(H9N2_Avian_KU143413_A/chicken/Wuhan/JXQL01/2015|2015.038:8.886991419e-17,H9N2_Avian_KU143415_A/duck/Wuhan/WHYF14/2014|2014.953:-8.886991419e-17):0.001386432431):0.0005139010273,H9N2_Avian_KX598674_A/chicken/Sichuan/SIC36/2014|2014.953:0.002185827655):0.0009551969925,(H9N2_Avian_MF568512_A/chicken/Hubei/01/2015|2015.786:0.004310220732,H7N9_Human_MF370247_A/Changsha/26/2017|2017.093:0.002466850378):0.007350283198):0.0006421389552,H7N9_Avian_KY751159_A/chicken/Guangdong/GD20/2017|2017.014:0.009542533108):0.003292621285):0.001472982226,H9N2_Avian_MG063464_A/chicken/Xuzhou/XZ270/2016|2016.364:0.0102049814):0.0008871216128,((((((H6N2_Avian_KT267015_A/pigeon/Guangxi/158/2014|2014.148:0.001250541516,H9N2_Avian_LC000597_A/muscovy_duck/Vietnam/LBM694/2014|2014.515:0.002798995895):0.001667929011,H9N2_Avian_KT164852_A/chicken/Hubei/2014|2014.403:0.009993763484):0.0006546328615,H9N2_Avian_KP865769_A/duck/Anhui/C313/2012|2012.918:0.001361140072):0.0007760532738,(H9N2_Avian_KM609705_A/chicken/Shaanxi/xa0414/2013|2013.282:0.001924584304,H7N9_Avian_KP413175_A/chicken/Shenzhen/742/2013|2013.940:0.001430986853):0.0007633818973):0.002436935891,((((H9N2_Avian_MG051189_A/chicken/Anhui/AH326/2016|2016.219:0.003085394721,H9N2_Avian_MG063463_A/chicken/Anhui/AH329/2016|2016.529:0.001637884317):0.0006316160636,H9N2_Avian_LC208481_A/chicken/Japan/AQ-HE61/2015|2015.512:0.004104431562):0.002911242429,H9N2_Avian_KX598670_A/chicken/Shandong/SIC34/2014|2014.871:0.004639116422):0.001145982039,H9N2_Avian_KY415771_A/chicken/Ganzhou/GZ86/2016|2016.071:0.005698062305):0.001033089606):0.0006448749846,(((H9N2_Avian_MG063465_A/chicken/Suqian/SQ1602/2016|2016.299:0.004434828652,H9N2_Avian_LC208505_A/duck/Japan/AQ-HE5/2015|2015.422:0.0043773502):0.0007036593356,H9N2_Human_KX595339_A/Hunan/44557/2015|2015.912:0.01031261161):0.002491953109,(H5N6_Avian_KY415778_A/chicken/Ganzhou/GZ50/2015|2015.945:0.005142773004,H9N2_Human_KX808589_A/Guangdong/MZ058/2016|2016.452:0.003000850383):0.001536679767):0.00136643963):0.002585814712):0.002846925971,(((((((((H9N2_Avian_KR010420_A/common_teal/Nanji/NJ-101/2014|2014.301:0.00439043062,H9N2_Avian_KF259968_A/chicken/Rizhao/437/2013|2013.500:0.00238788616):0.000866576165,H9N2_Avian_KM113222_A/duck/Zhejiang/C2046/2012|2012.375:-0.0002072975795):0.0006744377067,H9N2_Avian_KX598648_A/chicken/Fujian/SIC16/2014|2014.500:0.00491339615):0.0009298017856,H4N2_Avian_KU160972_A/duck/Hubei/S2227/2012|2012.419:0.002715710544):0.000434397186,H9N2_Avian_KP285750_A/duck/Jiangxi/8358/2013|2013.137:0.005620619469):0.003399074469,H9N2_Avian_JF906207_A/chicken/China/AH-10-01/2010|2010.918:0.006420625696):0.0009461601793,((H9N2_Avian_KF714784_A/chicken/Hunan/12/2011|2011.921:0.00119271758,H9N2_Avian_KF714776_A/chicken/Hunan/1/2012|2012.085:0.00284083705):0.003385694405,H9N2_Avian_KX598642_A/chicken/Sichuan/SIC8/2013|2013.038:0.006901344583):0.001527813083):0.00285451707,H9N2_Avian_KM113150_A/chicken/Hunan/C3229/2012|2012.981:0.006156669458):0.001511885618,((H9N2_Avian_KC821145_A/chicken/Henan/DY/2009|2009.000:0.001760210125,H9N2_Avian_KM113238_A/chicken/Chongqing/C1258/2011|2011.214:0.007085023554):0.000890795396,H9N2_Avian_KM113198_A/chicken/Guangxi/C2163/2012|2012.375:0.0108345348):0.002690196603):0.0007903038392):0.007423283883,(((((H9N2_Avian_AB836740_A/chicken/Quang_Ninh/26/2013|2013.271:0.003047099659,H9N2_Avian_AB841273_A/muscovy_duck/Vietnam/LBM417/2013|2013.345:0.00236105312):0.001124128694,H9N2_Avian_LC028177_A/muscovy_duck/Vietnam/LBM719/2014|2014.707:0.002963039066):0.004667720742,H9N2_Avian_KU311582_A/chicken/HoChiMinh/0181/2013|2013.468:0.004212641673):0.002115263259,H9N2_Avian_LC331896_A/chicken/Vietnam/HU4-2/2015|2015.849:0.01301706712):0.005788333858,H9N2_Avian_KM113214_A/chicken/Chongqing/C2093/2013|2013.359:0.01214196893):0.006563377471):0.001214232614,((((((((((H9N2_Avian_KJ426519_A/chicken/Henan/01/2009|2009.060:0.004005687218,H9N2_Avian_JF795145_A/chicken/Shandong/01/2009|2009.123:0.01104090373):0.0004253842125,H9N2_Avian_KP865781_A/chicken/Shanghai/5/2003|2003.918:0.002948506189):0.0009132055354,((H9N2_Avian_AB753218_A/African_Stonechat/Vietnam/8/2009|2009.871:0,H9N2_Avian_AB753202_A/Rock_Pigeon/Vietnam/6/2009|2009.871:0):-1.046840126e-16,H9N2_Avian_AB753193_A/Japanese_Quail/Vietnam/4/2009|2009.871:1.046840126e-16):0.005570014641):0.001847453351,H9N2_Avian_KJ426526_A/chicken/Jiangsu/03/2007|2007.205:0.002201316887):0.004536690216,(((H9N2_Avian_CY087172_A/chicken/Tibet/S1/2009|2009.690:0.0007256093182,H9N2_Avian_CY087180_A/chicken/Tibet/S4/2009|2009.690:0.003998603295):0.0003800618128,H9N2_Avian_CY087188_A/duck/Tibet/S2/2009|2009.690:0.0002837950152):0.003155586375,H5N2_Avian_JX565020_A/chicken/Tibet/LZ01/2010|2010.953:0.006403930742):0.006133851109):0.0003370410166,H9N2_Avian_KJ426520_A/chicken/Shandong/07/2009|2009.496:0.01252799762):0.0002668290762,(((((H9N2_Avian_GQ202048_A/chicken/Hebei/C4/2008|2008.285:0.0007371472621,H9N2_Avian_GQ202042_A/chicken/Hebei/Y2/2009|2009.200:0.000601835124):0.0001341759013,H9N2_Avian_GQ202062_A/chicken/Hebei/A/2007|2007.871:-0.0001345550418):0.0002893007112,H9N2_Avian_FJ534544_A/chicken/Henan/1-2/2008|2008.025:0.001054734305):0.002684463259,(H9N2_Avian_KJ426527_A/chicken/Henan/Z01/2007|2007.016:0.006997240733,H9N2_Avian_JF795079_A/chicken/Shandong/BD/2008|2008.953:0.005269868202):0.001390496296):0.003364286185,(H9N2_Avian_KJ426524_A/chicken/Jiangsu/02/2008|2008.088:0.007058394803,H9N2_Avian_FJ581428_A/chicken/Zhejiang/HJ/2007|2007.500:0.003828446291):0.001805802655):0.0005449481854):0.001236581501,(H9N2_Avian_KF768222_A/duck/Guangxi/NN/2006|2006.066:0,H9N2_Avian_KF768249_A/chicken/Guangxi/LF/2007|2007.885:0):0.00936551211):0.0009657963652,(H9N2_Avian_KF259897_A/chicken/Hong_Kong/NT149W/2011|2011.500:0.01187440464,H9N2_Avian_KF367732_A/chicken/Guangdong/G7/2009|2009.871:0.001819884003):0.01512995797):0.002460982345,(((((H6N2_Avian_KJ200856_A/duck/Hubei/S4135/2010|2010.940:0.002350790746,H9N2_Avian_KM113126_A/chicken/Hubei/C4071/2010|2010.989:0.0003314316603):0.004198272521,H9N2_Avian_KM113094_A/chicken/Hubei/C4196/2009|2009.984:0.002597460223):0.001228017398,(H9N2_Avian_KM113278_A/duck/Hubei/C1146/2011|2011.214:0.002568033789,H9N2_Avian_KM113206_A/chicken/Sichuan/C2151/2012|2012.375:0.006258966276):0.00363980382):0.001003306706,(((H9N2_Avian_KM609680_A/chicken/Shanxi/0703/2012|2012.501:-0.0002227239969,H9N2_Avian_KM609709_A/chicken/Jilin/1031/2012|2012.830:0.001562445232):0.0001115662443,H9N2_Avian_KM609707_A/chicken/Liaoning/0704/2012|2012.504:-0.0001115662443):0.0008227554464,H9N2_Avian_MG280657_A/chicken/Jiangsu/YZ640/2012|2012.318:-0.0001524623759):0.008520501988):0.002005106445,H9N2_Avian_KP865757_A/chicken/Hunan/2351/2009|2009.918:0.008481051685):0.009990109558):0.0007999529522):0.001645869055):0.001634832081,(H9N2_Avian_KU311593_A/chicken/VungTau/0189/2014|2014.192:0.01013919093,H9N2_Avian_KU311625_A/chicken/HoChiMinh/0201/2014|2014.271:0.008470447488):0.02201848209):0.003271109789,(H9N2_Human_MF440739_A/Beijing/1/2017|2017.321:0.02479203781,H9N2_Human_MF440731_A/Beijing/1/2016|2016.945:0.02048016592):0.01128478849):0.01247160345,H9N2_Avian_KU042583_A/duck/Zhejiang/727036/2014|2014.567:0.03154030275):0.006719354021,(((((((((((((((((((((((((((((H5N6_Avian_KU042794_A/chicken/Zhejiang/727026/2014|2014.567:-4.613598677e-05,H5N6_Avian_KU042793_A/chicken/Zhejiang/727022/2014|2014.567:0.002056405942):0.0002686481699,H5N2_Avian_KX160174_A/chicken/Heilongjiang/S7/2014|2014.595:0.001747600683):0.0009417192414,H5N6_Avian_KU143409_A/duck/Wuhan/JXYFB22/2015|2015.038:0.003125350693):0.0004978314484,H5N6_Avian_KP286102_A/chicken/Dongguan/2690/2013|2013.962:-0.0001757473831):8.841234582e-05,H5N6_Avian_KP284998_A/chicken/Shenzhen/2464/2013|2013.948:-8.841234582e-05):8.64330213e-05,(H5N6_Avian_KP285022_A/duck/Dongguan/3069/2013|2013.962:0,H5N6_Avian_KP285006_A/duck/Dongguan/2685/2013|2013.962:0):0.0005863667667):0.0001837422916,(H5N6_Avian_KP285326_A/goose/Shantou/1791/2014|2014.195:0,H5N6_Avian_KP285318_A/goose/Shantou/1763/2014|2014.195:0):0.002510539303):0.000173512987,(((H5N6_Avian_KX094411_A/duck/Guangzhou/021/2014|2014.038:0.0004347943174,H5N6_Avian_KJ754146_A/duck/Guangdong/GD01/2014|2014.200:0.004289418296):0.001064783742,H5N6_Avian_KP286110_A/chicken/Dongguan/3363/2013|2013.962:-0.0003892274684):0.0001948972014,H5N6_Swine_KT313405_A/swine/Guangdong/1/2014|2014.460:-0.0001948972014):0.0005079792):0.0001801278147,H5N6_Avian_KM496978_A/duck/Laos/XBY004/2014|2014.192:0.003187723096):0.0001252705631,(((H5N6_Avian_LC028201_A/duck/Vietnam/LBM752/2014|2014.781:0.002577457285,H5N6_Avian_KP765797_A/duck/Guangzhou/41227/2014|2014.978:0.0007994896811):0.0002132959545,H5N6_Avian_KX638408_A/peregrine_falcon/HK/4955/2015|2015.271:0.002494694132):0.0004610201936,((H5N6_Avian_MF399613_A/Great_Crested_Grebe/Ningxia/482-26/2015|2015.860:0.0007086773708,H5N6_Avian_MF399589_A/Ferruginous_Pochard/Ningxia/479-16/2015|2015.860:0.001304985014):0.002417208198,H5N6_Human_KR063688_A/Changsha/1/2014|2014.145:0.001977874624):0.0005647539426):5.852495948e-05):0.0004236430029,(((((((H5N6_Avian_KU143399_A/turtledove/Wuhan/HKBJ27/2015|2015.038:0,H5N6_Avian_KU143400_A/turtledove/Wuhan/HKBJ43/2015|2015.038:0):2.506996421e-16,H5N6_Avian_KU143398_A/turtledove/Wuhan/WHBJ28/2014|2014.953:-2.506996421e-16):2.507477242e-16,H5N6_Avian_KU143397_A/turtledove/Wuhan/WHBJ12/2014|2014.953:-2.507477242e-16):0.0002256576497,((H5N6_Avian_KU143403_A/chicken/Wuhan/WHYJ02/2015|2015.038:-0.0001854273626,H5N6_Avian_KU143404_A/duck/Wuhan/WHYF03/2015|2015.038:0.001525148597):9.272819887e-05,H5N6_Avian_KU143401_A/chicken/Wuhan/WHYJ01/2015|2015.038:-9.272819887e-05):0.0004456391594):0.0005808803431,H5N6_Avian_KY415751_A/duck/Hubei/ZYSYF1/2015|2015.871:9.151931969e-05):0.0008909262393,(H5N6_Avian_LC279865_A/muscovy_duck/Quang_Ninh/254/2016|2016.170:0.003627656694,H5N6_Avian_LC279765_A/muscovy_duck/Vietnam/LBM809/2015|2015.858:0.001764025611):0.001143172875):0.0002296108497,(H5N6_Avian_MF960014_A/duck/Anhui/S4/2016|2016.022:0.0006369557194,H5N2_Avian_KY056292_A/chicken/Zhejiang/194/2016|2016.082:0.0007027655154):0.001809790384):0.001367941361):0.0004715682386,H5N6_Human_KP765789_A/Guangzhou/39715/2014|2014.942:0.004136030311):0.001024376171,((H5N6_Avian_LC279790_A/muscovy_duck/Vietnam/LBM817/2015|2015.858:1.711506778e-16,H5N6_Avian_LC279857_A/chicken/Nha_Trang/129/2015|2015.868:-1.711506778e-16):0.004411244303,H5N6_Avian_LC208521_A/duck/Japan/AQ-HE72/2015|2015.575:0.001656242197):0.002488133359):0.0006208784573,((((H5N1_Avian_KJ683889_A/chicken/Yunnan/1/2014|2014.110:0.004598120767,H5N1_Avian_KY437808_A/chicken/Anhui/QD1/2014|2014.156:0.002850106347):0.0003194890751,(H5N6_Avian_KT454948_A/Gallinula_chloropus/Guangdong/GZ174/2014|2014.685:-0.0003718223424,H5N6_Avian_KT454940_A/Copsychus_saularis/Guangdong/SW8/2014|2014.584:0.002386148947):0.00241041086):0.0007121256267,(((H3N6_Avian_KX121255_A/duck/Hunan/146/2014|2014.866:0.0007431802419,H5N6_Avian_KX121207_A/duck/Hunan/144/2014|2014.866:-7.365296271e-05):3.683364744e-05,H5N6_Avian_KX121199_A/goose/Hunan/118/2014|2014.863:-3.683364744e-05):0.001485141341,H5N6_Avian_KP732663_A/duck/Eastern_China/S0908/2014|2014.685:0.003233488083):0.001698725016):0.0004815148467,(((H5N1_Avian_KM251499_A/duck/Sichuan/NCXN10/2014|2014.318:0.0007682994999,H5N1_Avian_KM251500_A/duck/Sichuan/NCXN11/2014|2014.318:-9.960267401e-05):4.981091235e-05,H5N1_Avian_KM251501_A/pigeon/Sichuan/NCXN29/2014|2014.318:-4.981091235e-05):0.00153539493,(H5N1_Avian_AB979504_A/duck/Vietnam/LBM638/2014|2014.285:0,H5N1_Avian_AB979488_A/muscovy_duck/Vietnam/LBM635/2014|2014.285:0):0.0004767551127):0.0030802719):0.0003334198551):0.00050476482,H5N6_Swine_KT313413_A/swine/Guangdong/2/2014|2014.460:0.002180126518):0.0006635199434,H3N6_Avian_KR919742_A/duck/Guangxi/175D12/2014|2014.534:0.005476535568):0.0006721779164,H5N6_Avian_KT952273_A/wild_pigeon/Jilin/CC01/2014|2014.463:0.005039024405):0.0001575211384,(((((((((((((H5N6_Avian_LC318656_A/grey-faced_buzzard/Aomori/10/2016|2016.989:-0.0001599303037,H5N6_Avian_LC276846_A/peregrine_falcon/Niigata/15/2016|2016.915:0.001498715494):7.997656509e-05,H5N6_Avian_LC314511_A/black-headed_gull/Ibaraki/0803-194/2016|2016.926:-7.997656509e-05):9.878242936e-05,H5N6_Avian_KY576123_A/common_teal/Korea/W559/2017|2017.008:0.001241867801):6.857441612e-05,H5N6_Avian_LC318648_A/whooper_swan/Aomori/9/2016|2016.992:0.0006022096792):0.000318278351,H5N6_Avian_LC317079_A/peregrine_falcon/Hokkaido/X7/2016|2016.948:0.001023257073):0.0001573335561,H5N6_Avian_LC318849_A/coot/Iwate/13/2016|2016.973:0.001520045128):0.0002897695813,H5N6_Avian_LC274974_A/northern_goshawk/Mie/2412C007/2016|2016.951:0.0005488200136):0.0003254800392,H5N6_Avian_LC309006_A/mandarin_duck/Tochigi/0902C033/2017|2017.137:0.0003455788225):0.0004289228757,H5N6_Avian_LC308998_A/eastern_buzzard/Oita/4401F005/2017|2017.030:0.002938005472):0.00179287421,(((((H5N6_Avian_LC318921_A/peregrine_falcon/Niigata/12/2017|2017.000:3.470273742e-05,H5N6_Avian_LC316684_A/tundra_swan/Niigata/1511C003/2016|2016.904:0.002654077015):0.0004767038107,H5N6_Avian_LC276870_A/peregrine_falcon/Gifu/2102A008/2017|2017.148:0.002226975882):0.0006581168199,H5N6_Avian_LC275014_A/coot/Shiga/2501T010/2017|2017.008:0.002046050574):0.0002581988862,((H5N6_Avian_LC274903_A/snowy_owl/Akita/0051D008/2016|2016.893:0,H5N6_Avian_LC274911_A/snowy_owl/Akita/0051D010-4/2016|2016.893:0):0.000619523078,H5N6_Avian_LC276804_A/chicken/Miyazaki/21/2016|2016.967:0.002067393971):0.0004190285415):0.000225199477,H5N6_Avian_KY402050_A/whooper_swan/Korea/Gangjin_48/2016|2016.885:0.00103583098):0.000292445242):0.0005387202573,(H5N6_Avian_LC314559_A/black-headed_gull/Hyogo/2801E009/2017|2017.047:4.07095725e-16,H5N6_Avian_LC275030_A/mute_swan/Hyogo/2801ITM001/2017|2017.033:-4.07095725e-16):0.002844034951):0.0009729082064,H5N6_Avian_LC276812_A/chicken/Kumamoto/45/2016|2016.984:0.0008837468283):0.001797415613,(H5N6_Avian_KT454956_A/Syrrhaptes_paradoxus/Guangdong/ZH283/2015|2015.137:0.001055959061,H5N6_Avian_LC208497_A/chicken/Japan/AQ-HE144/2015|2015.899:0.003664473328):0.001031227878):0.0033026025):5.441861001e-05,(H5N6_Avian_KX151177_A/Pavo_cristatus/Jiangxi/JA1/2016|2016.156:0.001876218403,H5N6_Avian_MF182414_A/goose/Guangdong/QY01/2016|2016.803:0.003545737236):0.005254081397):0.001273637924,H5N6_Avian_MF960012_A/goose/Yangzhou/YZ587/2016|2016.381:0.007744663155):0.0009023193908,((H5N6_Avian_KP090440_A/chicken/Jiangxi/NCDZT1123/2014|2014.490:-0.0001022133094,H5N6_Avian_KP090448_A/chicken/Jiangxi/NCDZT1126/2014|2014.490:0.0007717405886):0.002563918232,H5N6_Avian_MF960013_A/chicken/Xuzhou/XZ6/2016|2016.118:0.007673346405):0.003537268067):0.0004694448686,((H5N1_Avian_KP288325_A/duck/Nanchang/9789/2013|2013.748:0.001378127683,H5N1_Avian_KP288317_A/quail/Nanchang/6631/2013|2013.748:0.0006361989219):0.001392814373,H9N2_Avian_KY794636_A/duck/Guangdong/A9/2016|2016.038:0.004011877641):0.002560260783):0.001211468537,H5N6_Avian_KY437776_A/goose/Guangdong/YJD/2014|2014.833:0.01141117217):0.002278334176,(((((((((((((H5N6_Avian_KP286430_A/duck/Jiangxi/13475/2014|2014.241:-0.0003091973645,H5N6_Avian_KP732661_A/duck/Eastern_China/S0711/2014|2014.523:0.001648918599):0.0001548568092,H5N6_Avian_KP286438_A/duck/Jiangxi/13484/2014|2014.241:-0.0001548568092):0.0002084725513,(H5N6_Avian_KY437784_A/chicken/Yangzhou/YD1/2014|2014.666:-0.0003390407976,H5N6_Avian_KM873647_A/swan_goose/Jilin/JL01/2014|2014.414:0.02326562067):0.001096453919):0.0002640807919,H5N6_Avian_KU042790_A/goose/Zhejiang/925108/2014|2014.732:0.003180937926):0.001008377708,(H5N6_Avian_KM251492_A/Anas_crecca/Hubei/Chenhu1623-5/2014|2014.214:0.00311797824,H5N6_Avian_KP083452_A/migratory_waterfowl/Hubei/Chenhu1306/2014|2014.153:-0.0004359022922):0.001038111563):0.0003746656259,H5N6_Avian_KY415777_A/chicken/Ganzhou/GZ21/2015|2015.945:0.004403907047):0.000305178336,H5N6_Avian_KY171248_A/chicken/Vietnam/NCVD14-A324/2014|2014.315:0.003073339453):0.0001299788009,H5N2_Avian_KU042780_A/goose/Zhejiang/77167/2014|2014.512:0.003597405235):0.0004186755263,(((H5N6_Avian_KY171641_A/Pheasant/Vietnam/NCVD14-A367/2014|2014.600:0.002167178507,H5N6_Avian_KY171687_A/chicken/Vietnam/NCVD-15A17/2015|2015.195:0.001874193398):0.0006903075869,H5N6_Avian_KY171669_A/duck/Vietnam/NCVD14-A418/2014|2014.647:0.0006560916807):0.0009177984472,H5N6_Avian_LC050600_A/muscovy_duck/Quang_Ninh/5c112/2013|2013.279:0.001791405793):0.003171053467):0.0001930618724,((H5N6_Avian_KM251497_A/duck/Sichuan/NCXJ24/2014|2014.318:0.0008089957354,H5N6_Avian_KM251493_A/chicken/Sichuan/NCJPL1/2014|2014.318:-0.0001388017799):0.0002988459152,H5N6_Avian_KM251495_A/duck/Sichuan/NCXJ15/2014|2014.318:0.0003735537476):0.003839145391):0.0003647593449,((H5N6_Avian_KJ807782_A/duck/Zhejiang/6D2/2013|2013.951:0,H5N6_Avian_KJ807781_A/chicken/Zhejiang/6C2/2013|2013.951:0):0.0007483295503,H5N2_Avian_KJ933378_A/duck/Zhejiang/6DK19/2013|2013.953:0.0005916589472):0.00168195529):0.0001771207388,H5N6_Avian_KP284982_A/chicken/Shenzhen/1845/2013|2013.945:0.002515089647):0.0003074921147,(H5N6_Avian_KU143405_A/duck/Wenzhou/YHQL22/2014|2014.953:0.001008726992,H5N6_Avian_KU143406_A/duck/Taizhou/TZYG12/2015|2015.038:0.0003309942432):0.002401955397):0.00533093529):0.004273035525,H5N2_Avian_KU042778_A/duck/Zhejiang/727041/2014|2014.567:0.0117565151):0.00435516808,(H5N2_Avian_KU042782_A/chicken/Zhejiang/727079/2014|2014.567:0,H5N2_Avian_KU042783_A/chicken/Zhejiang/727159/2014|2014.567:0):0.01719782288):0.003936969519,(((((((((((((((((H5N1_Avian_KY926764_A/duck/Cameroon/16VIR3791-21/2016|2016.408:0.0006172692129,H5N1_Avian_KY926756_A/chicken/Cameroon/16VIR3791-16/2016|2016.449:0.002068718791):0.0001061420196,H5N1_Avian_KY926748_A/chicken/Cameroon/16VIR3791-12/2016|2016.389:-0.0001076243062):0.001000485067,((H5N1_Avian_MF112726_A/chicken/Nigeria/16VIR5840-85/2016|2016.047:0,H5N1_Avian_MF112724_A/duck/Nigeria/16VIR5840-83/2016|2016.027:0):0.0005756021366,H5N1_Avian_MF112734_A/chicken/Nigeria/16VIR5840-93/2016|2016.178:0.001436709542):0.001029546347):0.0003546710872,(H5N1_Avian_MF112664_A/chicken/Nigeria/16VIR5840-23/2015|2015.104:0.0008288747476,H5N1_Avian_MF112693_A/chicken/Nigeria/16VIR5840-52/2015|2015.233:-0.0001586807921):0.0003207047906):0.0003879388749,(((H5N1_Avian_KU971556_A/chicken/Burkina_Faso/15VIR1774-4/2015|2015.192:0,H5N1_Avian_KU971486_A/chicken/Burkina_Faso/15VIR1774-2/2015|2015.192:0):0.0003260376859,(H5N1_Avian_KU971572_A/chicken/Ivory_Coast/15VIR2742-3/2015|2015.279:0,H5N1_Avian_KU971564_A/duck/Ivory_Coast/15VIR2742-2/2015|2015.279:0):0.001013683549):0.0004060062087,((H5N1_Avian_KU971447_A/chicken/Ghana/15VIR5480-27/2015|2015.597:0.001127380389,H5N1_Avian_KU971431_A/duck/Ghana/15VIR5480-24/2015|2015.567:0.0008931299932):0.0007852895613,H5N1_Avian_KU971471_A/chicken/Ghana/15VIR5480-7/2015|2015.570:0.002589972093):0.0002694954298):0.0002945871896):0.002984463553,H5N1_Avian_MF112643_A/duck/Nigeria/16VIR5840-2/2015|2015.036:-0.002975123809):0.001832065167,((((H5N1_Avian_KU971303_A/chicken/Niger/15VIR2060-1/2015|2015.249:0,H5N1_Avian_KU971311_A/chicken/Niger/15VIR2060-12/2015|2015.249:0):0.00269790362,H5N1_Avian_MF112644_A/goose/Nigeria/16VIR5840-3/2015|2015.033:0.00135163379):0.001898512903,H5N1_Avian_KU971587_A/turtledove/Ivory_Coast/15VIR2742-7/2015|2015.326:0.002846922219):0.0006994007846,H5N1_Avian_KX644142_A/chicken/Lebanon/157/2016|2016.452:0.008886291223):0.00177631998):0.0007072806166,(H5N1_Avian_KP715089_A/whooper_swan/Henan/01B/2015|2015.014:-1.120508947e-17,H5N1_Avian_KP715073_A/common_pochard/Shanxi/16B/2015|2015.014:1.120508947e-17):0.005363541387):0.001488992209,(H5N2_Avian_KY437792_A/chicken/Jiangsu/XZ216/2014|2014.225:0.0009338132341,H5N1_Avian_KP762514_A/chicken/Jiangsu/2477/2014|2014.458:0.001749951931):0.0002771996175):3.865546551e-05,((H5N1_Avian_KU042771_A/duck/Zhejiang/1220092/2014|2014.967:0,H5N1_Avian_KU042775_A/pigeon/Zhejiang/112089/2014|2014.885:0):0.001087440034,H5N1_Avian_KU042772_A/goose/Zhejiang/112071/2014|2014.885:0.0009228340235):0.0003004798213):0.0002538863618,H5N1_Avian_KU042776_A/pigeon/Zhejiang/112090/2014|2014.885:0.00187999992):0.003738136117,((((((((H5N1_Avian_KY171439_A/duck/Vietnam/NCVD-2736/2013|2013.066:0.0003676163803,H5N1_Avian_KY171351_A/chicken/Vietnam/NCVD-1982/2012|2012.734:0.0009745013431):0.0003178536423,H5N2_Avian_KP098028_A/duck/Vietnam/NCVD-KA415/2012|2012.929:0.003727993259):0.0002026564709,H5N1_Avian_KY171072_A/chicken/Vietnam/NCVD14-A380/2014|2014.299:0.005232835748):0.0003076575088,(H5N1_Avian_KC535012_A/Japanese_white-eye/Taoyuan/Q454/2012|2012.526:0.001086267268,H5N1_Avian_KF042285_A/hill_myna/Heilongjiang/0704/2012|2012.504:0.0009375925422):0.001053012019):0.0001724443554,(H5N2_Avian_LC010705_A/duck/Quang_Ninh/13c1-2-1/2013|2013.271:0,H5N6_Avian_LC010697_A/duck/Vietnam/LBM360c1-4-1/2013|2013.099:0):0.002517103421):0.0001046434488,(H5N1_Avian_KP762504_A/chicken/Jiangsu/927/2013|2013.879:0.002512216432,H5N1_Avian_KY437768_A/goose/Yangzhou/0403/2014|2014.252:0.004237697617):0.00196131957):0.0002901735268,H5N1_Avian_KY171529_A/duck/Vietnam/NCVD-2848/2013|2013.162:0.001730918925):0.0003694867335,((H5N1_Avian_KX513194_A/swallow/Vietnam/NT24/2013|2013.263:0.0007398438271,H5N1_Avian_KY171463_A/Swiftlet/Vietnam/NCVD-3000/2013|2013.255:-6.964987154e-05):3.483243307e-05,H5N1_Avian_KX513180_A/swallow/Vietnam/NT22/2013|2013.263:-3.483243307e-05):0.002338808174):0.0008957793397):0.001668312043,H5N1_Avian_KY614905_A/chicken/Sleman/04160326/2016|2016.181:0.007846191733):0.001163052268,(H5N1_Avian_KY614936_A/muscovy_duck/Pekalongan/04160460/2016|2016.255:0.002399948085,H5N1_Avian_KY614873_A/chicken/Kuningan/08160178-003/2016|2016.208:0.0002966244939):0.004958116571):0.002201936066,(((((((H5N1_Avian_JN646721_A/duck/Zhejiang/224/2011|2011.123:0,H5N1_Avian_JN646726_A/duck/Zhejiang/2248/2011|2011.123:0):0.001500954413,H5N1_Swine_KM028000_A/swine/Guangxi/592/2011|2011.156:0.001858387527):0.0007462994248,H5N1_Avian_CY146701_A/duck/Hunan/S4220/2011|2011.866:0.006065245123):0.000813643488,H5N1_Avian_MF116325_A/goose/China/E43/2012|2012.378:0.005322915502):0.0002568025408,H5N1_Avian_JX534590_A/wild_duck/Fujian/1/2011|2011.186:0.005358152161):0.001633505723,H5N1_Avian_KT762440_A/chicken/Guangxi/S2039/2009|2009.342:0.005294454074):0.001188360318,(H5N9_Avian_KP793728_A/chicken/Yuhang/2/2013|2013.271:0,H5N9_Avian_KP793724_A/chicken/Yuhang/1/2013|2013.271:0):0.009919426648):0.0007458120733):0.001031610628,((H5N1_Avian_LC167751_A/Muscovy_duck/Vietnam/HU3-1403/2015|2015.619:0.003717525871,H5N1_Avian_LC167631_A/chicken/Vietnam/HU3-770/2015|2015.619:0.001684813652):0.002187486771,H5N1_Avian_LC167663_A/chicken/Vietnam/HU3-879/2015|2015.619:0.006738713066):0.006871187667):0.002231243629,H5N1_Avian_KF735644_A/barn_swallow/Hong_Kong/1161/2010|2010.247:0.009537573879):0.005658875369):0.01084486288,H5N1_Avian_GU182167_A/duck/Hunan/8/2008|2008.871:0.01582499873):0.005801152119,H5N6_Avian_KP732658_A/goose/Eastern_China/S0513/2013|2013.362:0.01789236592):0.00505871914):0.002956902779,((((((((((((((((((((((((H5N1_Avian_GQ122409_A/quail/Yogjakarta/UT1075/2004|2004.395:0,H5N1_Avian_GQ122406_A/quail/Yogjakarta/UT1023/2004|2004.038:0):0.003712418647,(H5N1_Swine_HM440062_A/swine/Banten/UT3062/2005|2005.500:0,H5N1_Swine_HM440054_A/swine/Banten/UT2071/2005|2005.500:0):0.003750885144):0.0005483200104,H5N1_Avian_GQ122404_A/chicken/West_Java/UT1001/2003|2003.800:0.0007992285998):0.0001037265082,H5N1_Avian_GU186740_A/chicken/Indonesia/7/2003|2003.967:0.001909832595):0.0004589753984,(H5N1_Avian_GQ122410_A/duck/East_Java/UT1107/2004|2004.647:0,H5N1_Avian_GQ122408_A/duck/East_Java/UT1046/2004|2004.192:0):0.001055655167):0.0007091747833,((((H5N1_Avian_DQ366339_A/duck/Guangxi/13/2004|2004.500:0.02224713321,H5N1_Avian_DQ366331_A/chicken/Guangxi/12/2004|2004.500:0.001964498481):0.002769952689,H5N1_Avian_AY737290_A/chicken/Guangdong/191/04|2004.500:0.009103269848):0.002339390288,H5N1_Avian_AY518364_A/duck/China/E319-2/03|2003.500:0.0009915521585):0.0003548648149,H5N1_Avian_HM172231_A/duck/Hunan/70/2004|2004.500:0.00515937685):0.001056995483):0.0006396576179,((H5N1_Avian_HM172237_A/chicken/Anhui/39/2004|2004.500:0.02625983419,H5N1_Avian_HM172228_A/chicken/Gansu/44/2004|2004.500:0.002976439369):0.004904892846,H5N1_Avian_HM172229_A/duck/Hunan/69/2004|2004.500:0.01562216177):0.001930812821):9.253264791e-05,(((((((H5N1_Avian_AY770081_A/chicken/Hubei/489/2004|2004.500:0.002115300216,H5N1_Avian_AY684707_A/chicken/Hubei/327/2004|2004.500:0.0005683277775):0.0002071306907,H5N1_Avian_AY950257_A/swan/Guangxi/307/2004|2004.500:-0.0002090440193):0.001186382127,H5N1_Avian_JX013490_A/parrot/Guangdong/C99/2005|2005.085:0.0001564415606):0.0002858922666,(H5N1_Avian_AY950251_A/chicken/Henan/01/2004|2004.500:-6.853559062e-18,H5N1_Avian_AY950253_A/chicken/Henan/12/2004|2004.500:6.853559062e-18):0.0003835452498):0.0002745065589,H5N1_Swine_DQ997255_A/swine/Henan/wy/2004|2004.500:0.000395603014):0.0004380279829,(((H5N1_Avian_AY676038_A/egret/Hong_Kong/757-2/2003|2003.500:0.001393988556,H5N1_Human_AB212055_A/Hong_Kong/213/2003|2003.500:0.000623803846):0.0009275419592,H5N1_Avian_GU186675_A/chicken/Hong_Kong/409-1/2002|2002.500:0.0004105128654):0.0001665519798,H5N1_Avian_AY676037_A/duck/Hong_Kong/821/2002|2002.500:0.001176387434):0.0005714994706):0.0005121409914,H5N1_Avian_DQ997533_A/duck/Shanghai/xj/2002|2002.500:0.001515305777):0.0007093691549):0.0005440284812,H5N1_Avian_AY737305_A/duck/Guangdong/173/04|2004.500:0.005008139548):0.001189132466,(((H5N1_Swine_HM440118_A/swine/Banten/UT6008/2007|2007.500:0,H5N1_Swine_HM440142_A/swine/South_Kalimantan/UT6015/2006|2006.500:0):0.0007600408605,H5N1_Swine_HM440134_A/swine/East_Java/UT6012/2007|2007.500:-9.051358131e-05):0.008933005629,H5N1_Avian_KR732554_A/chicken/Pekalongan/BBVW/2007|2007.500:0.004832904451):0.006267679083):0.0009986493053,((((((H5N1_Avian_GQ122418_A/chicken/East_Java/UT6021/2006|2006.871:0,H5N1_Avian_GQ122412_A/chicken/Bali/UT2092/2005|2005.500:0):3.968588703e-17,H5N1_Avian_GQ122414_A/chicken/Sulawesi_Selatan/UT2094/2005|2005.500:-3.968588703e-17):0.002623074795,H5N1_Human_JX235400_A/Indonesia/UT3006/2005|2005.500:0.004146247327):0.0002271507197,((H5N1_Avian_GQ122419_A/chicken/Banten/UT6025/2006|2006.786:0.001164661886,H5N1_Swine_HM440086_A/swine/Banten/UT6001/2006|2006.500:0.002202104648):0.000332205296,H5N1_Avian_GQ122423_A/chicken/East_Java/UT6045/2007|2007.200:0.005082802736):0.0008134993261):0.001859951169,H5N1_Human_CY116647_A/Indonesia/5/2005|2005.500:0.002749834122):0.001941838873,(((H5N1_Avian_KR732464_A/chicken/West_Java/TJA/2008|2008.500:0.007350492248,H5N1_Human_CY014487_A/Indonesia/CDC669/2006|2006.447:0.001481338662):0.001142106309,H5N1_Avian_KM892799_A/chicken/Bali/U8661/2009|2009.414:0.007119967511):0.0009680644037,H5N1_Human_CY017639_A/Indonesia/CDC938/2006|2006.858:0.003445996971):0.003121100681):0.002935338399):0.0008438946715,((((((H5N1_Avian_KX160188_A/chicken/Ningxia/2/2012|2012.178:0.0006597828404,H5N1_Avian_KF638580_A/chicken/Ningxia/222/2012|2012.279:9.744438807e-06):0.0007144950329,H5N1_Avian_KX160150_A/chicken/Gansu/5/2012|2012.419:0.0006306963902):0.002746196629,H5N1_Avian_KX160181_A/chicken/Liaoning/S4092/2011|2011.860:0.004732064828):0.000948557078,((H5N1_Avian_MF116327_A/chicken/China/E93/2012|2012.521:-5.752284674e-05,H5N1_Avian_MF116328_A/chicken/China/E96/2012|2012.521:0.002741150841):2.876696934e-05,H5N1_Avian_KX160158_A/chicken/Gansu/6/2012|2012.425:-2.876696934e-05):0.004530538492):0.008875580559,((H5N1_Avian_HM172234_A/chicken/Jiangsu/18/2008|2008.500:0.003706737192,H5N1_Avian_JX523359_A/chicken/Huadong/4/2008|2008.953:0.00236705939):0.0004665473939,H5N1_Swine_KC683524_A/swine/Jiangsu/1/2008|2008.953:0.003617645932):0.002217402182):0.001518699587,H5N1_Avian_HM172217_A/chicken/Hebei/A-8/2009|2009.500:0.005678752623):0.01325819186):0.0007925585521,(((H5N1_Avian_EU874898_A/chicken/Guangdong/1/2005|2005.500:0.002455055469,H5N1_Avian_HM172220_A/goose/Guangdong/72/2004|2004.500:0.007775674218):0.0008700544679,H5N1_Avian_HM172224_A/chicken/Hunan/41/2004|2004.500:0.006019378827):0.002077300801,H5N1_Avian_JF732744_A/ostrich/Suzhou/097/2003|2003.288:0.006591406691):0.002838110906):0.0008577367499,((((((((((((((H5N1_Avian_AB440340_A/duck/Angthong/72/2004|2004.500:0,H5N1_Avian_GU186651_A/duck/Ang_Thong/71-2-/2004|2004.500:0):0.002766971888,H5N1_Avian_AB450581_A/chicken/Kohn_Kaen/NIAH330/2004|2004.500:0.00195920234):0.0001624620384,H5N1_Avian_AB576203_A/pigeon/Thailand/VSMU-7-NPT/2004|2004.500:0.0005048988551):0.0002353791008,H5N1_Human_AY627895_A/Thailand/2-SP-33-/2004|2004.500:-0.0002365269633):0.0001184006309,H5N1_Human_EU268220_A/Thailand/16/2004|2004.500:-0.0001184006309):5.921725972e-05,H5N1_Avian_DQ407246_A/little_grebe/Thailand/Phichit-01/2004|2004.500:-5.921725972e-05):0.0001941184207,H5N1_Human_HM006760_A/Viet_Nam/1203/2004|2004.500:0.0004748759667):0.0004346603488,(H5N1_Avian_AB450590_A/open-bill_stork/Thailand/VSMU-20-AYA/2004|2004.500:0,H5N1_Avian_DQ989962_A/open-billed_stork/Nakhonsawan/BBD0104F/2004|2004.500:0):0.0009117248532):0.0003083700493,(H5N1_Avian_CY033180_A/duck/Vietnam/942B/2004|2004.500:0.0006465161736,H5N1_Avian_CY033188_A/duck/Vietnam/NCVD08/2005|2005.500:2.301110559e-05):0.00375299475):0.0003066448093,((((H5N1_Avian_JQ794473_A/duck/Thailand/TS04/2006|2006.500:0,H5N1_Avian_JQ794463_A/chicken/Thailand/TS03/2006|2006.500:0):0.001284067456,H5N1_Avian_FJ868034_A/chicken/Uthaithani/NIAH115067/2008|2008.500:0.002076003968):0.002396000159,H5N1_Avian_CY035901_A/chicken/Vietnam/NCVD12/2005|2005.500:0.003702891307):0.0003252200802,(H5N1_Avian_CY028711_A/chicken/Vietnam/23/2004|2004.500:0.0007593179854,H5N1_Avian_CY034209_A/chicken/Vietnam/890/2004|2004.500:0.002607448549):0.0003614025868):4.746023816e-05):0.0001781009242,((H5N1_Avian_AB440346_A/quail/Angthong/71/2004|2004.500:0,H5N1_Avian_JQ794457_A/chicken/Thailand/TS02/2006|2006.500:0):7.500930992e-17,H5N1_Avian_JQ794449_A/duck/Thailand/TS01/2006|2006.500:-7.500930992e-17):0.0004802561264):0.0007185035136,(((H5N1_Avian_AB450595_A/tree_sparrow/Ratchaburi/VSMU-16-RBR/2005|2005.500:0.0002298690551,H5N1_Human_KJ907471_A/Thailand/NBL1/2006|2006.605:0.0004403249004):0.0002790180323,H5N1_Avian_AB450592_A/pigeon/Thailand/VSMU-13-KRI/2005|2005.500:0.001741677466):0.0005972492399,(H5N1_Avian_DQ989996_A/open-billed_stork/Nakhonsawan/BBD2616F/2005|2005.500:0.001167753114,H5N1_Avian_EF112312_A/open-billed_stork/Nakhonsawan/BBD4211M/05|2005.500:0.002188588022):0.001097245281):0.0006463519316):0.001532774082,(((H5N1_Human_DQ360840_A/Thailand/676/2005|2005.500:0.002369655359,H5N1_Avian_AB450586_A/chicken/Suphanburi/NIAH108192/2005|2005.500:0.001671716546):0.001582114436,H5N1_Avian_AB450587_A/quail/Nakhon_Pathom/NIAH7562/2005|2005.500:0.001122052957):0.001119945328,H5N1_Avian_DQ454104_A/crested_eagle/Belgium/01/2004|2004.500:0.002263288014):0.001224823279):0.001891831442,((((((H5N1_Avian_JQ701713_A/marabou_stork/Cambodia/TM068/2011|2011.532:0.001153595126,H5N1_Human_JQ714247_A/Cambodia/W0112303/2012|2012.025:0.002888057086):0.0006572540938,H5N1_Avian_JQ714236_A/chicken/Cambodia/083LC/2011|2011.685:0.00138685475):0.001678202287,((H5N1_Avian_KX513304_A/duck/Vietnam/ST1491-1/2012|2012.458:-0.0001687277737,H5N1_Avian_KX513119_A/duck/Vietnam/ST1489-3/2012|2012.458:0.0008382550529):8.439267772e-05,H5N1_Avian_AB823748_A/chicken/Soc_Trang/1/2012|2012.458:-8.439267772e-05):0.003086721459):0.003787827445,(((H5N1_Avian_JN588871_A/chicken/Cambodia/TKCMB5T/2010|2010.074:0.00369574726,H5N1_Avian_KR732544_A/chicken/Vietnam/NCVD-117/2008|2008.500:0.003075207889):0.0008838075539,H5N1_Avian_KY171399_A/chicken/Vietnam/NCVD-2716/2013|2013.055:0.01013339632):0.001287882786,H5N1_Human_HQ200599_A/Cambodia/S1211394/2008|2008.942:0.004546082122):0.001351026786):0.004128813715,((((H5N1_Avian_GU186764_A/chicken/Bac_Lieu/07-10/2007|2007.500:0,H5N1_Avian_JX420207_A/chicken/Ca_Mau/1180/2006|2006.986:0):0.001900098631,H5N1_Avian_JX420239_A/Muscovy_duck/Ca_Mau/1159/2006|2006.986:0.004183879662):0.0003294016033,H5N1_Avian_JX420223_A/Muscovy_duck/Ca_Mau/1185/2006|2006.989:0.003045007114):0.0006283285467,(H5N1_Avian_CY034225_A/duck/Vietnam/367/2005|2005.500:0.001160988273,H5N1_Avian_KR732439_A/duck/Vietnam_Hau_Giang/NCVD-12/2007|2007.500:0.004230694032):0.0007457146878):0.001179630663):0.002336818297,H5N1_Avian_HQ200453_A/duck/Cambodia/D14AL/2006|2006.093:0.007678848542):0.002465481363):0.003718015641):0.0007856831849,(((((((((H9N2_Avian_EU086289_A/quail/Guangxi/B1/2006|2006.500:0.0003539913788,H9N2_Swine_EU086309_A/swine/Guangxi/FS2/2005|2005.500:0.002328231028):0.0001583626572,H9N2_Avian_EU086229_A/chicken/Guangxi/37/2005|2005.500:0.0005110299378):0.0001767483585,H9N2_Avian_HM590763_A/black-billed_magpie/Guangxi/30/2005|2005.367:-0.0001779091238):8.901410199e-05,H9N2_Avian_HM590771_A/black-billed_magpie/Guangxi/31/2005|2005.367:-8.901410199e-05):4.453427746e-05,H9N2_Swine_EU086324_A/swine/Guangxi/S15/2005|2005.500:-4.453427746e-05):0.000650222281,H9N2_Avian_EU086251_A/duck/Guangxi/51/2005|2005.500:0.002034297175):0.01360700146,(H9N2_Avian_DQ064442_A/chicken/Guangdong/56/01|2001.500:0.006825884392,H9N2_Swine_EU516308_A/swine/Shandong/w4/2003|2003.500:0.004761790395):0.001129717677):0.003015704881,((H9N2_Avian_DQ064459_A/chicken/Shanghai/10/01|2001.500:0.006867901829,H9N2_Avian_KF188383_A/guineafowl/HongKong/NT101/2003|2003.500:0.008275926298):0.001205966351,(H5N1_Avian_AY856864_A/duck/Shandong/093/2004|2004.500:0.009220103516,H9N2_Avian_AB256723_A/chicken/Yokohama/aq135/2001|2001.500:0.004502790169):0.001346757356):0.001176380863):0.0009501078603,H9N2_Avian_KP865779_A/chicken/Shanghai/2/2004|2004.918:0.01179119012):0.001933739226):0.001105614308,(((((((((((((((((((H5N1_Avian_AB684098_A/chicken/Miyazaki/M6/2011|2011.038:-8.587878754e-05,H5N1_Avian_AB684229_A/mandarin_duck/Miyazaki/22M-765/2011|2011.200:0.0007554060668):0.002807839746,H5N1_Avian_AB684143_A/chicken/Oita/1/2011|2011.038:0.00124493226):6.897227868e-05,H5N1_Avian_AB629714_A/peregrine_falcon/Aomori/7/2011|2011.200:0.001269595046):0.0002582301418,H5N1_Avian_AB617580_A/peregrine_falcon/Tochigi/15/2011|2011.123:-0.0002609211515):0.0005985013029,H5N1_Avian_AB760280_A/hooded_crane/Kagoshima/110214-3/2011|2011.500:7.323327159e-05):0.0002985456795,H5N1_Avian_JQ710458_A/Eurasian_eagle_owl/Korea/23/2010|2010.901:0.000371724998):0.0004777245724,H5N1_Avian_JQ710450_A/mandarin_duck/Korea/PSC24-24/2010|2010.989:0.0008664472631):0.0004169943188,(H5N1_Avian_AB612910_A/duck/Hokkaido/WZ101/2010|2010.784:0,H5N1_Avian_AB612902_A/duck/Hokkaido/WZ83/2010|2010.784:0):0.0009292926058):0.0003825778464,(H5N1_Avian_AB760240_A/hooded_crane/Kagoshima/1/2010|2010.500:0,H5N1_Avian_AB760272_A/hooded_crane/Kagoshima/4612J004/2010|2010.500:0):0.0008776137903):0.0004150100824,(H5N1_Avian_AB684084_A/chicken/Shimane/1/2010|2010.871:0.001086214046,H5N1_Avian_AB615238_A/tufted_duck/Fukushima/2/2011|2011.038:0.002954136035):0.001657648104):0.00354697686,((((H5N1_Avian_GQ386152_A/bean_goose/Tyva/10/2009|2009.471:0.001528628235,H5N1_Avian_GU477545_A/brown-headed_gull/Qinghai/9/2009|2009.452:0.002501696974):0.0001368073427,H5N1_Avian_GQ386144_A/grebe/Tyva/3/2009|2009.471:0.001206651182):7.077944043e-05,(H5N1_Avian_GU477546_A/brown-headed_gull/Qinghai/19/2009|2009.452:0.000802247347,H5N1_Avian_AB523776_A/common_goldeneye/Mongolia/X60/2009|2009.534:-0.0001327200677):0.001280682403):0.0004976685652,H5N1_Avian_HQ131677_A/great_crested_grebe/Tyva/22/2010|2010.452:0.004240442109):0.001124245941):0.001277644543,(H5N1_Avian_HQ630839_A/grebe/Tyva/2/2010|2010.471:0.002038583029,H5N1_Avian_AB569349_A/whooper_swan/Mongolia/1/2010|2010.367:0.002676756577):0.006774266717):0.0005313922323,H5N1_Avian_JQ638680_A/goose/Jiangsu/k0403/2010|2010.110:0.003351547506):0.00117229719,H5N1_Avian_CY063319_A/great_crested-grebe/Qinghai/1/2009|2009.367:0.005994621685):0.00234937649,(((((H5N1_Avian_EU672458_A/chicken/Primorje/1/2008|2008.271:0.002307837982,H5N1_Avian_AB436734_A/whooper_swan/Akita/1/2008|2008.500:-0.0002955263031):0.0001480764275,H5N1_Avian_AB458248_A/whooper_swan/Aomori/2/2008|2008.500:-0.0001480764275):0.002378476597,H5N1_Avian_KJ003988_A/duck/Hubei/xn/2007|2007.868:-0.0003603965105):0.001526876801,H5N1_Avian_GU182159_A/chicken/Hunan/8/2008|2008.871:0.009455467283):0.001419719089,(H5N1_Avian_GU182143_A/chicken/Hunan/3/2007|2007.786:0.0008464228512,H5N1_Avian_GU182151_A/duck/Hunan/3/2007|2007.786:-0.0001762288956):0.0006221272927):0.001392958023):0.005325466039,((((((((((H5N1_Avian_CY040900_A/pigeon/Laos/P0022/2007|2007.500:0.0006913020217,H5N1_Avian_CY040983_A/duck/Laos/P0137/2007|2007.500:0.004031010187):0.0003952228603,H5N1_Avian_CY040911_A/duck/Laos/P0127/2007|2007.500:0.002997555814):0.0002996902872,H5N1_Avian_CY041039_A/duck/Laos/25/2006|2006.500:0.001377871972):0.0005493955926,H5N1_Avian_CY040975_A/chicken/Laos/P0130/2007|2007.500:0.004967013448):0.0003048458266,(((H5N1_Avian_HM172223_A/chicken/Fujian/1/2007|2007.500:0.01227079842,H5N1_Avian_HM172245_A/duck/Hunan/11/2007|2007.500:0.005576517241):0.0007539333895,H5N1_Human_HM172257_A/Guangxi/1/2005|2005.500:0.00401541452):0.0003054580954,H5N1_Human_EU263985_A/China/GD02/2006|2006.500:0.001670365974):0.0006050799559):0.0002823196991,H5N1_Avian_HM006752_A/Chicken/Laos/Xaythiani-26/2006|2006.500:0.003802863731):0.0002112127479,H5N1_Avian_CY034713_A/chicken/Laos/P0169/2007|2007.500:0.00376794175):0.0005421792721,(H5N1_Avian_CY030906_A/goose/Yunnan/3798/2006|2006.500:0.002280439194,H5N1_Avian_AB478029_A/quail/Thanatpin/2283/2007|2007.500:0.006560273531):0.001354769548):0.0003780079276,H5N1_Avian_JX420175_A/chicken/Ha_Tay/44/2007|2007.500:0.00232147696):0.0009681963223,(((((H5N1_Human_HM114554_A/Vietnam/UT31239/2007|2007.500:0.002232940935,H5N1_Avian_JX241040_A/duck/Vietnam/TY114/2007|2007.500:-0.0002206292556):0.0007035765699,H5N1_Avian_AB593448_A/duck/Vietnam/G12/2008|2008.038:0.004037865308):0.0009014442548,H5N1_Human_HM114546_A/Vietnam/UT31203A/2007|2007.378:0.0004505625904):0.0009894487904,H5N1_Human_HM114602_A/Vietnam/UT31412II/2008|2008.107:0.003767969213):0.000724491597,H5N1_Human_HM114610_A/Vietnam/UT31413II/2008|2008.118:0.005391554101):0.001428233157):0.001755877501):0.001670339663,((((((((((((H5N1_Avian_KM267756_A/crow/India/11TI16/2011|2011.885:0.000621878561,H5N1_Avian_KM267774_A/crow/India/02CA02/2012|2012.104:0.0007178426738):0.0009071022711,H5N1_Avian_KP336327_A/crow/India/01CA12/2012|2012.005:-0.0002360434094):0.0006768498078,H5N1_Avian_KJ643873_A/crow/India/11CA01/2011|2011.885:0.0006694003587):0.0007771763977,(H5N1_Avian_CY092124_A/chicken/India/CA0301/2011|2011.175:0,H5N1_Avian_CY092130_A/chicken/India/CA0302/2011|2011.175:0):0.001920956444):0.0004090511433,((((H5N1_Avian_KM267793_A/pigeon/Bhutan/01BR01/2012|2012.047:-0.0003395884023,H5N1_Avian_KJ643897_A/chicken/India/01CA06/2012|2012.008:0.004372754796):0.0008938731574,(H5N1_Avian_KX215311_A/chicken/Bhutan/359/2012|2012.079:-0.000165869007,H5N1_Avian_KX215396_A/yellow_billed_duck/Bhutan/358/2012|2012.079:0.0008353962862):0.001138590511):0.0002890351895,H5N1_Avian_KX215242_A/chicken/Bhutan/415/2012|2012.132:0.001729850225):0.0002311710607,H5N1_Avian_KX215223_A/wild_bird/Bhutan/328/2012|2012.071:0.001113962248):0.001451765892):0.0006963604366,H5N1_Avian_KT825151_A/chicken/India/12CL2168/2013|2013.995:0.009951889778):0.000976465398,((((H5N1_Avian_KF874287_A/duck/Bangladesh/19097/2013|2013.121:0.003804025323,H5N1_Avian_KF888409_A/duck/Bangladesh/19099/2013|2013.121:0.002956778227):0.0008328788019,H5N1_Avian_KF888425_A/duck/Bangladesh/17753/2012|2012.559:0.0005036251861):0.0002600517206,(H5N1_Avian_KY629549_A/chicken/Bangladesh/22482/2014|2014.285:0,H5N1_Avian_KY629561_A/chicken/Bangladesh/22478/2014|2014.285:0):0.005864895772):0.001141331299,(H5N1_Avian_KT362023_A/duck/Bangladesh/21980/2014|2014.145:0.004210342524,H5N1_Avian_KY635491_A/duck/Bangladesh/26042/2015|2015.647:0.005990798471):0.002709809078):0.001704361728):0.001008297852,H5N1_Avian_KM267766_A/chicken/India/03CA03/2012|2012.173:0.00468294897):0.0003959559773,H5N1_Avian_KP336313_A/duck/Bhutan/01TR03/2013|2013.077:0.00688054605):0.001271063649,(H5N1_Avian_CY098461_A/duck/Lao/987/2010|2010.200:0.002870235234,H5N1_Avian_CY098413_A/duck/Lao/975/2010|2010.200:-0.0001880128273):0.005125106608):0.0009232197295,(H5N1_Avian_KT361927_A/duck/Bangladesh/21814/2014|2014.049:0.003986670051,H5N1_Avian_KF888479_A/chicken/Bangladesh/18061/2012|2012.682:0.00347663374):0.003064415021):0.007615507797,H5N1_Avian_AB478030_A/village_chicken/Kyaing_Tong/2433/2007|2007.500:0.004804552624):0.0009435564944):0.001503646074,H5N1_Avian_GU186719_A/chicken/Lang_Son/200/2005|2005.500:0.008349750067):0.001440587754,(((((((((((H5N1_Avian_KU057289_A/peacock/Yunnan/1/2015|2015.416:0.005805301439,H5N1_Avian_KU057297_A/peacock/Yunnan/3/2015|2015.416:-0.00108936342):0.01874361788,H5N1_Avian_KU143396_A/duck/Wenzhou/YJYF33/2015|2015.038:0.001292726468):0.0006678734248,((H5N1_Avian_KU143394_A/chicken/Wuhan/HAQL16/2014|2014.953:0,H5N1_Avian_KU143393_A/chicken/Wuhan/HAQL07/2014|2014.953:0):0.0005217696069,H5N1_Avian_MF673391_A/chicken/Jiangsu/YB7/2015|2015.159:0.0001477576723):0.001360916044):0.0006502761267,H5N1_Avian_KU143395_A/duck/Wenzhou/HAYXLG10/2015|2015.038:0.0006878091777):0.0006527033538,(H5N1_Avian_KY415749_A/duck/Hubei/ZYSYF2/2016|2016.140:0,H5N1_Avian_KY415750_A/duck/Hubei/ZYSYF25/2016|2016.140:0):0.001716557788):0.002269527173,H5N1_Avian_LC208489_A/chicken/Japan/AQ-HE79/2015|2015.586:0.004562684033):0.005281403069,H5N1_Avian_KF888503_A/chicken/Bangladesh/15079/2012|2012.047:0.00312914356):0.003932702607,((H3N2_Avian_KC261670_A/duck/Jiangsu/26/2004|2004.367:-6.330146282e-05,H5N1_Avian_JQ638679_A/chicken/Jiangsu/k0402/2010|2010.110:0.000732828742):0.0008487814314,H5N1_Avian_JX534558_A/wild_duck/Shandong/2/2011|2011.279:0.003207656472):0.0009527140817):0.0006981315287,H5N1_Avian_MF116324_A/duck/China/E26/2012|2012.351:0.00590978789):0.003430299442,((((H5N1_Avian_CY036238_A/great_egret/Hong_Kong/807/2008|2008.500:0.001098427393,H5N1_Avian_CY036214_A/grey_heron/Hong_Kong/3088/2007|2007.500:0.0009158992122):0.002117340483,H5N1_Avian_JF975562_A/swan/Shanghai/10/2009|2009.038:0.00329662272):0.001167551441,((H5N1_Avian_CY036262_A/magpie_robin/Hong_Kong/1897/2008|2008.500:0.0004827559372,H5N1_Avian_CY036254_A/magpie_robin/Hong_Kong/1097/2008|2008.500:0.0001874380184):0.001272454078,H5N1_Avian_CY036246_A/grey_heron/Hong_Kong/1046/2008|2008.500:0.002096518164):0.001578969537):0.001535004933,H5N1_Avian_CY036198_A/little_egret/Hong_Kong/8550/2007|2007.500:0.003896054275):0.001632150542):0.002699667639,((((((((H5N1_Avian_KF001435_A/duck/Cambodia/143W4M4/2013|2013.060:-0.0001708606063,H5N1_Avian_KF001462_A/duck/Cambodia/261W7M2/2013|2013.115:0.001510849104):0.000908096629,(H5N1_Avian_KF918479_A/chicken/Cambodia/X0815301/2013|2013.614:0.0008150082243,H5N1_Human_KF918491_A/Cambodia/X0817302/2013|2013.622:0.00255175831):0.001119840102):0.0002553261035,H5N1_Human_KF001397_A/Cambodia/X0207301/2013|2013.099:0.0004132695515):0.001259995764,H5N1_Avian_KU311523_A/chicken/DongNai/0182/2013|2013.614:0.001603529036):0.0008379259081,(H5N1_Avian_KY171168_A/chicken/Vietnam/NCVD14-A463/2014|2014.140:0.002441134993,H5N1_Avian_KY171737_A/duck/Vietnam/NCVD-15A60/2015|2015.633:0.003634543577):0.001557260917):0.005174150305,((((H5N1_Human_CY098759_A/Hubei/1/2010|2010.384:0.0005358719841,H5N1_Avian_KR732403_A/chicken/Vietnam/NCVD-675/2011|2011.500:0.002841074982):0.000660772599,H5N1_Avian_KR732569_A/chicken/Vietnam/NCVD-421/2010|2010.500:0.000680436229):0.0002416110941,H5N1_Avian_AB741551_A/muscovy_duck/Vietnam/LBM14/2011_|2011.718:0.002119597666):0.002168611276,H5N1_Avian_CY146645_A/duck/Hunan/S4030/2011|2011.855:0.003458920735):0.00129687418):0.0009587121402,((H5N1_Human_KF277183_A/Viet_Nam/CM32/2011|2011.797:0.00202459011,H5N1_Avian_AB741559_A/muscovy_duck/Vietnam/LBM57/2011_|2011.890:0.006137973847):0.0004212644079,H6N1_Avian_JX304757_A/duck/Guangxi/GXd-5/2010|2010.348:0.001619001329):0.001477662997):0.000264045226,((H6N5_Avian_JX293562_A/duck/Guangxi/GXd-1/2009|2009.904:0.004238353526,H5N1_Avian_KR732576_A/chicken/Vietnam/NCVD-398/2010|2010.500:0.001183602113):0.001055250552,H5N1_Avian_KT762432_A/duck/Hunan/S4020/2008|2008.901:0.002348350535):0.001410349242):0.01001598236):0.004951738366):0.003565408487):0.001061481794,((((((((((((((((((H5N1_Avian_HM172255_A/chicken/Hunan/1/2009|2009.500:0.004394329983,H5N1_Avian_JX534582_A/wild_duck/Jilin/ZF/2011|2011.315:0.004405762473):0.001822122389,H5N1_Swine_KC683525_A/swine/Jiangsu/2/2009|2009.038:0.00296719205):0.0002823247596,(H5N1_Human_EU434689_A/Jiangsu/1/2007|2007.500:0,H5N1_Human_EU434697_A/Jiangsu/2/2007|2007.500:0):0.001031114481):0.0002723122168,H5N1_Avian_GU596985_A/duck/Shandong/009/2008|2008.953:0.004498753873):0.001440695766,H5N1_Avian_HM172252_A/chicken/Shandong/A-1/2009|2009.500:0.01240392301):0.002773021131,H5N1_Avian_FJ784787_A/chicken/Hubei/2856/2007|2007.077:0.007629610035):0.002069231168,H5N1_Avian_EU594350_A/duck/Hubei/Hangmei01/2006|2006.500:0.001781608454):0.0003790138025,H5N1_Avian_JX094836_A/turtle_dove/Guangdong/300/2005|2005.833:0.0006217954459):8.200957818e-05,H5N1_Avian_HM172216_A/duck/Hubei/49/2005|2005.500:0.0005856230071):0.0006002366633,((H5N1_Avian_KP638533_A/wildbird/Anhui/82/2005|2005.500:1.290429486e-17,H5N1_Avian_HM172238_A/duck/Anhui/1/06|2006.500:-1.290429486e-17):0.001040100138,H5N1_Human_HM172213_A/Anhui/2/2005|2005.500:0.0009776922645):0.001439938537):9.58310917e-05,H5N1_Human_HM172254_A/Anhui/1/2005|2005.500:0.004655781483):0.0006201623519,H5N1_Avian_FJ784792_A/duck/Hunan/3340/2006|2006.912:0.004767018555):0.000797352759,((((((H5N1_Avian_CY030890_A/duck/Yunnan/5310/2006|2006.500:0.001500880379,H5N1_Avian_HM172258_A/chicken/Tibet/6/2008|2008.500:0.005259923171):0.002415998068,H5N1_Avian_HM172214_A/chicken/Sichuan/81/2005|2005.500:0.0009713016276):0.0003512764733,H5N1_Avian_HM172222_A/shrike/Tibet/13/2006|2006.500:0.000315666666):0.0003651909865,(H5N1_Avian_FJ784788_A/duck/Hubei/2911/2007|2007.077:0.004297264416,H5N1_Avian_FJ784790_A/chicken/Hunan/3157/2006|2006.912:0.003144038957):0.003768304504):0.0004701028198,H5N1_Avian_HM172215_A/goose/Hubei/65/2005|2005.500:0.001554266846):0.0003614830576,H5N1_Avian_HM172242_A/duck/Jiangxi/80/2005|2005.500:0.002346776452):0.001059749589):0.0007989272697,H5N5_Avian_JX878684_A/duck/HuBei/03/2010|2010.236:0.003951694084):0.0003384201337,H5N1_Avian_HM172233_A/chicken/Hunan/21/2005|2005.500:0.002355414008):0.0009180464851,((H5N1_Human_KP638532_A/Vietnam/UT36282/2010|2010.233:0.003214463485,H5N1_Human_KP638531_A/Vietnam/UT36236/2010|2010.137:0.005648058404):0.002116934258,(H5N1_Avian_CY098298_A/chicken/Lao/LH1/2010|2010.367:0.001696252003,H5N1_Avian_KF735638_A/chicken/Laos/LH2/2010|2010.367:0.0003189782676):0.006126268994):0.008859633361):0.002344789207,(((H5N1_Human_AB462296_A/Shanghai/1/2006|2006.500:0.00443379284,H5N1_Avian_HM172227_A/duck/Anhui/56/2005|2005.500:0.003033247408):0.000659372567,H5N1_Human_DQ835314_A/China/GD01/2006|2006.500:0.001354972338):0.0009179397397,H5N1_Avian_EU195393_A/mallard/Huadong/S/2005|2005.500:0.001113679029):0.002673921338):0.001344702608,((((H5N1_Avian_KC261468_A/duck/Eastern_China/057/2007|2007.619:0.006301241514,H5N1_Avian_KC261469_A/goose/Eastern_China/223/2008|2008.038:0.001879242631):0.001403733185,H5N1_Avian_CY036270_A/peregrine_falcon/Hong_Kong/2142/2008|2008.500:0.002669948242):0.00207594444,((H5N1_Avian_KC261472_A/chicken/Eastern_China/ZG16/2010|2010.953:0.000679628039,H5N1_Avian_KC261471_A/chicken/North_China/k0604/2010|2010.619:0.003361743866):0.001355373583,H5N1_Avian_KC261470_A/chicken/Eastern_China/ZG56/2011|2011.953:0.001357635778):0.007617157976):0.001966353142,H5N1_Avian_KT587287_A/pigeon/Hubei/RP25/2012|2012.970:0.01645264723):0.00522410678):0.007900609208):0.0005532771074,(((((((H5N1_Avian_EU243144_A/chicken/Hebei/126/2005|2005.500:0.003122580656,H5N1_Avian_EU243135_A/chicken/Hebei/102/2005|2005.500:-0.0004389526625):0.001382752496,H5N1_Avian_HM172243_A/chicken/Shanxi/10/2006|2006.500:0.003339109868):0.001971716151,H5N1_Avian_HM172250_A/chicken/Liaoning/A-11/2006|2006.500:0.007610519596):0.0005884834084,H5N1_Avian_JQ277226_A/chicken/Sheny/0606/2008|2008.427:0.006775239802):0.001517477537,((H5N1_Avian_HM172241_A/chicken/Ningxia/24/2006|2006.500:0.002576416746,H5N1_Avian_HM172236_A/chicken/Henan/A-7/2006|2006.500:0.00418027197):0.0001508640606,H5N1_Avian_HM172235_A/chicken/Shandong/A-5/2006|2006.500:0.00595842734):0.000921418456):0.002330169862,H5N1_Avian_HM172244_A/chicken/Shandong/A-10/2006|2006.500:0.01177475576):0.004175695895,H5N1_Avian_DQ914815_A/chicken/Shanxi/2/2006|2006.500:0.005355480781):0.009683492124):0.001988632663,(((((((((((((((((((((((H5N1_Avian_DQ852602_A/grebe/Tyva/Tyv06-2/06|2006.477:0,H5N1_Avian_DQ863506_A/grebe/Tyva/Tyv06-8/2006|2006.477:0):0.001819134267,H5N1_Avian_AB284325_A/common_goldeneye/Mongolia/12/2006|2006.367:0.0008696454852):0.0006914697717,(H5N1_Avian_EF205180_A/chicken/Krasnodar/123/06|2006.500:0.001177183234,H5N1_Avian_CY016782_A/Cygnus_cygnus/Iran/754/2006|2006.500:0.0001628052635):0.0006546723361):8.104775336e-05,(H5N1_Avian_CY047476_A/duck/Omsk/1822/2006|2006.534:0.0002432208134,H5N1_Avian_AB525192_A/mountain_hawk-eagle/Kumamoto/1/07|2007.500:0.0004263064658):0.0005940719442):0.0001176788698,(H5N1_Avian_EF362421_A/chicken/India/NIV33487/06|2006.500:0.0002405630207,H5N1_Avian_GU354066_A/chicken/Nandurbar/7979/2006|2006.123:0.001771748658):0.00123241525):0.0006099754958,(((H5N1_Avian_CY021376_A/chicken/Afghanistan/1573-7/2006|2006.500:0.002486669926,H5N1_Avian_CY037763_A/chicken/Rawalakot/NARC2441A/2006|2006.500:-0.000474358247):0.0002618505298,H5N1_Avian_CY037771_A/chicken/Sihala/NARC3303-4/2006|2006.500:-0.0002611751768):0.0004407335366,H5N1_Avian_CY020640_A/chicken/Afghanistan/1573-92/2006|2006.500:0.0002302171995):0.0007356539031):0.001367446105,(((((((H5N1_Avian_FM163441_A/chicken/Poland/R3248/2007|2007.500:0,H5N1_Avian_FM163449_A/turkey/Poland/R3249/2007|2007.500:0):0.002069471396,H5N1_Avian_AM913997_A/mute_swan/Germany/R1359/2007|2007.500:0.0006174456526):0.0004507664323,(H5N1_Avian_EU163432_A/chicken/Krasnodar/300/07|2007.677:-1.26206525e-16,H5N1_Avian_EU257635_A/Cygnus_cygnus/Krasnodar/329/07|2007.679:1.26206525e-16):0.0008931589215):0.000405721509,((H5N1_Avian_FM177136_A/chicken/Germany/R3294/2007|2007.500:0,H5N1_Avian_FM177120_A/chicken/Germany/R3234/2007|2007.500:0):-1.254267848e-16,H5N1_Avian_AM914018_A/domestic_duck/Germany/R1772/2007|2007.500:1.254267848e-16):0.001952473914):0.001468953608,H5N1_Avian_EU700509_A/saker_falcon/Kuwait/0286/2007|2007.500:0.001232736734):0.0005661882813,H5N1_Avian_CY029997_A/chicken/Kuwait/KISR9/2007|2007.500:0.0001062113815):0.0002571410429,H5N1_Avian_CY029957_A/chicken/Kuwait/KISR3/2007|2007.500:0.0004168600849):0.002208528446):0.0008839481715,H5N1_Avian_CY047484_A/chicken/Reshoty/02/2006|2006.452:0.002003242177):0.0003761913017,(((((H5N1_Avian_CY016822_A/cygnus_olor/Croatia/1/2005|2005.500:-1.309756195e-17,H5N1_Avian_FJ445229_A/mute_swan/Hungary/3472/2006|2006.099:1.309756195e-17):0.001053427452,H5N1_Avian_DQ464359_A/swan/Germany/R65/2006|2006.123:0.001633489597):0.0005772232037,((H5N1_Avian_EF205179_A/turkey/Suzdalka/12/05|2005.500:-6.414867955e-05,H5N1_Avian_EF205177_A/goose/Suzdalka/10/05|2005.500:0.0007336759588):3.208177989e-05,H5N1_Avian_EF205175_A/chicken/Suzdalka/06/05|2005.500:-3.208177989e-05):0.0007733789926):0.0001301751692,(H5N1_Avian_EF205176_A/chicken/Omsk/14/05|2005.500:0.0004372897068,H5N1_Avian_EF205178_A/goose/Krasnoozerskoye/627/2005|2005.500:0.0002322375724):0.0005445410143):0.0001234630425,(H5N1_Avian_DQ364998_A/Cygnus_olor/Astrakhan/Ast05-2-6/2005|2005.901:2.576180325e-17,H5N1_Avian_CY063861_A/Cygnus_olor/Caspian_Sea/2006|2006.500:-2.576180325e-17):0.003924931907):0.0002857488495):0.0003449139165,H5N1_Avian_DQ232610_A/duck/Novosibirsk/56/2005|2005.500:0.001003842902):0.0001804608213,H5N1_Avian_DQ232609_A/grebe/Novosibirsk/29/2005|2005.500:0.001850533221):0.0001132921162,((H5N1_Avian_HM172253_A/great_cormorant/Tibet/12/2006|2006.500:0.000133391839,H5N1_Avian_HM172218_A/bar-headed_goose/Qinghai/1-HVRI/2006|2006.500:0.004600337578):0.0006366427899,H5N1_Avian_HM172249_A/bar-headed_goose/Tibet/8/2006|2006.500:0.0007084201131):0.003982334745):0.0001640073945,((((H5N1_Avian_FJ445245_A/goose/Hungary/14756/2006|2006.427:0.001462279548,H5N1_Avian_AB239303_A/bar-headed_goose/Mongolia/1/05|2005.534:0.002588579129):0.0001238454772,H5N1_Avian_DQ449643_A/duck/Kurgan/08/2005|2005.500:0.002570614002):0.0001522113092,H5N1_Avian_DQ323677_A/chicken/Kurgan/3/2005|2005.500:0.001192411588):0.0002934257182,H5N1_Avian_DQ449635_A/chicken/Kurgan/05/2005|2005.500:0.001050032806):0.000515673313):0.0004589115126,((((H5N1_Avian_CY016303_A/chicken/Sudan/1784-10/2006|2006.500:5.917668427e-05,H5N1_Avian_CY020664_A/chicken/Sudan/1784-8/2006|2006.500:0.001280544551):0.002593651332,H5N1_Avian_CY016806_A/duck/Cote_dIvoire/1787-18/2006|2006.500:0.0007741935659):0.0009081514193,(H5N1_Avian_CY020704_A/turkey/Ivory_Coast/4372-3/2006|2006.953:0,H5N1_Avian_CY020712_A/turkey/Ivory_Coast/4372-4/2006|2006.953:0):0.003858725644):0.0009528066854,H5N1_Avian_CY016934_A/chicken/Nigeria/1047-62/2006|2006.500:0.003119320038):0.0009193893087):0.0006359849937,(H5N1_Avian_HM172466_A/chicken/Liaoning/23/2005|2005.500:0.0001564254843,H5N1_Avian_HM172226_A/wild_duck/Liaoning/8/2006|2006.500:0.004580435623):0.001776855316):0.0005222589168,H5N1_Avian_EF205181_A/chicken/Tula/4/05|2005.500:0.002168191691):0.0006421862045,((((H5N1_Avian_CY016910_A/chicken/Nigeria/1047-8/2006|2006.500:0.0005055338434,H5N1_Avian_CY016918_A/ostrich/Nigeria/1047-25/2006|2006.500:0.001512258559):0.0006508935854,H5N1_Avian_CY017030_A/duck/Niger/914/2006|2006.500:0.000697392704):0.000930042787,H5N1_Avian_MF566120_A/duck/Niger/2090/2006|2006.123:0.0004182435024):0.0009227263614,(H5N1_Avian_CY035242_A/falcon/Saudi_Arabia/D1936/2007|2007.500:0.0009934779679,H5N1_Avian_EU590691_A/turkey/Saudi_Arabia/6732-6/2007|2007.500:0.0003455044182):0.00587180167):0.001574375154):0.0004804027947,((((((((((H5N1_Avian_AB465621_A/duck/Egypt/D2br10/2007|2007.038:0.004611732586,H5N1_Avian_KR732570_A/chicken/Egypt/07118-NLQP/2007|2007.500:0.0007862935695):0.0006679271615,H5N1_Avian_LC093074_A/Pigeon/Egypt/RIMD18/2009|2009.038:0.0006700375974):0.0002877524075,((H5N1_Avian_CY020648_A/chicken/Egypt/2253-1/2006|2006.500:0.0007280362768,H5N1_Avian_CY016902_A/duck/Egypt/2253-3/2006|2006.500:0.0006109461092):4.367004982e-05,H5N1_Avian_EU748904_A/falcon/Saudi_Arabia/D1795/2005|2005.500:-4.404919028e-05):0.0003835489922):0.0006917288523,H5N1_Avian_CY020656_A/turkey/Egypt/2253-2/2006|2006.500:0.0006596130935):0.0007382651947,H5N1_Avian_AB465620_A/chicken/Egypt/CL6/2007|2007.200:0.004694411011):0.0005143254677,H5N1_Avian_KR732567_A/duck/Egypt/0923-NLQP/2009|2009.500:0.005562389291):0.001019157205,H5N1_Avian_CY044043_A/duck/Egypt/0871/2008|2008.137:0.007409359498):0.0003374615345,H5N1_Avian_CY017046_A/swan/Slovenia/760/2006|2006.500:0.005830901243):0.0007796146971,H5N1_Avian_CY016798_A/mallard/Italy/835/2006|2006.500:0.003662233241):0.0006558149152,(((((H5N1_Avian_CY126139_A/chicken/Giza/CAI8/2008|2008.247:-0.0002336020948,H5N1_Avian_CY126068_A/chicken/Sharkia/CAI41/2009|2009.395:0.00157332333):0.0007578721736,H5N1_Avian_CY041293_A/chicken/Egypt/0836/2008|2008.038:0.0005855863509):0.0003293084848,H5N1_Avian_CY126179_A/chicken/Giza/CAI17/2009|2009.496:0.007140047171):0.0006358998825,H5N1_Avian_LC093082_A/Pigeon/Egypt/RIMD20/2009|2009.038:0.003447023093):0.0005968736745,(H5N1_Avian_KF881492_A/chicken/Egypt/Q2247A/2010|2010.742:0.005575513434,H5N1_Avian_KF881468_A/chicken/Egypt/Q1182E/2010|2010.090:0.001855194901):0.006547949313):0.007534393407):0.001983611839):0.0006167436118,(((((((H5N1_Avian_CY061295_A/chicken/West_Bengal/239020/2010|2010.030:0.0008076992646,H5N1_Avian_CY090117_A/chicken/India/241272/2010|2010.047:-0.0001381719854):0.004052730156,H5N1_Avian_CY111082_A/chicken/India/82544/2008|2008.058:0.001380171221):0.001284684062,H5N1_Avian_KT327367_A/chicken/India/100074/2008|2008.200:0.004826510096):0.001375192435,H5N1_Avian_GU356584_A/chicken/West_Bengal/148713/2009|2009.038:0.006864132055):0.000833554885,(H5N1_Avian_GU252831_A/goose/Tripura/103596/2008|2008.247:0.0006854978464,H5N1_Avian_GU252823_A/duck/Tripura/103597/2008|2008.285:0.000656619877):0.004671866452):0.002254789963,(H5N1_Avian_GU271999_A/chicken/West_Bengal/155505/2009|2009.038:0.002805703282,H5N1_Avian_CY063482_A/chicken/Bhutan/248015/2010|2010.134:0.0039845924):0.003204321776):0.004464439988,(((((H5N1_Avian_EU814506_A/rook/Rostov-on-Don/26/2007|2007.951:0,H5N1_Avian_EU401754_A/chicken/Rostov-on-Don/35/2007|2007.951:0):0,(H5N1_Avian_EU441925_A/muscovy_duck/Rostov-on-Don/51/2007|2007.953:0,H5N1_Avian_EU486851_A/starling/Rostov-on-Don/39/2007|2007.953:0):0):0.001175990116,H5N1_Avian_EU402401_A/chicken/Rostov/22-1/2007|2007.500:0.0001637311184):0.001236896213,(H5N1_Avian_CY047469_A/chicken/Domodedovo/MK/2007|2007.036:0,H5N1_Avian_EF474447_A/chicken/Moscow/2/2007|2007.118:0):0.002130948684):0.00512909424,H5N1_Avian_EF605600_A/chicken/Russia_Krasnodar/2/2007|2007.500:0.00237776757):0.0009454093584):0.001813377698):0.002686534262,((((((((((H5N1_Avian_AY676039_A/chicken/Korea/es/2003|2003.500:0.0004618396251,H5N1_Avian_AY676040_A/duck/Korea/ESD1/03|2003.500:0.002231547464):0.0002645197838,H5N1_Avian_AB189046_A/chicken/Kyoto/3/2004|2004.500:-0.0002689530481):0.0001346443529,H5N1_Avian_AB189054_A/crow/Kyoto/53/2004|2004.500:-0.0001346443529):6.73698563e-05,H5N1_Avian_AB188817_A/chicken/Oita/8/2004|2004.500:-6.73698563e-05):0.000129234883,H5N1_Avian_AB189062_A/crow/Osaka/102/2004|2004.500:0.000541788944):0.0016052057,(((H5N1_Avian_EU430498_A/domestic_green-winged_teal/Hunan/67/2005|2005.500:0.000759657981,H5N1_Avian_EU430504_A/domestic_green-winged_teal/Hunan/79/2005|2005.500:0.0005803305164):0.00208822861,H5N1_Human_EF587278_A/Beijing/01/2003|2003.500:0.0006167161753):0.0009838058319,H5N1_Avian_DQ997165_A/duck/Hubei/wp/2003|2003.500:0.00171934417):0.0004198337737):0.0009901757773,H5N1_Avian_EU195417_A/mallard/Huadong/Y/2003|2003.500:0.003583625923):0.001032671561,H5N1_Avian_AY609313_A/chicken/Guangdong/174/04|2004.500:0.005556011857):0.0007854541208,(((H5N1_Avian_HM172248_A/chicken/Xinjiang/28/2006|2006.500:0.001434486661,H5N1_Avian_HM172240_A/chicken/Xinjiang/27/2006|2006.500:-9.550427448e-05):0.003870918774,(H5N1_Avian_HM172246_A/chicken/Xinjiang/78/2005|2005.500:0.0005907325011,H5N1_Avian_HM172256_A/chicken/Xinjiang/68/2005|2005.500:0.002093216548):0.004304979762):0.000602039256,H5N1_Avian_AB478027_A/chicken/Pyigyitagon/204/2006|2006.500:0.00624794028):0.0009640736638):0.0005928359826,H5N1_Avian_HM172467_A/chicken/Jiangxi/25/2004|2004.500:0.004559995969):0.0008487563121):0.002271174689,(((((((((((H5N1_Human_KP702174_A/Egypt/MOH-NRC-7305/2014|2014.907:0.001266578413,H5N1_Avian_LC106078_A/duck/Cairo/157CA/2015|2015.027:7.553931041e-05):0.0006162622446,H5N1_Human_KP702166_A/Egypt/MOH-NRC-7271/2014|2014.901:0.00072653269):0.000138645806,H5N1_Avian_LC106080_A/turkey/Menia/15248S/2015|2015.153:0.00120809305):0.0002711383911,H5N1_Avian_KR063679_A/chicken/Egypt/A10351A/2014|2014.893:0.002759054273):0.0006524260677,H5N1_Avian_LC106077_A/chicken/Kafr_Elsheikh/UT-151CAD/2015|2015.000:0.001537799868):0.0006389886454,H5N1_Avian_LC106083_A/duck/Giza/15292S/2015|2015.184:0.002066197766):0.002387918776,H5N1_Avian_KF881670_A/chicken/Egypt/Q5283C/2012|2012.342:0.002359358638):0.001019621031,H5N1_Avian_KT220540_A/chicken/Egypt/F9514A/2014|2014.071:0.006483239155):0.00144432749,H5N1_Avian_KF881625_A/chicken/Egypt/M7217B/2013|2013.082:0.006771415556):0.002501028433,((((((H5N1_Avian_KF881539_A/duck/Egypt/M2583D/2010|2010.973:-4.28128016e-05,H5N1_Avian_KF881356_A/duck/Egypt/M3075B/2011|2011.219:0.0007115096275):2.141075878e-05,H5N1_Avian_KF881313_A/duck/Egypt/M2583C/2010|2010.973:-2.141075878e-05):0.001817344445,H5N1_Avian_KF881519_A/goose/Egypt/M2794A/2011|2011.052:0.002219915348):0.0004076201192,H5N1_Avian_KF881561_A/chicken/Egypt/S3280D/2011|2011.359:0.0009379752927):0.000451622756,(H5N1_Avian_KF881431_A/duck/Egypt/Q4596A/2012|2012.049:-0.0001023837242,H5N1_Avian_KF881409_A/duck/Egypt/Q4596B/2012|2012.049:0.0007710805501):0.002252600505):0.0007587904506,H5N1_Avian_KF881320_A/turkey/Egypt/S6405A/2012|2012.764:0.003480249325):0.001265204278):0.001997580646,H5N1_Avian_KF881349_A/chicken/Egypt/S3806D/2011|2011.674:0.003349451302):0.01750345423):0.002763948781,H5N1_Avian_HM172468_A/pied_magpie/Liaoning/7/2006|2006.500:0.0155248614):0.0008317125655,H5N1_Avian_HM172465_A/bar-headed_goose/Qinghai/3/2005|2005.500:0.0140086824):0.003719993757):0.00331071483,(((((((((H9N2_Equine_JQ228393_A/equine/Guangxi/3/2011|2011.208:0.01009895174,H9N2_Avian_KX598654_A/chicken/Fujian/SIC5/2013|2013.500:0.002900560459):0.001865238252,H9N2_Avian_KM113246_A/chicken/Fujian/C1239/2009|2009.227:0.003252284012):0.001388546821,H9N2_Avian_JN869517_A/chicken/Fujian/G9/2009|2009.953:0.00407512107):0.001526589264,H9N2_Avian_KM113190_A/duck/Fujian/C2246/2009|2009.312:0.001845324868):0.00615717013,H9N2_Avian_KM113318_A/chicken/Guizhou/C1011/2009|2009.227:0.0154949978):0.008866117996,((H9N2_Avian_HQ425336_A/duck/Fujian/FQ107/2007|2007.953:0.008863434816,H9N2_Avian_EU086253_A/chicken/Guangxi/55/2005|2005.500:0.006194279491):0.002771663063,(H9N2_Avian_KP412433_A/sparrow/Shanghai/09/2013|2013.340:0.006299191618,H9N2_Avian_KP865780_A/chicken/Shanghai/4/2006|2006.918:0.005297673135):0.003405462035):0.002634013286):0.002903527074,(((((H9N2_Avian_KF259846_A/chicken/Hong_Kong/NT286/2007|2007.500:0.0006785925392,H9N2_Avian_KF259851_A/chicken/Hong_Kong/YU797/2007|2007.500:-9.895713272e-06):0.004721660056,H9N2_Avian_AB753209_A/Japanese_Quail/Vietnam/7/2009|2009.871:0.01317052284):0.0008919280292,H9N2_Avian_KM113294_A/chicken/Guangdong/C1095/2009|2009.227:0.007366837323):0.003667333051,H9N2_Avian_KF259887_A/chicken/Hong_Kong/TSTB25W/2010|2010.500:0.01318855869):0.002832385197,(((H9N2_Avian_KJ426523_A/chicken/Guangdong/01/2008|2008.003:0.004846259827,H9N2_Avian_KF259865_A/chicken/Hong_Kong/YU341/2008|2008.500:0.001923196619):0.0006042886791,H9N2_Avian_KF259852_A/pigeon/Hong_Kong/WF255/2007|2007.500:0.004843829391):0.005286349516,(H9N2_Avian_KF259864_A/chicken/Hong_Kong/YSC82/2008|2008.500:0.004981077748,H9N2_Avian_KF768197_A/chicken/Guangxi/DX/2008|2008.945:0.008015336143):0.001739545733):0.007792820207):0.005687353917):0.00115617993,H9N2_Avian_KF188305_A/chicken/Hong_Kong/TP38/2003|2003.500:0.01107880792):0.0004547641157,H9N2_Avian_KJ426525_A/chicken/Henan/12/2008|2008.915:0.02031724086):0.007864568957):0.001665346543,((((((((((H9N2_Avian_EU365372_A/chicken/Hubei/C1/2007|2007.500:0.01025193086,H9N2_Avian_DQ681222_A/duck/Nanjing/01/1999|1999.500:0.001356993315):0.0006955007734,H9N2_Avian_KX349956_A/duck/Nanjing/06/2003|2003.452:-5.090324269e-05):0.0004194912247,H9N2_Avian_FJ384744_A/chicken/Jiangsu/7/2002|2002.500:0.001594212613):0.0002991232253,H9N2_Avian_MH018678_A/chicken/Shandong/LY1/2017|2017.786:-0.0003050491719):0.0001527055723,H9N2_Swine_KX867826_A/swine/Jiangsu/C1/2008|2008.751:-0.0001527055723):0.0004324183046,H9N2_Swine_HQ893763_A/swine/Guangdong/L1/2010|2010.079:0.0002386558203):0.002174859987,H5N1_Avian_DQ997278_A/goose/Jilin/hb/2003|2003.500:0.001195010837):0.002445984362,(H9N2_Avian_AY253753_A/Chicken/Shanghai/F/98|1998.500:-6.966105253e-18,H9N2_Avian_KF142482_A/duck/Jiangsu/1/2008|2008.038:6.966105253e-18):0.007117856081):0.001029945009,H5N1_Avian_DQ997412_A/duck/Zhejiang/bj/2002|2002.500:0.009722963473):0.003404549869,((H9N2_Avian_DQ064448_A/chicken/Heilongjiang/48/01|2001.500:0.00394271019,H9N2_Avian_AB256715_A/chicken/Yokohama/aq134/2002|2002.500:0.003498593183):0.001456929932,H9N2_Avian_AB256683_A/chicken/Kobe/aq26/2001|2001.500:0.002601737606):0.007931294453):0.004914946799):0.002529293518,H5N1_Avian_DQ997549_A/chicken/Jilin/xw/2003|2003.500:0.009953366076):0.002002158926,(H5N1_Avian_DQ997285_A/chicken/Jilin/hd/2002|2002.500:0,H5N1_Avian_AY653196_A/chicken/Jilin/9/2004|2004.500:0):0.01648910986):0.003471260376,H5N1_Avian_HM172259_A/chicken/Guizhou/7/2008|2008.500:0.02917463276):0.00466272699):0.002357312352,H9N2_Avian_KJ426528_A/chicken/Jiangsu/01/2007|2007.027:0.03742901444):0.01608189218,((((((((((((((((((((((((((((((((((H6N8_Avian_CY149535_A/greylag_goose/Iceland/0980/2011|2011.833:-0.0001530283393,H6N8_Avian_CY149463_A/greylag_goose/Iceland/1482/2011|2011.833:0.001495146063):0.002685165401,H6N5_Avian_CY149447_A/greylag_goose/Iceland/1459/2011|2011.833:0.00204611526):0.003693614756,H6N1_Avian_KX978600_A/mallard_duck/Netherlands/24/2009|2009.915:0.002443373482):0.0009638159889,H3N8_Avian_CY185468_A/common_Teal/Republic_of_Georgia/1/2011|2011.715:0.002427202171):0.0001422384416,H6N1_Avian_KX979408_A/greater_white-fronted_goose/Netherlands/11/2009|2009.937:0.004628399432):0.000155257061,H6N8_Avian_KX979542_A/mallard_duck/Netherlands/15/2011|2011.701:0.0004980440054):0.0005327264581,((H1N1_Avian_MF147668_A/mallard_duck/Netherlands/20/2012|2012.896:0.002666166937,H7N3_Avian_MF146416_A/mallard_duck/Netherlands/23/2013|2013.268:0.002057112102):0.00126825724,H10N7_Avian_KX979333_A/mallard_duck/Netherlands/32/2013|2013.592:0.002109221459):0.0008482928106):0.0007303068005,H7N7_Human_KF918338_A/Italy/3/2013|2013.682:0.007017518925):0.0004587791989,H6N1_Avian_KX978146_A/mallard_duck/Netherlands/12/2012|2012.795:0.002567693654):0.0003174405632,(((H7N1_Avian_MF147376_A/mallard_duck/Netherlands/48/2011|2011.986:7.6691067e-18,H7N1_Avian_KX979301_A/mallard_duck/Netherlands/31/2012|2012.025:-7.6691067e-18):0.007096068309,H6N8_Avian_KX977843_A/mallard_duck/Netherlands/9/2013|2013.786:0.003812428537):0.001888580794,H1N1_Avian_KX979546_A/mallard_duck/Netherlands/37/2011|2011.934:0.004318769107):0.0007970671852):0.0003439568864,H6N2_Avian_CY185580_A/mallard/Republic_of_Georgia/13/2011|2011.901:0.003709634722):0.001256463291,(((((((((H9N2_Avian_KX470443_A/turkey/Poland/08/2014|2014.290:0,H9N2_Avian_KX470451_A/turkey/Poland/09/2014|2014.293:0):0.002998864436,H9N2_Avian_KX470435_A/turkey/Poland/14/2013|2013.310:-0.0003119473871):0.003422733663,H3N6_Avian_MF147316_A/barnacle_goose/Netherlands/2/2014|2014.953:-4.194662348e-05):0.0002839921322,H3N2_Avian_MF755259_A/mallard_duck/Netherlands/56/2015|2015.638:0.005182184385):0.0005316023202,((H11N9_Avian_KX979154_A/mallard_duck/Netherlands/23/2012|2012.737:0.0007742027237,H3N2_Avian_MF146940_A/mallard_duck/Netherlands/16/2012|2012.625:0.0005655185111):0.0002721872623,(H4N2_Avian_MF146131_A/mallard_duck/Netherlands/18/2012|2012.636:0.0007229434965,H8N4_Avian_MF682895_A/mallard_duck/Netherlands/7/2015|2015.005:0.004677712547):0.0004135857535):0.0005060169036):0.0009571738068,H1N1_Avian_KY320435_A/Mallard/Sweden/816/2014|2014.953:0.002948792125):0.001111421195,H7N5_Avian_MF147716_A/mallard_duck/Netherlands/8/2014|2014.822:0.004338999367):0.0008116295236,H4N6_Avian_KX979583_A/mallard_duck/Netherlands/30/2014|2014.551:0.005475512299):0.0005316032416,(((H10N7_Avian_KX977633_A/mallard_duck/Netherlands/6/2015|2015.170:0.003136318639,H7N7_Avian_KX979175_A/mallard_duck/Netherlands/13/2013|2013.940:0.00022984943):0.0002737333246,H10N7_Avian_MF148099_A/mallard_duck/Netherlands/2/2014|2014.129:0.001075149565):0.002253499253,H7N3_Avian_MF146181_A/mallard_duck/Netherlands/24/2014|2014.745:0.003177614294):0.005131670395):0.0001369358547):0.0005449922263,((H5N1_Avian_KU310448_A/chicken/France/150169a/2015|2015.882:0.005643361881,H6N5_Avian_MF755256_A/mallard_duck/Netherlands/60/2015|2015.696:0.002520665186):0.003439659396,H6N1_Avian_MF694229_A/mallard_duck/Georgia/7/2015|2015.773:0.005500717266):0.003762835947):0.0003539625158,H5N1_Avian_KM213388_A/ruddy_turnstone/Iceland/2899/2013|2013.389:0.007303957274):0.001076951566,(((H11N1_Avian_MF575017_A/black-headed_gull/Netherlands/21/2014|2014.984:0.00438605163,H6N8_Avian_KX979571_A/barnacle_goose/Netherlands/1/2014|2014.953:0.001004657877):0.003164496158,(H4N6_Avian_KX228211_A/chicken/England/474-016250/2014|2014.392:0.002251082836,H4N6_Avian_KX228219_A/chicken/Wales/600-020823/2014|2014.477:0.001784702535):0.005835757502):0.001949682718,H1N1_Avian_KX978354_A/mallard_duck/Netherlands/5/2013|2013.707:0.008409406512):9.221115459e-05):0.001975137945,((((H4N6_Avian_MF693943_A/domestic_duck/Georgia/5/2016|2016.671:-0.0001223537803,H4N6_Avian_MF694065_A/domestic_duck/Georgia/6/2016|2016.690:0.0007918810596):0.002773869549,H5N8_Avian_MH107218_A/Cygnus_olor/Belgium/2967/2017|2017.216:0.005376331284):0.004577336377,H6N2_Avian_KY415742_A/duck/Hubei/ZYSYG7/2015|2015.888:0.01292236249):0.003746621108,((H5N2_Avian_KY765299_A/ostrich/South_Africa/325863/2015|2015.496:0.01474743205,H4N6_Avian_KY635678_A/duck/Bangladesh/25891/2015|2015.521:0.0117885373):0.00488146739,H7N7_Avian_MF694160_A/mallard_duck/Georgia/2/2016|2016.008:0.0136772461):0.002014728179):0.001061470636):0.001145130572,((((H6N8_Avian_CY041381_A/black-headed_gull/Netherlands/1/2005|2005.500:0.002246317025,H6N8_Avian_KX978368_A/greater_white-fronted_goose/Netherlands/4/2006|2006.071:0.00246964841):0.0009413882833,H6N8_Avian_CY041373_A/common_teal/Netherlands/2/2005|2005.500:0.001760028354):0.0007478086889,H4N6_Avian_KX979427_A/mallard_duck/Netherlands/18/2007|2007.890:0.0050271517):0.003278225381,H5N2_Avian_CY022640_A/teal/Italy/3931-38/2005|2005.500:0.009388917146):0.002745930591):0.002855627818,(((((((((H11N9_Avian_KX979527_A/mallard_duck/Netherlands/12/2009|2009.668:-0.0001874899816,H1N1_Avian_MF959979_A/mallard_duck/Netherlands/26/2009|2009.970:0.002205282384):0.0009688707282,H10N7_Avian_MF148138_A/mallard_duck/Netherlands/21/2010|2010.682:0.004453741453):0.0008555091924,H3N3_Avian_MF146382_A/mallard_duck/Netherlands/13/2009|2009.688:0.001181019813):0.0004947391867,H7N3_Avian_MF682853_A/mallard_duck/Netherlands/5/2010|2010.548:0.003577185902):0.0003425429644,H1N1_Avian_MF146744_A/mallard_duck/Georgia/11/2011|2011.058:0.01000323487):0.001756029735,H9N2_Avian_KU646985_A/Anas_platyrhynchos/Belgium/24311pcs5/2012|2012.688:0.009333116307):0.001053146648,H11N2_Avian_CY138140_A/lesser_black-backed_gull/Iceland/145/2010|2010.389:0.009787799519):0.0005027101147,((H3N2_Avian_MF146629_A/mallard_duck/Netherlands/51/2008|2008.767:0.004777005654,H6N8_Avian_KX977610_A/mallard_duck/Netherlands/17/2009|2009.762:0.007483271588):0.00151115566,H7N2_Avian_KP636487_A/Anas_platyrhynchos/Spain/1877/2009|2009.500:0.00571802957):0.00330170412):0.000965950592,H3N8_Avian_KX978144_A/mallard_duck/Netherlands/6/2013|2013.748:0.01063406885):0.002989105242):0.002348824125,(((((((((((H11N2_Avian_CY060324_A/mallard/Sweden/55/2002|2002.874:0.00060052655,H2N3_Avian_CY122095_A/mallard/Sweden/57/2002|2002.500:0.001417265852):0.0004598532238,H4N6_Avian_CY164387_A/mallard/Sweden/3272/2003|2003.674:0.002235065448):0.0004426370677,H7N9_Avian_CY186295_A/mallard/Sweden/1621/2002|2002.945:0.000228421794):0.0004829253119,H10N2_Avian_CY183591_A/mallard/Sweden/737/2002|2002.863:0.0008666730742):0.001701894278,H11N8_Avian_CY060282_A/mallard/Sweden/45/2002|2002.866:0.003734915531):0.001633976373,H2N7_Avian_CY122142_A/mallard/Sweden/9/2003|2003.500:0.003801349563):0.001108696196,H5N2_Avian_CY076932_A/mallard/Sweden/74/2003|2003.500:0.005028022336):0.0007382561881,H4N2_Avian_CY060221_A/mallard/Netherlands/12/2001|2001.921:0.007995240281):0.002439718449,((H1N5_Avian_CY076979_A/Bewicks_swan/Netherlands/1/2007|2007.500:0.003847229305,H3N8_Avian_CY186262_A/mallard/Sweden/1636/2002|2002.948:0.005017758238):0.0005189005783,H6N1_Avian_CY043827_A/mallard/Sweden/30/2005|2005.500:0.002160432299):0.007748960077):0.004462666559,(((H10N7_Avian_CY183404_A/mallard/Sweden/5932/2005|2005.893:0.001349313635,H8N2_Avian_CY183428_A/mallard/Sweden/60041/2007|2007.781:0.005413583194):0.0007474134419,H4N6_Avian_MF145887_A/mallard_duck/Netherlands/3/2004|2004.956:0.003337552498):0.005331248642,((H10N6_Avian_MF147013_A/mallard_duck/Netherlands/8/2006|2006.441:0.0009709779558,H10N7_Avian_KX978176_A/mallard_duck/Netherlands/2/2007|2007.222:0.000368743279):0.007491985804,H6N8_Avian_KX978761_A/mallard_duck/Netherlands/40/2006|2006.707:0.007959341396):0.008112094671):0.002487059188):0.005826073803,((((((((((H4N3_Avian_CY164339_A/mallard/Sweden/1883/2003|2003.682:0.004614425345,H6N1_Avian_KF695224_A/mallard/Sweden/54/2003|2003.912:0.005611606335):0.0004042973848,(H10N9_Avian_CY183680_A/mallard/Sweden/5812/2005|2005.849:0.002462237183,H12N5_Avian_CY184034_A/mallard/Sweden/3328/2003|2003.710:0.002253102423):0.001671263557):0.003137235176,H7N7_Avian_CY184523_A/mallard/Sweden/1645/2002|2002.951:0.009744964156):0.001600847579,H10N7_Avian_KX977765_A/mallard_duck/Netherlands/16/2006|2006.036:0.01548251446):0.0001802069357,H10N8_Avian_CY184611_A/mallard/Sweden/233/2002|2002.814:0.007254400635):0.001294858154,(H6N1_Avian_DQ376734_A/chicken/Taiwan/165/99|1999.500:0.0008080143461,H6N1_Avian_DQ376735_A/duck/Taiwan/WB29/99|1999.500:-0.0001384870669):0.01283669716):0.0008600887797,H5N1_Avian_CY021400_A/mallard/Italy/3401/2005|2005.500:0.01180587336):0.001070689455,H9N2_Avian_JX465627_A/chicken/Iran/ZMT-101/1998|1998.452:0.01242291276):0.00186591172,((((H4N3_Avian_CY041357_A/mallard/Sweden/65/2005|2005.500:0.002922223264,H8N4_Avian_CY183486_A/mallard/Sweden/5389/2005|2005.718:0.001117402396):0.000918790931,H5N2_Avian_CY184144_A/mallard/Sweden/58705/2006|2006.852:0.004505906961):0.001184788755,H2N9_Avian_CY122223_A/mallard/Sweden/103/2005|2005.500:0.001524883321):0.004074963598,H1N1_Avian_KX979062_A/greater_white-fronted_goose/Netherlands/1/2007|2007.060:0.009069003943):0.006865704523):0.003065935745,H11N9_Avian_CY184208_A/mallard/Sweden/101574/2009|2009.860:0.02316330582):0.0009883176776):0.001596838609):0.001150617602,H9N7_Avian_CY102535_A/ruddy_turnstone/Delaware_Bay/261/1999|1999.392:0.03293801062):0.0009546175467,(H10N7_Avian_CY183648_A/mallard/Sweden/3151/2003|2003.493:0.01185182718,H8N4_Avian_CY183371_A/mallard/Sweden/2834/2003|2003.400:0.01473176715):0.006362959611):0.000666617348,((((((((H9N3_Avian_CY185548_A/black-headed_gull/Republic_of_Georgia/8/2011|2011.329:-0.0003343664673,H9N3_Avian_CY185564_A/Mediterranean_gull/Georgia/1/2011|2011.332:0.001674087702):0.01119215499,H11N1_Avian_CY185412_A/black-headed_gull/Republic_of_Georgia/1/2010|2010.052:0.0004638893363):0.002405570913,((H2N7_Avian_CY185700_A/black-headed_gull/Republic_of_Georgia/8/2012|2012.003:0.001599327853,H2N5_Avian_CY185620_A/black-headed_gull/Republic_of_Georgia/9/2012|2012.142:0.001086660151):0.001630427271,H2N7_Avian_CY185652_A/black-headed_gull/Republic_of_Georgia/7/2012|2012.060:0.001067165836):0.00630145281):0.0006889824048,H9N1_Avian_CY185524_A/black-headed_gull/Georgia/2/2011|2011.296:0.006353024911):0.008503341315,H11N9_Avian_MF148134_A/black-headed_gull/Netherlands/40/2009|2009.885:0.01229392614):0.003285731226,H5N3_Avian_CY024749_A/duck/Italy/775/2004|2004.500:0.007861720756):0.005033125061,((H11N1_Avian_MF682682_A/lesser_black-backed_gull/Netherlands/1/2007|2007.877:0.01072847138,H1N3_Avian_MF575067_A/black-headed_gull/Netherlands/1/2008|2008.222:0.003631560779):0.01106434813,H13N2_Avian_JX030409_A/mallard/Korea/SH38-45/2010|2010.219:0.02283864289):0.001043045807):0.001901816966,((H2N2_Avian_EU735813_A/chicken/PA/298101-4/2004|2004.500:0.005053265144,H6N8_Avian_CY041285_A/shorebird/Delaware/133/2006|2006.386:0.0058438085):0.002752752895,H6N5_Avian_DQ376759_A/duck/Taiwan/WB459/04|2004.500:0.0118473427):0.01216690973):0.0114256574):0.0003236385305,(((((((((H5N1_Swine_AY747611_A/swine/Fujian/1/2003|2003.500:0.001273921961,H5N1_Swine_AY747619_A/swine/Fujian/F1/2001|2001.500:0.001414857791):0.01403608689,H9N2_Avian_AB473940_A/duck/Hokkaido/49/98|1998.500:0.005378176535):0.001101176278,H9N2_Avian_KF188266_A/duck/Hong_Kong/Y439/1997|1997.500:0.008613507149):0.001299292141,H5N1_Avian_DQ997524_A/goose/Guangdong/xb/2001|2001.500:0.01752629613):0.001985489939,(H3N8_Avian_LC367355_A/duck/Mongolia/405/2011|2011.655:0.01750206966,H10N4_Avian_CY184619_A/mallard/Sweden/396/2002|2002.836:0.01216289167):0.0008822798697):0.001588071252,((H3N2_Avian_KJ439858_A/duck/Zhejiang/D11/2013|2013.789:0,H3N3_Avian_KJ439863_A/duck/Zhejiang/D17/2013|2013.789:0):3.380518517e-17,H3N3_Avian_KJ439864_A/duck/Zhejiang/D18/2013|2013.789:-3.380518517e-17):0.01325712141):0.0004292697368,H4N6_Avian_CY005489_A/duck/Nanchang/4-165/2000|2000.277:0.01377816134):0.001230373536,H8N4_Avian_CY184595_A/mallard/Sweden/541/2002|2002.849:0.01707141017):0.0003019451956,((((H4N2_Avian_KU160884_A/duck/Guangdong/S1469/2010|2010.175:0.008852155384,H4N2_Avian_KU161036_A/duck/Jiangxi/S3261/2009|2009.704:0.007336587944):0.0026886304,(H3N2_Avian_JX286594_A/duck/Shanghai/C84/2009|2009.162:0.003314869882,H4N8_Swine_JX151010_A/swine/Guangdong/K4/2011|2011.803:0.002763336339):0.002545975406):0.001334225006,(H4N2_Avian_KU161068_A/goose/Guangdong/S1780/2012|2012.186:0,H4N2_Avian_KU160877_A/duck/Guangdong/S1123/2012|2012.178:0):0.01234011337):0.01010246218,H3N2_Avian_KT022247_A/duck/Guangxi/015D2/2009|2009.285:0.0222784322):0.006697683065):0.002945457142):0.001423472595,((((((((((((((H7N1_Avian_KX978261_A/bewicks_swan/Netherlands/7/2008|2008.978:0.002239829302,H1N1_Avian_KX978656_A/Eurasian_wigeon/Netherlands/2/2007|2007.800:0.0004481570561):0.001760741098,H10N4_Avian_CY183802_A/mallard/Sweden/64476/2007|2007.430:0.0002580207281):0.0002532654017,H5N3_Avian_KX978465_A/mallard_duck/Netherlands/19/2009|2009.816:0.006524402701):0.00107396631,H4N3_Avian_CY165549_A/mallard/Sweden/80106/2008|2008.879:0.001633793252):0.001554059636,H10N6_Avian_CY183834_A/mallard/Sweden/93475/2009|2009.641:0.004601541896):0.002528509743,(H10N6_Avian_CY183616_A/mallard/Sweden/770/2002|2002.866:0.006935844749,H1N4_Avian_CY076900_A/mallard/Netherlands/30/2006|2006.500:0.01456889842):0.0009163402814):0.00170503718,(H5N3_Avian_CY022648_A/teal/Italy/3812/2005|2005.500:-0.0001662994098,H5N3_Avian_KX977911_A/mallard_duck/Netherlands/36/2006|2006.693:0.002178611089):0.007211674039):0.003334124019,(H3N6_Avian_CY014610_A/chicken/Nanchang/7-010/2000|2000.518:0.001106621931,H3N6_Avian_CY005456_A/quail/Nanchang/7-026/2000|2000.518:0.002942051738):0.009094180639):0.001382869722,(H4N6_Avian_CY164507_A/mallard/Sweden/5811/2005|2005.849:0.004828596836,H5N3_Avian_HM992823_A/mallard/PT/28006/2007|2007.682:0.009573871168):0.002237827231):0.002684943567,H6N2_Avian_HM145138_A/duck/Hunan/573/2002|2002.500:0.01471088528):0.001482551052,H5N2_Avian_AB490827_A/northern_pintail/Akita/714/2006|2006.953:0.01910702436):0.001368880324,((((((H7N3_Avian_CY021504_A/turkey/Italy/3337/2004|2004.500:0,H7N3_Avian_CY020616_A/quail/Italy/3347/2004|2004.500:0):0.006673061813,H7N3_Avian_CY095525_A/chicken/Italy/4616/2003|2003.500:0.00280567099):0.0003088455061,H7N3_Avian_CY028663_A/turkey/Italy/9742/2002|2002.500:0.001030628464):0.0002272345446,H7N3_Avian_CY024741_A/turkey/Italy/8000/2002|2002.500:0.000439209049):0.001764371684,H7N3_Avian_CY022616_A/turkey/Italy/2043/2003|2003.500:0.001628787547):0.005029958803,((H4N6_Avian_MF145939_A/European_herring_gull/Netherlands/1/2006|2006.090:0.0007874982154,H4N5_Avian_CY076995_A/black-headed_gull/Netherlands/1/2006|2006.500:-0.0001179709361):0.002459855644,(H10N7_Avian_KX978448_A/mallard_duck/Netherlands/67/2008|2008.948:-1.484162372e-17,H10N7_Avian_KX979192_A/mallard_duck/Netherlands/1/2009|2009.093:1.484162372e-17):0.00708012294):0.004087115029):0.009024370674):0.00148028091,((((((((H4N2_Avian_MF147910_A/mallard_duck/Netherlands/53/2006|2006.712:-8.674384717e-05,H5N2_Avian_MF682674_A/mallard_duck/Netherlands/63/2006|2006.723:0.0007562711264):0.007244467164,H7N7_Avian_CY077019_A/mallard/Sweden/95/2005|2005.500:0.005750544598):0.001289802628,H2N3_Avian_CY122215_A/mallard/Sweden/93/2005|2005.500:0.004180989597):0.001969446652,((H3N8_Avian_MF148079_A/mallard_duck/Netherlands/1/2003|2003.732:0.00480401406,H4N3_Avian_CY060289_A/mallard/Sweden/46/2002|2002.868:0.003360013006):0.0001014559081,H4N9_Avian_CY164251_A/mallard/Sweden/814/2002|2002.868:0.003288307945):0.0008820443938):0.0003962025832,H2N3_Avian_CY122134_A/mallard/Sweden/84/2003|2003.500:0.003160969291):0.001008477273,H4N6_Avian_MF146039_A/Eurasian_wigeon/Netherlands/1/2005|2005.734:0.004629273498):0.002407699291,H4N6_Avian_HM849020_A/mallard/PT/35910-2/2006|2006.827:0.01199139822):0.001606942502,((((H4N1_Avian_CY164934_A/mallard/Sweden/52371/2006|2006.822:0.0004496542274,H4N6_Avian_CY164587_A/mallard/Sweden/51284/2006|2006.784:0.0002205397281):0.001764128591,H3N8_Avian_HM570061_A/Anas_platyrhynchos/Belgium/12827/2007|2007.712:0.004341964789):0.0002361005094,H4N5_Avian_CY164571_A/mallard/Sweden/50709/2006|2006.759:0.00315017248):0.002077075064,H12N5_Avian_MF575076_A/mallard_duck/Netherlands/83/2008|2008.973:0.004060884043):0.005473609824):0.01097599855):0.002423410528,H11N9_Avian_AB593472_A/duck/Vietnam/G32/2008|2008.038:0.02584778459):0.004365689541):0.0008521404217,(((((((((((((((((((((H5N8_Avian_MG607419_A/duck/Democratic_Republic_of_the_Congo/17RS882-40/2017|2017.362:0.001976012706,H5N8_Avian_MG607418_A/duck/Democratic_Republic_of_the_Congo/17RS882-33/2017|2017.364:0.001389964828):0.001336360837,H5N8_Avian_MG650629_A/duck/Cameroon/17RS1661-3/2017|2017.038:0.00270824434):0.0005587349559,H5N8_Avian_MF040689_A/Cygnus_atratus/Hubei/HF-1/2016|2016.967:0.002827997666):0.000521712301,H5N8_Avian_MG881983_A/grey-headed_gull/Uganda/MUWRP-538/2017|2017.008:0.0008164361767):0.005259233048,(H3N8_Avian_MG042118_A/duck/Bangladesh/30828/2016|2016.737:0.007905163876,H4N6_Avian_MH135338_A/duck/Bangladesh/33676/2017|2017.740:0.0079086678):0.0007839574917):0.001503072753,(((H7N9_Avian_KY635633_A/duck/Bangladesh/26992/2015|2015.940:0,H7N9_Avian_KY635442_A/duck/Bangladesh/26980/2015|2015.940:0):0.002395380743,(H10N7_Avian_LC121381_A/duck/Mongolia/499/2015|2015.663:0,H10N7_Avian_LC121421_A/duck/Mongolia/626/2015|2015.663:0):0.007819268759):0.002195380088,(H3N3_Avian_LC132905_A/duck/Mongolia/122/2015|2015.660:0,H3N3_Avian_LC132921_A/duck/Mongolia/129/2015|2015.660:0):0.006811000074):0.002533878745):0.001935293131,(((((((H5N2_Avian_KU143390_A/chicken/Wuhan/WHJF/2014|2014.953:0.001784148541,H1N1_Avian_KX066872_A/wild_bird/Korea/SK14/2014|2014.918:0.0009046312119):0.0002488866899,H7N1_Avian_MF987896_A/aquatic_bird/South_Korea/sw001/2015|2015.904:0.0004221721718):0.0006303303829,((H1N1_Avian_KU143380_A/wild_bird/Wuhan/WHHN16/2014|2014.953:3.234333932e-17,H1N1_Avian_KU143381_A/wild_bird/Wuhan/WHHN58/2014|2014.953:-3.234333932e-17):0.001208306152,H3N8_Avian_LC108129_A/duck/Mongolia/83/2015|2015.660:0.0014804736):0.0007303380813):0.0005416639914,H4N6_Avian_KY415768_A/duck/Ganzhou/GZ5/2015|2015.945:0.002161314177):0.0008130690006,H2N9_Avian_KF259781_A/wild_waterfowl/Hong_Kong/MPP1311/2013|2013.500:0.003086241138):0.0005068833846,H3N2_Avian_LC053493_A/duck/Quang_Ninh/220/2014|2014.710:0.006671850383):0.001053138622,H6N8_Avian_KX867858_A/wild_bird/Jiangxi/P419/2016|2016.016:0.005985366197):0.000998166783):0.0007931380257,(((H4N2_Avian_KU160964_A/duck/Hubei/S2213/2012|2012.419:0.004611605258,H12N8_Avian_KC876692_A/wild_goose/Dongting/C1037/2011|2011.858:0.004221090261):0.001772430883,H10N7_Avian_CY185452_A/domestic_duck/Republic_of_Georgia/1/2010|2010.321:0.003690122407):0.0009868246779,(H3N8_Avian_CY146605_A/duck/Hunan/S1256/2012|2012.222:0.004125627286,H1N2_Avian_KF874482_A/wild_waterfowl/Dongting/C2383/2012|2012.025:0.00265812227):0.002039935653):0.0003034733848):0.0007893172377,H3N8_Avian_KX160096_A/mallard/Xuyi/14/2015|2015.973:0.01029427881):0.0001741854414,H6N2_Avian_MF694217_A/domestic_duck/Georgia/1/2015|2015.773:0.007221014969):0.0007323542718,((((((H7N7_Avian_KM593187_A/chicken/Jiangxi/C25/2014|2014.123:0.001831314545,H7N7_Avian_KP417104_A/wild_bird/Jiangxi/34458/2013|2013.953:0.001534853524):0.0005227544734,(H10N5_Avian_KP284886_A/migratory_duck/Jiangxi/30556/2013|2013.827:0,H10N5_Avian_KP284918_A/migratory_duck/Jiangxi/31531/2013|2013.934:0):0.006279976008):0.0001383413452,((H10N3_Avian_KP286134_A/duck/Jiangxi/33663/2013|2013.953:0,H10N3_Avian_KP286182_A/duck/Jiangxi/33757/2013|2013.953:0):0.003945584693,H7N7_Avian_KP414900_A/chicken/Jiangxi/10784/2014|2014.132:0.002128592116):0.0009029359428):0.0004905449141,H7N7_Avian_KP417120_A/wild_bird/Jiangxi/35982/2013|2013.953:0.0008374067298):0.0009243176332,(H10N7_Avian_KP285894_A/migratory_duck/Jiangxi/33038/2013|2013.953:0,H10N7_Avian_KP285910_A/migratory_duck/Jiangxi/33195/2013|2013.953:0):0.002809401078):0.001364984095,(((H11N9_Avian_KU143385_A/wild_bird/Wuhan/CDHN173/2015|2015.038:0.001608208293,H11N9_Avian_KU143384_A/wild_bird/Wuhan/CDHN22/2015|2015.038:0.001078708756):0.003121785828,H3N1_Avian_LC367443_A/duck/Mongolia/62/2013|2013.666:0.002288507706):0.0005911066976,H6N6_Avian_LC028137_A/duck/Vietnam/LBM439/2013|2013.425:0.004159808062):0.001249094274):0.002600692725):0.0005111794754,((((H4N3_Avian_LC339898_A/duck/Mongolia/17/2011|2011.649:0.002856642712,H7N3_Avian_MF146490_A/mallard_duck/Georgia/3/2012|2012.079:0.003271022365):0.0007809761508,H10N7_Avian_KP287666_A/duck/Jiangxi/27314/2012|2012.975:0.0130170396):0.0009779950851,H1N2_Avian_KY971145_A/duck/Zhejiang/D6/2013|2013.789:0.002412789377):0.003728768372,H10N7_Avian_CY185692_A/mallard/Republic_of_Georgia/14/2011|2011.948:0.008426513995):0.0001037626058):0.0004939670268,((((((((H5N3_Avian_KT327412_A/Bulbul/Taiwan/01156/2015|2015.038:-0.0001726000315,H5N3_Avian_KU646902_A/goose/Taiwan/01038/2015|2015.030:0.0008427939871):8.634427788e-05,H5N3_Avian_KT327374_A/goose/Taiwan/01042/2015|2015.030:-8.634427788e-05):4.31871404e-05,H5N3_Avian_KU646910_A/chicken/Taiwan/01174/2015|2015.041:-4.31871404e-05):0.002885317747,H1N1_Avian_KY402066_A/hooded_crane/Korea/1176/2016|2016.033:0.007350278008):0.00464695471,H2N8_Avian_KX394377_A/duck/Zhejiang/6D10/2013|2013.951:0.004292544337):0.001250714475,(((H5N2_Avian_KT327404_A/thrush/Taiwan/A234/2015|2015.044:0.0006732750397,H5N2_Avian_KT327381_A/goose/Taiwan/01004/2015|2015.022:0.0006715242859):0.0001664573098,H5N2_Avian_KU646886_A/goose/Taiwan/01031/2015|2015.030:-0.000168663017):0.0008695329628,H5N2_Avian_KT327396_A/night_heron/Taiwan/A289/2015|2015.049:0.0004725847605):0.00814328464):0.001135323088,(H5N3_Avian_LC042051_A/duck/Hokkaido/W240/2014|2014.827:0,H5N3_Avian_LC042058_A/duck/Hokkaido/W280/2014|2014.827:0):0.005195964319):0.0008409634949,((H6N2_Avian_KU143387_A/wild_bird/Wuhan/CDHN09/2015|2015.038:0,H6N2_Avian_KU143388_A/wild_bird/Wuhan/CDHN15/2015|2015.038:0):0.001697653881,H6N1_Avian_KT717299_A/Anser_fabalis/China/Anhui/L221/2014|2014.973:0.005743649492):0.008522328556):0.003814156471):0.000580074361,(((((H7N7_Avian_KF259763_A/duck/Jiangxi/23008/2009|2009.500:0.003879088405,H7N7_Avian_KF259760_A/wild_duck/Jiangxi/19831/2009|2009.500:0.000844190634):0.002153483247,H7N6_Avian_KF259826_A/wild_waterfowl/Hong_Kong/MPM3375/2011|2011.500:0.003978366205):0.0006075966432,((H7N1_Avian_KF259819_A/common_teal/Hong_Kong/MPM1645/2011|2011.500:0.001139197154,H2N9_Avian_KF259814_A/wild_waterfowl/Hong_Kong/MPL696/2011|2011.500:0.0002029205693):0.0005915727366,H7N7_Avian_KF259824_A/wild_waterfowl/Hong_Kong/MPM2121/2011|2011.500:0.000751222198):0.001783436038):0.003693337195,(H6N1_Avian_LC316732_A/muscovy_duck/Vietnam/LBM838/2015|2015.934:0.002313034729,H6N6_Avian_LC316724_A/muscovy_duck/Vietnam/LBM811/2015|2015.858:0.001046307211):0.01324383563):0.002896968997,(((H10N2_Avian_LC121285_A/duck/Mongolia/141/2015|2015.660:0,H10N2_Avian_LC108121_A/duck/Mongolia/66/2015|2015.660:0):0.0004627354447,H4N6_Avian_LC121245_A/duck/Mongolia/101/2015|2015.660:0.002223252559):0.008256918951,(H14N3_Avian_KX602669_A/goose/Karachi/NARC-13N-969/2014|2014.005:0.009506306654,H10N7_Avian_CY185420_A/mallard/Republic_of_Georgia/1/2010|2010.077:0.004921446675):0.00132318088):0.001136283255):0.001060159349):0.0006747646189,((((((((H15N9_Avian_KY635694_A/duck/Bangladesh/24704/2015|2015.142:0,H15N9_Avian_KY635528_A/duck/Bangladesh/24697/2015|2015.142:0):0.002635313259,H5N8_Avian_KT388477_A/goose/Taiwan/TNC5/2015|2015.044:0.004812913855):0.0006015549014,H3N2_Avian_MG042097_A/duck/Bangladesh/31019/2016|2016.811:0.009715195606):0.003872881396,H3N6_Avian_LC028364_A/duck/Quang_Ninh/14/2013|2013.271:0.003361527953):0.0001215300985,H6N2_Avian_KT717291_A/Anser_fabalis/China/Anhui/L180/2014|2014.973:0.006572854161):0.0007965339738,((H3N6_Avian_LC339732_A/duck/Hokkaido/10/2015|2015.770:0.001078555495,H1N1_Avian_LC148830_A/duck/Hokkaido/W9/2015|2015.745:0.0009357711096):0.004492139756,H11N9_Avian_KX121189_A/bean_goose/Hubei/SZY200/2016|2016.153:0.004346074499):0.00497531567):0.0002381366638,H6N1_Avian_LC339716_A/chicken/Vietnam/HU4-26/2015|2015.849:0.008528386719):0.001199460196,(((H6N2_Avian_MG042218_A/duck/Bangladesh/31227/2016|2016.899:0.00252008433,H5N7_Avian_MF362104_A/Duck/Dongting/D76-1/2016|2016.989:0.0001668327186):0.001067506919,H7N8_Avian_MH458923_A/Duck/Hubei/HF5/2017|2017.318:0.003660336707):0.004779247873,H5N2_Avian_KJ162805_A/duck/Taiwan/11254/2013|2013.542:0.008020381908):0.0005756111894):0.0008788247979):0.001302432209,((((((((((H5N8_Avian_MF037853_A/green-winged_teal/Egypt/877/2016|2016.934:-0.0001398528289,H5N8_Avian_MF037858_A/green-winged_teal/Egypt/871/2016|2016.934:0.0008093801081):0.001537970951,H5N8_Avian_MF040673_A/Anser_cygnoides/Hubei/FW44/2016|2016.948:0.001149115119):0.0001459217053,H5N8_Avian_MG650630_A/chicken/Cameroon/17RS1661-1/2017|2017.038:0.002554077179):0.004394577539,H10N7_Avian_MF682879_A/mallard_duck/Georgia/1/2014|2014.896:0.003118268721):0.0008357742593,(H2N9_Avian_MF146134_A/mallard_duck/Netherlands/14/2014|2014.652:0.003686079717,H4N6_Avian_MF694210_A/mallard_duck/Netherlands/35/2015|2015.638:0.004475594085):0.0002070051653):0.0005703475238,H5N2_Avian_KU646953_A/Anas_platyrhynchos/Belgium/17330cls42/2013|2013.734:0.00629733017):0.00130115011,H12N1_Avian_MF147527_A/Bewick_swan/Netherlands/1/2014|2014.915:0.004850161872):0.001291420794,H7N3_Avian_CY185436_A/mallard/Republic_of_Georgia/3/2010|2010.090:0.003124482292):0.0007869709405,(H9N2_Avian_KX000866_A/pigeon/Egypt/S10408B/2014|2014.937:0.004662510161,H9N2_Avian_KX000806_A/pigeon/Egypt/S10409A/2014|2014.937:-0.0006256969792):0.009401054223):0.001169912907,(((H5N8_Avian_KY576092_A/common_teal/Korea/W548/2016|2016.953:7.186272928e-18,H5N8_Avian_KY576094_A/common_teal/Korea/W550/2016|2016.953:-7.186272928e-18):2.156427119e-17,H5N8_Avian_KY576095_A/common_teal/Korea/W555/2017|2017.008:-2.156427119e-17):0.0009203148695,H5N8_Avian_MF155633_A/grey_heron/W779/2017|2017.071:0.001767671488):0.01492049772):0.006720137601):0.001796196564,((((((H5N1_Avian_MG042103_A/duck/Bangladesh/30818/2016|2016.737:0.0006249175299,H5N1_Avian_MG042228_A/duck/Bangladesh/31294/2016|2016.899:0.002061070474):0.002438621779,H5N1_Avian_KY635596_A/duck/Bangladesh/26251/2015|2015.696:0.0009464278578):0.0006706400299,H5N1_Avian_MG042148_A/chicken/Bangladesh/30065/2016|2016.400:0.003398846192):0.0004279293915,(H5N1_Avian_MH135671_A/chicken/Bangladesh/32747/2017|2017.381:0.0004634295867,H5N1_Avian_MH135670_A/duck/Bangladesh/33848/2017|2017.797:0.004257002802):0.006479679504):0.001537417764,H5N1_Avian_MG957549_A/duck/Bangladesh/31993/2017|2017.123:0.008799288875):0.00199632709,H5N1_Avian_MH135574_A/chicken/Bangladesh/33395/2017|2017.625:0.006299561317):0.008601964608):0.001130136119,((((H6N2_Avian_MF146663_A/mallard_duck/Netherlands/11/2014|2014.890:0.005331038063,H7N7_Avian_MF694003_A/mallard_duck/Netherlands/18/2015|2015.485:0.006276136562):0.0004253229342,H11N1_Avian_MF694251_A/common_teal/Netherlands/1/2015|2015.742:0.007108195854):0.002590953115,H5N1_Avian_MF694136_A/mallard_duck/Netherlands/41/2015|2015.704:0.008503433121):0.00337738745,H6N1_Avian_KY635672_A/duck/Bangladesh/25767/2015|2015.523:0.009030073837):0.004544702189):0.00102889046,(((((((((((((H6N2_Avian_KX977901_A/greater_white-fronted_goose/Netherlands/9/2009|2009.995:0.001691035306,H4N6_Avian_KX977627_A/mallard_duck/Netherlands/27/2009|2009.970:0.002348486699):0.0005913898033,H3N8_Avian_KX979334_A/turnstone/Netherlands/1/2010|2010.770:7.853674063e-05):0.0004331959209,(H4N2_Avian_CY185484_A/garganey/Georgia/1/2011|2011.849:0.005433905801,H7N7_Avian_MG720145_A/mallard/Askania-Nova/39-15-02/2011|2011.123:0.001341715692):0.0002446395571):0.0005320349896,(H1N1_Avian_KX978446_A/greater_white-fronted_goose/Netherlands/1/2012|2012.885:0.0001745661908,H15N5_Avian_MF147780_A/mallard_duck/Sweden/139899/2012|2012.926:0.003876454347):0.002552769116):0.0005144189966,((H5N2_Avian_KX978657_A/Eurasian_wigeon/Netherlands/1/2010|2010.737:0.005620613114,H4N6_Avian_KX977635_A/mallard_duck/Netherlands/7/2011|2011.619:0.005328035809):0.0007442533393,H4N6_Avian_MF682759_A/mallard_duck/Netherlands/49/2010|2010.910:0.001248462447):0.001097426492):0.0005068450197,(H2N7_Avian_KM213381_A/ruddy_turnstone/Iceland/1946/2012|2012.381:0.006133488776,H1N1_Avian_KX979089_A/greater_white-fronted_goose/Netherlands/4/2011|2011.044:0.003465450175):0.003729877493):0.0001556862441,H10N4_Avian_CY183994_A/mallard/Sweden/133546/2011|2011.893:0.006491826693):0.0007204358563,((H5N3_Avian_KF885676_A/duck/Moscow/4182/2010|2010.871:0,H5N3_Avian_MF992943_A/duck/Moscow/4182-C/2010|2010.500:0):0.004034636252,H3N8_Avian_CY185476_A/mallard/Republic_of_Georgia/3/2011|2011.718:0.005476113699):0.001101987819):0.001799197931,H1N1_Avian_MG722679_A/shelduck/Yasnopolyanske/4-08-02/2011|2011.104:0.006864513889):0.001036161505,H6N4_Avian_KX977629_A/mallard_duck/Netherlands/30/2011|2011.797:0.008156779824):0.001257132206,(H11N9_Avian_MF147045_A/European_herring_gull/Netherlands/1/2015|2015.041:0.00784029841,H5N6_Avian_MF694020_A/mallard_duck/Netherlands/52/2015|2015.707:0.001693039406):0.008894755847):0.001276971002,H5N2_Avian_KX979267_A/mallard_duck/Netherlands/32/2011|2011.800:0.01141596054):0.002561929299,(((((H4N2_Avian_HQ285887_A/duck/Hunan/8-19/2009|2009.038:0.006938938463,H9N2_Avian_AB262464_A/duck/Hokkaido/9/99|1999.500:0.004653443865):0.00313860894,(H1N1_Avian_MF682691_A/mallard_duck/Netherlands/8/1999|1999.723:0.005164199025,H3N8_Avian_MF145983_A/mallard_duck/Netherlands/08/2000|2000.636:0.005048788595):0.003568847444):0.001368079841,(H4N6_Avian_JX454724_A/wild_bird/Korea/GD42/2005|2005.871:0.004648752878,H6N2_Avian_HM145155_A/mallard/Jiangxi/7376/2003|2003.500:0.003483161227):0.003720231096):0.001654407646,(H7N4_Avian_KX978190_A/Eurasian_wigeon/Netherlands/2/2008|2008.992:0.01226059909,H5N2_Avian_CY049773_A/garganey/Altai/1213/2007|2007.704:0.003576085988):0.002605341999):0.0006543893655,((H11N1_Avian_CY055176_A/aquatic_bird/India/NIV-17095/2007|2007.975:0.006822830044,H9N2_Avian_JF745932_A/mallard/PT/27972-B139/2007|2007.679:0.00688270635):0.001481492081,H6N2_Avian_CY109307_A/duck/Guizhou/2773/2006|2006.367:0.005355060331):0.00113013178):0.001907455567):0.003549072918):0.001450665348,H4N2_Avian_MH135665_A/duck/Bangladesh/33638/2017|2017.740:0.02061038516):0.00220179773,((H6N5_Avian_CY109283_A/duck/Guizhou/888/2006|2006.123:0.0006630640301,H4N6_Avian_EU880345_A/mallard/Yan_chen/2005|2005.786:0.0033704906):0.01874605003,H5N8_Avian_LC053461_A/duck/Quang_Ninh/19c511/2013|2013.271:0.01251127396):0.004157245571):0.003876481835):0.002807366924,(((((((((((((((((((((((((H3N2_Canine_MG982881_A/canine/Pennsylvania/20170411-5/2017|2017.500:0,H3N2_Canine_MF173208_A/canine/Indiana/1177-17-1/2017|2017.500:0):1.591955345e-16,H3N2_Canine_MG982670_A/canine/Illinois/M16-25374-14-1/2016|2016.500:-1.591955345e-16):0.0002798868925,(H3N2_Canine_MG982683_A/canine/Illinois/M17-05782-8-1/2017|2017.500:1.058536664e-17,H3N2_Canine_MG982731_A/canine/Illinois/M17-05782-4-1/2017|2017.500:-1.058536664e-17):0.001062230831):0.0006949877434,H3N2_Canine_MG982730_A/canine/Illinois/20170110-1G4/2016|2016.500:-2.238676442e-05):1.119548189e-05,H3N2_Canine_MF173353_A/canine/Indiana/132276-16-1-2/2016|2016.500:-1.119548189e-05):0.00271573426,(H3N2_Canine_MF173139_A/canine/Texas/2100186/2015|2015.500:0,H3N2_Canine_KX571024_A/canine/Illinois/2883703/2015|2015.345:0):0.0006533328962):0.0001894325777,H3N2_Canine_MF173157_A/canine/Pennsylvania/0261885/2015|2015.500:-0.000193865842):9.682364175e-05,H3N2_Canine_MF173265_A/canine/Indiana/2093681/2015|2015.500:-9.682364175e-05):4.839567252e-05,H3N2_Canine_MF173241_A/canine/Illinois/41915/2015|2015.500:-4.839567252e-05):0.000258435469,(((H3N2_Canine_MF173355_A/canine/Georgia/101875/2015|2015.500:1.09693977e-17,H3N2_Canine_KX570964_A/canine/North_Carolina/109904/2015|2015.573:-1.09693977e-17):-1.097151493e-17,H3N2_Canine_MF173354_A/canine/North_Carolina/103297/2015|2015.500:1.097151493e-17):2.741302714e-05,H3N2_Canine_KX571049_A/canine/Georgia/104940/2015|2015.540:0.0006421142521):0.00041282924):0.000429678843,H3N2_Canine_MF173216_A/canine/Florida/269770/2015|2015.500:0.0002430194295):0.0005193815345,((H3N2_Canine_MF173158_A/canine/Indiana/003018/2016|2016.500:0.0003128515665,H3N2_Canine_KX571021_A/canine/Texas/343907/2015|2015.973:0.0003566757127):0.0006413038716,H3N2_Canine_KX570968_A/canine/Indiana/96198/2015|2015.499:2.975499007e-05):0.0004927172135):0.0005120410654,(H3N2_Canine_KX570994_A/canine/Korea/0589318/2015|2015.173:0,H3N2_Canine_MF173293_A/canine/South_Korea/0173915/2015|2015.500:0):0.001506928387):0.0004233176715,H3N2_Canine_KX570962_A/canine/Wisconsin/19137/2016|2016.104:0.0005860488449):0.003711078193,((((((((((((((H3N2_Canine_MH266363_A/canine/Ohio/174509/2017|2017.767:0.0007096651396,H3N2_Canine_MH266371_A/canine/Ohio/A82/2017|2017.822:0.0006300560951):0.0008732965032,H3N2_Canine_MH266339_A/canine/Kentucky/174490/2017|2017.770:-0.0002008968404):0.0009238967021,H3N2_Canine_MH266347_A/canine/Minnesota/139684/2017|2017.605:-0.0002536036316):0.0001268642785,H3N2_Canine_MH266307_A/canine/Florida/090919/2017|2017.397:-0.0001268642785):6.344424461e-05,H3N2_Canine_MH266331_A/canine/Kentucky/128656/2017|2017.564:-6.344424461e-05):3.172957394e-05,H3N2_Canine_MG982756_A/canine/NorthCarolina/20170606-28/2017|2017.500:-3.172957394e-05):1.586781691e-05,H3N2_Canine_MH363685_A/canine/Georgia/20170606-19/2017|2017.395:-1.586781691e-05):7.935424008e-06,H3N2_Canine_MH266355_A/canine/North_Carolina/090487/2017|2017.397:-7.935424008e-06):3.968470069e-06,H3N2_Canine_MH266323_A/canine/Indiana/130636/2017|2017.573:-3.968470069e-06):1.984614212e-06,H3N2_Canine_MH363686_A/canine/Georgia/89750-1/2017|2017.397:-1.984614212e-06):9.924967671e-07,H3N2_Canine_MG982677_A/canine/Florida/20170606-18/2017|2017.500:-9.924967671e-07):4.963432502e-07,H3N2_Canine_MH266395_A/canine/South_Carolina/132956/2017|2017.581:-4.963432502e-07):0.004089339318,H3N2_Canine_MG982795_A/canine/South_Korea/20170110-1F1/2016|2016.500:0.001314681242):0.001608232407,H3N2_Canine_KR154330_A/canine/Korea/DG1/2014|2014.118:0.005901657931):0.0009345294637):0.0006677347716,(((H3N2_Canine_MH105857_A/canine/Korea/AS-04/2012|2012.441:0,H3N2_Canine_MH105864_A/canine/Korea/AS-15/2013|2013.693:0):-9.804815672e-17,H3N2_Canine_MH105863_A/canine/Korea/AS-14/2013|2013.603:9.804815672e-17):0.0007317045217,H3N2_Canine_KT446476_A/canine/Korea/S3001/2015|2015.318:0.0006080167131):0.00255696302):0.002863968239,(((H3N2_Canine_KC755911_A/canine/Korea/CY009/2010|2010.786:0.003758870968,H3N2_Canine_KX509804_A/canine/Korea/CY053/2014|2014.164:0.0002898027004):0.002335557526,H3N2_Canine_JX679526_A/canine/Korea/KRIBB01/2011|2011.833:0.002408570647):0.0003345406732,H3N2_Canine_MH105855_A/canine/Korea/AS-01/2009|2009.712:0.003061967998):0.001919377989):0.0009708193815,(((((((H3N2_Canine_KJ917345_A/canine/Guangdong/01/2013|2013.285:0.0006740905363,H3N2_Canine_KJ917378_A/canine/Guangdong/02/2014|2014.123:0.0006707087893):0.000173833204,H3N2_Canine_KJ917370_A/canine/Guangdong/01/2014|2014.123:-0.0001760389113):8.805242374e-05,H3N2_Canine_KJ917350_A/canine/Guangdong/02/2013|2013.285:-8.805242374e-05):0.0002247055505,H3N2_Canine_JX195356_A/canine/Guangdong/3/2011|2011.200:0.001788708982):0.002154091358,(((H3N2_Canine_JN247580_A/canine/Jiangsu/01/2009|2009.953:0,H3N2_Canine_JN247596_A/canine/Jiangsu/03/2010|2010.285:0):2.012601686e-16,H3N2_Canine_JN247612_A/canine/Jiangsu/05/2010|2010.367:-2.012601686e-16):0.002261796628,H3N2_Canine_JX414247_A/canine/Guangdong/05/2011|2011.123:0.0004218313659):0.0005716400741):0.000642276941,((((H3N2_Canine_MG309813_A/canine/China/LG2/2015|2015.956:0.005629810465,H3N2_Canine_MG386687_A/canine/China/JLM2/2015|2015.899:0.001118379927):0.002903328146,H3N2_Canine_MG982676_A/canine/California/20170411-20/2017|2017.500:0.00461897818):0.0006630035685,(H3N2_Canine_KF826956_A/canine/Guangdong/23/2012|2012.712:0.00051414819,H3N2_Canine_KF826948_A/canine/Guangdong/12/2012|2012.704:0.0008258403074):0.004818683385):0.001454862106,((H3N2_Canine_KF042269_A/canine/Liaoning/H6/2012|2012.378:0.001359117008,H3N2_Canine_KF042261_A/canine/Liaoning/27/2012|2012.274:0.0006511570492):0.00134147228,H3N2_Canine_KF042277_A/canine/Heilongjiang/L1/2013|2013.186:0.000677439216):0.002677775381):0.00282951278):0.0004207809014,H3N2_Canine_JF714156_A/canine/Zhejiang/1/2010|2010.745:0.002805924899):0.00168695492):0.001531829066,(H3N2_Canine_FJ560887_A/canine/Korea/GCVP01/2007|2007.367:0.0008367475551,H3N2_Canine_JX163257_A/canine/Korea/01/2007|2007.367:0.001175564124):0.001168756206):0.001964259533,((H3N2_Canine_GU433372_A/canine/Guangdong/1/2007|2007.293:0.0003139761135,H3N2_Canine_GU433364_A/canine/Guangdong/2/2007|2007.795:0.003736882564):0.002687828064,H3N2_Canine_GU433357_A/canine/Guangdong/2/2006|2006.619:0.002750938557):0.005084499053):0.005222466293,H3N2_Canine_GU433348_A/canine/Guangdong/1/2006|2006.452:0.005963309538):0.01482983479,(((H4N6_Avian_FJ349249_A/mallard/ZhaLong/88/2004|2004.600:0.006531236192,H6N5_Avian_HM145212_A/mallard/Jiangxi/8346/2004|2004.500:0.004377260654):0.0007648430799,H11N2_Avian_GQ169500_A/spotbill_duck/Xuyi/6/2005|2005.038:0.00471408089):0.00146192366,H3N6_Avian_KC261678_A/duck/Jiangsu/4/2010|2010.200:0.006138711201):0.005811895787):0.006087907394,H5N2_Avian_EU249548_A/duck/Malaysia/F118-08-04/2004|2004.500:0.02013946039):0.007712304111,((((((((((H3N8_Avian_LC339764_A/duck/Mongolia/1047/2009|2009.666:0.002211322908,H3N8_Avian_LC367491_A/duck/Mongolia/672/2010|2010.658:0.003191016614):0.000828581111,H3N3_Avian_LC349312_A/duck/Mongolia/235/2014|2014.663:0.004615732063):7.779901171e-05,(H3N2_Avian_LC132913_A/duck/Mongolia/124/2015|2015.660:0.0004341809531,H3N6_Avian_LC121365_A/duck/Mongolia/405/2015|2015.663:0.002932585581):0.001973293014):0.001123835101,(((H6N2_Avian_LC028097_A/duck/Vietnam/LBM74-c1/2011|2011.929:0.001485986763,H6N6_Avian_LC028089_A/muscovy_duck/Vietnam/LBM69/2011|2011.929:-0.0001411874371):0.008336357259,H3N6_Avian_LC367451_A/duck/Mongolia/621/2010|2010.658:0.002600474215):0.004025004184,H6N5_Avian_KT266909_A/duck/Guangxi/052/2010|2010.093:0.009985444555):0.0003819573566):0.001339095908,H11N9_Avian_KF259778_A/duck/Jiangxi/22537/2012|2012.500:0.004851973201):0.005366231889,(H3N2_Avian_KJ917391_A/chicken/Guangdong/01/2013|2013.123:0.009934028551,H3N8_Avian_LC339874_A/duck/Mongolia/144/2005|2005.710:0.007281304974):0.001975132895):0.001383607354,((H6N1_Avian_HM145069_A/duck/Hunan/177/2005|2005.500:0.001056844853,H6N2_Avian_HM145187_A/duck/Guangxi/141/2005|2005.500:0.005040324426):0.0008773506856,(H3N8_Avian_EU492516_A/duck/Beijing/61/05|2005.500:0.001182178361,H3N8_Avian_EU492512_A/duck/Beijing/40/04|2004.500:0.0001568040248):0.004568773659):0.004365052816):0.002868563256,H4N6_Avian_LC121261_A/duck/Mongolia/118/2015|2015.660:0.01303930584):0.009963126872,(((((H6N2_Avian_AB569528_A/duck/Zambia/08/2009|2009.619:0.0006111758339,H6N2_Avian_AB569544_A/duck/Zambia/10/2009|2009.704:5.752099205e-05):0.002979231202,H4N6_Avian_AB569520_A/goose/Zambia/07/2008|2008.704:0.002428521658):0.005625414137,(H6N2_Avian_AB569480_A/duck/Zambia/02/2008|2008.452:3.633560398e-17,H6N2_Avian_AB569488_A/duck_/Zambia/03/2008|2008.452:-3.633560398e-17):0.005756530519):0.0009277901452,(H11N9_Avian_AB569560_A/duck/Zambia/12/2009|2009.704:0,H11N9_Avian_AB569536_A/goose/Zambia/09/2009|2009.704:0):0.007344773103):0.001395584326,H6N1_Avian_KT777813_A/ostrich/South_Africa/AI1713/2009|2009.496:0.0156553587):0.0174334817):0.002228577204,(((((H5N2_Avian_CY022080_A/poultry/Italy/367/1997|1997.500:0.0002032249296,H5N2_Avian_CY018952_A/poultry/Italy/382/1997|1997.500:0.002484761428):0.013607101,H9N2_Avian_CY073801_A/duck/Malaysia/2001|2001.500:0.02886422434):0.003270315489,H2N9_Avian_CY064951_A/mallard/Netherlands/5/1999|1999.795:0.009377995351):0.0009976328781,(H2N7_Avian_CY122034_A/mallard/Sweden/109/2002|2002.500:0.006228019127,H6N8_Avian_MF147725_A/mallard_duck/Netherlands/2/2004|2004.737:0.006112640534):0.01078100626):0.00390546135,(((H10N4_Avian_MF575273_A/ruddy_turnstone/Netherlands/1/2008|2008.740:0.005044363436,H10N7_Avian_CY183794_A/mallard/Sweden/59463/2007|2007.652:0.004520915879):0.003803162859,(H7N1_Avian_KX977688_A/bean_goose/Netherlands/2/2009|2009.055:0,H7N1_Avian_KX979342_A/bean_goose/Netherlands/1/2009|2009.055:0):0.007234624377):0.001231077217,H9N2_Avian_CY184160_A/mallard/Portugal/83660/2009|2009.458:0.00843397236):0.01844504792):0.003572856074):0.002076248486):0.001760060607,H10N8_Avian_CY060375_A/mallard/Sweden/7/2003|2003.392:0.02646284178):0.001596011025):0.001550156375,((((((H7N3_Avian_CY035824_A/chicken/Rawalpindi/NARC68/2002|2002.500:-0.0001074065719,H7N3_Avian_CY037755_A/chicken/Pakistan/c1998/1998|1998.500:0.0007776005274):5.37100726e-05,H7N3_Avian_HM346488_A/chicken/Chakwal/NARC-35/2001|2001.367:-5.37100726e-05):2.686166881e-05,H7N3_Avian_HM346480_A/chicken/Murree/NARC-01/1995|1995.038:-2.686166881e-05):0.0001495492276,H7N3_Avian_CY035832_A/chicken/Pakistan/34668/1995|1995.500:-0.0001494930449):0.000278579539,(((H7N3_Avian_HM346496_A/chicken/Karachi/NARC-23/2003|2003.871:-1.404581637e-17,H7N3_Avian_HM346512_A/chicken/Karachi/NARC-100/2004|2004.310:1.404581637e-17):4.214786371e-17,H7N3_Avian_HM346520_A/chicken/Chakwal/NARC-148/2004|2004.359:-4.214786371e-17):4.215828346e-17,H7N3_Avian_HM346504_A/chicken/Chakwal/NARC-46/2003|2003.989:-4.215828346e-17):0.0003911439324):0.03391358075,H7N1_Avian_GU186597_A/softbill/CA/33445-158/1992|1992.500:0.02343831222):0.003410760417):0.0005208986481,(((((H7N4_Avian_CY022712_A/emu/New_South_Wales/775/1997|1997.934:-8.027609633e-05,H7N4_Avian_CY022696_A/chicken/New_South_Wales/2/1997|1997.923:0.0007504700519):0.0001987662327,H7N4_Avian_CY022704_A/chicken/New_South_Wales/327/1997|1997.904:0.0004707610465):0.01428000135,(H7N3_Avian_CY022688_A/chicken/Queensland/1994|1994.970:0.01175789031,H3N2_Avian_CY094938_A/chestnut_teal/Victoria/1/2004|2004.500:0.02386470417):0.001508289175):0.005350758206,(((H4N6_Avian_CY045362_A/mallard/New_Zealand/1615-17/2004|2004.500:0.00816099282,H6N9_Avian_CY077587_A/mallard/New_Zealand/1365-350/2005|2005.500:0.01274125164):0.007906993992,H2N3_Avian_CY077532_A/mallard/New_Zealand/449-81/2004|2004.500:0.02474196756):0.008525040699,H7N3_Avian_CY025080_A/chicken/Victoria/224/1992|1992.575:0.01828330669):0.002033065474):0.009949465848,(((H3N8_Avian_MF147762_A/mallard_duck/Netherlands/1/2004|2004.712:0.00355997159,H7N7_Avian_CY183420_A/mallard/Sweden/7206/2004|2004.890:0.006671237053):0.00295828041,(H10N1_Avian_MF575019_A/Eurasian_wigeon/Netherlands/3/2007|2007.800:0.0008445922981,H10N1_Avian_CY077051_A/Eurasian_wigeon/Netherlands/4/2007|2007.500:-0.0001743983425):0.006792512075):0.01696944276,(H7N6_Avian_AB538491_A/quail/Aichi/6/2009|2009.200:0,H7N6_Avian_AB538490_A/quail/Aichi/5/2009|2009.200:0):0.05702078396):0.004099751556):0.0002274589985):0.0009797297817,(((((H8N4_Avian_LC349336_A/duck/Mongolia/258/2011|2011.671:0,H8N4_Avian_LC367419_A/duck/Mongolia/565/2011|2011.671:0):0.007922171113,H4N8_Avian_LC349392_A/duck/Mongolia/340/2011|2011.671:0.01293618613):0.007461193744,(H10N8_Avian_LC349400_A/duck/Mongolia/371/2010|2010.658:0,H10N8_Avian_LC367371_A/duck/Mongolia/46/2010|2010.652:0):0.01549662533):0.004070574195,(((H2N3_Avian_LC121429_A/duck/Mongolia/655/2015|2015.663:0,H2N3_Avian_LC121373_A/duck/Mongolia/482/2015|2015.663:0):0.001154069552,H10N3_Avian_LC121389_A/duck/Mongolia/518/2015|2015.663:0.002208522175):0.01611768864,(H4N1_Avian_LC349304_A/duck/Mongolia/202/2013|2013.666:0.008663418975,H1N2_Avian_KJ907488_A/black-necked_crane/Zhaotong/ZT-12/2013|2013.874:0.01367359321):0.002929275562):0.00400793565):0.01317093395,(H7N1_Avian_AB473544_A/duck/Mongolia/867/2002|2002.500:0.006333979965,H12N3_Avian_GQ907337_A/ruddy_shelduck/Mongolia/37/2005|2005.578:0.01589028012):0.007969629216):0.02232846537):0.001729046352,((((((((((((H9N2_Avian_MF673336_A/chicken/Jordan/88/2005|2005.126:0.004475984999,H9N2_Avian_EF492306_A/chicken/Israel/282/2005|2005.500:0.003661998568):0.001459997203,H9N2_Avian_MF673352_A/chicken/Jordan/56/2003|2003.173:0.002610847666):0.001370226219,H9N2_Avian_EF492305_A/chicken/Israel/178/2006|2006.500:0.008930366816):0.001765429779,(H9N2_Avian_MF673328_A/chicken/Jordan/45/2004|2004.315:-0.0001152928531,H9N2_Avian_MF673344_A/chicken/Jordan/12/2003|2003.879:0.001457410576):0.001804055429):0.001159444375,(H9N2_Avian_EF492327_A/chicken/Israel/1808/2004|2004.500:0.001471249303,H9N2_Avian_MF673304_A/chicken/Jordan/55/2004|2004.315:0.00121753045):0.001604463654):0.001518039174,((H9N2_Avian_EF492322_A/chicken/Israel/1376/2003|2003.500:0.00283487444,H9N2_Avian_EF492315_A/chicken/Israel/853/2005|2005.500:0.01081603987):0.001074742857,H9N2_Avian_EF492328_A/chicken/Israel/1953/2004|2004.500:0.004385162885):0.001065949617):0.005474762891,(((((((H9N2_Avian_GQ148846_A/chicken/Israel/951/2007|2007.918:0.0003721522697,H9N2_Avian_GQ148844_A/chicken/Israel/869/2007|2007.841:0.0002973750095):0.001280335757,H9N2_Avian_GQ148841_A/turkey/Israel/689/2008|2008.285:0.001404182375):0.001506412965,H9N2_Avian_GQ148837_A/chicken/Israel/184/2009|2009.123:0.003227907341):0.001709842755,H9N2_Avian_JQ254938_A/chicken/Israel/32/2009|2009.038:0.003056072756):0.001391258697,H9N2_Avian_JQ254944_A/chicken/Israel/1067/2010|2010.786:0.01174493242):0.001689838779,H9N2_Avian_GQ148835_A/chicken/Israel/54/2008|2008.414:0.01088500332):0.004592112234,H9N2_Avian_JQ254950_A/chicken/Israel/1184/2010|2010.871:0.01852662418):0.00506884771):0.004299549753,((((((H9N2_Avian_KF881452_A/chicken/Egypt/D4905B/2012|2012.192:0.02200504716,H9N2_Avian_JX273139_A/chicken/Egypt/S4456B/2011|2011.986:0.007174067957):0.0006996710771,H9N2_Avian_KF881395_A/chicken/Egypt/S5018D/2012|2012.227:0.003293330824):0.0004211654082,H9N2_Avian_CY126235_A/chicken/El_Fayoum/CAI25/2011|2011.000:0.002275023932):0.001978560764,H9N2_Avian_KF881371_A/chicken/Egypt/D7663C/2013|2013.268:0.01049952796):0.0028528346,(((H9N2_Avian_KF881618_A/chicken/Egypt/D7099/2013|2013.041:0.002709413993,H9N2_Avian_KX000809_A/quail/Egypt/D10105/2014|2014.630:0.006784448472):0.00155005695,H9N2_Avian_KX000767_A/duck/Egypt/C9787/2014|2014.255:0.003940164401):0.0006412810637,H9N2_Avian_KX000744_A/chicken/Egypt/Q10429E/2014|2014.948:0.01710901777):0.005964354242):0.002168914582,H9N2_Avian_KX000867_A/chicken/Egypt/F10993B/2015|2015.321:0.01641123407):0.01398301706):0.0152791652,((((((H9N2_Avian_EF492312_A/chicken/Israel/786/2001|2001.500:-0.0002568133708,H9N2_Avian_EF492319_A/turkey/Israel/1013/2002|2002.500:0.001596534606):0.000128433151,H9N2_Avian_EF492314_A/turkey/Israel/810/2001|2001.500:-0.000128433151):6.422344571e-05,H9N2_Avian_EF492310_A/turkey/Israel/619/2002|2002.500:-6.422344571e-05):3.211778167e-05,H9N2_Avian_EF492323_A/ostrich/Eshkol/1436/2003|2003.827:-3.211778167e-05):0.002417113519,H9N2_Avian_EF492320_A/turkey/Israel/1209/2003|2003.500:0.002985359973):0.00464291314,H9N2_Avian_EF492330_A/chicken/Israel/90658/2000|2000.500:0.004327358734):0.01618476243):0.01700835782,((((H9N2_Avian_JN852806_A/chicken/Korea/KNUWSJ09/2009|2009.367:0.0006712038922,H9N2_Avian_JN852798_A/chicken/Korea/KNUSWR09/2009|2009.285:-1.676613032e-06):0.0005076623647,H9N2_Avian_JN852782_A/duck/Korea/KNUDPJ09/2009|2009.367:0.001508132033):0.01365253029,H9N2_Avian_EU662952_A/chicken/Korea/S21/2004|2004.500:0.01014927953):0.008183268312,H9N2_Avian_JX094856_A/chicken/Korea/01310/2001|2001.500:0.01493221823):0.01769558095):0.002925252274,((((((((((((H5N2_Avian_KJ162709_A/chicken/Taiwan/4443/2013|2013.373:0.005625608952,H6N1_Avian_KJ162837_A/chicken/Taiwan/2331/2012|2012.970:0.003869443909):0.0002768724596,H6N1_Avian_KJ162861_A/chicken/Taiwan/67/2013|2013.003:0.001049228893):0.0001696750073,(H5N2_Avian_KR137655_A/chicken/PT/a158/2015|2015.038:0.001739106324,H5N2_Avian_KR137671_A/chicken/TC/a504/2015|2015.060:-0.0003993850897):0.00946241816):0.00176696547,H5N2_Avian_KR137703_A/chicken/PH/A2821/2013|2013.373:0.0032806882):0.001873856404,H6N1_Canine_KM203341_A/canine/Taiwan/E01/2014|2014.123:0.008338197566):0.006805162633,H6N1_Avian_KJ162813_A/chicken/Taiwan/1843/2012|2012.962:0.01334922235):0.001428362231,((H6N1_Avian_KC693617_A/chicken/Taiwan/TC147/2010|2010.951:0.0007675766229,H6N1_Avian_KC693632_A/chicken/Taiwan/TC128/2010|2010.951:0.0005721446119):0.004603157747,H5N2_Avian_AB507265_A/chicken/Taiwan/A703-1/2008|2008.500:0.01122951391):0.004549542394):0.006417099118,(H5N2_Avian_AB507258_A/chicken/Taiwan/1209/2003|2003.500:0.001552610377,H6N1_Avian_DQ376761_A/chicken/Taiwan/A342/05|2005.500:0.005881553067):0.003711901827):0.003199118885,H6N1_Avian_DQ376740_A/chicken/Taiwan/1212/01|2001.500:0.01173327958):0.004979222435,H5N2_Avian_KF193389_A/chicken/Taiwan/0101/2012|2012.011:0.02545607747):0.007928278093,((((H6N1_Avian_DQ376731_A/chicken/Taiwan/ns2/99|1999.500:0.003038031954,H6N1_Avian_EF681879_A/chicken/Taiwan/2838V/00|2000.500:0.005757753311):0.0005366339105,(H6N1_Avian_DQ376736_A/chicken/Taiwan/SP1/00|2000.500:0.002390809845,H6N1_Avian_DQ376737_A/duck/Taiwan/29-3/00|2000.500:0.001648815815):0.005681673127):0.007024262227,((H6N1_Avian_DQ376755_A/chicken/Taiwan/0114/04|2004.500:0.01216754105,H6N1_Avian_DQ376751_A/duck/Taiwan/WB239/03|2003.500:0.001498403097):0.001675523041,H6N1_Avian_DQ376756_A/chicken/Taiwan/0305/04|2004.500:0.007640906675):0.00653946692):0.004430079057,((((H6N1_Avian_DQ376748_A/chicken/Taiwan/0107/02|2002.500:0.01047070998,H6N1_Avian_DQ376739_A/chicken/Taiwan/1205/01|2001.500:0.00389922087):0.001023459833,H6N1_Avian_DQ376752_A/chicken/Taiwan/0706/03|2003.500:0.01004790965):0.002462765369,H6N1_Avian_DQ376749_A/chicken/Taiwan/0208/02|2002.500:0.007211614871):0.005770649723,(H6N1_Avian_DQ376729_A/chicken/Taiwan/0824/97|1997.500:0.004771801752,H6N1_Avian_DQ376730_A/chicken/Taiwan/na3/98|1998.500:0.005441185868):0.004379870025):0.003888342852):0.001941339075):0.006165654057,((H6N1_Avian_DQ376753_A/chicken/Taiwan/1203/03|2003.500:0.01054038889,H6N1_Avian_DQ376760_A/chicken/Taiwan/0204/05|2005.500:0.01304359086):0.005761150261,(H5N2_Avian_KF193397_A/chicken/Taiwan/A1997/2012|2012.123:0.006070678302,H5N2_Avian_KR137711_A/chicken/YL/A3190/2014|2014.290:0.01752328594):0.02601098346):0.00795980154):0.0108115826):0.004975150911,(((((((((H9N2_Avian_CY005521_A/chicken/Nanchang/4-301/2001|2001.318:0.001459267358,H9N2_Avian_CY005503_A/quail/Nanchang/2-0460/2000|2000.129:0.006007530771):0.0002772393103,H9N2_Avian_EU086240_A/chicken/Guangxi/6/2000|2000.500:0.005163651464):0.0005656879945,H5N1_Swine_AY646426_A/swine/Shandong/2/03|2003.500:0.002138376591):0.009430903991,(H7N1_Avian_CY005496_A/duck/Nanchang/1904/1992|1992.500:0.006797648525,H7N1_Avian_KJ162065_A/softbill/California/13907-21/1994|1994.142:0.007630104804):0.002620020575):0.005146485192,H3N8_Avian_CY005471_A/duck/Nanchang/1681/1992|1992.915:0.01484877564):0.0008125169486,(H9N2_Avian_GU053189_A/chicken/Korea/MS96-CE6/1996|1996.500:0.0002348279161,H9N2_Avian_HQ871937_A/chicken/Korea/GH2/2007|2007.896:0.0004353660395):0.03473227024):0.002117587083,(((H5N1_Avian_AF370122_A/goose/Guangdong/3/1997|1997.500:0.001394060951,H5N1_Avian_AF144303_A/goose/Guangdong/1/1996|1996.500:0.001967101592):0.005379664529,H5N1_Avian_GU186688_A/Duck/Hong_Kong/380-5/2001|2001.500:0.0104806572):0.004978449459,((H5N1_Avian_EU263354_A/duck/Guangxi/27/2003|2003.500:7.084610159e-05,H5N1_Avian_DQ351866_A/chicken/Hebei/108/02|2002.500:0.001268136284):0.0003972740905,H5N1_Avian_EU263346_A/duck/Guangxi/12/2003|2003.500:0.0002737847712):0.0161793324):0.01133943934):0.003133617514,((((H5N1_Avian_DQ997515_A/duck/Guangxi/xa/2001|2001.500:0.002649406782,H5N1_Avian_GU186695_A/waterfowl/Hong_Kong/378-5/2001|2001.500:0.002064477467):0.001517677632,H5N1_Avian_DQ997184_A/chicken/Jiangsu/cz1/2002|2002.500:0.002551779763):0.003039232251,(H5N1_Avian_JF772157_A/quail/Guangxi/12/2002|2002.534:0,H5N1_Avian_JF772165_A/quail/Guangxi/13/2002|2002.534:0):0.005245975591):0.002756763486,H5N1_Avian_DQ997407_A/goose/Fujian/bb/2003|2003.500:0.005503307398):0.02099380207):0.0009786839533,(((((((H3N2_Avian_KT022279_A/chicken/Guangxi/125C8/2012|2012.500:0.004255482333,H3N2_Avian_KT022287_A/pigeon/Guangxi/128P9/2012|2012.871:0.004562838824):0.0008522080404,H3N2_Avian_KT022295_A/chicken/Guangxi/135C10/2013|2013.200:0.004594272088):0.002031519149,H3N2_Avian_KT022311_A/goose/Guangxi/139G20/2013|2013.452:0.004878584599):0.004915906571,H1N2_Avian_LC278302_A/duck/Japan/AQ-HE103/2015|2015.688:0.007391005022):0.009665046015,(((H3N2_Avian_KX121223_A/duck/Hunan/122/2014|2014.863:0.004606407966,H3N2_Avian_KJ439861_A/duck/Zhejiang/6D7/2013|2013.951:0.007709879103):0.009197428016,H6N6_Avian_CY109835_A/duck/Fujian/3264/2007|2007.619:0.009890386209):0.002569770244,H6N2_Avian_CY109875_A/duck/Fujian/5744/2007|2007.786:0.00793899123):0.00287297635):0.004193408432,H3N2_Avian_KT022319_A/chicken/Guangxi/165C7/2014|2014.285:0.02277959742):0.004789799068,H6N6_Avian_KJ200712_A/chicken/Hunan/S4495/2010|2010.940:0.03744278858):0.01202717708):0.00795575875):0.004509014486):0.0006916705254,((((((((((H9N2_Avian_MH135456_A/duck/Bangladesh/33127/2017|2017.551:0,H9N2_Avian_MH135341_A/duck/Bangladesh/33135/2017|2017.551:0):0.009898890434,H9N2_Avian_KT362005_A/chicken/Bangladesh/23426/2014|2014.721:0.005856818356):0.008446792526,((H9N2_Avian_MG042085_A/quail/Bangladesh/31244/2016|2016.899:0.009358693695,H9N2_Avian_KT361997_A/chicken/Bangladesh/23618/2014|2014.795:0.002242429207):0.007141090913,H9N2_Avian_KJ643644_A/quail/Bangladesh/18521/2012|2012.899:0.005310873142):0.01043835294):0.001610455016,(((H9N2_Avian_MH135550_A/chicken/Bangladesh/32754/2017|2017.381:0.006752941676,H9N2_Avian_MG042164_A/chicken/Bangladesh/31624/2016|2016.989:0.004123630629):0.0008634878778,H9N2_Avian_MH135470_A/chicken/Bangladesh/33386/2017|2017.625:0.008078118492):0.0183011586,(H9N2_Avian_KJ643809_A/chicken/Bangladesh/18857/2013|2013.074:0.01255643442,H9N2_Avian_KY635703_A/quail/Bangladesh/25987/2015|2015.647:0.01909612702):0.009353447669):0.002008549702):0.0123807016,((H9N2_Avian_KM519966_A/chicken/India/80998/2008|2008.030:0.007662351581,H9N2_Avian_KF188250_A/quail/Bangladesh/907/2009|2009.500:0.0145292031):0.001174724703,H9N2_Avian_KT285350_A/chicken/India/01CL1619/2012|2012.058:0.02209497911):0.005540381495):0.002334675104,(H9N2_Avian_KJ643598_A/chicken/Bangladesh/19870/2013|2013.395:0.007882370534,H9N2_Avian_KJ643785_A/chicken/Bangladesh/18408/2012|2012.871:0.003743157708):0.01793573002):0.0146313181,((((((((H6N1_Avian_AJ410552_A/quail/Hong_Kong/SF595/00|2000.500:0.00462016663,H6N1_Avian_AJ410554_A/chukka/Hong_Kong/FY295/00|2000.500:0.0049009968):0.001156192874,H6N1_Avian_AJ410548_A/pheasant/Hong_Kong/SH39/99|1999.500:0.002207847794):0.0007896536022,H9N2_Human_AJ289871_A/Hong_Kong/1073/99|1999.500:0.002598972773):0.0009158777317,(H9N2_Avian_KY785898_A/quail/Hong_Kong/G1/1997|1997.500:0.0003269972267,H6N1_Avian_AF250480_A/Teal/Hong_Kong/W312/97|1997.500:0.0003416995992):0.001789620253):0.002017799472,(H9N2_Avian_AB049161_A/parakeet/Chiba/1/97|1997.500:-0.0004268703189,H9N2_Avian_AB049162_A/parakeet/Narita/92A/98|1998.500:0.007356332337):0.003078756539):0.001620065196,H6N1_Avian_AJ410549_A/quail/Hong_Kong/1721-20/99|1999.500:0.00820414339):0.003243942948,(H9N2_Avian_KF188353_A/chicken/Dubai/339/2001|2001.500:0.004293489084,H9N2_Avian_CY076724_A/chicken/Emirates/R66/2002|2002.500:0.001104537071):0.01835481152):0.001977252149,(H9N2_Avian_EU081867_A/chicken/Guangxi/4/1999|1999.500:0.005313280461,H9N2_Avian_DQ485217_A/chicken/China/Guangxi14/2000|2000.866:0.009796246592):0.009027264919):0.007162761044):0.002738962134,((H9N2_Avian_MH107179_A/chicken/Fes/Pmc1_23/2016|2016.132:-0.0001255662785,H9N2_Avian_MH107187_A/chicken/kenitra/IAPP16S-04P_16w/2016|2016.151:0.002813552636):0.001504439356,H9N2_Avian_MF510853_A/chicken/Burkina_Faso/17RS93-19/2017|2017.038:0.003245272452):0.03965041449):0.002289537848,(((H9N2_Human_KF188317_A/Hong_Kong/33982/2009|2009.500:0.006849482858,H9N2_Avian_KF768201_A/Chinese_francolin/Guangxi/B7/2010|2010.353:0.008201847052):0.005411659438,(H5N2_Avian_AB753186_A/Eurasian_Woodcock/Vietnam/8/2007|2007.871:1.35540067e-16,H9N2_Avian_AB753178_A/Chinese_Hwamei/Vietnam/38/2006|2006.953:-1.35540067e-16):0.006437056483):0.004632746852,H9N2_Avian_KU042307_A/quail/Zhejiang/2A4/2013|2013.789:0.01557841304):0.0216206215):0.003800168649,((((((H9N2_Avian_CY038435_A/chicken/Pakistan/UDL-02/2006|2006.992:0.003460667598,H9N2_Avian_CY038403_A/chicken/Pakistan/UDL-04/2006|2006.463:0.003297168474):0.001183722708,(H9N2_Avian_CY038443_A/chicken/Pakistan/UDL-03/2005|2005.970:0,H9N2_Avian_CY038419_A/chicken/Pakistan/UDL-02/2005|2005.997:0):0.005000626979):0.00141120654,H9N2_Avian_CY038483_A/chicken/Pakistan/UDL-04/2007|2007.222:0.01139039671):0.004375034463,(((H9N2_Avian_CY038459_A/chicken/Pakistan/UDL-01/2008|2008.022:0.002442953762,H9N2_Avian_CY038451_A/chicken/Pakistan/UDL-03/2007|2007.959:-0.0004286271571):0.000214338014,H9N2_Avian_JN540070_A/chicken/Sihala/NARC-12103/2008|2008.145:-0.000214338014):0.006291219089,H9N2_Avian_JX465628_A/chicken/Iran/EBGV-88/2010|2010.123:0.009581686703):0.005664962809):0.0009837392093,H9N2_Avian_JN540078_A/chicken/Attock/NARC-14994/2009|2009.921:0.0160162702):0.00287714796,H9N2_Avian_KU042911_A/chicken/Pakistan/10A/2015|2015.356:0.02431796126):0.0166734163):0.02376983161):0.001976298839,((((((((((((((((H4N6_Avian_KU160908_A/duck/Guangxi/S1211/2010|2010.175:0.0003817810541,H4N6_Avian_KU160900_A/duck/Guangxi/S1107/2010|2010.175:0.00163392139):0.001852841089,(H2N8_Avian_KC899744_A/wild_duck/SH38-51/2010|2010.200:-0.0001429527044,H2N8_Avian_KC899747_A/wild_duck/SH38-64/2010|2010.200:0.0008124799836):0.002210708073):0.0002596650667,H4N6_Avian_JX454740_A/wild_duck/Korea/PSC6-1/2009|2009.786:0.002442628587):0.00568468293,H6N1_Avian_CY109659_A/duck/Guizhou/2492/2007|2007.367:0.006555759756):0.0012470085,H5N3_Avian_LC371803_A/duck/Hokkaido/167/2007|2007.827:0.008130720602):0.0007546726813,(((H11N9_Avian_KF259788_A/common_teal/Hong_Kong/MPD322/2007|2007.500:0.002172015252,H11N9_Avian_KF259787_A/wild_waterfowl/Hong_Kong/MPC729/2006|2006.500:-0.0001597035733):8.021166849e-05,H10N9_Avian_KF259786_A/northern_shoveler/Hong_Kong/MPC657/2006|2006.500:-8.021166849e-05):0.002245369843,H6N1_Avian_CY109339_A/wild_duck/Jiangxi/8462/2006|2006.871:0.004872601178):0.0008006732477):0.0007232332973,((H6N2_Avian_KJ200672_A/chicken/Guangdong/S2346/2009|2009.345:0.0007513580651,H6N2_Avian_KJ200720_A/duck/Fujian/S4081/2008|2008.770:-8.266123919e-05):0.0007222688386,H6N2_Avian_KJ200864_A/duck/Hubei/S4170/2008|2008.770:-5.23624189e-05):0.004737286458):0.0009740427689,(H11N2_Avian_HM745399_A/duck/Jiangxi/k0701/2009|2009.534:0.007105161216,H5N2_Avian_JQ041403_A/duck/Hebei/0908/2009|2009.619:0.00442996117):0.009977112675):0.001968004631,(((((H4N6_Avian_KU160844_A/duck/Anhui/S4155/2009|2009.847:0.007723381242,H9N2_Avian_KC162241_A/baikal_teal/Xianghai/421/2011|2011.786:0.003161107123):0.00140412793,H7N7_Avian_KF259766_A/chicken/Jiangxi/2369/2010|2010.500:0.008997710528):0.001411414085,H5N2_Avian_KJ162781_A/duck/Taiwan/4379/2013|2013.025:0.02604140807):0.001876191722,((H4N6_Avian_KU160820_A/chicken/Hunan/S1267/2010|2010.167:-0.0001390661473,H4N6_Avian_KU160812_A/chicken/Hunan/S1248/2010|2010.167:0.001481183871):0.001805448338,H4N2_Avian_CY146573_A/duck/Hunan/S11313/2012|2012.227:0.007048800051):0.007252295852):0.001446622296,H4N6_Avian_KJ690582_A/duck/China/J1/2012|2012.751:0.005730515427):0.002160332997):0.001928248463,(((H5N3_Avian_JF800147_A/spot-billed_duck/Korea/KNU_SYG06/2006|2006.500:0.006240108934,H6N2_Avian_HM145193_A/mallard/Jiangxi/12147/2005|2005.500:-0.0001619027134):0.002359242211,H5N2_Avian_EF634333_A/garganey/SanJiang/160/2006|2006.500:0.01076255408):0.0009597950851,H7N3_Avian_KX297788_A/aquatic_bird/Korea/w44/2005|2005.871:0.004507733917):0.005781445399):0.002156762565,(((((((((((H1N2_Avian_KF013929_A/duck/Guangxi/GXd-4/2011|2011.181:0.001344562405,H1N2_Avian_KF013921_A/duck/Guangxi/GXd-1/2011|2011.129:0.002014779535):6.819707411e-06,(H3N2_Avian_LC028105_A/muscovy_duck/Vietnam/LBM115/2012|2012.523:0.003564756648,H1N2_Avian_KF013913_A/chicken/Guangxi/GXc-1/2011|2011.129:0.004566937769):0.0006721443798):0.001235665062,H4N8_Avian_KU160852_A/duck/Chongqing/S2086/2012|2012.340:0.003552549403):0.0007247678152,H4N2_Avian_KJ881016_A/duck/Guangxi/125D17/2012|2012.682:0.01293632794):0.0006845571571,H4N6_Avian_KR010396_A/spot-billed_duck/Shanghai/SH12/2014|2014.293:0.004568470311):0.0009063861149,H3N2_Avian_KT022271_A/duck/Guangxi/112D4/2012|2012.500:0.0040465483):0.0008120464543,(H4N9_Avian_CY146589_A/duck/Hunan/S11643/2012|2012.227:-0.0001295596965,H4N9_Avian_CY146581_A/duck/Hunan/S11547/2012|2012.225:0.001472578665):0.008311929135):0.001017979199,H3N8_Avian_KJ579959_A/pigeon/Anhui/08/2013|2013.586:0.008693557744):0.001759291016,H4N6_Avian_KU160924_A/duck/Guangxi/S4312/2011|2011.838:0.006539174316):0.002698848789,H5N2_Avian_JX570862_A/little_grebe/Xianghai/429/2011|2011.786:0.0107882296):0.003307335563,(((((H10N8_Avian_KP862022_A/duck/Hunan/S1496/2011|2011.170:0.005052803786,H4N6_Avian_KU160836_A/duck/Anhui/S2193/2012|2012.340:0.007591172352):0.0009933998297,H5N2_Avian_KY584076_A/aquatic_bird/Korea/CN2/2009|2009.882:0.0009362096751):0.001666346152,H7N1_Avian_KU663406_A/common_pochard/XiangHai/420/2010|2010.742:0.003827313722):0.00236216262,((H5N2_Avian_LC042074_A/duck/Hokkaido/WZ20/2014|2014.795:0.003491491405,H12N1_Avian_LC339668_A/duck/Hokkaido/W26/2012|2012.756:0.0005442939658):0.00255087328,H7N2_Avian_LC339636_A/duck/Hokkaido/W19/2013|2013.751:0.00849464848):0.001127237523):0.001541414774,(H3N8_Avian_AB786916_A/muscovy_duck/Vietnam/LBM240/2012|2012.500:0,H3N6_Avian_AB812574_A/duck/Vietnam/LBM235/2012|2012.600:0):0.01227067009):0.00507480864):0.0008626348048):0.004942038489,H3N2_Avian_AB746483_A/duck/Vietnam/LBM12/2011|2011.718:0.01459872826):0.003022805131,((((H7N7_Avian_KF259771_A/duck/Jiangxi/21980/2010|2010.500:4.871975127e-05,H7N7_Avian_KF259770_A/duck/Jiangxi/16769/2010|2010.500:0.001293397972):0.0007009689687,H7N3_Avian_KF259762_A/duck/Jiangxi/23005/2009|2009.500:0.001990563897):7.67180986e-05,(H7N3_Avian_KF259793_A/duck/Jiangxi/16285/2010|2010.500:0,H7N3_Avian_KF259769_A/duck/Jiangxi/16736/2010|2010.500:0):0.00330562169):0.002212701355,((((H7N6_Avian_KF259764_A/duck/Jiangxi/25134/2009|2009.500:0.0008035069601,H7N6_Avian_KF259765_A/duck/Jiangxi/25186/2009|2009.500:-0.0001339796809):0.001442789539,H7N8_Avian_KF259797_A/duck/Jiangxi/9631/2009|2009.500:0.0005725958401):0.002249590476,H7N3_Avian_KF259753_A/duck/Jiangxi/8028/2009|2009.500:0.001126713945):0.003017048794,H3N8_Avian_CY146629_A/duck/Hunan/S1824/2012|2012.225:0.00797832301):0.002475332354):0.01197111997):0.002548388399,((((((((((((H10N3_Avian_KP287879_A/duck/Jiangxi/501/2006|2006.027:0,H10N3_Avian_KP287847_A/duck/Jiangxi/302/2006|2006.027:0):1.440801705e-16,H10N3_Avian_KP287831_A/duck/Jiangxi/13875/2005|2005.984:-1.440801705e-16):1.441186227e-16,H10N3_Avian_KP287839_A/duck/Jiangxi/13946/2005|2005.984:-1.441186227e-16):0.0004265401094,H6N1_Avian_JF965199_A/duck/Eastern_China/34/2005|2005.285:0.005680766016):0.0062581683,((H6N5_Avian_CY149503_A/greylag_goose/Iceland/0948/2011|2011.833:0.003973305869,H5N2_Avian_CY149351_A/great_black-backed_gull/Iceland/1110/2011|2011.789:0.003479757421):8.194999625e-05,H5N3_Avian_KX978800_A/greater_white-fronted_goose/Netherlands/5/2010|2010.866:0.001944270392):0.0066818013):0.00136155319,H4N6_Avian_KX978732_A/mallard_duck/Netherlands/24/2013|2013.707:0.01231333309):0.001947572641,(H4N6_Avian_LC349344_A/duck/Mongolia/262/2011|2011.666:0.01086445048,H10N4_Avian_CY185508_A/mallard/Republic_of_Georgia/12/2011|2011.112:0.008548541378):0.004134130783):0.001360927718,(H4N6_Avian_CY166083_A/mallard/Sweden/124228/2010|2010.833:0.003804857336,H7N7_Avian_MG721009_A/mallard/Nizhnegorsk/3-06-10/2010|2010.762:0.002969146201):0.008665696471):0.003408496241,(H3N8_Avian_LC349376_A/duck/Mongolia/29/2011|2011.652:0.01504262618,H15N4_Avian_CY098541_A/teal/Chany/7119/2008|2008.660:0.01381250913):0.003853927541):0.0005340117949,(((((H11N9_Avian_CY025200_A/sharp-tailed_sandpiper/Australia/6/2004|2004.500:-2.416523315e-05,H11N9_Avian_CY029884_A/sharp-tailed_sandpiper/Australia/10/2004|2004.500:0.0006943591887):0.00411443113,H6N8_Avian_LC371835_A/duck/Hokkaido/228/2003|2003.877:0.0006015029886):0.002086075759,H3N8_Avian_CY049805_A/gadwall/Altai/1326/2007|2007.704:0.008931395876):0.001735647691,H11N9_Avian_CY184458_A/mallard/Sweden/68745/2007|2007.805:0.0115059268):0.004175057063,H6N2_Avian_CY185404_A/common_coot/Republic_of_Georgia/1/2010|2010.055:0.01468393474):0.002925688374):0.002614978104,(H5N2_Avian_KX014903_A/chicken/France/160013g/2016|2016.000:0.0006294612228,H5N2_Avian_KX014879_A/duck/France/150233/2015|2015.926:0.000711425663):0.01980492446):0.0008254418767,H1N1_Avian_CY185596_A/mallard/Republic_of_Georgia/1/2012|2012.025:0.01352371016):0.0100496775):0.003036850633,(((((((((((H10N7_Avian_LC339812_A/duck/Mongolia/121/2011|2011.671:0.001185486039,H7N7_Avian_KC876684_A/wild_goose/Dongting/PC0360/2012|2012.197:0.002856166173):0.005324853352,H6N2_Avian_CY098223_A/aquatic_bird/Korea/CN17/2009|2009.871:0.008450862751):0.00147738111,H3N8_Avian_LC121301_A/duck/Mongolia/173/2015|2015.660:0.009608597055):0.001711817868,((H10N8_Avian_KP285598_A/duck/Jiangxi/6460/2013|2013.090:0,H10N8_Avian_KP285654_A/duck/Jiangxi/6535/2013|2013.090:0):0.004489413216,H4N6_Avian_KU161028_A/duck/Jiangxi/S2443/2012|2012.425:0.004340555221):0.001414115172):0.001201288858,H3N6_Avian_CY049765_A/mallard/Altai/1208/2007|2007.704:0.005646027903):0.0004132830425,H2N9_Avian_KF259817_A/northern_shoveler/Hong_Kong/MPL133/2010|2010.500:0.004170490245):0.001122184741,(H2N3_Avian_CY185684_A/mallard/Republic_of_Georgia/2/2012|2012.077:0.007918731734,H7N7_Avian_MG721555_A/mallard/Novomyhalivka/10-23-12/2010|2010.975:0.004380890446):0.004317037635):0.003193272351,((H7N7_Avian_KT777873_A/ostrich/South_Africa/KRB/2013|2013.247:0.00720819283,H4N8_Avian_KT777927_A/cape_shoveler/South_Africa/STR0982/2013|2013.085:0.005065791388):0.003448119319,H1N2_Avian_JX069106_A/ostrich/South_Africa/AI2887/2011|2011.707:0.006903012597):0.009870769324):0.001627215195,(((((H2N9_Avian_CY184200_A/mallard/Sweden/101993/2009|2009.874:0.003752980906,H7N7_Avian_MF575284_A/mallard_duck/Netherlands/3/2009|2009.038:0.003031809362):0.004424563141,H5N2_Avian_KX978162_A/greater_white-fronted_goose/Netherlands/2/2010|2010.077:0.005280849458):0.001277457423,H7N7_Avian_CY185428_A/mallard/Republic_of_Georgia/2/2010|2010.090:0.008363563412):0.003779044916,((H3N8_Avian_AB569496_A/duck/Zambia/04/2008|2008.452:0.002768188021,H9N1_Avian_AB569568_A/pelican/Zambia/13/2009|2009.871:0.00332171419):0.00344275317,H3N8_Avian_AB569504_A/goose/Zambia/05/2008|2008.534:0.009754775759):0.003851395167):0.0009455656711,(((H6N6_Avian_JX304749_A/duck/Guangxi/GXd-4/2009|2009.868:0.0007354865156,H9N8_Avian_KF768211_A/duck/Guangxi/LAD9/2009|2009.258:0.0006042347192):0.0005593536121,H6N8_Avian_JX304765_A/duck/Guangxi/GXd-6/2010|2010.860:0.000785837811):0.01191371217,(H1N1_Avian_CY185444_A/mallard/Republic_of_Georgia/4/2010|2010.129:0.003831729147,H8N8_Avian_CY098525_A/teal/Chany/444/2009|2009.658:0.004980449705):0.002011806705):0.0001067923077):0.004986180194):0.005654543463,(((((H10N3_Avian_LC121357_A/duck/Mongolia/326/2015|2015.663:0.0005764768498,H1N2_Avian_LC121277_A/duck/Mongolia/154/2015|2015.660:0.002786114878):0.001079727155,H1N1_Avian_LC121397_A/duck/Mongolia/520/2015|2015.663:0.00162353001):0.0006860926917,((H1N2_Avian_KY971152_A/goose/Zhejiang/1120084/2014|2014.885:-0.0001047768943,H1N2_Avian_KY971154_A/pigeon/Zhejiang/1120087/2014|2014.885:0.0007743041736):5.240642627e-05,H1N2_Avian_KY971151_A/goose/Zhejiang/1120083/2014|2014.885:-5.240642627e-05):0.001331123762):0.0002597075582,(H3N6_Avian_LC053485_A/duck/Vietnam/LBM798/2014|2014.923:0.002593809551,H5N1_Avian_KR010412_A/goose/Inner_Mongolia/IM-192/2014|2014.816:0.0007655323889):0.001789055977):0.001106518074,H6N2_Avian_KY415740_A/duck/Hubei/ZYSYG15/2015|2015.888:0.004922887618):0.01241174277):0.007735167073,(((((H5N8_Avian_MF926462_A/chicken/Chechnya/58/2017|2017.019:0.0008127762623,H5N8_Avian_MF926470_A/swan/Krasnodar/44/2017|2017.011:-0.0001432489831):0.000932441518,H5N8_Avian_MF926454_A/chicken/Moscow/94/2017|2017.159:0.001079684527):0.00106845643,H5N8_Avian_MF926478_A/swan/Voronezh/2/2017|2017.005:0.0009499505515):0.0002186461859,(((H5N8_Avian_MH107202_A/Guinea_fowl/Belgium/6102/2017|2017.449:0.0008185988211,H5N8_Avian_MH107194_A/Brahma_chicken/Belgium/6153/2017|2017.452:-0.0001484048655):0.003570858211,H5N8_Avian_MF926486_A/goose/Kalmykia/813/2016|2016.849:-0.0002019753646):0.0008739581404,H5N6_Avian_MG891819_A/Anas_platyrhynchos/Korea/W615/2017|2017.948:0.005946600007):0.0007951852727):0.0003603355425,(H5N6_Avian_LC379586_A/jungle_crow/Hyogo/2803A002/2018|2018.162:0.0005305607516,H5N6_Avian_LC379594_A/jungle_crow/Hyogo/2803E011/2018|2018.167:0.0008091604832):0.003849674176):0.01980912763):0.0003456409609):0.003148566697,(((((((((((((H10N4_Avian_MF682787_A/ruddy_turnstone/Netherlands/1/2009|2009.805:0,H10N4_Avian_MF959943_A/ruddy_turnstone/Netherlands/2/2009|2009.805:0):2.021237542e-16,H10N4_Avian_MF959975_A/mallard_duck/Netherlands/30/2009|2009.855:-2.021237542e-16):0.007541972006,H7N2_Avian_CY043835_A/mallard/Netherlands/29/2006|2006.500:0.00132406722):0.001187633106,(H1N1_Avian_KX979155_A/mallard_duck/Netherlands/23/2006|2006.647:0.0008179290756,H4N8_Avian_CY076916_A/common_eider/Netherlands2/2006|2006.500:0.001870850677):0.005016795375):0.0006691387754,(H7N1_Avian_GQ401159_A/duck/Denmark/53-147-8/2008|2008.312:0.006638328243,H2N2_Avian_CY121978_A/mallard/Netherlands/14/2007|2007.500:0.002206905437):0.001585192054):0.0006013503106,H3N6_Avian_CY149335_A/mallard/Iceland/1007/2011|2011.784:0.01342370637):0.001899224879,((((H5N2_Avian_KX978127_A/greater_white-fronted_goose/Netherlands/6/2008|2008.995:0.004996132725,H4N6_Avian_KX978556_A/mallard_duck/Netherlands/19/2012|2012.682:0.005229898955):0.0004166195051,(H3N8_Avian_MF575176_A/ruddy_turnstone/Netherlands/6/2008|2008.849:0.0009661733856,H3N8_Avian_KX978796_A/turnstone/Netherlands/3/2008|2008.830:0.0003735478492):0.002295959931):0.0007857103201,H12N5_Avian_MF146015_A/Eurasian_wigeon/Netherlands/2/2009|2009.792:0.003964880488):0.0005986432425,(H2N2_Avian_CY121954_A/mallard/Sweden/68597/2007|2007.797:0.0003371738622,H4N2_Avian_CY165157_A/mallard/Sweden/68551/2007|2007.795:0.0003330200934):0.001757312293):0.002156263585):0.001235017026,H6N2_Avian_CY060440_A/whitefronted_goose/Netherlands/2/1999|1999.164:0.006881222143):0.0009691339559,H11N3_Avian_MF147219_A/mallard_duck/Netherlands/24/2005|2005.825:0.006073049443):0.001804035879,(((((H1N1_Avian_MF147082_A/mallard_duck/Netherlands/18/2014|2014.652:0.005486446522,H2N3_Avian_MF146150_A/tufted_duck/Georgia/1/2012|2012.973:0.003373098106):0.002927923534,H6N5_Avian_CY041405_A/mallard/Netherlands/11/2007|2007.500:0.003225983359):0.0007860417405,H6N8_Avian_KX978003_A/barnacle_goose/Netherlands/1/2010|2010.019:0.004711369321):0.0003771064254,H7N1_Avian_KU646961_A/Tadorna_tadorna/Belgium/3441-P3/2009|2009.227:0.007891247992):0.0006311737074,H10N7_Avian_KX978853_A/mallard_duck/Netherlands/5/2012|2012.359:0.01370552185):0.0003372255672):0.0003027550126,(((((((H11N9_Avian_CY184136_A/mallard/Sweden/50980/2006|2006.770:0.0004543488108,H3N6_Avian_MF147379_A/Bewick_swan/Netherlands/5/2007|2007.929:0.002227873596):0.001465290684,H10N9_Avian_CY183786_A/mallard/Sweden/52903/2006|2006.833:0.001239780093):0.000735759551,(H3N8_Avian_KX979233_A/Eurasian_teal/Netherlands/1/2011|2011.786:0.002637085251,H8N4_Avian_CY183575_A/mallard/Sweden/101165/2009|2009.844:0.001404286654):0.004758202042):0.001230623201,H4N6_Avian_CY165189_A/mallard/Sweden/68583/2007|2007.795:0.006725482156):0.0009257227578,H1N1_Avian_HQ259225_A/mallard/Bavaria/185-8/2008|2008.723:0.01236573375):0.0006132823716,((((H10N4_Avian_CY077035_A/herring_gull/Netherlands/4/2006|2006.500:0.004005457176,H9N2_Avian_MF145886_A/mallard_duck/Netherlands/19/2005|2005.803:0.0007149752129):0.000121271232,H9N2_Avian_MF575274_A/Eurasian_wigeon/Netherlands/4/2005|2005.822:0.002587373415):0.0006178095183,H9N2_Avian_CY041269_A/pink-footed_goose/Netherlands/1/2006|2006.500:0.0007254968748):0.001818635632,H11N2_Avian_CY041421_A/mallard/Netherlands/26/2005|2005.500:0.002247218036):0.001591873176):0.001083733906,H11N9_Avian_KX978332_A/mallard_duck/Netherlands/36/2008|2008.726:0.007253102961):0.001315233002):0.00176403776,H3N6_Avian_MF146445_A/mallard_duck/Netherlands/2/2013|2013.690:0.00668826347):0.002551756483,(H11N9_Avian_KX979337_A/mallard_duck/Netherlands/26/2011|2011.773:0.003483812005,H2N3_Avian_MF147415_A/mallard_duck/Netherlands/22/2013|2013.016:0.00191421415):0.01075197754):0.01178189967):0.003091330313):0.000480963958,((((((((((((((((((H11N3_Avian_CY125008_A/duck/Jiangsu/10-d4/2011|2011.786:0.005294956327,H1N3_Avian_JN605386_A/duck/Zhejiang/0611-8/2011|2011.452:0.00147450012):0.0001957840505,H3N3_Avian_JX051230_A/duck/Zhejiang/5/2011|2011.452:0.00114782635):0.000529920292,H1N3_Avian_JN716335_A/duck/Zhejiang/0611-15/2011|2011.452:0.003201001808):0.0008086342529,H7N7_Avian_KX061819_A/duck/Zhejiang/S4235/2011|2011.882:0.003259683221):0.0007789417172,H1N3_Avian_KY971166_A/chicken/Zhejiang/2CP25/2014|2014.189:0.00678116552):0.0002473400458,(H3N8_Avian_KU158911_A/chicken/Nanjing/B854-2/2011|2011.500:0,H3N8_Avian_KU158910_A/duck/Nanjing/A1591-1/2010|2010.500:0):0.004874657091):0.0008794094799,((H7N3_Avian_JQ906577_A/duck/Zhejiang/2/2011|2011.452:-3.777698729e-05,H7N3_Avian_KJ522762_A/duck/Zhejiang/1208/2009|2009.290:0.002734349566):0.001596751056,(H10N7_Avian_KP287895_A/duck/Jiangxi/1410/2008|2008.074:0,H10N7_Avian_KP287911_A/duck/Jiangxi/1591/2008|2008.074:0):0.003825917803):0.001322553457):0.001313293869,H3N2_Avian_AB781670_A/muscovy_duck/Vietnam/LBM189/2012|2012.500:0.005912125257):0.0009948742102,((H4N6_Avian_KU161061_A/duck/Zhejiang/S2235/2012|2012.452:0.0019066281,H4N6_Avian_KU160868_A/duck/Fujian/S2169/2012|2012.419:0.002817584513):0.001312177277,H7N7_Avian_KX061811_A/duck/Zhejiang/S3158/2012|2012.797:0.005487012533):0.002685581019):0.001296836459,(((((H10N8_Avian_JQ924789_A/duck/Guangdong/E1/2012|2012.025:0.002144793165,H3N2_Avian_JX175254_A/duck/Guangdong/W12/2011|2011.973:0.00670428965):0.000791610371,H4N2_Avian_KU160892_A/duck/Guangdong/S4040/2011|2011.890:0.000538023028):0.002332579877,H3N6_Avian_KX121271_A/duck/Hunan/7/2015|2015.260:0.005214699773):0.001399016052,(H1N3_Avian_KY971167_A/chicken/Zhejiang/7418/2015|2015.504:0.001119982132,H1N3_Avian_KY971168_A/chicken/Zhejiang/7490/2015|2015.504:0.0002190002536):0.01100503252):0.001735684837,H3N2_Avian_KY415766_A/chicken/Ganzhou/GZ157/2016|2016.167:0.005794858521):0.001824663644):0.0005552424872,((((H4N2_Avian_KU161020_A/duck/Jiangxi/S21055/2012|2012.425:0.001444249461,H4N2_Avian_KU161012_A/duck/Jiangxi/S21046/2012|2012.425:0.0005660245966):0.007455014339,H1N2_Avian_JN605385_A/duck/Zhejiang/0607-13/2011|2011.452:0.004208205104):0.001667870956,(H11N3_Avian_KX028823_A/duck/Zhejiang/727D2/2013|2013.567:0.0009835824156,H11N3_Avian_KX028828_A/duck/Zhejiang/727D26/2013|2013.567:0.0003553999705):0.008059746703):0.000747813031,((H4N6_Avian_KT589244_A/duck/Zhejiang/409/2013|2013.247:0,H4N6_Avian_KT589246_A/duck/Zhejiang/414/2013|2013.247:0):0.000761230125,H4N6_Avian_KU161053_A/duck/Zhejiang/S2088/2011|2011.452:-9.17028458e-05):0.006832696482):0.002763628948):0.0006376303844,(((H4N6_Avian_KX162601_A/duck/Shanghai/44-2/2009|2009.500:0.002226493076,H4N6_Avian_KX162603_A/duck/Shanghai/67-2/2009|2009.500:0.0004604239733):0.007510989345,(H4N2_Avian_KX162599_A/duck/Shanghai/29-1/2009|2009.500:-0.0003851111179,H4N2_Avian_JX485429_A/duck/Shanghai/28-1/2009|2009.162:0.002407585604):0.007824583375):0.002899315129,((H7N3_Avian_KF259805_A/duck/Fujian/6390/2010|2010.500:0,H7N3_Avian_KF259749_A/duck/Fujian/6380/2010|2010.500:0):0.008569806432,H10N3_Avian_KU921404_A/duck/Fujian/1761/2010|2010.953:0.008692981575):0.003498166682):0.002140584958):0.001154141766,H7N3_Avian_JQ906578_A/duck/Zhejiang/10/2011|2011.452:0.009475749215):0.0009492921606,((((((((((((((H7N3_Avian_KP417018_A/duck/Jiangxi/5461/2014|2014.049:0,H7N3_Avian_KP416999_A/duck/Jiangxi/5444/2014|2014.049:0):0.0001602194813,(H7N3_Avian_KP413759_A/chicken/Huzhou/3916/2013|2013.811:0.0002460817694,H7N7_Avian_KP413916_A/duck/Huzhou/4227/2013|2013.811:0.002441904588):0.0005121801815):0.0004692225602,H7N3_Avian_KP416808_A/duck/Jiangxi/21710/2013|2013.704:0.0002026179434):0.0002388397254,H7N7_Avian_KX061803_A/duck/Jiangxi/S4770/2013|2013.882:0.001779369982):0.0005662084065,((H10N7_Avian_KP412452_A/chicken/Zhejiang/2C66/2014|2014.200:0.001186621211,H1N2_Avian_KY415759_A/duck/Yuhuan/YH45/2016|2016.129:0.004885390713):0.001638367866,H10N7_Avian_KP412450_A/chicken/Zhejiang/2CP2/2014|2014.200:0.003131768917):0.001297088567):0.0007692550371,H7N6_Avian_KP285582_A/duck/Jiangxi/5453/2014|2014.049:0.002273470251):0.0009928972522,H3N8_Canine_MH018583_A/canine/Zhejiang/S34/2015|2015.014:0.003767965403):0.002251088281,H3N2_Avian_MG021168_A/duck/Jiangshu/YZ916/2016|2016.688:0.005228395677):0.0005899306094,H10N2_Avian_KP063198_A/duck/Zhejiang/6D20/2013|2013.953:0.005931597117):0.002061217005,((H3N8_Avian_KJ439868_A/duck/Zhejiang/D1-6/2013|2013.868:0,H3N6_Avian_KJ439866_A/duck/Zhejiang/D1-2/2013|2013.868:0):1.052934459e-16,H3N6_Avian_KJ439867_A/duck/Zhejiang/D1-3/2013|2013.868:-1.052934459e-16):0.006029891973):0.0006344748913,((((H7N9_Avian_MF630534_A/duck/Zhejiang/S4489/2014|2014.904:0.002443826085,H7N9_Avian_MF630526_A/duck/Zhejiang/S4488/2014|2014.904:0.001595799575):0.001750499577,H1N4_Avian_KU143382_A/duck/Wenzhou/YJYF78/2015|2015.038:0.003689715879):0.0006834612778,(H1N9_Avian_KY971170_A/chicken/Zhejiang/51048/2015|2015.353:0,H1N9_Avian_KY971169_A/chicken/Zhejiang/51043/2015|2015.353:0):0.0030415564):0.001687311302,((H10N9_Avian_KF006415_A/chicken/Jiangsu/RD5/2013|2013.200:0.0003295286212,H4N2_Avian_KT589232_A/duck/Zhejiang/77139/2014|2014.512:0.003033063107):0.0006125810549,H7N3_Avian_KP414057_A/duck/Shaoxing/5516/2013|2013.825:0.00211283797):0.001779913933):0.004688560238):0.002555613955,((((H1N2_Avian_KY604967_A/chicken/Yuhuan/YH14/2016|2016.129:0.003136609848,H4N2_Avian_KT589235_A/duck/Zhejiang/925028/2014|2014.732:0.004345510084):0.002089543108,(H3N2_Avian_KM222565_A/duck/Shanghai/SH2/2013|2013.315:0.0006455195752,H3N2_Avian_KM222557_A/duck/Shanghai/SH1/2013|2013.315:2.467438033e-05):0.004070588009):0.00161488022,H1N3_Avian_KY971155_A/duck/Zhejiang/7731/2013|2013.512:0.007709772997):0.0005139666605,H5N2_Avian_KX602694_A/chicken/Zhejiang/514135/2015|2015.364:0.01111666215):0.003306367221):0.0007281136843,(H3N6_Avian_KY415735_A/duck/Hubei/ZYSYF4/2015|2015.871:0.006872010773,H3N6_Avian_KY415746_A/duck/Hubei/ZYSYF2/2015|2015.871:0.004753022517):0.004901945952):0.001803432716,(H1N2_Avian_KY971143_A/duck/Zhejiang/D1/2013|2013.789:0.008042113281,H3N2_Avian_KT022356_A/duck/Anhui/D293/2014|2014.093:0.006387396431):0.002633312833):0.0004938362644):0.001157351652,(((H3N2_Avian_LC053477_A/muscovy_duck/Vietnam/LBM728/2014|2014.707:0.001549218153,H3N8_Avian_LC028185_A/muscovy_duck/Vietnam/LBM721/2014|2014.781:0.00522640334):0.002465274174,H3N8_Avian_LC028129_A/muscovy_duck/Vietnam/LBM437/2013|2013.425:0.00573899275):0.007815241601,(H3N6_Avian_KX121263_A/duck/Hunan/161/2015|2015.260:0.003565209761,H3N2_Avian_KX121231_A/duck/Hunan/139/2014|2014.863:0.001158407988):0.00795176763):0.0007794480312):0.002709472747,(((H7N7_Avian_KF259746_A/duck/Fujian/5408/2008|2008.500:-0.0001436209713,H7N7_Avian_KF259803_A/duck/Fujian/5448/2008|2008.500:0.0008131482505):0.002740722738,H10N3_Avian_KP287919_A/migratory_duck/Jiangxi/20960/2008|2008.893:0.005429824839):0.009522196746,(H3N2_Avian_KU158915_A/duck/Shanghai/74-1/2009|2009.500:0.007701558545,H1N2_Avian_JN605384_A/duck/Zhejiang/0224-6/2011|2011.038:0.003888728682):0.006279144969):0.0130630553):0.004454206516,H3N2_Avian_KY415767_A/chicken/Ganzhou/GZ43/2016|2016.071:0.01548918289):0.01360742051,((H6N2_Avian_HM145089_A/duck/Shantou/2167/2001|2001.500:0.003766576234,H6N6_Avian_CY109627_A/duck/Guangxi/2281/2007|2007.452:0.02282251389):0.009977374322,(H6N2_Avian_KT267007_A/goose/Guangxi/158/2013|2013.978:0.01016947487,H6N2_Avian_JQ924801_A/chicken/Guangdong/C273/2011|2011.910:0.0128692162):0.0112503885):0.01980959074):0.001744072813):0.001800890018,(((H14N5_Avian_CY130097_A/mallard/Astrakhan/263/1982|1982.500:0.00978514872,H2N1_Avian_CY117102_A/mallard/Stralsund/41-4/1981|1981.500:0.0110016264):0.003334509925,H5N3_Avian_GQ227553_A/duck/Altai/1285/1991|1991.619:0.01509504739):0.002966415005,(H5N2_Avian_KF435065_A/finch/England/2051/1991|1991.140:0.01717519355,H3N8_Equine_M63786_A/equine/Jilin/1/1989|1989.500:0.01827909074):0.006341369073):0.009657542889):0.001310028034):0.001252786547,(((((((((((((((((H6N1_Avian_CY109267_A/duck/Guangxi/3333/2006|2006.704:0.002054107116,H6N2_Avian_CY109619_A/duck/Guangxi/1533/2007|2007.285:0.001987385047):0.0004502460953,H6N2_Avian_CY109251_A/duck/Guangxi/2140/2006|2006.452:0.0002193429786):0.001515643842,H6N8_Avian_CY109259_A/duck/Guangxi/2736/2006|2006.534:0.001856737815):0.001682531944,((H6N2_Avian_CY109315_A/duck/Hunan/2110/2006|2006.285:0.001882386001,H3N8_Avian_CY100634_A/Mallard/SanJiang/90/2006|2006.500:0.006982601541):0.0004988600915,H6N1_Avian_HM145072_A/mallard/Jiangxi/13228/2005|2005.500:0.002198971294):0.0008847052258):0.001030842118,H4N6_Avian_JX454772_A/wild_bird/Korea/YS109/2007|2007.038:0.00693894256):0.003431167022,((H6N5_Avian_HM145209_A/duck/Hunan/5613/2003|2003.500:0.003876619298,H6N2_Avian_CY109675_A/duck/Guizhou/5482/2007|2007.786:0.00083376059):0.001363716001,H4N6_Avian_CY111607_A/duck/Shanghai/Y20/2006|2006.701:0.006474553094):0.000283466718):0.001298515568,((((H7N9_Avian_KF259742_A/duck/Jiangxi/3230/2009|2009.500:-0.0001980604066,H7N9_Avian_KF259738_A/duck/Jiangxi/3141/2009|2009.500:0.0008682543622):0.00415867575,H4N6_Avian_LC367459_A/duck/Mongolia/637/2010|2010.658:-9.829096679e-05):0.004105937338,(H3N6_Avian_LC339882_A/duck/Mongolia/146/2010|2010.655:0.004446400601,H4N2_Avian_KU160827_A/chicken/Shandong/S2510/2012|2012.340:0.00301690319):0.001495552949):0.008789859448,H6N8_Avian_HM145230_A/duck/Hunan/3748/2004|2004.500:0.01106679763):0.0008582725038):0.0006008842483,(H6N6_Avian_CY109715_A/duck/Yunnan/1330/2007|2007.200:0.0001682214746,H6N8_Avian_CY109635_A/duck/Guizhou/1073/2007|2007.123:0.001173896249):0.006046933521):0.0004076192302,((H4N6_Avian_KU160980_A/duck/Hunan/S1012/2009|2009.167:0.007713278714,H3N8_Avian_LC367363_A/duck/Mongolia/444/2010|2010.658:0.01095533227):0.005640568954,H6N2_Avian_CY109643_A/duck/Guizhou/1088/2007|2007.123:0.003381386058):0.0001819187601):0.001555206185,((H6N1_Avian_HM145067_A/mallard/Jiangxi/7787/2003|2003.500:0.005227041928,H7N8_Avian_KF259809_A/wild_duck/Jiangxi/9157/2005|2005.500:0.01201948964):0.0006951118193,(H4N6_Avian_JX454732_A/wild_bird/Korea/GS26/2006|2006.123:0.0156436153,H6N8_Avian_HM145231_A/mallard/Jiangxi/6285/2004|2004.500:0.008064050083):0.001523874896):0.00168445449):0.002014282231,((((H10N6_Avian_KP287815_A/migratory_duck/Jiangxi/9334/2005|2005.816:0.000149702324,H7N3_Avian_KF259810_A/wild_duck/Jiangxi/10179/2005|2005.500:0.003228777389):0.0005321145255,H10N6_Avian_KP287823_A/migratory_duck/Jiangxi/10974/2005|2005.863:0.002173006705):0.004105334745,H10N2_Avian_KP287807_A/migratory_duck/Jiangxi/10861/2005|2005.863:0.002009201061):0.002256848193,(H10N8_Avian_KP287935_A/migratory_duck/Jiangxi/593/2005|2005.022:0.001627484701,H10N8_Avian_KP287927_A/duck/Jiangxi/2039/2005|2005.093:0.003088480735):0.002551343528):0.008478024887):0.002567368413,((((((((H6N5_Avian_HM145210_A/duck/Guangxi/1455/2004|2004.500:0.001720756683,H6N5_Avian_HM145214_A/duck/Hunan/748/2005|2005.500:0.00165772303):0.0002417202886,H6N2_Avian_HM145189_A/duck/Guangxi/3459/2005|2005.500:0.002451365326):0.002961696186,H6N5_Avian_HM145213_A/duck/Guangxi/585/2005|2005.500:0.006650595678):0.0007942157587,H11N9_Avian_GQ169501_A/Baikal_teal/Hongze/14/2005|2005.123:0.002608057981):0.0005973197312,H6N2_Avian_CY109227_A/duck/Guangxi/1074/2006|2006.200:0.006592159249):0.002566589602,H4N6_Avian_AB304148_A/duck/Shiga/8/2004|2004.500:0.01062605853):0.0002489476385,(H6N2_Avian_HM145192_A/chicken/Hunan/989/2005|2005.500:0,H6N2_Avian_HM145191_A/duck/Hunan/908/2005|2005.500:0):0.006045660784):0.000825253834,(((((H6N1_Avian_CY109299_A/duck/Guizhou/1426/2006|2006.200:0.0008017140728,H6N2_Avian_CY109291_A/duck/Guizhou/1084/2006|2006.123:-0.0001321867935):0.003973011223,H5N1_Avian_KC690157_A/domestic_green-winged_teal/Hunan/3450/2006|2006.203:0.005566967361):0.00350087577,(H5N2_Avian_KP792301_A/duck/Taiwan/DV413/2006|2006.570:-0.0002225850799,H5N2_Avian_KP792309_A/duck/Taiwan/DV518/2006|2006.682:0.002232859137):0.008961224642):0.002350773577,H4N6_Avian_KU160988_A/duck/Hunan/S1166/2010|2010.167:0.005937183358):0.0006662827663,H8N4_Avian_EF061123_A/duck/Yangzhou/02/2005|2005.500:0.009703633507):0.004960673445):0.001711385496):0.002368111332,H3N8_Avian_AB593456_A/chicken/Vietnam/G14/2008|2008.038:0.01903076757):0.0009890879504,(((((((((((H2N3_Avian_KC899740_A/wild_duck/SH17-1/2008|2008.953:0.002691413528,H2N3_Avian_KC899741_A/wild_duck/SH17-34/2008|2008.953:0.005453864301):0.000398504127,H4N6_Avian_KU160940_A/duck/Henan/S1091/2010|2010.167:0.005731379483):0.0001704087895,H7N7_Avian_KM922678_A/lesser_white-fronted_goose/HuNan/412-3Y/2010|2010.786:0.004596856517):0.0009756016868,H6N2_Avian_KJ200704_A/chicken/Hunan/S4191/2009|2009.885:0.002577783811):0.001505968859,(H4N6_Avian_CY146549_A/duck/Hunan/S11090/2012|2012.227:0.00205027652,H4N6_Avian_CY146557_A/duck/Hunan/S11200/2012|2012.227:-3.459649678e-05):0.005618550419):0.001369299115,(H4N8_Avian_KU160956_A/duck/Hubei/S2114/2012|2012.419:0.007622543452,H4N8_Avian_KC683704_A/duck/Nanjing/1102/2010|2010.871:0.003984448142):0.0007991581729):0.0008881889722,(((((((H1N1_Avian_KU881705_A/Anseriformes/Anhui/L25/2014|2014.973:0.001573592351,H1N2_Avian_KU881697_A/Anseriformes/Anhui/L6/2014|2014.986:0.001781978806):0.004138395774,H6N2_Avian_KU143389_A/wild_bird/Wuhan/WHHN40/2014|2014.953:-0.0007463648473):0.000878433643,H9N2_Avian_JX437689_A/egret/Hunan/1/2012|2012.011:0.0004884002307):0.0002619830199,H9N2_Avian_KF971982_A/wild_waterfowl/Dongting/C2150/2011|2011.833:-0.0002697246916):0.0002214892289,H9N2_Avian_KJ013298_A/bean_goose/Korea/220/2011|2011.775:0.001122071897):0.0001322975801,H9N2_Avian_KF972022_A/wild_waterfowl/Dongting/C4317/2012|2012.162:0.0005399413101):0.001114308392,(H9N2_Avian_KP336380_A/northern_pintail/Alaska/2011-0703/2011|2011.745:9.85160954e-05,H9N2_Avian_KP336388_A/emperor_goose/Alaska/2011-0713/2011|2011.726:-9.85160954e-05):0.0009049858844):0.005984425037):0.002412527782,(H4N6_Avian_KU161084_A/goose/Jiangsu/S2433/2011|2011.438:0.0008109105562,H4N6_Avian_KU161004_A/duck/Jiangsu/S2447/2011|2011.419:-0.000141383277):0.009384867439):0.001188510686,((((((H11N9_Avian_AB593464_A/duck/Vietnam/G30/2008|2008.038:0.005989379664,H3N6_Avian_GQ907329_A/red_crested_pochard/Mongolia/1915/2006|2006.715:0.003601931308):0.0003423990965,H6N2_Avian_AB593440_A/Muscovy_duck/Vietnam/G33/2007|2007.704:0.005068718272):0.0008064257263,H6N9_Avian_CY109683_A/duck/Hunan/1590/2007|2007.534:0.006067650833):0.001806769645,(H1N1_Avian_KJ764735_A/duck/Korea/372/2009|2009.953:0.00564743198,H5N1_Avian_JX497769_A/wild_duck/Korea/SNU50-5/2009|2009.737:0.005249946641):0.00416268477):0.001856794461,((((H3N8_Avian_KJ764715_A/goose/Guangxi/020G/2009|2009.367:0.001677454512,H3N6_Avian_KM186124_A/pigeon/Guangxi/020P/2009|2009.367:-0.0003326551867):0.0004299180311,H3N2_Avian_KT022239_A/chicken/Guangxi/015C10/2009|2009.285:0.00225896855):0.002235461174,H3N2_Avian_KT022263_A/chicken/Guangxi/073C2/2010|2010.534:0.007312455685):0.005109448522,H4N6_Avian_JX454756_A/wild_duck/Korea/SH5-60/2008|2008.786:0.006722344268):0.0006197923866):0.001096305458,H11N2_Avian_JX499151_A/chicken/Nanjing/908/2009|2009.162:0.01592129979):0.002778363469):0.003999495438,H11N9_Avian_KF259799_A/duck/Yunnan/1282/2007|2007.500:0.01782356038):0.0008119474126,H11N9_Avian_KF259775_A/duck/Jiangxi/21714/2011|2011.500:0.01991586764):0.002775796559):0.003870146373,((((((H6N6_Avian_KJ200888_A/duck/Hunan/S4273/2010|2010.940:0.003945203168,H6N2_Avian_KT423156_A/duck/Zhejiang/727038/2014|2014.534:0.009769839972):0.0008026780676,H6N6_Avian_LC042082_A/duck/Yamagata/061004/2014|2014.805:0.008239883976):0.002623268627,H6N2_Avian_KJ200880_A/duck/Hunan/S3047/2009|2009.803:0.002801004401):0.001877305337,(((H6N2_Avian_KT423155_A/duck/Zhejiang/727042/2014|2014.534:-1.40597128e-17,H6N6_Avian_KU050786_A/chicken/Zhejiang/727028/2014|2014.567:1.40597128e-17):-1.125055297e-16,H6N6_Avian_KU050782_A/chicken/Zhejiang/727009/2014|2014.567:1.125055297e-16):0.009419802778,H6N6_Avian_KY415769_A/duck/Ganzhou/GZ148/2016|2016.071:0.00579014934):0.00571682114):0.0008611437815,((H6N6_Avian_KU143386_A/turtledove/Wuhan/HKBJ62/2015|2015.038:0.002304814697,H6N6_Avian_KP285310_A/duck/Jiangxi/10304/2013|2013.186:0.0003788132973):0.001186726255,H6N6_Avian_KY415747_A/duck/Hubei/ZYSYF8/2015|2015.871:0.004923228615):0.009168189165):0.006000729811,(((((H6N6_Avian_KJ200696_A/chicken/Hunan/S3003/2009|2009.778:0.0003731145226,H6N6_Avian_JF965182_A/chicken/Eastern_China/49/2010|2010.619:0.005695693196):0.003521839919,H6N6_Avian_KJ200768_A/duck/Guangdong/S1155/2011|2011.184:0.007473850061):0.0009658352979,H6N2_Avian_KJ200896_A/duck/Hunan/S4386/2009|2009.978:0.00585485711):0.002465033292,((H6N2_Avian_CY109707_A/duck/Jiangxi/7348/2007|2007.953:0.00140249318,H6N2_Avian_CY109699_A/duck/Jiangxi/5178/2007|2007.871:0.0006077808774):0.009309955425,H6N2_Avian_CY109331_A/duck/Jiangxi/5748/2006|2006.619:0.01084252667):7.361044592e-05):0.002022626573,H6N6_Avian_CY146621_A/duck/Hunan/S1661/2012|2012.225:0.01223525743):0.0009458636459):0.007792794067):0.003342683222,(((((((((((((H6N6_Avian_KJ200640_A/chicken/Guangdong/S1311/2010|2010.167:-0.0001729175822,H6N6_Avian_KJ200656_A/chicken/Guangdong/S1414/2010|2010.173:0.0008431115378):8.650334402e-05,H6N2_Avian_KJ200648_A/chicken/Guangdong/S1312/2010|2010.167:-8.650334402e-05):4.327081309e-05,H6N2_Avian_KJ200736_A/duck/Guangdong/S1328/2010|2010.167:-4.327081309e-05):0.0001907367995,H6N2_Avian_KJ200928_A/goose/Guangdong/S1384/2010|2010.167:0.0004787904797):0.003499650007,(H6N6_Avian_KJ200904_A/duck/Zhejiang/S1023/2010|2010.167:0.002590836327,H6N6_Avian_KJ200936_A/goose/Guangdong/S4362/2009|2009.978:0.001442718303):0.0005720764425):9.726722572e-05,H6N2_Avian_KJ200752_A/duck/Guangdong/S1566/2009|2009.173:-0.0001130424217):0.001659365608,(H6N6_Avian_KJ200784_A/duck/Guangdong/S3180/2010|2010.781:0.0005698163018,H6N6_Avian_KJ200912_A/duck/Zhejiang/S1134/2011|2011.184:0.001442520021):0.002935236816):0.002339427448,H6N6_Avian_KJ200920_A/duck/Zhejiang/S4204/2010|2010.940:0.008792866352):0.002258418562,(((H6N1_Avian_KT266927_A/duck/Guangxi/105/2011|2011.704:0.003171769361,H6N6_Avian_JX304773_A/duck/Guangxi/GXd-7/2011|2011.036:0.00290643686):0.002197466997,H6N8_Avian_KT266943_A/duck/Guangxi/113/2012|2012.203:0.01021017102):0.001351285327,((H6N6_Avian_AB983231_A/duck/Vietnam/LBM678/2014|2014.422:0.001898091817,H6N6_Avian_LC028169_A/muscovy_duck/Vietnam/LBM601/2014|2014.277:0.000114219862):0.002857781337,H6N6_Avian_LC028145_A/muscovy_duck/Vietnam/LBM541/2013|2013.940:0.003955667265):0.006335226788):0.003455376029):0.007210480673,((((((H6N2_Avian_KJ200840_A/duck/Hubei/S1366/2009|2009.173:0.004989083423,H6N6_Avian_KJ200760_A/duck/Guangdong/S1663/2009|2009.173:0.00728387174):0.0007711870244,H6N2_Avian_KJ200816_A/duck/Guangdong/S4192/2008|2008.770:0.003986570486):0.001988174769,H6N6_Avian_KJ781229_A/duck/Guangdong/C120/2011|2011.500:0.009741241432):0.001144275088,((H6N6_Avian_KJ200688_A/chicken/Guangxi/S4381/2010|2010.937:0,H6N6_Avian_KJ200832_A/duck/Guangxi/S4111/2010|2010.940:0):0.004207740489,H6N2_Avian_JX297580_A/duck/Guangxi/GXd-3/2009|2009.633:0.006679100605):0.007633547572):0.0005384886676,(((H6N2_Avian_KT266967_A/duck/Guangxi/121/2012|2012.575:0.002299098014,H6N2_Avian_KT266959_A/chicken/Guangxi/121/2012|2012.575:0.001736687357):0.000579462525,H6N2_Avian_KT266951_A/goose/Guangxi/115/2012|2012.244:9.049319051e-05):0.0017159254,H6N2_Avian_KT266935_A/goose/Guangxi/105/2011|2011.704:0.0009869433663):0.01213029197):0.0008803103417,(H6N2_Avian_KT266999_A/duck/Guangxi/132/2013|2013.195:0.004976267259,H6N2_Avian_KJ200664_A/chicken/Guangdong/S1453/2010|2010.173:0.00455009362):0.007993571699):0.001968388631):0.00498664871,(((((((H6N2_Avian_HM145180_A/duck/Shantou/13468/2005|2005.500:0.0001476943893,H6N2_Avian_CY109443_A/duck/Shantou/10776/2006|2006.452:0.003218283144):0.0005558420513,H6N2_Avian_CY110327_A/duck/Shantou/9414/2006|2006.367:0.002150675908):0.0006421241951,H6N6_Avian_CY109435_A/wild_duck/Shantou/9466/2006|2006.367:0.002071822246):0.00193533774,(H6N2_Avian_CY109747_A/duck/Shantou/1080/2007|2007.452:0.004232045293,H6N6_Avian_CY109755_A/duck/Shantou/1240/2007|2007.534:0.003889078654):0.001675627389):0.001695649648,((H6N6_Avian_CY110950_A/duck/Hubei/2/2010|2010.386:0.002247477689,H6N6_Avian_CY110942_A/duck/Hubei/10/2010|2010.386:0.0004394393599):0.0008517290048,H6N2_Avian_KJ200848_A/duck/Hubei/S1114/2009|2009.173:0.0004943515774):0.009812870125):0.00019996578,H6N6_Avian_CY110415_A/duck/Shantou/17081/2006|2006.704:0.007632296672):0.002090531779,H6N6_Avian_KJ200680_A/chicken/Guangxi/S4029/2010|2010.937:0.01958970544):0.001724860844):0.001242234181,H6N6_Avian_CY109731_A/duck/Shantou/358/2007|2007.367:0.02111812663):0.005942710121,H6N6_Avian_KU762360_A/duck/Guizhou/013/2014|2014.778:0.01700300799):0.003799485284):0.007339010952,H4N8_Avian_KU160804_A/chicken/Guangdong/S1010/2010|2010.167:0.03522217929):0.007529390427):0.000246364092,((((((((((((((((H3N8_Avian_KX978282_A/dunlin/Netherlands/3/2007|2007.578:0,H3N8_Avian_CY041349_A/turnstone/Netherlands/1/2007|2007.500:0):0.001382432078,H7N7_Avian_KX979278_A/mallard_duck/Netherlands/82/2008|2008.959:0.00744753636):0.003017565936,H6N2_Avian_CY041365_A/Eurasian_wigeon/Sweden/1/2004|2004.500:0.001770919032):0.0005980255591,(H12N5_Avian_CY184002_A/mallard/Sweden/343/2002|2002.830:0.0003590647541,H2N5_Avian_CY122070_A/mallard/Sweden/30/2002|2002.500:0.0003104625252):0.002111848731):0.0005441458109,H2N2_Avian_MF146349_A/mallard_duck/Netherlands/33/2011|2011.811:0.00769994829):0.001371775335,(((H12N5_Avian_MF147377_A/mallard_duck/Netherlands/4/2011|2011.581:0.00429778228,H7N7_Avian_KX979022_A/mallard_duck/Netherlands/1/2011|2011.145:0.001789612991):0.001686931681,H6N8_Avian_KX978341_A/greater_white-fronted_goose/Netherlands/4/2010|2010.093:0.001019586279):0.002023994935,H3N2_Avian_MF146432_A/mallard_duck/Netherlands/14/2011|2011.701:0.006212775905):0.003529639997):0.001110350595,H8N4_Avian_CY183468_A/mallard/Sweden/4486/2004|2004.556:0.006412569474):0.0007934339577,H10N4_Avian_CY183721_A/mallard/Sweden/51548/2006|2006.795:0.0065977454):0.0009230008128,(H10N4_Avian_CY183672_A/mallard/Sweden/4411/2004|2004.460:0.007595611736,H11N9_Avian_CY060295_A/mallard/Sweden/48/2002|2002.868:0.003985039593):0.002516563227):0.0009763071544,(((H4N6_Avian_KX977654_A/bewicks_swan/Netherlands/3/2007|2007.929:0.004129657262,H5N2_Avian_KX977690_A/Eurasian_wigeon/Netherlands/1/2009|2009.693:0.004700311175):0.001045097957,H4N6_Avian_MF682855_A/mallard_duck/Netherlands/70/2008|2008.951:0.003058588301):0.0006294839668,(H2N3_Avian_CY122295_A/mallard/Netherlands/29/2010|2010.500:0.005375676086,H2N3_Avian_MF146033_A/mallard_duck/Netherlands/25/2011|2011.759:0.00416367106):0.004255884453):0.004810370239):0.0005691663739,((H6N1_Avian_KX979526_A/greater_white-fronted_goose/Netherlands/1/2010|2010.052:0.00220649955,H5N2_Avian_KX978058_A/mallard_duck/Netherlands/5/2009|2009.088:0.002517713064):0.000601778216,H5N3_Avian_CY047047_A/breeder_duck/France/090045b/2009|2009.500:0.003461438074):0.01237455686):0.001285154253,((H6N8_Avian_KX979176_A/greater_white-fronted_goose/Netherlands/1/2011|2011.008:0.00594395294,H6N2_Avian_CY041397_A/mallard/Netherlands/71/2006|2006.500:0.004297380963):0.001668607833,H7N3_Avian_HM849006_A/tufted_duck/PT/13771/2006|2006.219:0.01219590116):0.003360223756):0.003805700432,((((H4N6_Avian_CY164291_A/mallard/Sweden/1616/2002|2002.945:0.006190601748,H7N3_Avian_CY005847_A/mallard/Netherlands/12/2000|2000.500:0.0005788546986):0.0008411650759,H2N9_Avian_CY122002_A/mallard/Netherlands/13/2001|2001.500:0.001873405423):0.0007921505295,H3N6_Avian_MF959982_A/mallard_duck/Netherlands/3/2001|2001.729:0.001233703854):0.007309435327,H7N7_Avian_CY077011_A/mallard/Netherlands/9/2005|2005.500:0.01242274246):0.004941524706):0.003806874204,((((((((H1N2_Avian_KF013945_A/Muscovy_duck/Guangxi/GXd-3/2012|2012.153:0.002761586702,H1N2_Avian_KF013905_A/sparrow/Guangxi/GXs-1/2012|2012.186:-7.466965264e-05):0.004645476099,H3N2_Avian_KT022303_A/duck/Guangxi/135D20/2013|2013.200:0.005644443711):0.0004289809083,H1N2_Avian_KF013937_A/duck/Guangxi/GXd-2/2012|2012.211:0.003962529941):0.001486150394,(H7N7_Avian_KX061795_A/duck/Hunan/S1161/2010|2010.296:0.006500996736,H4N2_Avian_KU160995_A/duck/Hunan/S2046/2011|2011.419:0.003754608095):0.0009384445411):0.001848459422,(H10N8_Avian_KP862030_A/duck/Hunan/S3137/2009|2009.729:0.009404860092,H4N3_Avian_CY165923_A/mallard/Sweden/101900/2009|2009.868:0.009245599523):0.003043335945):0.002680949949,((H1N1_Avian_LC367499_A/duck/Mongolia/675/2010|2010.658:0.0004239730328,H3N3_Avian_LC367395_A/duck/Mongolia/496/2010|2010.658:0.004300239581):0.01684668426,H10N7_Avian_KU921405_A/duck/Shanxi/3180/2010|2010.953:0.01843862672):0.001472448458):0.0005188182362,((((((H3N2_Avian_MF146386_A/mallard_duck/Netherlands/34/2010|2010.767:0.003134229815,H6N2_Avian_MF146796_A/mallard_duck/Netherlands/12/2011|2011.666:0.002279228966):0.0006037366822,H6N2_Avian_KX978404_A/greater_white-fronted_goose/Netherlands/2/2011|2011.033:0.00413682955):0.0002789313935,H1N1_Avian_KX978342_A/mallard_duck/Netherlands/51/2010|2010.921:0.008644410199):0.0009700703411,H3N8_Avian_KX977768_A/mallard_duck/Netherlands/13/2012|2012.748:0.003283343466):0.002796905642,(H4N6_Avian_JX454716_A/duck/Korea/DY104/2007|2007.953:0.005244838662,H2N3_Avian_CY121986_A/northern_shoveler/Georgia/1/2010|2010.500:0.006392643266):0.004679356041):0.002302567966,H5N2_Avian_KY967701_A/teal/Djankoy/4-17-11/2010|2010.877:0.01535088631):0.002088948808):0.002229393412,H7N1_Avian_KT777912_A/ostrich/South_Africa/OUD/2012|2012.162:0.02314232128):0.00247194333):0.0003530089647,H4N2_Avian_KU161044_A/duck/Sichuan/S4202/2011|2011.871:0.02025429753):0.01008271865,(((H5N1_Avian_CY046137_A/duck/France/05066b/2005|2005.500:0.01009168792,H5N3_Avian_CY046120_A/duck/France/02166/2002|2002.500:0.00224811225):0.007394245165,H6N1_Avian_JQ990780_A/turkey/France/10-040/2010|2010.285:0.01270166665):0.004918866303,H5N3_Avian_CY046151_A/duck/France/06436/2006|2006.216:0.01912529117):0.01834381477):0.006984960125):0.002388054142,(((((((((((((((H4N6_Avian_LC349408_A/duck/Mongolia/372/2010|2010.658:0.005087550243,H4N8_Avian_KU161076_A/goose/Hunan/S2466/2011|2011.438:0.001697240024):0.001290106145,(H4N6_Avian_LC339780_A/duck/Mongolia/1099/2009|2009.666:-0.0001337258039,H4N6_Avian_LC339788_A/duck/Mongolia/1117/2009|2009.666:0.0008032530832):0.001419753675):0.0009788895478,((H3N2_Avian_LC053469_A/duck/Quang_Ninh/90c112/2013|2013.430:0.003061054802,H7N8_Avian_KF259759_A/wild_duck/Jiangxi/19615/2009|2009.500:0.0009805974097):0.0005403931572,H11N9_Avian_KF259772_A/duck/Guizhou/1078/2011|2011.500:0.003525428073):0.0007568820729):0.001749640791,H4N2_Avian_CY076893_A/duck/Guangxi/912/2008|2008.200:0.006482986678):0.001560346931,(H6N2_Avian_JF965181_A/chicken/Eastern_China/45/2007|2007.452:0.000841678529,H6N2_Avian_JF965179_A/chicken/Eastern_China/43/2007|2007.452:-0.0001714845734):0.006032230353):0.001234163557,(((H10N5_Avian_KP288015_A/migratory_duck/Jiangxi/6847/2003|2003.899:0.008533281461,H6N1_Avian_DQ376754_A/duck/Taiwan/A68/03|2003.500:0.009418704439):0.001199729267,(H6N8_Avian_CY109611_A/duck/Guangxi/1330/2007|2007.285:0,H6N8_Avian_CY109603_A/duck/Guangxi/890/2007|2007.200:0):0.005621201192):0.001427320589,H4N1_Swine_JX878676_A/swine/HuBei/06/2009|2009.392:0.00402670205):0.002417943383):0.002461555009,(((((H6N2_Avian_JF965217_A/duck/Eastern_China/54/2002|2002.953:0.005048356988,H6N2_Avian_JF965210_A/duck/Eastern_China/53/2002|2002.871:0.002422693992):0.0006515695785,H6N2_Avian_JF965212_A/duck/Eastern_China/57/2003|2003.704:-5.974192913e-06):0.0004259779109,H6N2_Avian_JF965214_A/duck/Eastern_China/59/2003|2003.871:-0.0004292348039):0.006063971028,(H6N2_Avian_JF965198_A/duck/Eastern_China/31/2004|2004.871:0.001593446798,H6N2_Avian_JF965197_A/duck/Eastern_China/29/2004|2004.871:-0.0002534583006):0.006286447877):0.0003611062678,H5N1_Avian_AB212281_A/duck/Yokohama/aq10/2003|2003.500:0.01142981788):0.003496079439):0.00230707216,H6N2_Avian_CY109347_A/duck/Yunnan/3136/2006|2006.452:0.01506302102):0.006014047262,(H2N9_Avian_CY117198_A/Duck/Nanchang/2-0485/2000|2000.129:0,H2N9_Avian_CY005433_A/duck/Nanchang/2-0486/2000|2000.129:0):0.01391543778):0.001813059425,(((((((H5N3_Avian_GQ227606_A/duck/Primorie/2633/2001|2001.644:0.001537491295,H6N8_Avian_JF965207_A/duck/Eastern_China/50/2002|2002.619:0.005226555496):0.0002105302168,H5N2_Avian_GQ162790_A/duck/Primorie/2621/2001|2001.644:0.0004554456991):0.0007106418132,H7N1_Avian_AB268554_A/duck/Mongolia/47/2001|2001.500:0.008557007521):0.001955410481,H6N8_Avian_HM145228_A/duck/Hunan/1469/2002|2002.500:0.0105589604):0.007853837262,H2N3_Avian_LC371811_A/duck/Hokkaido/17/2001|2001.759:0.01378148948):0.001268598847,H6N8_Avian_CY109323_A/duck/Hunan/4056/2006|2006.619:0.0163179165):0.0006399257422,(((H3N9_Avian_KF259812_A/duck/Guangdong/455/2000|2000.500:0.008675759023,H6N2_Avian_HM145090_A/wild_duck/Shantou/2395/2001|2001.500:0.01290791388):0.001120954972,H6N8_Avian_EF597347_A/wild_duck/Shantou/1737/2000|2000.500:0.01008502802):0.001193753727,((H2N9_Avian_KF259811_A/duck/Guangdong/707/2000|2000.500:-5.931618537e-05,H2N8_Avian_CY117376_A/wild_duck/Shantou/992/2000|2000.000:0.0007288434646):0.002336881178,H6N9_Avian_HM145233_A/wild_duck/Shantou/311/2001|2001.500:0.001706098903):0.006838956306):0.002931075033):0.0004835648663):0.00265315757,((((((((H10N5_Avian_CY183826_A/mallard/Sweden/69792/2007|2007.863:-0.0002135468862,H10N6_Avian_CY183818_A/mallard/Sweden/69777/2007|2007.863:0.001553268121):0.004742794126,H6N2_Avian_KX978576_A/greater_white-fronted_goose/Netherlands/8/2009|2009.995:0.007595580831):0.0001169186081,(H9N2_Avian_CY093097_A/quail/Lebanon/273/2010|2010.619:-0.0002601271208,H9N2_Avian_CY093089_A/quail/Lebanon/272/2010|2010.619:0.001599848356):0.003960281666):0.001156061212,H3N6_Avian_MF682752_A/mallard_duck/Netherlands/6/2008|2008.638:0.006414965974):0.001482758148,H7N1_Avian_KX978684_A/mallard_duck/Netherlands/60/2008|2008.786:0.006260014624):0.001067266186,H6N8_Avian_CY109651_A/duck/Guizhou/1560/2007|2007.200:0.009064965507):0.0009957614029,(H4N6_Avian_CY166067_A/mallard/Sweden/105137/2009|2009.904:0.0007688566765,H4N9_Avian_CY165753_A/mallard/Sweden/101294/2009|2009.849:-9.932939725e-05):0.006932972706):0.001323707019,H5N2_Avian_CY034761_A/mallard/Italy/4223-2/2006|2006.860:0.007453145319):0.009839487652):0.001633365652,((H2N2_Avian_CY121970_A/mallard/Netherlands/31/2006|2006.500:0.005248403183,H6N2_Avian_KX978315_A/mallard_duck/Netherlands/3/2008|2008.016:0.007795232054):0.002273775949,H10N7_Avian_KX977888_A/mallard_duck/Netherlands/2/2011|2011.181:0.005297768127):0.00848437191):0.003544501232,(((((((H6N6_Swine_JQ815879_A/swine/Yangzhou/080/2009|2009.038:0.001538590893,H6N6_Avian_GU324775_A/duck/Jiangsu/022/2009|2009.038:-0.0001996085067):9.996601641e-05,H6N6_Avian_JF965185_A/duck/Eastern_China/3/2009|2009.038:-9.996601641e-05):6.156240327e-05,H6N6_Avian_JF965190_A/duck/Eastern_China/8/2009|2009.285:0.0006089215402):0.001728688818,(H6N6_Avian_JF965196_A/duck/Eastern_China/16/2010|2010.285:-0.0002359405667,H6N6_Avian_JF965216_A/goose/Eastern_China/17/2010|2010.285:0.001574922953):0.003016754454):0.003407211856,(H6N2_Avian_JF965201_A/duck/Eastern_China/39/2007|2007.200:0,H6N2_Avian_JF965200_A/duck/Eastern_China/38/2007|2007.200:0):0.003411857528):0.002603397287,(H6N2_Avian_JF965204_A/duck/Eastern_China/46/2008|2008.285:0.001890558791,H6N2_Avian_JF965184_A/duck/Eastern_China/2/2008|2008.953:0.003509734167):0.007133957071):0.004322531731,((H6N2_Avian_KT423152_A/chicken/Zhejiang/77025/2014|2014.534:0,H6N2_Avian_KT423151_A/chicken/Zhejiang/77024/2014|2014.534:0):0.0009205151744,H6N6_Avian_KU050789_A/chicken/Zhejiang/514158/2015|2015.364:0.003119006831):0.01421434615):0.01611434363):0.005624142676,(((((((((((((H6N2_Avian_KX978754_A/Eurasian_wigeon/Netherlands/1/2006|2006.970:0.004872392598,H8N4_Avian_CY041261_A/common_teal/Netherlands/1/2005|2005.500:0.0005282634455):0.0003126365741,H12N5_Avian_CY184058_A/mallard/Sweden/68529/2007|2007.789:0.003798401659):0.0008064887521,H6N2_Avian_KX978926_A/greater_white-fronted_goose/Netherlands/6/2010|2010.893:0.007439714201):0.001795641916,((H11N9_Avian_CY184344_A/mallard/Sweden/80011/2008|2008.877:2.262274563e-17,H4N2_Avian_CY165453_A/mallard/Sweden/79976/2008|2008.874:-2.262274563e-17):-3.017166606e-17,H4N6_Avian_CY165621_A/mallard/Sweden/80195/2008|2008.885:3.017166606e-17):0.004019146139):0.003275001121,(((H10N9_Avian_CY184627_A/mallard/Sweden/936/2002|2002.877:0.003514943937,H9N2_Avian_CY184120_A/mallard/Sweden/4932/2004|2004.827:0.005330289742):0.000910998263,H4N6_Avian_CY076987_A/dunlin/Sweden/1/2005|2005.500:0.007313785974):0.004220468215,H10N1_Avian_CY183954_A/mallard/Sweden/105501/2009|2009.918:0.008039417792):0.001326090618):0.0005730087845,((((H11N9_Avian_MF147542_A/common_teal/Netherlands/7/2005|2005.953:0.001106441638,H11N9_Avian_CY077059_A/mallard/Netherlands/42/2006|2006.500:0.002256150089):0.002557247429,H5N3_Avian_CY046143_A/mallard/France/061054/2006|2006.849:0.001516132162):0.0001510339305,H3N8_Avian_KX979596_A/mallard_duck/Netherlands/34/2006|2006.693:0.0005128088793):0.006321960814,((H5N9_Avian_KU320888_A/guinea_fowl/France/150207n/2015|2015.921:0.001382716974,H5N9_Avian_KX014887_A/duck/France/150236/2015|2015.932:0.001995762739):0.001083886228,H5N9_Avian_KX014895_A/duck/France/150289/2015|2015.937:0.002971819749):0.0242013076):0.00380622301):0.003651194652,(H6N8_Avian_KX978526_A/mallard_duck/Netherlands/16/2007|2007.871:0.001476065049,H9N2_Avian_CY184152_A/mallard/Sweden/67860/2007|2007.833:0.001882982616):0.01007876607):0.001857093712,((((H2N2_Avian_CY121962_A/white-fronted_goose/Netherlands/22/1999|1999.500:0.005133800061,H2N3_Avian_CY121994_A/mallard/Netherlands/14/2001|2001.500:0.003692898063):0.0003917998101,(H7N2_Avian_CY031031_A/duck/Italy/4609/2003|2003.500:0.001752938038,H7N2_Avian_CY021512_A/quail/Italy/4610/2003|2003.500:0.002963027397):0.01726783967):0.001203453487,((H7N7_Human_AY342425_A/Netherlands/219/2003|2003.500:-5.92894545e-06,H7N7_Avian_AJ620352_A/chicken/Germany/R28/03|2003.500:0.000676122901):0.0002129821734,(H7N7_Avian_AB438942_A/chicken/Netherlands/2586/2003|2003.500:0,H7N7_Avian_AY342427_A/chicken/Netherlands/1/03|2003.500:0):0.0004594174894):0.006538263392):0.001120497799,H4N6_Avian_MF148125_A/mallard_duck/Netherlands/9/2001|2001.814:0.005587395785):0.004799067999):0.00090173669,H5N3_Avian_AB562341_A/whistling_swan/Shimane/580/2002|2002.932:0.01782807475):0.003067094516,((((((H5N2_Avian_JX069082_A/ostrich/South_Africa/AI2114/2011|2011.167:0.001175278356,H5N2_Avian_JX069098_A/ostrich/South_Africa/AI2512/2011|2011.548:0.002864243649):0.00295525356,(H7N1_Avian_KT777805_A/sacred_ibis/South_Africa/120701/2012|2012.496:0.0001935808485,H7N1_Avian_KT777904_A/ostrich/South_Africa/ORD/2012|2012.162:0.002495198904):0.004585400471):0.001910574642,H7N8_Avian_KT777833_A/shelduck/South_Africa/DLH/2012|2012.496:0.008113711445):0.008754124943,H1N8_Avian_GQ404708_A/Egyptian_goose/South_Africa/AI1448/2007|2007.425:0.01306305786):0.005642954444,H4N8_Avian_EF041498_A/duck/South_Africa/1233A/2004|2004.500:0.007351538103):0.01779048308,((H5N2_Avian_CY021528_A/turkey/Italy/1258/2005|2005.500:0,H5N2_Avian_CY022632_A/turkey/Italy/1325/2005|2005.500:0):0.01409846604,H1N1_Avian_MF146528_A/mallard_duck/Netherlands/12/2005|2005.795:0.008853895489):0.005876879135):0.001472192425):0.00219922143,((H11N9_Avian_CY060191_A/common_teal/Netherlands/9/2000|2000.904:0.008884453407,H2N1_Avian_CY122018_A/mallard/Sweden/88/2002|2002.500:0.009123204805):0.002869017634,H4N2_Avian_CY164259_A/mallard/Sweden/906/2002|2002.877:0.01412235182):0.004542302088):0.002417450485,H10N7_Avian_CY076948_A/mallard/Netherlands/02/2000|2000.500:0.01432673984):0.004933542165,H10N3_Avian_CY146565_A/duck/Hunan/S11205/2012|2012.227:0.01963390437):0.007912304162):0.001310290877,(((((((((((((((((((H5N8_Avian_KU201841_A/Northern_pintail/Washington/196271/2014|2014.992:0.0007800594772,H5N8_Avian_KU201905_A/peregrine_falcon/Washington/196426/2014|2014.992:-0.000110532198):5.527962471e-05,H5N8_Avian_KP307985_A/gyrfalcon/Washington/41088-6/2014|2014.934:-5.527962471e-05):2.764501673e-05,H5N8_Avian_KU201881_A/American_wigeon/Washington/195198/2014|2014.956:-2.764501673e-05):1.382589374e-05,H5N8_Avian_KP739414_A/guinea_fowl/Oregon/41613-1/2014|2014.956:-1.382589374e-05):6.914640392e-06,H5N8_Avian_KP739406_A/chicken/Oregon/41613-2/2014|2014.956:-6.914640392e-06):0.0001511299293,(((H5N8_Avian_KU201793_A/chicken/California/15-004912/2015|2015.099:-8.927220233e-05,H5N8_Avian_KU201769_A/mallard/Idaho/AH0005954/2014|2014.973:0.0007587994815):4.465440265e-05,H5N8_Avian_KU201801_A/bald_eagle/Idaho/15-002892-2/2015|2015.052:-4.465440265e-05):2.233265363e-05,H5N8_Avian_KU201761_A/mallard/Nevada/AH0006855/2015|2015.060:-2.233265363e-05):0.0005176973639):0.0003174266387,(H5N8_Avian_KU201617_A/American_wigeon/Utah/AH0007824/2015|2015.003:0.0005759906826,H5N8_Avian_KU201689_A/mallard/Idaho/AH0008597/2015|2015.016:9.353659663e-05):0.0003526607638):0.0006080511563,((((((((H5N1_Avian_KU201857_A/American_wigeon/Washington/196336/2015|2015.003:0,H5N1_Avian_KP739422_A/American_green-winged_teal/Washington/195750/2014|2014.992:0):0.0005538858667,H5N1_Avian_KU201865_A/American_wigeon/Washington/196340/2015|2015.003:0.0007858353681):0.0001055868337,H5N1_Avian_KP892992_A/chicken/BC/FAV2/2015|2015.099:-0.0001055868337):0.001314798473,H5N8_Avian_KU201873_A/mallard/Oregon/195536/2014|2014.978:0.002056165878):0.0001757715038,H5N8_Avian_KR150902_A/turkey/California/K1500169-1-2/2015|2015.055:0.000494508301):0.0001364818649,H5N8_Avian_LC026478_A/tundra_swan/Tottori/C6nk/2014|2014.879:0.0005304759559):9.84703915e-05,H5N8_Avian_KU201753_A/American_wigeon/Oregon/AH0012525/2015|2015.047:0.001243993321):0.0001133967384,H5N8_Avian_KU201745_A/Canada_goose/Oregon/AH0012452/2015|2015.047:-0.0001155205953):0.0004013003465):0.0002452792653,H5N8_Avian_KY828734_A/American_wigeon/California/UCD58P/2015|2015.044:0.0004258961685):0.0002384438414,H5N8_Avian_KT388685_A/goose/Taiwan/TNO17/2015|2015.044:0.00312870235):0.00228016281,(((((H5N8_Avian_KJ509141_A/bean_goose/Korea/H328/2014|2014.085:-7.143246488e-06,H5N8_Avian_AB932557_A/chicken/kumamoto/1-7/2014|2014.279:0.0006766705257):3.572509063e-06,H5N8_Avian_KJ509045_A/breeder_chicken/Korea/H122/2014|2014.063:-3.572509063e-06):1.786697661e-06,H5N8_Avian_KJ509117_A/breeder_chicken/Korea/H250/2014|2014.074:-1.786697661e-06):2.542303462e-05,(H5N8_Avian_KJ509021_A/Coot/Korea/H81/2014|2014.058:-0.0001370107354,H5N8_Avian_KJ511813_A/waterfowl/Korea/S005/2014|2014.123:0.000807204691):0.001316886803):0.00150308663,H5N8_Avian_LC027958_A/mandarin_duck/Gifu/2112D001/2014|2014.964:0.00254566182):0.001153349294):0.0007800603857,H5N2_Avian_KP732659_A/duck/Eastern_China/S0131/2014|2014.082:0.002608242432):0.001021663158,((((H5N2_Avian_KX602691_A/duck/Zhejiang/1026109/2015|2015.816:0.003851472895,H5N2_Avian_KY056293_A/chicken/Zhejiang/209/2016|2016.082:0.00359790519):0.001623532537,H5N6_Avian_KY415754_A/duck/Hubei/ZYSYG5/2015|2015.888:0.004540151667):0.001254962275,H5N2_Avian_KX602692_A/chicken/Zhejiang/81643/2015|2015.622:0.00250124538):0.001742020184,H5N2_Avian_KX523695_A/duck/Hubei/SZY250/2016|2016.301:0.002505306777):0.002901043027):0.006396657214,((((((((((((((H5N8_Avian_KT221075_A/goose/Shandong/WFSG1/2014|2014.274:-4.862276659e-05,H5N8_Avian_KT221083_A/goose/Yangzhou/0420/2014|2014.299:0.0007181500458):0.002321382275,H5N8_Avian_KT221067_A/goose/Jiangsu/QD5/2014|2014.156:0.001046699123):0.0006266186477,H5N8_Avian_KX013022_A/duck/Eastern_China/JY/2014|2014.008:0.001393897224):7.332896223e-05,H5N8_Avian_KX013030_A/goose/Eastern_China/CZ/2013|2013.860:0.0005973497208):0.0005383739562,H5N8_Avian_KJ476672_A/duck/Zhejiang/6D18/2013|2013.951:0.0008059281801):0.0004938279233,H5N8_Avian_KP732657_A/duck/Eastern_China/S1210/2013|2013.940:0.002202892593):0.0003871948388,(H5N8_Avian_KJ476671_A/duck/Zhejiang/W24/2013|2013.868:0.003842477426,H5N8_Avian_KJ476658_A/mallard/Shanghai/SH-9/2013|2013.866:0.001553042245):0.000290802002):0.0001735229994,((H5N8_Avian_KU042799_A/goose/Zhejiang/925104/2014|2014.732:-0.0001566772922,H5N6_Avian_KU042789_A/goose/Zhejiang/925106/2014|2014.732:0.0008262045714):0.007421065125,H5N8_Avian_KP732660_A/duck/Eastern_China/S0215/2014|2014.123:0.002162476412):0.00171638447):0.002790595045,H5N8_Avian_KP732653_A/duck/Eastern_China/L1021/2012|2012.803:0.001382357542):0.002692482027,H5N8_Avian_KP732651_A/duck/Eastern_China/L0611/2011|2011.441:0.002099922203):0.0009948140366,(H5N8_Avian_KP732650_A/duck/Eastern_China/L0423/2011|2011.307:-1.515338879e-05,H5N8_Avian_KP732649_A/duck/Eastern_China/L0405/2010|2010.258:0.001354874624):0.000236693739):0.0001823586234,((H5N8_Avian_KT383487_A/duck/Guangdong/s14044/2014|2014.014:0,H5N8_Avian_KT383479_A/goose/Guangdong/s13124/2013|2013.945:0):0.006885138506,H5N8_Avian_KM504102_A/duck/Shandong/Q1/2013|2013.312:0.009525698374):0.004954202887):0.0004341509251,H5N8_Avian_KP732652_A/duck/Eastern_China/L0722/2012|2012.553:0.00179704533):0.0008865982275,H5N2_Avian_JX507356_A/duck/Jiangsu/m234/2012|2012.047:0.003854707303):0.001820317781):0.004467004939,H6N2_Avian_KX518662_A/duck/Beijing/TZ/2014|2014.967:0.01615242181):0.001809429854,H3N2_Avian_KU158912_A/duck/Hebei/B1645-2/2011|2011.500:0.009055756764):0.002884808902,H3N2_Avian_KU158914_A/duck/Hebei/B1647-1/2011|2011.500:0.007350573007):0.008818573683,H5N8_Avian_KU042798_A/goose/Zhejiang/925037/2014|2014.732:0.03068336911):0.0009507171871,(((((((H5N5_Avian_KJ907648_A/duck/Liaoning/LN/2011|2011.162:0.01132637181,H5N5_Avian_JQ973679_A/quail/Jiangsu/k0104/2010|2010.019:0.003761575305):0.007410901131,H5N5_Avian_GU727662_A/duck/Eastern_China/031/2009|2009.038:0.0001851650127):0.002047586219,H5N5_Avian_JQ973687_A/goose/Guangdong/k0103/2010|2010.071:0.00594144463):0.0005808813653,(H5N5_Avian_GU727654_A/duck/Eastern_China/008/2008|2008.953:0.001285142102,H5N1_Avian_GU727670_A/duck/Eastern_China/108/2008|2008.953:5.697562117e-05):0.001229183498):0.001746900661,H5N5_Avian_CY091628_A/duck/Guangdong/wy11/2008|2008.427:0.00173604064):0.0002572384449,H5N5_Avian_CY091644_A/duck/Guangdong/wy24/2008|2008.427:0.005917342544):0.01133020149,((((H4N2_Avian_KC282880_A/duck/Jiangsu/1-15/2011|2011.030:0.0008003008454,H5N2_Avian_JQ041405_A/duck/Eastern_China/1111/2011|2011.038:-0.0001307735662):0.002057020604,H5N2_Avian_KP732647_A/duck/Eastern_China/L0321/2010|2010.216:0.001311060793):0.001934654829,(H5N2_Avian_KP732648_A/duck/Eastern_China/L0230/2010|2010.159:0.002042116009,H5N2_Avian_JQ041406_A/goose/Eastern_China/1112/2011|2011.038:-2.980433007e-05):0.004196175433):0.00380701364,H5N2_Avian_KP732662_A/duck/Eastern_China/S0808/2014|2014.600:0.01439163367):0.007250415889):0.0101838757):0.008553726089):0.006528708599):0.003402937754,(((((((((((H6N6_Avian_CY109531_A/duck/Fujian/3796/2006|2006.285:0.0005657398288,H6N6_Avian_CY110591_A/duck/Fujian/1641/2006|2006.123:0.0001037874505):0.003781892836,H6N2_Avian_HM145206_A/duck/Fujian/8719/2005|2005.500:0.001624289965):0.001589361111,(H6N2_Avian_CY109539_A/duck/Fujian/4276/2006|2006.367:0.001121764678,H6N2_Avian_CY109483_A/duck/Fujian/416/2006|2006.038:0.003594200757):0.0001277245958):0.007015717907,H6N2_Avian_HM145163_A/wild_duck/Shantou/7307/2004|2004.500:0.01135830662):0.0006455542962,(H6N2_Avian_HM145174_A/duck/Shantou/5808/2005|2005.500:0.004647256,H6N2_Avian_HM145194_A/duck/Fujian/420/2005|2005.500:0.006961975137):0.001311544966):0.00512398781,H6N2_Avian_DQ376758_A/duck/Kingmen/E322/04|2004.500:0.02347191409):0.002344260155,H6N6_Avian_HM050393_A/Muscovy_duck/Fujian/FZ01/2008|2008.205:0.02019782856):0.00848467062,((((H6N6_Avian_KT267023_A/pigeon/Guangxi/161/2014|2014.205:0.001132788165,H6N6_Avian_KT267031_A/pigeon/Guangxi/164/2014|2014.282:0.0008850042372):0.001909894474,H6N6_Avian_KT266991_A/chicken/Guangxi/129/2013|2013.134:0.002146441819):0.008674655396,H6N6_Avian_KJ200824_A/duck/Guangdong/S4251/2010|2010.940:0.004747285613):0.004337328646,(H6N6_Avian_KU050790_A/chicken/Zhejiang/110102/2015|2015.025:0.006688573464,H6N6_Avian_KY056296_A/chicken/Zhejiang/234/2016|2016.082:0.005625199042):0.008041177776):0.0241226837):0.004108087433,((((H6N6_Avian_KY415770_A/duck/Ganzhou/GZ151/2016|2016.071:0.02523370637,H6N2_Avian_HM145107_A/wild_duck/Shantou/41/2002|2002.500:0.006674210386):0.002706992306,(H6N2_Avian_HM145076_A/duck/Shantou/1252/2000|2000.500:0.0006230778841,H6N2_Avian_HM145077_A/wild_duck/Shantou/1651/2000|2000.500:0.002070309205):0.006193424393):0.002114909285,H6N2_Avian_HM145135_A/duck/Shantou/2450/2002|2002.500:0.01334683033):0.002339404594,H6N2_Avian_HM145143_A/wild_duck/Shantou/853/2003|2003.500:0.01369557611):0.007900909357):0.003898260878,((H6N6_Avian_MG198939_A/duck/Fujian/SD099/2017|2017.200:0.003505961047,H6N6_Avian_MG198938_A/duck/Fujian/SD086/2017|2017.200:0.004639316782):0.0185543687,H6N6_Avian_CY109915_A/duck/Fujian/8320/2007|2007.953:0.01407577516):0.01119850621):0.004860052759,H6N6_Avian_KT266919_A/duck/Guangxi/058/2010|2010.266:0.02848836645):0.01441903171):0.00134973467,H7N6_Avian_CY061613_A/duck/Victoria/512/2007|2007.500:0.05466911241):0.00600677916,((((((((((((((((((((((((((((((((((((H1N1_Swine_KR700518_A/swine/France/56-110525/2010|2010.901:0.008504608387,H1N2_Swine_KR700241_A/swine/France/CotesdArmor-0074/2011|2011.088:0.002426131564):0.0006886467081,(H1N1_Swine_KR701498_A/swine/France/CotesdArmor-0388/2009|2009.570:0.001319357819,H1N1_Swine_KR700931_A/swine/France/22-120340/2012|2012.770:0.008185559329):0.003526822156):0.001538792523,H1N2_Swine_KR701486_A/swine/France/IIIeetVilaine-0346/2011|2011.414:0.005684826122):0.0001421703545,H1N1_Swine_KR700249_A/swine/France/Morbihan-0285/2011|2011.408:0.007399185281):0.002551469399,H1N1_Swine_KR700923_A/swine/France/50-120350/2012|2012.773:0.0141201636):0.001085005118,((H1N1_Swine_CY116435_A/swine/Gent/132/2005|2005.500:0.0005452702467,H1N1_Swine_CY116427_A/swine/Gent/112/2007|2007.500:0.006902956868):0.0007845991171,H1N1_Swine_KR701018_A/swine/Poland/006801/2013|2013.058:0.01668328136):4.901546841e-05):0.0008210872502,H1N1_Swine_CY010583_A/swine/Spain/53207/2004|2004.500:0.001993319037):0.0006410815452,(((H3N2_Swine_KR701242_A/swine/Belgium/Moorslede-515/2011|2011.868:0.005631803158,H3N2_Swine_KR701226_A/swine/Belgium/Izegem-538/2010|2010.838:0.007346723611):0.003959297532,H1N2_Swine_KR699933_A/swine/Belgium/Oostkamp-26/2012|2012.030:0.009292218794):0.0009265687704,H1N1_Swine_KR699973_A/swine/Belgium/Faimes-628/2010|2010.953:0.008415979301):0.002664290246):0.0002607490412,H1N2_Swine_CY116540_A/swine/Ploufragan/0214/2006|2006.668:0.008197683453):0.001319286696,((H1N1_Swine_CY116496_A/swine/Italy/186678-2/2005|2005.500:0.003400481208,H1N2_Swine_CY116525_A/swine/Italy/71251/2005|2005.500:0.002022150096):0.00293347665,H1N1_Swine_CY116520_A/swine/Italy/29313/2006|2006.500:0.002491010507):0.00315891411):0.0005412396762,((H3N2_Swine_CY116451_A/swine/Gent/96/2007|2007.500:0.002292137263,H3N2_Swine_CY116559_A/swine/Spain/82108/2007|2007.500:0.004457776787):0.006500475628,H1N1_Human_CY079545_A/Switzerland/5165/2010|2010.803:0.00946946138):0.00131355956):0.0006212903074,((H1N2_Swine_KM267911_A/swine/France/22-130212/2013|2013.425:0.01017665456,H1N2_Swine_KR700947_A/swine/France/22-120228/2012|2012.518:0.009916051688):0.0008038583886,H1N1_Swine_KR699743_A/swine/France/Finistere-0011/2011|2011.027:0.005327067615):0.007626308786):0.0001883803106,H3N2_Swine_KR701178_A/swine/Germany/Ottendorf-IDT11910/2010|2010.323:0.01325642492):0.0008051063608,H1N1_Swine_KR700114_A/swine/Denmark/1085-1/2012|2012.500:0.01789020225):0.0009831037343,H1N1_Swine_KR701010_A/swine/Poland/18275/2012|2012.753:0.01941947519):0.0009235757628,H1N1_Swine_HF674891_A/swine/Spain/SF11131/2007|2007.500:0.008822119906):0.0006145043032,((H1N1_Swine_KR699949_A/swine/Belgium/Poperinge-387/2011|2011.647:0.005576002818,H1N1_Swine_KR700840_A/swine/Belgium/Glabbeek-287/2012|2012.578:0.007453043523):0.00309468929,H1N2_Swine_KR701146_A/swine/Netherlands/Wanroij-CVI2117A/2012|2012.367:0.01155635546):0.006271809549):0.0005520790888,(H1N1_Swine_CY115857_A/swine/Morbihan/0287/2007|2007.619:0.002178084486,H1N2_Swine_KR700963_A/swine/France/37-120345/2012|2012.795:0.01008850231):0.006934324115):0.0006670520738,((H1N1_Swine_KR699877_A/swine/Netherlands/Groelnlo-186/2011|2011.247:0.00686980039,H1N2_Swine_KR699672_A/swine/Germany/Nikolausdorf-IDT12279/2010|2010.500:0.003323149201):0.001548362685,H1N1_Swine_KR699719_A/swine/Germany/Ostbevern-IDT13211/2011|2011.238:0.008086033987):0.008009403424):0.001011721047,H1N1_Swine_KF500936_A/swine/Italy/73449/2013|2013.200:0.01845454119):0.0006550745745,((((((((H1N1_Swine_KR699909_A/swine/Netherlands/Groenlo-37/2012|2012.052:0.001393310964,H3N2_Swine_KR701408_A/swine/Germany/Coesfeld-Harle-IDT14741-1/2012|2012.068:0.0006244814377):0.0003973710239,H3N2_Swine_KR701250_A/swine/Netherlands/Geesteren-346/2011|2011.581:0.0009509152655):0.0008400330079,H1N1_Swine_KR700146_A/swine/Spain/22013/2011|2011.277:0.004573830597):0.001504289045,H1N2_Swine_KR701122_A/swine/Netherlands/Lemele-CVI2974A/2013|2013.274:0.003264733863):0.003172193743,(((H1N1_Swine_KR699885_A/swine/Belgium/Maldegem-553/2010|2010.863:0.001467550319,H3N2_Swine_KU322503_A/swine/Italy/319159-3/2010|2010.500:0.0005447613602):0.000341178978,H3N2_Swine_KU322579_A/swine/Italy/337155/2012|2012.500:0.004388817623):0.001165907029,H1N1_Swine_KR700585_A/swine/Poland/16315/2011|2011.816:0.006352730124):0.001136403147):0.001688282395,(((((H3N2_Swine_KR701416_A/swine/Netherlands/Weert-167B/2012|2012.312:0.004680335108,H3N2_Swine_KR701321_A/swine/Germany/Atteln-IDT14453/2011|2011.077:0.004129971887):0.0004340715066,H3N2_Swine_KR701258_A/swine/Netherlands/Vragender-503/2011|2011.858:0.0008935313242):0.000414389782,H1N1_Swine_KR700979_A/swine/France/01-130054/2013|2013.058:0.002973108498):0.0009777313604,H3N2_Swine_KC345624_A/swine/France/59-120031/2012|2012.047:0.003072985252):0.001069364407,H3N2_Swine_KR701472_A/swine/Netherlands/Ysselsteyn-CVI8864A/2012|2012.353:0.001977056083):0.0009738048802):0.004736179745,H1N2_Swine_KR699829_A/swine/Italy/57680/2011|2011.184:0.01083926519):0.005769103607,((((((H1N1_Swine_GQ161157_A/swine/Greven/IDT2889/2004|2004.016:0.003928032472,H3N2_Swine_KR701440_A/swine/Hungary/4025/2013|2013.151:0.01835307064):0.002026081511,H1N2_Swine_KX433134_A/swine/Kitzen/IDT6142/2007|2007.356:0.006401659115):0.0007947429401,H1N1_Swine_KR701002_A/swine/Poland/321/2012|2012.033:0.02150695064):0.0004618001036,H1N2_Swine_CY116419_A/swine/Gent/100/2007|2007.500:0.01338844938):0.002440464681,H1N2_Swine_KR700162_A/swine/Spain/24237/2011|2011.496:0.02056703557):0.002128087314,((H1N1_Swine_GQ161113_A/swine/Haseluenne/IDT2617/2003|2003.770:0.005990534366,H1N2_Swine_CY116551_A/swine/Spain/40564/2002|2002.500:0.002136543808):0.0009054267524,H1N2_Swine_GQ161164_A/swine/Granstedt/IDT3475/2004|2004.649:0.003874703143):0.004954461744):0.00212733765):0.0009139588424):0.0009003119551,(H1N1_Swine_KR700154_A/swine/Spain/23998/2011|2011.466:0.006756188701,H1N2_Swine_KR700593_A/swine/Spain/29262/2012|2012.082:0.004803865749):0.01197521493):0.0005465754562,(((((((H3N2_Swine_KR701400_A/swine/Germany/Visbek-IDT13347/2011|2011.500:0.005261637479,H1N1_Swine_KR700367_A/swine/Germany/Reinberg-IDT14457-1/2012|2012.003:0.0008185727999):0.001255087835,H1N2_Swine_KR700013_A/swine/Netherlands/Lievelde-511/2011|2011.855:0.005569704937):0.0008330642074,H1N1_Swine_KR700375_A/swine/Germany/Ahlen-Dolberg-IDT14631/2012|2012.008:0.003558759727):0.001978179778,H1N2_Swine_KR700884_A/swine/Netherlands/De-Lutte-167A/2012|2012.312:0.002258901972):0.004217607272,H1N2_Swine_HF674907_A/Swine/Spain/SF12091/2007|2007.500:0.007436107543):0.003841908118,H3N2_Swine_KR701266_A/swine/Spain/28778/2012|2012.500:0.01514682313):0.006915589534,H1N1_Swine_KR700900_A/swine/Belgium/111/2013|2013.500:0.02474002567):0.0009489283685):0.0004906372436,(((((((H3N2_Swine_KR701218_A/swine/Belgium/Bree-205/2011|2011.277:0.000690739639,H1N1_Swine_KR701154_A/swine/Netherlands/Mill-CVI2617A/2012|2012.414:0.00538343717):0.0001922734494,H1N1_Swine_KR700005_A/swine/Netherlands/Neerkant-174/2011|2011.236:0.0001440896693):0.0007240274588,H3N2_Swine_KR701234_A/swine/Belgium/Valdegem-581/2010|2010.901:0.002663887295):0.001885527178,H3N2_Swine_KR701432_A/swine/Belgium/Belsele-66/2013|2013.195:0.003555895661):0.002351190398,((H3N2_Swine_KR701274_A/swine/Spain/16677/2011|2011.500:0.008655583549,H3N2_Swine_KR701186_A/swine/Germany/Stadtloder-IDT11945/2010|2010.353:0.008570129449):0.0008084206827,H3N2_Swine_KU322517_A/swine/Italy/171855/2011|2011.500:0.009941195946):0.001343237629):0.002595538397,H1N1_Swine_KX013014_A/swine/Schallern/IDT19989/2014|2014.268:0.01427667041):0.002632639971,H3N2_Swine_KR701377_A/swine/Belgium/Glabbeek-284/2012|2012.578:0.01291283666):0.006185492189):0.0007249549704,(((((((H3N2_Human_KJ623710_A/Pavia/07/2014|2014.038:0.002345372636,H3N2_Swine_KJ880935_A/swine/Italy/311349/2013|2013.871:0.003046309669):0.0005869089026,H3N2_Swine_KU322911_A/swine/Italy/134414/2014|2014.500:0.004191375778):0.002424203544,H3N2_Swine_KU322609_A/swine/Italy/100176-1/2013|2013.500:0.0009585406956):0.0008248294664,H1N1_Swine_KR699814_A/swine/Italy/302593/2010|2010.923:0.0008524736917):0.000543905708,(H1N1_Swine_KU322983_A/swine/Italy/263752/2014|2014.500:8.931094256e-05,H1N1_Human_KY368151_A/Pavia/65/2016|2016.786:0.00598448564):0.005132945698):0.005769960071,(H3N2_Swine_KU323102_A/swine/Italy/358481-1/2014|2014.500:0.005954392147,H3N2_Swine_KU323158_A/swine/Italy/23398/2015|2015.500:0.005652507448):0.003340226314):0.01386093903,(((H1N1_Swine_MF872851_A/swine/Spain/40240-1/2017|2017.104:0.01129824318,H1N1_Swine_MF872830_A/swine/Spain/40250-2/2016|2016.967:0.004597533087):0.01425662951,(H1N1_Swine_KR701042_A/swine/Spain/33903/2012|2012.504:0.001395658267,H3N2_Swine_KR701448_A/swine/Spain/33936/2012|2012.507:0.002637896363):0.0161819474):0.008522025843,H3N2_Swine_KR701282_A/swine/Spain/18512/2011|2011.500:0.01476649194):0.001208112815):0.0008887403865):0.001727172202,(((H1N1_Swine_MF872815_A/swine/Spain/45690-2/2016|2016.986:0.00757621204,H1N2_Swine_MF872821_A/swine/Spain/45700-1/2016|2016.879:0.005418413848):0.0004789692211,H3N2_Swine_MF872823_A/swine/Spain/45690-1/2016|2016.986:0.01278360032):0.02238243909,H1N1_Swine_KR700856_A/swine/Belgium/Heist-op-den-Berg-363/2012|2012.795:0.02851347455):0.002952136699):0.002210914077,(H1N2_Swine_KR700178_A/swine/Spain/29257/2012|2012.079:0.01071295328,H1N2_Swine_HF674915_A/swine/Spain/80598-LP4/2007|2007.500:0.002943086427):0.01588765184):0.0018148104,H1N1_Swine_KR699941_A/swine/Belgium/Wingene-455/2011|2011.773:0.0342187246):0.001250450483,(((((((H1N2_Swine_KR699837_A/swine/Italy/275736/2010|2010.742:0.0001058683347,H1N1_Swine_KU322510_A/swine/Italy/267505/2010|2010.500:0.001906467988):0.0006442321675,H1N2_Swine_KR699822_A/swine/Italy/41350/2011|2011.132:0.002738401176):0.002746190248,H1N2_Swine_KU322571_A/swine/Italy/337085/2012|2012.500:0.002686794975):0.0008696226899,(((H1N2_Swine_KU322744_A/swine/Italy/346150/2013|2013.500:0.0008202989928,H1N2_Swine_KU323262_A/swine/Italy/203964/2015|2015.500:0.00322119317):0.0004423928176,H1N1_Swine_KU323270_A/swine/Italy/203977/2015|2015.500:0.0009076684793):0.00102996813,H1N2_Swine_KU322784_A/swine/Italy/34333/2014|2014.500:0.003385106896):0.001198968041):0.003142489682,H3N2_Swine_KU323317_A/swine/Italy/248147-8/2015|2015.500:0.007907800065):0.01175030452,H1N2_Swine_KU323198_A/swine/Italy/65210/2015|2015.500:0.02370010789):0.0006644900943,H1N2_Swine_KU322649_A/swine/Italy/198930-3/2013|2013.500:0.02322664543):0.00724176328):0.004619707845,((((((((((((((((((H1N1_Swine_KM029072_A/swine/Hong_Kong/NS4853/2011|2011.953:0.001406536689,H1N1_Human_KF057119_A/Jiangsu/1/2011|2011.008:0.002644321988):0.0002267221363,(H1N1_Swine_KP404381_A/swine/Sichuan/62/2012|2012.863:0,H1N1_Swine_KP404389_A/swine/Sichuan/172/2012|2012.863:0):0.004522450121):0.0004666934801,(H1N1_Swine_JQ319649_A/swine/Jiangsu/40/2011|2011.022:0,H1N1_Swine_KU982578_A/swine/Henan/01/2012|2012.789:0):0.0005321816854):0.0001737147182,H1N1_Swine_KP404285_A/swine/Hunan/196/2011|2011.871:0.005966355871):0.0007244852412,((((H1N1_Swine_KP404429_A/swine/Tianjin/Y9/2011|2011.871:0.0008182563714,H1N1_Swine_KM028360_A/swine/Guangxi/3843/2011|2011.995:0.003214910022):0.0008586461132,(H1N1_Swine_KP404365_A/swine/Liaoning/117/2012|2012.904:0.0003189100563,H1N1_Swine_KP404373_A/swine/Liaoning/225/2012|2012.904:0.001020811179):0.003208458982):0.0001843189708,H1N1_Swine_KP404277_A/swine/Heilongjiang/B106/2011|2011.858:0.001836960062):0.0008460755545,H1N1_Swine_KP404245_A/swine/Hebei/148/2012|2012.852:0.005309341115):0.001447425518):0.0006982033529,(((H1N1_Swine_KM029864_A/swine/Guangxi/NS2176/2012|2012.630:0,H1N1_Swine_KM029880_A/swine/Guangxi/NS2180/2012|2012.630:0):0.0002523151748,H1N1_Swine_KP404317_A/swine/Hunan/388/2013|2013.038:0.001086667211):0.0009181062954,(H1N1_Swine_KP404349_A/swine/Jiangsu/49/2012|2012.866:0.002049899895,H1N1_Swine_KM594562_A/swine/Shanghai/3/2014|2014.008:0.003354092371):0.00180854195):0.004106632873):0.0027541993,(H1N1_Swine_HQ541652_A/swine/Hunan/26/2010|2010.038:0.002744781525,H1N1_Swine_KM029312_A/swine/Hong_Kong/NS967/2012|2012.200:0.006765968426):0.002150156854):0.0008028957356,(((((H1N1_Swine_KF057123_A/swine/Jiangsu/S30/2011|2011.096:0.0008435821676,H1N1_Swine_JN809172_A/swine/Jiangsu/zg8/2010|2010.953:0.02976549514):0.002709826588,H1N1_Swine_JN809169_A/swine/Jiangsu/zg4/2010|2010.953:0.003483658612):0.0009443225561,H1N1_Swine_KP404253_A/swine/Henan/232/2011|2011.852:0.008271768259):0.003978999054,(H1N1_Swine_KM027984_A/swine/Guangxi/3214/2010|2010.964:0.0002878462721,H1N1_Swine_KM027992_A/swine/Guangxi/3216/2010|2010.964:0.0003808505539):0.005000992962):0.0009850030224,(H1N1_Swine_KP404269_A/swine/Heilongjiang/30/2012|2012.364:0,H1N1_Swine_KP404261_A/swine/Heilongjiang/27/2012|2012.364:0):0.00573928733):0.001275681928):0.001664851439,(H1N1_Swine_CY061862_A/swine/Hong_Kong/2896/2009|2009.959:0.001984088378,H1N1_Swine_KM029592_A/swine/Hong_Kong/NS2822/2010|2010.745:0.003413263173):0.005032041894):0.001428807953,(((H1N1_Swine_FJ536813_A/swine/Fujian/204/2007|2007.786:-0.0001159340703,H1N1_Swine_GU086058_A/swine/Shandong/101/2008|2008.500:0.004149085737):0.003628881011,(H1N1_Swine_CY083009_A/swine/Hubei/101/2009|2009.627:0.001228982627,H1N1_Swine_CY091746_A/swine/Hubei/03/2009|2009.079:0.0007833290515):0.004235047138):0.001961971243,((H1N1_Swine_CY085831_A/swine/Hong_Kong/435/2007|2007.233:0.003843434294,H1N1_Swine_HQ541675_A/swine/Henan/11/2005|2005.619:0.00428449582):0.000176662675,H1N1_Swine_CY085823_A/swine/Hong_Kong/NS120/2007|2007.099:0.006637948985):0.000864405398):0.001305009567):0.001087290693,(H1N1_Swine_KM029200_A/swine/Hong_Kong/141/2012|2012.011:0.002440620218,H1N1_Swine_KP404333_A/swine/Hunan/951/2013|2013.038:0.006408063014):0.006063064158):0.002721042369,H1N1_Swine_CY085855_A/swine/Hong_Kong/676/2008|2008.367:0.009718963412):0.001050059926,(H1N2_Swine_HQ541643_A/swine/Tianjin/1/2007|2007.953:0.009090292171,H1N1_Swine_CY085551_A/swine/Hong_Kong/NS129/2003|2003.099:0.003933676556):0.001977933727):0.002573478838,((((H1N1_Swine_CY116381_A/swine/Ille_et_Vilaine/1455/1999|1999.500:0.0003165993494,H1N1_Swine_CY115882_A/swine/Brno/00/2000|2000.500:0.002371387008):0.0005926653171,H1N1_Swine_CY116532_A/swine/Lutol/3/2000|2000.500:0.002096042319):0.00117173087,(H1N1_Swine_CY116488_A/swine/Italy/172336/2001|2001.500:0,H1N1_Swine_MG733146_A/swine/Italy/7704/2001|2001.038:0):0.008727914272):0.001966073093,H1N1_Swine_CY085559_A/swine/Hong_Kong/638/2003|2003.351:0.005144219641):0.001072359061):0.001021177283,H1N2_Swine_CY061662_A/swine/Hong_Kong/1479/2009|2009.556:0.01587764503):0.001142416265,(((H1N1_Swine_KM029696_A/swine/Guangdong/NS2541/2012|2012.564:0.003858473963,H1N1_Swine_KJ725044_A/swine/Guangdong/104/2013|2013.038:0.006334475627):0.0003337053547,H1N1_Swine_KM029672_A/swine/Guangdong/NS2433/2012|2012.545:0.005825656323):0.006245729066,H1N1_Swine_CY085879_A/swine/Hong_Kong/1559/2008|2008.847:0.01046892036):0.008363337843):0.002079960954,(((((H1N2_Swine_EU053134_A/swine/Doetlingen/IDT4735/2005|2005.932:0.0007774609731,H1N2_Swine_EU053142_A/swine/Cloppenburg/IDT4777/2005|2005.948:0.001232813084):0.006325229255,H3N2_Swine_CY020504_A/swine/Spain/42386/2002|2002.500:0.006020800211):0.001244640259,H3N2_Swine_HF674899_A/Swine/Spain/80598LP1/2007|2007.500:0.01055026459):0.005921865431,H1N1_Swine_CY116357_A/swine/Finnistere/800/2004|2004.500:0.01100529255):0.001365761076,H1N2_Swine_CY116368_A/swine/Cotes_dArmor/1174/2009|2009.500:0.01319214356):0.003128601546):0.002190969059,((H1N2_Swine_GQ161105_A/swine/Bakum/1832/2000|2000.500:0.006585599123,H1N1_Swine_CY009895_A/swine/Spain/50047/2003|2003.500:0.01632240429):0.005589056973,H1N2_Swine_CY116443_A/swine/Gent/177/2002|2002.500:0.009521997138):0.006462801037):0.004215343492):0.01271305074,(((((((((((((((((((H1N1_Swine_CY116045_A/swine/England/200276/1992|1992.101:0.0006255178967,H1N1_Swine_CY116059_A/swine/England/252411/1992|1992.792:0.003415854008):0.000406025003,(H1N1_Swine_CY116168_A/swine/England/410711/1994|1994.005:0.008010382202,H1N2_Swine_KR700602_A/swine/England/463180/1994|1994.359:0.004981149014):0.000943312291):0.0002130780944,H1N1_Swine_CY116083_A/swine/England/279053/1993|1993.173:0.003180997932):0.0005883501028,(H1N2_Swine_CY116199_A/swine/England/448813/1994|1994.310:0.001998329701,H1N2_Swine_CY116160_A/swine/England/40280/1996|1996.518:0.01479327324):0.001454083423):0.0004304693593,H3N2_Swine_CY116136_A/swine/England/375017/1993|1993.811:0.006464768174):0.0006115058146,H3N2_Swine_CY116176_A/swine/England/425069/1994|1994.101:0.005545387524):0.0007072110938,H1N1_Swine_CY116184_A/swine/England/425742/1994|1994.101:0.005812458378):0.0006905756785,(H1N1_Swine_CY115936_A/swine/England/101692/1997|1997.310:0.004477011636,H1N2_Swine_CY116261_A/swine/England/645913/1996|1996.967:0.005043835774):0.002254997959):0.0001183649989,H1N1_Swine_CY116300_A/swine/England/771270/1995|1995.923:0.00779604272):0.001421880765,((H1N1_Swine_CY116021_A/swine/England/17788/2000|2000.205:0.00290826361,H1N2_Swine_CY115913_A/swine/England/002295/2002|2002.923:0.003171946669):0.004119623051,H1N2_Swine_CY116269_A/swine/England/661263/1997|1997.112:0.004110747104):0.006292115603):0.0007060669121,(((H1N1_Swine_CY115920_A/swine/England/004772/2001|2001.038:0.002915167798,H1N1_Swine_CY116223_A/swine/England/57610/1999|1999.863:0.003846089408):0.0007883597067,H1N1_Swine_CY116152_A/swine/England/39572/2001|2001.868:0.007412704878):0.004750973364,H1N1_Swine_CY116013_A/swine/England/17787/2000|2000.205:0.01027930878):0.007048322566):0.001161366861,(((H1N1_Swine_AB434313_A/swine/Chonburi/NIAH977/2004|2004.500:0.0001703247595,H1N1_Swine_AB434305_A/swine/Chonburi/NIAH9469/2004|2004.500:0.001842011563):0.03080512801,H1N1_Swine_CY116459_A/swine/Italy/1513-1/1998|1998.500:0.01781464201):0.002858685739,((H1N1_Swine_CY116075_A/swine/England/26029/1998|1998.458:0.00153156107,H1N1_Swine_CY116005_A/swine/England/167655/1997|1997.962:0.0025042243):0.001241851984,H1N1_Swine_CY116253_A/swine/England/636804/1996|1996.814:0.0028237291):0.0110461617):0.00076026959):0.000204496495,(((((H1N1_Swine_CY116120_A/swine/England/35320/1999|1999.455:0.00446115663,H1N2_Swine_CY116324_A/swine/England/88761/1997|1997.090:0.0009252235393):0.000628504093,H1N2_Swine_CY116245_A/swine/England/61605/1998|1998.879:0.004120673072):0.004913735406,H1N2_Swine_CY116191_A/swine/England/43142/2001|2001.970:0.01005566556):0.007026019013,H1N1_Swine_CY116277_A/swine/England/68327/1998|1998.882:0.01585127932):0.001185632643,H3N2_Swine_KR701355_A/swine/England/502321/1994|1994.500:0.007348727796):0.001444561222):0.0001479515584,(((H1N1_Swine_CY115960_A/swine/England/1131/2004|2004.685:0.002533167866,H1N2_Swine_CY116215_A/swine/England/483/2006|2006.359:0.0104833563):0.0009556025595,H1N1_Swine_CY115928_A/swine/England/010402/2003|2003.112:0.001061018411):0.0253642935,H1N1_Swine_CY116292_A/swine/England/745769/1995|1995.803:0.01046997431):0.002654034939):0.002330358155,H3N2_Swine_CY116331_A/swine/England/90591/1997|1997.110:0.01203209072):0.003241975009,(((((H1N1_Swine_CY116467_A/swine/Italy/151672-3/2003|2003.500:0.0009522454369,H1N1_Swine_CY116512_A/swine/Italy/289171/2003|2003.500:0.002412348117):0.01233729009,H3N2_Swine_CY116475_A/swine/Italy/15360-3/2001|2001.500:0.01876974768):0.01312751103,H1N1_Swine_CY116389_A/swine/Cotes_dArmor/1624/2002|2002.500:0.02614802068):0.003931817401,(((H3N2_Swine_CY116504_A/swine/Italy/272121-1/2002|2002.500:0.009224530505,H3N2_Swine_EU924272_A/swine/Nordkirchen/IDT1993/2003|2003.285:0.009331550566):0.00113299044,H3N2_Swine_GQ161137_A/swine/Bakum/IDT1769/2003|2003.178:0.01535074696):0.00914747971,H1N1_Swine_CY115874_A/swine/Bieganow/1/2001|2001.500:0.02084552372):0.00614534422):0.0007971185211,H1N1_Swine_CY098501_A/swine/Italy/1369-7/1994|1994.500:0.01591468996):0.003030273145):0.001354255969,(((((((H1N1_Swine_CY116112_A/swine/England/33780/2006|2006.195:7.500255367e-05,H1N1_Swine_KR700641_A/swine/England/267/2007|2007.142:0.003287589174):0.001240033943,(H1N2_Swine_KR700335_A/swine/England/997/2008|2008.937:0.000819712886,H1N2_Swine_CY116344_A/swine/England/P185/2008|2008.981:-0.0001501856068):0.008362299962):0.0007612916357,H1N1_Swine_CY115905_A/swine/England/001195/2007|2007.847:0.001947472226):0.006501525528,H1N1_Swine_CY116144_A/swine/England/383/2005|2005.266:0.006136700003):0.002762244419,(H1N1_Swine_KR700728_A/swine/Scotland/034632/2012|2012.537:0.009271123546,H1N2_Swine_KR700649_A/swine/England/000304/2009|2009.247:0.005083406356):0.01341587868):0.002211324655,(((H1N1_Swine_CY116207_A/swine/England/453/2006|2006.340:0.0080042617,H1N1_Swine_CY115952_A/swine/England/1093/2005|2005.753:0.006394275612):0.005037115868,H1N2_Swine_CY116104_A/swine/England/303/2009|2009.268:0.005974496704):0.002051642784,H1N2_Swine_CY116231_A/swine/England/60797/2000|2000.973:0.006181412885):0.002326351503):0.01290213005,H1N2_Swine_KR700625_A/swine/England/1437/2004|2004.833:0.02742516581):0.002096755697):0.000600814058,H1N1_Swine_CY116067_A/swine/England/254/2002|2002.175:0.02561682849):0.003233805276,((((H1N1_Swine_AB620176_A/swine/Saraburi/NIAH116625-11/2009|2009.871:0.008644415664,H1N1_Swine_AB514939_A/swine/Ratchaburi/NIAH101942/2008|2008.038:0.007846242943):0.001292168173,(H1N1_Swine_AB434329_A/swine/Chachoengsao/NIAH587/2005|2005.500:0,H1N1_Swine_AB434321_A/swine/Chonburi/NIAH589/2005|2005.500:0):0.006984240543):0.0267812224,(H3N2_Swine_AB434353_A/swine/Udon_Thani/NIAH464/2004|2004.500:0.01749782253,H1N1_Swine_AB434297_A/swine/Ratchaburi/NIAH550/2003|2003.500:0.01941955427):0.006262217329):0.0008621862106,H1N1_Swine_AB434289_A/swine/Ratchaburi/NIAH1481/2000|2000.500:0.0174345008):0.002596811229):0.0006854039579):0.001137980079,H1N2_Swine_AB434337_A/swine/Saraburi/NIAH13021/2005|2005.500:0.03737071312):0.002805759075,(H3N2_Swine_KC859215_A/swine/Thailand/PB482/2009|2009.877:0.007344752432,H1N1_Swine_KJ162038_A/swine/Thailand/CU-S3350N/2012|2012.118:0.009903642687):0.02892459625):0.002583200753,((H1N2_Swine_KR700577_A/swine/Denmark/10-1391-3/2011|2011.414:0.02179122878,H1N2_Swine_KR700478_A/swine/Denmark/10345-1/2012|2012.162:0.02137594315):0.0004939625207,H1N2_Swine_KF514380_A/swine/Denmark/10302-2/2012|2012.140:0.0228870546):0.03002941622):0.02446963751,((((((((((((H1N1_Swine_KJ889408_A/swine/Italy/147/1981|1981.500:0,H1N1_Swine_KJ889400_A/swine/Italy/VI147/1981|1981.500:0):0.0009660982948,H1N1_Swine_KJ889333_A/swine/Arnsberg/3/1981|1981.112:0.001046238028):0.000781257934,(H1N1_Swine_KJ889317_A/swine/Marseille/2260/1980|1980.500:0,H1N1_Swine_KJ889365_A/swine/Germany/S27/1981|1981.500:0):0.001913702232):0.001172504245,(((H1N1_Swine_CY025256_A/swine/Italy/670/1987|1987.500:-0.0001496584211,H1N1_Swine_CY022989_A/swine/Italy/671/1987|1987.500:0.0008191857003):0.003331468447,H3N2_Swine_CY077943_A/swine/Brabant/1984|1984.500:0.004134225769):0.002880046783,(H1N1_Swine_CY116405_A/swine/OMS/2112/1995|1995.500:0.004571051657,H1N1_Swine_CY116397_A/swine/OMS/2111/1995|1995.500:0.006338058584):0.009117950461):0.005738184045):0.004952731633,((H1N1_Swine_KJ889309_A/swine/Arnsberg/6554/1979|1979.932:-0.0002151158251,H1N1_Swine_KJ889301_A/swine/Arnsberg/1/1979|1979.932:0.001555104323):0.003249123589,H1N1_Swine_KJ889325_A/swine/Netherlands/25/1980|1980.500:0.006969607363):0.002351814545):0.008071212072,(((((((H10N4_Avian_GQ176125_A/mallard/Gloucestershire/PD374/1985|1985.500:0.002923345224,H2N3_Avian_CY117150_A/Peking_duck/Wagun/1689-4/1985|1985.500:0.003154161228):0.002195679513,(H2N3_Avian_CY117118_A/duck/Rugen/88-4/1981|1981.500:0.0007199257484,H2N3_Avian_CY117086_A/mallard/Stralsund/45-6/1981|1981.500:-4.973179285e-05):0.002555884668):0.0002185395147,H2N3_Avian_CY117070_A/mallard/Rugen/26-4/1980|1980.500:0.01047436256):0.0006252958695,(((H2N2_Avian_CY116958_A/chicken/Jena/4705/1984|1984.500:0,H2N2_Avian_CY116966_A/chicken/Jena/4836/1983|1983.500:0):0.002806466115,H5N6_Avian_CY005772_A/duck/Potsdam/2216-4/1984|1984.500:0.001229319255):0.002471997056,H5N2_Avian_CY005779_A/duck/Potsdam/1402-6/1986|1986.500:0.009203390472):0.001872006734):0.001821087013,H1N1_Avian_DQ864509_A/mallard/Marquenterre/Z237/1983|1983.500:0.01149818674):0.002858725841,H5N2_Avian_CY021384_A/turkey/Italy/1980|1980.500:0.02421134588):0.001204350875,H5N8_Avian_CY015092_A/turkey/Ireland/1378/1983|1983.500:0.0199423806):0.001348635828):0.004121921022,(H2N3_Avian_CY117174_A/Peking_duck/Heinersdorf/648-6/1985|1985.500:9.743472551e-18,H2N3_Avian_CY117182_A/Peking_duck/Heinersdorf/648-4/1986|1986.500:-9.743472551e-18):0.02125153675):0.001680857416,((((((((H4N6_Avian_CY092164_A/duck/Western_Australia/8108/1984|1984.500:0.003204374381,H4N6_Avian_CY094898_A/duck/Western_Australia/8057/1984|1984.500:0.004258802429):0.002816388635,H1N1_Avian_CY005687_A/duck/Australia/749/1980|1980.500:0.006854793736):0.0009420408654,(H7N7_Avian_CY024781_A/starling/Victoria/1985|1985.500:-0.0001389510859,H7N7_Avian_CY025072_A/chicken/Victoria/1/1985|1985.411:0.0008084783651):0.007000861636):0.004285480212,H4N6_Avian_CY092180_A/duck/Western_Australia/8346/1987|1987.500:0.0184998528):0.002036413948,((H3N2_Avian_CY005555_A/duck/Hong_Kong/7/1975|1975.500:0.01417904475,H7N2_Swine_CY067687_A/swine/KU/16/2001|2001.500:0.008790548954):0.0005669195288,H2N9_Avian_CY005549_A/duck/Hong_Kong/278/1978|1978.500:0.008418276865):0.002398508689):0.006144521878,((((H6N1_Avian_CY005600_A/duck/Hong_Kong/d73/1976|1976.500:0.007215739229,H4N2_Avian_CY005627_A/duck/Hong_Kong/24/1976|1976.500:0.001610958895):0.009610908973,H6N5_Avian_CY014658_A/shearwater/Australia/1/1973|1973.500:0.02047793903):0.002683731149,H9N6_Avian_CY005642_A/duck/Hong_Kong/147/1977|1977.500:0.01256096908):0.002165483661,((H2N5_Avian_LC339660_A/duck/Hokkaido/W259/2005|2005.860:0.003634538132,H3N8_Avian_CY040967_A/chicken/Laos/A0573/2007|2007.500:0.00457755576):0.006449913522,H4N5_Avian_LC371771_A/duck/Hokkaido/1058/2001|2001.797:0.005281911479):0.02379044352):0.001152885638):0.002630460463,(((((H1N1_Avian_KJ889432_A/duck/Schleswig/21/1979|1979.500:0.006400467237,H2N3_Avian_CY117062_A/mallard/Berlin/452-6/1980|1980.500:0.01085664035):0.001806629362,H5N1_Avian_DQ351864_A/chicken/Hebei/718/2001|2001.500:0.01154465732):0.0005927324676,H3N6_Swine_KJ889416_A/swine/Kazakhstan/106/1985|1985.500:0.01150939514):0.006422410666,(H10N5_Avian_LC121477_A/duck/Hong_Kong/934/1980|1980.500:0.009929805363,H10N9_Avian_CY005648_A/duck/Hong_Kong/562/1979|1979.500:0.009481710047):0.002258599158):0.009251329018,H7N2_Avian_AY724258_A/chicken/Hebei/1/2002|2002.500:0.02049850411):0.001079575336):0.001634011254,(H6N2_Avian_CY005614_A/duck/Hong_Kong/d134/1977|1977.500:0.006306053659,H5N1_Avian_DQ997116_A/chicken/Hubei/wj/1997|1997.500:0.008783214782):0.01552853607):0.0003346415617):0.001241588605,((((H2N1_Avian_CY116862_A/mallard/Potsdam/177-4/1983|1983.500:0.00071777475,H2N2_Avian_DQ017489_A/mallard/Postdam/178-4/1983|1983.500:-4.907792407e-05):2.454736867e-05,H2N2_Avian_CY116870_A/mallard/Potsdam/177-6/1983|1983.500:-2.454736867e-05):0.01331636774,H7N7_Avian_CY015042_A/goose/Leipzig/187-7/1979|1979.500:0.01256906613):0.002416706528,H7N7_Avian_KJ889440_A/turkey/England/647/1977|1977.500:0.02214487954):0.008373750012):0.00157441964,((((((H2N2_Avian_CY116894_A/duck/Hong_Kong/273/1978|1978.500:0,H2N2_Avian_CY005541_A/duck/Hong_Kong/319/1978|1978.500:0):0.005946090555,H10N5_Swine_JX500444_A/swine/Hubei/10/2008|2008.326:0.00775126333):0.00166562149,H5N3_Avian_CY005585_A/goose/Hong_Kong/23/1978|1978.500:0.005886135709):0.002883626722,(H9N2_Avian_CY031268_A/duck/Hong_Kong/702/1979-chicken_adapted|1979.500:0.002284006532,H9N2_Avian_CY031260_A/duck/Hong_Kong/702/1979|1979.500:-0.000269679927):0.007244663624):0.0006130467026,(H5N3_Avian_LC042020_A/duck/Hong_Kong/819/1980|1980.500:0.00194966419,H5N3_Avian_LC042036_A/duck/Hong_Kong/821/1980|1980.500:0.002784065227):0.007039337801):0.007172872758,H5N3_Avian_CY005592_A/duck/Hong_Kong/205/1977|1977.500:0.02370392291):0.008128087893):0.000576217267,((((((((((((((((H7N1_Avian_CY025144_A/turkey/Italy/4617/1999|1999.951:0.0007728160223,H7N1_Avian_KF493351_A/ostrich/Italy/1086/2000|2000.093:-0.0001008205976):9.176224059e-05,H7N1_Avian_CY021560_A/duck/Italy/551/2000|2000.063:-9.198787789e-05):0.0002241432108,H7N1_Avian_CY022664_A/guinea_fowl/Italy/155/2000|2000.027:-0.0002240303921):0.0001378308175,H7N1_Avian_DQ991344_A/ostrich/Italy/984/00|2000.500:0.00120750342):0.0004257102009,H7N1_Avian_CY024901_A/pekin_duck/Italy/1848/2000|2000.195:0.000245969023):0.002967263213,H7N1_Avian_CY025184_A/turkey/Italy/2732/1999|1999.592:0.002467082856):0.001376380958,((H7N1_Avian_CY021424_A/turkey/Italy/1351/2001|2001.123:0.0006766012215,H7N1_Avian_CY021552_A/chicken/Italy/322/2001|2001.041:0.0006682238723):0.002330535983,H7N1_Avian_KF493528_A/turkey/Italy/6960/2000|2000.973:-0.0003069197072):0.001346720136):0.003726998565,H10N7_Avian_CY183640_A/mallard/Sweden/1417/2002|2002.929:0.006540020065):0.0007945373288,(H7N7_Avian_CY183355_A/mallard/Sweden/2001/2003|2003.723:-1.570694083e-17,H7N7_Avian_CY183436_A/mallard/Sweden/124987/2010|2010.858:1.570694083e-17):0.005383753708):0.0008958613722,(H2N2_Avian_CY121930_A/mallard/Sweden/58112/2006|2006.836:0.001510213603,H9N2_Avian_CY184184_A/mallard/Sweden/99785/2009|2009.734:0.01014615492):0.00772214404):0.001824085431,((H6N2_Avian_EU152238_A/gull/Moscow/3100/2006|2006.786:0.0003588890438,H5N3_Avian_KX977642_A/mallard_duck/Netherlands/1/2008|2008.079:0.004364389995):0.0001538881243,(H6N8_Avian_KX978773_A/greater_white-fronted_goose/Netherlands/4/2008|2008.058:0,H6N8_Avian_KX978884_A/bean_goose/Netherlands/1/2008|2008.058:0):0.002551245795):0.004052066704):0.001221912893,(((((((H1N1_Avian_MF146495_A/common_teal/Netherlands/3/2005|2005.926:0.0007869650481,H3N8_Avian_CY041245_A/mallard/Netherlands/3/2005|2005.500:-0.0001174377689):0.002083502007,H4N6_Avian_CY164411_A/mallard/Sweden/3715/2004|2004.893:0.003334182252):0.0007978948445,H4N2_Avian_CY164443_A/mallard/Sweden/5709/2005|2005.836:0.00671280188):0.0004910796484,H10N4_Avian_CY183713_A/mallard/Sweden/8023/2005|2005.710:0.00601035145):0.0003915203691,H4N2_Avian_CY041253_A/mallard/Netherlands/2/2005|2005.500:0.001080476305):0.0007699204521,H9N2_Avian_CY041277_A/Bewicks_swan/Netherlands/5/2007|2007.500:0.002699402478):0.0002529097713,H4N6_Avian_KX978625_A/mute_swan/Netherlands/2/2006|2006.641:0.004515957109):0.005045961671):0.00380233256,((H5N2_Avian_FJ519986_A/ostrich/South_Africa/N227/2004|2004.619:0.005495499772,H3N6_Avian_AB470297_A/pelican/Zambia/01/2006|2006.619:0.01391270372):0.003513688878,(H6N8_Avian_GQ404700_A/ostrich/South_Africa/AI1447/2007|2007.671:0.008616818804,H5N2_Avian_EF591758_A/ostrich/South_Africa/AI1160/2006|2006.500:0.002990172791):0.006799946103):0.007604645453):0.004589672111,(((((((H8N4_Avian_MF146512_A/mallard_duck/Netherlands/11/2006|2006.559:0.0003518715467,H8N4_Avian_CY183526_A/mallard/Sweden/51156/2006|2006.778:0.002336114811):0.0004080366971,H5N2_Avian_KX978713_A/mallard_duck/Netherlands/52/2008|2008.770:0.006405007731):0.0003294187819,H12N5_Avian_CY184042_A/mallard/Sweden/50968/2006|2006.767:0.00305452159):0.0002370290304,H6N2_Avian_CY041389_A/barnacle_goose/Netherlands/1/2005|2005.500:0.005916165569):0.0007272961342,(((H7N1_Avian_CY043843_A/mallard/Netherlands/22/2007|2007.500:0.002926744649,H8N4_Avian_CY183550_A/mallard/Sweden/59517/2007|2007.666:0.001114907563):0.0003116192394,H3N8_Avian_KX979367_A/mallard_duck/Netherlands/7/2008|2008.638:0.00171218294):0.0009232237709,H3N8_Avian_KX978728_A/mallard_duck/Netherlands/30/2010|2010.721:0.006924557132):0.002378638569):0.0008062583317,H6N2_Avian_KX979393_A/mallard_duck/Netherlands/19/2007|2007.932:0.001968691292):0.004759827898,((((H6N1_Avian_JN860173_A/Muscovy_duck/France/09010/2009|2009.200:0,H6N1_Avian_JN860181_A/turkey/France/09010-1/2009|2009.200:0):-4.833624053e-17,H6N1_Avian_JN860189_A/turkey/France/09010-2/2009|2009.200:4.833624053e-17):0.001440534415,(H2N3_Avian_CY122287_A/common_teal/Netherlands/2/2008|2008.500:0.0006186203835,H6N1_Avian_KX978540_A/Eurasian_teal/Netherlands/1/2008|2008.723:0.0007213681139):0.0005747438574):0.00101563155,H2N3_Avian_CY122303_A/mallard/Netherlands/12/2008|2008.500:0.0006660521845):0.0068753976):0.005329800687):0.008915116805,H11N9_Avian_CY005854_A/shoveler/Netherlands/19/1999|1999.500:0.02382599814):0.006655239311,H3N8_Avian_MF146555_A/common_teal/Netherlands/07/2000|2000.893:0.03135553179):0.0003561026263):0.004720774941,(((((((((H3N8_Avian_AB275284_A/duck/Hokkaido/8/1980|1980.500:0.003669883436,H3N8_Avian_CY014705_A/duck/Chabarovsk/1610/1972_|1972.500:0.005170095936):0.001440016709,H5N3_Avian_LC042012_A/duck/Hong_Kong/694/1979|1979.500:0.001953973173):0.001786378264,((H5N2_Avian_CY005578_A/duck/Hong_Kong/342/78|1978.500:0.00665903044,H4N6_Avian_CY005570_A/duck/Hong_Kong/365/1978|1978.500:0.004235355119):0.0007055613662,H3N2_Avian_AB612886_A/duck/Hokkaido/5/1977|1977.500:0.00197647792):0.00554982797):0.009444076481,H6N1_Avian_CY005608_A/chicken/Hong_Kong/17/1977|1977.500:0.01957811049):0.001673481017,((((H6N1_Avian_DQ376728_A/chicken/Taiwan/G23/87|1987.500:0.001688464347,H6N1_Avian_DQ376727_A/chicken/Taiwan/G2/87|1987.500:-0.0003487431122):0.001174624981,H6N1_Avian_DQ376726_A/duck/Taiwan/0526/72|1972.500:0.0001660182):0.02700468778,H3N8_Avian_CY005815_A/duck/Ukraine/1/1963|1963.945:0.01790297323):0.002161954839,H1N2_Avian_CY179038_A/common_murre/Alaska/175/1976|1976.500:0.03249485716):0.005849083911):0.000283497627,(H10N8_Avian_CY087763_A/shearwater/Australia/2/1972|1972.441:0,H10N8_Avian_CY005797_A/quail/Italy/1117/1965|1965.500:0):0.02702862179):0.001599081961,((((H11N6_Avian_CY014682_A/duck/England/1/1956|1956.500:-0.0003117631168,H11N6_Avian_CY087843_A/duck/United_Kingdom/1/1956|1956.441:0.00165388084):0.0004496321904,H11N6_Swine_CY073453_A/swine/KU/2/2001|2001.500:0.00156683114):0.01739665518,H4N6_Avian_CY130025_A/duck/Czechoslovakia/1956|1956.500:0.01470329078):0.002496351662,(H5N1_Avian_CY015084_A/chicken/Scotland/1959|1959.500:0.02151734317,H7N3_Avian_CY015068_A/turkey/England/1963|1963.500:0.01794364242):0.002910518807):0.001528510298):0.00229833961,H5N3_Avian_CY014987_A/tern/South_Africa/1961|1961.500:0.01610602248):0.005221451099,((H5N1_Avian_CY061886_A/teal/Germany/WV632/2005|2005.899:0.01405415865,H6N1_Avian_MF575155_A/mallard_duck/Netherlands/1/2001|2001.671:0.01031264508):0.02237392845,H1N1_Avian_KJ889424_A/duck/Bavaria/2/1977|1977.500:0.02603444235):0.01139910837):0.001034517421):0.005384901807):0.001881378222,(((((((((((((((((((((((((H10N9_Avian_KF259795_A/common_teal/Hong_Kong/MPK630/2009|2009.500:-9.53025533e-05,H11N9_Avian_KF259796_A/eurasian_wigeon/Hong_Kong/MPK653/2009|2009.500:0.0007654965089):4.765937237e-05,H11N9_Avian_KF259818_A/wild_waterfowl/Hong_Kong/MPJ1815/2010|2010.500:-4.765937237e-05):0.0002251263676,H11N9_Avian_KF259783_A/northern_pintail/Hong_Kong/MPJ851/2009|2009.500:0.002464007314):0.002178256574,((H4N6_Avian_LC339612_A/duck/Hokkaido/W150/2014|2014.808:0,H4N6_Avian_LC339596_A/duck/Hokkaido/W118/2014|2014.808:0):0.003675110309,H5N2_Avian_LC371795_A/duck/Hokkaido/166/2014|2014.753:0.001722915847):0.001920013675):0.000853380267,(H1N1_Avian_KJ764767_A/wild_duck/Korea/PSC30-20/2010|2010.038:0.006061290007,H5N1_Avian_AB530993_A/mallard/Hokkaido/24/2009|2009.500:0.001420829925):0.0005456243555):0.0004008569077,H4N2_Avian_LC339572_A/duck/Hokkaido/491003/2014|2014.822:0.003684210893):0.0006918756891,((H6N2_Avian_EF634341_A/mallard/Hei_Longjiang/131/2006|2006.500:0.0004706639363,H6N2_Avian_EU094474_A/mallard/SanJiang/113/2006|2006.500:0.0008690572985):0.00246102064,H11N9_Avian_LC339652_A/duck/Hokkaido/W242/2006|2006.814:0.004332229552):0.0004314548729):0.000675721969,H9N2_Avian_AB874676_A/duck/Chiba/1/2007|2007.500:0.002268086165):0.0004682402273,H10N7_Avian_LC121485_A/duck/Hokkaido/W90/2007|2007.737:0.001554837572):0.0008747062268,((H10N8_Avian_KP287951_A/duck/Jiangxi/4759/2009|2009.200:0.003266347756,H10N8_Avian_KP287943_A/duck/Jiangxi/22960/2008|2008.953:0.003521632007):0.0015846183,H10N9_Avian_LC339700_A/duck/Hokkaido/WZ16/2008|2008.797:0.0024783094):0.002140761924):0.0001064132981,H4N6_Avian_AB746475_A/duck/Vietnam/LBM1/2011|2011.718:0.0100144115):0.0004419870213,((((H8N4_Avian_LC339548_A/duck/Hokkaido/221/2014|2014.879:0,H8N4_Avian_LC339556_A/duck/Hokkaido/222/2014|2014.879:0):0.006184583604,H3N2_Avian_LC028161_A/duck/Vietnam/LBM559/2013|2013.940:0.008197811926):0.001648059427,((H3N8_Avian_LC339740_A/duck/Hokkaido/102/2014|2014.726:0,H3N8_Avian_LC339748_A/duck/Hokkaido/103/2014|2014.726:0):0.001828728317,H11N6_Avian_LC339620_A/duck/Hokkaido/W165/2015|2015.844:0.003579606471):0.002488471993):0.001821049984,H5N2_Avian_KR265545_A/duck/Japan/11OG1032/2011|2011.784:0.005747766649):0.001432850457):0.000659597709,(H8N4_Avian_MG976693_A/northern_pintail/Alaska/UGAI16-3997/2016|2016.679:0.007467348263,H11N2_Avian_LC042066_A/duck/Hokkaido/WZ1/2014|2014.795:0.002742627695):0.004024706469):0.0005672264788,H3N8_Avian_KY130633_A/northern_pintail/Alaska/323/2011|2011.723:0.0074840971):0.002079038336,(((((((((H9N2_Avian_LC042044_A/duck/Hokkaido/K04/2014|2014.726:0.005407919726,H8N2_Avian_LC371819_A/duck/Hokkaido/207/2014|2014.822:0.002076898988):0.0004473398357,H4N6_Avian_KU160916_A/duck/Guangxi/S2090/2012|2012.427:0.004495866994):0.0006608426505,H2N2_Avian_KM100135_A/duck/Wuxi/2/2013|2013.521:0.007629497366):0.0012156657,H3N2_Avian_LC028081_A/duck/Vietnam/LBM48/2011|2011.890:0.001438133118):0.0008038666364,H7N6_Avian_KP285510_A/duck/Jiangxi/32213/2013|2013.934:0.00599003845):0.0003992813441,H7N9_Avian_MF630446_A/duck/Guangxi/SDY129/2014|2014.808:0.006161066759):0.0001556315607,(H2N1_Avian_LC371787_A/duck/Hokkaido/162/2013|2013.871:0.006904876374,H4N6_Avian_MF399058_A/duck/Guangxi/149D24/2013|2013.882:0.01031045715):0.0003703626863):0.0004999760806,H7N7_Avian_KF259745_A/goose/Guangdong/7472/2012|2012.500:0.006170883269):0.001885035323,H4N6_Avian_LC000589_A/muscovy_duck/Vietnam/LBM687/2014|2014.515:0.01050608248):0.002622492652):0.002502546499,((((((((H6N5_Avian_JX465641_A/aquatic_bird/Korea/CN5/2009|2009.871:0.000752084221,H6N8_Avian_CY098239_A/aquatic_bird/Korea/CN9/2009|2009.871:-8.189026545e-05):0.0008896673919,(H11N9_Avian_KF259782_A/common_teal/Hong_Kong/MPL1075/2011|2011.500:-2.415442728e-16,H11N9_Avian_KF259816_A/wild_waterfowl/Hong_Kong/MPL1060/2011|2011.500:2.415442728e-16):0.004519355092):0.001039265584,H10N8_Avian_KP862038_A/duck/Hunan/S4280/2009|2009.937:0.001675541085):0.0006562411535,H10N8_Avian_KP287959_A/migratory_duck/Jiangxi/21248/2009|2009.822:0.002731349007):3.314496883e-05,(H10N7_Avian_KP287975_A/duck/Jiangxi/26182/2009|2009.986:0,H10N7_Avian_KP287983_A/duck/Jiangxi/26281/2009|2009.986:0):0.001308991148):0.004664631306,(((((H3N8_Avian_KU158909_A/duck/Shanghai/120-1/2009|2009.500:0.001344821496,H6N5_Avian_GU220600_A/duck/Yangzhou/013/2008|2008.953:0.003377490713):2.49884523e-05,H6N1_Avian_JF965183_A/duck/Eastern_China/1/2008|2008.871:0.0006397385533):0.0005592567259,H4N9_Avian_KF259773_A/duck/Jiangxi/22041/2008|2008.500:0.003495726627):0.0009510038778,(H3N2_Avian_KT022255_A/duck/Guangxi/057D6/2010|2010.285:0.002155535752,H6N2_Avian_JX297588_A/duck/Guangxi/GXd-2/2010|2010.249:0.00188611646):0.005762690622):0.0006882355609,H10N8_Avian_KU921403_A/duck/Shanghai/602/2009|2009.953:0.002625138775):0.0004753709402):0.0004554176481,H12N5_Avian_AB593480_A/duck/Vietnam/G18/2009|2009.038:0.005578248764):0.001543260971,H8N4_Avian_LC339676_A/duck/Hokkaido/W285/2007|2007.814:0.004706342817):0.002572756334):0.001044188654,H11N9_Avian_KF259790_A/duck/Guangdong/4323/2007|2007.500:0.01103875593):0.002409130351,H11N9_Avian_CY146613_A/duck/Hunan/S1607/2012|2012.225:0.01230923832):0.001910470707,H1N2_Avian_KJ764776_A/duck/Korea/U11-1/2007|2007.367:0.02032087338):0.0006476380026,((((((((H3N8_Avian_AB593432_A/duck/Vietnam/G119/2006|2006.871:0.002681394717,H6N2_Avian_HM145166_A/mallard/Jiangxi/8264/2004|2004.500:0.003424615373):0.001005672489,H9N2_Avian_KU366361_A/duck/Jiangxi/7554/2007|2007.989:0.00238337784):0.001179556562,H5N2_Avian_KR265577_A/duck/Japan/11UO0008/2011|2011.753:0.01088082463):0.001290729154,((H2N4_Avian_CY195746_A/mallard/Interior_Alaska/12ML00064/2012|2012.718:0.001264297478,H8N4_Avian_CY195730_A/mallard/Interior_Alaska/12ML00058/2012|2012.718:7.542375641e-05):0.004772710578,H5N1_Avian_GU727678_A/duck/Eastern_China/909/2009|2009.038:0.005454190467):0.004572104412):0.001327411379,((((H3N8_Avian_LC332532_A/duck/Hokkaido/17/2015|2015.781:0,H3N8_Avian_LC332500_A/duck/Hokkaido/12/2015|2015.770:0):0.005392698429,H4N6_Avian_JX454693_A/wild_duck/Korea/CSM4-28/2010|2010.704:-0.0006694193905):0.002621571997,H5N2_Avian_KY130860_A/northern_pintail/Alaska/622/2012|2012.740:0.003548775712):0.002171412468,(H3N8_Avian_KT338578_A/northern_pintail/Alaska/870/2014|2014.742:-6.209600708e-05,H3N6_Avian_KT338554_A/northern_pintail/Alaska/830/2014|2014.745:0.000730792833):0.007177149663):0.002883826769):0.001370738003,(H10N7_Avian_KF259744_A/goose/Guizhou/829/2012|2012.500:0.003901749122,H4N6_Avian_KU160932_A/duck/Guizhou/S1167/2010|2010.167:0.001493770549):0.009432641925):0.000998107465,H4N3_Avian_KU160860_A/duck/Fujian/S1487/2009|2009.258:0.01211316533):0.001786713063,H9N2_Avian_KU143414_A/duck/Wuhan/WHYF05/2014|2014.953:0.01586745799):0.002653933629):0.000802495275,((((((((((((((H9N2_Avian_KY575197_A/American_wigeon/Mexico-Sonora/769/2008|2008.951:0.0001122834174,H3N8_Avian_CY143029_A/northern_pintail/Interior_Alaska/9BM8907R0/2009|2009.608:0.00189799064):0.00174713524,(H3N8_Avian_CY140626_A/American_wigeon/Minnesota/Sg-01067/2008|2008.778:0.002300398805,H12N8_Avian_CY140618_A/ring-necked_duck/Minnesota/Sg-01066/2008|2008.778:-0.0002880624829):0.00644614829):0.0009024372478,(H12N5_Avian_CY094384_A/American_wigeon/California/8352/2008|2008.797:0.006959167052,H10N7_Avian_CY076288_A/northern_shoveler/Washington/44249-731/2006|2006.912:0.003966857459):0.001369015693):0.0004130540277,((((H4N6_Avian_KX714331_A/American_green-winged_teal/Alaska/14258/2006|2006.625:-0.0001281208317,H10N6_Avian_KX714315_A/American_green-winged_teal/Alaska/11508/2006|2006.592:0.001467103218):0.0009432711959,H3N6_Avian_CY078630_A/mallard/Interior_Alaska/6MP1142/2006|2006.723:0.001073429163):0.0004871917879,H3N6_Avian_KX714323_A/American_green-winged_teal/Alaska/14164/2006|2006.622:0.002226216142):0.0004335328459,H4N6_Avian_KX714339_A/American_green-winged_teal/Alaska/14366/2006|2006.627:0.0009079783607):0.000499752237):0.0007041119914,(((H4N2_Avian_CY203792_A/mallard/Maryland/07OS1340/2007|2007.605:0.002092508244,H5N1_Avian_CY053880_A/mallard/Maryland/802/2007|2007.500:0.00194886366):9.966279477e-05,H9N1_Avian_CY203720_A/mallard/Maryland/07OS832/2007|2007.460:-0.0001080370681):0.001945859381,H7N1_Avian_CY167146_A/northern_shoveler/Arkansas/12OS158/2012|2012.038:0.004864921321):0.001038432572):9.971262855e-05,(H7N1_Avian_KU289837_A/American_green_winged_teal/Utah/A00461135/2009|2009.038:0,H7N1_Avian_KU289845_A/American_green_winged_teal/Utah/A00461136/2009|2009.038:0):0.004968168448):0.001905806662,H1N1_Avian_CY091593_A/duck/Shimane/188/1999|1999.500:0.003315928156):0.0006301482238,((((((H4N9_Avian_LC339644_A/duck/Hokkaido/W215/2006|2006.814:0.002689989712,H6N1_Avian_KJ021049_A/mallard/San_Jiang/275/2007|2007.619:0.004776808417):0.0006440197799,H5N2_Avian_JX570846_A/spot-billed_duck/Xianghai/427/2011|2011.786:1.049678755e-05):0.0007517396543,((H5N2_Avian_KC784975_A/duck/Taiwan/DV1242/2009|2009.022:0,H5N2_Avian_KC785020_A/duck/Taiwan/DV1238/2009|2009.022:0):0.005719783719,H10N9_Avian_KF259785_A/northern_shoveler/Hong_Kong/MPE2531/2008|2008.500:0.001053099506):0.00133038232):0.001181851944,((((H12N5_Avian_LC339604_A/duck/Hokkaido/W132/2004|2004.811:0.000611528161,H6N5_Avian_CY098533_A/aquatic_bird/Korea/W69/2005|2005.871:0.005472338565):0.0002468927794,H4N2_Avian_LC371779_A/duck/Hokkaido/143/2004|2004.786:0.001104778773):0.001905640013,H4N6_Avian_JX454764_A/wild_bird/Korea/YJ117/2007|2007.123:0.003543858561):0.0001504364137,H6N8_Avian_CY109723_A/duck/Shantou/168/2007|2007.367:0.01000249175):0.0006756967041):0.0007841450759,((H4N6_Avian_KU160948_A/duck/Henan/S4179/2009|2009.921:0.004867074631,H3N8_Avian_LC339684_A/duck/Hokkaido/W4/2010|2010.745:0.006729790123):0.0004865503022,H3N6_Avian_LC371827_A/duck/Hokkaido/221/2008|2008.860:0.002198993323):0.004530364839):0.001070377974,H2N2_Avian_LC371843_A/duck/Hokkaido/95/2001|2001.762:0.001720728742):0.001270016377):0.0007213349931,(H12N5_Avian_CY077185_A/mallard/Alberta/162/2007|2007.586:0.001916669965,H4N6_Avian_CY076216_A/mallard/Washington/44242-288/2006|2006.627:0.003478849706):0.007759484634):0.001480495984,(H4N6_Avian_CY079142_A/northern_pintail/Interior_Alaska/8BM3658/2008|2008.729:0.005437299788,H3N8_Avian_CY076480_A/American_green-winged_teal/Oregon/44336-183/2007|2007.690:0.003392668649):0.002912390582):0.00108075604,H4N6_Avian_MF613728_A/mallard/Alberta/455/2015|2015.608:0.007830557027):0.001022360911,H1N2_Avian_CY097441_A/blue-winged_teal/Wisconsin/2509/2009|2009.753:0.007984052082):0.001541034973,(((H9N2_Avian_CY157529_A/northern_pintail/California/3100/2011|2011.932:0.002493707237,H6N1_Avian_KX351604_A/gadwall/California/1711V/2013|2013.003:0.005651570592):0.002469227061,H6N8_Avian_KX351709_A/northern_shoveler/California/1628V/2013|2013.068:0.002988691647):0.0003932061409,H3N8_Avian_KY551500_A/mallard/Oregon/AH0038721/2015|2015.608:0.006802468683):0.007445006957):0.001357245906,((((((H10N7_Avian_KX013057_A/mallard/Ohio/13OS1979/2013|2013.600:4.491843795e-05,H5N2_Avian_CY191270_A/mallard/Maryland/13OS2946/2013|2013.893:0.003314423502):0.0004779017904,H11N9_Avian_CY191278_A/American_black_duck/Maryland/13OS2956/2013|2013.893:0.001543555567):0.0007617532838,H10N3_Avian_KX013063_A/mallard/Ontario/13OS4098/2013|2013.926:0.001938194401):0.00173869802,H4N8_Avian_KJ568242_A/blue-winged_teal/Iowa/13OS2367/2013|2013.721:0.0009605486211):0.0003831898057,H4N6_Avian_KJ568290_A/blue-winged_teal/Ohio/13OS2064/2013|2013.721:0.003354791183):0.002052000428,H3N8_Avian_KX714451_A/American_green-winged_teal/Alaska/137916/2009|2009.712:0.005810314647):0.006563881982):0.001939570246):0.003199908678,H3N2_Avian_KM222549_A/chicken/Shanghai/LPM2/2013|2013.619:0.01401279256):0.009417296962,H7N2_Avian_CY033164_A/duck/Tasmania/277/2007|2007.500:0.04602444166):0.003854614216,(((((((((((((H9N2_Avian_DQ064451_A/chicken/Henan/5/98|1998.500:0,H9N2_Avian_DQ064461_A/chicken/Beijing/8/98|1998.500:0):0.005036401224,H9N2_Avian_DQ064456_A/chicken/Ningxia/4/99|1999.500:0.006589127018):0.0004527456335,H9N2_Avian_DQ064446_A/chicken/Hebei/31/00|2000.500:0.002228348201):0.00013241331,H9N2_Avian_EF070735_A/chicken/Gansu/2/99|1999.500:0.00325143906):0.0002870176748,(H9N2_Avian_CY077085_A/chicken/Hubei/01/1999|1999.140:0,H9N2_Avian_DQ465401_A/duck/Hubei/W1/2004|2004.500:0):0.00155559515):0.001601582011,H9N2_Avian_EU532044_A/chicken/Hebei/L1/2006|2006.500:0.001344842388):0.009135715944,(((H9N2_Avian_CY005509_A/pigeon/Nanchang/2-0461/2000|2000.129:1.085949416e-16,H9N2_Avian_CY005515_A/wild_duck/Nanchang/2-0480/2000|2000.129:-1.085949416e-16):0.00150944517,(H9N2_Swine_CY075031_A/swine/Guangxi/7/2007|2007.085:-0.0001065722206,H9N2_Swine_CY075055_A/swine/Guangxi/10/2007|2007.085:0.0007752690465):0.006656403254):0.003171976468,H9N2_Avian_DQ064449_A/chicken/Henan/26/00|2000.500:0.006508678708):0.001966645198):0.001471995779,((H9N2_Avian_DQ064443_A/chicken/Guangdong/6/97|1997.500:0,H9N2_Avian_DQ064435_A/chicken/Shenzhen/9/97|1997.500:0):0.003679884224,H9N2_Avian_KF188367_A/chicken/Hong_Kong/G9/1997|1997.500:0.001044328389):0.006219710244):0.00152333562,(H9N2_Avian_JQ639779_A/chicken/Guangdong/TS/2004|2004.164:-0.000138742796,H9N2_Avian_DQ064441_A/chicken/Guangdong/5/97|1997.500:0.0008082700752):0.005356175291):0.00088227021,(((H9N2_Avian_DQ064460_A/chicken/Shijiazhuang/2/98|1998.500:0.003371329605,H9N2_Avian_DQ064436_A/chicken/Fujian/25/00|2000.500:0.005458638832):0.004708592832,H9N2_Avian_AB256667_A/chicken/Osaka/aq48/97|1997.500:0.00421931522):0.001295291449,((H9N2_Avian_JQ904462_A/chicken/Shandong/1/2008|2008.038:0.002109932794,H9N2_Avian_AB256707_A/chicken/Yokohama/aq45/2002|2002.500:0.00535516497):0.0001160327447,H9N2_Avian_DQ064444_A/chicken/Guangxi/10/99|1999.500:0.003946898488):0.003510535779):0.002207961326):0.0004589815946,(((((H9N2_Avian_DQ064454_A/duck/Nanjing/1/97|1997.500:0.0006127216461,H9N2_Avian_DQ064457_A/chicken/Shandong/6/96|1996.500:0.00072626074):0.0001707392723,(H9N2_Avian_JF916722_A/duck/Fujian/MH/2003|2003.247:0.001359836398,H9N2_Avian_JF916714_A/Muscovy_duck/Fujian/CL/1997|1997.699:0.0006524999249):0.01009791547):0.0005095882859,H9N2_Avian_DQ064458_A/chicken/Shandong/7/96|1996.500:0.0001643103747):0.0004539043308,H9N2_Avian_DQ064455_A/duck/Nanjing/2/97|1997.500:4.019486976e-05):0.0061647262,H9N2_Avian_KP055062_A/chicken/Beijing/3/1999|1999.099:0.009002552618):0.003719500922):0.002423236427,(((((H9N2_Swine_EU502905_A/swine/Jiangxi/wx2/2004|2004.500:0.000659141654,H9N2_Swine_EU502897_A/swine/Jiangxi/1/2004|2004.500:0.0006829760694):0.001642300887,(H9N2_Avian_KF768235_A/duck/Guangxi/RX/2009|2009.129:0.003726364282,H9N2_Avian_DQ485209_A/chicken/China/Guangxi1/2000|2000.214:0.0003085813651):0.002429397833):0.002261749828,((H9N2_Avian_DQ064450_A/chicken/Henan/43/02|2002.500:0.006202870797,H9N2_Avian_DQ064452_A/chicken/Jilin/53/01|2001.500:0.00126416945):0.001420205182,H9N2_Avian_JQ639787_A/chicken/Guangdong/V/2008|2008.003:0.005403849782):0.005421382985):0.001673418382,((H9N2_Avian_DQ064437_A/chicken/Guangdong/10/00|2000.500:0.001646705406,H9N2_Avian_DQ064453_A/chicken/Jiangsu/1/00|2000.500:0.0003676211983):0.002300323426,H9N2_Avian_DQ064439_A/chicken/Guangdong/4/00|2000.500:0.0051837476):0.002269979768):0.001510085168,(H9N2_Avian_DQ064438_A/chicken/Guangdong/21/02|2002.500:0.004255182404,H9N2_Avian_DQ064440_A/chicken/Guangdong/47/01|2001.500:0.005938546143):0.002891104538):0.01045300537):0.005188119432,(H9N2_Human_KX867850_A/Guangdong/W1/2004|2004.466:0.003748584783,H6N1_Avian_HM145068_A/duck/Shantou/1275/2004|2004.500:0.004413213757):0.03694214924):0.03083481978):0.004852575336,H2N6_Avian_MG241346_A/wild_bird/Fujian/24/2017|2017.200:0.07284839807):0.005693830871):0.001146310264):0.004217089495,(((((((((H7N7_Avian_KP413933_A/duck/Huzhou/4268/2013|2013.811:0.00443090711,H11N9_Avian_KR864830_A/duck/Zhejiang/71750/2013|2013.534:0.003010396263):0.0002142954164,H1N3_Avian_KY971165_A/duck/Zhejiang/727D30/2013|2013.567:0.0004443932264):0.0003789051227,(H7N3_Avian_KF042076_A/duck/Zhejiang/DK16/2013|2013.200:0,H7N3_Avian_KF042075_A/duck/Zhejiang/DK10/2013|2013.200:0):0.00130408532):0.002418307885,(H4N8_Avian_KY785662_A/duck/Guangdong/DGQTSJ147P/2015|2015.307:0.01411225297,H3N8_Avian_LC050576_A/duck/Vietnam/LBM211/2012|2012.523:0.004559196223):0.001779035136):0.01054144006,(((H3N3_Avian_MG204062_A/duck/Fujian/SD063/2017|2017.200:0.004111507689,H11N3_Avian_MG214166_A/duck/Fujian/SD061/2017|2017.200:0.0005969331679):0.01180287246,H2N8_Avian_KY415760_A/Pigeon/Longquan/LQ67/2016|2016.079:0.01210667977):0.004512815959,(H7N9_Avian_MF630510_A/duck/Shanghai/SD016/2015|2015.044:0.005517153897,H7N3_Avian_KF259925_A/duck/Wenzhou/771/2013|2013.500:0.0067930267):0.003456122466):0.007057704741):0.002334767211,((H7N3_Avian_MG591688_A/duck/Cambodia/b0116502/2017|2017.030:0.0009945197131,H7N3_Avian_MG591689_A/duck/Cambodia/b0120501/2017|2017.030:0.001015754344):0.01384330167,H7N9_Avian_MF630454_A/duck/Hunan/S11682/2015|2015.205:0.009994435697):0.008004638331):0.004861951782,H7N9_Avian_MF630438_A/duck/Fujian/S4170/2014|2014.841:0.02369288747):0.003528281531,H7N9_Avian_MF630502_A/duck/Shanghai/SD015/2015|2015.044:0.02324646026):0.01666892549,H11N9_Avian_AB781662_A/duck/Vietnam/G17-1/2011|2011.500:0.04019068564):0.03808451797):0.003272462388,(((((((((((((((((((((((((((((((((((((((((H3N8_Avian_CY133572_A/blue-winged_teal/Iowa/10OS2411/2010|2010.712:0.001350641561,H3N8_Avian_CY205681_A/blue-winged_teal/Texas/AI10-3848/2010|2010.712:0.001332986433):5.069135716e-06,H11N9_Avian_CY141012_A/mallard/Arkansas/AI09-5663/2009|2009.940:0.0006654171985):1.161413228e-05,H12N5_Avian_CY140783_A/mallard/Minnesota/AI09-3066/2009|2009.682:0.0006582583198):2.559968745e-05,H7N3_Avian_KU290058_A/mallard/Michigan/A00869519/2009|2009.784:0.0006454591742):4.638332758e-05,(H3N2_Avian_CY097489_A/blue-winged_teal/Wisconsin/2720/2009|2009.792:4.187052067e-18,H4N2_Avian_CY097021_A/blue-winged_teal/Wisconsin/2713/2009|2009.792:-4.187052067e-18):0.0006246755341):2.578681787e-05,H6N1_Avian_CY140855_A/American_green-winged_teal/Minnesota/AI09-3589/2009|2009.696:-2.715081166e-05):1.358359365e-05,H4N6_Avian_CY097665_A/mallard/Ohio/1695/2009|2009.647:-1.358359365e-05):0.0001225149272,(((H1N2_Avian_CY166245_A/mallard/Wisconsin/11OS4104/2011|2011.786:0.002789206017,H3N2_Avian_CY132128_A/mallard/Michigan/10OS1497/2010|2010.633:-0.0001012196591):5.089433792e-05,H3N2_Avian_CY132112_A/mallard/Ohio/10OS1470/2010|2010.627:-5.089433792e-05):0.001498936694,H3N2_Avian_CY097329_A/mallard/Wisconsin/2549/2009|2009.759:0.002553044663):0.0005452727542):0.000110381215,H4N6_Avian_CY205544_A/blue-winged_teal/Texas/AI10-3324/2010|2010.693:0.002248562427):5.072892786e-05,(H5N2_Avian_CY166648_A/American_green-winged_teal/Wisconsin/11OS3432/2011|2011.789:0.003746696764,H10N1_Avian_CY097304_A/mallard/Wisconsin/4230/2009|2009.929:0.003026186461):0.0003734306403):0.0003061499993,H4N8_Avian_CY205771_A/blue-winged_teal/Texas/AI10-4468/2010|2010.710:0.0005719812664):0.0002212614488,(((H4N3_Avian_KX960408_A/blue-winged_teal/Guatemala/CIP049H103-30/2011|2011.899:0.000175212511,H4N3_Avian_KY644200_A/blue-winged_teal/Guatemala/CIP049H103-37/2011|2011.899:0.0004943147682):0.002316675438,H10N3_Avian_KT887364_A/blue-winged_teal/Louisiana/UGAI14-478/2014|2014.255:0.01006442637):0.001095689277,(H3N8_Avian_CY133764_A/blue-winged_teal/Missouri/10MO021/2010|2010.704:0.002451367844,H3N8_Avian_CY205689_A/blue-winged_teal/Louisiana/AI10-4005/2010|2010.696:0.002269064545):0.0003094038433):0.0004433175775):0.0003719247652,H10N7_Avian_CY204998_A/mallard/Maryland/10OS566/2010|2010.499:0.005739135868):0.0003016878725,H4N6_Avian_CY166835_A/American_green-winged_teal/Mississippi/11OS5903/2011|2011.937:0.003773235913):0.0001724643208,(H4N8_Avian_CY166958_A/blue-winged_teal/Missouri/11OS2585/2011|2011.690:0.001910940089,H12N4_Avian_CY166942_A/blue-winged_teal/Missouri/11OS2563/2011|2011.690:0.002813272525):0.000505743234):0.0003167755629,((((((H6N1_Avian_KJ568058_A/American_green-winged_teal/Ohio/13OS1793/2013|2013.701:0,H6N1_Avian_KJ568138_A/American_green-winged_teal/Ohio/13OS1794/2013|2013.701:0):0.0020790808,(H1N1_Avian_CY202780_A/snow_goose/Delaware/12OS3767/2012|2012.145:0.0007537374465,H1N1_Avian_CY202772_A/snow_goose/Delaware/12OS3766/2012|2012.145:-8.421016727e-05):0.002661634447):0.003479872187,H7N1_Avian_KY550881_A/mallard_x_black_duck/Massachusetts/AH0011261/2015|2015.145:0.01215416036):0.0002683278947,(((H11N3_Avian_KY561259_A/mallard_duck/Ohio/15OS7510/2015|2015.934:0.001575332142,H7N4_Avian_MG280416_A/long-tailed_duck/Wisconsin/16OS5291/2016|2016.921:0.01143228063):0.0009263290482,(H6N9_Avian_CY204059_A/green-winged_teal/Ohio/14OS1103/2014|2014.718:6.473025168e-05,H3N2_Avian_MG280390_A/blue-winged_teal/Ohio/16OS1061/2016|2016.682:0.001274990983):0.001130115521):0.0007696872723,H10N8_Avian_KX013076_A/mallard/Ohio/13OS5191/2013|2013.923:0.0009310416226):0.001975022599):0.001784793638,(((H5N3_Avian_KC790078_A/duck/SK/4612/2010|2010.945:0,H5N3_Avian_KC790070_A/duck/SK/4628/2010|2010.945:0):0.001331917956,(H6N1_Avian_CY127924_A/shorebird/Delaware_Bay/380/2010|2010.381:1.616707021e-17,H6N1_Avian_CY127916_A/Canada_goose/Delaware_Bay/34/2010|2010.378:-1.616707021e-17):0.001356861797):0.0004239054141,(H5N2_Avian_MF359880_A/ruddy_turnstone/Delaware_Bay/431/2011|2011.395:0.003877295856,H12N5_Avian_CY097272_A/mallard/Wisconsin/4218/2009|2009.926:0.002208603544):0.0002499999066):0.0007671542953):0.0006461189143,H9N3_Avian_MG280165_A/mallard_duck/Ohio/16OS0875/2016|2016.586:0.006806683368):0.001230773567):0.0001325910646,((H10N7_Avian_KY130844_A/emperor_goose/Alaska/602/2012|2012.748:0.002805982284,H4N6_Avian_KY130892_A/mallard/Alaska/756/2012|2012.803:0.001227572346):0.002812913143,H14N3_Avian_KY644483_A/blue-winged_teal/Guatemala/CIP049H110-31/2012|2012.910:0.008837201365):0.001813912134):0.0003911618389,H4N2_Avian_KY644403_A/blue-winged_teal/Guatemala/CIP049H102-05/2011|2011.860:0.004686896687):0.000648294534,((((((H7N9_Avian_KY013765_A/blue-winged_teal/Louisiana/UGAI15-1367/2015|2015.236:0,H7N9_Avian_KY013773_A/blue-winged_teal/Louisiana/UGAI15-1692/2015|2015.236:0):0.004808666845,H2N3_Avian_MG280480_A/mallard_duck/Ohio/16OS0827/2016|2016.573:0.002673453087):0.002301460525,(H2N3_Avian_CY202788_A/snow_goose/Delaware/12OS3778/2012|2012.145:0.002038267603,H11N9_Avian_CY167219_A/mallard/Mississippi/12OS361/2012|2012.044:0.001324324125):0.0004340737532):0.0008078001995,(H4N8_Avian_KX351624_A/American_wigeon/California/LDC111/2014|2014.890:0.002880891013,H7N3_Avian_KU740205_A/pheasant/New_Jersey/26996-2/2014|2014.630:0.004571251983):0.002514025008):0.0005866862157,(H7N1_Avian_KJ567946_A/blue-winged_teal/Ohio/13OS2037/2013|2013.707:0.002547016501,H3N8_Avian_KJ567962_A/mallard/Wisconsin/13OS2767/2013|2013.740:0.005600269007):0.001677801928):0.003350395742,((H4N2_Avian_CY204243_A/mallard/Ohio/14OS0965/2014|2014.671:3.388377376e-17,H5N2_Avian_CY204100_A/mallard/Ohio/14OS0460/2014|2014.652:-3.388377376e-17):0.003386253822,H6N8_Avian_KJ567858_A/American_green-winged_teal/Ohio/13OS2097/2013|2013.723:0.0006495315488):0.006762163173):0.0009239448034):0.0004837356255,(((H6N1_Avian_KX620134_A/shorebird/Delaware_Bay/548/2012|2012.836:0,H6N1_Avian_KX620078_A/ruddy_turnstone/Delaware_Bay/595/2012|2012.855:0):0.005384695352,H1N1_Avian_CY204974_A/mallard/Maryland/09OS2012/2009|2009.874:0.002736428596):0.0003800424859,H10N7_Avian_CY139380_A/mallard-black_duck_hybrid/New_Brunswick/00904/2010|2010.701:0.003008109809):0.001582180886):0.0005755886764,((((((((((((((((H3N2_Avian_CY204132_A/mallard/Ohio/14OS0550/2014|2014.638:0.003997612687,H4N8_Avian_KJ568410_A/mallard/Ohio/13OS1993/2013|2013.595:0.002080593533):7.302536854e-05,H3N8_Avian_CY206271_A/blue-winged_teal/Texas/AI12-4394/2012|2012.726:0.0005941405284):4.63203297e-05,(H6N5_Avian_CY186850_A/American_green-winged_teal/Ohio/12OS2128/2012|2012.674:6.042030066e-17,H6N1_Avian_CY187000_A/mallard/Ohio/12OS2174/2012|2012.866:-6.042030066e-17):0.001298556651):9.458255274e-05,H10N9_Avian_CY186866_A/blue-winged_teal/Ohio/12OS2138/2012|2012.682:-9.918155661e-05):4.961971108e-05,H11N2_Avian_CY186922_A/American_green-winged_teal/Ohio/12OS2161/2012|2012.704:-4.961971108e-05):0.0002986676431,H12N5_Avian_CY186874_A/blue-winged_teal/Ohio/12OS2140/2012|2012.682:0.003083437071):0.0001971468775,H11N9_Avian_CY187130_A/American_green-winged_teal/Wisconsin/12OS3031/2012|2012.742:0.003217691741):0.0001084721248,H3N2_Avian_CY187114_A/blue_winged-teal/Wisconsin/12OS2603/2012|2012.742:0.0005433871716):0.0003988834388,(H7N3_Avian_CY187032_A/American_green-winged_teal/Ohio/12OS5538/2012|2012.877:0.0006974806077,H7N3_Avian_CY187040_A/northern_shoveler/Ohio/12OS5539/2012|2012.877:-2.795332846e-05):0.0009521601289):0.00020232809,H3N6_Avian_CY186817_A/mallard/Ohio/12OS2351/2012|2012.666:0.0004653722463):0.0002069562892,H6N1_Avian_CY204325_A/mallard/Maryland/14OS1154/2014|2014.556:0.0031658673):0.0007240787756,((((H3N8_Avian_CY205536_A/blue-winged_teal/Texas/AI10-3317/2010|2010.693:0.001995360009,H4N9_Avian_CY166592_A/mallard/Wisconsin/11OS3407/2011|2011.786:0.0006915570404):0.0002373334015,H6N5_Avian_CY166213_A/mallard/Wisconsin/11OS3577/2011|2011.827:0.00110835268):0.0005215267454,H3N2_Avian_KJ567866_A/blue-winged_teal/Wisconsin/13OS3463/2013|2013.742:0.003201614261):0.0005766872186,H5N3_Avian_CY167195_A/American_green-winged_teal/Mississippi/12OS311/2012|2012.044:0.002640455959):0.0006066965022):0.00056222094,(((((H3N8_Avian_CY241164_A/ruddy_turnstone/New_Jersey/UGAI16-1244/2016|2016.375:0.000638777221,H3N8_Avian_CY241268_A/ruddy_turnstone/New_Jersey/UGAI16-1289/2016|2016.375:0.0007060221047):2.254993782e-05,H6N8_Avian_MF046327_A/ruddy_turnstone/Delaware_Bay/139/2016|2016.389:0.0006450388968):5.212432322e-05,H3N8_Avian_MF046363_A/ruddy_turnstone/Delaware_Bay/450/2016|2016.395:0.0006202753396):3.367654714e-05,H3N8_Avian_MF046449_A/ruddy_turnstone/Delaware_Bay/144/2016|2016.389:-3.505382974e-05):0.005345144282,(((H4N4_Avian_CY195956_A/northern_pintail/Interior_Alaska/10BM03314/2010|2010.510:0,H4N4_Avian_CY195876_A/gull/Massachusetts/14WP00033/2014|2014.041:0):-5.501990211e-17,H4N4_Avian_CY195916_A/gull/Massachusetts/14WP00080/2014|2014.041:5.501990211e-17):0.001386692393,H6N1_Avian_MG280213_A/common_goldeneye/Wisconsin/16OS4246/2016|2016.923:0.01371649582):0.001277236514):0.002310396569):0.000682750691,((((((((H11N9_Avian_KJ568202_A/mallard/Wisconsin/13OS2800/2013|2013.740:0.001263566248,H3N8_Avian_CY204292_A/mallard/Ohio/14OS0985/2014|2014.674:0.003456866141):3.694429699e-05,H3N6_Avian_MG279782_A/blue-winged_teal/Ohio/16OS1027/2016|2016.671:0.003352447322):9.61402555e-05,H1N8_Avian_KJ567954_A/mallard/Ohio/13OS1966/2013|2013.595:-0.0001123771549):5.622048465e-05,H2N8_Avian_KJ568330_A/mallard/Ohio/13OS1972/2013|2013.595:-5.622048465e-05):0.0003262991748,H4N8_Avian_CY206638_A/blue-winged_teal/Texas/UGAI14-3659/2014|2014.712:0.002363930828):0.0003743331971,((H3N6_Avian_KJ526081_A/blue-winged_teal/Ohio/13OS1410/2013|2013.682:0.001446642973,H10N8_Avian_KJ568018_A/American_green-winged_teal/Ohio/13OS1869/2013|2013.685:0.0005711494292):0.0008653493754,H1N1_Avian_CY191302_A/mallard/Maryland/13OS3036/2014|2014.027:0.003866700864):0.0009881514797):0.0001870157886,(H10N7_Avian_CY204765_A/mallard/Maryland/13OS3318/2014|2014.477:0.002687889367,H7N7_Avian_KY551160_A/mallard/Pennsylvania/AH0038929/2015|2015.608:0.002714450156):0.001188240399):0.0005790565102,H4N6_Avian_KJ567882_A/American_green-winged_teal/Ohio/13OS2050/2013|2013.721:0.002466424664):0.003098523859):0.000588369949,H11N6_Avian_CY206247_A/blue-winged_teal/Texas/AI12-3768/2012|2012.715:0.004926564124):0.0003771570455,H1N1_Avian_CY206303_A/blue-winged_teal/Texas/AI12-4549/2012|2012.704:0.008508743102):0.0008552184144):0.0002934688493,H5N2_Avian_CY133812_A/gadwall/Missouri/10MO0280/2010|2010.874:0.00597923733):0.0005164529014,((((((((((((H11N9_Avian_KY561043_A/green-winged_teal/Missouri/15OS5246/2015|2015.852:0.001427970951,H4N8_Avian_KY013866_A/blue-winged_teal/Louisiana/UGAI15-4817/2015|2015.696:0.0005863556539):0.0007242232112,H7N6_Avian_KY284362_A/American_green-winged_teal/Illinois/15OS6133/2015|2015.819:0.004689739992):4.6233136e-05,H4N8_Avian_KY013985_A/blue-winged_teal/Texas/UGAI15-6514/2015|2015.718:0.001294683916):9.427630562e-05,H11N9_Avian_KY561292_A/American_green-winged_teal/Missouri/15OS6591/2015|2015.830:0.0005731831751):0.003533260812,(H7N3_Avian_MF046499_A/ruddy_turnstone/Delaware_Bay/15/2015|2015.375:0.009805040468,H7N8_Avian_KY550897_A/lesser_scaup/Kentucky/AH0012935/2015|2015.907:0.005272742039):0.001190183):0.0005263684751,H3N8_Avian_KY013961_A/mallard/Minnesota/UGAI15-6157/2015|2015.712:0.006039210276):0.0003650119681,H1N1_Avian_MF359841_A/mallard/Alberta/21/2014|2014.608:0.003703951674):0.001753723504,(H6N1_Avian_KY561250_A/American_green-winged_teal/Missouri/15OS6486/2015|2015.830:0.004589838718,H1N1_Avian_KY828642_A/mallard/California/UCD318/2014|2014.556:0.005648106472):0.000218063543):0.0005841731448,H7N4_Avian_KY551293_A/mallard/Idaho/AH0008589/2015|2015.016:0.002835516762):0.0001633186814,(H5N8_Avian_KP101005_A/quail/California/K1400794/2014|2014.285:0.005624309705,H5N5_Avian_CY177226_A/mallard/California/1392/2013|2013.556:0.001828753585):0.00219035745):0.0009437977498,(H6N2_Avian_KY983123_A/American_wigeon/California/HS001/2015|2015.811:0.000555274986,H6N2_Avian_KY983218_A/American_wigeon/California/HS025/2015|2015.811:0.0001149189696):0.004884000535):0.0005080947836,((((((H3N8_Avian_MH135704_A/ruddy_turnstone/Delaware_Bay/607/2017|2017.392:0.0007193192336,H9N7_Avian_MH068530_A/ruddy_turnstone/New_Jersey/UGAI17-2775/2017|2017.386:-5.062240771e-05):2.532184329e-05,H5N2_Avian_MH068394_A/ruddy_turnstone/New_Jersey/UGAI17-1985/2017|2017.362:-2.532184329e-05):1.266624583e-05,H5N7_Avian_MH068554_A/ruddy_turnstone/New_Jersey/UGAI17-2783/2017|2017.386:-1.266624583e-05):0.0002218736533,H5N7_Avian_MH068658_A/ruddy_turnstone/New_Jersey/UGAI17-2989/2017|2017.400:0.001118079581):0.0005502352621,H5N2_Avian_MH068402_A/ruddy_turnstone/New_Jersey/UGAI17-1991/2017|2017.362:0.000794935272):0.005411178638,H1N1_Avian_MG280520_A/green-winged_teal/Mississippi/16OS6075/2016|2016.967:0.0006965694439):0.005410559381):0.006076076937):0.007185759006,((((((((((((H2N6_Avian_KY828681_A/mallard/California/UCD353/2014|2014.611:-6.57758897e-05,H4N6_Avian_KY828668_A/mallard/California/UCD360/2014|2014.611:0.0007368693709):0.002915934615,H4N6_Avian_KM373947_A/mallard/Idaho/ND0002640/2013|2013.636:-0.0002232267539):0.001922831115,(H4N8_Avian_KY583760_A/blue-winged_teal/Missouri/15OS4822/2015|2015.696:0,H4N8_Avian_KY284380_A/blue-winged_teal/Missouri/15OS4823/2015|2015.696:0):0.00558347101):0.003408431013,H3N8_Avian_CY206336_A/blue-winged_teal/Louisiana/AI13-3483/2013|2013.721:0.004833692363):0.0003655771643,(((H3N2_Avian_KX960416_A/blue-winged_teal/Guatemala/CIP049H109-28/2012|2012.874:0.003318339508,H11N9_Avian_CY166723_A/mallard/Wisconsin/11OS4368/2011|2011.844:0.003455664029):0.0003031547,H10N3_Avian_CY134314_A/American_wigeon/California/2930/2011|2011.921:0.001031699245):0.0005373548402,(H4N6_Avian_KY131010_A/northern_pintail/Alaska/372/2013|2013.704:0.00423861148,H7N3_Avian_KY013819_A/mallard/Pennsylvania/UGAI15-2877/2015|2015.222:0.003895311658):0.004298060904):0.0002767160735):0.000395544189,H4N6_Avian_CY187163_A/American_green-winged_teal/Wisconsin/12OS2997/2012|2012.737:0.003535541205):0.0007419391534,H2N3_Avian_CY186992_A/northern_shoveler/Ohio/12OS5647/2012|2012.858:0.003421685979):0.0002473784714,H5N2_Avian_MG280556_A/green-winged_teal/Mississippi/16OS5996/2016|2016.964:0.00509058864):0.0004736160813,((((((((H11N9_Avian_MG279896_A/green-winged_teal/Missouri/16OS6199/2016|2016.970:1.726014743e-16,H11N9_Avian_MG279747_A/Northern_shoveler/Missouri/16OS3609/2016|2016.937:-1.726014743e-16):0.001884016042,H6N8_Avian_KM244069_A/turkey/Minnesota/42782-1/2013|2013.918:0.004203379229):0.000770588986,H1N1_Avian_MF613755_A/mallard/Alberta/233/2015|2015.608:0.00816921167):0.0008846045048,(H3N8_Avian_KY130812_A/glaucous-winged_gull/Alaska/473/2012|2012.740:0.001105265496,H2N6_Avian_CY196124_A/mallard/Interior_Alaska/11BM02987/2011|2011.616:0.000907046183):0.0008014173875):0.003256367935,H9N2_Avian_CY157537_A/mallard/California/3370/2012|2012.644:0.003601265431):0.0006855843711,((H5N1_Avian_CY133992_A/mallard/California/2535V/2011|2011.611:2.621928914e-17,H5N8_Avian_CY134104_A/mallard/California/2559P/2011|2011.611:-2.621928914e-17):0.005766960406,H2N3_Avian_CY120566_A/mallard/California/1438/2010|2010.603:0.001008661087):0.0006344479866):0.001191862016,(H7N3_Avian_KU289882_A/American_green_winged_teal/Utah/A00833077/2009|2009.003:0.0005208406007,H10N2_Avian_CY094256_A/mallard/California/11353/2008|2008.948:0.002166076448):0.0002043427759):0.0001311577558,H3N8_Avian_CY103538_A/mallard/Alberta/551/2009|2009.641:0.002572109648):0.001078902935):0.0003320734382,H4N6_Swine_KU641622_A/swine/Missouri/A01727926/2015|2015.956:0.009276041032):0.0003439292252,(((((H4N8_Avian_MG279865_A/blue-winged_teal/Missouri/16OS2203/2016|2016.690:0.003082177108,H12N5_Avian_MG280043_A/mallard_duck/Maryland/16OS2559/2016|2016.959:0.002320162414):0.001186604253,H12N5_Avian_MF046580_A/blue-winged_teal/Alberta/233/2016|2016.652:0.002882980991):0.002040370153,H4N8_Avian_MG280334_A/blue-winged_teal/Ohio/16OS1018/2016|2016.671:0.003413435782):0.001849680783,((H7N2_Avian_KJ527623_A/American_green-winged_teal/Ohio/13OS1769/2013|2013.699:0,H7N3_Avian_KJ568002_A/American_green-winged_teal/Ohio/13OS1777/2013|2013.701:0):4.003057666e-17,H7N3_Avian_KJ568386_A/blue-winged_teal/Ohio/13OS1773/2013|2013.701:-4.003057666e-17):0.002228219376):0.004962532626,((H7N3_Avian_KY551208_A/blue_winged_teal/Texas/UGAI15-4927/2015|2015.696:0.0002942684002,H7N3_Avian_KY561024_A/mallard/Arkansas/15OS7607/2015|2015.959:0.001045452835):0.002051839718,H3N2_Avian_MG280064_A/gadwall_duck/Wisconsin/16OS4758/2016|2016.825:0.004753257904):0.006189059555):0.001889777049):0.001501078566,H2N3_Avian_CY206344_A/blue-winged_teal/Texas/AI13-3534/2013|2013.704:0.01031599744):0.009729259373):0.0001869155128,(((((((((((((((((H4N6_Avian_CY063924_A/blue-winged_teal/Minnesota/Sg-00036/2007|2007.586:0,H4N6_Avian_CY063916_A/blue-winged_teal/Minnesota/Sg-00035/2007|2007.586:0):0.000410750195,H4N8_Avian_CY140554_A/northern_pintail/Louisiana/Sg-01033/2008|2008.855:0.001601561484):0.0003709014249,(H4N6_Avian_CY047683_A/American_green-winged_teal/Manitoba/23884/2007|2007.636:0.001242045184,H3N8_Avian_CY093602_A/mallard/California/6471/2008|2008.836:0.005530838041):0.0003049164):7.818181044e-05,((((H1N1_Avian_CY141084_A/red-necked_grebe/Minnesota/AI10-1948/2010|2010.512:0,H1N1_Avian_CY141092_A/red-necked_grebe/Minnesota/AI10-1954/2010|2010.512:0):0.007242534719,H4N8_Avian_CY097553_A/ring-necked_duck/Illinois/4125/2009|2009.910:0.004383944212):0.0002231649938,H4N6_Avian_CY064244_A/blue-winged_teal/Texas/Sg-00081/2007|2007.704:0.001108395713):0.0003627436478,H3N1_Avian_CY076616_A/mallard/Washington/44338-052/2007|2007.696:0.0006448113253):0.0001322440165):0.001166755739,H4N6_Avian_CY145738_A/mallard/New_Jersey/Sg-00760/2008|2008.721:0.002276923219):0.00192510428,((((((H4N8_Avian_CY166974_A/blue-winged_teal/Missouri/11OS2640/2011|2011.690:0.001346723769,H3N2_Avian_KY644253_A/blue-winged_teal/Guatemala/CIP049H102-09/2011|2011.860:0.002015867959):0.0003656871181,H4N8_Avian_CY186759_A/blue-winged_teal/Missouri/12OS2519/2012|2012.685:0.0009799989635):0.003274247479,H3N8_Avian_CY141028_A/mallard/Arkansas/AI09-5900/2009|2009.942:0.007634371758):0.001542107357,H11N9_Avian_CY166747_A/northern_shoveler/Mississippi/11OS5812/2011|2011.934:0.006534441629):0.001276085894,((H11N2_Avian_CY120638_A/northern_shoveler/California/3183/2010|2010.904:0.006992595493,H6N1_Avian_CY140714_A/mallard/Minnesota/AI09-2509/2009|2009.679:0.005350587005):0.001313605893,H3N6_Avian_CY140369_A/blue-winged_teal/North_Dakota/Sg-00759/2008|2008.693:0.006957982754):0.0009085537898):0.0006158767833,H9N1_Avian_CY144766_A/ruddy_turnstone/New_Jersey/AI07-72/2007|2007.181:0.00701375889):0.0004994222452):0.0004488093667,(((((((H4N8_Avian_CY139972_A/mallard/Minnesota/AI06-962/2006|2006.500:1.132960675e-05,H5N2_Avian_GQ923496_A/waterfowl/Colorado/457952-2/2006|2006.500:0.0006588643488):0.0006765947337,(H10N7_Avian_CY094352_A/northern_shoveler/California/HKWF592C/2007|2007.858:0.003001222415,H5N7_Avian_CY094440_A/cinnamon_teal/California/HKWF1111C/2007|2007.918:0.0003613693128):0.002717950168):0.0002089619304,H1N1_Avian_KF424091_A/green_winged_teal/Louisiana/Sg-00090/2007|2007.712:0.004205999155):0.0001910936293,H11N9_Avian_KR870238_A/duck/Pennsylvania/02099/2012|2012.085:0.0002982914663):0.0002727497167,H3N8_Avian_CY128881_A/American_black_duck/Nova_Scotia/02213/2007|2007.500:0.006214143997):0.0002158650726,((H4N2_Avian_CY205890_A/blue-winged_teal/Texas/AI11-3181/2011|2011.707:0,H4N2_Avian_CY205924_A/blue-winged_teal/Texas/AI11-3249/2011|2011.707:0):0.01159338597,H5N2_Avian_GQ923320_A/Canada_goose/Wyoming/473197-10/2006|2006.500:0.003525561034):0.000657561452):0.0003350267826,H6N2_Avian_CY140546_A/American_wigeon/Louisiana/Sg-01032/2008|2008.855:0.005134658742):0.0007516465232):7.475618855e-05,((H3N8_Avian_CY080164_A/mallard/Interior_Alaska/8BM2312/2008|2008.608:0.002335786988,H9N2_Avian_CY130456_A/mallard/Interior_Alaska/10BM02980R0/2010|2010.499:0.00443821655):0.002549886269,(H10N6_Avian_CY079399_A/northern_shoveler/Mississippi/09OS168/2009|2009.027:0.002033874599,H4N6_Avian_CY196100_A/mallard/Interior_Alaska/11BM02557/2011|2011.605:0.004049992127):0.003663704914):0.0009077679618):0.0003841888892,((H7N3_Avian_CY036794_A/ruddy_turnstone/Delaware_Bay/123/2007|2007.386:0,H7N3_Avian_CY036786_A/ruddy_turnstone/Delaware_Bay/121/2007|2007.386:0):0.006060028237,H10N7_Avian_CY129240_A/American_black_duck/New_Brunswick/04395/2007|2007.674:0.002778676026):0.002670813965):0.0003322284288,(H2N9_Avian_CY117400_A/mallard/Alberta/289/2009|2009.633:0.00830326889,H7N3_Avian_KU290050_A/mallard/Kansas/A00523306/2008|2008.899:0.008894127061):0.0009014162409):0.000766534777,(((((H10N4_Avian_CY142253_A/northern_pintail/Interior_Alaska/9BM7694R0/2009|2009.500:-5.818814463e-05,H10N7_Avian_CY135346_A/mallard/Interior_Alaska/9BM3075R2/2009|2009.542:0.0007277154238):0.0006343795824,H10N7_Avian_CY130367_A/mallard/Interior_Alaska/10BM01929R0/2010|2010.452:0.0007108118407):0.0001232934993,H10N5_Avian_CY078726_A/mallard/Interior_Alaska/9BM1852/2009|2009.510:0.0005445978152):0.000743945281,H10N7_Avian_KX714419_A/American_green-winged_teal/Alaska/133988/2009|2009.597:0.001279638156):0.005200118517,((H3N1_Avian_CY136282_A/northern_pintail/Interior_Alaska/9BM10146R0/2009|2009.500:-5.780126845e-17,H3N1_Avian_CY136166_A/mallard/Interior_Alaska/9BM8465R0/2009|2009.500:5.780126845e-17):2.065531209e-17,H3N1_Avian_CY130480_A/northern_pintail/Interior_Alaska/10BM00849R2/2010|2010.389:-2.065531209e-17):0.002311819455):0.00534998653):0.0008366402845,((((H3N3_Avian_CY032729_A/northern_shoveler/California/HKWF979/2007|2007.918:4.39148786e-18,H3N5_Avian_CY033349_A/northern_shoveler/California/HKWF1131/2007|2007.918:-4.39148786e-18):0.0008823119075,H3N1_Avian_CY039621_A/northern_shoveler/California/HKWF569/2007|2007.858:0.004521680358):0.0001709370066,H1N1_Avian_CY076136_A/mallard/California/20385-004/2007|2007.592:0.0004980972392):0.001265884845,H8N4_Avian_CY039549_A/northern_shoveler/California/AKS273/2007|2007.915:0.001097738571):0.004203700793):0.001417145877,((((((((((H3N1_Avian_CY140863_A/blue-winged_Teal/North_Dakota/AI09-3642/2009|2009.674:0.001184231968,H4N6_Avian_CY141004_A/blue-winged_teal/Louisiana/AI09-5291/2009|2009.871:0.001502685081):0.0004795333996,H4N8_Avian_CY140764_A/blue-winged_Teal/Minnesota/AI09-2977/2009|2009.679:0.001546777423):0.0003571868676,(H5N3_Avian_CY096721_A/blue-winged_teal/Guatemala/CIP049-09/2010|2010.082:0.0007494304399,H4N8_Avian_CY140972_A/blue-winged_teal/Texas/AI09-4463/2009|2009.718:0.001262905883):0.0003177471893):0.0003538001558,H8N4_Avian_CY096697_A/blue-winged_teal/Guatemala/CIP049-07/2010|2010.082:0.002344371333):0.0006756099127,H10N7_Avian_CY133492_A/mallard/Illinois/10OS4078/2010|2010.907:0.004601547188):0.003009794579,(((H6N5_Avian_KY575213_A/green_winged_teal/Mexico-Sonora/829/2009|2009.025:0.0007575548298,H6N1_Avian_KY575189_A/northern_shoveler/Mexico-Sonora/738/2008|2008.948:-8.802755062e-05):4.403654498e-05,H11N3_Avian_KY575181_A/green_winged_teal/Mexico-Sonora/701/2008|2008.948:-4.403654498e-05):0.002980334579,H6N2_Avian_CY076624_A/mallard/Washington/44338-112/2007|2007.690:0.001758843818):0.0005059675045):0.0002950997724,H11N2_Avian_CY133904_A/northern_shoveler/California/2810/2011|2011.825:0.003784482665):0.004098192808,((H4N3_Avian_CY205568_A/blue-winged_teal/Texas/AI10-3382/2010|2010.693:0.002700002147,H4N8_Avian_CY205518_A/blue-winged_teal/Texas/AI10-3272/2010|2010.693:0.002020430242):0.004891874793,H10N7_Avian_CY140131_A/blue-winged_teal/North_Dakota/Sg-00730/2008|2008.677:0.007519563988):0.0007436806861):0.002445600897,((H12N1_Avian_CY144710_A/ruddy_turnstone/New_Jersey/AI07-839/2007|2007.622:0.000640406028,H12N5_Avian_CY144718_A/ruddy_turnstone/New_Jersey/AI07-697/2007|2007.605:0.0006995824694):0.0002041394943,H12N5_Avian_CY144726_A/ruddy_turnstone/New_Jersey/AI07-796/2007|2007.625:0.0004652180674):0.008596572723):0.003293544491,H1N1_Avian_CY137605_A/mallard/Alberta/88/2004|2004.501:0.002911747657):0.0004316534178):0.0007541884912,H11N2_Avian_CY094152_A/mallard/California/8028/2008|2008.795:0.01054956169):0.0001431288723,H6N8_Avian_CY075936_A/mallard/California/19524-001/2005|2005.616:0.009893458133):0.001013648558,(((((H4N8_Avian_CY035792_A/least_sandpiper/South_Central_Alaska/3/2007|2007.351:0,H4N8_Avian_CY044003_A/least_sandpiper/Alaska/7KW0411/2007|2007.353:0):0.005853570327,H4N8_Avian_CY077328_A/least_sandpiper/South_Central_Alaska/7KW0434/2007|2007.353:0.0009173848215):0.009633978578,H4N6_Avian_CY102954_A/mallard/Alberta/66/2005|2005.567:0.002095210303):0.002059960381,H4N6_Avian_CY045354_A/green-winged_teal/California/K218/2005|2005.923:0.007715441587):0.00469899711,(H6N8_Avian_CY024797_A/mallard/Maryland/1983/2005|2005.500:0.0004134503553,H6N8_Avian_CY203632_A/mallard/Maryland/06OS120/2006|2006.041:0.002273466694):0.008851246098):0.0003170717156):0.0004496503651,((H6N1_Avian_CY139899_A/northern_pintail/Texas/828189/2002|2002.500:0.001439552349,H6N1_Avian_CY139916_A/northern_pintail/Texas/828191/2002|2002.500:0.0005727593298):0.0002456368641,H5N2_Avian_CY207192_A/black-bellied_whistling-duck/Colombia/1/2011|2011.279:0.02501074024):0.003917517396):0.002113126719):0.001729501432,H6N1_Avian_LC371851_A/duck/Hokkaido/W159/2006|2006.814:0.01145528856):0.005019708407,H3N8_Avian_CY004705_A/mallard/Alberta/156/2001|2001.595:0.009662867737):0.003480249903,H3N8_Avian_KM374035_A/blue-winged_teal/Kansas/ND0006685/2013|2013.690:0.013644034):0.001100869999,H2N9_Avian_CY116778_A/pintail/Alberta/22/1997|1997.575:0.01111314856):0.0007470287722,H11N9_Avian_CY127633_A/mallard/Alberta/64/2000|2000.592:0.01612930168):0.0007133032193,(((((((((((((H1N1_Avian_KT338530_A/glaucous-winged_gull/Alaska/800/2014|2014.726:0.004911587426,H3N8_Avian_KX949477_A/emperor_goose/Alaska/UGAI15-6759/2015|2015.718:0.003953400117):0.0005863073068,H3N8_Avian_KT338445_A/northern_pintail/Alaska/523/2014|2014.742:0.002086980129):0.0003316962735,(H4N6_Avian_CY177144_A/mallard/California/1353/2013|2013.553:0.0007034389494,H5N6_Avian_CY177428_A/mallard/California/1500P/2013|2013.575:0.000638678774):0.00342164351):0.001095806215,H3N6_Avian_KY131393_A/northern_pintail/Alaska/UGAI15-7399/2015|2015.753:0.004552166294):0.0005089153436,H6N2_Avian_CY177016_A/green-winged_teal/California/3722/2012|2012.803:0.004331517782):0.0009178106322,((H4N6_Avian_KX714379_A/American_green-winged_teal/Alaska/103777/2008|2008.718:0.0004864644509,H4N6_Avian_CY044019_A/northern_shoveler/Alaska/7MP0954/2007|2007.679:0.002892015262):0.0001275086742,(H12N5_Avian_CY079182_A/northern_pintail/Interior_Alaska/8BM3736/2008|2008.737:1.946217884e-05,H4N6_Avian_CY143037_A/mallard/Interior_Alaska/9BM9049R0/2009|2009.608:0.00266745487):0.001222270931):0.0003719511799):0.0005348927447,((H4N6_Avian_CY142685_A/northern_pintail/Interior_Alaska/9BM7232R0/2009|2009.595:-5.770017035e-05,H4N8_Avian_CY143229_A/northern_shoveler/Interior_Alaska/9BM12519R0/2009|2009.671:0.0007272274496):0.0001984510588,(H4N7_Avian_CY136266_A/northern_pintail/Interior_Alaska/9BM7799R0/2009|2009.500:7.657889377e-17,H4N7_Avian_CY136184_A/mallard/Interior_Alaska/9BM8935R0/2009|2009.500:-7.657889377e-17):0.0004726078028):0.003609970625):0.00144077533,(H3N8_Avian_CY143245_A/northern_pintail/Interior_Alaska/9BM9447R0/2009|2009.614:5.060417378e-05,H12N8_Avian_CY142557_A/mallard/Interior_Alaska/9BM10393R0/2009|2009.500:0.0006195897818):0.003817375255):0.000365940994,H3N8_Avian_KX714371_A/American_green-winged_teal/Alaska/103773/2008|2008.718:0.00378648286):0.001287028478,(H3N8_Avian_CY078910_A/northern_pintail/Interior_Alaska/7MP0509/2007|2007.679:0.0007368204218,H3N6_Avian_CY077233_A/mallard/Interior_Alaska/7MP0510/2007|2007.682:-6.729314255e-05):0.002112853689):0.0002296373883,((((H10N7_Avian_CY076120_A/California_gull/Washington/20371-003/2007|2007.559:0.000667575803,H10N7_Avian_CY076104_A/common_murre/Oregon/20361-001/2007|2007.559:0.0006721454318):0.004730831066,H5N2_Avian_GQ923480_A/mallard/Washington/456277-7/2006|2006.500:0.0007042760179):3.834247686e-05,H5N2_Avian_GQ923472_A/mallard/Idaho/455398-2/2006|2006.500:-4.849008134e-05):0.002720105241,H6N2_Avian_CY045346_A/northern_shoveler/California/K138/2005|2005.847:0.002014897689):0.005295360746):0.002116224439,((((H4N8_Avian_CY038371_A/northern_pintail/Interior_Alaska/2/2007|2007.682:0.0013579591,H4N8_Avian_CY043971_A/mallard/Alaska/7MP1028/2007|2007.682:0.0006543772224):0.001574411304,H2N3_Avian_CY196670_A/mallard/Interior_Alaska/11ML00069/2011|2011.729:0.006599652685):0.0008416030273,(H3N6_Avian_MF046202_A/American_black_duck/Alberta/96/2016|2016.608:0.002785711061,H3N8_Avian_MF046493_A/mallard/Alberta/66/2016|2016.605:0.004664900627):0.006979232667):0.0008211939819,H11N2_Avian_CY134394_A/northern_pintail/California/2548/2010|2010.808:0.003939159977):0.004248853715):0.004190438729,(H5N2_Avian_KC790062_A/goose/MB/428/2006|2006.962:0.002869868675,H4N6_Avian_CY064204_A/blue-winged_teal/Texas/Sg-00076/2007|2007.707:0.001171783537):0.002903350846):0.008623472406):0.0003160079158,(((((((((((((((((((H6N1_Avian_CY138483_A/blue-winged_teal/Nova_Scotia/01000/2010|2010.718:0.0007433362056,H6N1_Avian_CY139561_A/mallard/Nova_Scotia/01013/2010|2010.718:-7.314224998e-05):3.658940142e-05,H6N1_Avian_CY138475_A/blue-winged_teal/Prince_Edward_Island/00849/2010|2010.671:-3.658940142e-05):0.003022176576,(H11N9_Avian_CY146484_A/mallard/New_Jersey/AI09-5122/2009|2009.740:0.001957464878,H11N9_Avian_CY097312_A/greater_scaup/Wisconsin/4234/2009|2009.929:0.004120741342):0.0003717047342):0.001439091334,H3N8_Avian_CY097361_A/American_green-winged_teal/Wisconsin/2690/2009|2009.800:0.0005785072691):0.001862877591,H8N4_Avian_CY190686_A/American_black_duck/Maryland/08OS1725/2008|2008.899:0.002895310413):0.001924475642,(H6N8_Avian_CY190030_A/American_green-winged_teal/Maryland/06MD700/2006|2006.803:0.001703220691,H3N8_Avian_KP636479_A/American_black_duck/Maine/44411/532/2008|2008.500:0.002347799847):8.796891121e-05):0.0006951025831,(((((H5N2_Avian_GQ923432_A/duck/Pennsylvania/446080-7/2006|2006.500:-8.548665153e-05,H5N2_Avian_GQ923424_A/duck/Pennsylvania/446080-6/2006|2006.500:0.0007550139307):0.003427018174,H5N2_Avian_GQ117140_A/duck/New_York/445743/2006|2006.500:0.001300652515):0.0001326527925,H5N2_Avian_CY036037_A/Muscovy_duck/New_York/62095-1/2006|2006.367:-0.0001426884663):7.13876563e-05,H5N2_Avian_GQ117132_A/chicken/New_York/439235/2006|2006.500:-7.13876563e-05):0.003905494271,H5N2_Avian_FJ686741_A/mallard/Maryland/897/2004|2004.500:0.0001464969541):0.0001440073829):0.001028460908,(((H3N8_Avian_CY125384_A/green-winged_teal/New_Brunswick/03483/2009|2009.616:-1.132639855e-17,H3N8_Avian_CY125336_A/ring-necked_duck/Nova_Scotia/03378/2009|2009.600:1.132639855e-17):-2.266484006e-17,H3N8_Avian_CY125392_A/ring-necked_duck/New_Brunswick/03400/2009|2009.603:2.266484006e-17):0.0002482764764,H3N8_Avian_CY125568_A/blue-winged_teal/Prince_Edward_Island/03912/2009|2009.630:0.003114315251):0.008040776038):0.001551697192,(((H2N5_Avian_CY149639_A/white-rumped_sandpiper/Canada/2541/2011|2011.625:0.001461367842,H2N5_Avian_CY149399_A/glaucous_gull/Iceland/1382/2011|2011.814:-0.0001165685168):7.337224968e-05,H2N5_Avian_CY149423_A/great_black-backed_gull/Iceland/1395/2011|2011.814:0.0005961550295):0.000289761487,H3N5_Avian_CY149647_A/ruddy_turnstone/Canada/02937/2011|2011.660:0.0003812973747):0.007618577351):0.0006372811102,(((H11N9_Avian_CY045298_A/mallard/Quebec/11111/2006|2006.633:0.0005491657043,H12N5_Avian_CY190326_A/mallard/Maryland/06OS2334/2006|2006.885:0.002137751345):0.0001629895576,(H5N2_Avian_KJ018201_A/chicken/New_Jersey/251-4/2008|2008.085:0.0007322891539,H5N2_Avian_KJ018193_A/chicken/New_Jersey/577-6/2008|2008.233:-6.276187467e-05):0.006653384997):0.001164101725,((H6N1_Avian_CY078340_A/mallard/Minnesota/Sg-00220/2007|2007.701:0.001799544351,H6N2_Avian_CY203816_A/mallard/Maryland/08OS1390/2008|2008.652:0.002242107861):0.00101709063,H11N3_Avian_CY133872_A/mallard/Missouri/10MO0550/2010|2010.992:0.005095065948):0.001293514585):0.002362142083):0.001407723111,H2N1_Avian_FJ686717_A/mallard/Ohio/362/2003|2003.500:0.002689956994):0.008392604175,(((H10N7_Avian_CY144871_A/sanderling/New_Jersey/1148674/2004|2004.373:0,H10N7_Avian_EU743389_A/ruddy_turnstone/NJ/203/2004|2004.500:0):-5.407478963e-18,H10N7_Avian_EU743405_A/ruddy_turnstone/NJ/350/2004|2004.500:5.407478963e-18):-5.411597378e-18,H10N7_Avian_CY005259_A/shorebird/DE/122/2004|2004.373:5.411597378e-18):0.01255141487):0.001030195255,(H10N5_Avian_CY149487_A/black-headed_gull/Iceland/1298/2011|2011.808:0.02243468452,H5N2_Avian_GQ923216_A/mallard/Minnesota/464334/2006|2006.500:0.01005630399):0.004785227429):0.002227111594,H5N2_Avian_JQ990150_A/parrot/Guangdong/258/2004|2004.992:0.008060542062):0.0006666800056,((H3N6_Avian_EU743539_A/mallard/MN/259/1999|1999.500:0.002444550173,H4N8_Avian_FJ517317_A/mallard/MN/327/1999|1999.500:0.002950969498):0.005379997395,H7N3_Avian_CY139700_A/mallard/Minnesota/182761/1998|1998.666:0.007745536062):0.0002437811855):0.00203622475,(((((H10N5_Avian_CY144790_A/ruddy_turnstone/Delaware/AI00-1121/2000|2000.384:0.0007015805101,H10N4_Avian_CY137035_A/shorebird/Delaware_Bay/267/2000|2000.367:-3.288368417e-05):1.646448925e-05,H10N4_Avian_CY137027_A/shorebird/Delaware_Bay/260/2000|2000.367:-1.646448925e-05):8.243599446e-06,H10N4_Avian_CY144798_A/ruddy_turnstone/New_Jersey/AI00-1143/2000|2000.367:-8.243599446e-06):5.684859394e-05,H10N4_Avian_CY144806_A/red_knot/Delaware/AI00-1269/2000|2000.395:0.0006134825761):0.008653035072,((H2N3_Avian_CY003947_A/mallard/Alberta/201/1996|1996.619:0.002595180111,H3N6_Avian_EU743563_A/pintail/Minnesota/479/1999|1999.500:0.006912949185):0.0001217975811,H10N7_Avian_CY004355_A/mallard/Alberta/209/2003|2003.597:0.008852997608):0.000349542585):0.0004177413453):0.0006933077965,(((((((((H9N2_Avian_KX377331_A/greater_white-fronted_goose/Alaska/81081/2008|2008.386:0.0004319565045,H9N2_Avian_CY079649_A/northern_shoveler/Interior_Alaska/8BM3470/2008|2008.666:0.0002375707747):0.001818364289,H9N2_Avian_KC693646_A/white-fronted_goose/Korea/20-36/2007|2007.951:0.0029247146):0.001687595688,H5N2_Avian_GQ923264_A/snow_goose/Montana/466771-4/2006|2006.500:0.001694197251):0.002855206188,H9N2_Avian_KC209501_A/wild_bird/Korea/8G39/2005|2005.844:0.003965630186):0.01243077643,H2N9_Avian_CY003963_A/blue-winged_teal/Alberta/16/1997|1997.811:0.005889980495):0.0003764597579,H6N2_Avian_CY016159_A/gadwall/Ohio/37/1999|1999.789:0.006876177156):0.0005935194054,H10N7_Avian_CY005234_A/mallard/ALB/196/1996|1996.619:0.003750619172):0.0006360770852,(H5N2_Avian_CY139676_A/mallard/Minnesota/355779/2000|2000.500:0.001356350173,H5N2_Avian_FJ357072_A/mallard/MN/1/2000|2000.500:0.0006614422294):0.008163852531):0.002074227771,H10N7_Avian_EU743325_A/northern_shoveler/TX/56/2000|2000.500:0.00813059778):0.003065673439):0.000900242537,((((H5N2_Avian_KC790094_A/duck/BC/8038/2006|2006.956:0.0007309213416,H5N2_Avian_CY047707_A/blue-winged_teal/Saskatchewan/22542/2007|2007.627:-6.139406236e-05):0.001301138716,H5N2_Avian_GQ923136_A/Guinea_fowl/Oregon/459674-5/2006|2006.500:0.0007212801354):0.006626203497,H3N1_Avian_CY102787_A/mallard/Alberta/192/2004|2004.614:0.005033247255):0.000502346597,H3N8_Avian_CY015503_A/pintail/Alaska/279/2005|2005.608:0.007053809908):0.003375085645):0.0006862949592,((((((H4N6_Avian_CY129129_A/American_black_duck/New_Brunswick/02726/2007|2007.715:0.0006496893765,H4N6_Avian_CY128807_A/mallard/Nova_Scotia/02238/2007|2007.500:0.0006951099491):0.001977560996,H11N1_Avian_CY021184_A/mallard/Ohio/1851/2005|2005.500:0.003430111824):0.0007560008262,((H5N2_Avian_GQ117244_A/duck/New_York/489761/2007|2007.500:0.0005852856493,H5N2_Avian_GQ923552_A/quail/New_York/501360/2007|2007.500:0.0021016314):9.243627835e-05,H5N2_Avian_GQ117164_A/turkey/New_York/465977/2006|2006.500:-9.396786081e-05):0.004019547008):0.0006796374908,H7N4_Avian_CY203624_A/mallard/Maryland/06OS101/2006|2006.041:0.003213588493):0.0001011203883,H10N4_Avian_CY190302_A/mallard/Maryland/06OS194/2006|2006.055:0.002264794585):0.008433027384,H7N6_Avian_GU186477_A/Northern_shoveler/NC/6412-052/2005|2005.500:0.01715607805):0.01217547493):0.0008379354936):0.000836046293,((((((((((((((((((((((((((H5N2_Avian_KT762941_A/chicken/Nebraska/15-017990-5/2015|2015.405:0,H5N2_Avian_MG964737_A/chicken/South_Dakota/15-015847-3/2015|2015.362:0):0,(H5N2_Avian_MG965825_A/turkey/South_Dakota/15-017406-1/2015|2015.400:0,H5N2_Avian_KT002506_A/turkey/Iowa/14319-1/2015|2015.329:0):0):-3.627068585e-18,H5N2_Avian_MG964449_A/chicken/Iowa/15-014294-1/2015|2015.334:3.627068585e-18):0,H5N2_Avian_MG964721_A/chicken/Nebraska/15-019197-1/2015|2015.441:0):0.0006845770299,((H5N2_Avian_MG964753_A/chicken/Wisconsin/15-014400-1/2015|2015.337:0,H5N2_Avian_KU201937_A/snowy_owl/Wisconsin/198399/2015|2015.279:0):1.453052629e-17,H5N2_Avian_KT762949_A/chicken/Wisconsin/15-011595-1/2015|2015.266:-1.453052629e-17):0.0006551442049):2.942925771e-05,H5N2_Avian_KU201944_A/Canada_goose/Kansas/197850/2015|2015.195:0.0006429704051):5.940159e-05,H5N2_Avian_MG964817_A/ring-necked_duck/Kentucky/15-012967-1/2015|2015.186:-6.050444362e-05):3.026806067e-05,H5N2_Avian_MG964345_A/Canada_goose/Michigan/15-018340-2/2015|2015.422:-3.026806067e-05):1.514195806e-05,H5N2_Avian_KT762893_A/turkey/North_Dakota/15-011420-13/2015|2015.271:-1.514195806e-05):7.574947049e-06,H5N2_Avian_MG964825_A/snow_goose/Kentucky/15-012967-2/2015|2015.186:-7.574947049e-06):3.789459614e-06,H5N2_Avian_MG964689_A/chicken/Missouri/15-014275-1/2015|2015.321:-3.789459614e-06):4.660923096e-05,(H5N2_Avian_MG965665_A/turkey/Minnesota/15-017044-1/2015|2015.395:-3.522770133e-18,H5N2_Avian_MG964665_A/chicken/Minnesota/15-014297-1/2015|2015.329:3.522770133e-18):0.001293239327):0.0002628136765,H5N2_Avian_KT762917_A/turkey/North_Dakota/15-013049-1/2015|2015.301:0.001758317288):0.0005014450787,H5N2_Avian_MG965769_A/turkey/Missouri/15-007513-1/2015|2015.178:0.000166487024):0.0003011133505,H5N2_Avian_KU201929_A/Coopers_hawk/Minnesota/198225/2015|2015.282:0.0003699455112):0.0003955205747,(((H5N2_Avian_MG964761_A/falcon/Missouri/15-009166-2/2015|2015.189:-8.736716953e-05,H5N2_Avian_KU201609_A/snow_goose/Missouri/15-011246-1/2015|2015.200:0.0007575611251):0.0004233939135,H5N2_Avian_KR234031_A/chicken/Kansas/8395-3/2015|2015.192:0.0009187238099):0.0007574929667,H5N2_Avian_KX838900_A/mallard/Alaska/AH0088535/2016|2016.611:0.005340685064):0.0002729461985):0.0003007880015,(((((((((((((((((H5N2_Avian_KP739382_A/chicken/Washington/61-9/2014|2014.995:0.001297378601,H5N2_Avian_KT762885_A/chicken/Montana/15-010559-1/2015|2015.247:0.001386249393):3.778591314e-05,H5N2_Avian_KR233991_A/chicken/Washington/3490-18/2015|2015.077:0.001981017074):2.684528155e-05,H5N2_Avian_KP795738_A/chicken/BC/FAV9/2014|2014.921:0.0006408103892):2.837409614e-05,H5N2_Avian_KU201817_A/mallard/Oregon/195547/2014|2014.973:0.0006427803783):8.590744405e-05,H5N2_Avian_MG964369_A/chicken/Idaho/15-001711-7/2015|2015.038:-8.720257679e-05):4.362459213e-05,H5N2_Avian_KP739398_A/turkey/Washington/61-22/2014|2014.995:-4.362459213e-05):2.182396039e-05,H5N2_Avian_MG964801_A/peregrine_falcon/Idaho/15-001362-3/2015|2015.022:-2.182396039e-05):1.09178186e-05,H5N2_Avian_MG964769_A/goose/Washington/15-001678-1/2015|2015.036:-1.09178186e-05):5.46183163e-06,H5N2_Avian_MG964809_A/red-tailed_hawk/Washington/15-002551-2/2015|2015.022:-5.46183163e-06):2.732378544e-06,H5N2_Avian_KP795730_A/chicken/BC/FAV8/2014|2014.921:-2.732378544e-06):1.366921421e-06,H5N2_Avian_KR233999_A/chicken/Oregon/A01819044/2015|2015.112:-1.366921421e-06):6.838271772e-07,H5N2_Avian_MG964729_A/chicken/Oregon/15-005256-1/2015|2015.115:-6.838271772e-07):3.420970187e-07,H5N2_Avian_KU201721_A/mallard/Idaho/AH0007413/2015|2015.044:-3.420970187e-07):1.711403228e-07,H5N2_Avian_KU201673_A/Northern_shoveler/Oregon/AH0007337/2015|2015.005:-1.711403228e-07):5.866260843e-05,H5N2_Avian_KU201849_A/mallard/Washington/196865/2015|2015.025:0.0006115328944):0.0001716136995,(H5N2_Avian_KR234023_A/turkey/Arkansas/7791-1/2015|2015.181:0.000856704539,H5N2_Avian_MG964361_A/Canada_goose/Wyoming/15-009285-1/2015|2015.203:0.0004830166958):0.0004996664764):0.0001687668737,H5N2_Avian_KR150910_A/pheasant/Washington/3147-2/2015|2015.068:0.001847776149):0.000380103082):0.0007618517471,H5N2_Avian_KU201921_A/Canada_goose/Washington/197619/2014|2014.995:0.001254988627):0.001048464266,(((H5N2_Avian_KT338413_A/American_green-winged_teal/Alaska/472/2014|2014.773:-5.460221066e-05,H11N9_Avian_MG280479_A/green-winged_teal/Mississippi/16OS6098/2016|2016.967:0.007546915038):0.0002396873623,H6N1_Avian_KY131330_A/northern_pintail/Alaska/UGAI15-6994/2015|2015.721:0.003853915488):0.0002267031943,H1N1_Avian_CY206696_A/mallard/Southcentral_Alaska/12ML00957/2014|2014.715:0.001112646053):0.0009490014714):0.006016448981,(((((((((((((H7N3_Avian_KT887387_A/blue-winged_teal/Louisiana/UGAI14-523/2014|2014.255:0.003627851102,H4N6_Avian_CY167023_A/northern_shoveler/Illinois/11OS4707/2011|2011.805:0.001783735104):0.00027402508,H3N8_Avian_CY186735_A/blue-winged_teal/Illinois/12OS2929/2012|2012.685:0.001072779365):0.00011814055,((H3N6_Avian_CY206255_A/blue-winged_teal/Texas/AI12-3834/2012|2012.707:0.001943894756,H3N6_Avian_CY186882_A/blue-winged_teal/Ohio/12OS2229/2012|2012.682:0.004840895511):4.449096917e-05,H14N3_Avian_KY644352_A/blue-winged_teal/Guatemala/CIP049H105-31/2011|2011.934:0.000616465555):0.0001752641388):0.0001351371957,(H4N8_Avian_CY206086_A/blue-winged_teal/Texas/AI11-3817/2011|2011.712:0,H4N8_Avian_CY206190_A/blue-winged_teal/Texas/AI11-4963/2011|2011.712:0):0.001235758881):0.0001348595027,((H3N3_Avian_KY644395_A/blue-winged_teal/Guatemala/CIP049H104-93/2011|2011.915:0.001230445825,H1N3_Avian_KX960384_A/blue-winged_teal/Guatemala/CIP049H102-18/2011|2011.860:0.0001092754097):0.003749371784,H4N6_Avian_CY166707_A/mallard/Wisconsin/11OS4310/2011|2011.844:0.003043878407):0.0005467455587):0.0001030279391,H2N3_Avian_CY167006_A/mallard/Illinois/11OS4420/2011|2011.866:0.002597994008):5.579120201e-05,H5N3_Avian_CY167049_A/northern_pintail/Illinois/11OS4796/2011|2011.805:0.001964565676):6.42118328e-05,H4N8_Avian_CY206590_A/blue-winged_teal/Louisiana/UGAI14-2115/2014|2014.699:0.00608681048):0.0002667783192,((((H7N3_Avian_KY551254_A/American_green-winged_teal/Louisiana/AH0036368/2016|2016.041:0.0007069956867,H7N3_Avian_KY551246_A/northern_shoveler/Louisiana/AH0036366/2016|2016.041:-3.68017311e-05):0.003372781821,H4N2_Avian_KY561144_A/mallard/Ohio/15OS5718/2015|2015.803:0.0006730233474):0.004592604804,H6N8_Avian_KJ568082_A/American_green-winged_teal/Ohio/13OS2060/2013|2013.721:0.002209977427):0.0008764975836,H6N2_Avian_CY166365_A/mallard/Illinois/11OS4121/2011|2011.805:0.004645516244):0.0009961206949):0.0002298121213,H1N1_Avian_CY186694_A/northern_shoveler/Illinois/12OS5138/2012|2012.800:0.002529296852):0.0001726619958,(H10N7_Avian_MG280561_A/scoter/Maryland/16OS2525/2016|2016.879:0.008945155463,H4N6_Avian_CY235358_A/cinnamon_teal/Utah/UGAI16-2006/2016|2016.630:0.007567852223):0.0006185029065):0.0004260821197,((((H4N8_Avian_CY206531_A/blue-winged_teal/Texas/AI13-4076/2013|2013.710:0.0001565432372,H4N8_Avian_CY206465_A/blue-winged_teal/Texas/AI13-3942/2013|2013.710:0.000512984042):0.002962904915,H4N8_Avian_CY205198_A/mallard/Maryland/13OS0611/2013|2013.477:0.005198197706):0.001333342324,H3N8_Avian_KY644374_A/blue-winged_teal/Guatemala/CIP049H109-38/2012|2012.874:0.001366497525):0.001016045142,H4N2_Avian_KY644340_A/blue-winged_teal/Guatemala/CIP049H109-06/2012|2012.874:0.004440528157):0.0001948794741):0.0003722374843,(H5N2_Avian_CY186791_A/American_green-winged_teal/Mississippi/12OS5061/2012|2012.934:0.002484667296,H5N1_Avian_CY186670_A/mallard/Illinois/12OS5080/2012|2012.800:0.002923485484):0.001862826088):0.000443152588):0.003027247338,((((((((((H4N8_Avian_MG599641_A/duck/Alberta/36/2016|2016.605:0.001801634597,H4N5_Avian_KY990771_A/mallard_duck/California/UCD738/2016|2016.586:0.00290680626):0.0009809196747,H3N8_Avian_KX351572_A/mallard/California/UCD840/2015|2015.600:0.003770812245):0.005253068292,(H7N3_Avian_KY551192_A/ruddy_turnstone/New_Jersey/UGAI15-4215/2015|2015.400:0.000635946837,H7N3_Avian_KY551184_A/ruddy_turnstone/New_Jersey/UGAI15-3933/2015|2015.392:0.0007030355491):0.006489127732):0.001098449224,H4N6_Avian_KJ567922_A/blue-winged_teal/Iowa/13OS2338/2013|2013.721:0.006150409223):0.001583061877,((H2N2_Avian_CY205030_A/mallard/Maryland/11OS3951/2011|2011.071:-2.367678635e-05,H2N2_Avian_CY191262_A/mallard/Maryland/12OS565/2012|2012.074:0.0006932040656):0.001464424495,H2N1_Avian_CY191030_A/American_black_duck/Maryland/11OS3898/2012|2012.044:-0.0001196251697):0.003868235855):8.306859615e-05,H5N9_Avian_CY133788_A/mallard/Missouri/10MO084/2010|2010.874:0.00209610051):0.0001382896255,H7N9_Avian_CY133652_A/northern_shoverl/Mississippi/11OS145/2011|2011.019:0.002572916622):6.480055775e-05,H3N2_Avian_CY133104_A/blue-winged_teal/Wisconsin/10OS2862/2010|2010.751:0.002637195575):0.0001476304796,H3N2_Avian_CY186914_A/blue-winged_teal/Ohio/12OS2154/2012|2012.704:0.005302047432):0.0003030715276,(((H11N9_Avian_CY206857_A/mallard/Southcentral_Alaska/15ML00407/2015|2015.288:0.002661970644,H7N3_Avian_CY206841_A/mallard/Southcentral_Alaska/15ML00249/2015|2015.137:0.001377551362):0.0006171217291,(H10N7_Avian_KX949541_A/green-winged_teal/Alaska/UGAI15-6394/2015|2015.679:0.001101931607,H10N7_Avian_KY131385_A/northern_shoveler/Alaska/UGAI15-7315/2015|2015.742:0.0009123949983):0.003468316941):0.002270039066,(H10N7_Avian_KY131172_A/northern_pintail/Alaska/856/2013|2013.726:0.008897791994,H10N7_Avian_KM373939_A/Northern_shoveler/Alaska/ND0006934/2013|2013.367:0.004098621898):0.0008627905715):0.0022171241):0.0002763782146):0.001009982921,((((((((H3N6_Avian_CY140502_A/green-winged_teal/Minnesota/Sg-01000/2008|2008.693:1.141434114e-17,H11N9_Avian_CY140470_A/mallard/Minnesota/Sg-00930/2008|2008.707:-1.141434114e-17):0.0005877975386,H5N2_Avian_CY097179_A/mallard/Illinois/3974/2009|2009.792:0.001426529066):0.0007319336591,H4N8_Avian_CY141108_A/red-necked_grebe/Minnesota/AI10-2528/2010|2010.597:0.0006115248654):0.0008223293392,H1N1_Avian_KF424035_A/northern_shoveler/Minnesota/Sg-00651/2008|2008.578:0.0005214274353):0.0004125745984,H4N4_Avian_CY094344_A/northern_shoveler/California/10024/2008|2008.970:0.0002598250644):0.0001736732665,(H6N1_Avian_CY177024_A/American_wigeon/California/3741/2012|2012.803:0.007298489717,H1N1_Avian_CY120614_A/mallard/California/3134/2010|2010.896:0.00223290841):0.002567174473):0.0003806694084,H3N8_Avian_CY103486_A/mallard/Alberta/507/2008|2008.600:0.003024150168):0.001400241378,H3N6_Avian_CY205134_A/mallard/Maryland/12OS1526/2012|2012.605:0.009764803262):0.0003364570541):0.001592851271,H5N2_Avian_CY094592_A/mallard/California/5222/2009|2009.567:0.005816049677):0.001045564325,(((H11N9_Avian_CY021248_A/american_black_duck/Ohio/1823/2005|2005.500:0.001139854644,H7N3_Avian_CY039597_A/northern_shoveler/California/HKWF2031/2008|2008.060:0.00698807547):0.001043186834,(H12N5_Avian_CY103081_A/mallard/Alberta/224/2006|2006.603:0,H12N6_Avian_CY103073_A/mallard/Alberta/221/2006|2006.603:0):0.003045661525):0.0005682310117,((H1N9_Avian_CY146427_A/ruddy_turnstone/New_Jersey/AI09-1381/2009|2009.408:0,H1N9_Avian_CY137917_A/shorebird/Delaware_Bay/351/2009|2009.381:0):0.001368962698,(H1N3_Avian_CY138124_A/ring-billed_gull/Quebec/G139/2010|2010.375:0.000697523871,H1N3_Avian_CY138100_A/ring-billed_gull/Quebec/G018/2010|2010.359:0.0006445938523):0.008163111444):0.007849257506):0.000658351259):0.001786452045,((((((((H12N5_Avian_KY983162_A/American_wigeon/California/HS010/2015|2015.811:0.001410371852,H5N2_Avian_KY284497_A/gadwall/Arkansas/15OS7729/2015|2015.962:0.0006019398268):0.005738129899,H4N6_Avian_CY206776_A/mallard/Southcentral_Alaska/12ML01039/2014|2014.726:0.002423552139):0.0004672261701,H5N2_Avian_KX351704_A/American_wigeon/California/COL041/2014|2014.795:0.006388996514):0.00019566474,(H3N8_Avian_CY206760_A/mallard/Southcentral_Alaska/12ML01012/2014|2014.723:0.002132795831,H4N8_Avian_CY206720_A/mallard/Southcentral_Alaska/12ML00992/2014|2014.723:0.001233970703):0.001844974927):0.0003495762273,H10N7_Avian_KP896500_A/harlequin_duck/Alaska/250/2014|2014.170:0.005125886346):0.002239826008,(H3N8_Avian_KY130836_A/northern_pintail/Alaska/500/2012|2012.740:0.006132706871,H5N2_Avian_CY133912_A/northern_shoveler/California/2815/2011|2011.825:0.0006251292001):0.0001848643437):0.001150158047,((((H11N2_Avian_KT338514_A/glaucous-winged_gull/Alaska/670/2014|2014.723:0.00144342346,H11N2_Avian_KT338314_A/emperor_goose/Alaska/50/2014|2014.718:-0.0001037022253):0.003283435499,H3N3_Avian_KT338350_A/American_green-winged_teal/Alaska/306/2014|2014.693:0.002151671585):0.0009437065459,H4N6_Avian_KY131338_A/northern_pintail/Alaska/UGAI15-6995/2015|2015.721:0.008709020665):0.001119549409,(H4N6_Avian_MF046388_A/duck/Alberta/31/2016|2016.605:0.005633116966,H2N3_Avian_CY206817_A/mallard/Southcentral_Alaska/12ML01535/2014|2014.877:0.004568024028):0.0003000979026):0.00057038218):0.003362561326,(H7N7_Avian_KY551356_A/American_wigeon/Utah/AH0067123/2015|2015.918:0.002448875128,H6N1_Avian_MG280510_A/green-winged_teal/Tennessee/17OS0651/2017|2017.066:0.01052965164):0.004850495899):0.005678376688):0.003923717511,(H3N6_Avian_CY144638_A/ruddy_turnstone/New_Jersey/1321394/2005|2005.386:-0.0001469789454,H3N6_Avian_CY102836_A/shorebird/Delaware_Bay/148/2005|2005.378:0.00148670018):0.01894639346):0.00932085816):0.0003525617218,H6N5_Avian_CY144368_A/red_knot/New_Jersey/828235/2001|2001.500:0.02381363826):0.002239281444,(((((((((((((((((((((((H11N2_Avian_CY127649_A/shorebird/Delaware_Bay/75/2001|2001.373:5.862563826e-18,H5N2_Avian_CY144247_A/ruddy_turnstone/New_Jersey/828212/2001|2001.500:-5.862563826e-18):9.889115743e-05,H12N7_Avian_CY144263_A/ruddy_turnstone/Delaware/471599/2001|2001.500:0.0005706361218):0.00262142733,(H11N2_Avian_CY144279_A/semi-palmated_sandpiper/Delaware/828234/2001|2001.500:0.00220829206,H11N2_Avian_CY144287_A/ruddy_turnstone/Delaware/828213/2001|2001.500:0.002515920553):0.0007610115743):0.001171140121,(((H12N5_Avian_EU743491_A/ruddy_turnstone/Delaware/1444/2000|2000.500:0.002151122108,H6N1_Avian_CY127625_A/shorebird/Delaware_Bay/259/2000|2000.367:-0.000133329706):6.669450819e-05,H6N1_Avian_CY144173_A/ruddy_turnstone/New_Jersey/AI00-1049/2000|2000.370:-6.669450819e-05):0.0002113038835,H6N1_Avian_CY144165_A/laughing_gull/New_York/AI00-470/2000|2000.414:0.002477547064):0.0001895601747):0.0003466248944,H6N1_Avian_CY127617_A/gull/Delaware_Bay/18/2000|2000.364:0.002011068635):0.0005747426991,(((((H9N1_Avian_CY004423_A/laughing_gull/Delaware_Bay/5/2003|2003.378:0.0009559365183,H9N2_Avian_CY102731_A/shorebird/Delaware_Bay/127/2003|2003.378:0.001061855884):0.0003066154402,H9N5_Avian_CY102739_A/shorebird/Delaware_Bay/246/2003|2003.381:0.00239220846):0.0002580189661,((H9N5_Avian_CY144459_A/ruddy_turnstone/Delaware/AI03-165/2003|2003.384:0.0004253899945,H9N2_Avian_CY144486_A/ruddy_turnstone/Delaware/AI03-114/2003|2003.384:0.002940587539):0.000921206757,H9N1_Avian_CY102747_A/shorebird/Delaware_Bay/283/2003|2003.381:0.001099479195):0.0004262884997):0.00146820768,(H9N9_Avian_CY144392_A/ruddy_turnstone/New_Jersey/650599/2002|2002.384:0.000762957743,H1N9_Avian_CY137308_A/shorebird/Delaware_Bay/39/2002|2002.381:-9.343046382e-05):0.0005515636371):0.005315393851,H5N8_Avian_CY144239_A/ruddy_turnstone/New_Jersey/828227/2001|2001.500:0.002798883448):0.003647482492):0.001589495196,(H6N2_Avian_CY127665_A/shorebird/Delaware_Bay/208/2001|2001.375:0.002553384312,H6N2_Avian_CY127657_A/shorebird/Delaware_Bay/124/2001|2001.373:0.002168927897):0.0060566094):0.01426039203,((H11N2_Avian_CY127376_A/shorebird/Delaware_Bay/58/1996|1996.367:0.0005583078234,H10N2_Avian_CY136883_A/shorebird/Delaware_Bay/63/1996|1996.367:0.001459484579):0.0001012221455,H10N2_Avian_CY136923_A/laughing_gull/Delaware_Bay/245/1996|1996.367:0.0005658981103):0.002412281435):0.005264891536,((((H4N6_Avian_CY020736_A/mallard/Maryland/750/2002|2002.652:0.001120490828,H6N6_Avian_CY020856_A/mallard/Ohio/664/2002|2002.630:0.0002184915583):0.0005998666724,H1N6_Avian_CY020864_A/blue-winged_teal/Ohio/907/2002|2002.682:0.0007460357994):0.0001342970255,H4N6_Avian_CY020728_A/mallard/Ohio/667/2002|2002.630:0.001204796969):0.001023603393,(H1N1_Avian_EU026061_A/mallard/Maryland/369/2002|2002.500:0.004009248018,H5N2_Avian_EU980504_A/mallard/MD/185/2003|2003.500:0.002747440698):0.0003409257517):0.01872651524):5.00553312e-05,(H6N8_Avian_CY021200_A/green-winged_teal/Ohio/80/1993|1993.500:0.004383004008,H1N1_Avian_EU026105_A/duck/NY/13152-13/1994|1994.500:0.005873380879):0.0007516512269):0.001166952301,((((H3N6_Avian_CY017712_A/mallard/Ohio/156/1990|1990.795:0.003396882839,H3N6_Avian_CY101782_A/mallard/Alberta/35/1992|1992.608:0.005434948072):0.0001240038197,H10N7_Avian_GU186504_A/turkey/VA/31409/1991|1991.500:0.008089801457):0.0003448213206,H10N6_Avian_CY089560_A/mallard/Ohio/42/1989|1989.797:0.0002734327131):0.0006647145229,H1N1_Avian_CY136748_A/ruddy_turnstone/New_Jersey/147/1990|1990.397:0.001707066722):0.0005256867651):0.0001618417633,(((H1N8_Avian_CY136859_A/red_knot/Delaware_Bay/240/1994|1994.389:5.586027797e-18,H1N1_Avian_CY136851_A/red_knot/Delaware_Bay/221/1994|1994.389:-5.586027797e-18):0.005293749805,(H3N8_Avian_CY102014_A/ruddy_turnstone/Delaware_Bay/176/1994|1994.386:2.323028604e-05,H3N2_Avian_CY102103_A/red_knot/Delaware_Bay/252/1994|1994.389:0.0006469636695):0.007041661434):0.003430808791,H2N3_Avian_CY117190_A/duck/Pennsylvania/9411697/1996|1996.500:0.007680008244):0.002981027891):0.000606230154,((H11N9_Avian_CY020952_A/mallard/Ohio/209/1998|1998.500:0.002884017393,H6N2_Avian_CY139732_A/mallard/Minnesota/182718/1998|1998.666:0.0004785743352):0.0009726369958,H11N9_Avian_CY139748_A/mallard/Minnesota/182722/1998|1998.666:0.001052976879):0.01094400451):0.0004254124187,(((((H1N2_Avian_CY136809_A/ruddy_turnstone/Delaware_Bay/154/1994|1994.386:-6.459977016e-05,H1N4_Avian_CY136793_A/ruddy_turnstone/Delaware_Bay/150/1994|1994.386:0.0007341270494):0.0006292061722,H1N1_Avian_CY136764_A/ruddy_turnstone/Delaware_Bay/82/1994|1994.386:0.001393212679):0.009124857552,(H3N1_Avian_EU743519_A/mallard/MN/330/1999|1999.500:0.003321073592,H3N8_Avian_FJ517298_A/mallard/Minnesota/354/1999|1999.500:0.0007124810381):0.005452748952):0.001289891371,H1N2_Avian_CY136835_A/ruddy_turnstone/Delaware_Bay/181/1994|1994.386:0.006276184015):0.001487083358,H11N9_Avian_CY021664_A/mallard/Ohio/173/1990|1990.500:0.001528148011):0.002974886889):0.0004068426634,H11N3_Avian_GQ257421_A/chicken/New_Jersey/4236-18/1993|1993.500:0.01408220228):0.001269775399,(((((((((H4N2_Avian_CY015462_A/green-winged_teal/Ohio/344/1986|1986.827:-2.048854486e-17,H4N6_Avian_CY015470_A/mallard/Ohio/83/1986|1986.811:2.048854486e-17):0.0006356544006,H11N3_Avian_CY018018_A/mallard/Ohio/102/1986|1986.811:0.002046568006):0.001202445107,H3N8_Avian_CY020936_A/northern_shoveler/Ohio/35/1986|1986.500:0.00150251957):0.0001131974694,((H1N1_Avian_EU743146_A/turkey/MO/21939/1987|1987.500:0.005560925015,H5N2_Avian_CY014875_A/black_duck/New_York/184/1988|1988.500:0.003265773109):0.0004556940684,H1N1_Avian_CY012803_A/mallard/Ohio/171/1990|1990.795:0.01342999021):0.0001766230133):0.0003705199666,(H5N2_Avian_CY011251_A/wigeon/Ohio/379/1988|1988.786:0.007566355104,H11N9_Avian_CY020944_A/mallard/Ohio/568/1987|1987.500:0.0005653393121):0.0001921535686):0.0003260230674,H4N6_Avian_CY017704_A/mallard/Ohio/324/1988|1988.781:0.004874523948):0.0005020242222,(H3N6_Avian_CY101622_A/herring_gull/New_Jersey/159/1990|1990.397:0.002498686273,H10N7_Avian_CY136740_A/ruddy_turnstone/New_Jersey/146/1990|1990.397:0.004948620723):0.001489491784):0.0009947981663,((H6N2_Avian_CY004518_A/coot/Alberta/134/1987|1987.614:-3.507503372e-05,H6N2_Avian_CY136705_A/mallard/Alberta/260/1987|1987.649:0.0007052689893):1.755802858e-05,H6N2_Avian_CY004526_A/mallard_duck/ALB/294/1987|1987.649:-1.755802858e-05):0.003636178444):0.0005778343495,H3N6_Avian_CY101630_A/laughing_gull/New_Jersey/180/1990|1990.397:0.008431279248):0.0009317203686):0.0008947189601,H2N5_Avian_CY003955_A/mallard/Alberta/202/1996|1996.619:0.01379095515):0.001953400739,((H4N6_Avian_CY178441_A/duck/Wisconsin/2731/1985|1985.500:0,H4N6_Avian_CY178449_A/duck/Wisconsin/2736/1985|1985.500:0):0.003382058545,H2N1_Avian_CY021128_A/mallard/Ohio/37/1986|1986.500:0.006126070751):0.003316563345):0.002999493758,((((((((((((H5N2_Avian_KM455906_A/chicken/Hidalgo/1433-6/2005|2005.500:0.003827800186,H5N2_Avian_KM455914_A/chicken/Durango/1433-8/2005|2005.500:0.01048826185):0.001491266272,H5N2_Avian_GU050162_A/yellow-headed_Amazon/California/500658/2007|2007.500:0.01744390684):0.005320198601,H5N2_Avian_KM657860_A/chicken/Aguascalientes/IA13/2010|2010.285:0.02185387316):0.005542239943,((H5N2_Avian_KM455938_A/chicken/Mexico/1433-13/2006|2006.500:0.01742448243,H5N2_Avian_KM455922_A/chicken/Durango/1433-9/2006|2006.500:0.0134953063):0.003086001328,H5N2_Avian_AB261854_A/chicken/Ibaraki/1/2005|2005.500:0.01234970612):0.002973669196):0.00259901243,H5N2_Avian_GU186560_A/chicken/Guatemala/194573/2002|2002.500:0.007552933752):0.01099431846,H5N2_Avian_CY005841_A/chicken/Chis/15224/1997|1997.195:0.004339569127):0.00265578673,H5N2_Swine_KU141373_A/swine/Mexico/GtoDMZC02/2014|2014.792:0.002198680201):0.001390682197,H5N2_Avian_FJ610111_A/chicken/Jalisco/14589-660/1994|1994.500:0.0062816722):0.001562023329,H5N2_Avian_FJ610097_A/chicken/Puebla/14587-644/1994|1994.500:0.01017578074):0.009696810438,(((H3N8_Avian_CY101835_A/mallard/Alberta/72/1993|1993.625:0.0007448177743,H3N8_Avian_CY102135_A/mallard/Alberta/31/1994|1994.603:0.001962601913):0.004455438518,H3N6_Avian_CY101774_A/mallard/Alberta/129/1991|1991.649:0.001003556698):0.0006835855168,H4N6_Avian_CY101670_A/mallard/Alberta/12/1991|1991.603:0.000998986088):0.003407010959):0.00293634074,H6N1_Avian_CY004261_A/pintail/ALB/179/1993|1993.915:0.01137059786):0.01388042489,((((H6N4_Avian_CY004181_A/blue-winged_teal/ALB/685/1982|1982.633:0.0006516288043,H6N6_Avian_CY004149_A/pintail/Alberta/189/82|1982.605:0.001360682875):2.17431679e-05,H6N6_Avian_CY004165_A/blue-winged_teal/ALB/266/1982|1982.614:-2.17431679e-05):1.088489066e-05,H6N6_Avian_CY004157_A/widgeon/ALB/256/1982|1982.614:-1.088489066e-05):0.005433317228,H6N2_Avian_CY180615_A/mallard/Saskatchewan/36/1981|1981.500:0.001342397067):0.004117548514):0.0008932041311):0.002151375208,((((((((((((((H11N7_Avian_CY127571_A/shorebird/Delaware_Bay/284/1999|1999.392:0,H11N7_Avian_CY127563_A/shorebird/Delaware_Bay/273/1999|1999.392:0):3.588599676e-17,H6N2_Avian_CY102593_A/shorebird/Delaware_Bay/287/1999|1999.392:-3.588599676e-17):0.000773844854,(H3N2_Avian_CY102503_A/shorebird/Delaware_Bay/212/1999|1999.392:0.001970878825,H6N2_Avian_CY127456_A/shorebird/Delaware_Bay/75/1999|1999.392:0.0007225082641):0.001265696997):0.007819804093,((H6N8_Avian_CY127440_A/shorebird/Delaware_Bay/194/1998|1998.378:0.0001159375757,H6N8_Avian_CY127416_A/ruddy_turnstone/Delaware_Bay/69/1998|1998.375:0.002577449513):0.0003134794805,H6N8_Avian_CY015130_A/ruddy_turnstone/Delaware/105/1998|1998.375:0.002381084657):0.0004013869833):0.002403555728,((H11N2_Avian_CY127539_A/shorebird/Delaware_Bay/191/1999|1999.392:0.001370690286,H11N2_Avian_CY127512_A/shorebird/Delaware_Bay/181/1999|1999.392:0.001325882293):0.0009491928913,H7N3_Avian_CY144295_A/laughing_gull/New_York/AI00-2455/2000|2000.414:0.004463324369):0.001615197339):0.0002921423094,(((H11N2_Avian_CY017848_A/green-winged_teal/Ohio/81/1999|1999.500:0.001138200177,H6N2_Avian_CY013866_A/green-winged_teal/Ohio/178/1999|1999.808:0.0008741361455):0.001313410948,H3N9_Avian_CY139756_A/mallard/Minnesota/182749/1998|1998.666:0.001379177013):0.0008902114012,H5N2_Avian_CY016614_A/mallard/Maryland/789/2002|2002.652:0.005232342705):0.003911961647):0.003040393656,H10N7_Avian_CY136891_A/shorebird/Delaware_Bay/72/1996|1996.367:0.005420579547):0.0006650479053,(H3N8_Avian_CY102295_A/shorebird/Delaware_Bay/239/1998|1998.378:0,H3N8_Avian_CY102279_A/shorebird/Delaware_Bay/210/1998|1998.378:0):0.006910140189):0.001529891896,H4N6_Avian_CY102167_A/mallard/Alberta/43/1995|1995.592:0.004406737321):0.002256478277,(H3N6_Avian_CY013266_A/pintail/Alaska/53/2005|2005.600:0.01414342491,H6N8_Avian_CY127099_A/mallard/Alberta/32/1994|1994.603:0.006659863084):0.002358213337):0.000634056977,H4N3_Avian_CY004899_A/blue-winged_teal/ALB/136/1990|1990.638:0.006764321904):0.0006563370985,((((H10N7_Avian_CY005087_A/pintail/Alberta/129/1993|1993.915:0.004243191659,H6N8_Avian_CY127027_A/pintail/Alberta/87/1993|1993.625:0.00528316922):0.000372934288,H1N1_Avian_EU735805_A/quail/IN/38685/1993|1993.500:0.003702043273):0.001585381901,((H6N2_Avian_CY139856_A/mallard/Minnesota/355777/2000|2000.500:0.002378876084,H6N6_Avian_CY139772_A/mallard/Minnesota/182751/1998|1998.666:0.003018475468):0.006338968871,H11N9_Avian_CY021656_A/black_duck/Ohio/161/1999|1999.500:0.01176771601):0.004061494293):0.001076952873,((((H10N8_Avian_CY020912_A/common_scoter/Maryland/297/2005|2005.926:0.00998680233,H3N3_Avian_CY045274_A/mallard/Quebec/16485/2005|2005.630:0.002280306606):0.002318102652,(H2N3_Avian_CY095183_A/duck/New_York/53294-6/2005|2005.337:0.005910481615,H11N9_Avian_CY021472_A/mallard/Maryland/1124/2005|2005.500:0.003597647681):0.00547783229):0.001778586421,H7N3_Avian_CY018904_A/blue-winged_teal/Ohio/658/2004|2004.666:0.005820236564):0.007023781578,H1N1_Avian_CY136939_A/pintail/Alberta/140/1996|1996.584:0.007798793432):0.004816230439):0.0008312760422):0.0008405253573,H3N8_Avian_CY102343_A/mallard/Alberta/242/1998|1998.608:0.01355015349):0.002752010035,((((((H1N1_Avian_CY136976_A/mallard/Alberta/119/1998|1998.595:0.0006060659153,H4N2_Avian_CY139764_A/mallard/Minnesota/182772/1998|1998.666:0.002760102154):0.0005007589593,H2N1_Avian_CY117384_A/mallard/Alberta/33/2001|2001.567:0.006986319472):0.002237126885,H10N7_Avian_CY136968_A/mallard/Alberta/71/1998|1998.592:0.003207141594):0.004542050627,H10N7_Avian_CY136960_A/mallard/Alberta/90/1997|1997.578:0.007952323822):0.003082846678,H7N7_Avian_CY185989_A/mallard/Minnesota/19033/1999|1999.468:0.00967583411):0.001011489199,((((H3N6_Avian_CY102755_A/pintail/Alberta/166/2003|2003.586:0.001523217511,H6N5_Avian_CY004277_A/mallard/Alberta/154/2003|2003.586:0.001836853913):0.001020979433,H4N6_Avian_CY102811_A/mallard/Alberta/251/2004|2004.619:0.005084234252):0.00153434621,H3N8_Avian_CY102803_A/mallard/Alberta/241/2004|2004.619:0.003917299964):0.006523632832,H5N2_Avian_CY047499_A/mallard/British_Columbia/07826/2005|2005.660:0.007897162439):0.004903370885):0.004827893451):0.003184647942):0.001388510007,((((H2N2_Avian_CY116934_A/chicken/Pennsylvania/24825/1991|1991.277:0.003034071986,H2N2_Avian_CY116950_A/guinea_fowl/New_Jersey/30701/1991|1991.425:0.001671905453):0.001156239239,H2N2_Avian_CY116942_A/chicken/New_York/29878/1991|1991.411:0.00394086153):0.001878478627,(H2N2_Avian_CY116910_A/chicken/Connecticut/13657/1990|1990.027:-3.086349047e-05,H2N2_Avian_CY116926_A/guinea_fowl/New_Jersey/26146/1990|1990.258:0.0006995603164):0.0001359535641):0.006609048892,(H6N2_Avian_CY126923_A/ruddy_turnstone/Delaware_Bay/255/1991|1991.392:0.006216402888,H7N3_Avian_CY185840_A/shorebird/Delaware_Bay/2696/1988|1988.638:0.002628830791):0.001791776379):0.003458027115):0.002812385933,((((((H5N2_Avian_GQ923304_A/northern_pintail/California/469993/2006|2006.500:0.001983010981,H5N9_Avian_CY056271_A/mallard/California/39/2005|2005.633:0.001379580747):0.004028996381,H7N9_Avian_KX827376_A/mallard/Alberta/177/2004|2004.614:0.004168422659):0.003125238959,H4N8_Avian_CY020768_A/black_duck/Maryland/834/2002|2002.655:0.002347958773):0.005005249514,(H6N2_Avian_CY018010_A/green-winged_teal/Ohio/203/1998|1998.792:0.002754982231,H6N1_Avian_CY015479_A/mallard/Ohio/249/1998|1998.792:0.001965450158):0.001239153477):0.002000567042,H3N8_Avian_CY102183_A/lesser_scaup/Alberta/206/1995|1995.611:0.005837840766):0.003573749548,((H7N3_Avian_CY139924_A/blue-winged_teal/Texas/578585/2002|2002.500:0.01038147492,H3N6_Avian_CY139882_A/mallard/Minnesota/346242/2000|2000.500:0.008287136067):0.001458409455,(H7N9_Avian_CY127256_A/ruddy_turnstone/Delaware_Bay/220/1995|1995.384:0.002039879538,H2N3_Avian_CY117222_A/silkie_chicken/Pennsylvania/9600897/1996|1996.500:0.005408857861):0.003097897021):0.002778049356):0.0006183379686):0.0005985721753,(((((((((((((((((((H6N8_Avian_KY131156_A/northern_pintail/Alaska/792/2013|2013.726:0.00145173309,H6N8_Avian_KY131188_A/northern_pintail/Alaska/916/2013|2013.737:0.001911833956):0.0005226307689,H3N8_Avian_KY131105_A/northern_pintail/Alaska/619/2013|2013.707:0.001496167043):0.001184188673,H5N3_Avian_KT338322_A/mallard/Alaska/103/2014|2014.704:0.002878791858):0.001205027765,H7N3_Avian_KY131097_A/northern_pintail/Alaska/568/2013|2013.718:0.00657195841):0.002447648861,H6N1_Avian_CY098231_A/aquatic_bird/Korea/CN20/2009|2009.871:0.003579419313):0.002710792643,(H4N8_Avian_CY136290_A/northern_pintail/Interior_Alaska/9BM12153R0/2009|2009.500:0.0008729847194,H4N6_Avian_CY079664_A/northern_pintail/Interior_Alaska/8BM3608/2008|2008.704:0.0004667365154):0.0003309509963):0.00117461972,((((H7N3_Avian_CY080210_A/northern_pintail/Interior_Alaska/8MP0262R2/2008|2008.600:-8.826617836e-18,H12N5_Avian_CY079190_A/mallard/Interior_Alaska/8MP0792R1/2008|2008.630:8.826617836e-18):5.018530437e-05,H1N1_Avian_CY093658_A/mallard/California/8843/2008|2008.844:0.0019641413):0.002199400521,H4N6_Avian_CY045426_A/mallard/Interior_Alaska/7MP1050R1/2007|2007.690:-0.0001746318163):0.0002636039644,H4N5_Avian_CY077407_A/northern_pintail/Interior_Alaska/7MP1067R1/2007|2007.704:0.0004082259559):0.000316277257):0.001081899955,(H1N1_Avian_CY137685_A/mallard/Alberta/66/2007|2007.627:2.529901086e-05,H1N1_Avian_CY078934_A/mallard/Interior_Alaska/7MP0172/2007|2007.614:0.004699913078):0.001021997777):0.0004319473397,((H1N1_Avian_KX714467_A/American_green-winged_teal/Alaska/137946/2009|2009.712:0.001391738707,H1N9_Avian_CY093761_A/northern_shoveler/California/9140/2008|2008.882:0.004006287448):0.001216453009,H4N1_Avian_CY079672_A/northern_pintail/Interior_Alaska/8BM3723/2008|2008.737:0.0001278341421):0.002322761304):0.001315348583,H10N3_Avian_CY032689_A/northern_shoveler/California/HKWF1370/2007|2007.945:0.007464795337):0.0009632464192,H11N9_Avian_CY094112_A/mallard/California/6517/2008|2008.844:0.009528010582):0.004197216232,(((((H5N2_Avian_GQ923248_A/mallard/Michigan/466547-5/2006|2006.500:0.003804413567,H7N3_Avian_KC669390_A/cinnamon_teal/Mexico/2817/2006|2006.123:0.002971207926):0.0006628908662,H2N3_Avian_CY141163_A/mallard/Minnesota/AI08-3437/2008|2008.584:0.009647675516):0.0003113842098,H4N6_Avian_CY139964_A/mallard/Minnesota/AI06-1135/2006|2006.500:0.002381740463):0.0005879931044,(H11N2_Avian_CY094512_A/northern_pintail/California/6791/2008|2008.874:0.004526705761,H2N3_Avian_CY103530_A/mallard/Alberta/421/2009|2009.638:0.003611277806):0.00705284765):0.0002751927427,H2N3_Avian_CY139956_A/mallard/Minnesota/AI06-1029/2006|2006.500:0.00801049692):0.0007924444145):0.001126121962,((((((((((((((H11N1_Avian_CY145886_A/ruddy_turnstone/New_Jersey/AI09-151/2009|2009.356:0.0007471500863,H11N1_Avian_CY145934_A/laughing_gull/New_Jersey/AI09-271/2009|2009.367:-7.76228071e-05):0.0006483417328,(H1N1_Avian_CY146144_A/ruddy_turnstone/New_Jersey/AI09-775/2009|2009.405:0.0007853067148,H6N1_Avian_CY127858_A/shorebird/Delaware_Bay/231/2009|2009.381:-0.0001151127592):0.0006968496903):2.273703294e-05,H6N1_Avian_CY146112_A/ruddy_turnstone/Delaware/AI09-666/2009|2009.403:0.001324772882):4.033234074e-05,H6N1_Avian_CY145982_A/ruddy_turnstone/New_Jersey/AI09-377/2009|2009.364:0.0006258897469):7.407161575e-05,H6N1_Avian_CY127882_A/shorebird/Delaware_Bay/478/2009|2009.384:-7.475795477e-05):0.0005673424941,H11N1_Avian_CY127890_A/shorebird/Delaware_Bay/549/2009|2009.384:0.0006901538355):0.005639160729,(H11N9_Avian_KT932371_A/ruddy_turnstone/Ilha_de_Canelas/A17/2008|2008.899:0.0007923271111,H11N9_Avian_KT932365_A/ruddy_turnstone/Ilha_de_Canelas/A08/2008|2008.899:0.0005473941237):0.002262936405):0.005137501352,(((((H5N1_Avian_CY077113_A/ruddy_turnstone/Delaware/103/2007|2007.386:1.104415275e-05,H5N1_Avian_GU186520_A/ruddy_turnstone/DE/509531/2007|2007.500:0.0006576526732):0.0006285216185,(H5N1_Avian_CY144750_A/ruddy_turnstone/New_Jersey/AI07-699/2007|2007.605:0.0006953809869,H5N1_Avian_CY043931_A/shorebird/Delaware/472/2007|2007.392:0.001316930692):0.0007165237946):3.926591158e-05,H6N1_Avian_CY144758_A/ruddy_turnstone/New_Jersey/AI07-296/2007|2007.567:0.0006292279476):2.73394682e-05,H5N1_Avian_CY144742_A/ruddy_turnstone/New_Jersey/AI07-69/2007|2007.564:0.001317838127):7.621930095e-05,H6N1_Avian_CY127786_A/ruddy_turnstone/Delaware_Bay/136/2007|2007.386:0.0005953716994):0.001139424265):0.001013608586,(H11N9_Avian_CY146306_A/ruddy_turnstone/New_Jersey/AI09-1164/2009|2009.408:0.002471156195,H6N2_Avian_CY127898_A/shorebird/Delaware_Bay/707/2009|2009.422:0.01126976896):0.01030759714):0.0008521592449,H9N1_Avian_CY077177_A/shorebird/Delaware/554/2007|2007.392:0.00354212022):0.001814735238,((H1N8_Avian_CY190566_A/snow_goose/Delaware/07OS201/2007|2007.123:0.002793766576,H2N2_Avian_CY190342_A/mallard/Maryland/06OS2460/2006|2006.953:0.004648339391):0.003695531609,H3N6_Avian_CY203704_A/mallard/Maryland/06OS1207/2006|2006.597:0.00594638608):0.001385015658):0.002844085135,H2N3_Avian_CY045290_A/mallard/Quebec/11063/2006|2006.630:0.009739091301):0.0007655054694,H5N2_Avian_CY203648_A/mallard/Maryland/06OS471/2006|2006.463:0.005292020072):0.0008938799537,H7N3_Avian_CY076424_A/northern_shoveler/California/28327/2007|2007.071:0.01200954888):0.0009615334821):0.0005313566955,(((((((((((H1N7_Avian_CY137813_A/shorebird/Delaware_Bay/226/2009|2009.381:6.731811803e-18,H1N7_Avian_CY146015_A/ruddy_turnstone/New_Jersey/AI09-464/2009|2009.397:-6.731811803e-18):0,(H1N1_Avian_CY146104_A/ruddy_turnstone/New_Jersey/AI09-626/2009|2009.397:0,H1N1_Avian_CY137877_A/shorebird/Delaware_Bay/324/2009|2009.381:0):0):0,(H1N7_Avian_CY146039_A/ruddy_turnstone/New_Jersey/AI09-525/2009|2009.397:-6.725439998e-18,H1N8_Avian_CY145878_A/ruddy_turnstone/New_Jersey/AI09-119/2009|2009.381:6.725439998e-18):0):0,(H1N7_Avian_CY137977_A/shorebird/Delaware_Bay/771/2009|2009.422:-6.722258616e-18,H1N1_Avian_CY137805_A/shorebird/Delaware_Bay/170/2009|2009.381:6.722258616e-18):0):6.012585982e-05,H1N7_Avian_CY146136_A/ruddy_turnstone/Delaware/AI09-769/2009|2009.403:0.0006094014194):0.0001795799128,H1N8_Avian_CY146120_A/ruddy_turnstone/New_Jersey/AI09-710/2009|2009.386:0.0004914789489):0.0005737098712,H6N8_Avian_CY202821_A/mallard/Maryland/09OS1002/2009|2009.518:0.001438668388):0.0002018342159,H11N8_Avian_CY145902_A/ruddy_turnstone/New_Jersey/AI09-169/2009|2009.348:0.001142167051):0.0005397871229,(((H11N8_Avian_CY127874_A/shorebird/Delaware_Bay/257/2009|2009.381:0.0003164805196,H11N1_Avian_CY127866_A/shorebird/Delaware_Bay/236/2009|2009.381:0.001701311883):0.00016482088,H11N8_Avian_CY145910_A/ruddy_turnstone/New_Jersey/AI09-194/2009|2009.362:0.0005050212081):0.0004644070731,H1N8_Avian_CY137961_A/shorebird/Delaware_Bay/655/2009|2009.414:0.0002078165155):0.000469011999):0.009835922239,((((H10N1_Avian_CY146031_A/ruddy_turnstone/New_Jersey/AI09-474/2009|2009.405:2.257483733e-05,H11N9_Avian_CY146290_A/ruddy_turnstone/New_Jersey/AI09-1144/2009|2009.408:0.0006469524419):0.001340854656,H10N7_Avian_CY146047_A/ruddy_turnstone/New_Jersey/AI09-549/2009|2009.397:0.001346231414):0.0007749171151,H10N7_Avian_CY146363_A/ruddy_turnstone/Delaware/AI09-1268/2009|2009.416:0.001922765381):7.588854174e-05,(H10N1_Avian_CY137901_A/shorebird/Delaware_Bay/342/2009|2009.381:0,H10N1_Avian_CY137885_A/shorebird/Delaware_Bay/338/2009|2009.381:0):0.000592279323):0.006091069253):0.003802661764,H10N3_Avian_CY053792_A/northern_shoveler/California/JN587/2006|2006.929:0.009825460404):0.002499050257):0.001559626831,H2N3_Avian_GQ257506_A/mallard/Maryland/320/2003|2003.500:0.009612948385):0.004513569312,((H7N3_Avian_EU084930_A/chicken/NY/14714-2/1999|1999.500:0.007561915744,H5N2_Avian_EU084939_A/Duck/NY/44018-1/2000|2000.500:0.01823410625):0.001325104681,(H5N2_Avian_EU084952_A/Duck/NY/185502/2002|2002.500:0.001037765193,H5N2_Avian_GQ257436_A/duck/New_York/492652/2007|2007.500:0.009152912936):0.005473566886):0.002813696337):0.001058006994,(((H6N2_Avian_EU182254_A/chicken/California/431/2000|2000.500:0.01953333476,H12N5_Avian_CY004382_A/mallard/Alberta/52/1997|1997.830:0.005631336124):0.001603273309,H1N1_Avian_EU026113_A/duck/NJ/7717-70/1995|1995.500:0.00169050837):0.0008515752653,(H6N2_Avian_CY014883_A/chicken/New_York/14677-13/1998|1998.151:0.003977337974,H6N2_Avian_CY014891_A/duck/New_York/16873/1999|1999.395:0.004863374751):0.001987791964):0.004773311718):0.002874684305,H7N3_Avian_CY185748_A/mallard/Alberta/93/1996|1996.584:0.008340187715):0.003499346767,((H6N5_Avian_CY004253_A/mallard/ALB/199/1992|1992.915:0,H6N5_Avian_CY126995_A/mallard/Alberta/203/1992|1992.644:0):0.001087111633,H3N9_Avian_CY101827_A/mallard/Alberta/54/1993|1993.625:0.007751592629):0.001051896617):0.0004603226561):0.001873636794):0.0006316081898,(((((H3N8_Avian_CY102527_A/ruddy_turnstone/Delaware_Bay/244/1999|1999.392:0,H3N8_Avian_CY102426_A/ruddy_turnstone/Delaware_Bay/150/1999|1999.392:0):-1.070900883e-17,H3N2_Avian_CY102367_A/shorebird/Delaware_Bay/106/1999|1999.392:1.070900883e-17):0.004116892365,H10N7_Avian_CY136984_A/shorebird/Delaware_Bay/180/1999|1999.392:0.001994676614):0.01196943282,H6N3_Avian_CY139808_A/mallard/Minnesota/182750/1998|1998.666:0.004047188039):0.006083253734,H4N6_Avian_CY004949_A/pintail/Alberta/269/2001|2001.616:0.01383638876):0.002396395994):0.002435334744,((((((((((((((((((((((((((((((((((((H6N5_Avian_CY241685_A/ruddy_turnstone/New_Jersey/UGAI16-2139/2016|2016.359:0.002048821864,H10N9_Avian_MF046354_A/ruddy_turnstone/Delaware_Bay/337/2016|2016.392:0.0006348061296):0.0007210178329,H11N5_Avian_CY241456_A/ruddy_turnstone/New_Jersey/UGAI16-1492/2016|2016.364:-4.937905662e-05):0.0006687194737,H6N8_Avian_CY241661_A/ruddy_turnstone/New_Jersey/UGAI16-2120/2016|2016.359:0.001348444443):1.518349261e-05,H11N5_Avian_CY241308_A/ruddy_turnstone/New_Jersey/UGAI16-1303/2016|2016.384:0.0006537242073):0.0006918942631,(((H10N9_Avian_CY241300_A/ruddy_turnstone/New_Jersey/UGAI16-1299/2016|2016.384:-1.902342854e-05,H10N5_Avian_MF046563_A/mallard/Alberta/447/2015|2015.608:0.0006877202545):9.542496515e-06,H10N1_Avian_CY241555_A/ruddy_turnstone/New_Jersey/UGAI16-1541/2016|2016.386:-9.542496515e-06):4.786739323e-06,H10N1_Avian_CY241515_A/ruddy_turnstone/New_Jersey/UGAI16-1522/2016|2016.386:-4.786739323e-06):0.0006529956105):0.001262426945,H7N3_Avian_KY551088_A/American_green-winged_teal/Texas/AH0040565/2016|2016.071:0.004099057962):0.0001645267164,H7N2_Avian_MG279765_A/Northern_shoveler/Mississippi/16OS6138/2016|2016.967:0.003914526878):0.0003147038568,(((H9N4_Avian_MG280491_A/blue-winged_teal/Ohio/16OS1068/2016|2016.690:0.001277144171,H6N1_Avian_MG280453_A/green-winged_teal/Ohio/16OS0556/2016|2016.805:0.002787906933):9.180688631e-05,(H7N1_Avian_MG280100_A/green-winged_teal/Illinois/17OS1208/2017|2017.164:0.001382537949,H7N3_Avian_MG280528_A/lesser_scaup/Illinois/17OS1577/2017|2017.200:0.0006297983735):0.001252341318):0.005029342125,H3N6_Avian_MG280242_A/green-winged_teal/Ohio/16OS1008/2016|2016.671:0.005258115474):0.0005340692808):0.0001313338856,((((((((H3N2_Avian_MH068570_A/ruddy_turnstone/New_Jersey/UGAI17-2786/2017|2017.386:0.001304449285,H9N2_Avian_MH068466_A/ruddy_turnstone/New_Jersey/UGAI17-2707/2017|2017.378:0.001384330467):0.002576417277,H4N6_Avian_MG280346_A/mallard_duck/Ohio/16OS0908/2016|2016.592:0.0001233425105):0.002476292818,H1N3_Avian_MG279929_A/mallard_duck/Tennessee/17OS0370/2017|2017.038:0.002944207428):0.001077960077,H1N1_Avian_KY561074_A/blue-winged_teal/Missouri/15OS6536/2015|2015.830:0.0006083329052):0.000453359157,H6N1_Avian_MG280166_A/pintail_duck/Illinois/16OS1650/2016|2016.805:0.001576147594):0.0004794921258,H7N7_Avian_KY550873_A/mallard/New_York/AH0081570/2016|2016.077:0.002898748379):0.0006685248546,H4N2_Avian_MG279934_A/green-winged_teal/Ohio/16OS3692/2016|2016.792:0.004118988921):0.0003037090454,((H1N9_Avian_MG280037_A/mallard_duck/Maryland/16OS2621/2016|2016.989:0.001862058275,H7N2_Avian_KY550968_A/mallard/Kentucky/AH00729344/2016|2016.126:0.004225336996):0.0006589314855,H7N1_Avian_KY550913_A/mallard/Tennessee/AH0039713/2016|2016.063:0.002728896655):0.0003882927247):7.047723669e-05):0.000269946689,(((((H11N3_Avian_MG280428_A/green-winged_teal/Tennessee/17OS0664/2017|2017.066:0.001306479707,H1N1_Avian_MG279964_A/lesser_scaup/Illinois/17OS1579/2017|2017.200:0.003413952681):5.510917724e-05,H10N7_Avian_MG279922_A/mallard_duck/Illinois/16OS4899/2016|2016.967:0.0006126640368):5.409842561e-05,H1N1_Avian_MG280587_A/green-winged_teal/Tennessee/17OS0732/2017|2017.066:-5.741791138e-05):0.0003605893329,H1N1_Avian_MG279899_A/mallard_duck/Illinois/16OS4499/2016|2016.910:0.002334810066):0.002261001842,(H3N8_Avian_MG279890_A/blue-winged_teal/Illinois/16OS1724/2016|2016.693:0.004602188676,H7N7_Avian_KY551040_A/mallard/South_Dakota/AH0038061/2016|2016.003:0.002160708153):0.0004775895059):0.0002245271168):4.684810697e-05,H4N8_Avian_KY014029_A/blue-winged_teal/Texas/UGAI15-7060/2015|2015.710:0.002721222045):0.0004426249301,(((((((H1N1_Avian_KY284457_A/American_green-winged_teal/Ohio/15OS5188/2015|2015.721:0.001321503469,H5N2_Avian_KY561311_A/northern_pintail/Ohio/15OS5861/2015|2015.868:0.001362124525):1.517278475e-05,H2N9_Avian_KY561153_A/northern_pintail_duck/Ohio/15OS5942/2015|2015.868:0.0006570464481):0.001343833792,H1N1_Avian_KY583934_A/American_green-winged_teal/Ohio/15OS3630/2015|2015.677:0.001355896403):0.0004083598482,((H12N4_Avian_MG280054_A/mallard_duck/Ohio/16OS0921/2016|2016.592:0.0002254561899,H8N4_Avian_MG279732_A/mallard_duck/Ohio/16OS0841/2016|2016.584:0.001116661533):0.002209713226,H5N2_Avian_MG279966_A/American_wigeon/Ohio/16OS3736/2016|2016.805:0.003189596359):0.002344124361):0.0001392993709,((H3N1_Avian_KY583968_A/American_green-winged_teal/Ohio/15OS3625/2015|2015.677:0.0006892917514,H3N1_Avian_KY584008_A/mallard/Ohio/15OS3988/2015|2015.597:-1.976447217e-05):2.295111151e-05,H3N8_Avian_MG279952_A/mallard_duck/Ohio/16OS0859/2016|2016.586:0.00266195341):0.0003666768751):0.0002035599315,H1N1_Avian_MG280068_A/black_duck/Deleware/16OS4338/2016|2016.940:0.006683454605):0.0005952530909,H11N9_Avian_KY561291_A/mallard_duck/Ohio/15OS5361/2015|2015.792:0.001946246827):0.0006190501565):0.002415374337,((H10N7_Avian_KT887332_A/blue-winged_teal/Louisiana/UGAI14-252/2014|2014.241:0.001936290216,H10N7_Avian_CY202694_A/mallard/Ohio/14OS3237/2014|2014.896:0.002801351332):0.0003717903674,H10N7_Avian_KY063985_A/blue-winged_teal/Lousiana/UGAI14-1009/2014|2014.252:0.003001786885):0.000244866652):0.0003185071552,(((((((H4N8_Avian_CY235342_A/cinnamon_teal/Utah/UGAI16-1985/2016|2016.611:0.002167045551,H7N9_Avian_KY550803_A/cinnamon_teal/California/AH0079011/2016|2016.060:0.001199720983):0.002462074294,H7N3_Avian_KY551024_A/American_green-winged_teal/Kansas/AH0068556/2015|2015.915:0.0009189260272):0.003135051821,H7N3_Avian_KY013858_A/blue-winged_teal/Louisiana/UGAI15-4814/2015|2015.696:0.003016339):0.0003639692212,H7N3_Avian_MG279753_A/Northern_shoveler/Mississippi/16OS6142/2016|2016.967:0.008254276452):0.0003542073661,H6N8_Avian_KY561166_A/green-winged_teal/Missouri/15OS6475/2015|2015.830:0.003890611118):0.0001921190715,((H11N3_Avian_KY561220_A/American_green-winged_teal/Mississippi/15OS8008/2015|2015.973:0.003375137173,H12N5_Avian_KY563730_A/green-winged_teal/Missouri/15OS6705/2015|2015.852:0.001358592244):0.0005356396293,(H5N3_Avian_KY983120_A/northern_shoveler/California/HS225/2015|2015.926:-7.353180773e-05,H7N7_Avian_KY550818_A/northern_shoveler/California/AH0079568/2016|2016.071:0.002757159802):0.0021829871):0.002634938643):0.0003204528797,(H7N3_Avian_MG279995_A/green-winged_teal/Illinois/17OS1400/2017|2017.181:0.004634845207,H7N3_Avian_MG280111_A/mallard_duck/Illinois/16OS4580/2016|2016.956:0.002140776286):0.003382112895):0.001541647156):0.005183324849,((H5N3_Avian_CY167178_A/American_green-winged_teal/Mississippi/12OS191/2012|2012.041:0.003377863843,H7N1_Avian_CY185906_A/blue-winged_teal/Texas/AI12-909/2012|2012.178:0.003386182948):0.0002589165775,(H7N4_Avian_KX351726_A/northern_shoveler/California/LDC351/2015|2015.005:0.003449965308,H9N2_Avian_CY206768_A/mallard/Southcentral_Alaska/12ML01015/2014|2014.726:-8.989388425e-05):0.01226788679):0.0006344825071):0.002333902527,((((((H7N3_Avian_KY551104_A/American_green-winged_teal/Texas/AH0058646/2016|2016.071:0.005894160651,H7N3_Avian_KY550889_A/American_green-winged_teal/Indiana/AH0029607/2015|2015.830:0.001572879596):0.001048792746,H11N9_Avian_KX351706_A/mallard/California/57889/2015|2015.537:0.004417205544):0.0009598994564,H11N9_Avian_KY990799_A/mallard_duck/California/UCD690/2016|2016.584:0.00590470005):0.005803043887,((H11N9_Avian_KX351605_A/northern_shoveler/California/1670V/2013|2013.003:0.0008088928356,H3N8_Avian_KM373971_A/mallard/Idaho/ND0002644/2013|2013.636:0.0005308283992):0.006102363361,H3N8_Avian_CY206222_A/blue-winged_teal/Texas/AI12-3655/2012|2012.710:0.003443978076):0.0005548609037):0.00081875982,(H3N7_Avian_MH068650_A/ruddy_turnstone/New_Jersey/UGAI17-2983/2017|2017.400:0.007520407285,H7N7_Avian_KY550984_A/mallard/Kentucky/AH0069753/2016|2016.088:0.00132867553):0.007204710284):0.001515998243,H4N6_Avian_CY186954_A/blue-winged_teal/Ohio/12OS3128/2012|2012.742:0.005902515279):0.002937335935):5.942201815e-05,(((((((((((((H10N7_Avian_MG280472_A/mallard_duck/Illinois/17OS1431/2017|2017.184:-3.252815862e-05,H10N9_Avian_MG279955_A/Northern_shoveler/Mississippi/16OS6114/2016|2016.967:0.0007020554378):0.0005097799074,H10N7_Avian_MG279994_A/mallard_duck/Arkansas/16OS3645/2016|2016.956:0.0001612789542):0.002477881535,H10N3_Avian_MG280145_A/mallard_duck/Tennessee/17OS0706/2017|2017.066:0.004300016379):0.0004831510776,H7N3_Avian_MG279788_A/mallard_duck/Maryland/17OS0098/2017|2017.063:0.002902595508):0.0007316875847,(((H5N2_Avian_CY213607_A/least_sandpiper/Southcentral_Alaska/16MB01323/2016|2016.356:0.004764256993,H3N8_Avian_CY235205_A/mallard/Idaho/UGAI16-1930/2016|2016.627:0.002747947829):0.0005507956946,H3N5_Avian_CY241292_A/ruddy_turnstone/New_Jersey/UGAI16-1296/2016|2016.375:0.002841537338):0.001791255264,H3N8_Avian_CY235157_A/green-winged_teal/Idaho/UGAI16-1900/2016|2016.622:0.003640993081):0.001030268481):0.0007399884349,H1N1_Avian_MF046299_A/American_black_duck/Alberta/238/2016|2016.655:0.003487722894):0.001560044123,(((H11N2_Avian_KY990791_A/mallard_duck/California/UCD728/2016|2016.586:0.0001409764732,H12N5_Avian_KY990786_A/mallard_duck/California/UCD567/2016|2016.542:0.000528550806):0.004216655151,H10N2_Avian_KY828773_A/northern_shoveler/California/LDC192/2014|2014.921:0.001201029107):0.0004868598716,H3N8_Avian_KY561297_A/American_green-winged_teal/Mississippi/15OS7984/2015|2015.973:0.005635933188):0.001611978161):0.001479321525,(((H10N7_Avian_MF046216_A/American_black_duck/Alberta/118/2016|2016.608:0.002633457937,H11N9_Avian_CY235310_A/mallard/Idaho/UGAI16-1962/2016|2016.627:0.0007258840039):0.004031846738,H7N3_Avian_KY550795_A/northern_shoveler/California/AH0076719/2016|2016.030:0.002753340689):0.004013646455,H7N3_Avian_KT887284_A/ruddy_turnstone/New_Jersey/UGAI14-1343/2014|2014.378:0.002818745137):0.0006323275009):0.000119841457,(((((((H5N1_Avian_MG280418_A/gadwall_duck/Tennessee/17OS0341/2017|2017.036:0.007530558127,H7N3_Avian_KY550921_A/mallard/Kentucky/AH0051748/2016|2016.063:0.002710775776):5.614877828e-05,H3N8_Avian_KY013937_A/blue-winged_teal/Texas/UGAI15-5934/2015|2015.729:-0.0001002736688):0.0001800729674,H4N6_Avian_KY583963_A/blue-winged_teal/Ohio/15OS4890/2015|2015.696:0.001179685891):0.0006116272463,((H1N1_Avian_MG279831_A/mallard_duck/Maryland/16OS2571/2016|2016.959:-2.821883283e-05,H6N1_Avian_MG280175_A/mallard_duck/Ohio/16OS2064/2016|2016.748:0.000697746112):0.0001931714283,H3N2_Avian_MG279836_A/mallard_duck/Ohio/16OS4983/2016|2016.863:0.0004770225273):0.001412961755):0.0003080584144,H11N2_Avian_MG280436_A/pintail_duck/Illinois/16OS1842/2016|2016.805:0.003757043821):0.001179746396,H10N7_Avian_MF046385_A/mallard/Alberta/464/2015|2015.608:0.007028822621):0.0005035647231,H7N3_Avian_KY013725_A/blue-winged_teal/Texas/UGAI15-0642/2015|2015.211:0.004246734261):0.0006970605208):0.003180774648,(((((((H4N6_Avian_CY206654_A/blue-winged_teal/Texas/UGAI14-3781/2014|2014.701:0.00061781291,H4N6_Avian_CY206646_A/blue-winged_teal/Louisiana/UGAI14-3733/2014|2014.699:0.002070173448):0.004068334471,H3N8_Avian_CY206547_A/blue-winged_teal/Texas/AI13-4087/2013|2013.712:0.001360151694):0.0001480126782,H4N6_Avian_CY206614_A/blue-winged_teal/Texas/UGAI14-2912/2014|2014.701:0.00255650213):0.0001053287285,H14N3_Avian_KY644470_A/blue-winged_teal/Guatemala/CIP049H113-07/2013|2013.025:0.001914433171):0.0005414517486,(((H4N8_Avian_KY013701_A/mallard/Minnesota/UGAI14-3457/2014|2014.690:0.002208832098,H4N8_Avian_KY013850_A/mallard/Minnesota/UGAI15-4803/2015|2015.693:0.001831517983):0.0005387946974,H4N2_Avian_CY187187_A/American_green-winged_teal/Wisconsin/12OS4281/2012|2012.781:0.001501120363):0.0008229029282,H7N3_Avian_KT887395_A/blue-winged_teal/Louisiana/UGAI14-816/2014|2014.277:0.007354905626):0.0005056946002):5.060119956e-05,((((H6N2_Avian_KY561229_A/American_green-winged_teal/Illinois/15OS5977/2015|2015.830:0.001315974742,H3N1_Avian_KY583800_A/blue-winged_teal/Illinois/15OS6152/2015|2015.825:0.0006963615803):0.001436891548,H4N6_Avian_KY583844_A/blue-winged_teal/Missouri/15OS4830/2015|2015.696:0.001935296046):0.003649761661,((H7N2_Avian_KY551120_A/American_green-winged_teal/Texas/AH0057366/2016|2016.079:-5.648193448e-18,H7N2_Avian_KY551112_A/American_green-winged_teal/Texas/AH0058651/2016|2016.071:5.648193448e-18):0.005964297055,H9N1_Avian_CY206606_A/blue-winged_teal/Louisiana/UGAI14-2494/2014|2014.710:0.0008051593919):0.01260852055):0.001277743755,H3N6_Avian_CY206287_A/blue-winged_teal/Texas/AI12-4448/2012|2012.712:0.001329292899):0.0001067430721):0.0003058657311,H4N6_Avian_CY206360_A/blue-winged_teal/Texas/AI13-3557/2013|2013.704:0.00167011653):0.002071997526):0.001153492185,H1N3_Avian_CY133716_A/mallard/Mississippi/11OS34/2011|2011.016:0.001490210553):0.0005484739533,H7N4_Avian_CY133780_A/mallard/Missouri/10MO053/2010|2010.874:0.002820071857):0.0001229362829,(H5N2_Avian_CY186984_A/gadwall/Ohio/12OS5632/2012|2012.858:0.001363786979,H6N8_Avian_CY191286_A/mallard/Maryland/13OS3020/2014|2014.027:0.004044547809):0.004006553385):0.0009443288314):0.002623981495,(H4N6_Avian_CY132136_A/mallard/Ohio/10OS1319/2010|2010.584:0.0007261953611,H4N9_Avian_CY139355_A/mallard/New_Brunswick/00879/2010|2010.696:0.00604759107):0.0007267932961):0.001043229734,(H2N3_Avian_CY132992_A/American_green-winged_teal/Illinois/10OS3343/2010|2010.827:0.006584655622,H14N6_Avian_CY133384_A/northern_shoveler/Missouri/10OS4673/2010|2010.945:0.005011151835):0.0003784361592):0.0001852963873,(((((H8N8_Avian_KY130561_A/northern_pintail/Alaska/104/2011|2011.710:-2.027531205e-05,H6N2_Avian_KY130593_A/northern_pintail/Alaska/224/2011|2011.712:0.001359996547):0.0006642329001,H6N2_Avian_KY130732_A/northern_pintail/Alaska/769/2011|2011.748:0.002038529606):5.119029003e-05,(H3N8_Avian_KY130740_A/green-winged_teal/Alaska/816/2011|2011.764:0.001356084796,H3N6_Avian_KY130537_A/northern_pintail/Alaska/52/2011|2011.704:0.001332694957):0.0006212795572):0.0006635533086,H1N1_Avian_CY094552_A/mallard/California/6768/2009|2009.814:0.0006842603337):8.197952848e-05,((H10N5_Avian_CY196028_A/American_green-winged_teal/Interior_Alaska/11BM00304/2011|2011.512:0,H10N5_Avian_CY196020_A/American_green-winged_teal/Interior_Alaska/11BM00293/2011|2011.512:0):0.003388737466,H12N5_Avian_KY130641_A/northern_pintail/Alaska/325/2011|2011.715:0.0006621212116):0.001274372471):0.0006689968076):8.2128754e-05,((((((((((((((((H11N9_Avian_CY134378_A/mallard/California/198/2012|2012.016:0.006905137324,H12N5_Avian_CY141100_A/mallard/Minnesota/AI10-2217/2010|2010.589:0.001232846243):7.97250489e-05,H11N9_Avian_CY141146_A/mallard/Minnesota/AI10-2762/2010|2010.666:0.001268561241):2.760576345e-05,H5N3_Avian_KY644362_A/blue-winged_teal/Guatemala/CIP049H105-05/2011|2011.934:0.008212047979):8.685050085e-05,H3N6_Avian_CY205966_A/blue-winged_teal/Texas/AI11-3387/2011|2011.712:0.008167824257):0.0001779194375,(H3N8_Avian_CY205576_A/blue-winged_teal/Louisiana/AI10-3481/2010|2010.701:0.006207333946,H6N9_Avian_CY167073_A/long-tailed_duck/Wisconsin/11OS4520/2011|2011.907:0.004658877666):0.001043398112):0.0004902385408,(H4N6_Avian_CY132896_A/American_green-winged_teal/Illinois/10OS1551/2010|2010.674:0.0004956750656,H4N8_Avian_CY149655_A/blue-winged_teal/Canada/3231/2011|2011.658:0.002192311292):0.002742613237):0.0001693823295,H6N2_Avian_CY166261_A/northern_pintail/Wisconsin/11OS4111/2011|2011.789:0.009444205226):0.001026533004,((H1N2_Avian_CY133293_A/mallard/Mississippi/10OS4593/2010|2010.942:0.002003513787,H7N3_Avian_CY133419_A/northern_shoveler/Missouri/10OS4750/2010|2010.945:0.0006787086192):0.0001363096663,H1N1_Avian_CY134370_A/northern_pintail/California/183/2012|2012.016:0.008042610138):0.0004917032474):0.0005325200785,((((((H11N3_Avian_CY167138_A/mallard/Arkansas/12OS140/2012|2012.038:0.001444933784,H4N8_Avian_CY186719_A/mallard/Illinois/12OS4808/2012|2012.893:0.008768053836):0.0006332127171,H7N7_Avian_CY167227_A/northern_shoveler/Mississippi/12OS362/2012|2012.044:0.002078883154):0.000584047032,(H11N9_Avian_CY187080_A/blue_winged-teal/Wisconsin/12OS3069/2012|2012.723:0.001273712466,H11N9_Avian_CY186783_A/mallard/Missouri/12OS5759/2012|2012.940:0.001413204583):0.002844825035):0.0009533135599,(H7N7_Avian_CY133680_A/American_green-winged_teal/Mississippi/11OS255/2011|2011.038:0.0006769657145,H7N3_Avian_CY133672_A/American_green-winged_teal/Mississippi/11OS250/2011|2011.038:0.00133736089):0.0002175529646):0.0005579438381,H10N3_Avian_CY167154_A/northern_shoveler/Arkansas/12OS160/2012|2012.038:0.005336147282):0.0004095215075,H5N1_Avian_CY187008_A/mallard/Ohio/12OS2218/2012|2012.874:0.007297362627):0.004740711296):0.0002060330269,H9N2_Avian_CY133376_A/mallard/Missouri/10OS4670/2010|2010.945:0.002567429047):0.0001021375171,((((H5N3_Avian_KY644401_A/blue-winged_teal/Guatemala/CIP049H113-53/2013|2013.025:0.002087259635,H4N6_Avian_KY644442_A/blue-winged_teal/Guatemala/CIP049H110-27/2012|2012.910:0.0006201600519):0.0006907025409,H3N3_Avian_KY644477_A/blue-winged_teal/Guatemala/CIP049H109-14/2012|2012.874:0.0006447322217):0.008807011938,H10N1_Avian_CY167262_A/mallard/Mississippi/12OS443/2012|2012.047:0.006043880453):0.0009500839224,H1N1_Avian_CY097765_A/mallard/Mississippi/413/2010|2010.044:0.002410338568):0.0003807066637):0.001417591723,(((H1N1_Avian_CY186651_A/blue-winged_teal/Illinois/12OS4788/2012|2012.800:0.002116717896,H10N7_Avian_CY186775_A/mallard/Missouri/12OS5756/2012|2012.940:0.003291434883):0.003775505186,H9N2_Avian_CY133636_A/northern_shoveler/Arkansas/11OS386/2011|2011.030:0.002342787584):0.001269534915,H12N4_Avian_CY133360_A/American_green-winged_teal/Missouri/10OS4622/2010|2010.945:0.003156011525):0.0004029745631):0.0006288512334,H1N1_Avian_CY134322_A/green-winged_teal/California/2940/2011|2011.921:0.007320958493):6.020787835e-05,(H11N9_Avian_CY133467_A/mallard/Iowa/10OS2752/2010|2010.792:0.003284775893,H1N3_Avian_CY097737_A/northern_shoveler/Mississippi/397/2010|2010.044:0.002123376886):0.0007438373157):5.76482838e-05,((((((((((((((H3N6_Avian_KY131416_A/northern_pintail/Alaska/UGAI15-7417/2015|2015.756:-9.79922196e-05,H4N6_Avian_KY131353_A/northern_pintail/Alaska/UGAI15-7298/2015|2015.732:0.002111654604):0.0006480658853,H5N2_Avian_CY239403_A/glaucous-winged_gull/Southcentral_Alaska/16MB03648/2016|2016.734:0.0034327063):0.0002987211631,(H3N8_Avian_KX949525_A/northern_pintail/Alaska/UGAI15-7403/2015|2015.753:0.0009171733142,H6N2_Avian_KY131432_A/northern_pintail/Alaska/UGAI15-7567/2015|2015.762:0.0004276260115):0.0003852732097):7.501550547e-05,(H3N6_Avian_KY131408_A/northern_pintail/Alaska/UGAI15-7415/2015|2015.756:0.002728795814,H8N4_Avian_KY131251_A/green-winged_teal/Alaska/UGAI15-6067/2015|2015.679:0.0006337959138):0.0002700300199):0.0001883060929,H6N8_Avian_KX949429_A/mallard/Alaska/UGAI15-6397/2015|2015.685:0.0004756325748):0.0002644927498,H4N6_Avian_CY235117_A/cinnamon_teal/Idaho/UGAI16-1869/2016|2016.619:0.005552418322):0.0004028350038,H1N1_Avian_CY235326_A/mallard/Idaho/UGAI16-1971/2016|2016.627:0.001783032584):0.002743762194,H2N9_Avian_KY583829_A/blue-winged_teal/Missouri/15OS5111/2015|2015.696:0.008182900436):0.003832350459,((H1N1_Avian_KY063953_A/blue-winged_teal/Lousiana/UGAI14-0690/2014|2014.277:0.0006782610394,H11N9_Avian_KY063945_A/blue-winged_teal/Lousiana/UGAI14-0595/2014|2014.277:0.00133336099):0.003162748387,H3N6_Avian_CY204075_A/mallard/Ohio/14OS0770/2014|2014.649:0.00501040471):0.000208697388):0.001067192525,H10N7_Avian_CY157241_A/mallard/California/2956/2012|2012.559:0.006495205265):0.0005517065974,(((H4N6_Avian_CY186938_A/blue-winged_teal/Ohio/12OS2294/2012|2012.704:0.004060372735,H2N5_Avian_CY186686_A/northern_shoveler/Illinois/12OS5128/2012|2012.800:0.0006733566825):0.0001438026535,H11N3_Avian_CY186890_A/blue-winged_teal/Ohio/12OS2241/2012|2012.685:0.002557798979):0.002596234058,H4N6_Avian_CY206026_A/blue-winged_teal/Texas/AI11-3691/2011|2011.696:0.002849603362):0.0003503863378):2.434082386e-05,(H7N3_Avian_KY013811_A/blue-winged_teal/Louisiana/UGAI15-2510/2015|2015.255:0.01036730832,H11N3_Avian_CY186743_A/blue-winged_teal/Illinois/12OS2951/2012|2012.685:0.001263153584):0.002807326055):3.60931988e-05,((H10N2_Avian_KY561258_A/northern_shoveler/Mississippi/15OS7809/2015|2015.964:0.008926572706,H6N2_Avian_CY177032_A/northern_shoveler/California/3769/2012|2012.811:0.001948078814):0.0003603178952,H4N6_Avian_CY206295_A/blue-winged_teal/Texas/AI12-4460/2012|2012.729:0.004422187048):0.000657728382):0.00108410696,H12N2_Avian_CY166229_A/American_green-winged_teal/Wisconsin/11OS3580/2011|2011.827:0.00466866297):0.001285559328):0.000550827246,((((((((H3N8_Avian_KY990779_A/mallard_duck/California/UCD705/2016|2016.584:0.005970876451,H8N4_Avian_KY828764_A/northern_shoveler/California/LDC185/2014|2014.921:0.00700984511):0.003085231488,H4N6_Avian_CY133772_A/blue-winged_teal/Missouri/10MO030/2010|2010.707:0.002683170548):0.0003984418368,H4N6_Avian_CY205811_A/blue-winged_teal/Texas/AI11-3094/2011|2011.707:0.001098048347):0.0002089087459,H3N6_Avian_CY133620_A/blue-winged_teal/Iowa/10OS2649/2010|2010.712:0.001992456012):6.139961269e-05,H4N6_Avian_CY205625_A/blue-winged_teal/Louisiana/AI10-3640/2010|2010.696:0.0006886355871):0.001911615715,((H11N9_Avian_CY166373_A/blue-winged_teal/Illinois/11OS4176/2011|2011.805:0.001987785106,H11N3_Avian_KY644484_A/blue-winged_teal/Guatemala/CIP049H105-04/2011|2011.934:0.003405151694):0.003447635518,H11N9_Avian_CY133048_A/mallard/Wisconsin/10OS4193/2010|2010.912:0.00129851016):0.003424209743):7.476530723e-05,(H5N2_Avian_JX570814_A/turkey/MB/FAV10/2010|2010.901:0,H5N2_Avian_JX570822_A/turkey/MB/FAV11/2010|2010.899:0):0.003404007909):3.749312794e-05,(H7N1_Avian_KT887260_A/blue-winged_teal/Louisiana/UGAI14-106/2014|2014.238:0.005391149955,H5N2_Avian_CY133156_A/American_green-winged_teal/Wisconsin/10OS3127/2010|2010.800:0.001382853582):0.001356742458):6.880301746e-05):0.001192691754):0.0002270111879,(H3N8_Avian_CY206062_A/blue-winged_teal/Texas/AI11-3766/2011|2011.710:0.005898253243,H6N4_Avian_CY120574_A/mallard/California/1492/2010|2010.605:0.01072967666):0.003284966309):8.528602063e-05,(H5N2_Avian_CY120630_A/American_wigeon/California/3180/2010|2010.904:0.005888543586,H8N4_Avian_CY140099_A/mallard/Minnesota/Sg-00686/2008|2008.586:0.002971001043):0.0003568268741):5.168067256e-05,(((H7N3_Avian_KU289978_A/domestic_duck/West_Virginia/A00140912/2008|2008.518:0.0006679325048,H7N3_Avian_KU289986_A/domestic_duck/West_Virginia/A00140913/2008|2008.518:2.261450742e-06):0.00216083563,H4N3_Avian_CY120606_A/northern_shoveler/California/3046/2010|2010.896:0.008083801264):0.0005947613693,(H4N6_Avian_CY079447_A/mallard/Illinois/08OS2315/2008|2008.814:0.00201956197,H5N1_Avian_CY097353_A/mallard/Wisconsin/2576/2009|2009.762:0.003384430296):0.0001003261876):0.0001343724329):0.0001178158794,((((((H3N2_Avian_CY187179_A/blue_winged-teal/Wisconsin/12OS4239/2012|2012.781:0.002561267148,H5N4_Avian_CY206102_A/mallard/Minnesota/AI11-4227/2011|2011.682:0.0001275126041):0.004131257072,H2N3_Avian_KX960418_A/blue-winged_teal/Guatemala/CIP049H111-98/2012|2012.932:0.006819178254):0.0008266339712,(H3N8_Avian_CY187016_A/gadwall/Ohio/12OS2222/2012|2012.874:-1.788360662e-05,H3N8_Avian_KR077989_A/redhead/Ohio/13OS363/2013|2013.123:0.0006880775622):0.006551514933):0.006022964109,H7N7_Avian_KU289938_A/blue_winged_teal/South_Dakota/A00772794/2009|2009.740:0.003710402018):0.001198250261,((((H5N4_Avian_CY096681_A/blue-winged_teal/Guatemala/CIP049-13/2010|2010.082:0,H5N4_Avian_CY096673_A/blue-winged_teal/Guatemala/CIP049-12/2010|2010.082:0):0.005882857568,H7N3_Avian_KU290074_A/mallard/Nebraska/A00709657/2009|2009.907:0.0008811892228):0.002521312289,H3N6_Avian_CY167113_A/wood_duck/Wisconsin/11OS2912/2011|2011.729:0.009220983715):0.0001145619065,H3N8_Avian_CY140147_A/blue-winged_teal/North_Dakota/Sg-00740/2008|2008.682:0.00152313971):0.0001199146016):0.000290682856,(((H3N2_Avian_CY203328_A/mallard/Maryland/10OS1934/2010|2010.704:0,H3N6_Avian_CY203312_A/mallard/Maryland/10OS1907/2010|2010.704:0):0.002147967984,H10N5_Avian_CY146459_A/mallard/Minnesota/AI09-1864/2009|2009.570:0.005995262839):0.0002167310193,(H10N3_Avian_CY097296_A/lesser_scaup/Wisconsin/3964/2009|2009.893:0.00283209963,H7N3_Avian_KU289741_A/American_black_duck/Delaware/A00870108/2010|2010.132:0.007382549872):0.0004886071433):0.004446143073):0.0001872840601):0.0003392784171,(((((((((((((((((((((H7N7_Avian_KY575229_A/northern_pintail/California/AH0011948/2015|2015.047:0.001379533372,H7N3_Avian_KY551309_A/American_green-winged_teal/Utah/AH0021680/2015|2015.142:0.002659988634):2.421272907e-05,H7N3_Avian_KY551277_A/Northern_shoveler/Utah/AH0007941/2014|2014.997:0.0006440254627):5.096818074e-05,H1N1_Avian_KY828825_A/mallard/California/UCD926/2015|2015.592:0.003321685944):2.477907195e-05,H7N3_Avian_KY550740_A/northern_shoveler/California/AH0007019/2014|2014.236:-3.221457164e-05):1.611732777e-05,H7N3_Avian_KR150894_A/turkey/California/8199/2015|2015.184:-1.611732777e-05):0.0007048368086,H7N3_Avian_KY551285_A/American_green-winged_teal/AH0003731/2015|2015.003:0.001314172295):2.648472039e-05,H7N3_Avian_KY550842_A/cinnamon_teal/New_Mexico/AH0013653/2015|2015.110:-3.014724696e-05):0.002125292696,H4N6_Avian_KX351717_A/mallard/California/UCD806/2015|2015.562:0.004310287089):0.0002657616676,H7N8_Avian_KY550748_A/northern_shoveler/Nevada/AH0009328/2015|2015.003:0.002269013505):0.0002944121184,((((H7N3_Avian_KY550826_A/American_green-winged_teal/California/AH0079678/2016|2016.079:0.002675895175,H7N7_Avian_KY551364_A/cinnamon_teal/Utah/AH0067154/2015|2015.937:0.002057834243):0.0005814867988,H14N7_Avian_MG279946_A/Northern_shoveler/Missouri/16OS6248/2016|2016.970:0.00489949915):0.0007090337585,H5N9_Avian_CY235318_A/mallard/Idaho/UGAI16-1964/2016|2016.627:0.002656029513):0.0016118969,H10N3_Avian_KX013050_A/green-winged_teal/Missouri/13OS6332/2013|2013.989:0.0004054367988):0.0004473685886):0.0005827624375,H7N3_Avian_KY551452_A/mallard/Utah/AH0075862/2016|2016.090:0.008350178977):0.0001251138929,(H10N4_Avian_MF046557_A/red_knot/Delaware_Bay/155/2016|2016.389:0.0007550597343,H10N4_Avian_MF046397_A/red_knot/Delaware_Bay/310/2016|2016.392:0.0005870579891):0.01040593313):0.005171849845,((((H10N3_Avian_MG280531_A/common_goldeneye/Wisconsin/16OS4147/2016|2016.921:0.0005676534619,H1N3_Avian_MG280167_A/common_goldeneye/Wisconsin/16OS4242/2016|2016.923:0.002115974532):0.003207337944,H10N1_Avian_MG279822_A/common_goldeneye/Wisconsin/16OS4100/2016|2016.921:0.009843432292):0.0007711518338,H7N3_Avian_KY551080_A/mallard/Kansas/AH0044134/2016|2016.077:0.004720392379):0.002546051069,H7N9_Avian_KY551301_A/American_green-winged_teal/Idaho/AH0006121/2015|2015.027:0.008514037592):0.003544226809):0.001307936191,H7N3_Avian_CY204677_A/mallard/Maryland/14OS2911/2015|2015.005:0.009278426291):0.0004080543583,H10N7_Avian_CY132168_A/mallard/Ohio/11OS2145/2011|2011.619:0.0006895159228):0.0006403343556,((((((((((H1N1_Avian_CY132224_A/mallard/Ohio/11OS1998/2011|2011.614:0.0006935933175,H4N1_Avian_CY132552_A/mallard/Ohio/11OS2095/2011|2011.630:0.0006461279172):1.378833371e-05,H10N1_Avian_CY132152_A/mallard/Ohio/11OS2206/2011|2011.630:-1.378833371e-05):0.001365483181,H3N2_Avian_CY132304_A/mallard/Ohio/11OS2141/2011|2011.619:0.0006617181095):0.0003374937362,(H5N2_Avian_CY132464_A/mallard/Ohio/11OS2239/2011|2011.630:0.001301228391,H7N3_Avian_KY644226_A/northern_shoveler/Guatemala/CIP049H107-88/2012|2012.058:0.002738397268):0.000338776334):0.00030044385,((H10N7_Avian_CY166189_A/American_green-winged_teal/Wisconsin/11OS3499/2011|2011.825:0.0006557860457,H10N7_Avian_CY166221_A/mallard/Wisconsin/11OS3578/2011|2011.827:1.440790991e-05):0.002722713509,H11N9_Avian_CY206239_A/blue-winged_teal/Texas/AI12-3737/2012|2012.707:0.001324056822):0.0005480648962):8.223254863e-05,(H4N6_Avian_CY166966_A/blue-winged_teal/Missouri/11OS2620/2011|2011.690:0,H4N6_Avian_CY166950_A/blue-winged_teal/Missouri/11OS2583/2011|2011.690:0):0.0006630911899):1.198832097e-05,H11N3_Avian_KY644212_A/northern_shoveler/Guatemala/CIP049H104-69/2011|2011.915:0.002689086365):0.0002856092446,(H1N1_Avian_CY166568_A/American_black_duck/Wisconsin/11OS3016/2011|2011.751:0.001059489634,H1N3_Avian_KY644299_A/northern_shoveler/Guatemala/CIP049H103-05/2011|2011.899:0.001627427415):0.0003966750311):0.0003979619136,H1N1_Avian_CY166536_A/American_green-winged_teal/Wisconsin/11OS3376/2011|2011.786:0.001962717433):0.0005519365665,H4N6_Avian_CY132520_A/mallard/Ohio/11OS2085/2011|2011.627:0.001270804815):0.0001164630858):0.001748911268,H10N3_Avian_CY132160_A/mallard/Ohio/11OS1966/2011|2011.581:0.006190000206):0.0003919668007,((H11N2_Avian_CY132184_A/mallard/Ohio/11OS2213/2011|2011.630:9.143159006e-05,H1N8_Avian_CY166285_A/mallard/Illinois/11OS5564/2011|2011.863:0.001922895015):0.002607592489,(H4N6_Avian_CY149783_A/blue-winged_teal/Canada/3300/2011|2011.732:0.00135203601,H3N8_Avian_CY149711_A/blue-winged_teal/Canada/3285/2011|2011.729:0.00268758965):0.004240473056):0.0002832228616):0.0001991712062,H12N5_Avian_CY205006_A/mallard/Maryland/11OS906/2011|2011.490:0.00620544284):0.001404145118,(((((((H6N2_Avian_KJ568050_A/blue-winged_teal/Ohio/13OS2082/2013|2013.721:0,H6N2_Avian_KJ567874_A/American_green-winged_teal/Ohio/13OS2083/2013|2013.721:0):0.001378234819,H6N7_Avian_KJ568378_A/American_green-winged_teal/Ohio/13OS2070/2013|2013.721:-3.925243302e-05):1.968213165e-05,H6N7_Avian_KJ568338_A/blue-winged_teal/Ohio/13OS2055/2013|2013.721:-1.968213165e-05):9.869183158e-06,H4N8_Avian_KM374003_A/mallard/New_Jersey/ND0007063/2013|2013.655:-9.869183158e-06):0.006788317308,(H7N3_Avian_KT887308_A/ruddy_turnstone/New_Jersey/UGAI14-1907/2014|2014.367:0.001315082531,H3N9_Avian_CY204629_A/mallard/Maryland/14OS1447/2014|2014.704:0.001373697222):0.002790053815):0.0027473066,((H2N3_Avian_CY166675_A/mallard/Wisconsin/11OS3468/2011|2011.789:0.001347739468,H3N6_Avian_KR077981_A/redhead/Ohio/13OS0373/2013|2013.123:0.006104403528):6.14514132e-05,(H11N9_Avian_CY186906_A/blue-winged_teal/Ohio/12OS2152/2012|2012.704:0.002781481478,H1N8_Avian_CY187072_A/lesser_scaup/Wisconsin/12OS4408/2012|2012.860:0.0005852850569):0.0006288899523):0.001424936293):0.0003121134539,(((H5N3_Avian_CY166827_A/American_widgeon/Mississippi/11OS6097/2011|2011.940:0.0006953267736,H6N2_Avian_CY166795_A/American_widgeon/Mississippi/11OS6073/2011|2011.940:0.0006436556125):0.001349345988,H4N2_Avian_CY166455_A/mallard/Wisconsin/11OS3491/2011|2011.808:0.003380092415):0.003295218052,(H2N3_Avian_CY132280_A/mallard/Ohio/11OS2149/2011|2011.619:0.001914692109,H9N2_Avian_KJ568314_A/mallard/Ohio/13OS3856/2013|2013.778:0.002801273326):0.002197572167):0.003899793661):0.0008137127473):0.002707371263,((((((((((H4N8_Avian_CY187106_A/blue_winged-teal/Wisconsin/12OS4306/2012|2012.781:0,H4N8_Avian_CY187098_A/blue_winged-teal/Wisconsin/12OS4304/2012|2012.781:0):0.002019955676,H4N6_Avian_CY206328_A/blue-winged_teal/Louisiana/AI12-4633/2012|2012.723:0.001346021857):1.406620599e-05,H4N6_Avian_CY206206_A/blue-winged_teal/Texas/AI12-3566/2012|2012.707:-2.003105277e-05):0.003332137725,((H11N9_Avian_CY177064_A/green-winged_teal/California/514/2013|2013.068:9.824982519e-19,H11N2_Avian_CY177056_A/bufflehead/California/4935/2012|2012.995:-9.824982519e-19):1.21232523e-05,H7N3_Avian_KJ568346_A/blue-winged_teal/Iowa/13OS2316/2013|2013.721:0.005396029527):0.001453015763):0.001100665233,H4N6_Avian_CY205803_A/green-winged_teal/Louisiana/AI11-2929/2011|2011.693:0.001941980499):0.0006649338803,(((((((H3N8_Avian_MG982899_A/ruddy_turnstone/Delaware_Bay/329/2017|2017.384:0,H3N8_Avian_MH068562_A/ruddy_turnstone/New_Jersey/UGAI17-2784/2017|2017.386:0):0,H3N7_Avian_MH068634_A/ruddy_turnstone/New_Jersey/UGAI17-2936/2017|2017.392:0):1.133166772e-05,H3N8_Avian_MH068354_A/laughing_gull/New_Jersey/UGAI17-2848/2017|2017.389:0.00132865683):0.0002100519435,H3N2_Avian_MH068586_A/ruddy_turnstone/New_Jersey/UGAI17-2892/2017|2017.392:0.001805780617):0.012889229,H10N6_Avian_CY204669_A/surf_scoter/Maryland/14OS1418/2014|2014.896:0.003324722725):0.0003777597851,H3N2_Avian_KY561100_A/green-winged_teal/Ohio/15OS5438/2015|2015.707:0.003690773788):0.0003310366361,H4N6_Avian_KJ568130_A/blue-winged_teal/Iowa/13OS2359/2013|2013.721:0.002702034756):0.006364917804):0.0004553839027,(((H14N3_Avian_KY673168_A/blue-winged_teal/Guatemala/CIP049H113-74/2013|2013.025:0.003387264893,H14N3_Avian_KX960390_A/blue-winged_teal/Guatemala/CIP049H108-11/2012|2012.855:0.0006614087751):0.0002047486382,(H14N4_Avian_KY644259_A/blue-winged_teal/Guatemala/CIP049H113-08/2013|2013.025:0,H14N4_Avian_KY644344_A/blue-winged_teal/Guatemala/CIP049H113-76/2013|2013.025:0):0.001146675437):0.001987613877,H4N6_Avian_CY206279_A/blue-winged_teal/Louisiana/AI12-4445/2012|2012.723:0.005513273978):0.00361327183):0.0008087091113,((((H12N5_Avian_KY284441_A/American_green-winged_teal/Missouri/15OS4865/2015|2015.721:0.001367134235,H7N3_Avian_KY551222_A/mallard/Minnesota/AH0065348/2015|2015.811:0.002668651135):0.0001170754297,(H1N2_Avian_MG280306_A/green-winged_teal/Ohio/16OS2015/2016|2016.690:0,H1N2_Avian_MG280324_A/green-winged_teal/Ohio/16OS2038/2016|2016.710:0):0.005330422189):0.005032774864,H3N8_Avian_KJ568034_A/American_green-winged_teal/Wisconsin/13OS3462/2013|2013.742:0.001114356991):0.003051092115,((H7N3_Avian_KY550850_A/American_green-winged_teal/Colorado/AH0026688/2015|2015.090:0.005143431473,H7N3_Avian_KX351532_A/mallard/California/LDC331/2015|2015.005:0.002315627813):0.001244413044,(H2N5_Avian_KY828796_A/mallard/California/UCD320/2014|2014.556:0.0006615973025,H6N1_Avian_KX351749_A/gadwall/California/COL039/2014|2014.795:0.002700994425):0.001496120256):0.00131675021):0.003888930494):0.0007484799095,((((H14N2_Avian_CY167270_A/northern_shoveler/Mississippi/12OS456/2012|2012.047:0.002035797205,H7N3_Avian_CY166998_A/northern_shoveler/Illinois/11OS4404/2011|2011.866:0.002003828455):0.0008595991798,H9N2_Avian_CY157521_A/northern_pintail/California/2789/2011|2011.825:0.001845960669):0.002170359354,H7N3_Avian_CY185948_A/blue-winged_teal/Louisiana/AI11-2911/2011|2011.690:0.003961971488):0.00323842494,H10N3_Avian_CY097617_A/northern_shoveler/Missouri/196/2009|2009.932:0.0001542048688):0.001202752936):3.035660113e-05,H6N2_Avian_CY140815_A/northern_pintail/Minnesota/AI09-3254/2009|2009.685:0.0008250045887):0.0001057577325):0.0003020147488):0.0008623729124,((H8N4_Avian_CY142581_A/northern_pintail/Interior_Alaska/10BM12413R0/2010|2010.500:0.003437817913,H5N2_Avian_CY120590_A/mallard/California/2396/2010|2010.827:0.005392150524):0.004450681284,(H10N4_Avian_CY142189_A/northern_pintail/Interior_Alaska/9BM11564R0/2009|2009.500:0.0006721622971,H8N4_Avian_CY142293_A/northern_pintail/Interior_Alaska/9BM8237R0/2009|2009.500:0.0006678262003):0.00732919658):0.0007948838928):0.001264858184,((H11N9_Avian_CY097417_A/northern_pintail/Wisconsin/4198/2009|2009.921:0.00473359117,H5N3_Avian_KY575205_A/northern_shoveler/Mexico-Sonora/797/2008|2008.951:0.008290783944):3.62231816e-05,H10N3_Avian_CY120678_A/northern_shoveler/California/3628/2011|2011.000:0.005431511702):0.002880212899):0.001446938178,(H10N7_Avian_KX013054_A/mallard/Missouri/13OS6556/2013|2013.904:0.02589685364,H3N6_Avian_KY678709_A/mallard/Ohio/15OS4288/2015|2015.636:0.02336172548):0.005468801618):0.002808246753,H4N7_Avian_CY047691_A/mallard/Manitoba/23912/2007|2007.644:0.007331545218):4.331020346e-05,(((((((H7N8_Avian_KY684344_A/turkey/Indiana/16-001574-8/2016|2016.038:0,H7N8_Avian_KU558907_A/turkey/Indiana/16-001403-1/2016|2016.036:0):0.006218177951,H8N4_Avian_MF046445_A/mallard/Alberta/203/2015|2015.608:0.0005458688399):6.945958772e-05,H4N6_Avian_MF046405_A/spot-billed_duck/Alberta/110/2016|2016.608:0.002650490533):0.0003852246898,((H4N5_Avian_MG279736_A/mallard_duck/Ohio/16OS0818/2016|2016.573:-5.600323547e-05,H6N4_Avian_MG279742_A/mallard_duck/Ohio/16OS0826/2016|2016.573:0.000726197191):5.937167737e-05,H11N9_Avian_MG280465_A/mallard_duck/Wisconsin/16OS3314/2016|2016.751:0.001282746046):0.00579357679):0.000581079895,(((((H7N9_Avian_MF357797_A/chicken/Tennessee/17-007429-7/2017|2017.175:4.268940145e-05,H7N9_Avian_KY818812_A/chicken/Tennessee/17-007147-2/2017|2017.167:0.001967140919):0.001416857533,H7N9_Avian_MF357837_A/duck/Alabama/17-008643-2/2017|2017.200:0.003331985231):0.0005322194246,H7N9_Avian_MF357717_A/chicken/Alabama/17-008899-10/2017|2017.211:0.001332654528):9.023956381e-05,H7N9_Avian_MF357845_A/guinea_fowl/Alabama/17-008645-2/2017|2017.197:0.0006609544264):0.00250686016,H7N9_Avian_MG266065_A/blue-winged_teal/Wyoming/AH0099021/2016|2016.682:0.002232999784):0.003490588849):0.0055487791,((((H11N9_Avian_CY133696_A/American_green-winged_teal/Mississippi/11OS257/2011|2011.038:0.0006624093456,H3N8_Avian_CY206054_A/blue-winged_teal/Texas/AI11-3764/2011|2011.707:0.002025577012):0.0006251010855,H4N8_Avian_CY205600_A/blue-winged_teal/Louisiana/AI10-3543/2010|2010.699:0.002760492394):0.0005803811708,(H2N3_Avian_KJ568186_A/blue-winged_teal/Ohio/13OS2104/2013|2013.723:0.006421389727,H10N3_Avian_CY186767_A/northern_shoveler/Missouri/12OS5755/2012|2012.940:0.003797952432):0.001122882107):0.001173927787,(((H7N6_Avian_KU289789_A/American_green_winged_teal/Mississippi/A00630203/2009|2009.063:0.0006789975337,H7N6_Avian_KU290262_A/northern_shoveler/Nevada/A00505416/2008|2008.929:0.002686979999):0.00292148665,H10N7_Avian_CY094144_A/mallard/California/6957/2008|2008.890:0.00183390587):0.0007793414718,H11N9_Avian_CY097689_A/American_green-winged_teal/Mississippi/300/2010|2010.041:0.003979802779):0.0003436258921):0.001138969331):0.004741867617,((H10N8_Avian_CY093769_A/northern_shoveler/California/9235/2008|2008.890:0.000677485106,H1N3_Avian_CY094336_A/northern_shoveler/California/9781/2008|2008.951:0.0006673142197):0.002657932889,(H7N3_Avian_KU289930_A/blue_winged_teal/Missouri/A00624484/2008|2008.685:0,H7N3_Avian_KU289922_A/blue_winged_teal/Missouri/A00624483/2008|2008.685:0):0.006895699129):0.003398425308):0.002326593428):0.002372817856,((((((H6N5_Avian_KY983182_A/American_wigeon/California/HS007B/2015|2015.811:0,H6N5_Avian_KY983152_A/American_wigeon/California/HS007A/2015|2015.811:0):0.009504477313,H3N8_Avian_CY166293_A/mallard/Illinois/11OS5570/2011|2011.863:0.004206324461):0.0002249594548,(H3N8_Avian_CY166544_A/northern_shoveler/Wisconsin/11OS3008/2011|2011.751:0.004025645974,H7N3_Avian_CY196654_A/mallard/Interior_Alaska/11ML00058/2011|2011.721:0.004801354092):0.0004893722272):0.0003156989532,H2N3_Avian_CY141020_A/mallard/Arkansas/AI09-5761/2009|2009.942:0.002691652207):0.0002428027409,(H10N3_Avian_KY983194_A/northern_shoveler/California/HS249/2015|2015.926:0.009426138215,H5N2_Avian_CY166779_A/northern_shoveler/Mississippi/11OS5875/2011|2011.934:0.002260670096):0.003999119596):0.0009443882569,H4N8_Avian_KT338437_A/bufflehead/Alaska/512/2014|2014.789:0.003032224347):0.002656515721):0.0005148576153,((((((((((H10N3_Avian_CY141044_A/northern_shoveler/Arkansas/AI09-6012/2009|2009.940:0.0006486864538,H1N3_Avian_CY167089_A/mallard/Wisconsin/11OS4493/2011|2011.885:0.001375173356):1.244069419e-05,H10N7_Avian_CY133846_A/mallard/Missouri/10MO0391/2010|2010.973:0.004710223779):0.0007494142523,H10N7_Avian_CY079359_A/mallard/Illinois/08OS2710/2008|2008.816:0.0005951841451):0.0001691175252,(H10N7_Avian_CY097529_A/lesser_scaup/Illinois/4115/2009|2009.910:0.0008894486851,H7N8_Avian_CY133277_A/American_black_duck/Wisconsin/10OS3949/2010|2010.879:0.003830983704):0.001203280315):0.0007757711961,H12N5_Avian_KY644365_A/blue-winged_teal/Guatemala/CIP049H104-99/2011|2011.915:0.0102060432):0.00266040764,(((H7N7_Avian_KU289781_A/American_green_winged_teal/Mississippi/A00468514/2009|2009.063:0.004153394286,H10N7_Avian_CY145730_A/mallard/Minnesota/Sg-00630/2008|2008.573:0.001936507925):0.0006444063722,H7N3_Avian_KU290066_A/mallard/Montana/A00750842/2009|2009.707:0.006186351378):8.609004396e-05,H10N7_Avian_CY136553_A/blue-winged_teal/Alberta/405/2008|2008.600:0.0005579096943):0.000432366915):0.001341065616,(H8N4_Avian_CY136192_A/northern_pintail/Interior_Alaska/9BM8967R0/2009|2009.500:0.003416138814,H9N2_Avian_CY157505_A/northern_shoveler/California/6535/2009|2009.811:0.003344664736):0.002880981624):0.001088406235,(H5N2_Avian_GQ923416_A/tundra_swan/Alaska/442960/2006|2006.500:4.000803692e-18,H5N2_Avian_GQ923400_A/white_front_goose/Alaska/477003/2007|2007.500:-4.000803692e-18):0.001401932562):0.0001254388266,((((H3N2_Avian_CY133604_A/blue-winged_teal/Iowa/10OS2624/2010|2010.712:0.002742897831,H3N2_Avian_CY132700_A/mallard/Illinois/10OS2677/2010|2010.751:0.001298754381):0.003981303997,H3N1_Avian_CY140807_A/mallard/Minnesota/AI09-3228/2009|2009.685:0.004914913827):0.004331350396,H5N2_Avian_GQ923160_A/mallard/Oregon/461067-2/2006|2006.500:0.004269442191):0.001437405245,(H12N5_Avian_CY076064_A/mallard/Washington/44338-195/2007|2007.885:0.0008826523351,H12N5_Avian_CY094104_A/mallard/California/6490/2008|2008.836:0.004521339931):0.005450480508):0.0006833167976):0.000576693204,((((H3N8_Avian_CY094688_A/mallard/California/5255/2009|2009.570:0.002666263746,H4N6_Avian_CY094608_A/mallard/California/5271/2009|2009.573:0.002747195036):8.629571242e-05,H4N2_Avian_CY094640_A/mallard/California/5495/2009|2009.556:0.0005802502221):0.001453751757,H4N6_Avian_CY094136_A/mallard/California/6772/2008|2008.871:0.004662721948):0.0005846884477,H11N9_Avian_CY125745_A/glaucous-winged_gull/Southeastern_Alaska/10JR01856R0/2010|2010.688:0.01030428025):0.005490341846):0.0003680963199):0.0009092072309,(((((((((((((((((((((((H6N6_Avian_KY131065_A/northern_pintail/Alaska/490/2013|2013.723:0.001324623736,H3N8_Avian_KY131180_A/northern_pintail/Alaska/911/2013|2013.726:0.0006876879424):0.006230784449,H12N4_Avian_CY140107_A/mallard/North_Dakota/Sg-00703/2008|2008.668:0.0005700511665):0.000611873639,H4N6_Avian_CY140530_A/blue-winged_teal/Minnesota/Sg-01026/2008|2008.693:0.003479468663):0.0004835004849,(H10N7_Avian_CY097673_A/northern_shoveler/Mississippi/252/2010|2010.025:0.0005445722165,H6N2_Avian_CY166934_A/mallard/Missouri/11OS6301/2011|2011.951:0.00622488423):0.002641516164):0.001819859105,(((H11N2_Avian_CY096937_A/mallard/Illinois/3048/2009|2009.792:0.002082414264,H4N6_Avian_CY097013_A/mallard/Wisconsin/2653/2009|2009.792:0.002638018125):0.00038687482,H11N9_Avian_CY097569_A/mallard/Illinois/4179/2009|2009.912:0.003682084196):0.0002430253239,H5N1_Avian_CY206118_A/mallard/Minnesota/AI11-4429/2011|2011.704:0.003163322892):0.001552984554):0.0002146236906,((((H6N5_Avian_KM244093_A/chicken/Texas/9686-3/2014|2014.211:0.005122832008,H12N5_Avian_CY195988_A/mallard/Interior_Alaska/10BM13335/2010|2010.619:0.003009082097):0.0007959367878,H1N1_Avian_KF424019_A/mallard/Minnesota/AI07-3100/2007|2007.693:0.003287882378):0.0002412711342,(H6N1_Avian_KY575173_A/green_winged_teal/Mexico-Sonora/266/2008|2008.049:0.002805361764,H1N1_Avian_CY137749_A/mallard/Alberta/496/2008|2008.600:0.002624973648):9.498371782e-05):0.0001702545303,(((H2N3_Avian_CY097206_A/American_green-winged_teal/Illinois/2479/2009|2009.792:0.002774077875,H6N1_Avian_CY141076_A/white-fronted_goose/Texas/AI09-6225/2009|2009.959:0.004001543618):0.0005269068624,H6N1_Avian_CY140756_A/blue-winged_Teal/North_Dakota/AI09-2912/2009|2009.668:0.002853747399):0.00322418458,H1N1_Avian_CY140642_A/mallard/Minnesota/AI09-1678/2009|2009.567:0.002908112376):0.0006286472887):0.0001627077306):0.000101921299,(H1N2_Avian_CY076144_A/rock_dove/Oregon/20547-003/2007|2007.844:0,H1N2_Avian_CY076152_A/rock_dove/Oregon/20547-004/2007|2007.844:0):0.0005993012699):0.0002231620722,(H11N3_Avian_CY096945_A/mallard/Illinois/3051/2009|2009.792:0.002690793227,H11N9_Avian_CY097585_A/mallard/Iowa/3193/2009|2009.849:-7.165233332e-06):0.002527468381):0.0003893044567,((((((H3N8_Avian_KY550780_A/northern_pintail/Nevada/AH0033473/2015|2015.849:0.002788010284,H3N8_Avian_CY195772_A/mallard/Interior_Alaska/12ML00098/2012|2012.718:0.0005720611403):0.001781681513,H2N7_Avian_CY157113_A/mallard/California/2805/2012|2012.529:0.007784568661):0.002598069763,H5N5_Avian_MF359861_A/mallard/Alberta/383/2009|2009.638:0.0008138191592):0.0008852554709,H6N2_Avian_CY093777_A/northern_shoveler/California/9680/2008|2008.932:0.004244617126):0.0003513050691,(H6N8_Avian_CY140988_A/lesser_scaup/Louisiana/AI09-5204/2009|2009.868:0.0007241319172,H7N3_Avian_CY097625_A/mallard/Missouri/220/2009|2009.932:-5.393796165e-05):0.001578971269):0.0007084511464,((((H7N7_Avian_KU289853_A/American_green_winged_teal/Utah/A00468772/2009|2009.041:0.001369514302,H7N3_Avian_KU289749_A/American_green_winged_teal/Arizona/A00115994/2009|2009.005:0.003340865585):7.361074964e-05,H7N3_Avian_KU289757_A/American_green_winged_teal/Arizona/A00115995/2009|2009.005:-8.07695082e-05):0.0005146915148,(H7N3_Avian_CY094464_A/green-winged_teal/California/11275/2008|2008.948:0.0008482635165,H7N3_Avian_CY094576_A/green-winged_teal/California/1841/2009|2009.047:0.0004914577183):0.000842841349):0.0003239683742,H7N3_Avian_KU289861_A/American_green_winged_teal/Utah/A00614935/2009|2009.038:0.001695365068):0.006994489498):0.0008448171797):0.0003721471371,(((((((H6N2_Avian_CY132684_A/blue-winged_teal/Illinois/10OS3610/2010|2010.827:-6.46593112e-05,H6N2_Avian_CY133016_A/American_green-winged_teal/Illinois/10OS3589/2010|2010.827:0.0007348532668):0.005403198777,H1N9_Avian_CY137993_A/mallard/Alberta/155/2009|2009.630:0.001389214251):0.0001109109834,H10N7_Avian_CY190702_A/mallard/Maryland/08OS3075/2008|2008.978:0.0005568283925):0.0001150942394,(H3N8_Avian_CY138307_A/blue-winged_teal/New_Brunswick/00285/2010|2010.701:0.003617447259,H7N4_Avian_KU290103_A/mallard/New_York/A00723400/2009|2009.945:0.007278697443):0.0005623712057):0.0008819776277,(((((H4N6_Avian_KY583895_A/blue-winged_teal/Missouri/15OS4858/2015|2015.696:0.005058439793,H2N3_Avian_CY205350_A/mallard/Maryland/13OS0899/2013|2013.584:0.002400619494):0.002364408206,H4N5_Avian_CY206670_A/mallard/Minnesota/AI11-4213/2011|2011.682:0.001709753109):0.0004914356455,H6N8_Avian_CY132944_A/American_green-winged_teal/Wisconsin/10OS2767/2010|2010.734:0.0008524330881):0.001277355471,H1N2_Avian_CY097198_A/American_green-winged_teal/Illinois/3054/2009|2009.792:7.350627621e-05):0.001179368189,H1N1_Avian_CY133088_A/American_green-winged_teal/Wisconsin/10OS2847/2010|2010.751:0.000854252351):0.00109999958):0.0006833474561,H7N3_Avian_CY204885_A/mallard/Maryland/09OS1150/2009|2009.578:0.006119067884):0.001663294212,(((((H3N1_Avian_CY132296_A/mallard/Ohio/11OS2150/2011|2011.619:-4.827931255e-06,H4N8_Avian_CY132360_A/mallard/Ohio/11OS2096/2011|2011.630:0.00201713961):0.001403375222,H7N8_Avian_CY132512_A/mallard/Ohio/11OS2010/2011|2011.619:-6.000415682e-05):0.004516782166,H12N5_Avian_CY079391_A/northern_shoveler/Mississippi/09OS025/2009|2009.022:0.00504505103):0.0007870692312,((H10N7_Avian_CY167243_A/American_green-winged_teal/Mississippi/12OS405/2012|2012.047:0.001359155858,H10N7_Avian_CY167170_A/mallard/Arkansas/12OS184/2012|2012.038:0.0006531804649):0.003106462476,H10N7_Avian_CY205665_A/blue-winged_teal/Texas/AI10-3828/2010|2010.712:0.002309704501):0.004645250064):0.0007498321547,H7N3_Avian_KU290042_A/mallard/Iowa/A00558620/2008|2008.795:0.001333623019):0.0006792616253):0.0002732909086):0.0006266398637,(((H1N1_Avian_CY120654_A/northern_pintail/California/3452/2010|2010.923:0.005463221521,H4N6_Avian_CY132912_A/blue-winged_teal/Illinois/10OS1563/2010|2010.674:0.001300825269):0.0004006334976,(H4N6_Avian_CY166771_A/American_green-winged_teal/Mississippi/11OS5869/2011|2011.934:0.0009894324761,H1N1_Avian_CY202925_A/mallard/Maryland/12OS608/2012|2012.085:0.001694516573):0.002657554933):0.003315276835,H1N1_Avian_CY076640_A/mallard/Washington/44338-218/2007|2007.871:0.002834290692):0.0003924627529):0.0003998330332,H6N8_Avian_CY140139_A/mallard/North_Dakota/Sg-00737/2008|2008.677:0.005301345012):0.001600017746,H1N1_Avian_CY134354_A/green-winged_teal/California/123/2012|2012.016:0.008003591968):0.001122040005,((((((H6N2_Avian_CY078300_A/green-winged_teal/Minnesota/Sg-00180/2007|2007.701:0.001400088727,H8N4_Avian_CY064124_A/mallard/Minnesota/Sg-00062/2007|2007.586:-6.110634091e-05):3.060705612e-05,H6N2_Avian_CY078292_A/mallard/Minnesota/Sg-00166/2007|2007.723:-3.060705612e-05):0.001273942604,H3N8_Avian_CY064180_A/ring-necked_duck/Minnesota/Sg-00069/2007|2007.586:0.002768873879):0.003016574611,H5N2_Avian_GQ923176_A/duck/Minnesota/462960-2/2006|2006.500:0.001726972085):0.001582372863,((H3N2_Avian_CY045322_A/northern_pintail/Saskatchewan/22910/2007|2007.605:0.000651409312,H11N2_Avian_CY140562_A/mallard/Minnesota/Sg-01034/2008|2008.784:0.004062474937):0.0006343979057,H4N6_Avian_CY140115_A/blue-winged_teal/North_Dakota/Sg-00706/2008|2008.668:0.00343497294):0.000851733994):0.0002106654776,((H5N2_Avian_GQ923512_A/wild_bird/Minnesota/459254-5/2006|2006.500:0.002758140249,H1N1_Avian_CY137661_A/mallard/Alberta/128/2006|2006.586:-7.122319975e-05):3.568339746e-05,H5N9_Avian_KC790086_A/duck/AB/329/2006|2006.712:-3.568339746e-05):0.001983812745):0.001226509759):0.001059132515,((H4N6_Avian_CY203696_A/mallard/Maryland/06OS1110/2006|2006.581:0.002148159238,H6N1_Avian_CY076248_A/northern_shoveler/Washington/44249-603/2006|2006.816:0.004609676833):0.0003999149564,H5N2_Avian_GQ923352_A/Canada_goose/Texas/475000-3/2006|2006.500:0.00719952342):0.0007698131279):0.0007194760569,((((((((((H10N7_Avian_CY137741_A/shorebird/Delaware_Bay/586/2008|2008.375:-2.570480054e-05,H10N7_Avian_CY144912_A/ruddy_turnstone/Delaware/Sg-00468/2008|2008.384:0.0006958987561):1.287429533e-05,H10N2_Avian_CY145658_A/ruddy_turnstone/New_Jersey/Sg-00548/2008|2008.414:-1.287429533e-05):0.0007124750427,H10N7_Avian_CY144928_A/ruddy_turnstone/Delaware/Sg-00472/2008|2008.384:-4.29477635e-05):2.151109818e-05,H10N7_Avian_CY145099_A/ruddy_turnstone/New_Jersey/Sg-00504/2008|2008.375:-2.151109818e-05):1.125039576e-05,H10N7_Avian_CY145252_A/ruddy_turnstone/New_Jersey/Sg-00528/2008|2008.403:0.0006590426747):0.0007113803274,H10N7_Avian_CY136537_A/shorebird/Delaware_Bay/369/2008|2008.373:-4.143141073e-05):2.075243534e-05,H10N8_Avian_CY137725_A/shorebird/Delaware_Bay/379/2008|2008.373:-2.075243534e-05):0.004093205661,H3N6_Avian_CY047699_A/American_black_duck/New_Brunswick/25182/2007|2007.721:0.001309944764):0.0004252223333,(H6N2_Avian_CY127834_A/shorebird/Delaware_Bay/604/2008|2008.375:0.005733156573,H11N9_Avian_CY145690_A/ruddy_turnstone/New_Jersey/Sg-00561/2008|2008.375:0.005882114106):0.002339452554):0.0004691163499,(((H6N8_Avian_CY127810_A/shorebird/Delaware_Bay/340/2008|2008.373:0.0007060870231,H6N8_Avian_CY145504_A/ruddy_turnstone/New_Jersey/Sg-00471/2008|2008.362:-3.655974391e-05):1.8313413e-05,H6N8_Avian_CY144976_A/ruddy_turnstone/New_Jersey/Sg-00482/2008|2008.353:-1.8313413e-05):0.0005528927383,(H11N2_Avian_CY145722_A/ruddy_turnstone/New_Jersey/Sg-00567/2008|2008.422:0.0006728878706,H6N8_Avian_CY127818_A/shorebird/Delaware_Bay/375/2008|2008.373:0.0006692298528):0.0001197029733):0.003304818935):0.003612981819):0.004789286769,((((((H3N6_Avian_CY078260_A/blue-winged_teal/Texas/Sg-00085/2007|2007.707:0.0006064406465,H3N8_Avian_CY064228_A/blue-winged_teal/Texas/Sg-00079/2007|2007.704:0.003426725747):7.17494371e-05,H4N8_Avian_CY078308_A/blue-winged_teal/Texas/Sg-00188/2007|2007.704:-7.404516214e-05):0.0005103174396,(H7N9_Avian_CY067671_A/blue-winged_teal/Guatemala/CIP049-01/2008|2008.101:0.002970935096,H7N9_Avian_CY067679_A/blue-winged_teal/Guatemala/CIP049-02/2008|2008.173:0.005148981669):0.003917991283):0.0003968459451,H3N8_Avian_CY078356_A/blue-winged_teal/Louisiana/Sg-00224/2007|2007.704:0.0002591608871):0.000608254402,(H4N8_Avian_CY077704_A/blue-winged_teal/Texas/Sg-00074/2007|2007.704:0.006207391801,H3N8_Avian_CY064220_A/blue-winged_teal/Texas/Sg-00078/2007|2007.704:0.001930362097):0.0001801225056):0.006424794464,((H11N3_Avian_CY144590_A/blue-winged_teal/North_Carolina/NC674-362/2005|2005.759:0.003859413304,H12N5_Avian_CY021296_A/mallard/Maryland/1135/2005|2005.500:0.002908484191):0.0001772787363,H6N1_Avian_CY017792_A/snow_goose/Maryland/410/2005|2005.948:0.003199974478):0.003565486858):0.001422174033):0.0008648204877,H5N2_Avian_GQ923192_A/American_wigeon/Iowa/463993/2006|2006.500:0.006420406701):0.0006193032009,(((((((((((((((H4N7_Avian_CY032909_A/American_wigeon/California/HKWF450/2007|2007.841:0.002795261203,H1N1_Avian_CY140361_A/blue-winged_teal/North_Dakota/Sg-00735/2008|2008.677:0.003968785588):7.120342514e-05,H3N8_Avian_CY078268_A/green-winged_teal/Louisiana/Sg-00092/2007|2007.704:0.0005866603441):4.477106375e-05,H4N8_Avian_CY032893_A/bufflehead/California/HKWF205/2007|2007.822:0.000625983587):0.000326648198,H5N9_Avian_CY094184_A/mallard/California/8834/2008|2008.797:0.005771411217):0.0001088838519,H12N5_Avian_CY079781_A/mallard/Interior_Alaska/9BM1799/2009|2009.496:0.005686105254):0.0004854556373,H4N8_Avian_CY093865_A/bufflehead/California/8522/2008|2008.814:0.003053005072):0.001344309154,H5N2_Avian_GQ923344_A/mallard/Arkansas/473507-9/2006|2006.500:0.001626747095):0.001454393042,H3N8_Avian_CY047611_A/mallard/Quebec/11082/2006|2006.630:0.0001032286947):8.347590304e-05,((((((H3N7_Avian_CY145212_A/ruddy_turnstone/New_Jersey/Sg-00522/2008|2008.386:0,H3N2_Avian_CY145196_A/ruddy_turnstone/New_Jersey/Sg-00520/2008|2008.389:0):3.7318421e-18,H3N2_Avian_CY145626_A/ruddy_turnstone/New_Jersey/Sg-00518/2008|2008.403:-3.7318421e-18):3.739698609e-18,H3N2_Avian_CY103462_A/shorebird/Delaware_Bay/485/2008|2008.373:-3.739698609e-18):3.747588269e-18,H3N2_Avian_CY145496_A/ruddy_turnstone/Delaware/Sg-00469/2008|2008.384:-3.747588269e-18):0.001979853128,H3N8_Avian_CY145634_A/ruddy_turnstone/New_Jersey/Sg-00525/2008|2008.386:0.002745358961):0.002289441508,(H10N2_Avian_CY076312_A/northern_shoveler/Washington/44249-765/2006|2006.937:0.002062557002,H10N7_Avian_CY203896_A/mallard/Maryland/09OS1125/2009|2009.578:0.01025272586):0.0004695160555):0.0001546473146):9.592320274e-05,H12N6_Avian_CY139553_A/American_black_duck/New_Brunswick/00998/2010|2010.710:0.004542194642):0.0003664347946,H6N7_Avian_CY144670_A/ruddy_turnstone/New_Jersey/AI06-582/2006|2006.392:0.001053926729):0.0004726365328,(H3N2_Avian_CY145754_A/mallard/New_Jersey/Sg-00888/2008|2008.726:0.004412256027,H7N3_Avian_KU290183_A/mute_swan/Rhode_Island/A00325114/2008|2008.595:0.004414744039):0.003920328538):0.0004566595196,(((H7N4_Avian_CY128863_A/mallard/Nova_Scotia/02286/2007|2007.636:0.007039859974,H8N4_Avian_CY128897_A/American_black_duck/Nova_Scotia/02043/2007|2007.600:0.00108807014):0.002043291737,H3N6_Avian_CY203744_A/mallard/Maryland/07OS882/2007|2007.485:0.003421842828):0.0004145482127,H10N7_Avian_CY190606_A/mallard/Maryland/07OS56/2007|2007.052:0.001600628602):0.0008901871381):0.0003315577494,(H3N2_Avian_CY203167_A/mallard/Maryland/09OS1350/2009|2009.649:-3.694902073e-05,H4N6_Avian_CY203207_A/mallard/Maryland/09OS1362/2009|2009.649:0.0007064763):0.006612735293):0.0006503969156,H7N7_Avian_GQ257399_A/ruddy_turnstone/Delaware/752/2006|2006.500:0.004249652299):0.003594459953):0.0003774644489,((((((((H1N1_Avian_CY129377_A/American_black_duck/New_Brunswick/01989/2007|2007.595:0,H1N1_Avian_CY128945_A/mallard/Nova_Scotia/02151/2007|2007.600:0):0.006319776156,H5N2_Avian_GQ923208_A/green_winged_teal/Ohio/464069/2006|2006.500:0.000451178993):0.000140025191,H6N8_Avian_CY190590_A/American_black_duck/Maryland/07OS2482/2007|2007.992:0.001892133167):0.001408215742,H10N3_Avian_CY144896_A/mallard/Minnesota/AI06-1017/2006|2006.500:0.001977328561):0.005123589328,(((H11N9_Avian_CY097096_A/mallard/Missouri/350/2009|2009.929:0.00546929545,H7N3_Avian_KU290143_A/mallard/South_Dakota/A00649542/2008|2008.882:0.001304708088):0.00199402007,H4N9_Avian_CY097657_A/mallard/Ohio/2031/2009|2009.586:0.002764612246):0.0007170157963,H7N3_Avian_CY185924_A/mallard/Minnesota/AI07-3433/2007|2007.696:-6.300733713e-05):0.003794532029):0.001053835649,(((H5N2_Avian_KY130665_A/glaucous-winged_gull/Alaska/392/2011|2011.718:0.006917428888,H9N2_Avian_CY146516_A/mallard/Arkansas/AI09-5649/2009|2009.942:0.004768455775):0.00319704617,H6N8_Avian_CY120646_A/mallard/California/3188/2010|2010.904:0.007201432717):0.00202318643,H1N6_Avian_CY077257_A/mallard/Interior_Alaska/7MP2230/2007|2007.707:0.001963233199):0.001768036511):0.000788230029,H8N4_Avian_CY097537_A/American_black_duck/Illinois/4119/2009|2009.910:0.01747111032):0.00102315027,H3N2_Avian_KY644245_A/blue-winged_teal/Guatemala/CIP049H109-15/2012|2012.874:0.01146706354):0.0002854859589):0.0007363452975,(((H11N9_Avian_CY203712_A/mallard/Maryland/06OS1236/2006|2006.597:0.001523736386,H12N8_Avian_CY203640_A/mallard/Maryland/06OS444/2006|2006.463:0.002527122291):0.0007853455147,H5N2_Avian_GQ923504_A/green_winged_teal/Delaware/458672-5/2006|2006.500:0.003307189596):0.00233151983,H5N2_Avian_GQ923456_A/mallard/Nevada/450206-4/2006|2006.500:0.0058760266):0.001063691544):0.0003047754003,((((((((((((H9N2_Avian_KY983113_A/northern_pintail/California/HS050B/2015|2015.819:0,H9N2_Avian_KY983206_A/northern_pintail/California/HS050A/2015|2015.819:0):0.002786389383,(H6N2_Avian_KU310480_A/greater_white-fronted_goose/Alaska/UGAI15-3913/2015|2015.351:-1.137205327e-16,H9N2_Avian_KU310456_A/cackling_goose/Alaska/UGAI15-3075/2015|2015.375:1.137205327e-16):0.004672791988):0.003031984045,H5N2_Avian_KY828816_A/northern_shoveler/California/LDC188/2014|2014.921:0.001739568208):0.005321130451,H3N8_Avian_CY157570_A/mallard/California/2924/2012|2012.556:0.007149351391):0.0005713068565,H4N5_Avian_CY177088_A/mallard/California/933V/2013|2013.581:0.003810853168):0.001567040811,(((H4N6_Avian_CY094776_A/mallard/California/1188/2010|2010.573:0.001828544225,H4N6_Avian_CY157361_A/mallard/California/3166/2012|2012.595:0.005613561742):0.0006501146796,H10N7_Avian_CY133896_A/mallard/California/2420/2010|2010.808:0.002053013588):8.264046071e-05,(H1N1_Avian_CY133688_A/American_green-winged_teal/Mississippi/11OS256/2011|2011.038:0.001496994324,H7N3_Avian_CY177048_A/mallard/California/3956/2012|2012.830:0.01502525819):0.0004759343384):0.0007211574813):0.001471065483,((H1N3_Avian_CY134402_A/mallard/California/3569/2010|2010.962:-0.0002325708095,H2N3_Avian_CY157337_A/mallard/California/3148/2012|2012.586:0.007691630096):0.001008220262,H1N3_Avian_CY120662_A/northern_pintail/California/3466/2010|2010.934:0.001728604237):0.001135116855):0.0004209027403,(((((((H10N7_Avian_CY205222_A/mallard/Maryland/13OS0783/2013|2013.501:-2.846521157e-05,H9N2_Avian_CY205206_A/mallard/Maryland/13OS0755/2013|2013.501:0.0006971620375):0.003914157006,H1N8_Avian_KF382704_A/duck/Pennsylvania/4844-6/2013|2013.096:0.001491767452):0.001363610822,H2N3_Avian_CY204092_A/mallard/Ohio/14OS3363/2014|2014.871:0.005452637184):0.0007453557436,(H2N3_Avian_CY134330_A/mallard/California/2961/2011|2011.921:0.005392174398,H8N1_Avian_CY166787_A/northern_shoveler/Mississippi/11OS5900/2011|2011.934:0.004127040207):0.002057426188):0.001274090713,H11N2_Avian_KR271001_A/thick-billed_murre/Greenland/911-3/2014|2014.123:0.004539321977):0.001309101303,((((H3N8_Avian_KY551230_A/blue-winged_teal/Louisiana/AH054274/2015|2015.696:0.002014187538,H3N8_Avian_KY013842_A/blue-winged_teal/Texas/UGAI15-4643/2015|2015.696:0.000674592214):0.0006342546777,H6N1_Avian_MG280029_A/Northern_shoveler/Mississippi/16OS5984/2016|2016.964:0.002065894818):0.0003386238823,H4N2_Avian_CY206598_A/blue-winged_teal/Louisiana/UGAI14-2408/2014|2014.699:0.001679998231):0.0009875451984,H3N8_Avian_KY284417_A/blue-winged_teal/Missouri/15OS4859/2015|2015.696:0.001039576348):0.001907250314):0.004893086812,(H7N3_Avian_CY132880_A/northern_pintail/Illinois/10OS3959/2010|2010.888:0.002029662462,H7N3_Avian_CY141631_A/mallard/Interior_Alaska/10BM07575R0/2010|2010.500:0.003374329804):0.001090699722):0.001437704106):0.00577841518,H11N2_Avian_CY140996_A/blue-winged_teal/Louisiana/AI09-5234/2009|2009.871:0.008541781159):0.0004214322135,(H7N3_Avian_EU500861_A/chicken/SK/HR-00011/2007|2007.500:0.008627461004,H11N9_Avian_CY029924_A/mallard/Missouri/209/2006|2006.500:0.00225938009):0.001385032372):0.0006826928521,(((H4N6_Avian_CY076520_A/mallard/Washington/44338-015/2007|2007.658:0.0006718119018,H6N1_Avian_CY076552_A/mallard/Washington/44338-019/2007|2007.658:0.0006703058216):0.003437003415,H1N6_Avian_CY094240_A/mallard/California/10064/2008|2008.970:0.002651342636):0.003645252788,H1N1_Avian_CY137621_A/mallard/Alberta/240/2005|2005.521:0.002153707618):0.0001746588515):0.0004241275919,(((((((((H7N3_Avian_CY144686_A/sanderling/New_Jersey/AI06-125/2006|2006.373:-5.712507503e-05,H7N3_Avian_CY103010_A/shorebird/Delaware_Bay/513/2006|2006.389:0.002066955395):0.00136992924,H7N3_Avian_CY041317_A/ruddy_turnstone/Delaware_Bay/279/2006|2006.386:0.0006509352607):2.176161743e-05,H7N7_Avian_GQ257391_A/ruddy_turnstone/Delaware/892/2006|2006.500:0.0006517106563):1.133637391e-05,(H1N1_Avian_CY137645_A/shorebird/Delaware_Bay/558/2006|2006.389:0,H1N1_Avian_CY043907_A/shorebird/Delaware/246/2006|2006.386:0):0.001328339281):2.823663021e-05,H1N1_Avian_CY077137_A/shorebird/Delaware/350/2006|2006.389:0.0006432624023):1.679962552e-05,H9N2_Avian_CY103002_A/sanderling/Delaware_Bay/449/2006|2006.389:0.0006519674398):2.114316829e-05,H7N3_Avian_CY144774_A/ruddy_turnstone/Delaware/AI06-778/2006|2006.386:-2.191737075e-05):1.098331163e-05,H7N3_Avian_CY1446
[truncated: 397,069 more chars]
