# Supplementary material for: A brief history of bird flu
Source: Philos Trans R Soc Lond B Biol Sci. 2019 May 6;374(1775):20180257. doi: 10.1098/rstb.2018.0257 (PMC6553608; doi:10.1098/rstb.2018.0257)
Supplement: Data for segments 1,2,3,5,7,8 - 8809 taxa for display [file rstb20180257supp3.zip › internals_subsample_for_display/hxnx_all_seg5_8809_with_og_infoTbl.txt]

beastNames	accn	host	subtype	Htype	Ntype	country	region	continent	decDate	avHost5
H6N1_Avian_KX979408_A/greater_white-fronted_goose/Netherlands/11/2009|2009.937	KX979408	Avian	H6N1	H6	N1	Netherlands	WesternEurope	Europe	2009.937	Wild-ans-long
H3N8_Avian_KX979334_A/turnstone/Netherlands/1/2010|2010.770	KX979334	Avian	H3N8	H3	N8	Netherlands	WesternEurope	Europe	2010.77	Wild-other
H6N5_Avian_CY149447_A/greylag_goose/Iceland/1459/2011|2011.833	CY149447	Avian	H6N5	H6	N5	Iceland	NorthernEurope	Europe	2011.833	Wild-ans-long
H6N5_Avian_CY149503_A/greylag_goose/Iceland/0948/2011|2011.833	CY149503	Avian	H6N5	H6	N5	Iceland	NorthernEurope	Europe	2011.833	Wild-ans-long
H6N2_Avian_KX978926_A/greater_white-fronted_goose/Netherlands/6/2010|2010.893	KX978926	Avian	H6N2	H6	N2	Netherlands	WesternEurope	Europe	2010.893	Wild-ans-long
H5N2_Avian_KX978657_A/Eurasian_wigeon/Netherlands/1/2010|2010.737	KX978657	Avian	H5N2	H5	N2	Netherlands	WesternEurope	Europe	2010.737	Wild-ans-long
H5N2_Avian_CY149351_A/great_black-backed_gull/Iceland/1110/2011|2011.789	CY149351	Avian	H5N2	H5	N2	Iceland	NorthernEurope	Europe	2011.789	Wild-other
H1N1_Avian_KX978446_A/greater_white-fronted_goose/Netherlands/1/2012|2012.885	KX978446	Avian	H1N1	H1	N1	Netherlands	WesternEurope	Europe	2012.885	Wild-ans-long
H5N3_Avian_KX978800_A/greater_white-fronted_goose/Netherlands/5/2010|2010.866	KX978800	Avian	H5N3	H5	N3	Netherlands	WesternEurope	Europe	2010.866	Wild-ans-long
H6N2_Avian_KX977901_A/greater_white-fronted_goose/Netherlands/9/2009|2009.995	KX977901	Avian	H6N2	H6	N2	Netherlands	WesternEurope	Europe	2009.995	Wild-ans-long
H11N9_Avian_MF147045_A/European_herring_gull/Netherlands/1/2015|2015.041	MF147045	Avian	H11N9	H11	N9	Netherlands	WesternEurope	Europe	2015.041	Wild-other
H6N8_Avian_KX978341_A/greater_white-fronted_goose/Netherlands/4/2010|2010.093	KX978341	Avian	H6N8	H6	N8	Netherlands	WesternEurope	Europe	2010.093	Wild-ans-long
H5N3_Avian_KF885676_A/duck/Moscow/4182/2010|2010.871	KF885676	Avian	H5N3	H5	N3	Russia	EasternEurope	Europe	2010.871	Dom-ans
H5N3_Avian_MF992943_A/duck/Moscow/4182-C/2010|2010.500	MF992943	Avian	H5N3	H5	N3	Russia	EasternEurope	Europe	2010.5	Dom-ans
H5N2_Avian_KU143390_A/chicken/Wuhan/WHJF/2014|2014.953	KU143390	Avian	H5N2	H5	N2	China	EasternAsia	Asia	2014.953	Dom-gal
H4N6_Avian_JX454716_A/duck/Korea/DY104/2007|2007.953	JX454716	Avian	H4N6	H4	N6	South Korea	EasternAsia	Asia	2007.953	Dom-ans
H9N2_Avian_KU366361_A/duck/Jiangxi/7554/2007|2007.989	KU366361	Avian	H9N2	H9	N2	China	EasternAsia	Asia	2007.989	Dom-ans
H4N6_Avian_KU160820_A/chicken/Hunan/S1267/2010|2010.167	KU160820	Avian	H4N6	H4	N6	China	EasternAsia	Asia	2010.167	Dom-gal
H4N6_Avian_KU160812_A/chicken/Hunan/S1248/2010|2010.167	KU160812	Avian	H4N6	H4	N6	China	EasternAsia	Asia	2010.167	Dom-gal
H7N3_Avian_KF259793_A/duck/Jiangxi/16285/2010|2010.500	KF259793	Avian	H7N3	H7	N3	China	EasternAsia	Asia	2010.5	Dom-ans
H7N7_Avian_KF259771_A/duck/Jiangxi/21980/2010|2010.500	KF259771	Avian	H7N7	H7	N7	China	EasternAsia	Asia	2010.5	Dom-ans
H7N7_Avian_KF259770_A/duck/Jiangxi/16769/2010|2010.500	KF259770	Avian	H7N7	H7	N7	China	EasternAsia	Asia	2010.5	Dom-ans
H7N3_Avian_KF259769_A/duck/Jiangxi/16736/2010|2010.500	KF259769	Avian	H7N3	H7	N3	China	EasternAsia	Asia	2010.5	Dom-ans
H10N8_Avian_KP862030_A/duck/Hunan/S3137/2009|2009.729	KP862030	Avian	H10N8	H10	N8	China	EasternAsia	Asia	2009.729	Dom-ans
H4N6_Avian_LC349344_A/duck/Mongolia/262/2011|2011.666	LC349344	Avian	H4N6	H4	N6	Mongolia	EasternAsia	Asia	2011.666	Dom-ans
H4N3_Avian_LC339898_A/duck/Mongolia/17/2011|2011.649	LC339898	Avian	H4N3	H4	N3	Mongolia	EasternAsia	Asia	2011.649	Dom-ans
H1N2_Avian_KF013945_A/Muscovy_duck/Guangxi/GXd-3/2012|2012.153	KF013945	Avian	H1N2	H1	N2	China	EasternAsia	Asia	2012.153	Dom-ans
H1N2_Avian_KF013905_A/sparrow/Guangxi/GXs-1/2012|2012.186	KF013905	Avian	H1N2	H1	N2	China	EasternAsia	Asia	2012.186	Wild-other
H10N8_Avian_KP862038_A/duck/Hunan/S4280/2009|2009.937	KP862038	Avian	H10N8	H10	N8	China	EasternAsia	Asia	2009.937	Dom-ans
H4N6_Avian_KU160924_A/duck/Guangxi/S4312/2011|2011.838	KU160924	Avian	H4N6	H4	N6	China	EasternAsia	Asia	2011.838	Dom-ans
H5N1_Avian_KP762504_A/chicken/Jiangsu/927/2013|2013.879	KP762504	Avian	H5N1	H5	N1	China	EasternAsia	Asia	2013.879	Dom-gal
H5N1_Avian_KY437768_A/goose/Yangzhou/0403/2014|2014.252	KY437768	Avian	H5N1	H5	N1	China	EasternAsia	Asia	2014.252	Dom-ans
H4N6_Avian_KU161084_A/goose/Jiangsu/S2433/2011|2011.438	KU161084	Avian	H4N6	H4	N6	China	EasternAsia	Asia	2011.438	Dom-ans
H4N6_Avian_KU161004_A/duck/Jiangsu/S2447/2011|2011.419	KU161004	Avian	H4N6	H4	N6	China	EasternAsia	Asia	2011.419	Dom-ans
H11N9_Avian_KF259772_A/duck/Guizhou/1078/2011|2011.500	KF259772	Avian	H11N9	H11	N9	China	EasternAsia	Asia	2011.5	Dom-ans
H3N8_Avian_AB786916_A/muscovy_duck/Vietnam/LBM240/2012|2012.500	AB786916	Avian	H3N8	H3	N8	Viet Nam	SouthEasternAsia	Asia	2012.5	Dom-ans
H3N6_Avian_AB812574_A/duck/Vietnam/LBM235/2012|2012.600	AB812574	Avian	H3N6	H3	N6	Viet Nam	SouthEasternAsia	Asia	2012.6	Dom-ans
H6N6_Avian_LC028145_A/muscovy_duck/Vietnam/LBM541/2013|2013.940	LC028145	Avian	H6N6	H6	N6	Viet Nam	SouthEasternAsia	Asia	2013.94	Dom-ans
H4N8_Avian_KU160956_A/duck/Hubei/S2114/2012|2012.419	KU160956	Avian	H4N8	H4	N8	China	EasternAsia	Asia	2012.419	Dom-ans
H4N2_Avian_CY146573_A/duck/Hunan/S11313/2012|2012.227	CY146573	Avian	H4N2	H4	N2	China	EasternAsia	Asia	2012.227	Dom-ans
H7N7_Avian_KT777873_A/ostrich/South_Africa/KRB/2013|2013.247	KT777873	Avian	H7N7	H7	N7	South Africa	SouthernAfrica	Africa	2013.247	Wild-other
H3N2_Avian_KT022271_A/duck/Guangxi/112D4/2012|2012.500	KT022271	Avian	H3N2	H3	N2	China	EasternAsia	Asia	2012.5	Dom-ans
H3N6_Avian_LC053485_A/duck/Vietnam/LBM798/2014|2014.923	LC053485	Avian	H3N6	H3	N6	Viet Nam	SouthEasternAsia	Asia	2014.923	Dom-ans
H6N6_Avian_KY415747_A/duck/Hubei/ZYSYF8/2015|2015.871	KY415747	Avian	H6N6	H6	N6	China	EasternAsia	Asia	2015.871	Dom-ans
H9N2_Avian_KU143414_A/duck/Wuhan/WHYF05/2014|2014.953	KU143414	Avian	H9N2	H9	N2	China	EasternAsia	Asia	2014.953	Dom-ans
H5N1_Avian_KR010412_A/goose/Inner_Mongolia/IM-192/2014|2014.816	KR010412	Avian	H5N1	H5	N1	China	EasternAsia	Asia	2014.816	Dom-ans
H6N2_Avian_KY415740_A/duck/Hubei/ZYSYG15/2015|2015.888	KY415740	Avian	H6N2	H6	N2	China	EasternAsia	Asia	2015.888	Dom-ans
H3N6_Avian_LC339732_A/duck/Hokkaido/10/2015|2015.770	LC339732	Avian	H3N6	H3	N6	Japan	EasternAsia	Asia	2015.77	Dom-ans
H1N1_Avian_LC148830_A/duck/Hokkaido/W9/2015|2015.745	LC148830	Avian	H1N1	H1	N1	Japan	EasternAsia	Asia	2015.745	Dom-ans
H11N9_Avian_KX121189_A/bean_goose/Hubei/SZY200/2016|2016.153	KX121189	Avian	H11N9	H11	N9	China	EasternAsia	Asia	2016.153	Wild-ans-long
H6N2_Avian_MG042218_A/duck/Bangladesh/31227/2016|2016.899	MG042218	Avian	H6N2	H6	N2	Bangladesh	SouthernAsia	Asia	2016.899	Dom-ans
H3N8_Avian_KX949525_A/northern_pintail/Alaska/UGAI15-7403/2015|2015.753	KX949525	Avian	H3N8	H3	N8	USA	NorthernAmerica	America	2015.753	Wild-ans-long
H6N1_Avian_KY131330_A/northern_pintail/Alaska/UGAI15-6994/2015|2015.721	KY131330	Avian	H6N1	H6	N1	USA	NorthernAmerica	America	2015.721	Wild-ans-long
H3N6_Avian_KY131408_A/northern_pintail/Alaska/UGAI15-7415/2015|2015.756	KY131408	Avian	H3N6	H3	N6	USA	NorthernAmerica	America	2015.756	Wild-ans-long
H8N4_Avian_MG976693_A/northern_pintail/Alaska/UGAI16-3997/2016|2016.679	MG976693	Avian	H8N4	H8	N4	USA	NorthernAmerica	America	2016.679	Wild-ans-long
H4N2_Avian_MH135665_A/duck/Bangladesh/33638/2017|2017.740	MH135665	Avian	H4N2	H4	N2	Bangladesh	SouthernAsia	Asia	2017.74	Dom-ans
H1N1_Avian_LC367499_A/duck/Mongolia/675/2010|2010.658	LC367499	Avian	H1N1	H1	N1	Mongolia	EasternAsia	Asia	2010.658	Dom-ans
H3N8_Avian_CY146605_A/duck/Hunan/S1256/2012|2012.222	CY146605	Avian	H3N8	H3	N8	China	EasternAsia	Asia	2012.222	Dom-ans
H10N8_Avian_KP285598_A/duck/Jiangxi/6460/2013|2013.090	KP285598	Avian	H10N8	H10	N8	China	EasternAsia	Asia	2013.09	Dom-ans
H10N8_Avian_KP285654_A/duck/Jiangxi/6535/2013|2013.090	KP285654	Avian	H10N8	H10	N8	China	EasternAsia	Asia	2013.09	Dom-ans
H6N8_Avian_KX867858_A/wild_bird/Jiangxi/P419/2016|2016.016	KX867858	Avian	H6N8	H6	N8	China	EasternAsia	Asia	2016.016	Wild-other
H3N8_Avian_LC367355_A/duck/Mongolia/405/2011|2011.655	LC367355	Avian	H3N8	H3	N8	Mongolia	EasternAsia	Asia	2011.655	Dom-ans
H4N2_Avian_KU160964_A/duck/Hubei/S2213/2012|2012.419	KU160964	Avian	H4N2	H4	N2	China	EasternAsia	Asia	2012.419	Dom-ans
H3N2_Avian_LC028161_A/duck/Vietnam/LBM559/2013|2013.940	LC028161	Avian	H3N2	H3	N2	Viet Nam	SouthEasternAsia	Asia	2013.94	Dom-ans
H3N2_Avian_LC053493_A/duck/Quang_Ninh/220/2014|2014.710	LC053493	Avian	H3N2	H3	N2	Viet Nam	SouthEasternAsia	Asia	2014.71	Dom-ans
H3N2_Avian_KM222549_A/chicken/Shanghai/LPM2/2013|2013.619	KM222549	Avian	H3N2	H3	N2	China	EasternAsia	Asia	2013.619	Dom-gal
H11N9_Avian_KU143385_A/wild_bird/Wuhan/CDHN173/2015|2015.038	KU143385	Avian	H11N9	H11	N9	China	EasternAsia	Asia	2015.038	Wild-other
H11N9_Avian_KU143384_A/wild_bird/Wuhan/CDHN22/2015|2015.038	KU143384	Avian	H11N9	H11	N9	China	EasternAsia	Asia	2015.038	Wild-other
H1N1_Avian_KU143380_A/wild_bird/Wuhan/WHHN16/2014|2014.953	KU143380	Avian	H1N1	H1	N1	China	EasternAsia	Asia	2014.953	Wild-other
H5N2_Avian_KY765299_A/ostrich/South_Africa/325863/2015|2015.496	KY765299	Avian	H5N2	H5	N2	South Africa	SouthernAfrica	Africa	2015.496	Wild-other
H10N2_Avian_LC121285_A/duck/Mongolia/141/2015|2015.660	LC121285	Avian	H10N2	H10	N2	Mongolia	EasternAsia	Asia	2015.66	Dom-ans
H10N2_Avian_LC108121_A/duck/Mongolia/66/2015|2015.660	LC108121	Avian	H10N2	H10	N2	Mongolia	EasternAsia	Asia	2015.66	Dom-ans
H9N2_Avian_KY415748_A/chicken/Hubei/ZYSJF15/2016|2016.063	KY415748	Avian	H9N2	H9	N2	China	EasternAsia	Asia	2016.063	Dom-gal
H6N2_Avian_KY415742_A/duck/Hubei/ZYSYG7/2015|2015.888	KY415742	Avian	H6N2	H6	N2	China	EasternAsia	Asia	2015.888	Dom-ans
H3N8_Avian_MG042118_A/duck/Bangladesh/30828/2016|2016.737	MG042118	Avian	H3N8	H3	N8	Bangladesh	SouthernAsia	Asia	2016.737	Dom-ans
H7N9_Avian_MF630446_A/duck/Guangxi/SDY129/2014|2014.808	MF630446	Avian	H7N9	H7	N9	China	EasternAsia	Asia	2014.808	Dom-ans
H7N9_Avian_MF630438_A/duck/Fujian/S4170/2014|2014.841	MF630438	Avian	H7N9	H7	N9	China	EasternAsia	Asia	2014.841	Dom-ans
H11N9_Avian_KF259778_A/duck/Jiangxi/22537/2012|2012.500	KF259778	Avian	H11N9	H11	N9	China	EasternAsia	Asia	2012.5	Dom-ans
H4N2_Avian_KU161020_A/duck/Jiangxi/S21055/2012|2012.425	KU161020	Avian	H4N2	H4	N2	China	EasternAsia	Asia	2012.425	Dom-ans
H7N7_Avian_KM593187_A/chicken/Jiangxi/C25/2014|2014.123	KM593187	Avian	H7N7	H7	N7	China	EasternAsia	Asia	2014.123	Dom-gal
H5N8_Avian_LC053461_A/duck/Quang_Ninh/19c511/2013|2013.271	LC053461	Avian	H5N8	H5	N8	Viet Nam	SouthEasternAsia	Asia	2013.271	Dom-ans
H10N7_Avian_LC121381_A/duck/Mongolia/499/2015|2015.663	LC121381	Avian	H10N7	H10	N7	Mongolia	EasternAsia	Asia	2015.663	Dom-ans
H10N7_Avian_LC121421_A/duck/Mongolia/626/2015|2015.663	LC121421	Avian	H10N7	H10	N7	Mongolia	EasternAsia	Asia	2015.663	Dom-ans
H6N6_Avian_KY415769_A/duck/Ganzhou/GZ148/2016|2016.071	KY415769	Avian	H6N6	H6	N6	China	EasternAsia	Asia	2016.071	Dom-ans
H5N2_Avian_KT327404_A/thrush/Taiwan/A234/2015|2015.044	KT327404	Avian	H5N2	H5	N2	Taiwan	EasternAsia	Asia	2015.044	Wild-other
H5N2_Avian_KT327396_A/night_heron/Taiwan/A289/2015|2015.049	KT327396	Avian	H5N2	H5	N2	Taiwan	EasternAsia	Asia	2015.049	Wild-other
H5N2_Avian_KT327381_A/goose/Taiwan/01004/2015|2015.022	KT327381	Avian	H5N2	H5	N2	Taiwan	EasternAsia	Asia	2015.022	Dom-ans
H5N2_Avian_KU646886_A/goose/Taiwan/01031/2015|2015.030	KU646886	Avian	H5N2	H5	N2	Taiwan	EasternAsia	Asia	2015.03	Dom-ans
H7N7_Avian_KP414900_A/chicken/Jiangxi/10784/2014|2014.132	KP414900	Avian	H7N7	H7	N7	China	EasternAsia	Asia	2014.132	Dom-gal
H10N3_Avian_LC121389_A/duck/Mongolia/518/2015|2015.663	LC121389	Avian	H10N3	H10	N3	Mongolia	EasternAsia	Asia	2015.663	Dom-ans
H15N9_Avian_KY635694_A/duck/Bangladesh/24704/2015|2015.142	KY635694	Avian	H15N9	H15	N9	Bangladesh	SouthernAsia	Asia	2015.142	Dom-ans
H15N9_Avian_KY635528_A/duck/Bangladesh/24697/2015|2015.142	KY635528	Avian	H15N9	H15	N9	Bangladesh	SouthernAsia	Asia	2015.142	Dom-ans
H5N8_Avian_KY576092_A/common_teal/Korea/W548/2016|2016.953	KY576092	Avian	H5N8	H5	N8	South Korea	EasternAsia	Asia	2016.953	Wild-ans-long
H5N8_Avian_MF155633_A/grey_heron/W779/2017|2017.071	MF155633	Avian	H5N8	H5	N8	South Korea	EasternAsia	Asia	2017.071	Wild-other
H5N8_Avian_KY576094_A/common_teal/Korea/W550/2016|2016.953	KY576094	Avian	H5N8	H5	N8	South Korea	EasternAsia	Asia	2016.953	Wild-ans-long
H5N8_Avian_KY576095_A/common_teal/Korea/W555/2017|2017.008	KY576095	Avian	H5N8	H5	N8	South Korea	EasternAsia	Asia	2017.008	Wild-ans-long
H5N8_Avian_MG650630_A/chicken/Cameroon/17RS1661-1/2017|2017.038	MG650630	Avian	H5N8	H5	N8	Cameroon	CentralAfrica	Africa	2017.038	Dom-gal
H5N8_Avian_MF037853_A/green-winged_teal/Egypt/877/2016|2016.934	MF037853	Avian	H5N8	H5	N8	Egypt	NorthernAfrica	Africa	2016.934	Wild-ans-long
H5N8_Avian_MF037858_A/green-winged_teal/Egypt/871/2016|2016.934	MF037858	Avian	H5N8	H5	N8	Egypt	NorthernAfrica	Africa	2016.934	Wild-ans-long
H5N8_Avian_MF040673_A/Anser_cygnoides/Hubei/FW44/2016|2016.948	MF040673	Avian	H5N8	H5	N8	China	EasternAsia	Asia	2016.948	Dom-ans
H5N8_Avian_MG607419_A/duck/Democratic_Republic_of_the_Congo/17RS882-40/2017|2017.362	MG607419	Avian	H5N8	H5	N8	Democratic Republic of the Congo	CentralAfrica	Africa	2017.362	Dom-ans
H5N8_Avian_MG607418_A/duck/Democratic_Republic_of_the_Congo/17RS882-33/2017|2017.364	MG607418	Avian	H5N8	H5	N8	Democratic Republic of the Congo	CentralAfrica	Africa	2017.364	Dom-ans
H5N8_Avian_MG881983_A/grey-headed_gull/Uganda/MUWRP-538/2017|2017.008	MG881983	Avian	H5N8	H5	N8	Uganda	EasternAfrica	Africa	2017.008	Wild-other
H5N8_Avian_MG650629_A/duck/Cameroon/17RS1661-3/2017|2017.038	MG650629	Avian	H5N8	H5	N8	Cameroon	CentralAfrica	Africa	2017.038	Dom-ans
H5N8_Avian_MH107202_A/Guinea_fowl/Belgium/6102/2017|2017.449	MH107202	Avian	H5N8	H5	N8	Belgium	WesternEurope	Europe	2017.449	Dom-gal
H5N8_Avian_MH107194_A/Brahma_chicken/Belgium/6153/2017|2017.452	MH107194	Avian	H5N8	H5	N8	Belgium	WesternEurope	Europe	2017.452	Wild-other
H5N8_Avian_MF926486_A/goose/Kalmykia/813/2016|2016.849	MF926486	Avian	H5N8	H5	N8	Russia	EasternEurope	Europe	2016.849	Dom-ans
H5N8_Avian_MF926462_A/chicken/Chechnya/58/2017|2017.019	MF926462	Avian	H5N8	H5	N8	Russia	EasternEurope	Europe	2017.019	Dom-gal
H5N8_Avian_MF926454_A/chicken/Moscow/94/2017|2017.159	MF926454	Avian	H5N8	H5	N8	Russia	EasternEurope	Europe	2017.159	Dom-gal
H5N6_Avian_LC379586_A/jungle_crow/Hyogo/2803A002/2018|2018.162	LC379586	Avian	H5N6	H5	N6	Japan	EasternAsia	Asia	2018.162	Wild-other
H5N6_Avian_LC379594_A/jungle_crow/Hyogo/2803E011/2018|2018.167	LC379594	Avian	H5N6	H5	N6	Japan	EasternAsia	Asia	2018.167	Wild-other
H6N2_Avian_KU143387_A/wild_bird/Wuhan/CDHN09/2015|2015.038	KU143387	Avian	H6N2	H6	N2	China	EasternAsia	Asia	2015.038	Wild-other
H6N2_Avian_KU143388_A/wild_bird/Wuhan/CDHN15/2015|2015.038	KU143388	Avian	H6N2	H6	N2	China	EasternAsia	Asia	2015.038	Wild-other
H2N8_Avian_KX394377_A/duck/Zhejiang/6D10/2013|2013.951	KX394377	Avian	H2N8	H2	N8	China	EasternAsia	Asia	2013.951	Dom-ans
H3N6_Avian_KX121271_A/duck/Hunan/7/2015|2015.260	KX121271	Avian	H3N6	H3	N6	China	EasternAsia	Asia	2015.26	Dom-ans
H2N3_Avian_LC121429_A/duck/Mongolia/655/2015|2015.663	LC121429	Avian	H2N3	H2	N3	Mongolia	EasternAsia	Asia	2015.663	Dom-ans
H2N3_Avian_LC121373_A/duck/Mongolia/482/2015|2015.663	LC121373	Avian	H2N3	H2	N3	Mongolia	EasternAsia	Asia	2015.663	Dom-ans
H4N6_Avian_LC121261_A/duck/Mongolia/118/2015|2015.660	LC121261	Avian	H4N6	H4	N6	Mongolia	EasternAsia	Asia	2015.66	Dom-ans
H4N6_Avian_KY635678_A/duck/Bangladesh/25891/2015|2015.521	KY635678	Avian	H4N6	H4	N6	Bangladesh	SouthernAsia	Asia	2015.521	Dom-ans
H4N6_Avian_LC121245_A/duck/Mongolia/101/2015|2015.660	LC121245	Avian	H4N6	H4	N6	Mongolia	EasternAsia	Asia	2015.66	Dom-ans
H6N2_Avian_MF694217_A/domestic_duck/Georgia/1/2015|2015.773	MF694217	Avian	H6N2	H6	N2	Georgia	WesternAsia	Asia	2015.773	Dom-ans
H7N9_Avian_KY635633_A/duck/Bangladesh/26992/2015|2015.940	KY635633	Avian	H7N9	H7	N9	Bangladesh	SouthernAsia	Asia	2015.94	Dom-ans
H7N9_Avian_KY635442_A/duck/Bangladesh/26980/2015|2015.940	KY635442	Avian	H7N9	H7	N9	Bangladesh	SouthernAsia	Asia	2015.94	Dom-ans
H1N1_Avian_LC121397_A/duck/Mongolia/520/2015|2015.663	LC121397	Avian	H1N1	H1	N1	Mongolia	EasternAsia	Asia	2015.663	Dom-ans
H3N2_Avian_MG042097_A/duck/Bangladesh/31019/2016|2016.811	MG042097	Avian	H3N2	H3	N2	Bangladesh	SouthernAsia	Asia	2016.811	Dom-ans
H5N2_Avian_JX069082_A/ostrich/South_Africa/AI2114/2011|2011.167	JX069082	Avian	H5N2	H5	N2	South Africa	SouthernAfrica	Africa	2011.167	Wild-other
H5N2_Avian_JX069098_A/ostrich/South_Africa/AI2512/2011|2011.548	JX069098	Avian	H5N2	H5	N2	South Africa	SouthernAfrica	Africa	2011.548	Wild-other
H7N1_Avian_KT777912_A/ostrich/South_Africa/OUD/2012|2012.162	KT777912	Avian	H7N1	H7	N1	South Africa	SouthernAfrica	Africa	2012.162	Wild-other
H7N1_Avian_KT777805_A/sacred_ibis/South_Africa/120701/2012|2012.496	KT777805	Avian	H7N1	H7	N1	South Africa	SouthernAfrica	Africa	2012.496	Wild-other
H7N1_Avian_KT777904_A/ostrich/South_Africa/ORD/2012|2012.162	KT777904	Avian	H7N1	H7	N1	South Africa	SouthernAfrica	Africa	2012.162	Wild-other
H7N8_Avian_MH458923_A/Duck/Hubei/HF5/2017|2017.318	MH458923	Avian	H7N8	H7	N8	China	EasternAsia	Asia	2017.318	Dom-ans
H1N1_Avian_KY402066_A/hooded_crane/Korea/1176/2016|2016.033	KY402066	Avian	H1N1	H1	N1	South Korea	EasternAsia	Asia	2016.033	Wild-other
H5N2_Avian_KX978127_A/greater_white-fronted_goose/Netherlands/6/2008|2008.995	KX978127	Avian	H5N2	H5	N2	Netherlands	WesternEurope	Europe	2008.995	Wild-ans-long
H3N8_Avian_KX978282_A/dunlin/Netherlands/3/2007|2007.578	KX978282	Avian	H3N8	H3	N8	Netherlands	WesternEurope	Europe	2007.578	Wild-other
H3N8_Avian_CY041349_A/turnstone/Netherlands/1/2007|2007.500	CY041349	Avian	H3N8	H3	N8	Netherlands	WesternEurope	Europe	2007.5	Wild-other
H4N6_Avian_MF145939_A/European_herring_gull/Netherlands/1/2006|2006.090	MF145939	Avian	H4N6	H4	N6	Netherlands	WesternEurope	Europe	2006.09	Wild-other
H4N5_Avian_CY076995_A/black-headed_gull/Netherlands/1/2006|2006.500	CY076995	Avian	H4N5	H4	N5	Netherlands	WesternEurope	Europe	2006.5	Wild-other
H6N8_Avian_CY041381_A/black-headed_gull/Netherlands/1/2005|2005.500	CY041381	Avian	H6N8	H6	N8	Netherlands	WesternEurope	Europe	2005.5	Wild-other
H6N1_Avian_KX979526_A/greater_white-fronted_goose/Netherlands/1/2010|2010.052	KX979526	Avian	H6N1	H6	N1	Netherlands	WesternEurope	Europe	2010.052	Wild-ans-long
H10N1_Avian_MF575019_A/Eurasian_wigeon/Netherlands/3/2007|2007.800	MF575019	Avian	H10N1	H10	N1	Netherlands	WesternEurope	Europe	2007.8	Wild-ans-long
H10N1_Avian_CY077051_A/Eurasian_wigeon/Netherlands/4/2007|2007.500	CY077051	Avian	H10N1	H10	N1	Netherlands	WesternEurope	Europe	2007.5	Wild-ans-long
H4N6_Avian_KX977654_A/bewicks_swan/Netherlands/3/2007|2007.929	KX977654	Avian	H4N6	H4	N6	Netherlands	WesternEurope	Europe	2007.929	Wild-ans-long
H5N3_Avian_CY047047_A/breeder_duck/France/090045b/2009|2009.500	CY047047	Avian	H5N3	H5	N3	France	WesternEurope	Europe	2009.5	Dom-ans
H6N2_Avian_KX978754_A/Eurasian_wigeon/Netherlands/1/2006|2006.970	KX978754	Avian	H6N2	H6	N2	Netherlands	WesternEurope	Europe	2006.97	Wild-ans-long
H12N5_Avian_MF146015_A/Eurasian_wigeon/Netherlands/2/2009|2009.792	MF146015	Avian	H12N5	H12	N5	Netherlands	WesternEurope	Europe	2009.792	Wild-ans-long
H6N8_Avian_KX978773_A/greater_white-fronted_goose/Netherlands/4/2008|2008.058	KX978773	Avian	H6N8	H6	N8	Netherlands	WesternEurope	Europe	2008.058	Wild-ans-long
H6N8_Avian_KX978884_A/bean_goose/Netherlands/1/2008|2008.058	KX978884	Avian	H6N8	H6	N8	Netherlands	WesternEurope	Europe	2008.058	Wild-ans-long
H6N8_Avian_KX978368_A/greater_white-fronted_goose/Netherlands/4/2006|2006.071	KX978368	Avian	H6N8	H6	N8	Netherlands	WesternEurope	Europe	2006.071	Wild-ans-long
H9N2_Avian_MF575274_A/Eurasian_wigeon/Netherlands/4/2005|2005.822	MF575274	Avian	H9N2	H9	N2	Netherlands	WesternEurope	Europe	2005.822	Wild-ans-long
H1N1_Avian_MF146495_A/common_teal/Netherlands/3/2005|2005.926	MF146495	Avian	H1N1	H1	N1	Netherlands	WesternEurope	Europe	2005.926	Wild-ans-long
H5N2_Avian_CY021528_A/turkey/Italy/1258/2005|2005.500	CY021528	Avian	H5N2	H5	N2	Italy	SouthernEurope	Europe	2005.5	Dom-gal
H5N2_Avian_CY022632_A/turkey/Italy/1325/2005|2005.500	CY022632	Avian	H5N2	H5	N2	Italy	SouthernEurope	Europe	2005.5	Dom-gal
H4N6_Avian_CY076987_A/dunlin/Sweden/1/2005|2005.500	CY076987	Avian	H4N6	H4	N6	Sweden	NorthernEurope	Europe	2005.5	Wild-other
H6N2_Avian_CY041365_A/Eurasian_wigeon/Sweden/1/2004|2004.500	CY041365	Avian	H6N2	H6	N2	Sweden	NorthernEurope	Europe	2004.5	Wild-ans-long
H5N3_Avian_CY046151_A/duck/France/06436/2006|2006.216	CY046151	Avian	H5N3	H5	N3	France	WesternEurope	Europe	2006.216	Dom-ans
H5N1_Avian_CY046137_A/duck/France/05066b/2005|2005.500	CY046137	Avian	H5N1	H5	N1	France	WesternEurope	Europe	2005.5	Dom-ans
H5N3_Avian_CY046120_A/duck/France/02166/2002|2002.500	CY046120	Avian	H5N3	H5	N3	France	WesternEurope	Europe	2002.5	Dom-ans
H10N4_Avian_MF575273_A/ruddy_turnstone/Netherlands/1/2008|2008.740	MF575273	Avian	H10N4	H10	N4	Netherlands	WesternEurope	Europe	2008.74	Wild-other
H2N3_Avian_CY122287_A/common_teal/Netherlands/2/2008|2008.500	CY122287	Avian	H2N3	H2	N3	Netherlands	WesternEurope	Europe	2008.5	Wild-ans-long
H7N7_Avian_KF259746_A/duck/Fujian/5408/2008|2008.500	KF259746	Avian	H7N7	H7	N7	China	EasternAsia	Asia	2008.5	Dom-ans
H7N7_Avian_KF259803_A/duck/Fujian/5448/2008|2008.500	KF259803	Avian	H7N7	H7	N7	China	EasternAsia	Asia	2008.5	Dom-ans
H7N1_Avian_CY025144_A/turkey/Italy/4617/1999|1999.951	CY025144	Avian	H7N1	H7	N1	Italy	SouthernEurope	Europe	1999.951	Dom-gal
H7N1_Avian_CY022664_A/guinea_fowl/Italy/155/2000|2000.027	CY022664	Avian	H7N1	H7	N1	Italy	SouthernEurope	Europe	2000.027	Dom-gal
H7N1_Avian_CY021560_A/duck/Italy/551/2000|2000.063	CY021560	Avian	H7N1	H7	N1	Italy	SouthernEurope	Europe	2000.063	Dom-ans
H7N1_Avian_DQ991344_A/ostrich/Italy/984/00|2000.500	DQ991344	Avian	H7N1	H7	N1	Italy	SouthernEurope	Europe	2000.5	Wild-other
H7N1_Avian_KF493351_A/ostrich/Italy/1086/2000|2000.093	KF493351	Avian	H7N1	H7	N1	Italy	SouthernEurope	Europe	2000.093	Wild-other
H7N1_Avian_CY025184_A/turkey/Italy/2732/1999|1999.592	CY025184	Avian	H7N1	H7	N1	Italy	SouthernEurope	Europe	1999.592	Dom-gal
H7N1_Avian_CY021424_A/turkey/Italy/1351/2001|2001.123	CY021424	Avian	H7N1	H7	N1	Italy	SouthernEurope	Europe	2001.123	Dom-gal
H7N1_Avian_CY021552_A/chicken/Italy/322/2001|2001.041	CY021552	Avian	H7N1	H7	N1	Italy	SouthernEurope	Europe	2001.041	Dom-gal
H7N1_Avian_KF493528_A/turkey/Italy/6960/2000|2000.973	KF493528	Avian	H7N1	H7	N1	Italy	SouthernEurope	Europe	2000.973	Dom-gal
H5N2_Avian_FJ519986_A/ostrich/South_Africa/N227/2004|2004.619	FJ519986	Avian	H5N2	H5	N2	South Africa	SouthernAfrica	Africa	2004.619	Wild-other
H6N2_Avian_KX978576_A/greater_white-fronted_goose/Netherlands/8/2009|2009.995	KX978576	Avian	H6N2	H6	N2	Netherlands	WesternEurope	Europe	2009.995	Wild-ans-long
H3N8_Avian_MF575176_A/ruddy_turnstone/Netherlands/6/2008|2008.849	MF575176	Avian	H3N8	H3	N8	Netherlands	WesternEurope	Europe	2008.849	Wild-other
H3N8_Avian_KX978796_A/turnstone/Netherlands/3/2008|2008.830	KX978796	Avian	H3N8	H3	N8	Netherlands	WesternEurope	Europe	2008.83	Wild-other
H6N8_Avian_GQ404700_A/ostrich/South_Africa/AI1447/2007|2007.671	GQ404700	Avian	H6N8	H6	N8	South Africa	SouthernAfrica	Africa	2007.671	Wild-other
H7N1_Avian_GQ401159_A/duck/Denmark/53-147-8/2008|2008.312	GQ401159	Avian	H7N1	H7	N1	Denmark	NorthernEurope	Europe	2008.312	Dom-ans
H5N2_Avian_KX978162_A/greater_white-fronted_goose/Netherlands/2/2010|2010.077	KX978162	Avian	H5N2	H5	N2	Netherlands	WesternEurope	Europe	2010.077	Wild-ans-long
H6N2_Avian_KX978404_A/greater_white-fronted_goose/Netherlands/2/2011|2011.033	KX978404	Avian	H6N2	H6	N2	Netherlands	WesternEurope	Europe	2011.033	Wild-ans-long
H2N7_Avian_CY185700_A/black-headed_gull/Republic_of_Georgia/8/2012|2012.003	CY185700	Avian	H2N7	H2	N7	Georgia	WesternAsia	Asia	2012.003	Wild-other
H10N5_Avian_CY149487_A/black-headed_gull/Iceland/1298/2011|2011.808	CY149487	Avian	H10N5	H10	N5	Iceland	NorthernEurope	Europe	2011.808	Wild-other
H2N7_Avian_KM213381_A/ruddy_turnstone/Iceland/1946/2012|2012.381	KM213381	Avian	H2N7	H2	N7	Iceland	NorthernEurope	Europe	2012.381	Wild-other
H1N1_Avian_KX979089_A/greater_white-fronted_goose/Netherlands/4/2011|2011.044	KX979089	Avian	H1N1	H1	N1	Netherlands	WesternEurope	Europe	2011.044	Wild-ans-long
H3N8_Avian_LC349376_A/duck/Mongolia/29/2011|2011.652	LC349376	Avian	H3N8	H3	N8	Mongolia	EasternAsia	Asia	2011.652	Dom-ans
H4N6_Avian_LC349408_A/duck/Mongolia/372/2010|2010.658	LC349408	Avian	H4N6	H4	N6	Mongolia	EasternAsia	Asia	2010.658	Dom-ans
H4N8_Avian_KU161076_A/goose/Hunan/S2466/2011|2011.438	KU161076	Avian	H4N8	H4	N8	China	EasternAsia	Asia	2011.438	Dom-ans
H3N8_Avian_LC339764_A/duck/Mongolia/1047/2009|2009.666	LC339764	Avian	H3N8	H3	N8	Mongolia	EasternAsia	Asia	2009.666	Dom-ans
H6N1_Avian_CY109659_A/duck/Guizhou/2492/2007|2007.367	CY109659	Avian	H6N1	H6	N1	China	EasternAsia	Asia	2007.367	Dom-ans
H4N8_Avian_LC349392_A/duck/Mongolia/340/2011|2011.671	LC349392	Avian	H4N8	H4	N8	Mongolia	EasternAsia	Asia	2011.671	Dom-ans
H3N6_Avian_LC367451_A/duck/Mongolia/621/2010|2010.658	LC367451	Avian	H3N6	H3	N6	Mongolia	EasternAsia	Asia	2010.658	Dom-ans
H2N8_Avian_KY415760_A/Pigeon/Longquan/LQ67/2016|2016.079	KY415760	Avian	H2N8	H2	N8	China	EasternAsia	Asia	2016.079	Wild-other
H12N5_Avian_AB593480_A/duck/Vietnam/G18/2009|2009.038	AB593480	Avian	H12N5	H12	N5	Viet Nam	SouthEasternAsia	Asia	2009.038	Dom-ans
H4N3_Avian_KU160860_A/duck/Fujian/S1487/2009|2009.258	KU160860	Avian	H4N3	H4	N3	China	EasternAsia	Asia	2009.258	Dom-ans
H4N6_Avian_LC339780_A/duck/Mongolia/1099/2009|2009.666	LC339780	Avian	H4N6	H4	N6	Mongolia	EasternAsia	Asia	2009.666	Dom-ans
H4N6_Avian_LC339788_A/duck/Mongolia/1117/2009|2009.666	LC339788	Avian	H4N6	H4	N6	Mongolia	EasternAsia	Asia	2009.666	Dom-ans
H10N8_Avian_KP287951_A/duck/Jiangxi/4759/2009|2009.200	KP287951	Avian	H10N8	H10	N8	China	EasternAsia	Asia	2009.2	Dom-ans
H3N6_Avian_LC371827_A/duck/Hokkaido/221/2008|2008.860	LC371827	Avian	H3N6	H3	N6	Japan	EasternAsia	Asia	2008.86	Dom-ans
H4N6_Avian_KJ690582_A/duck/China/J1/2012|2012.751	KJ690582	Avian	H4N6	H4	N6	China	EasternAsia	Asia	2012.751	Dom-ans
H11N2_Avian_HM745399_A/duck/Jiangxi/k0701/2009|2009.534	HM745399	Avian	H11N2	H11	N2	China	EasternAsia	Asia	2009.534	Dom-ans
H3N2_Avian_LC132913_A/duck/Mongolia/124/2015|2015.660	LC132913	Avian	H3N2	H3	N2	Mongolia	EasternAsia	Asia	2015.66	Dom-ans
H3N3_Avian_LC349312_A/duck/Mongolia/235/2014|2014.663	LC349312	Avian	H3N3	H3	N3	Mongolia	EasternAsia	Asia	2014.663	Dom-ans
H6N5_Avian_CY109283_A/duck/Guizhou/888/2006|2006.123	CY109283	Avian	H6N5	H6	N5	China	EasternAsia	Asia	2006.123	Dom-ans
H6N1_Avian_CY109299_A/duck/Guizhou/1426/2006|2006.200	CY109299	Avian	H6N1	H6	N1	China	EasternAsia	Asia	2006.2	Dom-ans
H6N2_Avian_CY109291_A/duck/Guizhou/1084/2006|2006.123	CY109291	Avian	H6N2	H6	N2	China	EasternAsia	Asia	2006.123	Dom-ans
H6N1_Avian_HM145069_A/duck/Hunan/177/2005|2005.500	HM145069	Avian	H6N1	H6	N1	China	EasternAsia	Asia	2005.5	Dom-ans
H3N2_Avian_KC261670_A/duck/Jiangsu/26/2004|2004.367	KC261670	Avian	H3N2	H3	N2	China	EasternAsia	Asia	2004.367	Dom-ans
H3N2_Avian_KJ917391_A/chicken/Guangdong/01/2013|2013.123	KJ917391	Avian	H3N2	H3	N2	China	EasternAsia	Asia	2013.123	Dom-gal
H11N9_Avian_CY025200_A/sharp-tailed_sandpiper/Australia/6/2004|2004.500	CY025200	Avian	H11N9	H11	N9	Australia	AustraliaNewZealandOceania	Oceania	2004.5	Wild-other
H11N9_Avian_CY029884_A/sharp-tailed_sandpiper/Australia/10/2004|2004.500	CY029884	Avian	H11N9	H11	N9	Australia	AustraliaNewZealandOceania	Oceania	2004.5	Wild-other
H6N8_Avian_HM145230_A/duck/Hunan/3748/2004|2004.500	HM145230	Avian	H6N8	H6	N8	China	EasternAsia	Asia	2004.5	Dom-ans
H5N8_Avian_KU042799_A/goose/Zhejiang/925104/2014|2014.732	KU042799	Avian	H5N8	H5	N8	China	EasternAsia	Asia	2014.732	Dom-ans
H5N6_Avian_KU042789_A/goose/Zhejiang/925106/2014|2014.732	KU042789	Avian	H5N6	H5	N6	China	EasternAsia	Asia	2014.732	Dom-ans
H5N8_Avian_KP732660_A/duck/Eastern_China/S0215/2014|2014.123	KP732660	Avian	H5N8	H5	N8	China	EasternAsia	Asia	2014.123	Dom-ans
H5N8_Avian_KU042798_A/goose/Zhejiang/925037/2014|2014.732	KU042798	Avian	H5N8	H5	N8	China	EasternAsia	Asia	2014.732	Dom-ans
H5N8_Avian_KX013030_A/goose/Eastern_China/CZ/2013|2013.860	KX013030	Avian	H5N8	H5	N8	China	EasternAsia	Asia	2013.86	Dom-ans
H5N8_Avian_KJ476671_A/duck/Zhejiang/W24/2013|2013.868	KJ476671	Avian	H5N8	H5	N8	China	EasternAsia	Asia	2013.868	Dom-ans
H5N8_Avian_KT221075_A/goose/Shandong/WFSG1/2014|2014.274	KT221075	Avian	H5N8	H5	N8	China	EasternAsia	Asia	2014.274	Dom-ans
H5N8_Avian_KT221083_A/goose/Yangzhou/0420/2014|2014.299	KT221083	Avian	H5N8	H5	N8	China	EasternAsia	Asia	2014.299	Dom-ans
H5N8_Avian_KT221067_A/goose/Jiangsu/QD5/2014|2014.156	KT221067	Avian	H5N8	H5	N8	China	EasternAsia	Asia	2014.156	Dom-ans
H5N8_Avian_KX013022_A/duck/Eastern_China/JY/2014|2014.008	KX013022	Avian	H5N8	H5	N8	China	EasternAsia	Asia	2014.008	Dom-ans
H5N8_Avian_KJ476672_A/duck/Zhejiang/6D18/2013|2013.951	KJ476672	Avian	H5N8	H5	N8	China	EasternAsia	Asia	2013.951	Dom-ans
H5N6_Avian_KU143405_A/duck/Wenzhou/YHQL22/2014|2014.953	KU143405	Avian	H5N6	H5	N6	China	EasternAsia	Asia	2014.953	Dom-ans
H5N6_Avian_KU143406_A/duck/Taizhou/TZYG12/2015|2015.038	KU143406	Avian	H5N6	H5	N6	China	EasternAsia	Asia	2015.038	Dom-ans
H5N8_Avian_KP732657_A/duck/Eastern_China/S1210/2013|2013.940	KP732657	Avian	H5N8	H5	N8	China	EasternAsia	Asia	2013.94	Dom-ans
H10N5_Avian_KP284886_A/migratory_duck/Jiangxi/30556/2013|2013.827	KP284886	Avian	H10N5	H10	N5	China	EasternAsia	Asia	2013.827	Wild-ans-long
H10N5_Avian_KP284918_A/migratory_duck/Jiangxi/31531/2013|2013.934	KP284918	Avian	H10N5	H10	N5	China	EasternAsia	Asia	2013.934	Wild-ans-long
H3N8_Avian_CY146629_A/duck/Hunan/S1824/2012|2012.225	CY146629	Avian	H3N8	H3	N8	China	EasternAsia	Asia	2012.225	Dom-ans
H3N6_Avian_LC121365_A/duck/Mongolia/405/2015|2015.663	LC121365	Avian	H3N6	H3	N6	Mongolia	EasternAsia	Asia	2015.663	Dom-ans
H3N3_Avian_LC132905_A/duck/Mongolia/122/2015|2015.660	LC132905	Avian	H3N3	H3	N3	Mongolia	EasternAsia	Asia	2015.66	Dom-ans
H5N2_Avian_KJ162805_A/duck/Taiwan/11254/2013|2013.542	KJ162805	Avian	H5N2	H5	N2	Taiwan	EasternAsia	Asia	2013.542	Dom-ans
H3N3_Avian_LC132921_A/duck/Mongolia/129/2015|2015.660	LC132921	Avian	H3N3	H3	N3	Mongolia	EasternAsia	Asia	2015.66	Dom-ans
H3N8_Avian_LC108129_A/duck/Mongolia/83/2015|2015.660	LC108129	Avian	H3N8	H3	N8	Mongolia	EasternAsia	Asia	2015.66	Dom-ans
H10N6_Avian_KP287815_A/migratory_duck/Jiangxi/9334/2005|2005.816	KP287815	Avian	H10N6	H10	N6	China	EasternAsia	Asia	2005.816	Wild-ans-long
H10N2_Avian_KP287807_A/migratory_duck/Jiangxi/10861/2005|2005.863	KP287807	Avian	H10N2	H10	N2	China	EasternAsia	Asia	2005.863	Wild-ans-long
H6N2_Avian_CY109227_A/duck/Guangxi/1074/2006|2006.200	CY109227	Avian	H6N2	H6	N2	China	EasternAsia	Asia	2006.2	Dom-ans
H2N5_Avian_LC339660_A/duck/Hokkaido/W259/2005|2005.860	LC339660	Avian	H2N5	H2	N5	Japan	EasternAsia	Asia	2005.86	Dom-ans
H4N9_Avian_LC339644_A/duck/Hokkaido/W215/2006|2006.814	LC339644	Avian	H4N9	H4	N9	Japan	EasternAsia	Asia	2006.814	Dom-ans
H10N6_Avian_KP287823_A/migratory_duck/Jiangxi/10974/2005|2005.863	KP287823	Avian	H10N6	H10	N6	China	EasternAsia	Asia	2005.863	Wild-ans-long
H3N8_Avian_LC339874_A/duck/Mongolia/144/2005|2005.710	LC339874	Avian	H3N8	H3	N8	Mongolia	EasternAsia	Asia	2005.71	Dom-ans
H10N7_Avian_KU921405_A/duck/Shanxi/3180/2010|2010.953	KU921405	Avian	H10N7	H10	N7	China	EasternAsia	Asia	2010.953	Dom-ans
H3N6_Avian_LC339882_A/duck/Mongolia/146/2010|2010.655	LC339882	Avian	H3N6	H3	N6	Mongolia	EasternAsia	Asia	2010.655	Dom-ans
H5N3_Avian_LC371803_A/duck/Hokkaido/167/2007|2007.827	LC371803	Avian	H5N3	H5	N3	Japan	EasternAsia	Asia	2007.827	Dom-ans
H5N2_Avian_KC784975_A/duck/Taiwan/DV1242/2009|2009.022	KC784975	Avian	H5N2	H5	N2	Taiwan	EasternAsia	Asia	2009.022	Dom-ans
H5N2_Avian_KC785020_A/duck/Taiwan/DV1238/2009|2009.022	KC785020	Avian	H5N2	H5	N2	Taiwan	EasternAsia	Asia	2009.022	Dom-ans
H11N9_Avian_AB593472_A/duck/Vietnam/G32/2008|2008.038	AB593472	Avian	H11N9	H11	N9	Viet Nam	SouthEasternAsia	Asia	2008.038	Dom-ans
H7N2_Avian_LC339636_A/duck/Hokkaido/W19/2013|2013.751	LC339636	Avian	H7N2	H7	N2	Japan	EasternAsia	Asia	2013.751	Dom-ans
H5N1_Avian_MH135574_A/chicken/Bangladesh/33395/2017|2017.625	MH135574	Avian	H5N1	H5	N1	Bangladesh	SouthernAsia	Asia	2017.625	Dom-gal
H5N1_Avian_KY635596_A/duck/Bangladesh/26251/2015|2015.696	KY635596	Avian	H5N1	H5	N1	Bangladesh	SouthernAsia	Asia	2015.696	Dom-ans
H5N1_Avian_MG957549_A/duck/Bangladesh/31993/2017|2017.123	MG957549	Avian	H5N1	H5	N1	Bangladesh	SouthernAsia	Asia	2017.123	Dom-ans
H5N1_Avian_MH135671_A/chicken/Bangladesh/32747/2017|2017.381	MH135671	Avian	H5N1	H5	N1	Bangladesh	SouthernAsia	Asia	2017.381	Dom-gal
H5N1_Avian_MH135670_A/duck/Bangladesh/33848/2017|2017.797	MH135670	Avian	H5N1	H5	N1	Bangladesh	SouthernAsia	Asia	2017.797	Dom-ans
H5N1_Avian_MG042148_A/chicken/Bangladesh/30065/2016|2016.400	MG042148	Avian	H5N1	H5	N1	Bangladesh	SouthernAsia	Asia	2016.4	Dom-gal
H5N1_Avian_MG042103_A/duck/Bangladesh/30818/2016|2016.737	MG042103	Avian	H5N1	H5	N1	Bangladesh	SouthernAsia	Asia	2016.737	Dom-ans
H5N1_Avian_MG042228_A/duck/Bangladesh/31294/2016|2016.899	MG042228	Avian	H5N1	H5	N1	Bangladesh	SouthernAsia	Asia	2016.899	Dom-ans
H7N1_Avian_KX977688_A/bean_goose/Netherlands/2/2009|2009.055	KX977688	Avian	H7N1	H7	N1	Netherlands	WesternEurope	Europe	2009.055	Wild-ans-long
H7N1_Avian_KX979342_A/bean_goose/Netherlands/1/2009|2009.055	KX979342	Avian	H7N1	H7	N1	Netherlands	WesternEurope	Europe	2009.055	Wild-ans-long
H7N4_Avian_KX978190_A/Eurasian_wigeon/Netherlands/2/2008|2008.992	KX978190	Avian	H7N4	H7	N4	Netherlands	WesternEurope	Europe	2008.992	Wild-ans-long
H7N1_Avian_KX978261_A/bewicks_swan/Netherlands/7/2008|2008.978	KX978261	Avian	H7N1	H7	N1	Netherlands	WesternEurope	Europe	2008.978	Wild-ans-long
H1N1_Avian_KX978656_A/Eurasian_wigeon/Netherlands/2/2007|2007.800	KX978656	Avian	H1N1	H1	N1	Netherlands	WesternEurope	Europe	2007.8	Wild-ans-long
H6N8_Avian_CY149535_A/greylag_goose/Iceland/0980/2011|2011.833	CY149535	Avian	H6N8	H6	N8	Iceland	NorthernEurope	Europe	2011.833	Wild-ans-long
H6N8_Avian_CY149463_A/greylag_goose/Iceland/1482/2011|2011.833	CY149463	Avian	H6N8	H6	N8	Iceland	NorthernEurope	Europe	2011.833	Wild-ans-long
H11N9_Avian_MF147542_A/common_teal/Netherlands/7/2005|2005.953	MF147542	Avian	H11N9	H11	N9	Netherlands	WesternEurope	Europe	2005.953	Wild-ans-long
H3N8_Avian_LC332532_A/duck/Hokkaido/17/2015|2015.781	LC332532	Avian	H3N8	H3	N8	Japan	EasternAsia	Asia	2015.781	Dom-ans
H3N8_Avian_LC332500_A/duck/Hokkaido/12/2015|2015.770	LC332500	Avian	H3N8	H3	N8	Japan	EasternAsia	Asia	2015.77	Dom-ans
H5N3_Avian_LC042051_A/duck/Hokkaido/W240/2014|2014.827	LC042051	Avian	H5N3	H5	N3	Japan	EasternAsia	Asia	2014.827	Dom-ans
H5N3_Avian_LC042058_A/duck/Hokkaido/W280/2014|2014.827	LC042058	Avian	H5N3	H5	N3	Japan	EasternAsia	Asia	2014.827	Dom-ans
H2N1_Avian_LC371787_A/duck/Hokkaido/162/2013|2013.871	LC371787	Avian	H2N1	H2	N1	Japan	EasternAsia	Asia	2013.871	Dom-ans
H1N1_Avian_KX066872_A/wild_bird/Korea/SK14/2014|2014.918	KX066872	Avian	H1N1	H1	N1	South Korea	EasternAsia	Asia	2014.918	Wild-other
H1N1_Avian_KU143381_A/wild_bird/Wuhan/WHHN58/2014|2014.953	KU143381	Avian	H1N1	H1	N1	China	EasternAsia	Asia	2014.953	Wild-other
H11N6_Avian_LC339620_A/duck/Hokkaido/W165/2015|2015.844	LC339620	Avian	H11N6	H11	N6	Japan	EasternAsia	Asia	2015.844	Dom-ans
H3N2_Avian_KJ439858_A/duck/Zhejiang/D11/2013|2013.789	KJ439858	Avian	H3N2	H3	N2	China	EasternAsia	Asia	2013.789	Dom-ans
H3N3_Avian_KJ439863_A/duck/Zhejiang/D17/2013|2013.789	KJ439863	Avian	H3N3	H3	N3	China	EasternAsia	Asia	2013.789	Dom-ans
H3N3_Avian_KJ439864_A/duck/Zhejiang/D18/2013|2013.789	KJ439864	Avian	H3N3	H3	N3	China	EasternAsia	Asia	2013.789	Dom-ans
H5N2_Avian_LC042074_A/duck/Hokkaido/WZ20/2014|2014.795	LC042074	Avian	H5N2	H5	N2	Japan	EasternAsia	Asia	2014.795	Dom-ans
H10N7_Avian_KP287666_A/duck/Jiangxi/27314/2012|2012.975	KP287666	Avian	H10N7	H10	N7	China	EasternAsia	Asia	2012.975	Dom-ans
H4N6_Avian_KU161028_A/duck/Jiangxi/S2443/2012|2012.425	KU161028	Avian	H4N6	H4	N6	China	EasternAsia	Asia	2012.425	Dom-ans
H4N6_Avian_JX454772_A/wild_bird/Korea/YS109/2007|2007.038	JX454772	Avian	H4N6	H4	N6	South Korea	EasternAsia	Asia	2007.038	Wild-other
H11N9_Avian_KF259788_A/common_teal/Hong_Kong/MPD322/2007|2007.500	KF259788	Avian	H11N9	H11	N9	Hong Kong	EasternAsia	Asia	2007.5	Wild-ans-long
H2N3_Avian_LC371811_A/duck/Hokkaido/17/2001|2001.759	LC371811	Avian	H2N3	H2	N3	Japan	EasternAsia	Asia	2001.759	Dom-ans
H2N9_Avian_KF259811_A/duck/Guangdong/707/2000|2000.500	KF259811	Avian	H2N9	H2	N9	China	EasternAsia	Asia	2000.5	Dom-ans
H5N3_Avian_CY024749_A/duck/Italy/775/2004|2004.500	CY024749	Avian	H5N3	H5	N3	Italy	SouthernEurope	Europe	2004.5	Dom-ans
H6N2_Avian_JF965198_A/duck/Eastern_China/31/2004|2004.871	JF965198	Avian	H6N2	H6	N2	China	EasternAsia	Asia	2004.871	Dom-ans
H6N2_Avian_JF965197_A/duck/Eastern_China/29/2004|2004.871	JF965197	Avian	H6N2	H6	N2	China	EasternAsia	Asia	2004.871	Dom-ans
H4N6_Avian_CY111607_A/duck/Shanghai/Y20/2006|2006.701	CY111607	Avian	H4N6	H4	N6	China	EasternAsia	Asia	2006.701	Dom-ans
H5N1_Avian_AB212281_A/duck/Yokohama/aq10/2003|2003.500	AB212281	Avian	H5N1	H5	N1	Japan	EasternAsia	Asia	2003.5	Dom-ans
H10N3_Avian_KP287879_A/duck/Jiangxi/501/2006|2006.027	KP287879	Avian	H10N3	H10	N3	China	EasternAsia	Asia	2006.027	Dom-ans
H10N3_Avian_KP287847_A/duck/Jiangxi/302/2006|2006.027	KP287847	Avian	H10N3	H10	N3	China	EasternAsia	Asia	2006.027	Dom-ans
H10N3_Avian_KP287831_A/duck/Jiangxi/13875/2005|2005.984	KP287831	Avian	H10N3	H10	N3	China	EasternAsia	Asia	2005.984	Dom-ans
H10N3_Avian_KP287839_A/duck/Jiangxi/13946/2005|2005.984	KP287839	Avian	H10N3	H10	N3	China	EasternAsia	Asia	2005.984	Dom-ans
H4N6_Avian_JX454732_A/wild_bird/Korea/GS26/2006|2006.123	JX454732	Avian	H4N6	H4	N6	South Korea	EasternAsia	Asia	2006.123	Wild-other
H4N6_Avian_JX454724_A/wild_bird/Korea/GD42/2005|2005.871	JX454724	Avian	H4N6	H4	N6	South Korea	EasternAsia	Asia	2005.871	Wild-other
H10N5_Avian_KP288015_A/migratory_duck/Jiangxi/6847/2003|2003.899	KP288015	Avian	H10N5	H10	N5	China	EasternAsia	Asia	2003.899	Wild-ans-long
H6N5_Avian_HM145209_A/duck/Hunan/5613/2003|2003.500	HM145209	Avian	H6N5	H6	N5	China	EasternAsia	Asia	2003.5	Dom-ans
H6N5_Avian_DQ376759_A/duck/Taiwan/WB459/04|2004.500	DQ376759	Avian	H6N5	H6	N5	Taiwan	EasternAsia	Asia	2004.5	Dom-ans
H6N2_Avian_JF965217_A/duck/Eastern_China/54/2002|2002.953	JF965217	Avian	H6N2	H6	N2	China	EasternAsia	Asia	2002.953	Dom-ans
H6N2_Avian_JF965210_A/duck/Eastern_China/53/2002|2002.871	JF965210	Avian	H6N2	H6	N2	China	EasternAsia	Asia	2002.871	Dom-ans
H6N2_Avian_JF965214_A/duck/Eastern_China/59/2003|2003.871	JF965214	Avian	H6N2	H6	N2	China	EasternAsia	Asia	2003.871	Dom-ans
H6N2_Avian_JF965212_A/duck/Eastern_China/57/2003|2003.704	JF965212	Avian	H6N2	H6	N2	China	EasternAsia	Asia	2003.704	Dom-ans
H5N3_Avian_GQ227606_A/duck/Primorie/2633/2001|2001.644	GQ227606	Avian	H5N3	H5	N3	Russia	EasternEurope	Europe	2001.644	Dom-ans
H4N1_Swine_JX878676_A/swine/HuBei/06/2009|2009.392	JX878676	Swine	H4N1	H4	N1	China	EasternAsia	Asia	2009.392	Swine
H4N6_Avian_AB304148_A/duck/Shiga/8/2004|2004.500	AB304148	Avian	H4N6	H4	N6	Japan	EasternAsia	Asia	2004.5	Dom-ans
H4N2_Avian_LC371779_A/duck/Hokkaido/143/2004|2004.786	LC371779	Avian	H4N2	H4	N2	Japan	EasternAsia	Asia	2004.786	Dom-ans
H6N8_Avian_HM145228_A/duck/Hunan/1469/2002|2002.500	HM145228	Avian	H6N8	H6	N8	China	EasternAsia	Asia	2002.5	Dom-ans
H6N2_Avian_HM145138_A/duck/Hunan/573/2002|2002.500	HM145138	Avian	H6N2	H6	N2	China	EasternAsia	Asia	2002.5	Dom-ans
H7N7_Avian_AB438942_A/chicken/Netherlands/2586/2003|2003.500	AB438942	Avian	H7N7	H7	N7	Netherlands	WesternEurope	Europe	2003.5	Dom-gal
H7N7_Human_AY342425_A/Netherlands/219/2003|2003.500	AY342425	Human	H7N7	H7	N7	Netherlands	WesternEurope	Europe	2003.5	Human
H7N7_Avian_AY342427_A/chicken/Netherlands/1/03|2003.500	AY342427	Avian	H7N7	H7	N7	Netherlands	WesternEurope	Europe	2003.5	Dom-gal
H7N7_Avian_AJ620352_A/chicken/Germany/R28/03|2003.500	AJ620352	Avian	H7N7	H7	N7	Germany	WesternEurope	Europe	2003.5	Dom-gal
H7N3_Avian_CY024741_A/turkey/Italy/8000/2002|2002.500	CY024741	Avian	H7N3	H7	N3	Italy	SouthernEurope	Europe	2002.5	Dom-gal
H7N3_Avian_CY028663_A/turkey/Italy/9742/2002|2002.500	CY028663	Avian	H7N3	H7	N3	Italy	SouthernEurope	Europe	2002.5	Dom-gal
H7N3_Avian_CY095525_A/chicken/Italy/4616/2003|2003.500	CY095525	Avian	H7N3	H7	N3	Italy	SouthernEurope	Europe	2003.5	Dom-gal
H7N3_Avian_CY021504_A/turkey/Italy/3337/2004|2004.500	CY021504	Avian	H7N3	H7	N3	Italy	SouthernEurope	Europe	2004.5	Dom-gal
H7N3_Avian_CY020616_A/quail/Italy/3347/2004|2004.500	CY020616	Avian	H7N3	H7	N3	Italy	SouthernEurope	Europe	2004.5	Dom-gal
H7N3_Avian_CY022616_A/turkey/Italy/2043/2003|2003.500	CY022616	Avian	H7N3	H7	N3	Italy	SouthernEurope	Europe	2003.5	Dom-gal
H6N9_Avian_CY109683_A/duck/Hunan/1590/2007|2007.534	CY109683	Avian	H6N9	H6	N9	China	EasternAsia	Asia	2007.534	Dom-ans
H7N2_Avian_CY031031_A/duck/Italy/4609/2003|2003.500	CY031031	Avian	H7N2	H7	N2	Italy	SouthernEurope	Europe	2003.5	Dom-ans
H7N2_Avian_CY021512_A/quail/Italy/4610/2003|2003.500	CY021512	Avian	H7N2	H7	N2	Italy	SouthernEurope	Europe	2003.5	Dom-gal
H5N2_Avian_CY005779_A/duck/Potsdam/1402-6/1986|1986.500	CY005779	Avian	H5N2	H5	N2	Germany	WesternEurope	Europe	1986.5	Dom-ans
H5N2_Avian_JQ041403_A/duck/Hebei/0908/2009|2009.619	JQ041403	Avian	H5N2	H5	N2	China	EasternAsia	Asia	2009.619	Dom-ans
H7N1_Avian_AB473544_A/duck/Mongolia/867/2002|2002.500	AB473544	Avian	H7N1	H7	N1	Mongolia	EasternAsia	Asia	2002.5	Dom-ans
H9N2_Avian_JX465627_A/chicken/Iran/ZMT-101/1998|1998.452	JX465627	Avian	H9N2	H9	N2	Iran	SouthernAsia	Asia	1998.452	Dom-gal
H7N7_Human_KF918338_A/Italy/3/2013|2013.682	KF918338	Human	H7N7	H7	N7	Italy	SouthernEurope	Europe	2013.682	Human
H5N1_Avian_KM213388_A/ruddy_turnstone/Iceland/2899/2013|2013.389	KM213388	Avian	H5N1	H5	N1	Iceland	NorthernEurope	Europe	2013.389	Wild-other
H9N2_Avian_KX470443_A/turkey/Poland/08/2014|2014.290	KX470443	Avian	H9N2	H9	N2	Poland	EasternEurope	Europe	2014.29	Dom-gal
H9N2_Avian_KX470451_A/turkey/Poland/09/2014|2014.293	KX470451	Avian	H9N2	H9	N2	Poland	EasternEurope	Europe	2014.293	Dom-gal
H9N2_Avian_KX470435_A/turkey/Poland/14/2013|2013.310	KX470435	Avian	H9N2	H9	N2	Poland	EasternEurope	Europe	2013.31	Dom-gal
H5N1_Avian_KU310448_A/chicken/France/150169a/2015|2015.882	KU310448	Avian	H5N1	H5	N1	France	WesternEurope	Europe	2015.882	Dom-gal
H5N2_Avian_KX014903_A/chicken/France/160013g/2016|2016.000	KX014903	Avian	H5N2	H5	N2	France	WesternEurope	Europe	2016	Dom-gal
H5N9_Avian_KU320888_A/guinea_fowl/France/150207n/2015|2015.921	KU320888	Avian	H5N9	H5	N9	France	WesternEurope	Europe	2015.921	Dom-gal
H5N9_Avian_KX014887_A/duck/France/150236/2015|2015.932	KX014887	Avian	H5N9	H5	N9	France	WesternEurope	Europe	2015.932	Dom-ans
H5N9_Avian_KX014895_A/duck/France/150289/2015|2015.937	KX014895	Avian	H5N9	H5	N9	France	WesternEurope	Europe	2015.937	Dom-ans
H5N2_Avian_KX014879_A/duck/France/150233/2015|2015.926	KX014879	Avian	H5N2	H5	N2	France	WesternEurope	Europe	2015.926	Dom-ans
H3N8_Avian_CY185468_A/common_Teal/Republic_of_Georgia/1/2011|2011.715	CY185468	Avian	H3N8	H3	N8	Georgia	WesternAsia	Asia	2011.715	Wild-ans-long
H11N1_Avian_MF575017_A/black-headed_gull/Netherlands/21/2014|2014.984	MF575017	Avian	H11N1	H11	N1	Netherlands	WesternEurope	Europe	2014.984	Wild-other
H9N2_Avian_KX000866_A/pigeon/Egypt/S10408B/2014|2014.937	KX000866	Avian	H9N2	H9	N2	Egypt	NorthernAfrica	Africa	2014.937	Wild-other
H9N2_Avian_KX000806_A/pigeon/Egypt/S10409A/2014|2014.937	KX000806	Avian	H9N2	H9	N2	Egypt	NorthernAfrica	Africa	2014.937	Wild-other
H5N1_Avian_FJ784788_A/duck/Hubei/2911/2007|2007.077	FJ784788	Avian	H5N1	H5	N1	China	EasternAsia	Asia	2007.077	Dom-ans
H5N1_Avian_FJ784790_A/chicken/Hunan/3157/2006|2006.912	FJ784790	Avian	H5N1	H5	N1	China	EasternAsia	Asia	2006.912	Dom-gal
H5N1_Avian_FJ784787_A/chicken/Hubei/2856/2007|2007.077	FJ784787	Avian	H5N1	H5	N1	China	EasternAsia	Asia	2007.077	Dom-gal
H3N2_Avian_KT022247_A/duck/Guangxi/015D2/2009|2009.285	KT022247	Avian	H3N2	H3	N2	China	EasternAsia	Asia	2009.285	Dom-ans
H11N1_Avian_MF682682_A/lesser_black-backed_gull/Netherlands/1/2007|2007.877	MF682682	Avian	H11N1	H11	N1	Netherlands	WesternEurope	Europe	2007.877	Wild-other
H1N3_Avian_MF575067_A/black-headed_gull/Netherlands/1/2008|2008.222	MF575067	Avian	H1N3	H1	N3	Netherlands	WesternEurope	Europe	2008.222	Wild-other
H4N6_Avian_KX228211_A/chicken/England/474-016250/2014|2014.392	KX228211	Avian	H4N6	H4	N6	United Kingdom	NorthernEurope	Europe	2014.392	Dom-gal
H5N2_Avian_CY146677_A/duck/Hunan/S4124/2011|2011.860	CY146677	Avian	H5N2	H5	N2	China	EasternAsia	Asia	2011.86	Dom-ans
H5N2_Avian_CY146653_A/duck/Hunan/S4101/2011|2011.860	CY146653	Avian	H5N2	H5	N2	China	EasternAsia	Asia	2011.86	Dom-ans
H5N2_Avian_AB753186_A/Eurasian_Woodcock/Vietnam/8/2007|2007.871	AB753186	Avian	H5N2	H5	N2	Viet Nam	SouthEasternAsia	Asia	2007.871	Wild-other
H6N8_Avian_CY109611_A/duck/Guangxi/1330/2007|2007.285	CY109611	Avian	H6N8	H6	N8	China	EasternAsia	Asia	2007.285	Dom-ans
H6N8_Avian_CY109603_A/duck/Guangxi/890/2007|2007.200	CY109603	Avian	H6N8	H6	N8	China	EasternAsia	Asia	2007.2	Dom-ans
H11N9_Avian_CY060191_A/common_teal/Netherlands/9/2000|2000.904	CY060191	Avian	H11N9	H11	N9	Netherlands	WesternEurope	Europe	2000.904	Wild-ans-long
H2N2_Avian_CY121962_A/white-fronted_goose/Netherlands/22/1999|1999.500	CY121962	Avian	H2N2	H2	N2	Netherlands	WesternEurope	Europe	1999.5	Wild-ans-long
H6N8_Avian_CY041373_A/common_teal/Netherlands/2/2005|2005.500	CY041373	Avian	H6N8	H6	N8	Netherlands	WesternEurope	Europe	2005.5	Wild-ans-long
H9N1_Avian_CY185524_A/black-headed_gull/Georgia/2/2011|2011.296	CY185524	Avian	H9N1	H9	N1	Georgia	WesternAsia	Asia	2011.296	Wild-other
H11N1_Avian_CY185412_A/black-headed_gull/Republic_of_Georgia/1/2010|2010.052	CY185412	Avian	H11N1	H11	N1	Georgia	WesternAsia	Asia	2010.052	Wild-other
H2N7_Avian_CY185652_A/black-headed_gull/Republic_of_Georgia/7/2012|2012.060	CY185652	Avian	H2N7	H2	N7	Georgia	WesternAsia	Asia	2012.06	Wild-other
H9N2_Avian_CY093097_A/quail/Lebanon/273/2010|2010.619	CY093097	Avian	H9N2	H9	N2	Lebanon	WesternAsia	Asia	2010.619	Dom-gal
H6N2_Avian_CY185404_A/common_coot/Republic_of_Georgia/1/2010|2010.055	CY185404	Avian	H6N2	H6	N2	Georgia	WesternAsia	Asia	2010.055	Wild-other
H14N3_Avian_KX602669_A/goose/Karachi/NARC-13N-969/2014|2014.005	KX602669	Avian	H14N3	H14	N3	Pakistan	SouthernAsia	Asia	2014.005	Dom-ans
H4N6_Avian_MF693943_A/domestic_duck/Georgia/5/2016|2016.671	MF693943	Avian	H4N6	H4	N6	Georgia	WesternAsia	Asia	2016.671	Dom-ans
H4N6_Avian_MF694065_A/domestic_duck/Georgia/6/2016|2016.690	MF694065	Avian	H4N6	H4	N6	Georgia	WesternAsia	Asia	2016.69	Dom-ans
H5N7_Avian_MF362104_A/Duck/Dongting/D76-1/2016|2016.989	MF362104	Avian	H5N7	H5	N7	China	EasternAsia	Asia	2016.989	Dom-ans
H5N3_Avian_KT327412_A/Bulbul/Taiwan/01156/2015|2015.038	KT327412	Avian	H5N3	H5	N3	Taiwan	EasternAsia	Asia	2015.038	Wild-other
H5N3_Avian_KT327374_A/goose/Taiwan/01042/2015|2015.030	KT327374	Avian	H5N3	H5	N3	Taiwan	EasternAsia	Asia	2015.03	Dom-ans
H5N3_Avian_KU646902_A/goose/Taiwan/01038/2015|2015.030	KU646902	Avian	H5N3	H5	N3	Taiwan	EasternAsia	Asia	2015.03	Dom-ans
H5N3_Avian_KU646910_A/chicken/Taiwan/01174/2015|2015.041	KU646910	Avian	H5N3	H5	N3	Taiwan	EasternAsia	Asia	2015.041	Dom-gal
H2N5_Avian_CY185620_A/black-headed_gull/Republic_of_Georgia/9/2012|2012.142	CY185620	Avian	H2N5	H2	N5	Georgia	WesternAsia	Asia	2012.142	Wild-other
H3N2_Avian_KU158914_A/duck/Hebei/B1647-1/2011|2011.500	KU158914	Avian	H3N2	H3	N2	China	EasternAsia	Asia	2011.5	Dom-ans
H3N8_Avian_KU158909_A/duck/Shanghai/120-1/2009|2009.500	KU158909	Avian	H3N8	H3	N8	China	EasternAsia	Asia	2009.5	Dom-ans
H10N8_Avian_KU921403_A/duck/Shanghai/602/2009|2009.953	KU921403	Avian	H10N8	H10	N8	China	EasternAsia	Asia	2009.953	Dom-ans
H6N5_Avian_KT266909_A/duck/Guangxi/052/2010|2010.093	KT266909	Avian	H6N5	H6	N5	China	EasternAsia	Asia	2010.093	Dom-ans
H4N6_Avian_KU160948_A/duck/Henan/S4179/2009|2009.921	KU160948	Avian	H4N6	H4	N6	China	EasternAsia	Asia	2009.921	Dom-ans
H4N6_Avian_KU160988_A/duck/Hunan/S1166/2010|2010.167	KU160988	Avian	H4N6	H4	N6	China	EasternAsia	Asia	2010.167	Dom-ans
H3N2_Avian_AB746483_A/duck/Vietnam/LBM12/2011|2011.718	AB746483	Avian	H3N2	H3	N2	Viet Nam	SouthEasternAsia	Asia	2011.718	Dom-ans
H4N6_Avian_AB746475_A/duck/Vietnam/LBM1/2011|2011.718	AB746475	Avian	H4N6	H4	N6	Viet Nam	SouthEasternAsia	Asia	2011.718	Dom-ans
H3N2_Avian_LC028105_A/muscovy_duck/Vietnam/LBM115/2012|2012.523	LC028105	Avian	H3N2	H3	N2	Viet Nam	SouthEasternAsia	Asia	2012.523	Dom-ans
H3N2_Avian_LC028081_A/duck/Vietnam/LBM48/2011|2011.890	LC028081	Avian	H3N2	H3	N2	Viet Nam	SouthEasternAsia	Asia	2011.89	Dom-ans
H10N7_Avian_KP285894_A/migratory_duck/Jiangxi/33038/2013|2013.953	KP285894	Avian	H10N7	H10	N7	China	EasternAsia	Asia	2013.953	Wild-ans-long
H10N7_Avian_KP285910_A/migratory_duck/Jiangxi/33195/2013|2013.953	KP285910	Avian	H10N7	H10	N7	China	EasternAsia	Asia	2013.953	Wild-ans-long
H7N7_Avian_KP417120_A/wild_bird/Jiangxi/35982/2013|2013.953	KP417120	Avian	H7N7	H7	N7	China	EasternAsia	Asia	2013.953	Wild-other
H7N7_Avian_KP417104_A/wild_bird/Jiangxi/34458/2013|2013.953	KP417104	Avian	H7N7	H7	N7	China	EasternAsia	Asia	2013.953	Wild-other
H10N3_Avian_KP286134_A/duck/Jiangxi/33663/2013|2013.953	KP286134	Avian	H10N3	H10	N3	China	EasternAsia	Asia	2013.953	Dom-ans
H10N3_Avian_KP286182_A/duck/Jiangxi/33757/2013|2013.953	KP286182	Avian	H10N3	H10	N3	China	EasternAsia	Asia	2013.953	Dom-ans
H4N1_Avian_LC349304_A/duck/Mongolia/202/2013|2013.666	LC349304	Avian	H4N1	H4	N1	Mongolia	EasternAsia	Asia	2013.666	Dom-ans
H3N1_Avian_LC367443_A/duck/Mongolia/62/2013|2013.666	LC367443	Avian	H3N1	H3	N1	Mongolia	EasternAsia	Asia	2013.666	Dom-ans
H1N2_Avian_KJ907488_A/black-necked_crane/Zhaotong/ZT-12/2013|2013.874	KJ907488	Avian	H1N2	H1	N2	China	EasternAsia	Asia	2013.874	Wild-other
H6N1_Avian_KY635672_A/duck/Bangladesh/25767/2015|2015.523	KY635672	Avian	H6N1	H6	N1	Bangladesh	SouthernAsia	Asia	2015.523	Dom-ans
H4N6_Avian_MH135338_A/duck/Bangladesh/33676/2017|2017.740	MH135338	Avian	H4N6	H4	N6	Bangladesh	SouthernAsia	Asia	2017.74	Dom-ans
H11N1_Avian_MF694251_A/common_teal/Netherlands/1/2015|2015.742	MF694251	Avian	H11N1	H11	N1	Netherlands	WesternEurope	Europe	2015.742	Wild-ans-long
H10N3_Avian_LC121357_A/duck/Mongolia/326/2015|2015.663	LC121357	Avian	H10N3	H10	N3	Mongolia	EasternAsia	Asia	2015.663	Dom-ans
H1N2_Avian_LC121277_A/duck/Mongolia/154/2015|2015.660	LC121277	Avian	H1N2	H1	N2	Mongolia	EasternAsia	Asia	2015.66	Dom-ans
H3N8_Avian_AB569496_A/duck/Zambia/04/2008|2008.452	AB569496	Avian	H3N8	H3	N8	Zambia	EasternAfrica	Africa	2008.452	Dom-ans
H16N3_Avian_GQ907297_A/black_headed_gull/Mongolia/1756/2006|2006.685	GQ907297	Avian	H16N3	H16	N3	Mongolia	EasternAsia	Asia	2006.685	Wild-other
H13N6_Avian_GQ907305_A/black_headed_gull/Mongolia/1766/2006|2006.685	GQ907305	Avian	H13N6	H13	N6	Mongolia	EasternAsia	Asia	2006.685	Wild-other
H10N7_Avian_CY185452_A/domestic_duck/Republic_of_Georgia/1/2010|2010.321	CY185452	Avian	H10N7	H10	N7	Georgia	WesternAsia	Asia	2010.321	Dom-ans
H11N2_Avian_JX499151_A/chicken/Nanjing/908/2009|2009.162	JX499151	Avian	H11N2	H11	N2	China	EasternAsia	Asia	2009.162	Dom-gal
H9N3_Avian_CY185548_A/black-headed_gull/Republic_of_Georgia/8/2011|2011.329	CY185548	Avian	H9N3	H9	N3	Georgia	WesternAsia	Asia	2011.329	Wild-other
H9N3_Avian_CY185564_A/Mediterranean_gull/Georgia/1/2011|2011.332	CY185564	Avian	H9N3	H9	N3	Georgia	WesternAsia	Asia	2011.332	Wild-other
H11N2_Avian_CY138140_A/lesser_black-backed_gull/Iceland/145/2010|2010.389	CY138140	Avian	H11N2	H11	N2	Iceland	NorthernEurope	Europe	2010.389	Wild-other
H11N9_Avian_MF148134_A/black-headed_gull/Netherlands/40/2009|2009.885	MF148134	Avian	H11N9	H11	N9	Netherlands	WesternEurope	Europe	2009.885	Wild-other
H4N6_Avian_KX228219_A/chicken/Wales/600-020823/2014|2014.477	KX228219	Avian	H4N6	H4	N6	United Kingdom	NorthernEurope	Europe	2014.477	Dom-gal
H10N8_Avian_KP862022_A/duck/Hunan/S1496/2011|2011.170	KP862022	Avian	H10N8	H10	N8	China	EasternAsia	Asia	2011.17	Dom-ans
H3N2_Avian_JX286594_A/duck/Shanghai/C84/2009|2009.162	JX286594	Avian	H3N2	H3	N2	China	EasternAsia	Asia	2009.162	Dom-ans
H7N6_Avian_KP418023_A/chicken/Jiangxi/14535/2014|2014.299	KP418023	Avian	H7N6	H7	N6	China	EasternAsia	Asia	2014.299	Dom-gal
H7N6_Avian_KP417954_A/chicken/Jiangxi/14501/2014|2014.299	KP417954	Avian	H7N6	H7	N6	China	EasternAsia	Asia	2014.299	Dom-gal
H7N9_Avian_KP418201_A/chicken/Shantou/4816/2014|2014.553	KP418201	Avian	H7N9	H7	N9	China	EasternAsia	Asia	2014.553	Dom-gal
H9N2_Avian_KP415367_A/chicken/Wenzhou/3293/2013|2013.808	KP415367	Avian	H9N2	H9	N2	China	EasternAsia	Asia	2013.808	Dom-gal
H7N9_Avian_KP413975_A/silkie_chicken/Shaoxing/5130/2013|2013.822	KP413975	Avian	H7N9	H7	N9	China	EasternAsia	Asia	2013.822	Dom-gal
H9N2_Avian_KP417195_A/chicken/Shaoxing/5088/2013|2013.822	KP417195	Avian	H9N2	H9	N2	China	EasternAsia	Asia	2013.822	Dom-gal
H9N2_Avian_KU042348_A/chicken/Zhejiang/3C22/2013|2013.868	KU042348	Avian	H9N2	H9	N2	China	EasternAsia	Asia	2013.868	Dom-gal
H7N9_Avian_KP455979_A/goose/Jiangsu/1027/2013|2013.260	KP455979	Avian	H7N9	H7	N9	China	EasternAsia	Asia	2013.26	Dom-ans
H7N9_Avian_KP414015_A/chicken/Shaoxing/5224/2013|2013.822	KP414015	Avian	H7N9	H7	N9	China	EasternAsia	Asia	2013.822	Dom-gal
H9N2_Avian_KP415350_A/chicken/Ningbo/2929/2013|2013.800	KP415350	Avian	H9N2	H9	N2	China	EasternAsia	Asia	2013.8	Dom-gal
H7N9_Avian_KP413751_A/chicken/Huzhou/3802/2013|2013.811	KP413751	Avian	H7N9	H7	N9	China	EasternAsia	Asia	2013.811	Dom-gal
H7N9_Avian_KP413735_A/chicken/Huzhou/3765/2013|2013.811	KP413735	Avian	H7N9	H7	N9	China	EasternAsia	Asia	2013.811	Dom-gal
H7N9_Avian_KP415148_A/chicken/Jiangxi/10964/2014|2014.132	KP415148	Avian	H7N9	H7	N9	China	EasternAsia	Asia	2014.132	Dom-gal
H7N2_Avian_KM054799_A/chicken/Jilin/SD020/2014|2014.148	KM054799	Avian	H7N2	H7	N2	China	EasternAsia	Asia	2014.148	Dom-gal
H7N9_Human_KM374043_A/Zhejiang/LS01/2014|2014.104	KM374043	Human	H7N9	H7	N9	China	EasternAsia	Asia	2014.104	Human
H9N2_Avian_KP417160_A/chicken/Jiaxing/4713/2013|2013.816	KP417160	Avian	H9N2	H9	N2	China	EasternAsia	Asia	2013.816	Dom-gal
H7N9_Avian_MF630398_A/chicken/Zhejiang/S4071/2013|2013.934	MF630398	Avian	H7N9	H7	N9	China	EasternAsia	Asia	2013.934	Dom-gal
H9N2_Avian_KT449639_A/chicken/Qingdao/008/2014|2014.025	KT449639	Avian	H9N2	H9	N2	China	EasternAsia	Asia	2014.025	Dom-gal
H9N2_Avian_KT449649_A/chicken/Qingdao/018/2014|2014.025	KT449649	Avian	H9N2	H9	N2	China	EasternAsia	Asia	2014.025	Dom-gal
H7N9_Human_KM244520_A/Taiwan/4-CGMH2/2014|2014.310	KM244520	Human	H7N9	H7	N9	Taiwan	EasternAsia	Asia	2014.31	Human
H7N9_Human_KM244512_A/Taiwan/4-CGMH1/2014|2014.310	KM244512	Human	H7N9	H7	N9	Taiwan	EasternAsia	Asia	2014.31	Human
H9N2_Avian_KP404006_A/chicken/Shanghai/015/2014|2014.515	KP404006	Avian	H9N2	H9	N2	China	EasternAsia	Asia	2014.515	Dom-gal
H5N6_Avian_KX638417_A/oriental_magpie_robin/HK/6154/2015|2015.326	KX638417	Avian	H5N6	H5	N6	Hong Kong	EasternAsia	Asia	2015.326	Wild-other
H7N9_Avian_KP418095_A/chicken/Jiangxi/15044/2014|2014.318	KP418095	Avian	H7N9	H7	N9	China	EasternAsia	Asia	2014.318	Dom-gal
H9N2_Avian_KU042584_A/pigeon/Zhejiang/77037/2014|2014.512	KU042584	Avian	H9N2	H9	N2	China	EasternAsia	Asia	2014.512	Wild-other
H9N2_Avian_KU042585_A/pigeon/Zhejiang/727044/2014|2014.567	KU042585	Avian	H9N2	H9	N2	China	EasternAsia	Asia	2014.567	Wild-other
H9N2_Avian_KU143412_A/chicken/Taizhou/TZJF05/2015|2015.038	KU143412	Avian	H9N2	H9	N2	China	EasternAsia	Asia	2015.038	Dom-gal
H7N9_Avian_MF630382_A/chicken/Zhejiang/S4017/2013|2013.934	MF630382	Avian	H7N9	H7	N9	China	EasternAsia	Asia	2013.934	Dom-gal
H9N2_Avian_KU042583_A/duck/Zhejiang/727036/2014|2014.567	KU042583	Avian	H9N2	H9	N2	China	EasternAsia	Asia	2014.567	Dom-ans
H7N9_Avian_KP418552_A/chicken/Zhangzhou/8585/2014|2014.474	KP418552	Avian	H7N9	H7	N9	China	EasternAsia	Asia	2014.474	Dom-gal
H7N9_Avian_KP418560_A/chicken/Zhangzhou/8829/2014|2014.493	KP418560	Avian	H7N9	H7	N9	China	EasternAsia	Asia	2014.493	Dom-gal
H9N2_Avian_KF259957_A/chicken/Wenzhou/606/2013|2013.500	KF259957	Avian	H9N2	H9	N2	China	EasternAsia	Asia	2013.5	Dom-gal
H9N2_Avian_KF500980_A/chicken/Shanghai/020/2013|2013.285	KF500980	Avian	H9N2	H9	N2	China	EasternAsia	Asia	2013.285	Dom-gal
H9N2_Avian_KM609714_A/chicken/Beijing/16/2013|2013.225	KM609714	Avian	H9N2	H9	N2	China	EasternAsia	Asia	2013.225	Dom-gal
H9N2_Avian_KP415172_A/chicken/Qingdao/2144/2013|2013.805	KP415172	Avian	H9N2	H9	N2	China	EasternAsia	Asia	2013.805	Dom-gal
H9N2_Avian_KP417128_A/chicken/Huzhou/3892/2013|2013.811	KP417128	Avian	H9N2	H9	N2	China	EasternAsia	Asia	2013.811	Dom-gal
H9N2_Avian_KJ128365_A/pigeon/Shanghai/JC1/2013|2013.285	KJ128365	Avian	H9N2	H9	N2	China	EasternAsia	Asia	2013.285	Wild-other
H9N2_Avian_KP415277_A/chicken/Jinan/4225/2013|2013.825	KP415277	Avian	H9N2	H9	N2	China	EasternAsia	Asia	2013.825	Dom-gal
H9N2_Avian_KP415269_A/chicken/Jinan/3952/2013|2013.825	KP415269	Avian	H9N2	H9	N2	China	EasternAsia	Asia	2013.825	Dom-gal
H9N2_Avian_KM245332_A/Anthropoides_virgo/Baicheng/219/2013|2013.162	KM245332	Avian	H9N2	H9	N2	China	EasternAsia	Asia	2013.162	Wild-other
H9N2_Avian_KM609701_A/chicken/Shandong/qd0107/2013|2013.016	KM609701	Avian	H9N2	H9	N2	China	EasternAsia	Asia	2013.016	Dom-gal
H7N9_Avian_KF042082_A/pigeon/Zhejiang/P2/2013|2013.285	KF042082	Avian	H7N9	H7	N9	China	EasternAsia	Asia	2013.285	Wild-other
H9N2_Avian_KX598648_A/chicken/Fujian/SIC16/2014|2014.500	KX598648	Avian	H9N2	H9	N2	China	EasternAsia	Asia	2014.5	Dom-gal
H7N9_Human_KJ411978_A/Shanghai/01/2014|2014.005	KJ411978	Human	H7N9	H7	N9	China	EasternAsia	Asia	2014.005	Human
H7N9_Human_KJ195798_A/Shanghai/PD-02/2014|2014.044	KJ195798	Human	H7N9	H7	N9	China	EasternAsia	Asia	2014.044	Human
H7N9_Avian_MF630198_A/chicken/Henan/S1425/2014|2014.425	MF630198	Avian	H7N9	H7	N9	China	EasternAsia	Asia	2014.425	Dom-gal
H9N9_Avian_KJ938651_A/chicken/Changzhou/C08/2013|2013.967	KJ938651	Avian	H9N9	H9	N9	China	EasternAsia	Asia	2013.967	Dom-gal
H7N9_Avian_MF630222_A/chicken/Hunan/SD017/2014|2014.132	MF630222	Avian	H7N9	H7	N9	China	EasternAsia	Asia	2014.132	Dom-gal
H7N9_Avian_MF630478_A/duck/Jiangsu/S1181/2014|2014.364	MF630478	Avian	H7N9	H7	N9	China	EasternAsia	Asia	2014.364	Dom-ans
H7N9_Avian_KU143420_A/chicken/Wenzhou/WZTSLG02/2015|2015.123	KU143420	Avian	H7N9	H7	N9	China	EasternAsia	Asia	2015.123	Dom-gal
H7N9_Avian_KY751136_A/chicken/Jiangsu/JT123/2015|2015.203	KY751136	Avian	H7N9	H7	N9	China	EasternAsia	Asia	2015.203	Dom-gal
H7N9_Avian_MF630342_A/chicken/Xinjiang/SD033/2014|2014.921	MF630342	Avian	H7N9	H7	N9	China	EasternAsia	Asia	2014.921	Dom-gal
H7N9_Avian_MF630350_A/chicken/Xinjiang/SD036/2014|2014.921	MF630350	Avian	H7N9	H7	N9	China	EasternAsia	Asia	2014.921	Dom-gal
H7N9_Human_KR351276_A/Quzhou/2/2015|2015.307	KR351276	Human	H7N9	H7	N9	China	EasternAsia	Asia	2015.307	Human
H7N9_Human_KR351268_A/Quzhou/1/2015|2015.312	KR351268	Human	H7N9	H7	N9	China	EasternAsia	Asia	2015.312	Human
H7N9_Avian_MF630358_A/chicken/Zhejiang/S1074/2016|2016.353	MF630358	Avian	H7N9	H7	N9	China	EasternAsia	Asia	2016.353	Dom-gal
H9N2_Avian_KX867842_A/chicken/Jiangsu/JS4539/2014|2014.466	KX867842	Avian	H9N2	H9	N2	China	EasternAsia	Asia	2014.466	Dom-gal
H7N9_Human_KY286428_A/Fujian/S03/2015|2015.060	KY286428	Human	H7N9	H7	N9	China	EasternAsia	Asia	2015.06	Human
H7N9_Avian_MF630286_A/chicken/Jiangxi/S10017/2015|2015.225	MF630286	Avian	H7N9	H7	N9	China	EasternAsia	Asia	2015.225	Dom-gal
H7N9_Avian_MF630102_A/chicken/Guangdong/SD027/2015|2015.197	MF630102	Avian	H7N9	H7	N9	China	EasternAsia	Asia	2015.197	Dom-gal
H9N2_Avian_KP415188_A/chicken/Yantai/2303/2013|2013.800	KP415188	Avian	H9N2	H9	N2	China	EasternAsia	Asia	2013.8	Dom-gal
H9N2_Avian_KP415180_A/chicken/Yantai/2243/2013|2013.800	KP415180	Avian	H9N2	H9	N2	China	EasternAsia	Asia	2013.8	Dom-gal
H9N2_Avian_KM609715_A/chicken/Beijing/1115/2013|2013.871	KM609715	Avian	H9N2	H9	N2	China	EasternAsia	Asia	2013.871	Dom-gal
H9N2_Avian_KM054791_A/chicken/Jilin/SD001/2014|2014.148	KM054791	Avian	H9N2	H9	N2	China	EasternAsia	Asia	2014.148	Dom-gal
H7N9_Human_KP058487_A/Shanghai/Mix1/2014|2014.005	KP058487	Human	H7N9	H7	N9	China	EasternAsia	Asia	2014.005	Human
H9N2_Avian_MG280696_A/chicken/Jiangsu/TM71/2014|2014.033	MG280696	Avian	H9N2	H9	N2	China	EasternAsia	Asia	2014.033	Dom-gal
H9N2_Avian_KP415383_A/chicken/Huzhou/3801/2013|2013.811	KP415383	Avian	H9N2	H9	N2	China	EasternAsia	Asia	2013.811	Dom-gal
H9N2_Avian_KP415342_A/chicken/Ningbo/2727/2013|2013.800	KP415342	Avian	H9N2	H9	N2	China	EasternAsia	Asia	2013.8	Dom-gal
H7N9_Avian_KP413941_A/chicken/Jiaxing/4490/2013|2013.814	KP413941	Avian	H7N9	H7	N9	China	EasternAsia	Asia	2013.814	Dom-gal
H7N9_Avian_MF630326_A/chicken/Ningxia/S1152/2014|2014.370	MF630326	Avian	H7N9	H7	N9	China	EasternAsia	Asia	2014.37	Dom-gal
H9N2_Avian_MG063466_A/chicken/Guangdong/GD1601/2016|2016.200	MG063466	Avian	H9N2	H9	N2	China	EasternAsia	Asia	2016.2	Dom-gal
H9N2_Avian_KY794612_A/chicken/Guangdong/835/2016|2016.123	KY794612	Avian	H9N2	H9	N2	China	EasternAsia	Asia	2016.123	Dom-gal
H7N9_Avian_KJ549787_A/chicken/Shanghai/PD-CN-02/2014|2014.055	KJ549787	Avian	H7N9	H7	N9	China	EasternAsia	Asia	2014.055	Dom-gal
H7N9_Avian_KX215930_A/chicken/Huaian/003/2015|2015.096	KX215930	Avian	H7N9	H7	N9	China	EasternAsia	Asia	2015.096	Dom-gal
H7N9_Human_KX215936_A/Huaian/062/2014|2014.121	KX215936	Human	H7N9	H7	N9	China	EasternAsia	Asia	2014.121	Human
H7N9_Human_KX215935_A/Huaian/002/2015|2015.090	KX215935	Human	H7N9	H7	N9	China	EasternAsia	Asia	2015.09	Human
H7N9_Avian_MF630278_A/chicken/Jiangsu/SD012/2015|2015.044	MF630278	Avian	H7N9	H7	N9	China	EasternAsia	Asia	2015.044	Dom-gal
H7N9_Avian_KU143419_A/chicken/Taizhou/TZJF02/2015|2015.038	KU143419	Avian	H7N9	H7	N9	China	EasternAsia	Asia	2015.038	Dom-gal
H9N2_Avian_KU143413_A/chicken/Wuhan/JXQL01/2015|2015.038	KU143413	Avian	H9N2	H9	N2	China	EasternAsia	Asia	2015.038	Dom-gal
H7N9_Avian_KU143418_A/chicken/Wenzhou/RAQL18/2015|2015.038	KU143418	Avian	H7N9	H7	N9	China	EasternAsia	Asia	2015.038	Dom-gal
H7N9_Avian_KU143422_A/duck/Wenzhou/YJYF24/2015|2015.038	KU143422	Avian	H7N9	H7	N9	China	EasternAsia	Asia	2015.038	Dom-ans
H7N9_Avian_KU143417_A/duck/Wenzhou/RAQL10/2015|2015.038	KU143417	Avian	H7N9	H7	N9	China	EasternAsia	Asia	2015.038	Dom-ans
H7N9_Avian_MF630390_A/chicken/Zhejiang/S4060/2014|2014.899	MF630390	Avian	H7N9	H7	N9	China	EasternAsia	Asia	2014.899	Dom-gal
H9N2_Avian_KX598679_A/chicken/Jiangsu/SIC11/2013|2013.285	KX598679	Avian	H9N2	H9	N2	China	EasternAsia	Asia	2013.285	Dom-gal
H7N9_Human_KX215934_A/Huaian/001/2015|2015.060	KX215934	Human	H7N9	H7	N9	China	EasternAsia	Asia	2015.06	Human
H7N9_Avian_KX215931_A/chicken/Huaian/007/2014|2014.038	KX215931	Avian	H7N9	H7	N9	China	EasternAsia	Asia	2014.038	Dom-gal
H7N9_Human_KX215929_A/Huaian/083/2014|2014.400	KX215929	Human	H7N9	H7	N9	China	EasternAsia	Asia	2014.4	Human
H9N2_Avian_KU143410_A/chicken/Wenzhou/YHQL04/2014|2014.953	KU143410	Avian	H9N2	H9	N2	China	EasternAsia	Asia	2014.953	Dom-gal
H9N2_Avian_KP285350_A/chicken/Jiangxi/1202/2014|2014.011	KP285350	Avian	H9N2	H9	N2	China	EasternAsia	Asia	2014.011	Dom-gal
H5N6_Avian_KY415758_A/chicken/Hubei/ZYSJF38/2016|2016.140	KY415758	Avian	H5N6	H5	N6	China	EasternAsia	Asia	2016.14	Dom-gal
H5N6_Avian_KY415756_A/chicken/Hubei/ZYSJF16/2016|2016.140	KY415756	Avian	H5N6	H5	N6	China	EasternAsia	Asia	2016.14	Dom-gal
H5N6_Avian_KY005872_A/chicken/Henan/YB0597/2016|2016.200	KY005872	Avian	H5N6	H5	N6	China	EasternAsia	Asia	2016.2	Dom-gal
H7N6_Avian_KY056297_A/chicken/Zhejiang/233/2016|2016.082	KY056297	Avian	H7N6	H7	N6	China	EasternAsia	Asia	2016.082	Dom-gal
H5N6_Avian_KY005864_A/chicken/Anhui/MZ34/2016|2016.123	KY005864	Avian	H5N6	H5	N6	China	EasternAsia	Asia	2016.123	Dom-gal
H5N6_Avian_KY005856_A/chicken/Anhui/MZ33/2016|2016.123	KY005856	Avian	H5N6	H5	N6	China	EasternAsia	Asia	2016.123	Dom-gal
H5N6_Avian_MF960015_A/chicken/Guangdong/GD1602/2016|2016.219	MF960015	Avian	H5N6	H5	N6	China	EasternAsia	Asia	2016.219	Dom-gal
H5N6_Avian_KY415764_A/chicken/Taishun/TS90/2016|2016.134	KY415764	Avian	H5N6	H5	N6	China	EasternAsia	Asia	2016.134	Dom-gal
H5N6_Avian_KY415765_A/chicken/Taishun/TS2/2016|2016.134	KY415765	Avian	H5N6	H5	N6	China	EasternAsia	Asia	2016.134	Dom-gal
H7N9_Avian_KY751139_A/chicken/Anhui/AH275/2015|2015.247	KY751139	Avian	H7N9	H7	N9	China	EasternAsia	Asia	2015.247	Dom-gal
H7N9_Avian_KY751137_A/chicken/Anhui/AH271/2015|2015.227	KY751137	Avian	H7N9	H7	N9	China	EasternAsia	Asia	2015.227	Dom-gal
H7N9_Avian_KY751145_A/chicken/Shandong/SD69/2015|2015.203	KY751145	Avian	H7N9	H7	N9	China	EasternAsia	Asia	2015.203	Dom-gal
H9N2_Avian_MG051189_A/chicken/Anhui/AH326/2016|2016.219	MG051189	Avian	H9N2	H9	N2	China	EasternAsia	Asia	2016.219	Dom-gal
H9N2_Avian_KX598681_A/chicken/Jiangsu/SIC42/2015|2015.285	KX598681	Avian	H9N2	H9	N2	China	EasternAsia	Asia	2015.285	Dom-gal
H9N2_Avian_KX867834_A/chicken/Anhui/AH120/2015|2015.562	KX867834	Avian	H9N2	H9	N2	China	EasternAsia	Asia	2015.562	Dom-gal
H7N9_Avian_KY751142_A/chicken/Zhejiang/JX158/2015|2015.337	KY751142	Avian	H7N9	H7	N9	China	EasternAsia	Asia	2015.337	Dom-gal
H9N2_Avian_KU042586_A/chicken/Zhejiang/3C9/2014|2014.271	KU042586	Avian	H9N2	H9	N2	China	EasternAsia	Asia	2014.271	Dom-gal
H7N9_Avian_KY751159_A/chicken/Guangdong/GD20/2017|2017.014	KY751159	Avian	H7N9	H7	N9	China	EasternAsia	Asia	2017.014	Dom-gal
H7N9_Avian_KY751157_A/chicken/Guangdong/GD15/2016|2016.022	KY751157	Avian	H7N9	H7	N9	China	EasternAsia	Asia	2016.022	Dom-gal
H7N9_Avian_MF630038_A/chicken/Guangdong/SD008/2017|2017.022	MF630038	Avian	H7N9	H7	N9	China	EasternAsia	Asia	2017.022	Dom-gal
H7N9_Avian_MF319557_A/chicken/Heinan/ZZ01/2017|2017.310	MF319557	Avian	H7N9	H7	N9	China	EasternAsia	Asia	2017.31	Dom-gal
H7N9_Avian_LC315924_A/duck/Japan/AQ-HE29-22/2017|2017.474	LC315924	Avian	H7N9	H7	N9	Japan	EasternAsia	Asia	2017.474	Dom-ans
H7N9_Avian_MF630190_A/chicken/Hebei/S1257/2016|2016.318	MF630190	Avian	H7N9	H7	N9	China	EasternAsia	Asia	2016.318	Dom-gal
H7N9_Avian_KY415773_A/chicken/Ganzhou/GZ79/2016|2016.071	KY415773	Avian	H7N9	H7	N9	China	EasternAsia	Asia	2016.071	Dom-gal
H7N9_Avian_MF630486_A/duck/Jiangsu/S1220/2016|2016.364	MF630486	Avian	H7N9	H7	N9	China	EasternAsia	Asia	2016.364	Dom-ans
H7N9_Avian_KY751154_A/chicken/Liaoning/LN1/2016|2016.022	KY751154	Avian	H7N9	H7	N9	China	EasternAsia	Asia	2016.022	Dom-gal
H7N9_Avian_MF630206_A/chicken/Hunan/S12753/2016|2016.378	MF630206	Avian	H7N9	H7	N9	China	EasternAsia	Asia	2016.378	Dom-gal
H7N9_Avian_KY751149_A/chicken/Jiangsu/JS11/2016|2016.323	KY751149	Avian	H7N9	H7	N9	China	EasternAsia	Asia	2016.323	Dom-gal
H7N9_Avian_KY751148_A/chicken/Shandong/SD183/2016|2016.222	KY751148	Avian	H7N9	H7	N9	China	EasternAsia	Asia	2016.222	Dom-gal
H9N2_Avian_LC208513_A/duck/Japan/AQ-HE28/2015|2015.458	LC208513	Avian	H9N2	H9	N2	Japan	EasternAsia	Asia	2015.458	Dom-ans
H9N2_Avian_KX598678_A/chicken/Zhejiang/SIC40/2015|2015.038	KX598678	Avian	H9N2	H9	N2	China	EasternAsia	Asia	2015.038	Dom-gal
H9N2_Avian_KU720449_A/chicken/Shanghai/06/2015|2015.367	KU720449	Avian	H9N2	H9	N2	China	EasternAsia	Asia	2015.367	Dom-gal
H7N9_Avian_MF630366_A/chicken/Zhejiang/S1190/2015|2015.225	MF630366	Avian	H7N9	H7	N9	China	EasternAsia	Asia	2015.225	Dom-gal
H9N2_Avian_KU042595_A/chicken/Zhejiang/925018/2014|2014.732	KU042595	Avian	H9N2	H9	N2	China	EasternAsia	Asia	2014.732	Dom-gal
H7N9_Human_KF997833_A/Shanghai/5190T/2013|2013.367	KF997833	Human	H7N9	H7	N9	China	EasternAsia	Asia	2013.367	Human
H9N2_Avian_KJ726712_A/wild_chicken/Shanghai/C1/2014|2014.200	KJ726712	Avian	H9N2	H9	N2	China	EasternAsia	Asia	2014.2	Wild-other
H7N9_Avian_KJ508891_A/tree_sparrow/Shanghai/01/2013|2013.351	KJ508891	Avian	H7N9	H7	N9	China	EasternAsia	Asia	2013.351	Wild-other
H7N9_Avian_CY147165_A/homing_pigeon/Jiangsu/SD184/2013|2013.299	CY147165	Avian	H7N9	H7	N9	China	EasternAsia	Asia	2013.299	Wild-other
H7N9_Human_CY187621_A/Anhui/1-DEWH730/2013|2013.500	CY187621	Human	H7N9	H7	N9	China	EasternAsia	Asia	2013.5	Human
H7N9_Human_KF007069_A/Wuxi/3/2013|2013.263	KF007069	Human	H7N9	H7	N9	China	EasternAsia	Asia	2013.263	Human
H7N9_Human_CY181556_A/Anhui/DEWH72-06/2013|2013.500	CY181556	Human	H7N9	H7	N9	China	EasternAsia	Asia	2013.5	Human
H7N9_Human_KF001510_A/Hangzhou/1/2013|2013.225	KF001510	Human	H7N9	H7	N9	China	EasternAsia	Asia	2013.225	Human
H7N9_Human_KF021598_A/Shanghai/02/2013|2013.173	KF021598	Human	H7N9	H7	N9	China	EasternAsia	Asia	2013.173	Human
H7N9_Human_KJ476642_A/Beijing/2/2013|2013.288	KJ476642	Human	H7N9	H7	N9	China	EasternAsia	Asia	2013.288	Human
H7N9_Avian_CY147181_A/pigeon/Shanghai/S1421/2013|2013.252	CY147181	Avian	H7N9	H7	N9	China	EasternAsia	Asia	2013.252	Wild-other
H7N9_Human_KJ633808_A/Zhejiang/DTID-ZJU01/2013|2013.252	KJ633808	Human	H7N9	H7	N9	China	EasternAsia	Asia	2013.252	Human
H7N9_Avian_CY147069_A/duck/Zhejiang/SC410/2013|2013.288	CY147069	Avian	H7N9	H7	N9	China	EasternAsia	Asia	2013.288	Dom-ans
H7N9_Human_KF226116_A/Jiangsu/1/2013|2013.299	KF226116	Human	H7N9	H7	N9	China	EasternAsia	Asia	2013.299	Human
H7N9_Human_KF226108_A/Jiangsu/2/2013|2013.299	KF226108	Human	H7N9	H7	N9	China	EasternAsia	Asia	2013.299	Human
H7N9_Human_KF277193_A/Nanchang/1/2013|2013.310	KF277193	Human	H7N9	H7	N9	China	EasternAsia	Asia	2013.31	Human
H7N9_Human_KF420303_A/Changsha/2/2013|2013.323	KF420303	Human	H7N9	H7	N9	China	EasternAsia	Asia	2013.323	Human
H7N9_Avian_KP414073_A/chicken/Jiangxi/12492/2013|2013.263	KP414073	Avian	H7N9	H7	N9	China	EasternAsia	Asia	2013.263	Dom-gal
H5N9_Avian_KP793728_A/chicken/Yuhang/2/2013|2013.271	KP793728	Avian	H5N9	H5	N9	China	EasternAsia	Asia	2013.271	Dom-gal
H7N9_Avian_KP414091_A/chicken/Jiangxi/12544/2013|2013.263	KP414091	Avian	H7N9	H7	N9	China	EasternAsia	Asia	2013.263	Dom-gal
H7N9_Human_KF420302_A/Changsha/1/2013|2013.219	KF420302	Human	H7N9	H7	N9	China	EasternAsia	Asia	2013.219	Human
H7N9_Avian_CY146965_A/chicken/Shanghai/S1055/2013|2013.252	CY146965	Avian	H7N9	H7	N9	China	EasternAsia	Asia	2013.252	Dom-gal
H7N9_Avian_CY146957_A/chicken/Shanghai/S1053/2013|2013.252	CY146957	Avian	H7N9	H7	N9	China	EasternAsia	Asia	2013.252	Dom-gal
H7N9_Human_KF007141_A/Suzhou/5/2013|2013.277	KF007141	Human	H7N9	H7	N9	China	EasternAsia	Asia	2013.277	Human
H7N9_Human_KF007053_A/Nanjing/4/2013|2013.263	KF007053	Human	H7N9	H7	N9	China	EasternAsia	Asia	2013.263	Human
H7N9_Human_KF150617_A/Xuzhou/1/2013|2013.312	KF150617	Human	H7N9	H7	N9	China	EasternAsia	Asia	2013.312	Human
H7N9_Human_KF007077_A/Wuxi/4/2013|2013.263	KF007077	Human	H7N9	H7	N9	China	EasternAsia	Asia	2013.263	Human
H7N9_Avian_MF988739_A/duck/Anhui/S702/2013|2013.255	MF988739	Avian	H7N9	H7	N9	China	EasternAsia	Asia	2013.255	Dom-ans
H7N9_Avian_CY147061_A/duck/Anhui/SC702/2013|2013.288	CY147061	Avian	H7N9	H7	N9	China	EasternAsia	Asia	2013.288	Dom-ans
H7N9_Human_KJ476650_A/Beijing/3/2013|2013.288	KJ476650	Human	H7N9	H7	N9	China	EasternAsia	Asia	2013.288	Human
H9N2_Avian_KJ426354_A/chicken/Jiangsu/TM55/2013|2013.085	KJ426354	Avian	H9N2	H9	N2	China	EasternAsia	Asia	2013.085	Dom-gal
H7N9_Avian_CY146925_A/chicken/Jiangsu/SC035/2013|2013.288	CY146925	Avian	H7N9	H7	N9	China	EasternAsia	Asia	2013.288	Dom-gal
H7N9_Avian_CY146917_A/chicken/Jiangsu/S002/2013|2013.288	CY146917	Avian	H7N9	H7	N9	China	EasternAsia	Asia	2013.288	Dom-gal
H7N9_Avian_KT779614_A/duck/Wuxi/0405006/2013|2013.258	KT779614	Avian	H7N9	H7	N9	China	EasternAsia	Asia	2013.258	Dom-ans
H7N9_Avian_KM879374_A/duck/Sunan/040802G/2013|2013.285	KM879374	Avian	H7N9	H7	N9	China	EasternAsia	Asia	2013.285	Dom-ans
H7N9_Avian_KF259978_A/chicken/Rizhao/867/2013|2013.500	KF259978	Avian	H7N9	H7	N9	China	EasternAsia	Asia	2013.5	Dom-gal
H7N9_Avian_KF259980_A/chicken/Rizhao/875/2013|2013.500	KF259980	Avian	H7N9	H7	N9	China	EasternAsia	Asia	2013.5	Dom-gal
H7N9_Human_KF007117_A/Nanjing/6/2013|2013.274	KF007117	Human	H7N9	H7	N9	China	EasternAsia	Asia	2013.274	Human
H7N9_Human_KF007109_A/Suzhou/3/2013|2013.268	KF007109	Human	H7N9	H7	N9	China	EasternAsia	Asia	2013.268	Human
H7N9_Avian_CY147197_A/wild_pigeon/Jiangsu/SD001/2013|2013.290	CY147197	Avian	H7N9	H7	N9	China	EasternAsia	Asia	2013.29	Wild-other
H7N9_Avian_KJ395959_A/chicken/Guangdong/G1/2013|2013.340	KJ395959	Avian	H7N9	H7	N9	China	EasternAsia	Asia	2013.34	Dom-gal
H10N8_Avian_KP285454_A/chicken/Jiangxi/34609/2013|2013.975	KP285454	Avian	H10N8	H10	N8	China	EasternAsia	Asia	2013.975	Dom-gal
H7N9_Human_KY286420_A/Minhang/S01/2013|2013.156	KY286420	Human	H7N9	H7	N9	China	EasternAsia	Asia	2013.156	Human
H7N9_Human_KF007061_A/Zhenjiang/1/2013|2013.263	KF007061	Human	H7N9	H7	N9	China	EasternAsia	Asia	2013.263	Human
H7N9_Human_KF055465_A/Zhejiang/HZ1/2013|2013.285	KF055465	Human	H7N9	H7	N9	China	EasternAsia	Asia	2013.285	Human
H7N9_Avian_KP412425_A/chicken/Hangzhou/174/2013|2013.340	KP412425	Avian	H7N9	H7	N9	China	EasternAsia	Asia	2013.34	Dom-gal
H9N2_Avian_KP415245_A/chicken/Juxian/3387/2013|2013.814	KP415245	Avian	H9N2	H9	N2	China	EasternAsia	Asia	2013.814	Dom-gal
H9N2_Avian_KP415253_A/chicken/Juxian/3412/2013|2013.814	KP415253	Avian	H9N2	H9	N2	China	EasternAsia	Asia	2013.814	Dom-gal
H9N2_Avian_KT449647_A/duck/Qingdao/016/2014|2014.025	KT449647	Avian	H9N2	H9	N2	China	EasternAsia	Asia	2014.025	Dom-ans
H9N2_Avian_KP415314_A/silkie_chicken/Shaoxing/2471/2013|2013.800	KP415314	Avian	H9N2	H9	N2	China	EasternAsia	Asia	2013.8	Dom-gal
H9N2_Avian_KM609706_A/chicken/Liaoning/1116/2012|2012.874	KM609706	Avian	H9N2	H9	N2	China	EasternAsia	Asia	2012.874	Dom-gal
H9N2_Avian_KC464599_A/brambling/Beijing/16/2012|2012.849	KC464599	Avian	H9N2	H9	N2	China	EasternAsia	Asia	2012.849	Wild-other
H7N9_Avian_MF630294_A/chicken/Jiangxi/S10844/2015|2015.230	MF630294	Avian	H7N9	H7	N9	China	EasternAsia	Asia	2015.23	Dom-gal
H9N2_Avian_KU042311_A/pigeon/Zhejiang/P4/2013|2013.266	KU042311	Avian	H9N2	H9	N2	China	EasternAsia	Asia	2013.266	Wild-other
H9N2_Avian_KU042312_A/pigeon/Zhejiang/P5/2013|2013.266	KU042312	Avian	H9N2	H9	N2	China	EasternAsia	Asia	2013.266	Wild-other
H9N2_Avian_CY146661_A/duck/Hunan/S4111/2011|2011.860	CY146661	Avian	H9N2	H9	N2	China	EasternAsia	Asia	2011.86	Dom-ans
H9N2_Avian_KP865771_A/chicken/Zhejiang/B2013/2012|2012.918	KP865771	Avian	H9N2	H9	N2	China	EasternAsia	Asia	2012.918	Dom-gal
H9N2_Avian_KJ726710_A/chicken/Shanghai/D/2011|2011.534	KJ726710	Avian	H9N2	H9	N2	China	EasternAsia	Asia	2011.534	Dom-gal
H9N2_Avian_KM113150_A/chicken/Hunan/C3229/2012|2012.981	KM113150	Avian	H9N2	H9	N2	China	EasternAsia	Asia	2012.981	Dom-gal
H9N2_Avian_KJ426358_A/chicken/Jiangsu/YZ0657/2012|2012.419	KJ426358	Avian	H9N2	H9	N2	China	EasternAsia	Asia	2012.419	Dom-gal
H9N2_Avian_MG280617_A/chicken/Jiangsu/JT12/2011|2011.208	MG280617	Avian	H9N2	H9	N2	China	EasternAsia	Asia	2011.208	Dom-gal
H9N2_Avian_JQ356878_A/chicken/Zhejiang/329/2011|2011.200	JQ356878	Avian	H9N2	H9	N2	China	EasternAsia	Asia	2011.2	Dom-gal
H9N2_Avian_KC417055_A/chicken/Shanghai/C1/2012|2012.038	KC417055	Avian	H9N2	H9	N2	China	EasternAsia	Asia	2012.038	Dom-gal
H9N2_Avian_KM609705_A/chicken/Shaanxi/xa0414/2013|2013.282	KM609705	Avian	H9N2	H9	N2	China	EasternAsia	Asia	2013.282	Dom-gal
H9N2_Avian_KM113078_A/chicken/Hubei/SC122/2013|2013.359	KM113078	Avian	H9N2	H9	N2	China	EasternAsia	Asia	2013.359	Dom-gal
H9N2_Avian_KP865769_A/duck/Anhui/C313/2012|2012.918	KP865769	Avian	H9N2	H9	N2	China	EasternAsia	Asia	2012.918	Dom-ans
H9N2_Avian_KX598643_A/chicken/Hubei/SIC3/2012|2012.953	KX598643	Avian	H9N2	H9	N2	China	EasternAsia	Asia	2012.953	Dom-gal
H4N2_Avian_KU160972_A/duck/Hubei/S2227/2012|2012.419	KU160972	Avian	H4N2	H4	N2	China	EasternAsia	Asia	2012.419	Dom-ans
H7N9_Avian_MF629990_A/chicken/Fujian/SD005/2015|2015.044	MF629990	Avian	H7N9	H7	N9	China	EasternAsia	Asia	2015.044	Dom-gal
H7N9_Avian_MF629974_A/chicken/Fujian/S4248/2014|2014.841	MF629974	Avian	H7N9	H7	N9	China	EasternAsia	Asia	2014.841	Dom-gal
H9N2_Avian_KX598651_A/chicken/Fujian/SIC13/2013|2013.953	KX598651	Avian	H9N2	H9	N2	China	EasternAsia	Asia	2013.953	Dom-gal
H9N9_Avian_KF042151_A/chicken/Zhejiang/C11/2013|2013.200	KF042151	Avian	H9N9	H9	N9	China	EasternAsia	Asia	2013.2	Dom-gal
H7N9_Avian_KF042081_A/pigeon/Zhejiang/P1/2013|2013.285	KF042081	Avian	H7N9	H7	N9	China	EasternAsia	Asia	2013.285	Wild-other
H5N9_Avian_KP793724_A/chicken/Yuhang/1/2013|2013.271	KP793724	Avian	H5N9	H5	N9	China	EasternAsia	Asia	2013.271	Dom-gal
H9N2_Avian_KP865767_A/duck/Anhui/C652/2012|2012.918	KP865767	Avian	H9N2	H9	N2	China	EasternAsia	Asia	2012.918	Dom-ans
H9N2_Avian_KM609712_A/chicken/Hebei/0721/2013|2013.551	KM609712	Avian	H9N2	H9	N2	China	EasternAsia	Asia	2013.551	Dom-gal
H9N2_Avian_KR010420_A/common_teal/Nanji/NJ-101/2014|2014.301	KR010420	Avian	H9N2	H9	N2	China	EasternAsia	Asia	2014.301	Wild-ans-long
H7N9_Avian_KU318990_A/chicken/China/028/2014|2014.025	KU318990	Avian	H7N9	H7	N9	China	EasternAsia	Asia	2014.025	Dom-gal
H9N2_Avian_KC821159_A/chicken/Jiangsu/TS/2010|2010.915	KC821159	Avian	H9N2	H9	N2	China	EasternAsia	Asia	2010.915	Dom-gal
H9N2_Avian_KM113110_A/chicken/Yunnan/C4090/2011|2011.871	KM113110	Avian	H9N2	H9	N2	China	EasternAsia	Asia	2011.871	Dom-gal
H9N2_Avian_KC821154_A/chicken/Shandong/10/2010|2010.748	KC821154	Avian	H9N2	H9	N2	China	EasternAsia	Asia	2010.748	Dom-gal
H9N2_Avian_KM113254_A/chicken/Zhejiang/C1219/2010|2010.214	KM113254	Avian	H9N2	H9	N2	China	EasternAsia	Asia	2010.214	Dom-gal
H9N2_Avian_JN869531_A/chicken/Jiangsu/Q3/2010|2010.123	JN869531	Avian	H9N2	H9	N2	China	EasternAsia	Asia	2010.123	Dom-gal
H5N2_Avian_JQ041404_A/chicken/Hebei/1102/2010|2010.953	JQ041404	Avian	H5N2	H5	N2	China	EasternAsia	Asia	2010.953	Dom-gal
H5N2_Avian_KJ719460_A/chicken/Hebei/1102-MA/2010|2010.367	KJ719460	Avian	H5N2	H5	N2	China	EasternAsia	Asia	2010.367	Dom-gal
H9N2_Avian_KF714784_A/chicken/Hunan/12/2011|2011.921	KF714784	Avian	H9N2	H9	N2	China	EasternAsia	Asia	2011.921	Dom-gal
H9N2_Avian_KC417056_A/chicken/Shanghai/C2/2012|2012.038	KC417056	Avian	H9N2	H9	N2	China	EasternAsia	Asia	2012.038	Dom-gal
H9N2_Avian_JN869524_A/chicken/Zhejiang/Q1D4/2010|2010.123	JN869524	Avian	H9N2	H9	N2	China	EasternAsia	Asia	2010.123	Dom-gal
H9N2_Swine_KM029504_A/swine/Hong_Kong/NS943/2010|2010.225	KM029504	Swine	H9N2	H9	N2	Hong Kong	EasternAsia	Asia	2010.225	Swine
H9N2_Avian_KJ726707_A/chicken/Shanghai/A/2010|2010.452	KJ726707	Avian	H9N2	H9	N2	China	EasternAsia	Asia	2010.452	Dom-gal
H9N2_Swine_KC779054_A/swine/Shanghai/Y1/2009|2009.781	KC779054	Swine	H9N2	H9	N2	China	EasternAsia	Asia	2009.781	Swine
H9N2_Avian_KC768050_A/duck/Shanghai/C164/2009|2009.841	KC768050	Avian	H9N2	H9	N2	China	EasternAsia	Asia	2009.841	Dom-ans
H9N2_Avian_KP081534_A/chicken/Anhui/1/2008|2008.285	KP081534	Avian	H9N2	H9	N2	China	EasternAsia	Asia	2008.285	Dom-gal
H9N2_Avian_KC821157_A/chicken/Beijing/HD/2010|2010.833	KC821157	Avian	H9N2	H9	N2	China	EasternAsia	Asia	2010.833	Dom-gal
H9N2_Avian_AB836740_A/chicken/Quang_Ninh/26/2013|2013.271	AB836740	Avian	H9N2	H9	N2	Viet Nam	SouthEasternAsia	Asia	2013.271	Dom-gal
H9N2_Avian_KM113230_A/chicken/Guangxi/C1435/2012|2012.225	KM113230	Avian	H9N2	H9	N2	China	EasternAsia	Asia	2012.225	Dom-gal
H9N2_Avian_KP865758_A/chicken/Jiangsu/925/2009|2009.918	KP865758	Avian	H9N2	H9	N2	China	EasternAsia	Asia	2009.918	Dom-gal
H9N2_Avian_KP865785_A/chicken/Shanghai/441/2009|2009.918	KP865785	Avian	H9N2	H9	N2	China	EasternAsia	Asia	2009.918	Dom-gal
H9N2_Avian_KM113310_A/duck/Zhejiang/C1036/2009|2009.227	KM113310	Avian	H9N2	H9	N2	China	EasternAsia	Asia	2009.227	Dom-ans
H9N2_Avian_KP865784_A/chicken/Shanghai/340/2009|2009.918	KP865784	Avian	H9N2	H9	N2	China	EasternAsia	Asia	2009.918	Dom-gal
H9N2_Avian_KX598644_A/chicken/Hubei/SIC7/2013|2013.500	KX598644	Avian	H9N2	H9	N2	China	EasternAsia	Asia	2013.5	Dom-gal
H9N2_Avian_KC821163_A/chicken/Sichuan/02/2011|2011.085	KC821163	Avian	H9N2	H9	N2	China	EasternAsia	Asia	2011.085	Dom-gal
H9N2_Avian_KM113102_A/chicken/Hunan/C4136/2010|2010.989	KM113102	Avian	H9N2	H9	N2	China	EasternAsia	Asia	2010.989	Dom-gal
H9N2_Avian_KJ726708_A/chicken/Shanghai/B/2010|2010.619	KJ726708	Avian	H9N2	H9	N2	China	EasternAsia	Asia	2010.619	Dom-gal
H9N2_Avian_KP865772_A/duck/Zhejiang/B1995/2012|2012.918	KP865772	Avian	H9N2	H9	N2	China	EasternAsia	Asia	2012.918	Dom-ans
H9N2_Avian_MG280649_A/chicken/Zhejiang/618/2012|2012.318	MG280649	Avian	H9N2	H9	N2	China	EasternAsia	Asia	2012.318	Dom-gal
H9N2_Avian_KC821164_A/chicken/Shandong/03/2011|2011.162	KC821164	Avian	H9N2	H9	N2	China	EasternAsia	Asia	2011.162	Dom-gal
H9N2_Avian_KJ726709_A/chicken/Shanghai/C/2011|2011.452	KJ726709	Avian	H9N2	H9	N2	China	EasternAsia	Asia	2011.452	Dom-gal
H9N2_Avian_KP185725_A/ck/Guizhou/6/2011|2011.500	KP185725	Avian	H9N2	H9	N2	China	EasternAsia	Asia	2011.5	Dom-gal
H9N2_Avian_KM113134_A/chicken/Guizhou/C4058/2011|2011.871	KM113134	Avian	H9N2	H9	N2	China	EasternAsia	Asia	2011.871	Dom-gal
H9N2_Avian_KF259893_A/chicken/Hong_Kong/YO28/2011|2011.500	KF259893	Avian	H9N2	H9	N2	Hong Kong	EasternAsia	Asia	2011.5	Dom-gal
H9N2_Avian_KC821151_A/chicken/Shandong/sd01/2010|2010.000	KC821151	Avian	H9N2	H9	N2	China	EasternAsia	Asia	2010	Dom-gal
H9N2_Avian_MG280635_A/chicken/Shandong/C9YT/2011|2011.389	MG280635	Avian	H9N2	H9	N2	China	EasternAsia	Asia	2011.389	Dom-gal
H5N2_Avian_KF150635_A/chicken/Jiangsu/1001/2013|2013.277	KF150635	Avian	H5N2	H5	N2	China	EasternAsia	Asia	2013.277	Dom-gal
H9N2_Avian_KC821141_A/chicken/Hebei/DF/2008|2008.162	KC821141	Avian	H9N2	H9	N2	China	EasternAsia	Asia	2008.162	Dom-gal
H9N2_Avian_KC768049_A/duck/Shanghai/C163/2009|2009.841	KC768049	Avian	H9N2	H9	N2	China	EasternAsia	Asia	2009.841	Dom-ans
H9N2_Avian_KJ426518_A/chicken/Jiangsu/07/2009|2009.518	KJ426518	Avian	H9N2	H9	N2	China	EasternAsia	Asia	2009.518	Dom-gal
H7N7_Avian_KF259928_A/pigeon/Wenzhou/397/2013|2013.500	KF259928	Avian	H7N7	H7	N7	China	EasternAsia	Asia	2013.5	Wild-other
H7N7_Avian_KF259938_A/pigeon/Wenzhou/497/2013|2013.500	KF259938	Avian	H7N7	H7	N7	China	EasternAsia	Asia	2013.5	Wild-other
H7N7_Avian_KF259926_A/chicken/Wenzhou/89/2013|2013.500	KF259926	Avian	H7N7	H7	N7	China	EasternAsia	Asia	2013.5	Dom-gal
H7N7_Avian_KF259947_A/chicken/Wenzhou/678/2013|2013.500	KF259947	Avian	H7N7	H7	N7	China	EasternAsia	Asia	2013.5	Dom-gal
H9N2_Avian_KF259968_A/chicken/Rizhao/437/2013|2013.500	KF259968	Avian	H9N2	H9	N2	China	EasternAsia	Asia	2013.5	Dom-gal
H9N2_Avian_KM113222_A/duck/Zhejiang/C2046/2012|2012.375	KM113222	Avian	H9N2	H9	N2	China	EasternAsia	Asia	2012.375	Dom-ans
H9N2_Avian_KP285750_A/duck/Jiangxi/8358/2013|2013.137	KP285750	Avian	H9N2	H9	N2	China	EasternAsia	Asia	2013.137	Dom-ans
H9N2_Avian_KJ426350_A/chicken/Shandong/0613/2012|2012.447	KJ426350	Avian	H9N2	H9	N2	China	EasternAsia	Asia	2012.447	Dom-gal
H9N2_Avian_KM609696_A/chicken/Shandong/qd0427/2012|2012.318	KM609696	Avian	H9N2	H9	N2	China	EasternAsia	Asia	2012.318	Dom-gal
H9N2_Avian_KJ426352_A/chicken/Shandong/ZL1/2013|2013.247	KJ426352	Avian	H9N2	H9	N2	China	EasternAsia	Asia	2013.247	Dom-gal
H9N2_Avian_JQ356879_A/chicken/Zhejiang/607/2011|2011.452	JQ356879	Avian	H9N2	H9	N2	China	EasternAsia	Asia	2011.452	Dom-gal
H9N2_Avian_KJ426437_A/chicken/Beijing/B7/2010|2010.921	KJ426437	Avian	H9N2	H9	N2	China	EasternAsia	Asia	2010.921	Dom-gal
H9N2_Swine_KC779053_A/swine/Henan/Y1/2009|2009.499	KC779053	Swine	H9N2	H9	N2	China	EasternAsia	Asia	2009.499	Swine
H9N2_Avian_KF768185_A/chicken/Guangxi/066C10/2010|2010.438	KF768185	Avian	H9N2	H9	N2	China	EasternAsia	Asia	2010.438	Dom-gal
H6N8_Avian_JX304765_A/duck/Guangxi/GXd-6/2010|2010.860	JX304765	Avian	H6N8	H6	N8	China	EasternAsia	Asia	2010.86	Dom-ans
H5N2_Avian_KX160196_A/chicken/Shandong/S3/2014|2014.060	KX160196	Avian	H5N2	H5	N2	China	EasternAsia	Asia	2014.06	Dom-gal
H5N2_Avian_KJ683881_A/chicken/Qingdao/1/2014|2014.041	KJ683881	Avian	H5N2	H5	N2	China	EasternAsia	Asia	2014.041	Dom-gal
H5N2_Avian_KP000008_A/chicken/Chiping/0321/2014|2014.216	KP000008	Avian	H5N2	H5	N2	China	EasternAsia	Asia	2014.216	Dom-gal
H5N2_Avian_KU143391_A/chicken/Wenzhou/HAYXLG01/2015|2015.038	KU143391	Avian	H5N2	H5	N2	China	EasternAsia	Asia	2015.038	Dom-gal
H5N2_Avian_KU143392_A/chicken/Wenzhou/HAYXLG03/2015|2015.038	KU143392	Avian	H5N2	H5	N2	China	EasternAsia	Asia	2015.038	Dom-gal
H5N2_Avian_KY437792_A/chicken/Jiangsu/XZ216/2014|2014.225	KY437792	Avian	H5N2	H5	N2	China	EasternAsia	Asia	2014.225	Dom-gal
H5N2_Avian_KJ174938_A/chicken/Henan/Q7/2013|2013.504	KJ174938	Avian	H5N2	H5	N2	China	EasternAsia	Asia	2013.504	Dom-gal
H5N2_Avian_KP000016_A/chicken/Laiwu/0313/2014|2014.195	KP000016	Avian	H5N2	H5	N2	China	EasternAsia	Asia	2014.195	Dom-gal
H5N2_Avian_KY437800_A/chicken/Beijing/BJ7/2014|2014.748	KY437800	Avian	H5N2	H5	N2	China	EasternAsia	Asia	2014.748	Dom-gal
H5N2_Avian_KX160165_A/chicken/Hebei/3/2013|2013.970	KX160165	Avian	H5N2	H5	N2	China	EasternAsia	Asia	2013.97	Dom-gal
H5N2_Avian_KP000024_A/chicken/Shijiazhuang/1209/2013|2013.937	KP000024	Avian	H5N2	H5	N2	China	EasternAsia	Asia	2013.937	Dom-gal
H7N9_Avian_MF629958_A/chicken/Fujian/S4215/2014|2014.841	MF629958	Avian	H7N9	H7	N9	China	EasternAsia	Asia	2014.841	Dom-gal
H9N2_Avian_KY794636_A/duck/Guangdong/A9/2016|2016.038	KY794636	Avian	H9N2	H9	N2	China	EasternAsia	Asia	2016.038	Dom-ans
H9N2_Avian_KY794620_A/duck/Guangdong/222/2015|2015.953	KY794620	Avian	H9N2	H9	N2	China	EasternAsia	Asia	2015.953	Dom-ans
H9N2_Avian_KM113198_A/chicken/Guangxi/C2163/2012|2012.375	KM113198	Avian	H9N2	H9	N2	China	EasternAsia	Asia	2012.375	Dom-gal
H6N2_Avian_KT267015_A/pigeon/Guangxi/158/2014|2014.148	KT267015	Avian	H6N2	H6	N2	China	EasternAsia	Asia	2014.148	Wild-other
H9N2_Avian_KM070511_A/chicken/Guangxi/LS/2013|2013.893	KM070511	Avian	H9N2	H9	N2	China	EasternAsia	Asia	2013.893	Dom-gal
H9N2_Avian_KM609710_A/chicken/Jilin/0519/2012|2012.378	KM609710	Avian	H9N2	H9	N2	China	EasternAsia	Asia	2012.378	Dom-gal
H9N2_Avian_KF259911_A/chicken/Hong_Kong/YO6/2012|2012.500	KF259911	Avian	H9N2	H9	N2	Hong Kong	EasternAsia	Asia	2012.5	Dom-gal
H9N2_Avian_KM113166_A/duck/Guangdong/C3204/2010|2010.718	KM113166	Avian	H9N2	H9	N2	China	EasternAsia	Asia	2010.718	Dom-ans
H9N2_Avian_JN869539_A/chicken/Guangdong/ZHJ/2011|2011.452	JN869539	Avian	H9N2	H9	N2	China	EasternAsia	Asia	2011.452	Dom-gal
H9N2_Avian_KF259889_A/chicken/Hong_Kong/CRA45/2010|2010.500	KF259889	Avian	H9N2	H9	N2	Hong Kong	EasternAsia	Asia	2010.5	Dom-gal
H9N2_Avian_KX598649_A/chicken/Guangdong/SIC10/2013|2013.123	KX598649	Avian	H9N2	H9	N2	China	EasternAsia	Asia	2013.123	Dom-gal
H9N2_Equine_JQ228393_A/equine/Guangxi/3/2011|2011.208	JQ228393	Equine	H9N2	H9	N2	China	EasternAsia	Asia	2011.208	Equine
H9N2_Avian_KF259897_A/chicken/Hong_Kong/NT149W/2011|2011.500	KF259897	Avian	H9N2	H9	N2	Hong Kong	EasternAsia	Asia	2011.5	Dom-gal
H9N2_Avian_LC028356_A/muscovy_duck/Quang_Ninh/11/2013|2013.271	LC028356	Avian	H9N2	H9	N2	Viet Nam	SouthEasternAsia	Asia	2013.271	Dom-ans
H9N2_Avian_AB841273_A/muscovy_duck/Vietnam/LBM417/2013|2013.345	AB841273	Avian	H9N2	H9	N2	Viet Nam	SouthEasternAsia	Asia	2013.345	Dom-ans
H9N2_Avian_KF259916_A/chicken/Hong_Kong/YU148/2012|2012.500	KF259916	Avian	H9N2	H9	N2	Hong Kong	EasternAsia	Asia	2012.5	Dom-gal
H7N9_Avian_MF630078_A/chicken/Guangdong/SD021/2014|2014.145	MF630078	Avian	H7N9	H7	N9	China	EasternAsia	Asia	2014.145	Dom-gal
H7N9_Avian_MF630054_A/chicken/Guangdong/SD014/2014|2014.071	MF630054	Avian	H7N9	H7	N9	China	EasternAsia	Asia	2014.071	Dom-gal
H7N9_Avian_MF630070_A/chicken/Guangdong/SD018/2015|2015.071	MF630070	Avian	H7N9	H7	N9	China	EasternAsia	Asia	2015.071	Dom-gal
H7N9_Avian_MF630158_A/chicken/Guangdong/SD1433/2016|2016.260	MF630158	Avian	H7N9	H7	N9	China	EasternAsia	Asia	2016.26	Dom-gal
H9N2_Avian_KP414287_A/chicken/Shenzhen/844/2013|2013.937	KP414287	Avian	H9N2	H9	N2	China	EasternAsia	Asia	2013.937	Dom-gal
H9N2_Avian_KM113286_A/chicken/Guangdong/C1122/2011|2011.214	KM113286	Avian	H9N2	H9	N2	China	EasternAsia	Asia	2011.214	Dom-gal
H7N9_Avian_KP413266_A/silkie_chicken/Shenzhen/2139/2013|2013.948	KP413266	Avian	H7N9	H7	N9	China	EasternAsia	Asia	2013.948	Dom-gal
H7N9_Human_KP414163_A/Shenzhen/SP44/2014|2014.060	KP414163	Human	H7N9	H7	N9	China	EasternAsia	Asia	2014.06	Human
H7N9_Avian_KP413175_A/chicken/Shenzhen/742/2013|2013.940	KP413175	Avian	H7N9	H7	N9	China	EasternAsia	Asia	2013.94	Dom-gal
H7N9_Human_KF662948_A/Guangdong/1/2013|2013.605	KF662948	Human	H7N9	H7	N9	China	EasternAsia	Asia	2013.605	Human
H7N9_Human_KF667740_A/Huizhou/01/2013|2013.600	KF667740	Human	H7N9	H7	N9	China	EasternAsia	Asia	2013.6	Human
H7N9_Avian_KP413444_A/silkie_chicken/Dongguan/3520/2013|2013.964	KP413444	Avian	H7N9	H7	N9	China	EasternAsia	Asia	2013.964	Dom-gal
H7N9_Avian_KP415733_A/silkie_chicken/Dongguan/1448/2014|2014.140	KP415733	Avian	H7N9	H7	N9	China	EasternAsia	Asia	2014.14	Dom-gal
H7N9_Human_KX509957_A/Guangdong/6/2013|2013.786	KX509957	Human	H7N9	H7	N9	China	EasternAsia	Asia	2013.786	Human
H7N9_Avian_MF630006_A/chicken/Guangdong/SC086/2013|2013.611	MF630006	Avian	H7N9	H7	N9	China	EasternAsia	Asia	2013.611	Dom-gal
H7N9_Human_KP416631_A/Shenzhen/SP113/2014|2014.192	KP416631	Human	H7N9	H7	N9	China	EasternAsia	Asia	2014.192	Human
H7N9_Avian_MF630182_A/chicken/Guangxi/SD006/2014|2014.063	MF630182	Avian	H7N9	H7	N9	China	EasternAsia	Asia	2014.063	Dom-gal
H7N9_Avian_MF630166_A/chicken/Guangxi/SD004/2014|2014.063	MF630166	Avian	H7N9	H7	N9	China	EasternAsia	Asia	2014.063	Dom-gal
H7N9_Avian_KP413492_A/chicken/Dongguan/3563/2013|2013.964	KP413492	Avian	H7N9	H7	N9	China	EasternAsia	Asia	2013.964	Dom-gal
H7N9_Avian_KP416289_A/silkie_chicken/Dongguan/1271/2014|2014.140	KP416289	Avian	H7N9	H7	N9	China	EasternAsia	Asia	2014.14	Dom-gal
H7N9_Avian_KP416511_A/chicken/Shenzhen/138/2014|2014.134	KP416511	Avian	H7N9	H7	N9	China	EasternAsia	Asia	2014.134	Dom-gal
H9N2_Avian_KP865770_A/chicken/Guangdong/C76/2012|2012.918	KP865770	Avian	H9N2	H9	N2	China	EasternAsia	Asia	2012.918	Dom-gal
H9N2_Avian_KP414534_A/chicken/Dongguan/2827/2013|2013.962	KP414534	Avian	H9N2	H9	N2	China	EasternAsia	Asia	2013.962	Dom-gal
H9N2_Avian_KX598677_A/chicken/Guangdong/SIC23/2014|2014.123	KX598677	Avian	H9N2	H9	N2	China	EasternAsia	Asia	2014.123	Dom-gal
H9N2_Avian_KX598641_A/chicken/Guangdong/SIC14/2013|2013.953	KX598641	Avian	H9N2	H9	N2	China	EasternAsia	Asia	2013.953	Dom-gal
H9N2_Avian_KX598673_A/chicken/Guangdong/SIC37/2015|2015.038	KX598673	Avian	H9N2	H9	N2	China	EasternAsia	Asia	2015.038	Dom-gal
H5N6_Human_KT245146_A/Yunnan/0127/2015|2015.099	KT245146	Human	H5N6	H5	N6	China	EasternAsia	Asia	2015.099	Human
H9N2_Avian_MF425646_A/quail/Guangxi/198Q39/2015|2015.353	MF425646	Avian	H9N2	H9	N2	China	EasternAsia	Asia	2015.353	Dom-gal
H9N2_Avian_MF465801_A/dove/Guangxi/96B8/2014|2014.123	MF465801	Avian	H9N2	H9	N2	China	EasternAsia	Asia	2014.123	Wild-other
H9N2_Avian_KP414638_A/chicken/Dongguan/3839/2013|2013.964	KP414638	Avian	H9N2	H9	N2	China	EasternAsia	Asia	2013.964	Dom-gal
H9N2_Avian_KJ725013_A/turtledove/Guangxi/49B6/2013|2013.197	KJ725013	Avian	H9N2	H9	N2	China	EasternAsia	Asia	2013.197	Wild-other
H9N2_Avian_KX598655_A/chicken/Guangdong/SIC2/2012|2012.871	KX598655	Avian	H9N2	H9	N2	China	EasternAsia	Asia	2012.871	Dom-gal
H9N2_Avian_KP414270_A/chicken/Shenzhen/678/2013|2013.940	KP414270	Avian	H9N2	H9	N2	China	EasternAsia	Asia	2013.94	Dom-gal
H9N2_Avian_LC331896_A/chicken/Vietnam/HU4-2/2015|2015.849	LC331896	Avian	H9N2	H9	N2	Viet Nam	SouthEasternAsia	Asia	2015.849	Dom-gal
H9N2_Avian_KP285198_A/chicken/Jiangxi/20489/2013|2013.666	KP285198	Avian	H9N2	H9	N2	China	EasternAsia	Asia	2013.666	Dom-gal
H10N8_Avian_KY402020_A/chicken/Hebei/SJZ01/2015|2015.068	KY402020	Avian	H10N8	H10	N8	China	EasternAsia	Asia	2015.068	Dom-gal
H9N2_Avian_KP285166_A/chicken/Jiangxi/20446/2013|2013.666	KP285166	Avian	H9N2	H9	N2	China	EasternAsia	Asia	2013.666	Dom-gal
H10N6_Avian_KP286406_A/chicken/Jiangxi/13266/2014|2014.241	KP286406	Avian	H10N6	H10	N6	China	EasternAsia	Asia	2014.241	Dom-gal
H10N6_Avian_KP285934_A/chicken/Jiangxi/12272/2014|2014.203	KP285934	Avian	H10N6	H10	N6	China	EasternAsia	Asia	2014.203	Dom-gal
H9N2_Avian_MG280704_A/chicken/Anhui/WB/2014|2014.427	MG280704	Avian	H9N2	H9	N2	China	EasternAsia	Asia	2014.427	Dom-gal
H10N8_Human_KJ406550_A/Jiangxi/IPB13c/2013|2013.967	KJ406550	Human	H10N8	H10	N8	China	EasternAsia	Asia	2013.967	Human
H10N8_Human_KJ406549_A/Jiangxi/IPB13b/2013|2013.959	KJ406549	Human	H10N8	H10	N8	China	EasternAsia	Asia	2013.959	Human
H9N2_Avian_KY415771_A/chicken/Ganzhou/GZ86/2016|2016.071	KY415771	Avian	H9N2	H9	N2	China	EasternAsia	Asia	2016.071	Dom-gal
H9N2_Avian_KP414743_A/chicken/Suzhou/4822/2013|2013.819	KP414743	Avian	H9N2	H9	N2	China	EasternAsia	Asia	2013.819	Dom-gal
H9N2_Avian_KP286238_A/duck/Jiangxi/36485/2013|2013.992	KP286238	Avian	H9N2	H9	N2	China	EasternAsia	Asia	2013.992	Dom-ans
H9N2_Avian_KP416447_A/chicken/Dongguan/1674/2014|2014.140	KP416447	Avian	H9N2	H9	N2	China	EasternAsia	Asia	2014.14	Dom-gal
H9N2_Avian_KT164852_A/chicken/Hubei/2014|2014.403	KT164852	Avian	H9N2	H9	N2	China	EasternAsia	Asia	2014.403	Dom-gal
H5N6_Avian_KY415778_A/chicken/Ganzhou/GZ50/2015|2015.945	KY415778	Avian	H5N6	H5	N6	China	EasternAsia	Asia	2015.945	Dom-gal
H9N2_Avian_KU143415_A/duck/Wuhan/WHYF14/2014|2014.953	KU143415	Avian	H9N2	H9	N2	China	EasternAsia	Asia	2014.953	Dom-ans
H9N2_Avian_KX130843_A/chicken/Guangxi/C227/2015|2015.156	KX130843	Avian	H9N2	H9	N2	China	EasternAsia	Asia	2015.156	Dom-gal
H9N2_Avian_KP415164_A/chicken/Qingdao/2044/2013|2013.805	KP415164	Avian	H9N2	H9	N2	China	EasternAsia	Asia	2013.805	Dom-gal
H9N2_Avian_KP415220_A/chicken/Rizhao/2658/2013|2013.811	KP415220	Avian	H9N2	H9	N2	China	EasternAsia	Asia	2013.811	Dom-gal
H9N2_Avian_KX598675_A/chicken/Shandong/SIC39/2015|2015.038	KX598675	Avian	H9N2	H9	N2	China	EasternAsia	Asia	2015.038	Dom-gal
H7N9_Avian_MF630230_A/chicken/Hunan/SD019/2014|2014.132	MF630230	Avian	H7N9	H7	N9	China	EasternAsia	Asia	2014.132	Dom-gal
H9N2_Avian_KX598670_A/chicken/Shandong/SIC34/2014|2014.871	KX598670	Avian	H9N2	H9	N2	China	EasternAsia	Asia	2014.871	Dom-gal
H9N2_Avian_LC208473_A/chicken/Japan/AQ-HE14/2015|2015.441	LC208473	Avian	H9N2	H9	N2	Japan	EasternAsia	Asia	2015.441	Dom-gal
H10N8_Avian_KP285358_A/chicken/Jiangxi/1204/2014|2014.011	KP285358	Avian	H10N8	H10	N8	China	EasternAsia	Asia	2014.011	Dom-gal
H9N2_Avian_KT338301_A/chicken/Shandong/1167/2015|2015.340	KT338301	Avian	H9N2	H9	N2	China	EasternAsia	Asia	2015.34	Dom-gal
H9N2_Avian_MG063464_A/chicken/Xuzhou/XZ270/2016|2016.364	MG063464	Avian	H9N2	H9	N2	China	EasternAsia	Asia	2016.364	Dom-gal
H9N2_Avian_LC208481_A/chicken/Japan/AQ-HE61/2015|2015.512	LC208481	Avian	H9N2	H9	N2	Japan	EasternAsia	Asia	2015.512	Dom-gal
H9N2_Avian_MG063463_A/chicken/Anhui/AH329/2016|2016.529	MG063463	Avian	H9N2	H9	N2	China	EasternAsia	Asia	2016.529	Dom-gal
H7N9_Avian_MF630462_A/duck/Hunan/S40506/2015|2015.874	MF630462	Avian	H7N9	H7	N9	China	EasternAsia	Asia	2015.874	Dom-ans
H9N2_Avian_MF568512_A/chicken/Hubei/01/2015|2015.786	MF568512	Avian	H9N2	H9	N2	China	EasternAsia	Asia	2015.786	Dom-gal
H9N2_Avian_KX598667_A/chicken/Shandong/SIC24/2014|2014.367	KX598667	Avian	H9N2	H9	N2	China	EasternAsia	Asia	2014.367	Dom-gal
H9N2_Avian_KX598662_A/chicken/Guangdong/SIC18/2014|2014.500	KX598662	Avian	H9N2	H9	N2	China	EasternAsia	Asia	2014.5	Dom-gal
H9N2_Avian_KX598660_A/chicken/Guangxi/SIC20/2014|2014.500	KX598660	Avian	H9N2	H9	N2	China	EasternAsia	Asia	2014.5	Dom-gal
H9N2_Human_KU217320_A/Zhongshan/201501/2015|2015.101	KU217320	Human	H9N2	H9	N2	China	EasternAsia	Asia	2015.101	Human
H9N2_Avian_KX598672_A/chicken/Guangdong/SIC41/2015|2015.123	KX598672	Avian	H9N2	H9	N2	China	EasternAsia	Asia	2015.123	Dom-gal
H7N9_Avian_MF629942_A/chicken/Fujian/S1096/2015|2015.266	MF629942	Avian	H7N9	H7	N9	China	EasternAsia	Asia	2015.266	Dom-gal
H9N2_Avian_KX598652_A/chicken/Guangxi/SIC22/2014|2014.038	KX598652	Avian	H9N2	H9	N2	China	EasternAsia	Asia	2014.038	Dom-gal
H9N2_Human_KM455873_A/Lengshuitan/11197/2013|2013.885	KM455873	Human	H9N2	H9	N2	China	EasternAsia	Asia	2013.885	Human
H9N2_Avian_KX598653_A/chicken/Guangxi/SIC15/2013|2013.953	KX598653	Avian	H9N2	H9	N2	China	EasternAsia	Asia	2013.953	Dom-gal
H9N2_Human_KX595339_A/Hunan/44557/2015|2015.912	KX595339	Human	H9N2	H9	N2	China	EasternAsia	Asia	2015.912	Human
H9N2_Avian_MF795002_A/chicken/Daye/DY0602/2017|2017.195	MF795002	Avian	H9N2	H9	N2	China	EasternAsia	Asia	2017.195	Dom-gal
H7N9_Human_KY910840_A/Yunnan/0129/2017|2017.107	KY910840	Human	H7N9	H7	N9	China	EasternAsia	Asia	2017.107	Human
H7N9_Human_MG366902_A/Kunming/KMCDC-YHY/2017|2017.164	MG366902	Human	H7N9	H7	N9	China	EasternAsia	Asia	2017.164	Human
H9N2_Human_MF440739_A/Beijing/1/2017|2017.321	MF440739	Human	H9N2	H9	N2	China	EasternAsia	Asia	2017.321	Human
H9N2_Human_MF440731_A/Beijing/1/2016|2016.945	MF440731	Human	H9N2	H9	N2	China	EasternAsia	Asia	2016.945	Human
H9N2_Avian_KX598674_A/chicken/Sichuan/SIC36/2014|2014.953	KX598674	Avian	H9N2	H9	N2	China	EasternAsia	Asia	2014.953	Dom-gal
H9N2_Avian_MF794994_A/chicken/Jingmen/JM0305/2017|2017.195	MF794994	Avian	H9N2	H9	N2	China	EasternAsia	Asia	2017.195	Dom-gal
H7N9_Avian_KP418225_A/chicken/Shantou/4833/2014|2014.553	KP418225	Avian	H7N9	H7	N9	China	EasternAsia	Asia	2014.553	Dom-gal
H7N9_Human_MF370247_A/Changsha/26/2017|2017.093	MF370247	Human	H7N9	H7	N9	China	EasternAsia	Asia	2017.093	Human
H7N9_Human_KY621543_A/Qingyuan/GIRD01/2017|2017.036	KY621543	Human	H7N9	H7	N9	China	EasternAsia	Asia	2017.036	Human
H9N2_Avian_MG063465_A/chicken/Suqian/SQ1602/2016|2016.299	MG063465	Avian	H9N2	H9	N2	China	EasternAsia	Asia	2016.299	Dom-gal
H9N2_Avian_MG063462_A/chicken/Huaian/HA9/2016|2016.293	MG063462	Avian	H9N2	H9	N2	China	EasternAsia	Asia	2016.293	Dom-gal
H7N9_Avian_MF630318_A/chicken/Jilin/SD009/2016|2016.285	MF630318	Avian	H7N9	H7	N9	China	EasternAsia	Asia	2016.285	Dom-gal
H7N9_Avian_MF630334_A/chicken/Shanghai/S4100/2015|2015.860	MF630334	Avian	H7N9	H7	N9	China	EasternAsia	Asia	2015.86	Dom-gal
H9N2_Avian_LC208505_A/duck/Japan/AQ-HE5/2015|2015.422	LC208505	Avian	H9N2	H9	N2	Japan	EasternAsia	Asia	2015.422	Dom-ans
H9N2_Avian_KY415774_A/chicken/Ganzhou/GZ140/2016|2016.145	KY415774	Avian	H9N2	H9	N2	China	EasternAsia	Asia	2016.145	Dom-gal
H7N9_Avian_MF630238_A/chicken/Jiangsu/S1045/2016|2016.195	MF630238	Avian	H7N9	H7	N9	China	EasternAsia	Asia	2016.195	Dom-gal
H9N2_Avian_KU720450_A/chicken/Shanghai/15/2015|2015.367	KU720450	Avian	H9N2	H9	N2	China	EasternAsia	Asia	2015.367	Dom-gal
H7N9_Avian_MF630494_A/duck/Jiangsu/S1700/2016|2016.200	MF630494	Avian	H7N9	H7	N9	China	EasternAsia	Asia	2016.2	Dom-ans
H9N2_Avian_KY415761_A/chicken/Yuhuan/YH15/2016|2016.129	KY415761	Avian	H9N2	H9	N2	China	EasternAsia	Asia	2016.129	Dom-gal
H7N9_Avian_MF630430_A/chicken/Zhejiang/SD001/2016|2016.000	MF630430	Avian	H7N9	H7	N9	China	EasternAsia	Asia	2016	Dom-gal
H7N9_Avian_KY751156_A/chicken/Zhejiang/ZJ14/2017|2017.022	KY751156	Avian	H7N9	H7	N9	China	EasternAsia	Asia	2017.022	Dom-gal
H9N2_Avian_KY415772_A/duck/Ganzhou/GZ188/2016|2016.071	KY415772	Avian	H9N2	H9	N2	China	EasternAsia	Asia	2016.071	Dom-ans
H9N2_Avian_MG192160_A/chicken/Fujian/SD056/2017|2017.200	MG192160	Avian	H9N2	H9	N2	China	EasternAsia	Asia	2017.2	Dom-gal
H9N2_Avian_MG192161_A/chicken/Fujian/SD070/2017|2017.200	MG192161	Avian	H9N2	H9	N2	China	EasternAsia	Asia	2017.2	Dom-gal
H9N2_Avian_KY056298_A/chicken/Zhejiang/221/2016|2016.082	KY056298	Avian	H9N2	H9	N2	China	EasternAsia	Asia	2016.082	Dom-gal
H9N2_Avian_MG204050_A/chicken/Xiamen/10/2015|2015.786	MG204050	Avian	H9N2	H9	N2	China	EasternAsia	Asia	2015.786	Dom-gal
H9N2_Avian_MG204049_A/chicken/Xiamen/09/2015|2015.704	MG204049	Avian	H9N2	H9	N2	China	EasternAsia	Asia	2015.704	Dom-gal
H7N9_Avian_KY415762_A/chicken/Longquan/LQ78/2016|2016.079	KY415762	Avian	H7N9	H7	N9	China	EasternAsia	Asia	2016.079	Dom-gal
H9N2_Avian_KU143411_A/duck/Wenzhou/YHQL64/2014|2014.953	KU143411	Avian	H9N2	H9	N2	China	EasternAsia	Asia	2014.953	Dom-ans
H7N9_Avian_KY751150_A/chicken/Shandong/SD216/2016|2016.951	KY751150	Avian	H7N9	H7	N9	China	EasternAsia	Asia	2016.951	Dom-gal
H7N9_Avian_KY751155_A/chicken/Hebei/HB13/2016|2016.997	KY751155	Avian	H7N9	H7	N9	China	EasternAsia	Asia	2016.997	Dom-gal
H7N9_Avian_KY751165_A/chicken/Zhejiang/JH16/2017|2017.118	KY751165	Avian	H7N9	H7	N9	China	EasternAsia	Asia	2017.118	Dom-gal
H7N9_Avian_KY751160_A/chicken/Jiangsu/LY246/2017|2017.049	KY751160	Avian	H7N9	H7	N9	China	EasternAsia	Asia	2017.049	Dom-gal
H7N9_Avian_MF630518_A/duck/Zhejiang/S1375/2016|2016.359	MF630518	Avian	H7N9	H7	N9	China	EasternAsia	Asia	2016.359	Dom-ans
H7N9_Avian_KY751161_A/chicken/Jiangsu/0116/2017|2017.041	KY751161	Avian	H7N9	H7	N9	China	EasternAsia	Asia	2017.041	Dom-gal
H9N2_Human_KX808589_A/Guangdong/MZ058/2016|2016.452	KX808589	Human	H9N2	H9	N2	China	EasternAsia	Asia	2016.452	Human
H7N9_Human_KY643845_A/Guangdong/HP001/2017|2017.008	KY643845	Human	H7N9	H7	N9	China	EasternAsia	Asia	2017.008	Human
H7N9_Human_KY643846_A/Guangdong/SP440/2017|2017.008	KY643846	Human	H7N9	H7	N9	China	EasternAsia	Asia	2017.008	Human
H5N1_Avian_MF112734_A/chicken/Nigeria/16VIR5840-93/2016|2016.178	MF112734	Avian	H5N1	H5	N1	Nigeria	WesternAfrica	Africa	2016.178	Dom-gal
H5N1_Avian_MF112726_A/chicken/Nigeria/16VIR5840-85/2016|2016.047	MF112726	Avian	H5N1	H5	N1	Nigeria	WesternAfrica	Africa	2016.047	Dom-gal
H5N1_Avian_MF112724_A/duck/Nigeria/16VIR5840-83/2016|2016.027	MF112724	Avian	H5N1	H5	N1	Nigeria	WesternAfrica	Africa	2016.027	Dom-ans
H5N1_Avian_KY926764_A/duck/Cameroon/16VIR3791-21/2016|2016.408	KY926764	Avian	H5N1	H5	N1	Cameroon	CentralAfrica	Africa	2016.408	Dom-ans
H5N1_Avian_KY926748_A/chicken/Cameroon/16VIR3791-12/2016|2016.389	KY926748	Avian	H5N1	H5	N1	Cameroon	CentralAfrica	Africa	2016.389	Dom-gal
H5N1_Avian_KY926756_A/chicken/Cameroon/16VIR3791-16/2016|2016.449	KY926756	Avian	H5N1	H5	N1	Cameroon	CentralAfrica	Africa	2016.449	Dom-gal
H5N1_Avian_MF112664_A/chicken/Nigeria/16VIR5840-23/2015|2015.104	MF112664	Avian	H5N1	H5	N1	Nigeria	WesternAfrica	Africa	2015.104	Dom-gal
H5N1_Avian_KU971556_A/chicken/Burkina_Faso/15VIR1774-4/2015|2015.192	KU971556	Avian	H5N1	H5	N1	Burkina Faso	WesternAfrica	Africa	2015.192	Dom-gal
H5N1_Avian_KU971486_A/chicken/Burkina_Faso/15VIR1774-2/2015|2015.192	KU971486	Avian	H5N1	H5	N1	Burkina Faso	WesternAfrica	Africa	2015.192	Dom-gal
H5N1_Avian_KU971572_A/chicken/Ivory_Coast/15VIR2742-3/2015|2015.279	KU971572	Avian	H5N1	H5	N1	Cote d'Ivoire	WesternAfrica	Africa	2015.279	Dom-gal
H5N1_Avian_KU971564_A/duck/Ivory_Coast/15VIR2742-2/2015|2015.279	KU971564	Avian	H5N1	H5	N1	Cote d'Ivoire	WesternAfrica	Africa	2015.279	Dom-ans
H5N1_Avian_KU971471_A/chicken/Ghana/15VIR5480-7/2015|2015.570	KU971471	Avian	H5N1	H5	N1	Ghana	WesternAfrica	Africa	2015.57	Dom-gal
H5N1_Avian_MF112693_A/chicken/Nigeria/16VIR5840-52/2015|2015.233	MF112693	Avian	H5N1	H5	N1	Nigeria	WesternAfrica	Africa	2015.233	Dom-gal
H5N1_Avian_KU971447_A/chicken/Ghana/15VIR5480-27/2015|2015.597	KU971447	Avian	H5N1	H5	N1	Ghana	WesternAfrica	Africa	2015.597	Dom-gal
H5N1_Avian_KU971431_A/duck/Ghana/15VIR5480-24/2015|2015.567	KU971431	Avian	H5N1	H5	N1	Ghana	WesternAfrica	Africa	2015.567	Dom-ans
H5N1_Avian_MF112643_A/duck/Nigeria/16VIR5840-2/2015|2015.036	MF112643	Avian	H5N1	H5	N1	Nigeria	WesternAfrica	Africa	2015.036	Dom-ans
H5N1_Avian_KU971303_A/chicken/Niger/15VIR2060-1/2015|2015.249	KU971303	Avian	H5N1	H5	N1	Niger	WesternAfrica	Africa	2015.249	Dom-gal
H5N1_Avian_KU971311_A/chicken/Niger/15VIR2060-12/2015|2015.249	KU971311	Avian	H5N1	H5	N1	Niger	WesternAfrica	Africa	2015.249	Dom-gal
H5N1_Avian_MF112644_A/goose/Nigeria/16VIR5840-3/2015|2015.033	MF112644	Avian	H5N1	H5	N1	Nigeria	WesternAfrica	Africa	2015.033	Dom-ans
H5N1_Avian_KU971587_A/turtledove/Ivory_Coast/15VIR2742-7/2015|2015.326	KU971587	Avian	H5N1	H5	N1	Cote d'Ivoire	WesternAfrica	Africa	2015.326	Wild-other
H5N1_Avian_KX644142_A/chicken/Lebanon/157/2016|2016.452	KX644142	Avian	H5N1	H5	N1	Lebanon	WesternAsia	Asia	2016.452	Dom-gal
H5N1_Avian_KU042776_A/pigeon/Zhejiang/112090/2014|2014.885	KU042776	Avian	H5N1	H5	N1	China	EasternAsia	Asia	2014.885	Wild-other
H5N1_Avian_KU042771_A/duck/Zhejiang/1220092/2014|2014.967	KU042771	Avian	H5N1	H5	N1	China	EasternAsia	Asia	2014.967	Dom-ans
H5N1_Avian_KP762514_A/chicken/Jiangsu/2477/2014|2014.458	KP762514	Avian	H5N1	H5	N1	China	EasternAsia	Asia	2014.458	Dom-gal
H5N1_Avian_KU042775_A/pigeon/Zhejiang/112089/2014|2014.885	KU042775	Avian	H5N1	H5	N1	China	EasternAsia	Asia	2014.885	Wild-other
H5N1_Avian_KU042772_A/goose/Zhejiang/112071/2014|2014.885	KU042772	Avian	H5N1	H5	N1	China	EasternAsia	Asia	2014.885	Dom-ans
H5N1_Avian_KU143394_A/chicken/Wuhan/HAQL16/2014|2014.953	KU143394	Avian	H5N1	H5	N1	China	EasternAsia	Asia	2014.953	Dom-gal
H5N1_Avian_KU143393_A/chicken/Wuhan/HAQL07/2014|2014.953	KU143393	Avian	H5N1	H5	N1	China	EasternAsia	Asia	2014.953	Dom-gal
H5N1_Avian_KU143396_A/duck/Wenzhou/YJYF33/2015|2015.038	KU143396	Avian	H5N1	H5	N1	China	EasternAsia	Asia	2015.038	Dom-ans
H5N1_Avian_KU143395_A/duck/Wenzhou/HAYXLG10/2015|2015.038	KU143395	Avian	H5N1	H5	N1	China	EasternAsia	Asia	2015.038	Dom-ans
H5N1_Avian_KY415749_A/duck/Hubei/ZYSYF2/2016|2016.140	KY415749	Avian	H5N1	H5	N1	China	EasternAsia	Asia	2016.14	Dom-ans
H5N1_Avian_KY415750_A/duck/Hubei/ZYSYF25/2016|2016.140	KY415750	Avian	H5N1	H5	N1	China	EasternAsia	Asia	2016.14	Dom-ans
H5N1_Avian_MF673391_A/chicken/Jiangsu/YB7/2015|2015.159	MF673391	Avian	H5N1	H5	N1	China	EasternAsia	Asia	2015.159	Dom-gal
H5N1_Avian_KU057289_A/peacock/Yunnan/1/2015|2015.416	KU057289	Avian	H5N1	H5	N1	China	EasternAsia	Asia	2015.416	Wild-other
H5N1_Avian_KU057297_A/peacock/Yunnan/3/2015|2015.416	KU057297	Avian	H5N1	H5	N1	China	EasternAsia	Asia	2015.416	Wild-other
H5N1_Avian_LC208489_A/chicken/Japan/AQ-HE79/2015|2015.586	LC208489	Avian	H5N1	H5	N1	Japan	EasternAsia	Asia	2015.586	Dom-gal
H9N2_Avian_KF714776_A/chicken/Hunan/1/2012|2012.085	KF714776	Avian	H9N2	H9	N2	China	EasternAsia	Asia	2012.085	Dom-gal
H9N2_Avian_CY087188_A/duck/Tibet/S2/2009|2009.690	CY087188	Avian	H9N2	H9	N2	China	EasternAsia	Asia	2009.69	Dom-ans
H9N2_Avian_CY087172_A/chicken/Tibet/S1/2009|2009.690	CY087172	Avian	H9N2	H9	N2	China	EasternAsia	Asia	2009.69	Dom-gal
H9N2_Avian_CY087180_A/chicken/Tibet/S4/2009|2009.690	CY087180	Avian	H9N2	H9	N2	China	EasternAsia	Asia	2009.69	Dom-gal
H5N1_Avian_GU596985_A/duck/Shandong/009/2008|2008.953	GU596985	Avian	H5N1	H5	N1	China	EasternAsia	Asia	2008.953	Dom-ans
H9N2_Avian_KJ426519_A/chicken/Henan/01/2009|2009.060	KJ426519	Avian	H9N2	H9	N2	China	EasternAsia	Asia	2009.06	Dom-gal
H9N2_Avian_KP865781_A/chicken/Shanghai/5/2003|2003.918	KP865781	Avian	H9N2	H9	N2	China	EasternAsia	Asia	2003.918	Dom-gal
H9N2_Avian_JF795145_A/chicken/Shandong/01/2009|2009.123	JF795145	Avian	H9N2	H9	N2	China	EasternAsia	Asia	2009.123	Dom-gal
H9N2_Avian_KJ426524_A/chicken/Jiangsu/02/2008|2008.088	KJ426524	Avian	H9N2	H9	N2	China	EasternAsia	Asia	2008.088	Dom-gal
H9N2_Avian_KJ426528_A/chicken/Jiangsu/01/2007|2007.027	KJ426528	Avian	H9N2	H9	N2	China	EasternAsia	Asia	2007.027	Dom-gal
H9N2_Avian_KC821145_A/chicken/Henan/DY/2009|2009.000	KC821145	Avian	H9N2	H9	N2	China	EasternAsia	Asia	2009	Dom-gal
H9N2_Avian_AB753218_A/African_Stonechat/Vietnam/8/2009|2009.871	AB753218	Avian	H9N2	H9	N2	Viet Nam	SouthEasternAsia	Asia	2009.871	Wild-other
H9N2_Avian_AB753202_A/Rock_Pigeon/Vietnam/6/2009|2009.871	AB753202	Avian	H9N2	H9	N2	Viet Nam	SouthEasternAsia	Asia	2009.871	Wild-other
H9N2_Avian_AB753193_A/Japanese_Quail/Vietnam/4/2009|2009.871	AB753193	Avian	H9N2	H9	N2	Viet Nam	SouthEasternAsia	Asia	2009.871	Wild-other
H9N2_Avian_KM113238_A/chicken/Chongqing/C1258/2011|2011.214	KM113238	Avian	H9N2	H9	N2	China	EasternAsia	Asia	2011.214	Dom-gal
H9N2_Avian_KC821169_A/chicken/Hebei/FL/2011|2011.915	KC821169	Avian	H9N2	H9	N2	China	EasternAsia	Asia	2011.915	Dom-gal
H9N2_Avian_KC821156_A/chicken/Hebei/ZR/2010|2010.833	KC821156	Avian	H9N2	H9	N2	China	EasternAsia	Asia	2010.833	Dom-gal
H9N2_Avian_KJ426432_A/chicken/Jiangsu/SQ79/2011|2011.047	KJ426432	Avian	H9N2	H9	N2	China	EasternAsia	Asia	2011.047	Dom-gal
H9N2_Avian_KM609680_A/chicken/Shanxi/0703/2012|2012.501	KM609680	Avian	H9N2	H9	N2	China	EasternAsia	Asia	2012.501	Dom-gal
H9N2_Avian_KM609707_A/chicken/Liaoning/0704/2012|2012.504	KM609707	Avian	H9N2	H9	N2	China	EasternAsia	Asia	2012.504	Dom-gal
H9N2_Avian_MG280657_A/chicken/Jiangsu/YZ640/2012|2012.318	MG280657	Avian	H9N2	H9	N2	China	EasternAsia	Asia	2012.318	Dom-gal
H9N2_Avian_KM609709_A/chicken/Jilin/1031/2012|2012.830	KM609709	Avian	H9N2	H9	N2	China	EasternAsia	Asia	2012.83	Dom-gal
H9N2_Avian_KM609708_A/chicken/Liaoning/0517/2013|2013.373	KM609708	Avian	H9N2	H9	N2	China	EasternAsia	Asia	2013.373	Dom-gal
H9N2_Avian_KX598642_A/chicken/Sichuan/SIC8/2013|2013.038	KX598642	Avian	H9N2	H9	N2	China	EasternAsia	Asia	2013.038	Dom-gal
H9N2_Avian_JF906207_A/chicken/China/AH-10-01/2010|2010.918	JF906207	Avian	H9N2	H9	N2	China	EasternAsia	Asia	2010.918	Dom-gal
H9N2_Avian_LC000597_A/muscovy_duck/Vietnam/LBM694/2014|2014.515	LC000597	Avian	H9N2	H9	N2	Viet Nam	SouthEasternAsia	Asia	2014.515	Dom-ans
H9N2_Avian_LC028177_A/muscovy_duck/Vietnam/LBM719/2014|2014.707	LC028177	Avian	H9N2	H9	N2	Viet Nam	SouthEasternAsia	Asia	2014.707	Dom-ans
H9N2_Avian_KP865764_A/Duck/Fujian/1753/2009|2009.918	KP865764	Avian	H9N2	H9	N2	China	EasternAsia	Asia	2009.918	Dom-ans
H9N2_Avian_KM113318_A/chicken/Guizhou/C1011/2009|2009.227	KM113318	Avian	H9N2	H9	N2	China	EasternAsia	Asia	2009.227	Dom-gal
H9N2_Avian_JN869517_A/chicken/Fujian/G9/2009|2009.953	JN869517	Avian	H9N2	H9	N2	China	EasternAsia	Asia	2009.953	Dom-gal
H9N2_Avian_KM113190_A/duck/Fujian/C2246/2009|2009.312	KM113190	Avian	H9N2	H9	N2	China	EasternAsia	Asia	2009.312	Dom-ans
H9N2_Avian_KM113246_A/chicken/Fujian/C1239/2009|2009.227	KM113246	Avian	H9N2	H9	N2	China	EasternAsia	Asia	2009.227	Dom-gal
H9N2_Avian_KX598654_A/chicken/Fujian/SIC5/2013|2013.500	KX598654	Avian	H9N2	H9	N2	China	EasternAsia	Asia	2013.5	Dom-gal
H11N9_Avian_KF259783_A/northern_pintail/Hong_Kong/MPJ851/2009|2009.500	KF259783	Avian	H11N9	H11	N9	Hong Kong	EasternAsia	Asia	2009.5	Wild-ans-long
H10N9_Avian_KF259795_A/common_teal/Hong_Kong/MPK630/2009|2009.500	KF259795	Avian	H10N9	H10	N9	Hong Kong	EasternAsia	Asia	2009.5	Wild-ans-long
H11N9_Avian_KF259796_A/eurasian_wigeon/Hong_Kong/MPK653/2009|2009.500	KF259796	Avian	H11N9	H11	N9	Hong Kong	EasternAsia	Asia	2009.5	Wild-ans-long
H8N4_Avian_LC339548_A/duck/Hokkaido/221/2014|2014.879	LC339548	Avian	H8N4	H8	N4	Japan	EasternAsia	Asia	2014.879	Dom-ans
H8N4_Avian_LC339556_A/duck/Hokkaido/222/2014|2014.879	LC339556	Avian	H8N4	H8	N4	Japan	EasternAsia	Asia	2014.879	Dom-ans
H7N1_Avian_KF259819_A/common_teal/Hong_Kong/MPM1645/2011|2011.500	KF259819	Avian	H7N1	H7	N1	Hong Kong	EasternAsia	Asia	2011.5	Wild-ans-long
H3N8_Avian_KY130812_A/glaucous-winged_gull/Alaska/473/2012|2012.740	KY130812	Avian	H3N8	H3	N8	USA	NorthernAmerica	America	2012.74	Wild-other
H9N2_Avian_AB874676_A/duck/Chiba/1/2007|2007.500	AB874676	Avian	H9N2	H9	N2	Japan	EasternAsia	Asia	2007.5	Dom-ans
H10N7_Avian_LC121485_A/duck/Hokkaido/W90/2007|2007.737	LC121485	Avian	H10N7	H10	N7	Japan	EasternAsia	Asia	2007.737	Dom-ans
H3N8_Avian_LC339684_A/duck/Hokkaido/W4/2010|2010.745	LC339684	Avian	H3N8	H3	N8	Japan	EasternAsia	Asia	2010.745	Dom-ans
H5N2_Avian_KR265577_A/duck/Japan/11UO0008/2011|2011.753	KR265577	Avian	H5N2	H5	N2	Japan	EasternAsia	Asia	2011.753	Dom-ans
H6N1_Avian_LC371851_A/duck/Hokkaido/W159/2006|2006.814	LC371851	Avian	H6N1	H6	N1	Japan	EasternAsia	Asia	2006.814	Dom-ans
H6N8_Avian_LC371835_A/duck/Hokkaido/228/2003|2003.877	LC371835	Avian	H6N8	H6	N8	Japan	EasternAsia	Asia	2003.877	Dom-ans
H2N2_Avian_LC371843_A/duck/Hokkaido/95/2001|2001.762	LC371843	Avian	H2N2	H2	N2	Japan	EasternAsia	Asia	2001.762	Dom-ans
H11N2_Avian_LC042066_A/duck/Hokkaido/WZ1/2014|2014.795	LC042066	Avian	H11N2	H11	N2	Japan	EasternAsia	Asia	2014.795	Dom-ans
H9N2_Avian_LC042044_A/duck/Hokkaido/K04/2014|2014.726	LC042044	Avian	H9N2	H9	N2	Japan	EasternAsia	Asia	2014.726	Dom-ans
H3N8_Avian_CY040967_A/chicken/Laos/A0573/2007|2007.500	CY040967	Avian	H3N8	H3	N8	Laos	SouthEasternAsia	Asia	2007.5	Dom-gal
H5N2_Avian_KY130860_A/northern_pintail/Alaska/622/2012|2012.740	KY130860	Avian	H5N2	H5	N2	USA	NorthernAmerica	America	2012.74	Wild-ans-long
H5N2_Avian_LC371795_A/duck/Hokkaido/166/2014|2014.753	LC371795	Avian	H5N2	H5	N2	Japan	EasternAsia	Asia	2014.753	Dom-ans
H12N1_Avian_LC339668_A/duck/Hokkaido/W26/2012|2012.756	LC339668	Avian	H12N1	H12	N1	Japan	EasternAsia	Asia	2012.756	Dom-ans
H11N2_Avian_KT338514_A/glaucous-winged_gull/Alaska/670/2014|2014.723	KT338514	Avian	H11N2	H11	N2	USA	NorthernAmerica	America	2014.723	Wild-other
H3N6_Avian_KY131416_A/northern_pintail/Alaska/UGAI15-7417/2015|2015.756	KY131416	Avian	H3N6	H3	N6	USA	NorthernAmerica	America	2015.756	Wild-ans-long
H3N8_Avian_KT338578_A/northern_pintail/Alaska/870/2014|2014.742	KT338578	Avian	H3N8	H3	N8	USA	NorthernAmerica	America	2014.742	Wild-ans-long
H8N4_Avian_LC339676_A/duck/Hokkaido/W285/2007|2007.814	LC339676	Avian	H8N4	H8	N4	Japan	EasternAsia	Asia	2007.814	Dom-ans
H11N9_Avian_LC339652_A/duck/Hokkaido/W242/2006|2006.814	LC339652	Avian	H11N9	H11	N9	Japan	EasternAsia	Asia	2006.814	Dom-ans
H12N5_Avian_LC339604_A/duck/Hokkaido/W132/2004|2004.811	LC339604	Avian	H12N5	H12	N5	Japan	EasternAsia	Asia	2004.811	Dom-ans
H5N1_Avian_CY040975_A/chicken/Laos/P0130/2007|2007.500	CY040975	Avian	H5N1	H5	N1	Laos	SouthEasternAsia	Asia	2007.5	Dom-gal
H4N6_Avian_JX454764_A/wild_bird/Korea/YJ117/2007|2007.123	JX454764	Avian	H4N6	H4	N6	South Korea	EasternAsia	Asia	2007.123	Wild-other
H6N2_Avian_CY109315_A/duck/Hunan/2110/2006|2006.285	CY109315	Avian	H6N2	H6	N2	China	EasternAsia	Asia	2006.285	Dom-ans
H6N8_Avian_CY109259_A/duck/Guangxi/2736/2006|2006.534	CY109259	Avian	H6N8	H6	N8	China	EasternAsia	Asia	2006.534	Dom-ans
H6N2_Avian_CY109251_A/duck/Guangxi/2140/2006|2006.452	CY109251	Avian	H6N2	H6	N2	China	EasternAsia	Asia	2006.452	Dom-ans
H6N1_Avian_CY109267_A/duck/Guangxi/3333/2006|2006.704	CY109267	Avian	H6N1	H6	N1	China	EasternAsia	Asia	2006.704	Dom-ans
H6N2_Avian_CY109619_A/duck/Guangxi/1533/2007|2007.285	CY109619	Avian	H6N2	H6	N2	China	EasternAsia	Asia	2007.285	Dom-ans
H10N3_Avian_KP287919_A/migratory_duck/Jiangxi/20960/2008|2008.893	KP287919	Avian	H10N3	H10	N3	China	EasternAsia	Asia	2008.893	Wild-ans-long
H10N8_Avian_KP287935_A/migratory_duck/Jiangxi/593/2005|2005.022	KP287935	Avian	H10N8	H10	N8	China	EasternAsia	Asia	2005.022	Wild-ans-long
H10N8_Avian_KP287927_A/duck/Jiangxi/2039/2005|2005.093	KP287927	Avian	H10N8	H10	N8	China	EasternAsia	Asia	2005.093	Dom-ans
H9N2_Avian_FJ581428_A/chicken/Zhejiang/HJ/2007|2007.500	FJ581428	Avian	H9N2	H9	N2	China	EasternAsia	Asia	2007.5	Dom-gal
H6N2_Avian_HM145187_A/duck/Guangxi/141/2005|2005.500	HM145187	Avian	H6N2	H6	N2	China	EasternAsia	Asia	2005.5	Dom-ans
H6N5_Avian_HM145210_A/duck/Guangxi/1455/2004|2004.500	HM145210	Avian	H6N5	H6	N5	China	EasternAsia	Asia	2004.5	Dom-ans
H6N5_Avian_HM145214_A/duck/Hunan/748/2005|2005.500	HM145214	Avian	H6N5	H6	N5	China	EasternAsia	Asia	2005.5	Dom-ans
H6N2_Avian_HM145189_A/duck/Guangxi/3459/2005|2005.500	HM145189	Avian	H6N2	H6	N2	China	EasternAsia	Asia	2005.5	Dom-ans
H6N2_Avian_CY109307_A/duck/Guizhou/2773/2006|2006.367	CY109307	Avian	H6N2	H6	N2	China	EasternAsia	Asia	2006.367	Dom-ans
H8N4_Avian_EF061123_A/duck/Yangzhou/02/2005|2005.500	EF061123	Avian	H8N4	H8	N4	China	EasternAsia	Asia	2005.5	Dom-ans
H7N3_Avian_KF259762_A/duck/Jiangxi/23005/2009|2009.500	KF259762	Avian	H7N3	H7	N3	China	EasternAsia	Asia	2009.5	Dom-ans
H7N3_Avian_KF259753_A/duck/Jiangxi/8028/2009|2009.500	KF259753	Avian	H7N3	H7	N3	China	EasternAsia	Asia	2009.5	Dom-ans
H7N8_Avian_KF259797_A/duck/Jiangxi/9631/2009|2009.500	KF259797	Avian	H7N8	H7	N8	China	EasternAsia	Asia	2009.5	Dom-ans
H7N6_Avian_KF259764_A/duck/Jiangxi/25134/2009|2009.500	KF259764	Avian	H7N6	H7	N6	China	EasternAsia	Asia	2009.5	Dom-ans
H7N6_Avian_KF259765_A/duck/Jiangxi/25186/2009|2009.500	KF259765	Avian	H7N6	H7	N6	China	EasternAsia	Asia	2009.5	Dom-ans
H10N8_Avian_KP285406_A/chicken/Jiangxi/28113/2013|2013.838	KP285406	Avian	H10N8	H10	N8	China	EasternAsia	Asia	2013.838	Dom-gal
H10N8_Avian_KP286046_A/chicken/Jiangxi/1270/2014|2014.011	KP286046	Avian	H10N8	H10	N8	China	EasternAsia	Asia	2014.011	Dom-gal
H6N2_Avian_KJ200896_A/duck/Hunan/S4386/2009|2009.978	KJ200896	Avian	H6N2	H6	N2	China	EasternAsia	Asia	2009.978	Dom-ans
H4N2_Avian_KU161068_A/goose/Guangdong/S1780/2012|2012.186	KU161068	Avian	H4N2	H4	N2	China	EasternAsia	Asia	2012.186	Dom-ans
H4N2_Avian_KU160877_A/duck/Guangdong/S1123/2012|2012.178	KU160877	Avian	H4N2	H4	N2	China	EasternAsia	Asia	2012.178	Dom-ans
H10N8_Avian_JQ924789_A/duck/Guangdong/E1/2012|2012.025	JQ924789	Avian	H10N8	H10	N8	China	EasternAsia	Asia	2012.025	Dom-ans
H4N2_Avian_KU160892_A/duck/Guangdong/S4040/2011|2011.890	KU160892	Avian	H4N2	H4	N2	China	EasternAsia	Asia	2011.89	Dom-ans
H4N8_Swine_JX151010_A/swine/Guangdong/K4/2011|2011.803	JX151010	Swine	H4N8	H4	N8	China	EasternAsia	Asia	2011.803	Swine
H4N2_Avian_KU160884_A/duck/Guangdong/S1469/2010|2010.175	KU160884	Avian	H4N2	H4	N2	China	EasternAsia	Asia	2010.175	Dom-ans
H4N8_Avian_KU160804_A/chicken/Guangdong/S1010/2010|2010.167	KU160804	Avian	H4N8	H4	N8	China	EasternAsia	Asia	2010.167	Dom-gal
H4N2_Avian_KU161036_A/duck/Jiangxi/S3261/2009|2009.704	KU161036	Avian	H4N2	H4	N2	China	EasternAsia	Asia	2009.704	Dom-ans
H6N6_Swine_JQ815879_A/swine/Yangzhou/080/2009|2009.038	JQ815879	Swine	H6N6	H6	N6	China	EasternAsia	Asia	2009.038	Swine
H6N6_Avian_GU324775_A/duck/Jiangsu/022/2009|2009.038	GU324775	Avian	H6N6	H6	N6	China	EasternAsia	Asia	2009.038	Dom-ans
H6N6_Avian_JF965190_A/duck/Eastern_China/8/2009|2009.285	JF965190	Avian	H6N6	H6	N6	China	EasternAsia	Asia	2009.285	Dom-ans
H6N6_Avian_JF965185_A/duck/Eastern_China/3/2009|2009.038	JF965185	Avian	H6N6	H6	N6	China	EasternAsia	Asia	2009.038	Dom-ans
H6N6_Avian_JF965196_A/duck/Eastern_China/16/2010|2010.285	JF965196	Avian	H6N6	H6	N6	China	EasternAsia	Asia	2010.285	Dom-ans
H6N6_Avian_JF965216_A/goose/Eastern_China/17/2010|2010.285	JF965216	Avian	H6N6	H6	N6	China	EasternAsia	Asia	2010.285	Dom-ans
H3N6_Avian_KC261678_A/duck/Jiangsu/4/2010|2010.200	KC261678	Avian	H3N6	H3	N6	China	EasternAsia	Asia	2010.2	Dom-ans
H6N2_Avian_JF965201_A/duck/Eastern_China/39/2007|2007.200	JF965201	Avian	H6N2	H6	N2	China	EasternAsia	Asia	2007.2	Dom-ans
H6N2_Avian_JF965200_A/duck/Eastern_China/38/2007|2007.200	JF965200	Avian	H6N2	H6	N2	China	EasternAsia	Asia	2007.2	Dom-ans
H6N2_Avian_JF965204_A/duck/Eastern_China/46/2008|2008.285	JF965204	Avian	H6N2	H6	N2	China	EasternAsia	Asia	2008.285	Dom-ans
H4N8_Avian_KY785662_A/duck/Guangdong/DGQTSJ147P/2015|2015.307	KY785662	Avian	H4N8	H4	N8	China	EasternAsia	Asia	2015.307	Dom-ans
H9N2_Avian_CY093089_A/quail/Lebanon/272/2010|2010.619	CY093089	Avian	H9N2	H9	N2	Lebanon	WesternAsia	Asia	2010.619	Dom-gal
H6N2_Avian_KJ200840_A/duck/Hubei/S1366/2009|2009.173	KJ200840	Avian	H6N2	H6	N2	China	EasternAsia	Asia	2009.173	Dom-ans
H6N2_Avian_KJ200880_A/duck/Hunan/S3047/2009|2009.803	KJ200880	Avian	H6N2	H6	N2	China	EasternAsia	Asia	2009.803	Dom-ans
H6N2_Avian_KJ200848_A/duck/Hubei/S1114/2009|2009.173	KJ200848	Avian	H6N2	H6	N2	China	EasternAsia	Asia	2009.173	Dom-ans
H6N6_Avian_KJ200696_A/chicken/Hunan/S3003/2009|2009.778	KJ200696	Avian	H6N6	H6	N6	China	EasternAsia	Asia	2009.778	Dom-gal
H6N6_Avian_KJ200688_A/chicken/Guangxi/S4381/2010|2010.937	KJ200688	Avian	H6N6	H6	N6	China	EasternAsia	Asia	2010.937	Dom-gal
H6N6_Avian_KJ200832_A/duck/Guangxi/S4111/2010|2010.940	KJ200832	Avian	H6N6	H6	N6	China	EasternAsia	Asia	2010.94	Dom-ans
H6N1_Avian_KT266927_A/duck/Guangxi/105/2011|2011.704	KT266927	Avian	H6N1	H6	N1	China	EasternAsia	Asia	2011.704	Dom-ans
H6N2_Avian_KJ200704_A/chicken/Hunan/S4191/2009|2009.885	KJ200704	Avian	H6N2	H6	N2	China	EasternAsia	Asia	2009.885	Dom-gal
H6N6_Avian_KJ200888_A/duck/Hunan/S4273/2010|2010.940	KJ200888	Avian	H6N6	H6	N6	China	EasternAsia	Asia	2010.94	Dom-ans
H6N6_Avian_KJ200640_A/chicken/Guangdong/S1311/2010|2010.167	KJ200640	Avian	H6N6	H6	N6	China	EasternAsia	Asia	2010.167	Dom-gal
H6N2_Avian_KJ200648_A/chicken/Guangdong/S1312/2010|2010.167	KJ200648	Avian	H6N2	H6	N2	China	EasternAsia	Asia	2010.167	Dom-gal
H6N6_Avian_KJ200656_A/chicken/Guangdong/S1414/2010|2010.173	KJ200656	Avian	H6N6	H6	N6	China	EasternAsia	Asia	2010.173	Dom-gal
H6N2_Avian_KJ200736_A/duck/Guangdong/S1328/2010|2010.167	KJ200736	Avian	H6N2	H6	N2	China	EasternAsia	Asia	2010.167	Dom-ans
H6N2_Avian_KJ200928_A/goose/Guangdong/S1384/2010|2010.167	KJ200928	Avian	H6N2	H6	N2	China	EasternAsia	Asia	2010.167	Dom-ans
H6N6_Avian_KJ200904_A/duck/Zhejiang/S1023/2010|2010.167	KJ200904	Avian	H6N6	H6	N6	China	EasternAsia	Asia	2010.167	Dom-ans
H6N6_Avian_KJ200768_A/duck/Guangdong/S1155/2011|2011.184	KJ200768	Avian	H6N6	H6	N6	China	EasternAsia	Asia	2011.184	Dom-ans
H6N6_Avian_KJ200784_A/duck/Guangdong/S3180/2010|2010.781	KJ200784	Avian	H6N6	H6	N6	China	EasternAsia	Asia	2010.781	Dom-ans
H6N6_Avian_KJ200920_A/duck/Zhejiang/S4204/2010|2010.940	KJ200920	Avian	H6N6	H6	N6	China	EasternAsia	Asia	2010.94	Dom-ans
H6N6_Avian_CY110950_A/duck/Hubei/2/2010|2010.386	CY110950	Avian	H6N6	H6	N6	China	EasternAsia	Asia	2010.386	Dom-ans
H6N6_Avian_CY110942_A/duck/Hubei/10/2010|2010.386	CY110942	Avian	H6N6	H6	N6	China	EasternAsia	Asia	2010.386	Dom-ans
H6N2_Avian_LC028097_A/duck/Vietnam/LBM74-c1/2011|2011.929	LC028097	Avian	H6N2	H6	N2	Viet Nam	SouthEasternAsia	Asia	2011.929	Dom-ans
H6N6_Avian_KU143386_A/turtledove/Wuhan/HKBJ62/2015|2015.038	KU143386	Avian	H6N6	H6	N6	China	EasternAsia	Asia	2015.038	Wild-other
H6N6_Avian_LC028089_A/muscovy_duck/Vietnam/LBM69/2011|2011.929	LC028089	Avian	H6N6	H6	N6	Viet Nam	SouthEasternAsia	Asia	2011.929	Dom-ans
H6N2_Avian_KT266999_A/duck/Guangxi/132/2013|2013.195	KT266999	Avian	H6N2	H6	N2	China	EasternAsia	Asia	2013.195	Dom-ans
H6N6_Avian_AB983231_A/duck/Vietnam/LBM678/2014|2014.422	AB983231	Avian	H6N6	H6	N6	Viet Nam	SouthEasternAsia	Asia	2014.422	Dom-ans
H6N6_Avian_LC028169_A/muscovy_duck/Vietnam/LBM601/2014|2014.277	LC028169	Avian	H6N6	H6	N6	Viet Nam	SouthEasternAsia	Asia	2014.277	Dom-ans
H6N6_Avian_KP285310_A/duck/Jiangxi/10304/2013|2013.186	KP285310	Avian	H6N6	H6	N6	China	EasternAsia	Asia	2013.186	Dom-ans
H6N6_Avian_KT267023_A/pigeon/Guangxi/161/2014|2014.205	KT267023	Avian	H6N6	H6	N6	China	EasternAsia	Asia	2014.205	Wild-other
H6N6_Avian_KT267031_A/pigeon/Guangxi/164/2014|2014.282	KT267031	Avian	H6N6	H6	N6	China	EasternAsia	Asia	2014.282	Wild-other
H6N6_Avian_CY146621_A/duck/Hunan/S1661/2012|2012.225	CY146621	Avian	H6N6	H6	N6	China	EasternAsia	Asia	2012.225	Dom-ans
H6N6_Avian_JF965182_A/chicken/Eastern_China/49/2010|2010.619	JF965182	Avian	H6N6	H6	N6	China	EasternAsia	Asia	2010.619	Dom-gal
H6N2_Avian_KT423152_A/chicken/Zhejiang/77025/2014|2014.534	KT423152	Avian	H6N2	H6	N2	China	EasternAsia	Asia	2014.534	Dom-gal
H6N2_Avian_KT423151_A/chicken/Zhejiang/77024/2014|2014.534	KT423151	Avian	H6N2	H6	N2	China	EasternAsia	Asia	2014.534	Dom-gal
H6N2_Avian_HM145192_A/chicken/Hunan/989/2005|2005.500	HM145192	Avian	H6N2	H6	N2	China	EasternAsia	Asia	2005.5	Dom-gal
H6N2_Avian_HM145191_A/duck/Hunan/908/2005|2005.500	HM145191	Avian	H6N2	H6	N2	China	EasternAsia	Asia	2005.5	Dom-ans
H6N8_Avian_CY109323_A/duck/Hunan/4056/2006|2006.619	CY109323	Avian	H6N8	H6	N8	China	EasternAsia	Asia	2006.619	Dom-ans
H6N2_Avian_HM145174_A/duck/Shantou/5808/2005|2005.500	HM145174	Avian	H6N2	H6	N2	China	EasternAsia	Asia	2005.5	Dom-ans
H6N2_Avian_CY109707_A/duck/Jiangxi/7348/2007|2007.953	CY109707	Avian	H6N2	H6	N2	China	EasternAsia	Asia	2007.953	Dom-ans
H6N2_Avian_CY109699_A/duck/Jiangxi/5178/2007|2007.871	CY109699	Avian	H6N2	H6	N2	China	EasternAsia	Asia	2007.871	Dom-ans
H6N2_Avian_JX297580_A/duck/Guangxi/GXd-3/2009|2009.633	JX297580	Avian	H6N2	H6	N2	China	EasternAsia	Asia	2009.633	Dom-ans
H6N6_Avian_KT266919_A/duck/Guangxi/058/2010|2010.266	KT266919	Avian	H6N6	H6	N6	China	EasternAsia	Asia	2010.266	Dom-ans
H6N2_Avian_CY109747_A/duck/Shantou/1080/2007|2007.452	CY109747	Avian	H6N2	H6	N2	China	EasternAsia	Asia	2007.452	Dom-ans
H6N2_Avian_CY110327_A/duck/Shantou/9414/2006|2006.367	CY110327	Avian	H6N2	H6	N2	China	EasternAsia	Asia	2006.367	Dom-ans
H6N6_Avian_CY110415_A/duck/Shantou/17081/2006|2006.704	CY110415	Avian	H6N6	H6	N6	China	EasternAsia	Asia	2006.704	Dom-ans
H6N2_Avian_KJ200816_A/duck/Guangdong/S4192/2008|2008.770	KJ200816	Avian	H6N2	H6	N2	China	EasternAsia	Asia	2008.77	Dom-ans
H6N6_Avian_KJ200760_A/duck/Guangdong/S1663/2009|2009.173	KJ200760	Avian	H6N6	H6	N6	China	EasternAsia	Asia	2009.173	Dom-ans
H6N2_Avian_KJ200752_A/duck/Guangdong/S1566/2009|2009.173	KJ200752	Avian	H6N2	H6	N2	China	EasternAsia	Asia	2009.173	Dom-ans
H6N6_Avian_CY109755_A/duck/Shantou/1240/2007|2007.534	CY109755	Avian	H6N6	H6	N6	China	EasternAsia	Asia	2007.534	Dom-ans
H6N6_Avian_KJ200936_A/goose/Guangdong/S4362/2009|2009.978	KJ200936	Avian	H6N6	H6	N6	China	EasternAsia	Asia	2009.978	Dom-ans
H6N6_Avian_KU050790_A/chicken/Zhejiang/110102/2015|2015.025	KU050790	Avian	H6N6	H6	N6	China	EasternAsia	Asia	2015.025	Dom-gal
H6N6_Avian_CY109531_A/duck/Fujian/3796/2006|2006.285	CY109531	Avian	H6N6	H6	N6	China	EasternAsia	Asia	2006.285	Dom-ans
H6N6_Avian_CY110591_A/duck/Fujian/1641/2006|2006.123	CY110591	Avian	H6N6	H6	N6	China	EasternAsia	Asia	2006.123	Dom-ans
H6N2_Avian_CY109539_A/duck/Fujian/4276/2006|2006.367	CY109539	Avian	H6N2	H6	N2	China	EasternAsia	Asia	2006.367	Dom-ans
H6N2_Avian_HM145206_A/duck/Fujian/8719/2005|2005.500	HM145206	Avian	H6N2	H6	N2	China	EasternAsia	Asia	2005.5	Dom-ans
H6N2_Avian_CY109483_A/duck/Fujian/416/2006|2006.038	CY109483	Avian	H6N2	H6	N2	China	EasternAsia	Asia	2006.038	Dom-ans
H6N2_Avian_HM145180_A/duck/Shantou/13468/2005|2005.500	HM145180	Avian	H6N2	H6	N2	China	EasternAsia	Asia	2005.5	Dom-ans
H6N2_Avian_CY109443_A/duck/Shantou/10776/2006|2006.452	CY109443	Avian	H6N2	H6	N2	China	EasternAsia	Asia	2006.452	Dom-ans
H6N6_Avian_HM050393_A/Muscovy_duck/Fujian/FZ01/2008|2008.205	HM050393	Avian	H6N6	H6	N6	China	EasternAsia	Asia	2008.205	Dom-ans
H6N6_Avian_CY109915_A/duck/Fujian/8320/2007|2007.953	CY109915	Avian	H6N6	H6	N6	China	EasternAsia	Asia	2007.953	Dom-ans
H6N2_Avian_CY109875_A/duck/Fujian/5744/2007|2007.786	CY109875	Avian	H6N2	H6	N2	China	EasternAsia	Asia	2007.786	Dom-ans
H6N6_Avian_CY109835_A/duck/Fujian/3264/2007|2007.619	CY109835	Avian	H6N6	H6	N6	China	EasternAsia	Asia	2007.619	Dom-ans
H6N6_Avian_KJ200824_A/duck/Guangdong/S4251/2010|2010.940	KJ200824	Avian	H6N6	H6	N6	China	EasternAsia	Asia	2010.94	Dom-ans
H6N2_Avian_HM145089_A/duck/Shantou/2167/2001|2001.500	HM145089	Avian	H6N2	H6	N2	China	EasternAsia	Asia	2001.5	Dom-ans
H6N2_Avian_HM145135_A/duck/Shantou/2450/2002|2002.500	HM145135	Avian	H6N2	H6	N2	China	EasternAsia	Asia	2002.5	Dom-ans
H6N2_Avian_HM145194_A/duck/Fujian/420/2005|2005.500	HM145194	Avian	H6N2	H6	N2	China	EasternAsia	Asia	2005.5	Dom-ans
H6N2_Avian_DQ376758_A/duck/Kingmen/E322/04|2004.500	DQ376758	Avian	H6N2	H6	N2	Taiwan	EasternAsia	Asia	2004.5	Dom-ans
H6N2_Avian_HM145076_A/duck/Shantou/1252/2000|2000.500	HM145076	Avian	H6N2	H6	N2	China	EasternAsia	Asia	2000.5	Dom-ans
H6N6_Avian_CY109731_A/duck/Shantou/358/2007|2007.367	CY109731	Avian	H6N6	H6	N6	China	EasternAsia	Asia	2007.367	Dom-ans
H6N2_Avian_JF965181_A/chicken/Eastern_China/45/2007|2007.452	JF965181	Avian	H6N2	H6	N2	China	EasternAsia	Asia	2007.452	Dom-gal
H6N2_Avian_JF965179_A/chicken/Eastern_China/43/2007|2007.452	JF965179	Avian	H6N2	H6	N2	China	EasternAsia	Asia	2007.452	Dom-gal
H5N6_Avian_LC274974_A/northern_goshawk/Mie/2412C007/2016|2016.951	LC274974	Avian	H5N6	H5	N6	Japan	EasternAsia	Asia	2016.951	Wild-other
H5N6_Avian_LC317079_A/peregrine_falcon/Hokkaido/X7/2016|2016.948	LC317079	Avian	H5N6	H5	N6	Japan	EasternAsia	Asia	2016.948	Wild-other
H5N6_Avian_LC318849_A/coot/Iwate/13/2016|2016.973	LC318849	Avian	H5N6	H5	N6	Japan	EasternAsia	Asia	2016.973	Wild-other
H5N6_Avian_LC318656_A/grey-faced_buzzard/Aomori/10/2016|2016.989	LC318656	Avian	H5N6	H5	N6	Japan	EasternAsia	Asia	2016.989	Wild-other
H5N6_Avian_LC314511_A/black-headed_gull/Ibaraki/0803-194/2016|2016.926	LC314511	Avian	H5N6	H5	N6	Japan	EasternAsia	Asia	2016.926	Wild-other
H5N6_Avian_LC276846_A/peregrine_falcon/Niigata/15/2016|2016.915	LC276846	Avian	H5N6	H5	N6	Japan	EasternAsia	Asia	2016.915	Wild-other
H5N6_Avian_LC274903_A/snowy_owl/Akita/0051D008/2016|2016.893	LC274903	Avian	H5N6	H5	N6	Japan	EasternAsia	Asia	2016.893	Wild-other
H5N6_Avian_LC274911_A/snowy_owl/Akita/0051D010-4/2016|2016.893	LC274911	Avian	H5N6	H5	N6	Japan	EasternAsia	Asia	2016.893	Wild-other
H5N6_Avian_LC276804_A/chicken/Miyazaki/21/2016|2016.967	LC276804	Avian	H5N6	H5	N6	Japan	EasternAsia	Asia	2016.967	Dom-gal
H5N6_Avian_LC308998_A/eastern_buzzard/Oita/4401F005/2017|2017.030	LC308998	Avian	H5N6	H5	N6	Japan	EasternAsia	Asia	2017.03	Wild-other
H5N6_Avian_KY576123_A/common_teal/Korea/W559/2017|2017.008	KY576123	Avian	H5N6	H5	N6	South Korea	EasternAsia	Asia	2017.008	Wild-ans-long
H5N6_Avian_LC276812_A/chicken/Kumamoto/45/2016|2016.984	LC276812	Avian	H5N6	H5	N6	Japan	EasternAsia	Asia	2016.984	Dom-gal
H5N6_Avian_LC318921_A/peregrine_falcon/Niigata/12/2017|2017.000	LC318921	Avian	H5N6	H5	N6	Japan	EasternAsia	Asia	2017	Wild-other
H5N6_Avian_LC276870_A/peregrine_falcon/Gifu/2102A008/2017|2017.148	LC276870	Avian	H5N6	H5	N6	Japan	EasternAsia	Asia	2017.148	Wild-other
H5N6_Avian_LC316684_A/tundra_swan/Niigata/1511C003/2016|2016.904	LC316684	Avian	H5N6	H5	N6	Japan	EasternAsia	Asia	2016.904	Wild-ans-long
H5N6_Avian_LC275014_A/coot/Shiga/2501T010/2017|2017.008	LC275014	Avian	H5N6	H5	N6	Japan	EasternAsia	Asia	2017.008	Wild-other
H5N6_Avian_LC314559_A/black-headed_gull/Hyogo/2801E009/2017|2017.047	LC314559	Avian	H5N6	H5	N6	Japan	EasternAsia	Asia	2017.047	Wild-other
H5N6_Avian_LC279865_A/muscovy_duck/Quang_Ninh/254/2016|2016.170	LC279865	Avian	H5N6	H5	N6	Viet Nam	SouthEasternAsia	Asia	2016.17	Dom-ans
H5N6_Avian_LC279765_A/muscovy_duck/Vietnam/LBM809/2015|2015.858	LC279765	Avian	H5N6	H5	N6	Viet Nam	SouthEasternAsia	Asia	2015.858	Dom-ans
H5N6_Avian_KX151177_A/Pavo_cristatus/Jiangxi/JA1/2016|2016.156	KX151177	Avian	H5N6	H5	N6	China	EasternAsia	Asia	2016.156	Wild-other
H5N6_Avian_MF182414_A/goose/Guangdong/QY01/2016|2016.803	MF182414	Avian	H5N6	H5	N6	China	EasternAsia	Asia	2016.803	Dom-ans
H5N6_Avian_MF960014_A/duck/Anhui/S4/2016|2016.022	MF960014	Avian	H5N6	H5	N6	China	EasternAsia	Asia	2016.022	Dom-ans
H5N6_Avian_KT454956_A/Syrrhaptes_paradoxus/Guangdong/ZH283/2015|2015.137	KT454956	Avian	H5N6	H5	N6	China	EasternAsia	Asia	2015.137	Wild-other
H5N6_Avian_LC028201_A/duck/Vietnam/LBM752/2014|2014.781	LC028201	Avian	H5N6	H5	N6	Viet Nam	SouthEasternAsia	Asia	2014.781	Dom-ans
H5N6_Avian_KX638408_A/peregrine_falcon/HK/4955/2015|2015.271	KX638408	Avian	H5N6	H5	N6	Hong Kong	EasternAsia	Asia	2015.271	Wild-other
H6N6_Avian_KY415770_A/duck/Ganzhou/GZ151/2016|2016.071	KY415770	Avian	H6N6	H6	N6	China	EasternAsia	Asia	2016.071	Dom-ans
H5N6_Avian_MF960012_A/goose/Yangzhou/YZ587/2016|2016.381	MF960012	Avian	H5N6	H5	N6	China	EasternAsia	Asia	2016.381	Dom-ans
H5N6_Avian_LC208497_A/chicken/Japan/AQ-HE144/2015|2015.899	LC208497	Avian	H5N6	H5	N6	Japan	EasternAsia	Asia	2015.899	Dom-gal
H6N6_Avian_KY056296_A/chicken/Zhejiang/234/2016|2016.082	KY056296	Avian	H6N6	H6	N6	China	EasternAsia	Asia	2016.082	Dom-gal
H5N2_Avian_KY056292_A/chicken/Zhejiang/194/2016|2016.082	KY056292	Avian	H5N2	H5	N2	China	EasternAsia	Asia	2016.082	Dom-gal
H6N6_Avian_LC042082_A/duck/Yamagata/061004/2014|2014.805	LC042082	Avian	H6N6	H6	N6	Japan	EasternAsia	Asia	2014.805	Dom-ans
H6N2_Avian_KT423155_A/duck/Zhejiang/727042/2014|2014.534	KT423155	Avian	H6N2	H6	N2	China	EasternAsia	Asia	2014.534	Dom-ans
H6N6_Avian_KU050789_A/chicken/Zhejiang/514158/2015|2015.364	KU050789	Avian	H6N6	H6	N6	China	EasternAsia	Asia	2015.364	Dom-gal
H5N2_Avian_KX602694_A/chicken/Zhejiang/514135/2015|2015.364	KX602694	Avian	H5N2	H5	N2	China	EasternAsia	Asia	2015.364	Dom-gal
H6N6_Avian_MG198939_A/duck/Fujian/SD099/2017|2017.200	MG198939	Avian	H6N6	H6	N6	China	EasternAsia	Asia	2017.2	Dom-ans
H6N6_Avian_MG198938_A/duck/Fujian/SD086/2017|2017.200	MG198938	Avian	H6N6	H6	N6	China	EasternAsia	Asia	2017.2	Dom-ans
H6N6_Avian_KJ781229_A/duck/Guangdong/C120/2011|2011.500	KJ781229	Avian	H6N6	H6	N6	China	EasternAsia	Asia	2011.5	Dom-ans
H6N6_Avian_KU762360_A/duck/Guizhou/013/2014|2014.778	KU762360	Avian	H6N6	H6	N6	China	EasternAsia	Asia	2014.778	Dom-ans
H6N6_Avian_JX304773_A/duck/Guangxi/GXd-7/2011|2011.036	JX304773	Avian	H6N6	H6	N6	China	EasternAsia	Asia	2011.036	Dom-ans
H6N6_Avian_KJ200912_A/duck/Zhejiang/S1134/2011|2011.184	KJ200912	Avian	H6N6	H6	N6	China	EasternAsia	Asia	2011.184	Dom-ans
H6N6_Avian_KJ200680_A/chicken/Guangxi/S4029/2010|2010.937	KJ200680	Avian	H6N6	H6	N6	China	EasternAsia	Asia	2010.937	Dom-gal
H6N5_Avian_JX293562_A/duck/Guangxi/GXd-1/2009|2009.904	JX293562	Avian	H6N5	H6	N5	China	EasternAsia	Asia	2009.904	Dom-ans
H6N2_Avian_KJ200664_A/chicken/Guangdong/S1453/2010|2010.173	KJ200664	Avian	H6N2	H6	N2	China	EasternAsia	Asia	2010.173	Dom-gal
H6N2_Avian_KT266951_A/goose/Guangxi/115/2012|2012.244	KT266951	Avian	H6N2	H6	N2	China	EasternAsia	Asia	2012.244	Dom-ans
H6N2_Avian_KT266967_A/duck/Guangxi/121/2012|2012.575	KT266967	Avian	H6N2	H6	N2	China	EasternAsia	Asia	2012.575	Dom-ans
H6N2_Avian_KT266959_A/chicken/Guangxi/121/2012|2012.575	KT266959	Avian	H6N2	H6	N2	China	EasternAsia	Asia	2012.575	Dom-gal
H6N2_Avian_KT266935_A/goose/Guangxi/105/2011|2011.704	KT266935	Avian	H6N2	H6	N2	China	EasternAsia	Asia	2011.704	Dom-ans
H6N6_Avian_CY109627_A/duck/Guangxi/2281/2007|2007.452	CY109627	Avian	H6N6	H6	N6	China	EasternAsia	Asia	2007.452	Dom-ans
H6N6_Avian_JX304749_A/duck/Guangxi/GXd-4/2009|2009.868	JX304749	Avian	H6N6	H6	N6	China	EasternAsia	Asia	2009.868	Dom-ans
H6N6_Avian_KT266991_A/chicken/Guangxi/129/2013|2013.134	KT266991	Avian	H6N6	H6	N6	China	EasternAsia	Asia	2013.134	Dom-gal
H6N2_Avian_KT267007_A/goose/Guangxi/158/2013|2013.978	KT267007	Avian	H6N2	H6	N2	China	EasternAsia	Asia	2013.978	Dom-ans
H6N6_Avian_KU050782_A/chicken/Zhejiang/727009/2014|2014.567	KU050782	Avian	H6N6	H6	N6	China	EasternAsia	Asia	2014.567	Dom-gal
H6N2_Avian_KT423156_A/duck/Zhejiang/727038/2014|2014.534	KT423156	Avian	H6N2	H6	N2	China	EasternAsia	Asia	2014.534	Dom-ans
H6N6_Avian_KU050786_A/chicken/Zhejiang/727028/2014|2014.567	KU050786	Avian	H6N6	H6	N6	China	EasternAsia	Asia	2014.567	Dom-gal
H3N2_Avian_JX175254_A/duck/Guangdong/W12/2011|2011.973	JX175254	Avian	H3N2	H3	N2	China	EasternAsia	Asia	2011.973	Dom-ans
H6N8_Avian_KT266943_A/duck/Guangxi/113/2012|2012.203	KT266943	Avian	H6N8	H6	N8	China	EasternAsia	Asia	2012.203	Dom-ans
H6N1_Avian_AJ410552_A/quail/Hong_Kong/SF595/00|2000.500	AJ410552	Avian	H6N1	H6	N1	Hong Kong	EasternAsia	Asia	2000.5	Dom-gal
H6N1_Avian_AJ410548_A/pheasant/Hong_Kong/SH39/99|1999.500	AJ410548	Avian	H6N1	H6	N1	Hong Kong	EasternAsia	Asia	1999.5	Dom-gal
H9N2_Avian_KY785898_A/quail/Hong_Kong/G1/1997|1997.500	KY785898	Avian	H9N2	H9	N2	Hong Kong	EasternAsia	Asia	1997.5	Dom-gal
H9N2_Avian_EU081867_A/chicken/Guangxi/4/1999|1999.500	EU081867	Avian	H9N2	H9	N2	China	EasternAsia	Asia	1999.5	Dom-gal
H9N2_Avian_DQ064447_A/chicken/Heilongjiang/35/00|2000.500	DQ064447	Avian	H9N2	H9	N2	China	EasternAsia	Asia	2000.5	Dom-gal
H9N2_Avian_DQ064444_A/chicken/Guangxi/10/99|1999.500	DQ064444	Avian	H9N2	H9	N2	China	EasternAsia	Asia	1999.5	Dom-gal
H9N2_Avian_DQ064449_A/chicken/Henan/26/00|2000.500	DQ064449	Avian	H9N2	H9	N2	China	EasternAsia	Asia	2000.5	Dom-gal
H9N2_Human_AJ289871_A/Hong_Kong/1073/99|1999.500	AJ289871	Human	H9N2	H9	N2	Hong Kong	EasternAsia	Asia	1999.5	Human
H6N1_Avian_AJ410554_A/chukka/Hong_Kong/FY295/00|2000.500	AJ410554	Avian	H6N1	H6	N1	Hong Kong	EasternAsia	Asia	2000.5	Wild-other
H9N2_Avian_AB049161_A/parakeet/Chiba/1/97|1997.500	AB049161	Avian	H9N2	H9	N2	Japan	EasternAsia	Asia	1997.5	Wild-other
H9N2_Avian_AB049162_A/parakeet/Narita/92A/98|1998.500	AB049162	Avian	H9N2	H9	N2	Japan	EasternAsia	Asia	1998.5	Wild-other
H6N1_Avian_AJ410549_A/quail/Hong_Kong/1721-20/99|1999.500	AJ410549	Avian	H6N1	H6	N1	Hong Kong	EasternAsia	Asia	1999.5	Dom-gal
H9N2_Avian_DQ064443_A/chicken/Guangdong/6/97|1997.500	DQ064443	Avian	H9N2	H9	N2	China	EasternAsia	Asia	1997.5	Dom-gal
H9N2_Avian_DQ064435_A/chicken/Shenzhen/9/97|1997.500	DQ064435	Avian	H9N2	H9	N2	China	EasternAsia	Asia	1997.5	Dom-gal
H9N2_Avian_KF188367_A/chicken/Hong_Kong/G9/1997|1997.500	KF188367	Avian	H9N2	H9	N2	Hong Kong	EasternAsia	Asia	1997.5	Dom-gal
H9N2_Human_KX867850_A/Guangdong/W1/2004|2004.466	KX867850	Human	H9N2	H9	N2	China	EasternAsia	Asia	2004.466	Human
H6N1_Avian_HM145068_A/duck/Shantou/1275/2004|2004.500	HM145068	Avian	H6N1	H6	N1	China	EasternAsia	Asia	2004.5	Dom-ans
H9N2_Avian_AB753178_A/Chinese_Hwamei/Vietnam/38/2006|2006.953	AB753178	Avian	H9N2	H9	N2	Viet Nam	SouthEasternAsia	Asia	2006.953	Wild-other
H9N2_Avian_KU042307_A/quail/Zhejiang/2A4/2013|2013.789	KU042307	Avian	H9N2	H9	N2	China	EasternAsia	Asia	2013.789	Dom-gal
H9N2_Human_KF188317_A/Hong_Kong/33982/2009|2009.500	KF188317	Human	H9N2	H9	N2	Hong Kong	EasternAsia	Asia	2009.5	Human
H9N2_Avian_KF768201_A/Chinese_francolin/Guangxi/B7/2010|2010.353	KF768201	Avian	H9N2	H9	N2	China	EasternAsia	Asia	2010.353	Wild-other
H2N9_Avian_CY117198_A/Duck/Nanchang/2-0485/2000|2000.129	CY117198	Avian	H2N9	H2	N9	China	EasternAsia	Asia	2000.129	Dom-ans
H2N9_Avian_CY005433_A/duck/Nanchang/2-0486/2000|2000.129	CY005433	Avian	H2N9	H2	N9	China	EasternAsia	Asia	2000.129	Dom-ans
H7N6_Avian_AB538491_A/quail/Aichi/6/2009|2009.200	AB538491	Avian	H7N6	H7	N6	Japan	EasternAsia	Asia	2009.2	Dom-gal
H7N6_Avian_AB538490_A/quail/Aichi/5/2009|2009.200	AB538490	Avian	H7N6	H7	N6	Japan	EasternAsia	Asia	2009.2	Dom-gal
H9N2_Swine_KX421151_A/swine/Yantai/16/2012|2012.721	KX421151	Swine	H9N2	H9	N2	China	EasternAsia	Asia	2012.721	Swine
H9N2_Avian_JX094856_A/chicken/Korea/01310/2001|2001.500	JX094856	Avian	H9N2	H9	N2	South Korea	EasternAsia	Asia	2001.5	Dom-gal
H9N2_Avian_GU053189_A/chicken/Korea/MS96-CE6/1996|1996.500	GU053189	Avian	H9N2	H9	N2	South Korea	EasternAsia	Asia	1996.5	Dom-gal
H9N2_Avian_HQ871937_A/chicken/Korea/GH2/2007|2007.896	HQ871937	Avian	H9N2	H9	N2	South Korea	EasternAsia	Asia	2007.896	Dom-gal
H9N2_Avian_EU662952_A/chicken/Korea/S21/2004|2004.500	EU662952	Avian	H9N2	H9	N2	South Korea	EasternAsia	Asia	2004.5	Dom-gal
H5N6_Avian_KP765797_A/duck/Guangzhou/41227/2014|2014.978	KP765797	Avian	H5N6	H5	N6	China	EasternAsia	Asia	2014.978	Dom-ans
H5N2_Avian_JX570862_A/little_grebe/Xianghai/429/2011|2011.786	JX570862	Avian	H5N2	H5	N2	China	EasternAsia	Asia	2011.786	Wild-other
H9N2_Avian_EF492327_A/chicken/Israel/1808/2004|2004.500	EF492327	Avian	H9N2	H9	N2	Israel	WesternAsia	Asia	2004.5	Dom-gal
H9N2_Avian_MF673328_A/chicken/Jordan/45/2004|2004.315	MF673328	Avian	H9N2	H9	N2	Jordan	WesternAsia	Asia	2004.315	Dom-gal
H9N2_Avian_EF492322_A/chicken/Israel/1376/2003|2003.500	EF492322	Avian	H9N2	H9	N2	Israel	WesternAsia	Asia	2003.5	Dom-gal
H9N2_Avian_EF492328_A/chicken/Israel/1953/2004|2004.500	EF492328	Avian	H9N2	H9	N2	Israel	WesternAsia	Asia	2004.5	Dom-gal
H9N2_Avian_MF673344_A/chicken/Jordan/12/2003|2003.879	MF673344	Avian	H9N2	H9	N2	Jordan	WesternAsia	Asia	2003.879	Dom-gal
H9N2_Avian_MF673304_A/chicken/Jordan/55/2004|2004.315	MF673304	Avian	H9N2	H9	N2	Jordan	WesternAsia	Asia	2004.315	Dom-gal
H9N2_Avian_EF492305_A/chicken/Israel/178/2006|2006.500	EF492305	Avian	H9N2	H9	N2	Israel	WesternAsia	Asia	2006.5	Dom-gal
H9N2_Avian_MF673336_A/chicken/Jordan/88/2005|2005.126	MF673336	Avian	H9N2	H9	N2	Jordan	WesternAsia	Asia	2005.126	Dom-gal
H9N2_Avian_EF492306_A/chicken/Israel/282/2005|2005.500	EF492306	Avian	H9N2	H9	N2	Israel	WesternAsia	Asia	2005.5	Dom-gal
H9N2_Avian_MF673352_A/chicken/Jordan/56/2003|2003.173	MF673352	Avian	H9N2	H9	N2	Jordan	WesternAsia	Asia	2003.173	Dom-gal
H9N2_Avian_EF492315_A/chicken/Israel/853/2005|2005.500	EF492315	Avian	H9N2	H9	N2	Israel	WesternAsia	Asia	2005.5	Dom-gal
H9N2_Avian_GQ148841_A/turkey/Israel/689/2008|2008.285	GQ148841	Avian	H9N2	H9	N2	Israel	WesternAsia	Asia	2008.285	Dom-gal
H9N2_Avian_GQ148846_A/chicken/Israel/951/2007|2007.918	GQ148846	Avian	H9N2	H9	N2	Israel	WesternAsia	Asia	2007.918	Dom-gal
H9N2_Avian_GQ148844_A/chicken/Israel/869/2007|2007.841	GQ148844	Avian	H9N2	H9	N2	Israel	WesternAsia	Asia	2007.841	Dom-gal
H9N2_Avian_GQ148837_A/chicken/Israel/184/2009|2009.123	GQ148837	Avian	H9N2	H9	N2	Israel	WesternAsia	Asia	2009.123	Dom-gal
H9N2_Avian_JQ254938_A/chicken/Israel/32/2009|2009.038	JQ254938	Avian	H9N2	H9	N2	Israel	WesternAsia	Asia	2009.038	Dom-gal
H9N2_Avian_GQ148835_A/chicken/Israel/54/2008|2008.414	GQ148835	Avian	H9N2	H9	N2	Israel	WesternAsia	Asia	2008.414	Dom-gal
H9N2_Avian_JQ254944_A/chicken/Israel/1067/2010|2010.786	JQ254944	Avian	H9N2	H9	N2	Israel	WesternAsia	Asia	2010.786	Dom-gal
H9N2_Avian_JQ254950_A/chicken/Israel/1184/2010|2010.871	JQ254950	Avian	H9N2	H9	N2	Israel	WesternAsia	Asia	2010.871	Dom-gal
H9N2_Avian_EF492312_A/chicken/Israel/786/2001|2001.500	EF492312	Avian	H9N2	H9	N2	Israel	WesternAsia	Asia	2001.5	Dom-gal
H9N2_Avian_EF492314_A/turkey/Israel/810/2001|2001.500	EF492314	Avian	H9N2	H9	N2	Israel	WesternAsia	Asia	2001.5	Dom-gal
H9N2_Avian_EF492310_A/turkey/Israel/619/2002|2002.500	EF492310	Avian	H9N2	H9	N2	Israel	WesternAsia	Asia	2002.5	Dom-gal
H9N2_Avian_EF492319_A/turkey/Israel/1013/2002|2002.500	EF492319	Avian	H9N2	H9	N2	Israel	WesternAsia	Asia	2002.5	Dom-gal
H9N2_Avian_EF492323_A/ostrich/Eshkol/1436/2003|2003.827	EF492323	Avian	H9N2	H9	N2	Israel	WesternAsia	Asia	2003.827	Wild-other
H9N2_Avian_EF492320_A/turkey/Israel/1209/2003|2003.500	EF492320	Avian	H9N2	H9	N2	Israel	WesternAsia	Asia	2003.5	Dom-gal
H9N2_Avian_EF492330_A/chicken/Israel/90658/2000|2000.500	EF492330	Avian	H9N2	H9	N2	Israel	WesternAsia	Asia	2000.5	Dom-gal
H9N2_Avian_KF881395_A/chicken/Egypt/S5018D/2012|2012.227	KF881395	Avian	H9N2	H9	N2	Egypt	NorthernAfrica	Africa	2012.227	Dom-gal
H9N2_Avian_KF881452_A/chicken/Egypt/D4905B/2012|2012.192	KF881452	Avian	H9N2	H9	N2	Egypt	NorthernAfrica	Africa	2012.192	Dom-gal
H9N2_Avian_CY126235_A/chicken/El_Fayoum/CAI25/2011|2011.000	CY126235	Avian	H9N2	H9	N2	Egypt	NorthernAfrica	Africa	2011	Dom-gal
H9N2_Avian_KF881371_A/chicken/Egypt/D7663C/2013|2013.268	KF881371	Avian	H9N2	H9	N2	Egypt	NorthernAfrica	Africa	2013.268	Dom-gal
H9N2_Avian_KX000867_A/chicken/Egypt/F10993B/2015|2015.321	KX000867	Avian	H9N2	H9	N2	Egypt	NorthernAfrica	Africa	2015.321	Dom-gal
H9N2_Avian_JX273139_A/chicken/Egypt/S4456B/2011|2011.986	JX273139	Avian	H9N2	H9	N2	Egypt	NorthernAfrica	Africa	2011.986	Dom-gal
H9N2_Avian_KF881618_A/chicken/Egypt/D7099/2013|2013.041	KF881618	Avian	H9N2	H9	N2	Egypt	NorthernAfrica	Africa	2013.041	Dom-gal
H9N2_Avian_KX000767_A/duck/Egypt/C9787/2014|2014.255	KX000767	Avian	H9N2	H9	N2	Egypt	NorthernAfrica	Africa	2014.255	Dom-ans
H9N2_Avian_KX000809_A/quail/Egypt/D10105/2014|2014.630	KX000809	Avian	H9N2	H9	N2	Egypt	NorthernAfrica	Africa	2014.63	Dom-gal
H9N2_Avian_KX000744_A/chicken/Egypt/Q10429E/2014|2014.948	KX000744	Avian	H9N2	H9	N2	Egypt	NorthernAfrica	Africa	2014.948	Dom-gal
H6N2_Avian_CY060440_A/whitefronted_goose/Netherlands/2/1999|1999.164	CY060440	Avian	H6N2	H6	N2	Netherlands	WesternEurope	Europe	1999.164	Wild-ans-long
H2N2_Avian_EU735813_A/chicken/PA/298101-4/2004|2004.500	EU735813	Avian	H2N2	H2	N2	USA	NorthernAmerica	America	2004.5	Dom-gal
H5N3_Avian_GQ227553_A/duck/Altai/1285/1991|1991.619	GQ227553	Avian	H5N3	H5	N3	Russia	EasternEurope	Europe	1991.619	Dom-ans
H7N1_Avian_AB268554_A/duck/Mongolia/47/2001|2001.500	AB268554	Avian	H7N1	H7	N1	Mongolia	EasternAsia	Asia	2001.5	Dom-ans
H1N1_Avian_CY091593_A/duck/Shimane/188/1999|1999.500	CY091593	Avian	H1N1	H1	N1	Japan	EasternAsia	Asia	1999.5	Dom-ans
H5N2_Avian_EU249548_A/duck/Malaysia/F118-08-04/2004|2004.500	EU249548	Avian	H5N2	H5	N2	Malaysia	SouthEasternAsia	Asia	2004.5	Dom-ans
H5N2_Avian_CY022080_A/poultry/Italy/367/1997|1997.500	CY022080	Avian	H5N2	H5	N2	Italy	SouthernEurope	Europe	1997.5	Dom-gal
H5N2_Avian_CY018952_A/poultry/Italy/382/1997|1997.500	CY018952	Avian	H5N2	H5	N2	Italy	SouthernEurope	Europe	1997.5	Dom-gal
H3N8_Avian_MF146555_A/common_teal/Netherlands/07/2000|2000.893	MF146555	Avian	H3N8	H3	N8	Netherlands	WesternEurope	Europe	2000.893	Wild-ans-long
H5N9_Avian_EU743138_A/emu/NY/12716/1994|1994.500	EU743138	Avian	H5N9	H5	N9	USA	NorthernAmerica	America	1994.5	Wild-other
H5N2_Avian_CY021384_A/turkey/Italy/1980|1980.500	CY021384	Avian	H5N2	H5	N2	Italy	SouthernEurope	Europe	1980.5	Dom-gal
H7N7_Avian_KJ889440_A/turkey/England/647/1977|1977.500	KJ889440	Avian	H7N7	H7	N7	United Kingdom	NorthernEurope	Europe	1977.5	Dom-gal
H6N1_Avian_CY005608_A/chicken/Hong_Kong/17/1977|1977.500	CY005608	Avian	H6N1	H6	N1	Hong Kong	EasternAsia	Asia	1977.5	Dom-gal
H5N8_Avian_CY015092_A/turkey/Ireland/1378/1983|1983.500	CY015092	Avian	H5N8	H5	N8	Ireland	NorthernEurope	Europe	1983.5	Dom-gal
H5N2_Avian_KF435065_A/finch/England/2051/1991|1991.140	KF435065	Avian	H5N2	H5	N2	USA	NorthernAmerica	America	1991.14	Wild-other
H1N6_Avian_CY179142_A/thick-billed_murre/Alaska/335/1976|1976.500	CY179142	Avian	H1N6	H1	N6	USA	NorthernAmerica	America	1976.5	Wild-other
H1N6_Avian_CY179606_A/common_murre/Alaska/211/1976|1976.500	CY179606	Avian	H1N6	H1	N6	USA	NorthernAmerica	America	1976.5	Wild-other
H1N2_Avian_CY179038_A/common_murre/Alaska/175/1976|1976.500	CY179038	Avian	H1N2	H1	N2	USA	NorthernAmerica	America	1976.5	Wild-other
H1N2_Avian_CY178922_A/thick-billed_murre/Alaska/236/1976|1976.500	CY178922	Avian	H1N2	H1	N2	USA	NorthernAmerica	America	1976.5	Wild-other
H3N8_Avian_CY005815_A/duck/Ukraine/1/1963|1963.945	CY005815	Avian	H3N8	H3	N8	Ukraine	EasternEurope	Europe	1963.945	Dom-ans
H2N3_Avian_CY117118_A/duck/Rugen/88-4/1981|1981.500	CY117118	Avian	H2N3	H2	N3	Germany	WesternEurope	Europe	1981.5	Dom-ans
H7N7_Avian_CY015042_A/goose/Leipzig/187-7/1979|1979.500	CY015042	Avian	H7N7	H7	N7	Germany	WesternEurope	Europe	1979.5	Dom-ans
H2N2_Avian_CY116958_A/chicken/Jena/4705/1984|1984.500	CY116958	Avian	H2N2	H2	N2	Germany	WesternEurope	Europe	1984.5	Dom-gal
H2N2_Avian_CY116966_A/chicken/Jena/4836/1983|1983.500	CY116966	Avian	H2N2	H2	N2	Germany	WesternEurope	Europe	1983.5	Dom-gal
H10N5_Swine_JX500444_A/swine/Hubei/10/2008|2008.326	JX500444	Swine	H10N5	H10	N5	China	EasternAsia	Asia	2008.326	Swine
H10N5_Avian_LC121477_A/duck/Hong_Kong/934/1980|1980.500	LC121477	Avian	H10N5	H10	N5	Hong Kong	EasternAsia	Asia	1980.5	Dom-ans
H5N2_Avian_CY005578_A/duck/Hong_Kong/342/78|1978.500	CY005578	Avian	H5N2	H5	N2	Hong Kong	EasternAsia	Asia	1978.5	Dom-ans
H3N6_Swine_KJ889416_A/swine/Kazakhstan/106/1985|1985.500	KJ889416	Swine	H3N6	H3	N6	Kazakhstan	CentralAsia	Asia	1985.5	Swine
H5N6_Avian_CY005772_A/duck/Potsdam/2216-4/1984|1984.500	CY005772	Avian	H5N6	H5	N6	Germany	WesternEurope	Europe	1984.5	Dom-ans
H1N1_Avian_KJ889432_A/duck/Schleswig/21/1979|1979.500	KJ889432	Avian	H1N1	H1	N1	Germany	WesternEurope	Europe	1979.5	Dom-ans
H7N3_Avian_HM346496_A/chicken/Karachi/NARC-23/2003|2003.871	HM346496	Avian	H7N3	H7	N3	Pakistan	SouthernAsia	Asia	2003.871	Dom-gal
H7N3_Avian_HM346520_A/chicken/Chakwal/NARC-148/2004|2004.359	HM346520	Avian	H7N3	H7	N3	Pakistan	SouthernAsia	Asia	2004.359	Dom-gal
H7N3_Avian_HM346504_A/chicken/Chakwal/NARC-46/2003|2003.989	HM346504	Avian	H7N3	H7	N3	Pakistan	SouthernAsia	Asia	2003.989	Dom-gal
H7N3_Avian_CY035824_A/chicken/Rawalpindi/NARC68/2002|2002.500	CY035824	Avian	H7N3	H7	N3	Pakistan	SouthernAsia	Asia	2002.5	Dom-gal
H7N3_Avian_HM346488_A/chicken/Chakwal/NARC-35/2001|2001.367	HM346488	Avian	H7N3	H7	N3	Pakistan	SouthernAsia	Asia	2001.367	Dom-gal
H7N3_Avian_HM346480_A/chicken/Murree/NARC-01/1995|1995.038	HM346480	Avian	H7N3	H7	N3	Pakistan	SouthernAsia	Asia	1995.038	Dom-gal
H7N3_Avian_CY035832_A/chicken/Pakistan/34668/1995|1995.500	CY035832	Avian	H7N3	H7	N3	Pakistan	SouthernAsia	Asia	1995.5	Dom-gal
H7N3_Avian_CY037755_A/chicken/Pakistan/c1998/1998|1998.500	CY037755	Avian	H7N3	H7	N3	Pakistan	SouthernAsia	Asia	1998.5	Dom-gal
H7N3_Avian_HM346512_A/chicken/Karachi/NARC-100/2004|2004.310	HM346512	Avian	H7N3	H7	N3	Pakistan	SouthernAsia	Asia	2004.31	Dom-gal
H9N2_Avian_CY038459_A/chicken/Pakistan/UDL-01/2008|2008.022	CY038459	Avian	H9N2	H9	N2	Pakistan	SouthernAsia	Asia	2008.022	Dom-gal
H9N2_Avian_CY038451_A/chicken/Pakistan/UDL-03/2007|2007.959	CY038451	Avian	H9N2	H9	N2	Pakistan	SouthernAsia	Asia	2007.959	Dom-gal
H9N2_Avian_JN540070_A/chicken/Sihala/NARC-12103/2008|2008.145	JN540070	Avian	H9N2	H9	N2	Pakistan	SouthernAsia	Asia	2008.145	Dom-gal
H9N2_Avian_CY038435_A/chicken/Pakistan/UDL-02/2006|2006.992	CY038435	Avian	H9N2	H9	N2	Pakistan	SouthernAsia	Asia	2006.992	Dom-gal
H9N2_Avian_CY038483_A/chicken/Pakistan/UDL-04/2007|2007.222	CY038483	Avian	H9N2	H9	N2	Pakistan	SouthernAsia	Asia	2007.222	Dom-gal
H9N2_Avian_CY038403_A/chicken/Pakistan/UDL-04/2006|2006.463	CY038403	Avian	H9N2	H9	N2	Pakistan	SouthernAsia	Asia	2006.463	Dom-gal
H9N2_Avian_CY038443_A/chicken/Pakistan/UDL-03/2005|2005.970	CY038443	Avian	H9N2	H9	N2	Pakistan	SouthernAsia	Asia	2005.97	Dom-gal
H9N2_Avian_CY038419_A/chicken/Pakistan/UDL-02/2005|2005.997	CY038419	Avian	H9N2	H9	N2	Pakistan	SouthernAsia	Asia	2005.997	Dom-gal
H9N2_Avian_JN540078_A/chicken/Attock/NARC-14994/2009|2009.921	JN540078	Avian	H9N2	H9	N2	Pakistan	SouthernAsia	Asia	2009.921	Dom-gal
H9N2_Avian_JX465628_A/chicken/Iran/EBGV-88/2010|2010.123	JX465628	Avian	H9N2	H9	N2	Iran	SouthernAsia	Asia	2010.123	Dom-gal
H9N2_Avian_KU042911_A/chicken/Pakistan/10A/2015|2015.356	KU042911	Avian	H9N2	H9	N2	Pakistan	SouthernAsia	Asia	2015.356	Dom-gal
H9N2_Avian_KM519966_A/chicken/India/80998/2008|2008.030	KM519966	Avian	H9N2	H9	N2	India	SouthernAsia	Asia	2008.03	Dom-gal
H9N2_Avian_KT285350_A/chicken/India/01CL1619/2012|2012.058	KT285350	Avian	H9N2	H9	N2	India	SouthernAsia	Asia	2012.058	Dom-gal
H9N2_Avian_KF188353_A/chicken/Dubai/339/2001|2001.500	KF188353	Avian	H9N2	H9	N2	United Arab Emirates	WesternAsia	Asia	2001.5	Dom-gal
H9N2_Avian_CY076724_A/chicken/Emirates/R66/2002|2002.500	CY076724	Avian	H9N2	H9	N2	United Arab Emirates	WesternAsia	Asia	2002.5	Dom-gal
H9N2_Avian_KJ643598_A/chicken/Bangladesh/19870/2013|2013.395	KJ643598	Avian	H9N2	H9	N2	Bangladesh	SouthernAsia	Asia	2013.395	Dom-gal
H9N2_Avian_KJ643809_A/chicken/Bangladesh/18857/2013|2013.074	KJ643809	Avian	H9N2	H9	N2	Bangladesh	SouthernAsia	Asia	2013.074	Dom-gal
H9N2_Avian_KY635703_A/quail/Bangladesh/25987/2015|2015.647	KY635703	Avian	H9N2	H9	N2	Bangladesh	SouthernAsia	Asia	2015.647	Dom-gal
H9N2_Avian_MH135456_A/duck/Bangladesh/33127/2017|2017.551	MH135456	Avian	H9N2	H9	N2	Bangladesh	SouthernAsia	Asia	2017.551	Dom-ans
H9N2_Avian_MH135341_A/duck/Bangladesh/33135/2017|2017.551	MH135341	Avian	H9N2	H9	N2	Bangladesh	SouthernAsia	Asia	2017.551	Dom-ans
H9N2_Avian_KT362005_A/chicken/Bangladesh/23426/2014|2014.721	KT362005	Avian	H9N2	H9	N2	Bangladesh	SouthernAsia	Asia	2014.721	Dom-gal
H9N2_Avian_KF188250_A/quail/Bangladesh/907/2009|2009.500	KF188250	Avian	H9N2	H9	N2	Bangladesh	SouthernAsia	Asia	2009.5	Dom-gal
H9N2_Avian_MG042085_A/quail/Bangladesh/31244/2016|2016.899	MG042085	Avian	H9N2	H9	N2	Bangladesh	SouthernAsia	Asia	2016.899	Dom-gal
H9N2_Avian_KT361997_A/chicken/Bangladesh/23618/2014|2014.795	KT361997	Avian	H9N2	H9	N2	Bangladesh	SouthernAsia	Asia	2014.795	Dom-gal
H9N2_Avian_MH135470_A/chicken/Bangladesh/33386/2017|2017.625	MH135470	Avian	H9N2	H9	N2	Bangladesh	SouthernAsia	Asia	2017.625	Dom-gal
H9N2_Avian_MH135550_A/chicken/Bangladesh/32754/2017|2017.381	MH135550	Avian	H9N2	H9	N2	Bangladesh	SouthernAsia	Asia	2017.381	Dom-gal
H9N2_Avian_MG042164_A/chicken/Bangladesh/31624/2016|2016.989	MG042164	Avian	H9N2	H9	N2	Bangladesh	SouthernAsia	Asia	2016.989	Dom-gal
H9N2_Avian_KJ643644_A/quail/Bangladesh/18521/2012|2012.899	KJ643644	Avian	H9N2	H9	N2	Bangladesh	SouthernAsia	Asia	2012.899	Dom-gal
H9N2_Avian_KJ643785_A/chicken/Bangladesh/18408/2012|2012.871	KJ643785	Avian	H9N2	H9	N2	Bangladesh	SouthernAsia	Asia	2012.871	Dom-gal
H9N2_Avian_MH107179_A/chicken/Fes/Pmc1_23/2016|2016.132	MH107179	Avian	H9N2	H9	N2	Morocco	NorthernAfrica	Africa	2016.132	Dom-gal
H9N2_Avian_MH107187_A/chicken/kenitra/IAPP16S-04P_16w/2016|2016.151	MH107187	Avian	H9N2	H9	N2	Morocco	NorthernAfrica	Africa	2016.151	Dom-gal
H9N2_Avian_MF510853_A/chicken/Burkina_Faso/17RS93-19/2017|2017.038	MF510853	Avian	H9N2	H9	N2	Burkina Faso	WesternAfrica	Africa	2017.038	Dom-gal
H9N2_Swine_EU086324_A/swine/Guangxi/S15/2005|2005.500	EU086324	Swine	H9N2	H9	N2	China	EasternAsia	Asia	2005.5	Swine
H9N2_Avian_EU086251_A/duck/Guangxi/51/2005|2005.500	EU086251	Avian	H9N2	H9	N2	China	EasternAsia	Asia	2005.5	Dom-ans
H9N2_Avian_EU086240_A/chicken/Guangxi/6/2000|2000.500	EU086240	Avian	H9N2	H9	N2	China	EasternAsia	Asia	2000.5	Dom-gal
H9N2_Avian_JQ639779_A/chicken/Guangdong/TS/2004|2004.164	JQ639779	Avian	H9N2	H9	N2	China	EasternAsia	Asia	2004.164	Dom-gal
H9N2_Avian_DQ485217_A/chicken/China/Guangxi14/2000|2000.866	DQ485217	Avian	H9N2	H9	N2	China	EasternAsia	Asia	2000.866	Dom-gal
H4N6_Avian_MF399058_A/duck/Guangxi/149D24/2013|2013.882	MF399058	Avian	H4N6	H4	N6	China	EasternAsia	Asia	2013.882	Dom-ans
H2N2_Avian_CY116894_A/duck/Hong_Kong/273/1978|1978.500	CY116894	Avian	H2N2	H2	N2	Hong Kong	EasternAsia	Asia	1978.5	Dom-ans
H2N2_Avian_CY005541_A/duck/Hong_Kong/319/1978|1978.500	CY005541	Avian	H2N2	H2	N2	Hong Kong	EasternAsia	Asia	1978.5	Dom-ans
H6N2_Avian_CY005614_A/duck/Hong_Kong/d134/1977|1977.500	CY005614	Avian	H6N2	H6	N2	Hong Kong	EasternAsia	Asia	1977.5	Dom-ans
H6N1_Avian_DQ376728_A/chicken/Taiwan/G23/87|1987.500	DQ376728	Avian	H6N1	H6	N1	Taiwan	EasternAsia	Asia	1987.5	Dom-gal
H6N1_Avian_DQ376726_A/duck/Taiwan/0526/72|1972.500	DQ376726	Avian	H6N1	H6	N1	Taiwan	EasternAsia	Asia	1972.5	Dom-ans
H6N1_Avian_DQ376727_A/chicken/Taiwan/G2/87|1987.500	DQ376727	Avian	H6N1	H6	N1	Taiwan	EasternAsia	Asia	1987.5	Dom-gal
H6N5_Avian_CY014658_A/shearwater/Australia/1/1973|1973.500	CY014658	Avian	H6N5	H6	N5	Australia	AustraliaNewZealandOceania	Oceania	1973.5	Wild-other
H3N2_Avian_AB612886_A/duck/Hokkaido/5/1977|1977.500	AB612886	Avian	H3N2	H3	N2	Japan	EasternAsia	Asia	1977.5	Dom-ans
H3N8_Avian_AB275284_A/duck/Hokkaido/8/1980|1980.500	AB275284	Avian	H3N8	H3	N8	Japan	EasternAsia	Asia	1980.5	Dom-ans
H3N8_Avian_CY014705_A/duck/Chabarovsk/1610/1972_|1972.500	CY014705	Avian	H3N8	H3	N8	Russia	EasternEurope	Europe	1972.5	Dom-ans
H6N1_Avian_CY005600_A/duck/Hong_Kong/d73/1976|1976.500	CY005600	Avian	H6N1	H6	N1	Hong Kong	EasternAsia	Asia	1976.5	Dom-ans
H2N9_Avian_CY005549_A/duck/Hong_Kong/278/1978|1978.500	CY005549	Avian	H2N9	H2	N9	Hong Kong	EasternAsia	Asia	1978.5	Dom-ans
H5N3_Avian_CY005585_A/goose/Hong_Kong/23/1978|1978.500	CY005585	Avian	H5N3	H5	N3	Hong Kong	EasternAsia	Asia	1978.5	Dom-ans
H5N1_Avian_DQ997116_A/chicken/Hubei/wj/1997|1997.500	DQ997116	Avian	H5N1	H5	N1	China	EasternAsia	Asia	1997.5	Dom-gal
H15N9_Avian_CY005720_A/sooty_tern/Western_Australia/2190/1983|1983.500	CY005720	Avian	H15N9	H15	N9	Australia	AustraliaNewZealandOceania	Oceania	1983.5	Wild-other
H15N9_Avian_CY130105_A/shearWater/Australia/2576/1979|1979.500	CY130105	Avian	H15N9	H15	N9	Australia	AustraliaNewZealandOceania	Oceania	1979.5	Wild-other
H15N9_Avian_CY005408_A/wedge-tailed_shearwater/Western_Australia/2576/1979|1979.500	CY005408	Avian	H15N9	H15	N9	Australia	AustraliaNewZealandOceania	Oceania	1979.5	Wild-other
H15N9_Avian_CY005727_A/wedge-tailed_shearwater/Western_Australia/2327/1983|1983.500	CY005727	Avian	H15N9	H15	N9	Australia	AustraliaNewZealandOceania	Oceania	1983.5	Wild-other
H6N2_Avian_CY028246_A/eurasian_coot/Western_Australia/2727/1979|1979.500	CY028246	Avian	H6N2	H6	N2	Australia	AustraliaNewZealandOceania	Oceania	1979.5	Wild-other
H1N1_Avian_CY005687_A/duck/Australia/749/1980|1980.500	CY005687	Avian	H1N1	H1	N1	Australia	AustraliaNewZealandOceania	Oceania	1980.5	Dom-ans
H7N7_Avian_CY024789_A/chicken/Victoria/1976|1976.038	CY024789	Avian	H7N7	H7	N7	Australia	AustraliaNewZealandOceania	Oceania	1976.038	Dom-gal
H5N3_Avian_CY045258_A/shearwater/Australia/751/1975|1975.500	CY045258	Avian	H5N3	H5	N3	Australia	AustraliaNewZealandOceania	Oceania	1975.5	Wild-other
H4N6_Avian_CY130025_A/duck/Czechoslovakia/1956|1956.500	CY130025	Avian	H4N6	H4	N6	Czech Republic	EasternEurope	Europe	1956.5	Dom-ans
H5N3_Avian_CY014987_A/tern/South_Africa/1961|1961.500	CY014987	Avian	H5N3	H5	N3	South Africa	SouthernAfrica	Africa	1961.5	Wild-other
H1N9_Avian_CY179678_A/thick-billed_murre/Alaska/326/1976|1976.500	CY179678	Avian	H1N9	H1	N9	USA	NorthernAmerica	America	1976.5	Wild-other
H1N9_Avian_CY178906_A/thick-billed_murre/Alaska/146/1976|1976.500	CY178906	Avian	H1N9	H1	N9	USA	NorthernAmerica	America	1976.5	Wild-other
H10N7_Avian_CY014674_A/chicken/Germany/N/1949|1949.500	CY014674	Avian	H10N7	H10	N7	Germany	WesternEurope	Europe	1949.5	Dom-gal
H13N8_Avian_CY185516_A/black-headed_gull/Georgia/1/2011|2011.296	CY185516	Avian	H13N8	H13	N8	Georgia	WesternAsia	Asia	2011.296	Wild-other
H13N6_Avian_CY185492_A/black-headed_gull/Republic_of_Georgia/7/2011|2011.868	CY185492	Avian	H13N6	H13	N6	Georgia	WesternAsia	Asia	2011.868	Wild-other
H13N8_Avian_MF145900_A/yellow-legged_gull/Georgia/1/2011|2011.132	MF145900	Avian	H13N8	H13	N8	Georgia	WesternAsia	Asia	2011.132	Wild-other
H16N3_Avian_MF575257_A/black-headed_gull/Netherlands/36/2014|2014.559	MF575257	Avian	H16N3	H16	N3	Netherlands	WesternEurope	Europe	2014.559	Wild-other
H13N6_Avian_MF147488_A/black-headed_gull/Netherlands/16/2014|2014.523	MF147488	Avian	H13N6	H13	N6	Netherlands	WesternEurope	Europe	2014.523	Wild-other
H13N8_Avian_KX978516_A/black-headed_gull/Netherlands/10/2013|2013.545	KX978516	Avian	H13N8	H13	N8	Netherlands	WesternEurope	Europe	2013.545	Wild-other
H16N3_Avian_CY185588_A/black-headed_gull/Republic_of_Georgia/4/2012|2012.022	CY185588	Avian	H16N3	H16	N3	Georgia	WesternAsia	Asia	2012.022	Wild-other
H13N6_Avian_CY185604_A/yellow-legged_gull/Republic_of_Georgia/2/2012|2012.701	CY185604	Avian	H13N6	H13	N6	Georgia	WesternAsia	Asia	2012.701	Wild-other
H16N3_Avian_KX978566_A/black-headed_gull/Netherlands/5/2013|2013.510	KX978566	Avian	H16N3	H16	N3	Netherlands	WesternEurope	Europe	2013.51	Wild-other
H16N3_Avian_KX979265_A/black-headed_gull/Netherlands/2/2013|2013.490	KX979265	Avian	H16N3	H16	N3	Netherlands	WesternEurope	Europe	2013.49	Wild-other
H13N8_Avian_KX979273_A/black-headed_gull/Netherlands/7/2013|2013.510	KX979273	Avian	H13N8	H13	N8	Netherlands	WesternEurope	Europe	2013.51	Wild-other
H13N6_Avian_MF147976_A/black-headed_gull/Netherlands/26/2012|2012.466	MF147976	Avian	H13N6	H13	N6	Netherlands	WesternEurope	Europe	2012.466	Wild-other
H13N6_Avian_MF146478_A/black-headed_gull/Netherlands/32/2012|2012.466	MF146478	Avian	H13N6	H13	N6	Netherlands	WesternEurope	Europe	2012.466	Wild-other
H13N6_Avian_KX977738_A/black-headed_gull/Netherlands/11/2014|2014.474	KX977738	Avian	H13N6	H13	N6	Netherlands	WesternEurope	Europe	2014.474	Wild-other
H16N3_Avian_MF146891_A/black-headed_gull/Netherlands/18/2014|2014.978	MF146891	Avian	H16N3	H16	N3	Netherlands	WesternEurope	Europe	2014.978	Wild-other
H16N3_Avian_KX977914_A/black-headed_gull/Netherlands/107/2012|2012.545	KX977914	Avian	H16N3	H16	N3	Netherlands	WesternEurope	Europe	2012.545	Wild-other
H13N2_Avian_MF148046_A/black-headed_gull/Netherlands/13/2014|2014.518	MF148046	Avian	H13N2	H13	N2	Netherlands	WesternEurope	Europe	2014.518	Wild-other
H13N2_Avian_MF575162_A/black-headed_gull/Netherlands/4/2014|2014.518	MF575162	Avian	H13N2	H13	N2	Netherlands	WesternEurope	Europe	2014.518	Wild-other
H13N6_Avian_CY185612_A/yellow-legged_gull/Republic_of_Georgia/3/2012|2012.701	CY185612	Avian	H13N6	H13	N6	Georgia	WesternAsia	Asia	2012.701	Wild-other
H16N3_Avian_MF693936_A/European_herring_gull/Netherlands/3/2015|2015.901	MF693936	Avian	H16N3	H16	N3	Netherlands	WesternEurope	Europe	2015.901	Wild-other
H16N3_Avian_MF694209_A/lesser_black-backed_gull/Netherlands/1/2015|2015.712	MF694209	Avian	H16N3	H16	N3	Netherlands	WesternEurope	Europe	2015.712	Wild-other
H13N2_Avian_MF694031_A/black-headed_gull/Netherlands/2/2016|2016.534	MF694031	Avian	H13N2	H13	N2	Netherlands	WesternEurope	Europe	2016.534	Wild-other
H13N2_Avian_MF694178_A/black-headed_gull/Netherlands/6/2016|2016.534	MF694178	Avian	H13N2	H13	N2	Netherlands	WesternEurope	Europe	2016.534	Wild-other
H16N3_Avian_KX978586_A/black-headed_gull/Netherlands/9/2010|2010.551	KX978586	Avian	H16N3	H16	N3	Netherlands	WesternEurope	Europe	2010.551	Wild-other
H16N3_Avian_KX977604_A/black-headed_gull/Netherlands/14/2010|2010.551	KX977604	Avian	H16N3	H16	N3	Netherlands	WesternEurope	Europe	2010.551	Wild-other
H13N8_Avian_MF146365_A/black-headed_gull/Netherlands/20/2011|2011.468	MF146365	Avian	H13N8	H13	N8	Netherlands	WesternEurope	Europe	2011.468	Wild-other
H13N8_Avian_KX977813_A/black-headed_gull/Netherlands/21/2011|2011.468	KX977813	Avian	H13N8	H13	N8	Netherlands	WesternEurope	Europe	2011.468	Wild-other
H16N3_Avian_KX977987_A/black-headed_gull/Netherlands/93/2012|2012.540	KX977987	Avian	H16N3	H16	N3	Netherlands	WesternEurope	Europe	2012.54	Wild-other
H16N3_Avian_MF146198_A/black-headed_gull/Netherlands/25/2009|2009.553	MF146198	Avian	H16N3	H16	N3	Netherlands	WesternEurope	Europe	2009.553	Wild-other
H16N3_Avian_KX978453_A/black-headed_gull/Netherlands/16/2009|2009.534	KX978453	Avian	H16N3	H16	N3	Netherlands	WesternEurope	Europe	2009.534	Wild-other
H16N3_Avian_CY184499_A/black-headed_gull/Sweden/87533/2009|2009.573	CY184499	Avian	H16N3	H16	N3	Sweden	NorthernEurope	Europe	2009.573	Wild-other
H13N2_Avian_KX978891_A/black-headed_gull/Netherlands/12/2010|2010.551	KX978891	Avian	H13N2	H13	N2	Netherlands	WesternEurope	Europe	2010.551	Wild-other
H16N3_Avian_MF147744_A/black-headed_gull/Netherlands/37/2011|2011.573	MF147744	Avian	H16N3	H16	N3	Netherlands	WesternEurope	Europe	2011.573	Wild-other
H13N2_Avian_MF146907_A/black-headed_gull/Netherlands/38/2009|2009.518	MF146907	Avian	H13N2	H13	N2	Netherlands	WesternEurope	Europe	2009.518	Wild-other
H16N8_Avian_MF146793_A/black-headed_gull/Netherlands/43/2008|2008.510	MF146793	Avian	H16N8	H16	N8	Netherlands	WesternEurope	Europe	2008.51	Wild-other
H13N2_Avian_KX977673_A/black-headed_gull/Netherlands/27/2009|2009.553	KX977673	Avian	H13N2	H13	N2	Netherlands	WesternEurope	Europe	2009.553	Wild-other
H13N3_Avian_KX979272_A/black-headed_gull/Netherlands/17/2009|2009.534	KX979272	Avian	H13N3	H13	N3	Netherlands	WesternEurope	Europe	2009.534	Wild-other
H13N3_Avian_MF575172_A/black-headed_gull/Netherlands/8/2011|2011.468	MF575172	Avian	H13N3	H13	N3	Netherlands	WesternEurope	Europe	2011.468	Wild-other
H16N3_Avian_MF146813_A/black-headed_gull/Netherlands/33/2011|2011.485	MF146813	Avian	H16N3	H16	N3	Netherlands	WesternEurope	Europe	2011.485	Wild-other
H13N8_Avian_CY185628_A/yellow-legged_gull/Georgia/1/2013|2013.121	CY185628	Avian	H13N8	H13	N8	Georgia	WesternAsia	Asia	2013.121	Wild-other
H13N8_Avian_MF147946_A/yellow-legged_gull/Georgia/4/2012|2012.721	MF147946	Avian	H13N8	H13	N8	Georgia	WesternAsia	Asia	2012.721	Wild-other
H13N8_Avian_CY185636_A/yellow-legged_gull/Georgia/2/2013|2013.178	CY185636	Avian	H13N8	H13	N8	Georgia	WesternAsia	Asia	2013.178	Wild-other
H16N3_Avian_MF694036_A/black-headed_gull/Netherlands/1/2016|2016.534	MF694036	Avian	H16N3	H16	N3	Netherlands	WesternEurope	Europe	2016.534	Wild-other
H16N3_Avian_MF694099_A/black-headed_gull/Netherlands/3/2016|2016.534	MF694099	Avian	H16N3	H16	N3	Netherlands	WesternEurope	Europe	2016.534	Wild-other
H13N8_Avian_MF146442_A/black-headed_gull/Netherlands/2/2010|2010.532	MF146442	Avian	H13N8	H13	N8	Netherlands	WesternEurope	Europe	2010.532	Wild-other
H13N6_Avian_KX979164_A/black-headed_gull/Netherlands/1/2010|2010.532	KX979164	Avian	H13N6	H13	N6	Netherlands	WesternEurope	Europe	2010.532	Wild-other
H13N8_Avian_MF147066_A/black-headed_gull/Netherlands/5/2010|2010.532	MF147066	Avian	H13N8	H13	N8	Netherlands	WesternEurope	Europe	2010.532	Wild-other
H13N2_Avian_KX977616_A/black-headed_gull/Netherlands/8/2010|2010.532	KX977616	Avian	H13N2	H13	N2	Netherlands	WesternEurope	Europe	2010.532	Wild-other
H13N8_Avian_CY184491_A/black-headed_gull/Sweden/74342/2008|2008.551	CY184491	Avian	H13N8	H13	N8	Sweden	NorthernEurope	Europe	2008.551	Wild-other
H16N3_Avian_MF146893_A/black-headed_gull/Netherlands/78/2008|2008.532	MF146893	Avian	H16N3	H16	N3	Netherlands	WesternEurope	Europe	2008.532	Wild-other
H16N3_Avian_MF145706_A/black-headed_gull/Netherlands/84/2008|2008.532	MF145706	Avian	H16N3	H16	N3	Netherlands	WesternEurope	Europe	2008.532	Wild-other
H16N3_Avian_CY184483_A/black-headed_gull/Sweden/74340/2008|2008.500	CY184483	Avian	H16N3	H16	N3	Sweden	NorthernEurope	Europe	2008.5	Wild-other
H16N3_Avian_CY149343_A/glaucous_gull-herring_gull_hybrid/Iceland/1108/2011|2011.789	CY149343	Avian	H16N3	H16	N3	Iceland	NorthernEurope	Europe	2011.789	Wild-other
H13N8_Avian_MF145924_A/black-headed_gull/Netherlands/95/2008|2008.534	MF145924	Avian	H13N8	H13	N8	Netherlands	WesternEurope	Europe	2008.534	Wild-other
H13N8_Avian_KX979135_A/black-headed_gull/Netherlands/21/2008|2008.658	KX979135	Avian	H13N8	H13	N8	Netherlands	WesternEurope	Europe	2008.658	Wild-other
H13N8_Avian_JF775474_A/herring_gull/Mongolia/454/2008|2008.704	JF775474	Avian	H13N8	H13	N8	Mongolia	EasternAsia	Asia	2008.704	Wild-other
H16N3_Avian_CY195698_A/glaucous-winged_gull/Southcentral_Alaska/12MB01620/2012|2012.625	CY195698	Avian	H16N3	H16	N3	USA	NorthernAmerica	America	2012.625	Wild-other
H16N3_Avian_CY196791_A/glaucous-winged_gull/Southcentral_Alaska/12NH01593/2008|2008.677	CY196791	Avian	H16N3	H16	N3	USA	NorthernAmerica	America	2008.677	Wild-other
H16N3_Avian_CY195714_A/glaucous-winged_gull/Southcentral_Alaska/12MB01823/2012|2012.660	CY195714	Avian	H16N3	H16	N3	USA	NorthernAmerica	America	2012.66	Wild-other
H16N3_Avian_CY196815_A/glaucous-winged_gull/Southcentral_Alaska/12NH01679/2008|2008.682	CY196815	Avian	H16N3	H16	N3	USA	NorthernAmerica	America	2008.682	Wild-other
H16N3_Avian_CY177444_A/California_gull/California/1196P/2013|2013.518	CY177444	Avian	H16N3	H16	N3	USA	NorthernAmerica	America	2013.518	Wild-other
H16N3_Avian_KY131089_A/glaucous-winged_gull/Alaska/567/2013|2013.712	KY131089	Avian	H16N3	H16	N3	USA	NorthernAmerica	America	2013.712	Wild-other
H16N3_Avian_CY196470_A/glaucous-winged_gull/Southcentral_Alaska/11JR01724/2011|2011.605	CY196470	Avian	H16N3	H16	N3	USA	NorthernAmerica	America	2011.605	Wild-other
H16N3_Avian_CY196590_A/glaucous-winged_gull/Southcentral_Alaska/11JR01908/2011|2011.605	CY196590	Avian	H16N3	H16	N3	USA	NorthernAmerica	America	2011.605	Wild-other
H16N3_Avian_CY196012_A/glaucous-winged_gull/Southcentral_Alaska/10JR01814/2010|2010.688	CY196012	Avian	H16N3	H16	N3	USA	NorthernAmerica	America	2010.688	Wild-other
H16N3_Avian_CY138148_A/black-headed_gull/Iceland/713/2010|2010.699	CY138148	Avian	H16N3	H16	N3	Iceland	NorthernEurope	Europe	2010.699	Wild-other
H16N3_Avian_CY239299_A/glaucous-winged_gull/Southcentral_Alaska/13MB02410/2013|2013.597	CY239299	Avian	H16N3	H16	N3	USA	NorthernAmerica	America	2013.597	Wild-other
H16N3_Avian_CY213730_A/glaucous-winged_gull/Southcentral_Alaska/13MB02558/2013|2013.660	CY213730	Avian	H16N3	H16	N3	USA	NorthernAmerica	America	2013.66	Wild-other
H13N6_Avian_KX978730_A/black-headed_gull/Netherlands/10/2007|2007.507	KX978730	Avian	H13N6	H13	N6	Netherlands	WesternEurope	Europe	2007.507	Wild-other
H13N6_Avian_KX978123_A/black-headed_gull/Netherlands/2/2007|2007.507	KX978123	Avian	H13N6	H13	N6	Netherlands	WesternEurope	Europe	2007.507	Wild-other
H13N8_Avian_CY077003_A/black-headed_gull/Sweden/1/2005|2005.500	CY077003	Avian	H13N8	H13	N8	Sweden	NorthernEurope	Europe	2005.5	Wild-other
H16N3_Avian_KX978557_A/black-headed_gull/Netherlands/7/2007|2007.507	KX978557	Avian	H16N3	H16	N3	Netherlands	WesternEurope	Europe	2007.507	Wild-other
H16N3_Avian_MF682814_A/black-headed_gull/Netherlands/3/2007|2007.507	MF682814	Avian	H16N3	H16	N3	Netherlands	WesternEurope	Europe	2007.507	Wild-other
H16N3_Avian_MF147265_A/European_herring_gull/Netherlands/5/2006|2006.123	MF147265	Avian	H16N3	H16	N3	Netherlands	WesternEurope	Europe	2006.123	Wild-other
H13N6_Avian_GQ907321_A/Mongolian_gull/Mongolia/405/2007|2007.655	GQ907321	Avian	H13N6	H13	N6	Mongolia	EasternAsia	Asia	2007.655	Wild-other
H13N6_Avian_GQ907313_A/Mongolian_gull/Mongolia/401/2007|2007.655	GQ907313	Avian	H13N6	H13	N6	Mongolia	EasternAsia	Asia	2007.655	Wild-other
H13N6_Avian_KX978094_A/black-headed_gull/Netherlands/11/2009|2009.534	KX978094	Avian	H13N6	H13	N6	Netherlands	WesternEurope	Europe	2009.534	Wild-other
H13N6_Avian_KX977935_A/black-headed_gull/Netherlands/29/2009|2009.553	KX977935	Avian	H13N6	H13	N6	Netherlands	WesternEurope	Europe	2009.553	Wild-other
H13N8_Avian_CY195812_A/ring-billed_gull/Massachusetts/13DC30736-2/2013|2013.964	CY195812	Avian	H13N8	H13	N8	USA	NorthernAmerica	America	2013.964	Wild-other
H13N8_Avian_CY195804_A/ring-billed_gull/Massachusetts/13DC30736-1/2013|2013.964	CY195804	Avian	H13N8	H13	N8	USA	NorthernAmerica	America	2013.964	Wild-other
H16N3_Avian_CY195844_A/gull/Massachusetts/13WP00539/2013|2013.036	CY195844	Avian	H16N3	H16	N3	USA	NorthernAmerica	America	2013.036	Wild-other
H16N3_Avian_CY195836_A/gull/Massachusetts/13WP00522/2013|2013.036	CY195836	Avian	H16N3	H16	N3	USA	NorthernAmerica	America	2013.036	Wild-other
H13N6_Avian_CY195666_A/gull/Massachusetts/12JR00671/2012|2012.775	CY195666	Avian	H13N6	H13	N6	USA	NorthernAmerica	America	2012.775	Wild-other
H13N6_Avian_CY195650_A/ring-billed_gull/Massachusetts/12DC00060/2012|2012.855	CY195650	Avian	H13N6	H13	N6	USA	NorthernAmerica	America	2012.855	Wild-other
H13N6_Avian_CY195828_A/gull/Massachusetts/13JR03320/2013|2013.501	CY195828	Avian	H13N6	H13	N6	USA	NorthernAmerica	America	2013.501	Wild-other
H13N6_Avian_CY125215_A/ring-billed_gull/Quebec/02434-1/2009|2009.548	CY125215	Avian	H13N6	H13	N6	Canada	NorthernAmerica	America	2009.548	Wild-other
H13N6_Avian_CY125304_A/black-legged_kittiwake/Quebec/02838-1/2009|2009.627	CY125304	Avian	H13N6	H13	N6	Canada	NorthernAmerica	America	2009.627	Wild-other
H16N3_Avian_CY206865_A/glaucous-winged_gull/Southcentral_Alaska/14MB00623/2014|2014.611	CY206865	Avian	H16N3	H16	N3	USA	NorthernAmerica	America	2014.611	Wild-other
H16N3_Avian_CY206953_A/glaucous-winged_gull/Southcentral_Alaska/14MB01770/2014|2014.658	CY206953	Avian	H16N3	H16	N3	USA	NorthernAmerica	America	2014.658	Wild-other
H16N3_Avian_CY239331_A/glaucous-winged_gull/Southcentral_Alaska/16MB02941/2016|2016.622	CY239331	Avian	H16N3	H16	N3	USA	NorthernAmerica	America	2016.622	Wild-other
H16N3_Avian_CY239355_A/glaucous-winged_gull/Southcentral_Alaska/16MB03027/2016|2016.630	CY239355	Avian	H16N3	H16	N3	USA	NorthernAmerica	America	2016.63	Wild-other
H16N3_Avian_CY213674_A/glaucous-winged_gull/Southcentral_Alaska/15MB01747/2015|2015.666	CY213674	Avian	H16N3	H16	N3	USA	NorthernAmerica	America	2015.666	Wild-other
H16N3_Avian_CY213658_A/glaucous-winged_gull/Southcentral_Alaska/15MB01680/2015|2015.647	CY213658	Avian	H16N3	H16	N3	USA	NorthernAmerica	America	2015.647	Wild-other
H16N3_Avian_KT338586_A/northern_pintail/Alaska/886/2014|2014.742	KT338586	Avian	H16N3	H16	N3	USA	NorthernAmerica	America	2014.742	Wild-ans-long
H16N3_Avian_KT338610_A/glaucous-winged_gull/Alaska/915/2014|2014.729	KT338610	Avian	H16N3	H16	N3	USA	NorthernAmerica	America	2014.729	Wild-other
H16N3_Avian_CY195658_A/gull/Massachusetts/12JR00662/2012|2012.775	CY195658	Avian	H16N3	H16	N3	USA	NorthernAmerica	America	2012.775	Wild-other
H13N6_Avian_CY145942_A/ruddy_turnstone/New_Jersey/AI09-294/2009|2009.356	CY145942	Avian	H13N6	H13	N6	USA	NorthernAmerica	America	2009.356	Wild-other
H13N6_Avian_MH068338_A/laughing_gull/New_Jersey/UGAI17-2839/2017|2017.389	MH068338	Avian	H13N6	H13	N6	USA	NorthernAmerica	America	2017.389	Wild-other
H13N6_Avian_MH068370_A/laughing_gull/New_Jersey/UGAI17-2856/2017|2017.389	MH068370	Avian	H13N6	H13	N6	USA	NorthernAmerica	America	2017.389	Wild-other
H16N3_Avian_EU030977_A/shorebird/Delaware/168/06|2006.500	EU030977	Avian	H16N3	H16	N3	USA	NorthernAmerica	America	2006.5	Wild-other
H16N3_Avian_CY045386_A/shorebird/Delaware/195/2006|2006.386	CY045386	Avian	H16N3	H16	N3	USA	NorthernAmerica	America	2006.386	Wild-other
H13N9_Avian_CY145456_A/laughing_gull/New_Jersey/Sg-00559/2008|2008.403	CY145456	Avian	H13N9	H13	N9	USA	NorthernAmerica	America	2008.403	Wild-other
H13N9_Avian_CY043899_A/shorebird/Delaware/224/2006|2006.386	CY043899	Avian	H13N9	H13	N9	USA	NorthernAmerica	America	2006.386	Wild-other
H13N9_Avian_CY043891_A/shorebird/Delaware/221/2006|2006.386	CY043891	Avian	H13N9	H13	N9	USA	NorthernAmerica	America	2006.386	Wild-other
H13N2_Avian_CY239283_A/herring_gull/Massachusetts/A00080257/2006|2006.888	CY239283	Avian	H13N2	H13	N2	USA	NorthernAmerica	America	2006.888	Wild-other
H13N2_Avian_CY239411_A/herring_gull/Massachusetts/A00080255/2006|2006.888	CY239411	Avian	H13N2	H13	N2	USA	NorthernAmerica	America	2006.888	Wild-other
H13N9_Avian_CY127802_A/shorebird/Delaware_Bay/424/2007|2007.392	CY127802	Avian	H13N9	H13	N9	USA	NorthernAmerica	America	2007.392	Wild-other
H13N9_Avian_KF772957_A/seagull/Chile/5775/2009|2009.838	KF772957	Avian	H13N9	H13	N9	Chile	SouthernAmerica	America	2009.838	Wild-other
H16N3_Avian_LC339708_A/duck/Hokkaido/WZ82/2013|2013.795	LC339708	Avian	H16N3	H16	N3	Japan	EasternAsia	Asia	2013.795	Dom-ans
H13N8_Avian_MF146622_A/black-headed_gull/Netherlands/1/2000|2000.507	MF146622	Avian	H13N8	H13	N8	Netherlands	WesternEurope	Europe	2000.507	Wild-other
H13N9_Avian_CY004446_A/shorebird/DE/68/2004|2004.373	CY004446	Avian	H13N9	H13	N9	USA	NorthernAmerica	America	2004.373	Wild-other
H13N6_Avian_AB285095_A/duck/Siberia/272PF/1998|1998.500	AB285095	Avian	H13N6	H13	N6	Russia	EasternEurope	Europe	1998.5	Dom-ans
H13N6_Avian_AB284989_A/duck/Siberia/272/1998|1998.500	AB284989	Avian	H13N6	H13	N6	Russia	EasternEurope	Europe	1998.5	Dom-ans
H13N2_Avian_CY003897_A/herring_gull/DE/475/1986|1986.414	CY003897	Avian	H13N2	H13	N2	USA	NorthernAmerica	America	1986.414	Wild-other
H13N2_Avian_CY004453_A/herring_gull/NJ/782/1986|1986.359	CY004453	Avian	H13N2	H13	N2	USA	NorthernAmerica	America	1986.359	Wild-other
H16N3_Avian_CY136593_A/herring_gull/New_Jersey/780/1986|1986.359	CY136593	Avian	H16N3	H16	N3	USA	NorthernAmerica	America	1986.359	Wild-other
H16N3_Avian_CY004563_A/herring_gull/Delaware_Bay/712/1988|1988.370	CY004563	Avian	H16N3	H16	N3	USA	NorthernAmerica	America	1988.37	Wild-other
H13N2_Avian_CY005067_A/laughing_gull/Delaware_Bay/2838/1987|1987.378	CY005067	Avian	H13N2	H13	N2	USA	NorthernAmerica	America	1987.378	Wild-other
H16N3_Avian_CY136617_A/laughing_gull/Delaware_Bay/2623/1987|1987.381	CY136617	Avian	H16N3	H16	N3	USA	NorthernAmerica	America	1987.381	Wild-other
H16N3_Avian_CY136633_A/laughing_gull/Delaware_Bay/2839/1987|1987.378	CY136633	Avian	H16N3	H16	N3	USA	NorthernAmerica	America	1987.378	Wild-other
H13N6_Avian_CY014697_A/gull/Maryland/704/1977|1977.723	CY014697	Avian	H13N6	H13	N6	USA	NorthernAmerica	America	1977.723	Wild-other
H13N6_Avian_CY005861_A/gull/Minnesota/945/1980|1980.647	CY005861	Avian	H13N6	H13	N6	USA	NorthernAmerica	America	1980.647	Wild-other
H16N3_Avian_CY144181_A/herring_gull/New_York/AI00-532/2000|2000.414	CY144181	Avian	H16N3	H16	N3	USA	NorthernAmerica	America	2000.414	Wild-other
H16N3_Avian_CY127448_A/laughing_gull/Delaware_Bay/296/1998|1998.378	CY127448	Avian	H16N3	H16	N3	USA	NorthernAmerica	America	1998.378	Wild-other
H7N7_Avian_GU186780_A/chicken/Brescia/1902|1902.500	GU186780	Avian	H7N7	H7	N7	Italy	SouthernEurope	Europe	1902.5	Dom-gal
H7N1_Avian_CY077421_A/chicken/Rostock/45/1934|1934.500	CY077421	Avian	H7N1	H7	N1	Germany	WesternEurope	Europe	1934.5	Dom-gal
H1N1_Swine_KP404365_A/swine/Liaoning/117/2012|2012.904	KP404365	Swine	H1N1	H1	N1	China	EasternAsia	Asia	2012.904	Swine
H1N1_Swine_KP404373_A/swine/Liaoning/225/2012|2012.904	KP404373	Swine	H1N1	H1	N1	China	EasternAsia	Asia	2012.904	Swine
H1N1_Swine_KP404429_A/swine/Tianjin/Y9/2011|2011.871	KP404429	Swine	H1N1	H1	N1	China	EasternAsia	Asia	2011.871	Swine
H1N1_Swine_KP404245_A/swine/Hebei/148/2012|2012.852	KP404245	Swine	H1N1	H1	N1	China	EasternAsia	Asia	2012.852	Swine
H1N1_Swine_KM028360_A/swine/Guangxi/3843/2011|2011.995	KM028360	Swine	H1N1	H1	N1	China	EasternAsia	Asia	2011.995	Swine
H1N1_Swine_KP404277_A/swine/Heilongjiang/B106/2011|2011.858	KP404277	Swine	H1N1	H1	N1	China	EasternAsia	Asia	2011.858	Swine
H1N1_Swine_KP404381_A/swine/Sichuan/62/2012|2012.863	KP404381	Swine	H1N1	H1	N1	China	EasternAsia	Asia	2012.863	Swine
H1N1_Swine_KP404389_A/swine/Sichuan/172/2012|2012.863	KP404389	Swine	H1N1	H1	N1	China	EasternAsia	Asia	2012.863	Swine
H1N1_Swine_KM029072_A/swine/Hong_Kong/NS4853/2011|2011.953	KM029072	Swine	H1N1	H1	N1	Hong Kong	EasternAsia	Asia	2011.953	Swine
H1N1_Swine_JQ319649_A/swine/Jiangsu/40/2011|2011.022	JQ319649	Swine	H1N1	H1	N1	China	EasternAsia	Asia	2011.022	Swine
H1N1_Swine_KU982578_A/swine/Henan/01/2012|2012.789	KU982578	Swine	H1N1	H1	N1	China	EasternAsia	Asia	2012.789	Swine
H1N1_Swine_KM029864_A/swine/Guangxi/NS2176/2012|2012.630	KM029864	Swine	H1N1	H1	N1	China	EasternAsia	Asia	2012.63	Swine
H1N1_Swine_KM029880_A/swine/Guangxi/NS2180/2012|2012.630	KM029880	Swine	H1N1	H1	N1	China	EasternAsia	Asia	2012.63	Swine
H1N1_Swine_KP404317_A/swine/Hunan/388/2013|2013.038	KP404317	Swine	H1N1	H1	N1	China	EasternAsia	Asia	2013.038	Swine
H1N1_Human_KF057119_A/Jiangsu/1/2011|2011.008	KF057119	Human	H1N1	H1	N1	China	EasternAsia	Asia	2011.008	Human
H1N1_Swine_KP404349_A/swine/Jiangsu/49/2012|2012.866	KP404349	Swine	H1N1	H1	N1	China	EasternAsia	Asia	2012.866	Swine
H1N1_Swine_KP404285_A/swine/Hunan/196/2011|2011.871	KP404285	Swine	H1N1	H1	N1	China	EasternAsia	Asia	2011.871	Swine
H1N1_Swine_KF057123_A/swine/Jiangsu/S30/2011|2011.096	KF057123	Swine	H1N1	H1	N1	China	EasternAsia	Asia	2011.096	Swine
H1N1_Swine_KP404269_A/swine/Heilongjiang/30/2012|2012.364	KP404269	Swine	H1N1	H1	N1	China	EasternAsia	Asia	2012.364	Swine
H1N1_Swine_KP404261_A/swine/Heilongjiang/27/2012|2012.364	KP404261	Swine	H1N1	H1	N1	China	EasternAsia	Asia	2012.364	Swine
H1N1_Swine_HQ541652_A/swine/Hunan/26/2010|2010.038	HQ541652	Swine	H1N1	H1	N1	China	EasternAsia	Asia	2010.038	Swine
H1N1_Swine_JN809172_A/swine/Jiangsu/zg8/2010|2010.953	JN809172	Swine	H1N1	H1	N1	China	EasternAsia	Asia	2010.953	Swine
H1N1_Swine_KM027984_A/swine/Guangxi/3214/2010|2010.964	KM027984	Swine	H1N1	H1	N1	China	EasternAsia	Asia	2010.964	Swine
H1N1_Swine_KM027992_A/swine/Guangxi/3216/2010|2010.964	KM027992	Swine	H1N1	H1	N1	China	EasternAsia	Asia	2010.964	Swine
H1N1_Swine_KM029312_A/swine/Hong_Kong/NS967/2012|2012.200	KM029312	Swine	H1N1	H1	N1	Hong Kong	EasternAsia	Asia	2012.2	Swine
H1N1_Swine_CY061862_A/swine/Hong_Kong/2896/2009|2009.959	CY061862	Swine	H1N1	H1	N1	Hong Kong	EasternAsia	Asia	2009.959	Swine
H1N1_Swine_KM029592_A/swine/Hong_Kong/NS2822/2010|2010.745	KM029592	Swine	H1N1	H1	N1	Hong Kong	EasternAsia	Asia	2010.745	Swine
H1N1_Swine_FJ536813_A/swine/Fujian/204/2007|2007.786	FJ536813	Swine	H1N1	H1	N1	China	EasternAsia	Asia	2007.786	Swine
H1N1_Swine_GU086058_A/swine/Shandong/101/2008|2008.500	GU086058	Swine	H1N1	H1	N1	China	EasternAsia	Asia	2008.5	Swine
H1N1_Swine_CY083009_A/swine/Hubei/101/2009|2009.627	CY083009	Swine	H1N1	H1	N1	China	EasternAsia	Asia	2009.627	Swine
H1N1_Swine_CY091746_A/swine/Hubei/03/2009|2009.079	CY091746	Swine	H1N1	H1	N1	China	EasternAsia	Asia	2009.079	Swine
H1N1_Swine_KM594562_A/swine/Shanghai/3/2014|2014.008	KM594562	Swine	H1N1	H1	N1	China	EasternAsia	Asia	2014.008	Swine
H1N1_Swine_JN809169_A/swine/Jiangsu/zg4/2010|2010.953	JN809169	Swine	H1N1	H1	N1	China	EasternAsia	Asia	2010.953	Swine
H1N1_Swine_KP404253_A/swine/Henan/232/2011|2011.852	KP404253	Swine	H1N1	H1	N1	China	EasternAsia	Asia	2011.852	Swine
H1N1_Swine_CY085831_A/swine/Hong_Kong/435/2007|2007.233	CY085831	Swine	H1N1	H1	N1	Hong Kong	EasternAsia	Asia	2007.233	Swine
H1N1_Swine_CY085823_A/swine/Hong_Kong/NS120/2007|2007.099	CY085823	Swine	H1N1	H1	N1	Hong Kong	EasternAsia	Asia	2007.099	Swine
H1N1_Swine_CY085855_A/swine/Hong_Kong/676/2008|2008.367	CY085855	Swine	H1N1	H1	N1	Hong Kong	EasternAsia	Asia	2008.367	Swine
H1N1_Swine_HQ541675_A/swine/Henan/11/2005|2005.619	HQ541675	Swine	H1N1	H1	N1	China	EasternAsia	Asia	2005.619	Swine
H1N2_Swine_HQ541643_A/swine/Tianjin/1/2007|2007.953	HQ541643	Swine	H1N2	H1	N2	China	EasternAsia	Asia	2007.953	Swine
H1N1_Swine_KM029200_A/swine/Hong_Kong/141/2012|2012.011	KM029200	Swine	H1N1	H1	N1	Hong Kong	EasternAsia	Asia	2012.011	Swine
H1N1_Swine_KP404333_A/swine/Hunan/951/2013|2013.038	KP404333	Swine	H1N1	H1	N1	China	EasternAsia	Asia	2013.038	Swine
H1N1_Swine_CY085551_A/swine/Hong_Kong/NS129/2003|2003.099	CY085551	Swine	H1N1	H1	N1	Hong Kong	EasternAsia	Asia	2003.099	Swine
H1N1_Swine_CY085559_A/swine/Hong_Kong/638/2003|2003.351	CY085559	Swine	H1N1	H1	N1	Hong Kong	EasternAsia	Asia	2003.351	Swine
H1N2_Swine_CY061662_A/swine/Hong_Kong/1479/2009|2009.556	CY061662	Swine	H1N2	H1	N2	Hong Kong	EasternAsia	Asia	2009.556	Swine
H1N1_Swine_KM029696_A/swine/Guangdong/NS2541/2012|2012.564	KM029696	Swine	H1N1	H1	N1	China	EasternAsia	Asia	2012.564	Swine
H1N1_Swine_KM029672_A/swine/Guangdong/NS2433/2012|2012.545	KM029672	Swine	H1N1	H1	N1	China	EasternAsia	Asia	2012.545	Swine
H1N1_Swine_KJ725044_A/swine/Guangdong/104/2013|2013.038	KJ725044	Swine	H1N1	H1	N1	China	EasternAsia	Asia	2013.038	Swine
H1N1_Swine_KJ493637_A/swine/Guangxi/S2/2013|2013.175	KJ493637	Swine	H1N1	H1	N1	China	EasternAsia	Asia	2013.175	Swine
H1N1_Swine_CY085879_A/swine/Hong_Kong/1559/2008|2008.847	CY085879	Swine	H1N1	H1	N1	Hong Kong	EasternAsia	Asia	2008.847	Swine
H1N1_Swine_CY116488_A/swine/Italy/172336/2001|2001.500	CY116488	Swine	H1N1	H1	N1	Italy	SouthernEurope	Europe	2001.5	Swine
H1N1_Swine_MG733146_A/swine/Italy/7704/2001|2001.038	MG733146	Swine	H1N1	H1	N1	Italy	SouthernEurope	Europe	2001.038	Swine
H1N1_Swine_CY116381_A/swine/Ille_et_Vilaine/1455/1999|1999.500	CY116381	Swine	H1N1	H1	N1	France	WesternEurope	Europe	1999.5	Swine
H1N1_Swine_CY116532_A/swine/Lutol/3/2000|2000.500	CY116532	Swine	H1N1	H1	N1	Poland	EasternEurope	Europe	2000.5	Swine
H1N1_Swine_CY115882_A/swine/Brno/00/2000|2000.500	CY115882	Swine	H1N1	H1	N1	Czech Republic	EasternEurope	Europe	2000.5	Swine
H1N1_Swine_CY116357_A/swine/Finnistere/800/2004|2004.500	CY116357	Swine	H1N1	H1	N1	France	WesternEurope	Europe	2004.5	Swine
H1N1_Swine_CY116389_A/swine/Cotes_dArmor/1624/2002|2002.500	CY116389	Swine	H1N1	H1	N1	France	WesternEurope	Europe	2002.5	Swine
H1N2_Swine_CY116368_A/swine/Cotes_dArmor/1174/2009|2009.500	CY116368	Swine	H1N2	H1	N2	France	WesternEurope	Europe	2009.5	Swine
H1N2_Swine_GQ161105_A/swine/Bakum/1832/2000|2000.500	GQ161105	Swine	H1N2	H1	N2	Germany	WesternEurope	Europe	2000.5	Swine
H1N1_Swine_CY116467_A/swine/Italy/151672-3/2003|2003.500	CY116467	Swine	H1N1	H1	N1	Italy	SouthernEurope	Europe	2003.5	Swine
H1N1_Swine_CY116512_A/swine/Italy/289171/2003|2003.500	CY116512	Swine	H1N1	H1	N1	Italy	SouthernEurope	Europe	2003.5	Swine
H1N1_Swine_GQ161113_A/swine/Haseluenne/IDT2617/2003|2003.770	GQ161113	Swine	H1N1	H1	N1	Germany	WesternEurope	Europe	2003.77	Swine
H1N1_Swine_CY009895_A/swine/Spain/50047/2003|2003.500	CY009895	Swine	H1N1	H1	N1	Spain	SouthernEurope	Europe	2003.5	Swine
H3N2_Swine_CY020504_A/swine/Spain/42386/2002|2002.500	CY020504	Swine	H3N2	H3	N2	Spain	SouthernEurope	Europe	2002.5	Swine
H3N2_Swine_CY116475_A/swine/Italy/15360-3/2001|2001.500	CY116475	Swine	H3N2	H3	N2	Italy	SouthernEurope	Europe	2001.5	Swine
H3N2_Swine_CY116504_A/swine/Italy/272121-1/2002|2002.500	CY116504	Swine	H3N2	H3	N2	Italy	SouthernEurope	Europe	2002.5	Swine
H3N2_Swine_GQ161137_A/swine/Bakum/IDT1769/2003|2003.178	GQ161137	Swine	H3N2	H3	N2	Germany	WesternEurope	Europe	2003.178	Swine
H3N2_Swine_EU924272_A/swine/Nordkirchen/IDT1993/2003|2003.285	EU924272	Swine	H3N2	H3	N2	Germany	WesternEurope	Europe	2003.285	Swine
H1N2_Swine_CY116443_A/swine/Gent/177/2002|2002.500	CY116443	Swine	H1N2	H1	N2	Belgium	WesternEurope	Europe	2002.5	Swine
H1N1_Swine_CY116045_A/swine/England/200276/1992|1992.101	CY116045	Swine	H1N1	H1	N1	United Kingdom	NorthernEurope	Europe	1992.101	Swine
H1N1_Swine_CY116083_A/swine/England/279053/1993|1993.173	CY116083	Swine	H1N1	H1	N1	United Kingdom	NorthernEurope	Europe	1993.173	Swine
H1N1_Swine_CY116059_A/swine/England/252411/1992|1992.792	CY116059	Swine	H1N1	H1	N1	United Kingdom	NorthernEurope	Europe	1992.792	Swine
H3N2_Swine_KR701355_A/swine/England/502321/1994|1994.500	KR701355	Swine	H3N2	H3	N2	United Kingdom	NorthernEurope	Europe	1994.5	Swine
H1N1_Swine_CY116292_A/swine/England/745769/1995|1995.803	CY116292	Swine	H1N1	H1	N1	United Kingdom	NorthernEurope	Europe	1995.803	Swine
H1N1_Swine_CY116168_A/swine/England/410711/1994|1994.005	CY116168	Swine	H1N1	H1	N1	United Kingdom	NorthernEurope	Europe	1994.005	Swine
H1N2_Swine_KR700602_A/swine/England/463180/1994|1994.359	KR700602	Swine	H1N2	H1	N2	United Kingdom	NorthernEurope	Europe	1994.359	Swine
H3N2_Swine_CY116176_A/swine/England/425069/1994|1994.101	CY116176	Swine	H3N2	H3	N2	United Kingdom	NorthernEurope	Europe	1994.101	Swine
H3N2_Swine_CY116136_A/swine/England/375017/1993|1993.811	CY116136	Swine	H3N2	H3	N2	United Kingdom	NorthernEurope	Europe	1993.811	Swine
H1N1_Swine_CY116075_A/swine/England/26029/1998|1998.458	CY116075	Swine	H1N1	H1	N1	United Kingdom	NorthernEurope	Europe	1998.458	Swine
H1N1_Swine_CY116005_A/swine/England/167655/1997|1997.962	CY116005	Swine	H1N1	H1	N1	United Kingdom	NorthernEurope	Europe	1997.962	Swine
H1N1_Swine_CY116253_A/swine/England/636804/1996|1996.814	CY116253	Swine	H1N1	H1	N1	United Kingdom	NorthernEurope	Europe	1996.814	Swine
H1N1_Swine_CY115920_A/swine/England/004772/2001|2001.038	CY115920	Swine	H1N1	H1	N1	United Kingdom	NorthernEurope	Europe	2001.038	Swine
H1N1_Swine_CY116223_A/swine/England/57610/1999|1999.863	CY116223	Swine	H1N1	H1	N1	United Kingdom	NorthernEurope	Europe	1999.863	Swine
H1N1_Swine_CY115936_A/swine/England/101692/1997|1997.310	CY115936	Swine	H1N1	H1	N1	United Kingdom	NorthernEurope	Europe	1997.31	Swine
H1N2_Swine_CY116261_A/swine/England/645913/1996|1996.967	CY116261	Swine	H1N2	H1	N2	United Kingdom	NorthernEurope	Europe	1996.967	Swine
H1N1_Swine_CY116300_A/swine/England/771270/1995|1995.923	CY116300	Swine	H1N1	H1	N1	United Kingdom	NorthernEurope	Europe	1995.923	Swine
H1N1_Swine_CY116184_A/swine/England/425742/1994|1994.101	CY116184	Swine	H1N1	H1	N1	United Kingdom	NorthernEurope	Europe	1994.101	Swine
H1N1_Swine_CY116277_A/swine/England/68327/1998|1998.882	CY116277	Swine	H1N1	H1	N1	United Kingdom	NorthernEurope	Europe	1998.882	Swine
H1N2_Swine_CY116269_A/swine/England/661263/1997|1997.112	CY116269	Swine	H1N2	H1	N2	United Kingdom	NorthernEurope	Europe	1997.112	Swine
H3N2_Swine_CY116331_A/swine/England/90591/1997|1997.110	CY116331	Swine	H3N2	H3	N2	United Kingdom	NorthernEurope	Europe	1997.11	Swine
H1N1_Swine_CY116021_A/swine/England/17788/2000|2000.205	CY116021	Swine	H1N1	H1	N1	United Kingdom	NorthernEurope	Europe	2000.205	Swine
H1N1_Swine_CY116013_A/swine/England/17787/2000|2000.205	CY116013	Swine	H1N1	H1	N1	United Kingdom	NorthernEurope	Europe	2000.205	Swine
H1N2_Swine_KR700625_A/swine/England/1437/2004|2004.833	KR700625	Swine	H1N2	H1	N2	United Kingdom	NorthernEurope	Europe	2004.833	Swine
H1N1_Swine_CY116144_A/swine/England/383/2005|2005.266	CY116144	Swine	H1N1	H1	N1	United Kingdom	NorthernEurope	Europe	2005.266	Swine
H1N2_Swine_CY116104_A/swine/England/303/2009|2009.268	CY116104	Swine	H1N2	H1	N2	United Kingdom	NorthernEurope	Europe	2009.268	Swine
H1N2_Swine_KR700335_A/swine/England/997/2008|2008.937	KR700335	Swine	H1N2	H1	N2	United Kingdom	NorthernEurope	Europe	2008.937	Swine
H1N2_Swine_CY116344_A/swine/England/P185/2008|2008.981	CY116344	Swine	H1N2	H1	N2	United Kingdom	NorthernEurope	Europe	2008.981	Swine
H1N1_Swine_KR700728_A/swine/Scotland/034632/2012|2012.537	KR700728	Swine	H1N1	H1	N1	United Kingdom	NorthernEurope	Europe	2012.537	Swine
H1N2_Swine_KR700649_A/swine/England/000304/2009|2009.247	KR700649	Swine	H1N2	H1	N2	United Kingdom	NorthernEurope	Europe	2009.247	Swine
H1N2_Swine_CY115913_A/swine/England/002295/2002|2002.923	CY115913	Swine	H1N2	H1	N2	United Kingdom	NorthernEurope	Europe	2002.923	Swine
H1N2_Swine_CY116231_A/swine/England/60797/2000|2000.973	CY116231	Swine	H1N2	H1	N2	United Kingdom	NorthernEurope	Europe	2000.973	Swine
H1N1_Swine_CY116152_A/swine/England/39572/2001|2001.868	CY116152	Swine	H1N1	H1	N1	United Kingdom	NorthernEurope	Europe	2001.868	Swine
H1N1_Swine_CY116207_A/swine/England/453/2006|2006.340	CY116207	Swine	H1N1	H1	N1	United Kingdom	NorthernEurope	Europe	2006.34	Swine
H1N1_Swine_CY115952_A/swine/England/1093/2005|2005.753	CY115952	Swine	H1N1	H1	N1	United Kingdom	NorthernEurope	Europe	2005.753	Swine
H1N1_Swine_CY116067_A/swine/England/254/2002|2002.175	CY116067	Swine	H1N1	H1	N1	United Kingdom	NorthernEurope	Europe	2002.175	Swine
H1N1_Swine_CY025256_A/swine/Italy/670/1987|1987.500	CY025256	Swine	H1N1	H1	N1	Italy	SouthernEurope	Europe	1987.5	Swine
H1N1_Swine_CY022989_A/swine/Italy/671/1987|1987.500	CY022989	Swine	H1N1	H1	N1	Italy	SouthernEurope	Europe	1987.5	Swine
H3N2_Swine_CY077943_A/swine/Brabant/1984|1984.500	CY077943	Swine	H3N2	H3	N2	Netherlands	WesternEurope	Europe	1984.5	Swine
H1N1_Swine_CY116405_A/swine/OMS/2112/1995|1995.500	CY116405	Swine	H1N1	H1	N1	France	WesternEurope	Europe	1995.5	Swine
H1N1_Swine_CY098501_A/swine/Italy/1369-7/1994|1994.500	CY098501	Swine	H1N1	H1	N1	Italy	SouthernEurope	Europe	1994.5	Swine
H1N1_Swine_CY116120_A/swine/England/35320/1999|1999.455	CY116120	Swine	H1N1	H1	N1	United Kingdom	NorthernEurope	Europe	1999.455	Swine
H1N2_Swine_CY116324_A/swine/England/88761/1997|1997.090	CY116324	Swine	H1N2	H1	N2	United Kingdom	NorthernEurope	Europe	1997.09	Swine
H1N2_Swine_CY116245_A/swine/England/61605/1998|1998.879	CY116245	Swine	H1N2	H1	N2	United Kingdom	NorthernEurope	Europe	1998.879	Swine
H1N2_Swine_CY116199_A/swine/England/448813/1994|1994.310	CY116199	Swine	H1N2	H1	N2	United Kingdom	NorthernEurope	Europe	1994.31	Swine
H1N2_Swine_CY116160_A/swine/England/40280/1996|1996.518	CY116160	Swine	H1N2	H1	N2	United Kingdom	NorthernEurope	Europe	1996.518	Swine
H1N1_Swine_CY116112_A/swine/England/33780/2006|2006.195	CY116112	Swine	H1N1	H1	N1	United Kingdom	NorthernEurope	Europe	2006.195	Swine
H1N1_Swine_KR700641_A/swine/England/267/2007|2007.142	KR700641	Swine	H1N1	H1	N1	United Kingdom	NorthernEurope	Europe	2007.142	Swine
H1N1_Swine_CY115905_A/swine/England/001195/2007|2007.847	CY115905	Swine	H1N1	H1	N1	United Kingdom	NorthernEurope	Europe	2007.847	Swine
H1N2_Swine_CY116191_A/swine/England/43142/2001|2001.970	CY116191	Swine	H1N2	H1	N2	United Kingdom	NorthernEurope	Europe	2001.97	Swine
H3N2_Swine_AB434353_A/swine/Udon_Thani/NIAH464/2004|2004.500	AB434353	Swine	H3N2	H3	N2	Thailand	SouthEasternAsia	Asia	2004.5	Swine
H3N2_Swine_AB434345_A/swine/Chachoengsao/2003|2003.500	AB434345	Swine	H3N2	H3	N2	Thailand	SouthEasternAsia	Asia	2003.5	Swine
H1N1_Swine_AB434289_A/swine/Ratchaburi/NIAH1481/2000|2000.500	AB434289	Swine	H1N1	H1	N1	Thailand	SouthEasternAsia	Asia	2000.5	Swine
H1N1_Swine_AB434313_A/swine/Chonburi/NIAH977/2004|2004.500	AB434313	Swine	H1N1	H1	N1	Thailand	SouthEasternAsia	Asia	2004.5	Swine
H1N1_Swine_AB434305_A/swine/Chonburi/NIAH9469/2004|2004.500	AB434305	Swine	H1N1	H1	N1	Thailand	SouthEasternAsia	Asia	2004.5	Swine
H1N1_Swine_AB434297_A/swine/Ratchaburi/NIAH550/2003|2003.500	AB434297	Swine	H1N1	H1	N1	Thailand	SouthEasternAsia	Asia	2003.5	Swine
H1N2_Swine_AB434337_A/swine/Saraburi/NIAH13021/2005|2005.500	AB434337	Swine	H1N2	H1	N2	Thailand	SouthEasternAsia	Asia	2005.5	Swine
H3N2_Swine_AB620192_A/swine/Saraburi/NIAH107725-28/2008|2008.452	AB620192	Swine	H3N2	H3	N2	Thailand	SouthEasternAsia	Asia	2008.452	Swine
H3N2_Swine_AB620200_A/swine/Saraburi/NIAH109713-36/2009|2009.534	AB620200	Swine	H3N2	H3	N2	Thailand	SouthEasternAsia	Asia	2009.534	Swine
H3N2_Swine_AB434377_A/swine/Ratchaburi/NIAH874/2005|2005.500	AB434377	Swine	H3N2	H3	N2	Thailand	SouthEasternAsia	Asia	2005.5	Swine
H3N2_Swine_AB434361_A/swine/Nakhon_pathom/NIAH586-1/2005|2005.500	AB434361	Swine	H3N2	H3	N2	Thailand	SouthEasternAsia	Asia	2005.5	Swine
H1N1_Swine_CY115874_A/swine/Bieganow/1/2001|2001.500	CY115874	Swine	H1N1	H1	N1	Poland	EasternEurope	Europe	2001.5	Swine
H1N1_Swine_AB620176_A/swine/Saraburi/NIAH116625-11/2009|2009.871	AB620176	Swine	H1N1	H1	N1	Thailand	SouthEasternAsia	Asia	2009.871	Swine
H1N1_Swine_AB514939_A/swine/Ratchaburi/NIAH101942/2008|2008.038	AB514939	Swine	H1N1	H1	N1	Thailand	SouthEasternAsia	Asia	2008.038	Swine
H1N1_Swine_AB434329_A/swine/Chachoengsao/NIAH587/2005|2005.500	AB434329	Swine	H1N1	H1	N1	Thailand	SouthEasternAsia	Asia	2005.5	Swine
H1N1_Swine_AB434321_A/swine/Chonburi/NIAH589/2005|2005.500	AB434321	Swine	H1N1	H1	N1	Thailand	SouthEasternAsia	Asia	2005.5	Swine
H3N2_Swine_KC859215_A/swine/Thailand/PB482/2009|2009.877	KC859215	Swine	H3N2	H3	N2	Thailand	SouthEasternAsia	Asia	2009.877	Swine
H1N1_Swine_KJ162038_A/swine/Thailand/CU-S3350N/2012|2012.118	KJ162038	Swine	H1N1	H1	N1	Thailand	SouthEasternAsia	Asia	2012.118	Swine
H1N1_Swine_CY115928_A/swine/England/010402/2003|2003.112	CY115928	Swine	H1N1	H1	N1	United Kingdom	NorthernEurope	Europe	2003.112	Swine
H1N1_Swine_CY115960_A/swine/England/1131/2004|2004.685	CY115960	Swine	H1N1	H1	N1	United Kingdom	NorthernEurope	Europe	2004.685	Swine
H1N2_Swine_CY116215_A/swine/England/483/2006|2006.359	CY116215	Swine	H1N2	H1	N2	United Kingdom	NorthernEurope	Europe	2006.359	Swine
H1N1_Swine_KJ889408_A/swine/Italy/147/1981|1981.500	KJ889408	Swine	H1N1	H1	N1	Italy	SouthernEurope	Europe	1981.5	Swine
H1N1_Swine_KJ889400_A/swine/Italy/VI147/1981|1981.500	KJ889400	Swine	H1N1	H1	N1	Italy	SouthernEurope	Europe	1981.5	Swine
H1N1_Swine_KJ889333_A/swine/Arnsberg/3/1981|1981.112	KJ889333	Swine	H1N1	H1	N1	Germany	WesternEurope	Europe	1981.112	Swine
H1N1_Swine_KJ889317_A/swine/Marseille/2260/1980|1980.500	KJ889317	Swine	H1N1	H1	N1	France	WesternEurope	Europe	1980.5	Swine
H1N1_Swine_KJ889365_A/swine/Germany/S27/1981|1981.500	KJ889365	Swine	H1N1	H1	N1	Germany	WesternEurope	Europe	1981.5	Swine
H1N1_Swine_KJ889325_A/swine/Netherlands/25/1980|1980.500	KJ889325	Swine	H1N1	H1	N1	Netherlands	WesternEurope	Europe	1980.5	Swine
H1N1_Swine_KJ889309_A/swine/Arnsberg/6554/1979|1979.932	KJ889309	Swine	H1N1	H1	N1	Germany	WesternEurope	Europe	1979.932	Swine
H1N1_Swine_KJ889301_A/swine/Arnsberg/1/1979|1979.932	KJ889301	Swine	H1N1	H1	N1	Germany	WesternEurope	Europe	1979.932	Swine
H7N2_Avian_AY724258_A/chicken/Hebei/1/2002|2002.500	AY724258	Avian	H7N2	H7	N2	China	EasternAsia	Asia	2002.5	Dom-gal
H1N1_Swine_CY116459_A/swine/Italy/1513-1/1998|1998.500	CY116459	Swine	H1N1	H1	N1	Italy	SouthernEurope	Europe	1998.5	Swine
H1N1_Swine_CY116397_A/swine/OMS/2111/1995|1995.500	CY116397	Swine	H1N1	H1	N1	France	WesternEurope	Europe	1995.5	Swine
H1N1_Swine_CY116435_A/swine/Gent/132/2005|2005.500	CY116435	Swine	H1N1	H1	N1	Belgium	WesternEurope	Europe	2005.5	Swine
H1N2_Swine_CY116540_A/swine/Ploufragan/0214/2006|2006.668	CY116540	Swine	H1N2	H1	N2	France	WesternEurope	Europe	2006.668	Swine
H1N1_Swine_CY010583_A/swine/Spain/53207/2004|2004.500	CY010583	Swine	H1N1	H1	N1	Spain	SouthernEurope	Europe	2004.5	Swine
H1N1_Human_CY079545_A/Switzerland/5165/2010|2010.803	CY079545	Human	H1N1	H1	N1	Switzerland	WesternEurope	Europe	2010.803	Human
H1N1_Swine_CY116496_A/swine/Italy/186678-2/2005|2005.500	CY116496	Swine	H1N1	H1	N1	Italy	SouthernEurope	Europe	2005.5	Swine
H1N2_Swine_CY116525_A/swine/Italy/71251/2005|2005.500	CY116525	Swine	H1N2	H1	N2	Italy	SouthernEurope	Europe	2005.5	Swine
H1N1_Swine_CY116520_A/swine/Italy/29313/2006|2006.500	CY116520	Swine	H1N1	H1	N1	Italy	SouthernEurope	Europe	2006.5	Swine
H1N1_Swine_HF674891_A/swine/Spain/SF11131/2007|2007.500	HF674891	Swine	H1N1	H1	N1	Spain	SouthernEurope	Europe	2007.5	Swine
H1N1_Swine_CY115857_A/swine/Morbihan/0287/2007|2007.619	CY115857	Swine	H1N1	H1	N1	France	WesternEurope	Europe	2007.619	Swine
H1N2_Swine_KR700963_A/swine/France/37-120345/2012|2012.795	KR700963	Swine	H1N2	H1	N2	France	WesternEurope	Europe	2012.795	Swine
H1N1_Swine_KR701498_A/swine/France/CotesdArmor-0388/2009|2009.570	KR701498	Swine	H1N1	H1	N1	France	WesternEurope	Europe	2009.57	Swine
H1N1_Swine_KR700249_A/swine/France/Morbihan-0285/2011|2011.408	KR700249	Swine	H1N1	H1	N1	France	WesternEurope	Europe	2011.408	Swine
H1N1_Swine_KR700931_A/swine/France/22-120340/2012|2012.770	KR700931	Swine	H1N1	H1	N1	France	WesternEurope	Europe	2012.77	Swine
H1N2_Swine_KR701486_A/swine/France/IIIeetVilaine-0346/2011|2011.414	KR701486	Swine	H1N2	H1	N2	France	WesternEurope	Europe	2011.414	Swine
H1N1_Swine_KR700923_A/swine/France/50-120350/2012|2012.773	KR700923	Swine	H1N1	H1	N1	France	WesternEurope	Europe	2012.773	Swine
H1N1_Swine_KR699743_A/swine/France/Finistere-0011/2011|2011.027	KR699743	Swine	H1N1	H1	N1	France	WesternEurope	Europe	2011.027	Swine
H1N2_Swine_KM267911_A/swine/France/22-130212/2013|2013.425	KM267911	Swine	H1N2	H1	N2	France	WesternEurope	Europe	2013.425	Swine
H1N2_Swine_KR700947_A/swine/France/22-120228/2012|2012.518	KR700947	Swine	H1N2	H1	N2	France	WesternEurope	Europe	2012.518	Swine
H3N2_Swine_KR701274_A/swine/Spain/16677/2011|2011.500	KR701274	Swine	H3N2	H3	N2	Spain	SouthernEurope	Europe	2011.5	Swine
H1N1_Swine_KR701018_A/swine/Poland/006801/2013|2013.058	KR701018	Swine	H1N1	H1	N1	Poland	EasternEurope	Europe	2013.058	Swine
H1N1_Swine_KR699877_A/swine/Netherlands/Groelnlo-186/2011|2011.247	KR699877	Swine	H1N1	H1	N1	Netherlands	WesternEurope	Europe	2011.247	Swine
H1N1_Swine_KR699719_A/swine/Germany/Ostbevern-IDT13211/2011|2011.238	KR699719	Swine	H1N1	H1	N1	Germany	WesternEurope	Europe	2011.238	Swine
H1N2_Swine_KR699672_A/swine/Germany/Nikolausdorf-IDT12279/2010|2010.500	KR699672	Swine	H1N2	H1	N2	Germany	WesternEurope	Europe	2010.5	Swine
H1N1_Swine_KR701010_A/swine/Poland/18275/2012|2012.753	KR701010	Swine	H1N1	H1	N1	Poland	EasternEurope	Europe	2012.753	Swine
H1N1_Swine_KR700518_A/swine/France/56-110525/2010|2010.901	KR700518	Swine	H1N1	H1	N1	France	WesternEurope	Europe	2010.901	Swine
H1N2_Swine_KR700241_A/swine/France/CotesdArmor-0074/2011|2011.088	KR700241	Swine	H1N2	H1	N2	France	WesternEurope	Europe	2011.088	Swine
H3N2_Swine_KR701218_A/swine/Belgium/Bree-205/2011|2011.277	KR701218	Swine	H3N2	H3	N2	Belgium	WesternEurope	Europe	2011.277	Swine
H1N1_Swine_KR700005_A/swine/Netherlands/Neerkant-174/2011|2011.236	KR700005	Swine	H1N1	H1	N1	Netherlands	WesternEurope	Europe	2011.236	Swine
H1N1_Swine_KR701154_A/swine/Netherlands/Mill-CVI2617A/2012|2012.414	KR701154	Swine	H1N1	H1	N1	Netherlands	WesternEurope	Europe	2012.414	Swine
H3N2_Swine_KR701186_A/swine/Germany/Stadtloder-IDT11945/2010|2010.353	KR701186	Swine	H3N2	H3	N2	Germany	WesternEurope	Europe	2010.353	Swine
H3N2_Swine_CY116451_A/swine/Gent/96/2007|2007.500	CY116451	Swine	H3N2	H3	N2	Belgium	WesternEurope	Europe	2007.5	Swine
H3N2_Swine_CY116559_A/swine/Spain/82108/2007|2007.500	CY116559	Swine	H3N2	H3	N2	Spain	SouthernEurope	Europe	2007.5	Swine
H1N1_Swine_KR700154_A/swine/Spain/23998/2011|2011.466	KR700154	Swine	H1N1	H1	N1	Spain	SouthernEurope	Europe	2011.466	Swine
H1N2_Swine_KR699933_A/swine/Belgium/Oostkamp-26/2012|2012.030	KR699933	Swine	H1N2	H1	N2	Belgium	WesternEurope	Europe	2012.03	Swine
H1N1_Swine_KR700856_A/swine/Belgium/Heist-op-den-Berg-363/2012|2012.795	KR700856	Swine	H1N1	H1	N1	Belgium	WesternEurope	Europe	2012.795	Swine
H1N1_Swine_GQ161157_A/swine/Greven/IDT2889/2004|2004.016	GQ161157	Swine	H1N1	H1	N1	Germany	WesternEurope	Europe	2004.016	Swine
H3N2_Swine_HF674899_A/Swine/Spain/80598LP1/2007|2007.500	HF674899	Swine	H3N2	H3	N2	Spain	SouthernEurope	Europe	2007.5	Swine
H1N2_Swine_KX433134_A/swine/Kitzen/IDT6142/2007|2007.356	KX433134	Swine	H1N2	H1	N2	Germany	WesternEurope	Europe	2007.356	Swine
H1N2_Swine_KR701122_A/swine/Netherlands/Lemele-CVI2974A/2013|2013.274	KR701122	Swine	H1N2	H1	N2	Netherlands	WesternEurope	Europe	2013.274	Swine
H1N1_Swine_KR699941_A/swine/Belgium/Wingene-455/2011|2011.773	KR699941	Swine	H1N1	H1	N1	Belgium	WesternEurope	Europe	2011.773	Swine
H1N1_Swine_KR700114_A/swine/Denmark/1085-1/2012|2012.500	KR700114	Swine	H1N1	H1	N1	Denmark	NorthernEurope	Europe	2012.5	Swine
H1N1_Swine_CY116427_A/swine/Gent/112/2007|2007.500	CY116427	Swine	H1N1	H1	N1	Belgium	WesternEurope	Europe	2007.5	Swine
H1N1_Swine_KR699949_A/swine/Belgium/Poperinge-387/2011|2011.647	KR699949	Swine	H1N1	H1	N1	Belgium	WesternEurope	Europe	2011.647	Swine
H3N2_Swine_KR701242_A/swine/Belgium/Moorslede-515/2011|2011.868	KR701242	Swine	H3N2	H3	N2	Belgium	WesternEurope	Europe	2011.868	Swine
H1N1_Swine_KR699973_A/swine/Belgium/Faimes-628/2010|2010.953	KR699973	Swine	H1N1	H1	N1	Belgium	WesternEurope	Europe	2010.953	Swine
H3N2_Swine_KR701226_A/swine/Belgium/Izegem-538/2010|2010.838	KR701226	Swine	H3N2	H3	N2	Belgium	WesternEurope	Europe	2010.838	Swine
H1N1_Swine_KR700840_A/swine/Belgium/Glabbeek-287/2012|2012.578	KR700840	Swine	H1N1	H1	N1	Belgium	WesternEurope	Europe	2012.578	Swine
H1N1_Swine_KF500936_A/swine/Italy/73449/2013|2013.200	KF500936	Swine	H1N1	H1	N1	Italy	SouthernEurope	Europe	2013.2	Swine
H1N2_Swine_KR700178_A/swine/Spain/29257/2012|2012.079	KR700178	Swine	H1N2	H1	N2	Spain	SouthernEurope	Europe	2012.079	Swine
H1N2_Swine_HF674915_A/swine/Spain/80598-LP4/2007|2007.500	HF674915	Swine	H1N2	H1	N2	Spain	SouthernEurope	Europe	2007.5	Swine
H3N2_Swine_KR701282_A/swine/Spain/18512/2011|2011.500	KR701282	Swine	H3N2	H3	N2	Spain	SouthernEurope	Europe	2011.5	Swine
H3N2_Swine_KR701440_A/swine/Hungary/4025/2013|2013.151	KR701440	Swine	H3N2	H3	N2	Hungary	EasternEurope	Europe	2013.151	Swine
H1N2_Swine_CY116419_A/swine/Gent/100/2007|2007.500	CY116419	Swine	H1N2	H1	N2	Belgium	WesternEurope	Europe	2007.5	Swine
H1N2_Swine_KR701146_A/swine/Netherlands/Wanroij-CVI2117A/2012|2012.367	KR701146	Swine	H1N2	H1	N2	Netherlands	WesternEurope	Europe	2012.367	Swine
H1N1_Swine_KR701042_A/swine/Spain/33903/2012|2012.504	KR701042	Swine	H1N1	H1	N1	Spain	SouthernEurope	Europe	2012.504	Swine
H3N2_Swine_KR701448_A/swine/Spain/33936/2012|2012.507	KR701448	Swine	H3N2	H3	N2	Spain	SouthernEurope	Europe	2012.507	Swine
H1N1_Swine_MF872851_A/swine/Spain/40240-1/2017|2017.104	MF872851	Swine	H1N1	H1	N1	Spain	SouthernEurope	Europe	2017.104	Swine
H1N2_Swine_KR700593_A/swine/Spain/29262/2012|2012.082	KR700593	Swine	H1N2	H1	N2	Spain	SouthernEurope	Europe	2012.082	Swine
H1N1_Swine_MF872830_A/swine/Spain/40250-2/2016|2016.967	MF872830	Swine	H1N1	H1	N1	Spain	SouthernEurope	Europe	2016.967	Swine
H1N2_Swine_KR700013_A/swine/Netherlands/Lievelde-511/2011|2011.855	KR700013	Swine	H1N2	H1	N2	Netherlands	WesternEurope	Europe	2011.855	Swine
H1N2_Swine_KR700884_A/swine/Netherlands/De-Lutte-167A/2012|2012.312	KR700884	Swine	H1N2	H1	N2	Netherlands	WesternEurope	Europe	2012.312	Swine
H1N1_Swine_KR700375_A/swine/Germany/Ahlen-Dolberg-IDT14631/2012|2012.008	KR700375	Swine	H1N1	H1	N1	Germany	WesternEurope	Europe	2012.008	Swine
H3N2_Swine_KR701400_A/swine/Germany/Visbek-IDT13347/2011|2011.500	KR701400	Swine	H3N2	H3	N2	Germany	WesternEurope	Europe	2011.5	Swine
H1N1_Swine_KR700367_A/swine/Germany/Reinberg-IDT14457-1/2012|2012.003	KR700367	Swine	H1N1	H1	N1	Germany	WesternEurope	Europe	2012.003	Swine
H3N2_Swine_KR701234_A/swine/Belgium/Valdegem-581/2010|2010.901	KR701234	Swine	H3N2	H3	N2	Belgium	WesternEurope	Europe	2010.901	Swine
H1N2_Swine_HF674907_A/Swine/Spain/SF12091/2007|2007.500	HF674907	Swine	H1N2	H1	N2	Spain	SouthernEurope	Europe	2007.5	Swine
H3N2_Swine_KR701266_A/swine/Spain/28778/2012|2012.500	KR701266	Swine	H3N2	H3	N2	Spain	SouthernEurope	Europe	2012.5	Swine
H1N1_Swine_KR700900_A/swine/Belgium/111/2013|2013.500	KR700900	Swine	H1N1	H1	N1	Belgium	WesternEurope	Europe	2013.5	Swine
H1N2_Swine_GQ161164_A/swine/Granstedt/IDT3475/2004|2004.649	GQ161164	Swine	H1N2	H1	N2	Germany	WesternEurope	Europe	2004.649	Swine
H1N2_Swine_CY116551_A/swine/Spain/40564/2002|2002.500	CY116551	Swine	H1N2	H1	N2	Spain	SouthernEurope	Europe	2002.5	Swine
H1N2_Swine_EU053134_A/swine/Doetlingen/IDT4735/2005|2005.932	EU053134	Swine	H1N2	H1	N2	Germany	WesternEurope	Europe	2005.932	Swine
H1N2_Swine_EU053142_A/swine/Cloppenburg/IDT4777/2005|2005.948	EU053142	Swine	H1N2	H1	N2	Germany	WesternEurope	Europe	2005.948	Swine
H1N2_Swine_KR699837_A/swine/Italy/275736/2010|2010.742	KR699837	Swine	H1N2	H1	N2	Italy	SouthernEurope	Europe	2010.742	Swine
H1N1_Swine_KU322510_A/swine/Italy/267505/2010|2010.500	KU322510	Swine	H1N1	H1	N1	Italy	SouthernEurope	Europe	2010.5	Swine
H1N2_Swine_KR699822_A/swine/Italy/41350/2011|2011.132	KR699822	Swine	H1N2	H1	N2	Italy	SouthernEurope	Europe	2011.132	Swine
H1N2_Swine_KU322571_A/swine/Italy/337085/2012|2012.500	KU322571	Swine	H1N2	H1	N2	Italy	SouthernEurope	Europe	2012.5	Swine
H1N2_Swine_KU322744_A/swine/Italy/346150/2013|2013.500	KU322744	Swine	H1N2	H1	N2	Italy	SouthernEurope	Europe	2013.5	Swine
H1N1_Swine_KU323270_A/swine/Italy/203977/2015|2015.500	KU323270	Swine	H1N1	H1	N1	Italy	SouthernEurope	Europe	2015.5	Swine
H1N2_Swine_KU322784_A/swine/Italy/34333/2014|2014.500	KU322784	Swine	H1N2	H1	N2	Italy	SouthernEurope	Europe	2014.5	Swine
H1N2_Swine_KU323262_A/swine/Italy/203964/2015|2015.500	KU323262	Swine	H1N2	H1	N2	Italy	SouthernEurope	Europe	2015.5	Swine
H1N2_Swine_KU322649_A/swine/Italy/198930-3/2013|2013.500	KU322649	Swine	H1N2	H1	N2	Italy	SouthernEurope	Europe	2013.5	Swine
H1N2_Swine_KU323198_A/swine/Italy/65210/2015|2015.500	KU323198	Swine	H1N2	H1	N2	Italy	SouthernEurope	Europe	2015.5	Swine
H3N2_Human_KJ623710_A/Pavia/07/2014|2014.038	KJ623710	Human	H3N2	H3	N2	Italy	SouthernEurope	Europe	2014.038	Human
H3N2_Swine_KJ880935_A/swine/Italy/311349/2013|2013.871	KJ880935	Swine	H3N2	H3	N2	Italy	SouthernEurope	Europe	2013.871	Swine
H3N2_Swine_KU322609_A/swine/Italy/100176-1/2013|2013.500	KU322609	Swine	H3N2	H3	N2	Italy	SouthernEurope	Europe	2013.5	Swine
H3N2_Swine_KU322911_A/swine/Italy/134414/2014|2014.500	KU322911	Swine	H3N2	H3	N2	Italy	SouthernEurope	Europe	2014.5	Swine
H1N1_Swine_KU322983_A/swine/Italy/263752/2014|2014.500	KU322983	Swine	H1N1	H1	N1	Italy	SouthernEurope	Europe	2014.5	Swine
H1N1_Human_KY368151_A/Pavia/65/2016|2016.786	KY368151	Human	H1N1	H1	N1	Italy	SouthernEurope	Europe	2016.786	Human
H3N2_Swine_KU323102_A/swine/Italy/358481-1/2014|2014.500	KU323102	Swine	H3N2	H3	N2	Italy	SouthernEurope	Europe	2014.5	Swine
H3N2_Swine_KU323158_A/swine/Italy/23398/2015|2015.500	KU323158	Swine	H3N2	H3	N2	Italy	SouthernEurope	Europe	2015.5	Swine
H3N2_Swine_KU323317_A/swine/Italy/248147-8/2015|2015.500	KU323317	Swine	H3N2	H3	N2	Italy	SouthernEurope	Europe	2015.5	Swine
H1N1_Swine_KR699814_A/swine/Italy/302593/2010|2010.923	KR699814	Swine	H1N1	H1	N1	Italy	SouthernEurope	Europe	2010.923	Swine
H3N2_Swine_KR701472_A/swine/Netherlands/Ysselsteyn-CVI8864A/2012|2012.353	KR701472	Swine	H3N2	H3	N2	Netherlands	WesternEurope	Europe	2012.353	Swine
H3N2_Swine_KR701258_A/swine/Netherlands/Vragender-503/2011|2011.858	KR701258	Swine	H3N2	H3	N2	Netherlands	WesternEurope	Europe	2011.858	Swine
H3N2_Swine_KC345624_A/swine/France/59-120031/2012|2012.047	KC345624	Swine	H3N2	H3	N2	France	WesternEurope	Europe	2012.047	Swine
H3N2_Swine_KR701416_A/swine/Netherlands/Weert-167B/2012|2012.312	KR701416	Swine	H3N2	H3	N2	Netherlands	WesternEurope	Europe	2012.312	Swine
H3N2_Swine_KR701250_A/swine/Netherlands/Geesteren-346/2011|2011.581	KR701250	Swine	H3N2	H3	N2	Netherlands	WesternEurope	Europe	2011.581	Swine
H1N1_Swine_KR699909_A/swine/Netherlands/Groenlo-37/2012|2012.052	KR699909	Swine	H1N1	H1	N1	Netherlands	WesternEurope	Europe	2012.052	Swine
H3N2_Swine_KR701408_A/swine/Germany/Coesfeld-Harle-IDT14741-1/2012|2012.068	KR701408	Swine	H3N2	H3	N2	Germany	WesternEurope	Europe	2012.068	Swine
H3N2_Swine_KR701321_A/swine/Germany/Atteln-IDT14453/2011|2011.077	KR701321	Swine	H3N2	H3	N2	Germany	WesternEurope	Europe	2011.077	Swine
H1N1_Swine_KR700979_A/swine/France/01-130054/2013|2013.058	KR700979	Swine	H1N1	H1	N1	France	WesternEurope	Europe	2013.058	Swine
H3N2_Swine_KR701432_A/swine/Belgium/Belsele-66/2013|2013.195	KR701432	Swine	H3N2	H3	N2	Belgium	WesternEurope	Europe	2013.195	Swine
H1N1_Swine_KR699885_A/swine/Belgium/Maldegem-553/2010|2010.863	KR699885	Swine	H1N1	H1	N1	Belgium	WesternEurope	Europe	2010.863	Swine
H3N2_Swine_KR701377_A/swine/Belgium/Glabbeek-284/2012|2012.578	KR701377	Swine	H3N2	H3	N2	Belgium	WesternEurope	Europe	2012.578	Swine
H1N1_Swine_KR700146_A/swine/Spain/22013/2011|2011.277	KR700146	Swine	H1N1	H1	N1	Spain	SouthernEurope	Europe	2011.277	Swine
H3N2_Swine_KU322503_A/swine/Italy/319159-3/2010|2010.500	KU322503	Swine	H3N2	H3	N2	Italy	SouthernEurope	Europe	2010.5	Swine
H1N1_Swine_KR700585_A/swine/Poland/16315/2011|2011.816	KR700585	Swine	H1N1	H1	N1	Poland	EasternEurope	Europe	2011.816	Swine
H3N2_Swine_KU322579_A/swine/Italy/337155/2012|2012.500	KU322579	Swine	H3N2	H3	N2	Italy	SouthernEurope	Europe	2012.5	Swine
H1N2_Swine_KR699829_A/swine/Italy/57680/2011|2011.184	KR699829	Swine	H1N2	H1	N2	Italy	SouthernEurope	Europe	2011.184	Swine
H1N2_Swine_KR700162_A/swine/Spain/24237/2011|2011.496	KR700162	Swine	H1N2	H1	N2	Spain	SouthernEurope	Europe	2011.496	Swine
H1N1_Swine_KR701002_A/swine/Poland/321/2012|2012.033	KR701002	Swine	H1N1	H1	N1	Poland	EasternEurope	Europe	2012.033	Swine
H1N2_Swine_KR700577_A/swine/Denmark/10-1391-3/2011|2011.414	KR700577	Swine	H1N2	H1	N2	Denmark	NorthernEurope	Europe	2011.414	Swine
H1N2_Swine_KF514380_A/swine/Denmark/10302-2/2012|2012.140	KF514380	Swine	H1N2	H1	N2	Denmark	NorthernEurope	Europe	2012.14	Swine
H1N2_Swine_KR700478_A/swine/Denmark/10345-1/2012|2012.162	KR700478	Swine	H1N2	H1	N2	Denmark	NorthernEurope	Europe	2012.162	Swine
H3N2_Swine_KR701178_A/swine/Germany/Ottendorf-IDT11910/2010|2010.323	KR701178	Swine	H3N2	H3	N2	Germany	WesternEurope	Europe	2010.323	Swine
H1N1_Swine_MF872815_A/swine/Spain/45690-2/2016|2016.986	MF872815	Swine	H1N1	H1	N1	Spain	SouthernEurope	Europe	2016.986	Swine
H1N2_Swine_MF872821_A/swine/Spain/45700-1/2016|2016.879	MF872821	Swine	H1N2	H1	N2	Spain	SouthernEurope	Europe	2016.879	Swine
H3N2_Swine_MF872823_A/swine/Spain/45690-1/2016|2016.986	MF872823	Swine	H3N2	H3	N2	Spain	SouthernEurope	Europe	2016.986	Swine
H3N8_Avian_CY029900_A/red-necked_stint/Western_Australia/4915/1984|1984.500	CY029900	Avian	H3N8	H3	N8	Australia	AustraliaNewZealandOceania	Oceania	1984.5	Wild-other
H3N8_Avian_CY028286_A/red-necked_stint/Western_Australia/4923/1983|1983.500	CY028286	Avian	H3N8	H3	N8	Australia	AustraliaNewZealandOceania	Oceania	1983.5	Wild-other
H3N8_Avian_CY028278_A/red-necked_stint/Bunbury/4500/1980|1980.444	CY028278	Avian	H3N8	H3	N8	Australia	AustraliaNewZealandOceania	Oceania	1980.444	Wild-other
H4N8_Avian_CY005700_A/red-necked_stint/Australia/4189/1980|1980.814	CY005700	Avian	H4N8	H4	N8	Australia	AustraliaNewZealandOceania	Oceania	1980.814	Wild-other
H4N8_Avian_CY035893_A/red-necked_stint/Western_Australia/4094/1984|1984.500	CY035893	Avian	H4N8	H4	N8	Australia	AustraliaNewZealandOceania	Oceania	1984.5	Wild-other
H3N8_Avian_CY005705_A/red-necked_stint/Australia/4500/1980|1980.929	CY005705	Avian	H3N8	H3	N8	Australia	AustraliaNewZealandOceania	Oceania	1980.929	Wild-other
H12N9_Avian_CY005711_A/red-necked_stint/Australia/5745/1981|1981.173	CY005711	Avian	H12N9	H12	N9	Australia	AustraliaNewZealandOceania	Oceania	1981.173	Wild-other
H12N9_Avian_CY029876_A/red-necked_stint/Western_Australia/5745/1982|1982.241	CY029876	Avian	H12N9	H12	N9	Australia	AustraliaNewZealandOceania	Oceania	1982.241	Wild-other
H5N2_Avian_CY005760_A/duck/New_Zealand/41/1984|1984.107	CY005760	Avian	H5N2	H5	N2	New Zealand	AustraliaNewZealandOceania	Oceania	1984.107	Dom-ans
H5N1_Avian_EU430498_A/domestic_green-winged_teal/Hunan/67/2005|2005.500	EU430498	Avian	H5N1	H5	N1	China	EasternAsia	Asia	2005.5	Dom-ans
H5N1_Avian_EU430504_A/domestic_green-winged_teal/Hunan/79/2005|2005.500	EU430504	Avian	H5N1	H5	N1	China	EasternAsia	Asia	2005.5	Dom-ans
H5N1_Avian_HM172248_A/chicken/Xinjiang/28/2006|2006.500	HM172248	Avian	H5N1	H5	N1	China	EasternAsia	Asia	2006.5	Dom-gal
H5N1_Avian_HM172240_A/chicken/Xinjiang/27/2006|2006.500	HM172240	Avian	H5N1	H5	N1	China	EasternAsia	Asia	2006.5	Dom-gal
H5N1_Avian_AB478027_A/chicken/Pyigyitagon/204/2006|2006.500	AB478027	Avian	H5N1	H5	N1	Myanmar	SouthEasternAsia	Asia	2006.5	Dom-gal
H5N1_Avian_HM172246_A/chicken/Xinjiang/78/2005|2005.500	HM172246	Avian	H5N1	H5	N1	China	EasternAsia	Asia	2005.5	Dom-gal
H5N1_Avian_HM172256_A/chicken/Xinjiang/68/2005|2005.500	HM172256	Avian	H5N1	H5	N1	China	EasternAsia	Asia	2005.5	Dom-gal
H5N1_Human_EF587278_A/Beijing/01/2003|2003.500	EF587278	Human	H5N1	H5	N1	China	EasternAsia	Asia	2003.5	Human
H5N1_Avian_DQ997165_A/duck/Hubei/wp/2003|2003.500	DQ997165	Avian	H5N1	H5	N1	China	EasternAsia	Asia	2003.5	Dom-ans
H5N1_Avian_HM172467_A/chicken/Jiangxi/25/2004|2004.500	HM172467	Avian	H5N1	H5	N1	China	EasternAsia	Asia	2004.5	Dom-gal
H5N1_Avian_DQ997278_A/goose/Jilin/hb/2003|2003.500	DQ997278	Avian	H5N1	H5	N1	China	EasternAsia	Asia	2003.5	Dom-ans
H5N1_Avian_AY676039_A/chicken/Korea/es/2003|2003.500	AY676039	Avian	H5N1	H5	N1	South Korea	EasternAsia	Asia	2003.5	Dom-gal
H5N1_Avian_AY676040_A/duck/Korea/ESD1/03|2003.500	AY676040	Avian	H5N1	H5	N1	South Korea	EasternAsia	Asia	2003.5	Dom-ans
H5N1_Avian_AB189046_A/chicken/Kyoto/3/2004|2004.500	AB189046	Avian	H5N1	H5	N1	Japan	EasternAsia	Asia	2004.5	Dom-gal
H5N1_Avian_AB189054_A/crow/Kyoto/53/2004|2004.500	AB189054	Avian	H5N1	H5	N1	Japan	EasternAsia	Asia	2004.5	Wild-other
H5N1_Avian_AB188817_A/chicken/Oita/8/2004|2004.500	AB188817	Avian	H5N1	H5	N1	Japan	EasternAsia	Asia	2004.5	Dom-gal
H5N1_Avian_AB189062_A/crow/Osaka/102/2004|2004.500	AB189062	Avian	H5N1	H5	N1	Japan	EasternAsia	Asia	2004.5	Wild-other
H5N1_Avian_AY609313_A/chicken/Guangdong/174/04|2004.500	AY609313	Avian	H5N1	H5	N1	China	EasternAsia	Asia	2004.5	Dom-gal
H5N1_Avian_AY950251_A/chicken/Henan/01/2004|2004.500	AY950251	Avian	H5N1	H5	N1	China	EasternAsia	Asia	2004.5	Dom-gal
H5N1_Swine_DQ997255_A/swine/Henan/wy/2004|2004.500	DQ997255	Swine	H5N1	H5	N1	China	EasternAsia	Asia	2004.5	Swine
H5N1_Avian_AY950253_A/chicken/Henan/12/2004|2004.500	AY950253	Avian	H5N1	H5	N1	China	EasternAsia	Asia	2004.5	Dom-gal
H5N1_Avian_AY770081_A/chicken/Hubei/489/2004|2004.500	AY770081	Avian	H5N1	H5	N1	China	EasternAsia	Asia	2004.5	Dom-gal
H5N1_Avian_AY684707_A/chicken/Hubei/327/2004|2004.500	AY684707	Avian	H5N1	H5	N1	China	EasternAsia	Asia	2004.5	Dom-gal
H5N1_Avian_JX013490_A/parrot/Guangdong/C99/2005|2005.085	JX013490	Avian	H5N1	H5	N1	China	EasternAsia	Asia	2005.085	Wild-other
H5N1_Avian_AY737305_A/duck/Guangdong/173/04|2004.500	AY737305	Avian	H5N1	H5	N1	China	EasternAsia	Asia	2004.5	Dom-ans
H5N1_Avian_HM172237_A/chicken/Anhui/39/2004|2004.500	HM172237	Avian	H5N1	H5	N1	China	EasternAsia	Asia	2004.5	Dom-gal
H5N1_Human_HM172254_A/Anhui/1/2005|2005.500	HM172254	Human	H5N1	H5	N1	China	EasternAsia	Asia	2005.5	Human
H5N1_Avian_EU594350_A/duck/Hubei/Hangmei01/2006|2006.500	EU594350	Avian	H5N1	H5	N1	China	EasternAsia	Asia	2006.5	Dom-ans
H5N1_Avian_HM172216_A/duck/Hubei/49/2005|2005.500	HM172216	Avian	H5N1	H5	N1	China	EasternAsia	Asia	2005.5	Dom-ans
H5N1_Human_HM172213_A/Anhui/2/2005|2005.500	HM172213	Human	H5N1	H5	N1	China	EasternAsia	Asia	2005.5	Human
H5N1_Avian_KP638533_A/wildbird/Anhui/82/2005|2005.500	KP638533	Avian	H5N1	H5	N1	China	EasternAsia	Asia	2005.5	Wild-other
H5N1_Avian_HM172214_A/chicken/Sichuan/81/2005|2005.500	HM172214	Avian	H5N1	H5	N1	China	EasternAsia	Asia	2005.5	Dom-gal
H5N1_Avian_HM172215_A/goose/Hubei/65/2005|2005.500	HM172215	Avian	H5N1	H5	N1	China	EasternAsia	Asia	2005.5	Dom-ans
H5N1_Avian_CY030890_A/duck/Yunnan/5310/2006|2006.500	CY030890	Avian	H5N1	H5	N1	China	EasternAsia	Asia	2006.5	Dom-ans
H5N1_Avian_JX094836_A/turtle_dove/Guangdong/300/2005|2005.833	JX094836	Avian	H5N1	H5	N1	China	EasternAsia	Asia	2005.833	Wild-other
H5N1_Avian_HM172222_A/shrike/Tibet/13/2006|2006.500	HM172222	Avian	H5N1	H5	N1	China	EasternAsia	Asia	2006.5	Wild-other
H5N1_Avian_KJ003988_A/duck/Hubei/xn/2007|2007.868	KJ003988	Avian	H5N1	H5	N1	China	EasternAsia	Asia	2007.868	Dom-ans
H5N1_Avian_HM172233_A/chicken/Hunan/21/2005|2005.500	HM172233	Avian	H5N1	H5	N1	China	EasternAsia	Asia	2005.5	Dom-gal
H5N5_Avian_JX878684_A/duck/HuBei/03/2010|2010.236	JX878684	Avian	H5N5	H5	N5	China	EasternAsia	Asia	2010.236	Dom-ans
H5N1_Avian_AY737290_A/chicken/Guangdong/191/04|2004.500	AY737290	Avian	H5N1	H5	N1	China	EasternAsia	Asia	2004.5	Dom-gal
H5N1_Avian_HM172229_A/duck/Hunan/69/2004|2004.500	HM172229	Avian	H5N1	H5	N1	China	EasternAsia	Asia	2004.5	Dom-ans
H5N1_Avian_HM172231_A/duck/Hunan/70/2004|2004.500	HM172231	Avian	H5N1	H5	N1	China	EasternAsia	Asia	2004.5	Dom-ans
H5N1_Avian_DQ997285_A/chicken/Jilin/hd/2002|2002.500	DQ997285	Avian	H5N1	H5	N1	China	EasternAsia	Asia	2002.5	Dom-gal
H5N1_Avian_AY653196_A/chicken/Jilin/9/2004|2004.500	AY653196	Avian	H5N1	H5	N1	China	EasternAsia	Asia	2004.5	Dom-gal
H5N1_Avian_HM172242_A/duck/Jiangxi/80/2005|2005.500	HM172242	Avian	H5N1	H5	N1	China	EasternAsia	Asia	2005.5	Dom-ans
H5N1_Human_AY627895_A/Thailand/2-SP-33-/2004|2004.500	AY627895	Human	H5N1	H5	N1	Thailand	SouthEasternAsia	Asia	2004.5	Human
H5N1_Human_EU268220_A/Thailand/16/2004|2004.500	EU268220	Human	H5N1	H5	N1	Thailand	SouthEasternAsia	Asia	2004.5	Human
H5N1_Avian_AB450581_A/chicken/Kohn_Kaen/NIAH330/2004|2004.500	AB450581	Avian	H5N1	H5	N1	Thailand	SouthEasternAsia	Asia	2004.5	Dom-gal
H5N1_Avian_AB440340_A/duck/Angthong/72/2004|2004.500	AB440340	Avian	H5N1	H5	N1	Thailand	SouthEasternAsia	Asia	2004.5	Dom-ans
H5N1_Avian_GU186651_A/duck/Ang_Thong/71-2-/2004|2004.500	GU186651	Avian	H5N1	H5	N1	Thailand	SouthEasternAsia	Asia	2004.5	Dom-ans
H5N1_Avian_DQ407246_A/little_grebe/Thailand/Phichit-01/2004|2004.500	DQ407246	Avian	H5N1	H5	N1	Thailand	SouthEasternAsia	Asia	2004.5	Wild-other
H5N1_Avian_AB576203_A/pigeon/Thailand/VSMU-7-NPT/2004|2004.500	AB576203	Avian	H5N1	H5	N1	Thailand	SouthEasternAsia	Asia	2004.5	Wild-other
H5N1_Avian_AB450590_A/open-bill_stork/Thailand/VSMU-20-AYA/2004|2004.500	AB450590	Avian	H5N1	H5	N1	Thailand	SouthEasternAsia	Asia	2004.5	Wild-other
H5N1_Avian_DQ989962_A/open-billed_stork/Nakhonsawan/BBD0104F/2004|2004.500	DQ989962	Avian	H5N1	H5	N1	Thailand	SouthEasternAsia	Asia	2004.5	Wild-other
H5N1_Avian_JQ794473_A/duck/Thailand/TS04/2006|2006.500	JQ794473	Avian	H5N1	H5	N1	Thailand	SouthEasternAsia	Asia	2006.5	Dom-ans
H5N1_Avian_JQ794463_A/chicken/Thailand/TS03/2006|2006.500	JQ794463	Avian	H5N1	H5	N1	Thailand	SouthEasternAsia	Asia	2006.5	Dom-gal
H5N1_Avian_AB450587_A/quail/Nakhon_Pathom/NIAH7562/2005|2005.500	AB450587	Avian	H5N1	H5	N1	Thailand	SouthEasternAsia	Asia	2005.5	Dom-gal
H5N1_Avian_DQ454104_A/crested_eagle/Belgium/01/2004|2004.500	DQ454104	Avian	H5N1	H5	N1	Belgium	WesternEurope	Europe	2004.5	Wild-other
H5N1_Avian_AB440346_A/quail/Angthong/71/2004|2004.500	AB440346	Avian	H5N1	H5	N1	Thailand	SouthEasternAsia	Asia	2004.5	Dom-gal
H5N1_Avian_JQ794457_A/chicken/Thailand/TS02/2006|2006.500	JQ794457	Avian	H5N1	H5	N1	Thailand	SouthEasternAsia	Asia	2006.5	Dom-gal
H5N1_Avian_JQ794449_A/duck/Thailand/TS01/2006|2006.500	JQ794449	Avian	H5N1	H5	N1	Thailand	SouthEasternAsia	Asia	2006.5	Dom-ans
H5N1_Avian_CY033180_A/duck/Vietnam/942B/2004|2004.500	CY033180	Avian	H5N1	H5	N1	Viet Nam	SouthEasternAsia	Asia	2004.5	Dom-ans
H5N1_Avian_CY033188_A/duck/Vietnam/NCVD08/2005|2005.500	CY033188	Avian	H5N1	H5	N1	Viet Nam	SouthEasternAsia	Asia	2005.5	Dom-ans
H5N1_Avian_CY028711_A/chicken/Vietnam/23/2004|2004.500	CY028711	Avian	H5N1	H5	N1	Viet Nam	SouthEasternAsia	Asia	2004.5	Dom-gal
H5N1_Avian_CY035901_A/chicken/Vietnam/NCVD12/2005|2005.500	CY035901	Avian	H5N1	H5	N1	Viet Nam	SouthEasternAsia	Asia	2005.5	Dom-gal
H5N1_Avian_CY034209_A/chicken/Vietnam/890/2004|2004.500	CY034209	Avian	H5N1	H5	N1	Viet Nam	SouthEasternAsia	Asia	2004.5	Dom-gal
H5N1_Avian_CY034225_A/duck/Vietnam/367/2005|2005.500	CY034225	Avian	H5N1	H5	N1	Viet Nam	SouthEasternAsia	Asia	2005.5	Dom-ans
H5N1_Avian_HQ200453_A/duck/Cambodia/D14AL/2006|2006.093	HQ200453	Avian	H5N1	H5	N1	Cambodia	SouthEasternAsia	Asia	2006.093	Dom-ans
H5N1_Avian_KR732439_A/duck/Vietnam_Hau_Giang/NCVD-12/2007|2007.500	KR732439	Avian	H5N1	H5	N1	Viet Nam	SouthEasternAsia	Asia	2007.5	Dom-ans
H5N1_Human_HM006760_A/Viet_Nam/1203/2004|2004.500	HM006760	Human	H5N1	H5	N1	Viet Nam	SouthEasternAsia	Asia	2004.5	Human
H5N1_Avian_AY676038_A/egret/Hong_Kong/757-2/2003|2003.500	AY676038	Avian	H5N1	H5	N1	Hong Kong	EasternAsia	Asia	2003.5	Wild-other
H5N1_Human_AB212055_A/Hong_Kong/213/2003|2003.500	AB212055	Human	H5N1	H5	N1	Hong Kong	EasternAsia	Asia	2003.5	Human
H5N1_Avian_AY676037_A/duck/Hong_Kong/821/2002|2002.500	AY676037	Avian	H5N1	H5	N1	Hong Kong	EasternAsia	Asia	2002.5	Dom-ans
H5N1_Avian_AB450592_A/pigeon/Thailand/VSMU-13-KRI/2005|2005.500	AB450592	Avian	H5N1	H5	N1	Thailand	SouthEasternAsia	Asia	2005.5	Wild-other
H5N1_Avian_AB450595_A/tree_sparrow/Ratchaburi/VSMU-16-RBR/2005|2005.500	AB450595	Avian	H5N1	H5	N1	Thailand	SouthEasternAsia	Asia	2005.5	Wild-other
H5N1_Human_KJ907471_A/Thailand/NBL1/2006|2006.605	KJ907471	Human	H5N1	H5	N1	Thailand	SouthEasternAsia	Asia	2006.605	Human
H5N1_Avian_DQ989996_A/open-billed_stork/Nakhonsawan/BBD2616F/2005|2005.500	DQ989996	Avian	H5N1	H5	N1	Thailand	SouthEasternAsia	Asia	2005.5	Wild-other
H5N1_Avian_EF112312_A/open-billed_stork/Nakhonsawan/BBD4211M/05|2005.500	EF112312	Avian	H5N1	H5	N1	Thailand	SouthEasternAsia	Asia	2005.5	Wild-other
H5N1_Human_DQ360840_A/Thailand/676/2005|2005.500	DQ360840	Human	H5N1	H5	N1	Thailand	SouthEasternAsia	Asia	2005.5	Human
H5N1_Avian_AB450586_A/chicken/Suphanburi/NIAH108192/2005|2005.500	AB450586	Avian	H5N1	H5	N1	Thailand	SouthEasternAsia	Asia	2005.5	Dom-gal
H5N1_Avian_FJ868034_A/chicken/Uthaithani/NIAH115067/2008|2008.500	FJ868034	Avian	H5N1	H5	N1	Thailand	SouthEasternAsia	Asia	2008.5	Dom-gal
H5N1_Avian_DQ997533_A/duck/Shanghai/xj/2002|2002.500	DQ997533	Avian	H5N1	H5	N1	China	EasternAsia	Asia	2002.5	Dom-ans
H5N1_Avian_JF732744_A/ostrich/Suzhou/097/2003|2003.288	JF732744	Avian	H5N1	H5	N1	China	EasternAsia	Asia	2003.288	Wild-other
H5N1_Avian_DQ997412_A/duck/Zhejiang/bj/2002|2002.500	DQ997412	Avian	H5N1	H5	N1	China	EasternAsia	Asia	2002.5	Dom-ans
H5N1_Avian_DQ997184_A/chicken/Jiangsu/cz1/2002|2002.500	DQ997184	Avian	H5N1	H5	N1	China	EasternAsia	Asia	2002.5	Dom-gal
H5N1_Avian_KX160150_A/chicken/Gansu/5/2012|2012.419	KX160150	Avian	H5N1	H5	N1	China	EasternAsia	Asia	2012.419	Dom-gal
H5N1_Avian_KX160188_A/chicken/Ningxia/2/2012|2012.178	KX160188	Avian	H5N1	H5	N1	China	EasternAsia	Asia	2012.178	Dom-gal
H5N1_Avian_KF638580_A/chicken/Ningxia/222/2012|2012.279	KF638580	Avian	H5N1	H5	N1	China	EasternAsia	Asia	2012.279	Dom-gal
H5N1_Avian_KX160181_A/chicken/Liaoning/S4092/2011|2011.860	KX160181	Avian	H5N1	H5	N1	China	EasternAsia	Asia	2011.86	Dom-gal
H5N1_Avian_MF116327_A/chicken/China/E93/2012|2012.521	MF116327	Avian	H5N1	H5	N1	China	EasternAsia	Asia	2012.521	Dom-gal
H5N1_Avian_KX160158_A/chicken/Gansu/6/2012|2012.425	KX160158	Avian	H5N1	H5	N1	China	EasternAsia	Asia	2012.425	Dom-gal
H5N1_Avian_MF116328_A/chicken/China/E96/2012|2012.521	MF116328	Avian	H5N1	H5	N1	China	EasternAsia	Asia	2012.521	Dom-gal
H5N1_Avian_HM172234_A/chicken/Jiangsu/18/2008|2008.500	HM172234	Avian	H5N1	H5	N1	China	EasternAsia	Asia	2008.5	Dom-gal
H5N1_Avian_JX523359_A/chicken/Huadong/4/2008|2008.953	JX523359	Avian	H5N1	H5	N1	China	EasternAsia	Asia	2008.953	Dom-gal
H5N1_Swine_KC683524_A/swine/Jiangsu/1/2008|2008.953	KC683524	Swine	H5N1	H5	N1	China	EasternAsia	Asia	2008.953	Swine
H5N1_Avian_HM172217_A/chicken/Hebei/A-8/2009|2009.500	HM172217	Avian	H5N1	H5	N1	China	EasternAsia	Asia	2009.5	Dom-gal
H5N1_Avian_HM172235_A/chicken/Shandong/A-5/2006|2006.500	HM172235	Avian	H5N1	H5	N1	China	EasternAsia	Asia	2006.5	Dom-gal
H5N1_Avian_HM172241_A/chicken/Ningxia/24/2006|2006.500	HM172241	Avian	H5N1	H5	N1	China	EasternAsia	Asia	2006.5	Dom-gal
H5N1_Avian_EU243144_A/chicken/Hebei/126/2005|2005.500	EU243144	Avian	H5N1	H5	N1	China	EasternAsia	Asia	2005.5	Dom-gal
H5N1_Avian_HM172243_A/chicken/Shanxi/10/2006|2006.500	HM172243	Avian	H5N1	H5	N1	China	EasternAsia	Asia	2006.5	Dom-gal
H5N1_Avian_HM172236_A/chicken/Henan/A-7/2006|2006.500	HM172236	Avian	H5N1	H5	N1	China	EasternAsia	Asia	2006.5	Dom-gal
H5N1_Avian_EU243135_A/chicken/Hebei/102/2005|2005.500	EU243135	Avian	H5N1	H5	N1	China	EasternAsia	Asia	2005.5	Dom-gal
H5N1_Avian_HM172238_A/duck/Anhui/1/06|2006.500	HM172238	Avian	H5N1	H5	N1	China	EasternAsia	Asia	2006.5	Dom-ans
H5N1_Avian_JQ277226_A/chicken/Sheny/0606/2008|2008.427	JQ277226	Avian	H5N1	H5	N1	China	EasternAsia	Asia	2008.427	Dom-gal
H5N1_Avian_HM172244_A/chicken/Shandong/A-10/2006|2006.500	HM172244	Avian	H5N1	H5	N1	China	EasternAsia	Asia	2006.5	Dom-gal
H5N1_Avian_HM172250_A/chicken/Liaoning/A-11/2006|2006.500	HM172250	Avian	H5N1	H5	N1	China	EasternAsia	Asia	2006.5	Dom-gal
H5N1_Avian_DQ914815_A/chicken/Shanxi/2/2006|2006.500	DQ914815	Avian	H5N1	H5	N1	China	EasternAsia	Asia	2006.5	Dom-gal
H5N1_Human_CY116647_A/Indonesia/5/2005|2005.500	CY116647	Human	H5N1	H5	N1	Indonesia	SouthEasternAsia	Asia	2005.5	Human
H5N1_Avian_KM892799_A/chicken/Bali/U8661/2009|2009.414	KM892799	Avian	H5N1	H5	N1	Indonesia	SouthEasternAsia	Asia	2009.414	Dom-gal
H5N1_Avian_KR732464_A/chicken/West_Java/TJA/2008|2008.500	KR732464	Avian	H5N1	H5	N1	Indonesia	SouthEasternAsia	Asia	2008.5	Dom-gal
H5N1_Human_CY017639_A/Indonesia/CDC938/2006|2006.858	CY017639	Human	H5N1	H5	N1	Indonesia	SouthEasternAsia	Asia	2006.858	Human
H5N1_Human_CY014487_A/Indonesia/CDC669/2006|2006.447	CY014487	Human	H5N1	H5	N1	Indonesia	SouthEasternAsia	Asia	2006.447	Human
H5N1_Avian_GQ122418_A/chicken/East_Java/UT6021/2006|2006.871	GQ122418	Avian	H5N1	H5	N1	Indonesia	SouthEasternAsia	Asia	2006.871	Dom-gal
H5N1_Avian_GQ122412_A/chicken/Bali/UT2092/2005|2005.500	GQ122412	Avian	H5N1	H5	N1	Indonesia	SouthEasternAsia	Asia	2005.5	Dom-gal
H5N1_Avian_GQ122414_A/chicken/Sulawesi_Selatan/UT2094/2005|2005.500	GQ122414	Avian	H5N1	H5	N1	Indonesia	SouthEasternAsia	Asia	2005.5	Dom-gal
H5N1_Avian_GQ122409_A/quail/Yogjakarta/UT1075/2004|2004.395	GQ122409	Avian	H5N1	H5	N1	Indonesia	SouthEasternAsia	Asia	2004.395	Dom-gal
H5N1_Avian_GQ122406_A/quail/Yogjakarta/UT1023/2004|2004.038	GQ122406	Avian	H5N1	H5	N1	Indonesia	SouthEasternAsia	Asia	2004.038	Dom-gal
H5N1_Avian_GQ122419_A/chicken/Banten/UT6025/2006|2006.786	GQ122419	Avian	H5N1	H5	N1	Indonesia	SouthEasternAsia	Asia	2006.786	Dom-gal
H5N1_Avian_GQ122423_A/chicken/East_Java/UT6045/2007|2007.200	GQ122423	Avian	H5N1	H5	N1	Indonesia	SouthEasternAsia	Asia	2007.2	Dom-gal
H5N1_Swine_HM440086_A/swine/Banten/UT6001/2006|2006.500	HM440086	Swine	H5N1	H5	N1	Indonesia	SouthEasternAsia	Asia	2006.5	Swine
H5N1_Human_JX235400_A/Indonesia/UT3006/2005|2005.500	JX235400	Human	H5N1	H5	N1	Indonesia	SouthEasternAsia	Asia	2005.5	Human
H5N1_Avian_GQ122404_A/chicken/West_Java/UT1001/2003|2003.800	GQ122404	Avian	H5N1	H5	N1	Indonesia	SouthEasternAsia	Asia	2003.8	Dom-gal
H5N1_Avian_GU186740_A/chicken/Indonesia/7/2003|2003.967	GU186740	Avian	H5N1	H5	N1	Indonesia	SouthEasternAsia	Asia	2003.967	Dom-gal
H5N1_Avian_GQ122410_A/duck/East_Java/UT1107/2004|2004.647	GQ122410	Avian	H5N1	H5	N1	Indonesia	SouthEasternAsia	Asia	2004.647	Dom-ans
H5N1_Avian_GQ122408_A/duck/East_Java/UT1046/2004|2004.192	GQ122408	Avian	H5N1	H5	N1	Indonesia	SouthEasternAsia	Asia	2004.192	Dom-ans
H5N1_Swine_HM440062_A/swine/Banten/UT3062/2005|2005.500	HM440062	Swine	H5N1	H5	N1	Indonesia	SouthEasternAsia	Asia	2005.5	Swine
H5N1_Swine_HM440054_A/swine/Banten/UT2071/2005|2005.500	HM440054	Swine	H5N1	H5	N1	Indonesia	SouthEasternAsia	Asia	2005.5	Swine
H5N1_Avian_AY518364_A/duck/China/E319-2/03|2003.500	AY518364	Avian	H5N1	H5	N1	China	EasternAsia	Asia	2003.5	Dom-ans
H5N1_Swine_HM440118_A/swine/Banten/UT6008/2007|2007.500	HM440118	Swine	H5N1	H5	N1	Indonesia	SouthEasternAsia	Asia	2007.5	Swine
H5N1_Swine_HM440134_A/swine/East_Java/UT6012/2007|2007.500	HM440134	Swine	H5N1	H5	N1	Indonesia	SouthEasternAsia	Asia	2007.5	Swine
H5N1_Swine_HM440142_A/swine/South_Kalimantan/UT6015/2006|2006.500	HM440142	Swine	H5N1	H5	N1	Indonesia	SouthEasternAsia	Asia	2006.5	Swine
H5N1_Avian_KR732554_A/chicken/Pekalongan/BBVW/2007|2007.500	KR732554	Avian	H5N1	H5	N1	Indonesia	SouthEasternAsia	Asia	2007.5	Dom-gal
H5N1_Avian_HM172224_A/chicken/Hunan/41/2004|2004.500	HM172224	Avian	H5N1	H5	N1	China	EasternAsia	Asia	2004.5	Dom-gal
H5N1_Avian_JF772157_A/quail/Guangxi/12/2002|2002.534	JF772157	Avian	H5N1	H5	N1	China	EasternAsia	Asia	2002.534	Dom-gal
H5N1_Avian_JF772165_A/quail/Guangxi/13/2002|2002.534	JF772165	Avian	H5N1	H5	N1	China	EasternAsia	Asia	2002.534	Dom-gal
H5N1_Avian_GU186675_A/chicken/Hong_Kong/409-1/2002|2002.500	GU186675	Avian	H5N1	H5	N1	Hong Kong	EasternAsia	Asia	2002.5	Dom-gal
H5N1_Avian_DQ997407_A/goose/Fujian/bb/2003|2003.500	DQ997407	Avian	H5N1	H5	N1	China	EasternAsia	Asia	2003.5	Dom-ans
H5N1_Avian_DQ997515_A/duck/Guangxi/xa/2001|2001.500	DQ997515	Avian	H5N1	H5	N1	China	EasternAsia	Asia	2001.5	Dom-ans
H5N1_Avian_GU186688_A/Duck/Hong_Kong/380-5/2001|2001.500	GU186688	Avian	H5N1	H5	N1	Hong Kong	EasternAsia	Asia	2001.5	Dom-ans
H5N1_Avian_DQ351864_A/chicken/Hebei/718/2001|2001.500	DQ351864	Avian	H5N1	H5	N1	China	EasternAsia	Asia	2001.5	Dom-gal
H5N1_Avian_JQ701713_A/marabou_stork/Cambodia/TM068/2011|2011.532	JQ701713	Avian	H5N1	H5	N1	Cambodia	SouthEasternAsia	Asia	2011.532	Wild-other
H5N1_Avian_JQ714236_A/chicken/Cambodia/083LC/2011|2011.685	JQ714236	Avian	H5N1	H5	N1	Cambodia	SouthEasternAsia	Asia	2011.685	Dom-gal
H5N1_Human_JQ714247_A/Cambodia/W0112303/2012|2012.025	JQ714247	Human	H5N1	H5	N1	Cambodia	SouthEasternAsia	Asia	2012.025	Human
H5N1_Avian_KX513304_A/duck/Vietnam/ST1491-1/2012|2012.458	KX513304	Avian	H5N1	H5	N1	Viet Nam	SouthEasternAsia	Asia	2012.458	Dom-ans
H5N1_Avian_AB823748_A/chicken/Soc_Trang/1/2012|2012.458	AB823748	Avian	H5N1	H5	N1	Viet Nam	SouthEasternAsia	Asia	2012.458	Dom-gal
H5N1_Avian_KX513119_A/duck/Vietnam/ST1489-3/2012|2012.458	KX513119	Avian	H5N1	H5	N1	Viet Nam	SouthEasternAsia	Asia	2012.458	Dom-ans
H5N1_Avian_JN588871_A/chicken/Cambodia/TKCMB5T/2010|2010.074	JN588871	Avian	H5N1	H5	N1	Cambodia	SouthEasternAsia	Asia	2010.074	Dom-gal
H5N1_Avian_KY171399_A/chicken/Vietnam/NCVD-2716/2013|2013.055	KY171399	Avian	H5N1	H5	N1	Viet Nam	SouthEasternAsia	Asia	2013.055	Dom-gal
H5N1_Avian_JX420239_A/Muscovy_duck/Ca_Mau/1159/2006|2006.986	JX420239	Avian	H5N1	H5	N1	Viet Nam	SouthEasternAsia	Asia	2006.986	Dom-ans
H5N1_Avian_JX420223_A/Muscovy_duck/Ca_Mau/1185/2006|2006.989	JX420223	Avian	H5N1	H5	N1	Viet Nam	SouthEasternAsia	Asia	2006.989	Dom-ans
H5N1_Avian_GU186764_A/chicken/Bac_Lieu/07-10/2007|2007.500	GU186764	Avian	H5N1	H5	N1	Viet Nam	SouthEasternAsia	Asia	2007.5	Dom-gal
H5N1_Avian_JX420207_A/chicken/Ca_Mau/1180/2006|2006.986	JX420207	Avian	H5N1	H5	N1	Viet Nam	SouthEasternAsia	Asia	2006.986	Dom-gal
H5N1_Human_HQ200599_A/Cambodia/S1211394/2008|2008.942	HQ200599	Human	H5N1	H5	N1	Cambodia	SouthEasternAsia	Asia	2008.942	Human
H5N1_Avian_KR732544_A/chicken/Vietnam/NCVD-117/2008|2008.500	KR732544	Avian	H5N1	H5	N1	Viet Nam	SouthEasternAsia	Asia	2008.5	Dom-gal
H5N1_Avian_CY020704_A/turkey/Ivory_Coast/4372-3/2006|2006.953	CY020704	Avian	H5N1	H5	N1	Cote dIvoire	WesternAfrica	Africa	2006.953	Dom-gal
H5N1_Avian_CY020712_A/turkey/Ivory_Coast/4372-4/2006|2006.953	CY020712	Avian	H5N1	H5	N1	Cote dIvoire	WesternAfrica	Africa	2006.953	Dom-gal
H5N1_Avian_CY016806_A/duck/Cote_dIvoire/1787-18/2006|2006.500	CY016806	Avian	H5N1	H5	N1	Cote dIvoire	WesternAfrica	Africa	2006.5	Dom-ans
H5N1_Avian_CY016303_A/chicken/Sudan/1784-10/2006|2006.500	CY016303	Avian	H5N1	H5	N1	Sudan	NorthernAfrica	Africa	2006.5	Dom-gal
H5N1_Avian_CY020664_A/chicken/Sudan/1784-8/2006|2006.500	CY020664	Avian	H5N1	H5	N1	Sudan	NorthernAfrica	Africa	2006.5	Dom-gal
H5N1_Avian_DQ323677_A/chicken/Kurgan/3/2005|2005.500	DQ323677	Avian	H5N1	H5	N1	Russia	EasternEurope	Europe	2005.5	Dom-gal
H5N1_Avian_FJ445245_A/goose/Hungary/14756/2006|2006.427	FJ445245	Avian	H5N1	H5	N1	Hungary	EasternEurope	Europe	2006.427	Dom-ans
H5N1_Avian_CY044043_A/duck/Egypt/0871/2008|2008.137	CY044043	Avian	H5N1	H5	N1	Egypt	NorthernAfrica	Africa	2008.137	Dom-ans
H5N1_Avian_CY020656_A/turkey/Egypt/2253-2/2006|2006.500	CY020656	Avian	H5N1	H5	N1	Egypt	NorthernAfrica	Africa	2006.5	Dom-gal
H5N1_Avian_AB465620_A/chicken/Egypt/CL6/2007|2007.200	AB465620	Avian	H5N1	H5	N1	Egypt	NorthernAfrica	Africa	2007.2	Dom-gal
H5N1_Avian_CY020648_A/chicken/Egypt/2253-1/2006|2006.500	CY020648	Avian	H5N1	H5	N1	Egypt	NorthernAfrica	Africa	2006.5	Dom-gal
H5N1_Avian_CY016902_A/duck/Egypt/2253-3/2006|2006.500	CY016902	Avian	H5N1	H5	N1	Egypt	NorthernAfrica	Africa	2006.5	Dom-ans
H5N1_Avian_AB465621_A/duck/Egypt/D2br10/2007|2007.038	AB465621	Avian	H5N1	H5	N1	Egypt	NorthernAfrica	Africa	2007.038	Dom-ans
H5N1_Avian_KR732570_A/chicken/Egypt/07118-NLQP/2007|2007.500	KR732570	Avian	H5N1	H5	N1	Egypt	NorthernAfrica	Africa	2007.5	Dom-gal
H5N1_Avian_EU748904_A/falcon/Saudi_Arabia/D1795/2005|2005.500	EU748904	Avian	H5N1	H5	N1	Saudi Arabia	WesternAsia	Asia	2005.5	Wild-other
H5N1_Avian_HM172468_A/pied_magpie/Liaoning/7/2006|2006.500	HM172468	Avian	H5N1	H5	N1	China	EasternAsia	Asia	2006.5	Wild-other
H5N1_Avian_HM172466_A/chicken/Liaoning/23/2005|2005.500	HM172466	Avian	H5N1	H5	N1	China	EasternAsia	Asia	2005.5	Dom-gal
H5N1_Avian_EF205176_A/chicken/Omsk/14/05|2005.500	EF205176	Avian	H5N1	H5	N1	Russia	EasternEurope	Europe	2005.5	Dom-gal
H5N1_Avian_EF205178_A/goose/Krasnoozerskoye/627/2005|2005.500	EF205178	Avian	H5N1	H5	N1	Russia	EasternEurope	Europe	2005.5	Dom-ans
H5N1_Avian_DQ232610_A/duck/Novosibirsk/56/2005|2005.500	DQ232610	Avian	H5N1	H5	N1	Russia	EasternEurope	Europe	2005.5	Dom-ans
H5N1_Avian_DQ232609_A/grebe/Novosibirsk/29/2005|2005.500	DQ232609	Avian	H5N1	H5	N1	Russia	EasternEurope	Europe	2005.5	Wild-other
H5N1_Avian_EF205179_A/turkey/Suzdalka/12/05|2005.500	EF205179	Avian	H5N1	H5	N1	Russia	EasternEurope	Europe	2005.5	Dom-gal
H5N1_Avian_EF205175_A/chicken/Suzdalka/06/05|2005.500	EF205175	Avian	H5N1	H5	N1	Russia	EasternEurope	Europe	2005.5	Dom-gal
H5N1_Avian_EF205177_A/goose/Suzdalka/10/05|2005.500	EF205177	Avian	H5N1	H5	N1	Russia	EasternEurope	Europe	2005.5	Dom-ans
H5N1_Avian_EF205181_A/chicken/Tula/4/05|2005.500	EF205181	Avian	H5N1	H5	N1	Russia	EasternEurope	Europe	2005.5	Dom-gal
H5N1_Avian_CY016910_A/chicken/Nigeria/1047-8/2006|2006.500	CY016910	Avian	H5N1	H5	N1	Nigeria	WesternAfrica	Africa	2006.5	Dom-gal
H5N1_Avian_CY017030_A/duck/Niger/914/2006|2006.500	CY017030	Avian	H5N1	H5	N1	Niger	WesternAfrica	Africa	2006.5	Dom-ans
H5N1_Avian_CY016918_A/ostrich/Nigeria/1047-25/2006|2006.500	CY016918	Avian	H5N1	H5	N1	Nigeria	WesternAfrica	Africa	2006.5	Wild-other
H5N1_Avian_CY016934_A/chicken/Nigeria/1047-62/2006|2006.500	CY016934	Avian	H5N1	H5	N1	Nigeria	WesternAfrica	Africa	2006.5	Dom-gal
H5N1_Avian_MF566120_A/duck/Niger/2090/2006|2006.123	MF566120	Avian	H5N1	H5	N1	Niger	WesternAfrica	Africa	2006.123	Dom-ans
H5N1_Avian_DQ449643_A/duck/Kurgan/08/2005|2005.500	DQ449643	Avian	H5N1	H5	N1	Russia	EasternEurope	Europe	2005.5	Dom-ans
H5N1_Avian_DQ449635_A/chicken/Kurgan/05/2005|2005.500	DQ449635	Avian	H5N1	H5	N1	Russia	EasternEurope	Europe	2005.5	Dom-gal
H5N1_Avian_CY047476_A/duck/Omsk/1822/2006|2006.534	CY047476	Avian	H5N1	H5	N1	Russia	EasternEurope	Europe	2006.534	Dom-ans
H5N1_Avian_AB525192_A/mountain_hawk-eagle/Kumamoto/1/07|2007.500	AB525192	Avian	H5N1	H5	N1	Japan	EasternAsia	Asia	2007.5	Wild-other
H5N1_Avian_DQ852602_A/grebe/Tyva/Tyv06-2/06|2006.477	DQ852602	Avian	H5N1	H5	N1	Russia	EasternEurope	Europe	2006.477	Wild-other
H5N1_Avian_DQ863506_A/grebe/Tyva/Tyv06-8/2006|2006.477	DQ863506	Avian	H5N1	H5	N1	Russia	EasternEurope	Europe	2006.477	Wild-other
H5N1_Avian_CY021376_A/chicken/Afghanistan/1573-7/2006|2006.500	CY021376	Avian	H5N1	H5	N1	Afghanistan	SouthernAsia	Asia	2006.5	Dom-gal
H5N1_Avian_CY037763_A/chicken/Rawalakot/NARC2441A/2006|2006.500	CY037763	Avian	H5N1	H5	N1	Pakistan	SouthernAsia	Asia	2006.5	Dom-gal
H5N1_Avian_CY037771_A/chicken/Sihala/NARC3303-4/2006|2006.500	CY037771	Avian	H5N1	H5	N1	Pakistan	SouthernAsia	Asia	2006.5	Dom-gal
H5N1_Avian_CY020640_A/chicken/Afghanistan/1573-92/2006|2006.500	CY020640	Avian	H5N1	H5	N1	Afghanistan	SouthernAsia	Asia	2006.5	Dom-gal
H5N1_Avian_EF205180_A/chicken/Krasnodar/123/06|2006.500	EF205180	Avian	H5N1	H5	N1	Russia	EasternEurope	Europe	2006.5	Dom-gal
H5N1_Avian_EF362421_A/chicken/India/NIV33487/06|2006.500	EF362421	Avian	H5N1	H5	N1	India	SouthernAsia	Asia	2006.5	Dom-gal
H5N1_Avian_GU354066_A/chicken/Nandurbar/7979/2006|2006.123	GU354066	Avian	H5N1	H5	N1	India	SouthernAsia	Asia	2006.123	Dom-gal
H5N1_Avian_EF605600_A/chicken/Russia_Krasnodar/2/2007|2007.500	EF605600	Avian	H5N1	H5	N1	Russia	EasternEurope	Europe	2007.5	Dom-gal
H5N1_Avian_EU441925_A/muscovy_duck/Rostov-on-Don/51/2007|2007.953	EU441925	Avian	H5N1	H5	N1	Russia	EasternEurope	Europe	2007.953	Dom-ans
H5N1_Avian_EU486851_A/starling/Rostov-on-Don/39/2007|2007.953	EU486851	Avian	H5N1	H5	N1	Russia	EasternEurope	Europe	2007.953	Wild-other
H5N1_Avian_EU814506_A/rook/Rostov-on-Don/26/2007|2007.951	EU814506	Avian	H5N1	H5	N1	Russia	EasternEurope	Europe	2007.951	Wild-other
H5N1_Avian_EU401754_A/chicken/Rostov-on-Don/35/2007|2007.951	EU401754	Avian	H5N1	H5	N1	Russia	EasternEurope	Europe	2007.951	Dom-gal
H5N1_Avian_CY047469_A/chicken/Domodedovo/MK/2007|2007.036	CY047469	Avian	H5N1	H5	N1	Russia	EasternEurope	Europe	2007.036	Dom-gal
H5N1_Avian_EF474447_A/chicken/Moscow/2/2007|2007.118	EF474447	Avian	H5N1	H5	N1	Russia	EasternEurope	Europe	2007.118	Dom-gal
H5N1_Avian_EU402401_A/chicken/Rostov/22-1/2007|2007.500	EU402401	Avian	H5N1	H5	N1	Russia	EasternEurope	Europe	2007.5	Dom-gal
H5N1_Avian_CY047484_A/chicken/Reshoty/02/2006|2006.452	CY047484	Avian	H5N1	H5	N1	Russia	EasternEurope	Europe	2006.452	Dom-gal
H5N1_Avian_EU163432_A/chicken/Krasnodar/300/07|2007.677	EU163432	Avian	H5N1	H5	N1	Russia	EasternEurope	Europe	2007.677	Dom-gal
H5N1_Avian_CY029957_A/chicken/Kuwait/KISR3/2007|2007.500	CY029957	Avian	H5N1	H5	N1	Kuwait	WesternAsia	Asia	2007.5	Dom-gal
H5N1_Avian_CY029997_A/chicken/Kuwait/KISR9/2007|2007.500	CY029997	Avian	H5N1	H5	N1	Kuwait	WesternAsia	Asia	2007.5	Dom-gal
H5N1_Avian_EU700509_A/saker_falcon/Kuwait/0286/2007|2007.500	EU700509	Avian	H5N1	H5	N1	Kuwait	WesternAsia	Asia	2007.5	Wild-other
H5N1_Avian_FM177136_A/chicken/Germany/R3294/2007|2007.500	FM177136	Avian	H5N1	H5	N1	Germany	WesternEurope	Europe	2007.5	Dom-gal
H5N1_Avian_FM177120_A/chicken/Germany/R3234/2007|2007.500	FM177120	Avian	H5N1	H5	N1	Germany	WesternEurope	Europe	2007.5	Dom-gal
H5N1_Avian_FM163441_A/chicken/Poland/R3248/2007|2007.500	FM163441	Avian	H5N1	H5	N1	Poland	EasternEurope	Europe	2007.5	Dom-gal
H5N1_Avian_FM163449_A/turkey/Poland/R3249/2007|2007.500	FM163449	Avian	H5N1	H5	N1	Poland	EasternEurope	Europe	2007.5	Dom-gal
H5N1_Avian_AM914018_A/domestic_duck/Germany/R1772/2007|2007.500	AM914018	Avian	H5N1	H5	N1	Germany	WesternEurope	Europe	2007.5	Dom-ans
H5N1_Avian_GU252831_A/goose/Tripura/103596/2008|2008.247	GU252831	Avian	H5N1	H5	N1	India	SouthernAsia	Asia	2008.247	Dom-ans
H5N1_Avian_GU252823_A/duck/Tripura/103597/2008|2008.285	GU252823	Avian	H5N1	H5	N1	India	SouthernAsia	Asia	2008.285	Dom-ans
H5N1_Avian_KT327367_A/chicken/India/100074/2008|2008.200	KT327367	Avian	H5N1	H5	N1	India	SouthernAsia	Asia	2008.2	Dom-gal
H5N1_Avian_GU356584_A/chicken/West_Bengal/148713/2009|2009.038	GU356584	Avian	H5N1	H5	N1	India	SouthernAsia	Asia	2009.038	Dom-gal
H5N1_Avian_GU271999_A/chicken/West_Bengal/155505/2009|2009.038	GU271999	Avian	H5N1	H5	N1	India	SouthernAsia	Asia	2009.038	Dom-gal
H5N1_Avian_CY063482_A/chicken/Bhutan/248015/2010|2010.134	CY063482	Avian	H5N1	H5	N1	Bhutan	SouthernAsia	Asia	2010.134	Dom-gal
H5N1_Avian_CY061295_A/chicken/West_Bengal/239020/2010|2010.030	CY061295	Avian	H5N1	H5	N1	India	SouthernAsia	Asia	2010.03	Dom-gal
H5N1_Avian_CY090117_A/chicken/India/241272/2010|2010.047	CY090117	Avian	H5N1	H5	N1	India	SouthernAsia	Asia	2010.047	Dom-gal
H5N1_Avian_CY111082_A/chicken/India/82544/2008|2008.058	CY111082	Avian	H5N1	H5	N1	India	SouthernAsia	Asia	2008.058	Dom-gal
H5N1_Avian_HM172253_A/great_cormorant/Tibet/12/2006|2006.500	HM172253	Avian	H5N1	H5	N1	China	EasternAsia	Asia	2006.5	Wild-other
H5N1_Avian_EU874898_A/chicken/Guangdong/1/2005|2005.500	EU874898	Avian	H5N1	H5	N1	China	EasternAsia	Asia	2005.5	Dom-gal
H5N1_Avian_HM172220_A/goose/Guangdong/72/2004|2004.500	HM172220	Avian	H5N1	H5	N1	China	EasternAsia	Asia	2004.5	Dom-ans
H5N1_Avian_CY126179_A/chicken/Giza/CAI17/2009|2009.496	CY126179	Avian	H5N1	H5	N1	Egypt	NorthernAfrica	Africa	2009.496	Dom-gal
H5N1_Avian_CY041293_A/chicken/Egypt/0836/2008|2008.038	CY041293	Avian	H5N1	H5	N1	Egypt	NorthernAfrica	Africa	2008.038	Dom-gal
H5N1_Avian_CY126139_A/chicken/Giza/CAI8/2008|2008.247	CY126139	Avian	H5N1	H5	N1	Egypt	NorthernAfrica	Africa	2008.247	Dom-gal
H5N1_Avian_CY126068_A/chicken/Sharkia/CAI41/2009|2009.395	CY126068	Avian	H5N1	H5	N1	Egypt	NorthernAfrica	Africa	2009.395	Dom-gal
H5N1_Avian_KF881492_A/chicken/Egypt/Q2247A/2010|2010.742	KF881492	Avian	H5N1	H5	N1	Egypt	NorthernAfrica	Africa	2010.742	Dom-gal
H5N1_Avian_KF881468_A/chicken/Egypt/Q1182E/2010|2010.090	KF881468	Avian	H5N1	H5	N1	Egypt	NorthernAfrica	Africa	2010.09	Dom-gal
H5N1_Avian_LC093082_A/Pigeon/Egypt/RIMD20/2009|2009.038	LC093082	Avian	H5N1	H5	N1	Egypt	NorthernAfrica	Africa	2009.038	Wild-other
H5N1_Avian_LC093074_A/Pigeon/Egypt/RIMD18/2009|2009.038	LC093074	Avian	H5N1	H5	N1	Egypt	NorthernAfrica	Africa	2009.038	Wild-other
H5N1_Avian_HM172258_A/chicken/Tibet/6/2008|2008.500	HM172258	Avian	H5N1	H5	N1	China	EasternAsia	Asia	2008.5	Dom-gal
H5N1_Avian_HM172259_A/chicken/Guizhou/7/2008|2008.500	HM172259	Avian	H5N1	H5	N1	China	EasternAsia	Asia	2008.5	Dom-gal
H5N1_Avian_KR732567_A/duck/Egypt/0923-NLQP/2009|2009.500	KR732567	Avian	H5N1	H5	N1	Egypt	NorthernAfrica	Africa	2009.5	Dom-ans
H5N1_Avian_CY035242_A/falcon/Saudi_Arabia/D1936/2007|2007.500	CY035242	Avian	H5N1	H5	N1	Saudi Arabia	WesternAsia	Asia	2007.5	Wild-other
H5N1_Avian_EU590691_A/turkey/Saudi_Arabia/6732-6/2007|2007.500	EU590691	Avian	H5N1	H5	N1	Saudi Arabia	WesternAsia	Asia	2007.5	Dom-gal
H5N1_Human_KP702174_A/Egypt/MOH-NRC-7305/2014|2014.907	KP702174	Human	H5N1	H5	N1	Egypt	NorthernAfrica	Africa	2014.907	Human
H5N1_Human_KP702166_A/Egypt/MOH-NRC-7271/2014|2014.901	KP702166	Human	H5N1	H5	N1	Egypt	NorthernAfrica	Africa	2014.901	Human
H5N1_Avian_LC106078_A/duck/Cairo/157CA/2015|2015.027	LC106078	Avian	H5N1	H5	N1	Egypt	NorthernAfrica	Africa	2015.027	Dom-ans
H5N1_Avian_LC106077_A/chicken/Kafr_Elsheikh/UT-151CAD/2015|2015.000	LC106077	Avian	H5N1	H5	N1	Egypt	NorthernAfrica	Africa	2015	Dom-gal
H5N1_Avian_LC106080_A/turkey/Menia/15248S/2015|2015.153	LC106080	Avian	H5N1	H5	N1	Egypt	NorthernAfrica	Africa	2015.153	Dom-gal
H5N1_Avian_KR063679_A/chicken/Egypt/A10351A/2014|2014.893	KR063679	Avian	H5N1	H5	N1	Egypt	NorthernAfrica	Africa	2014.893	Dom-gal
H5N1_Avian_LC106083_A/duck/Giza/15292S/2015|2015.184	LC106083	Avian	H5N1	H5	N1	Egypt	NorthernAfrica	Africa	2015.184	Dom-ans
H5N1_Avian_KT220540_A/chicken/Egypt/F9514A/2014|2014.071	KT220540	Avian	H5N1	H5	N1	Egypt	NorthernAfrica	Africa	2014.071	Dom-gal
H5N1_Avian_KF881625_A/chicken/Egypt/M7217B/2013|2013.082	KF881625	Avian	H5N1	H5	N1	Egypt	NorthernAfrica	Africa	2013.082	Dom-gal
H5N1_Avian_KF881670_A/chicken/Egypt/Q5283C/2012|2012.342	KF881670	Avian	H5N1	H5	N1	Egypt	NorthernAfrica	Africa	2012.342	Dom-gal
H5N1_Avian_KF881539_A/duck/Egypt/M2583D/2010|2010.973	KF881539	Avian	H5N1	H5	N1	Egypt	NorthernAfrica	Africa	2010.973	Dom-ans
H5N1_Avian_KF881313_A/duck/Egypt/M2583C/2010|2010.973	KF881313	Avian	H5N1	H5	N1	Egypt	NorthernAfrica	Africa	2010.973	Dom-ans
H5N1_Avian_KF881356_A/duck/Egypt/M3075B/2011|2011.219	KF881356	Avian	H5N1	H5	N1	Egypt	NorthernAfrica	Africa	2011.219	Dom-ans
H5N1_Avian_KF881320_A/turkey/Egypt/S6405A/2012|2012.764	KF881320	Avian	H5N1	H5	N1	Egypt	NorthernAfrica	Africa	2012.764	Dom-gal
H5N1_Avian_KF881519_A/goose/Egypt/M2794A/2011|2011.052	KF881519	Avian	H5N1	H5	N1	Egypt	NorthernAfrica	Africa	2011.052	Dom-ans
H5N1_Avian_KF881431_A/duck/Egypt/Q4596A/2012|2012.049	KF881431	Avian	H5N1	H5	N1	Egypt	NorthernAfrica	Africa	2012.049	Dom-ans
H5N1_Avian_KF881409_A/duck/Egypt/Q4596B/2012|2012.049	KF881409	Avian	H5N1	H5	N1	Egypt	NorthernAfrica	Africa	2012.049	Dom-ans
H5N1_Avian_KF881561_A/chicken/Egypt/S3280D/2011|2011.359	KF881561	Avian	H5N1	H5	N1	Egypt	NorthernAfrica	Africa	2011.359	Dom-gal
H5N1_Avian_KF881349_A/chicken/Egypt/S3806D/2011|2011.674	KF881349	Avian	H5N1	H5	N1	Egypt	NorthernAfrica	Africa	2011.674	Dom-gal
H5N2_Avian_KU042782_A/chicken/Zhejiang/727079/2014|2014.567	KU042782	Avian	H5N2	H5	N2	China	EasternAsia	Asia	2014.567	Dom-gal
H5N2_Avian_KU042783_A/chicken/Zhejiang/727159/2014|2014.567	KU042783	Avian	H5N2	H5	N2	China	EasternAsia	Asia	2014.567	Dom-gal
H5N6_Avian_KU042794_A/chicken/Zhejiang/727026/2014|2014.567	KU042794	Avian	H5N6	H5	N6	China	EasternAsia	Asia	2014.567	Dom-gal
H5N6_Avian_KU042793_A/chicken/Zhejiang/727022/2014|2014.567	KU042793	Avian	H5N6	H5	N6	China	EasternAsia	Asia	2014.567	Dom-gal
H5N2_Avian_KX160174_A/chicken/Heilongjiang/S7/2014|2014.595	KX160174	Avian	H5N2	H5	N2	China	EasternAsia	Asia	2014.595	Dom-gal
H5N6_Avian_KP286102_A/chicken/Dongguan/2690/2013|2013.962	KP286102	Avian	H5N6	H5	N6	China	EasternAsia	Asia	2013.962	Dom-gal
H5N6_Avian_KP284998_A/chicken/Shenzhen/2464/2013|2013.948	KP284998	Avian	H5N6	H5	N6	China	EasternAsia	Asia	2013.948	Dom-gal
H5N6_Avian_KY437776_A/goose/Guangdong/YJD/2014|2014.833	KY437776	Avian	H5N6	H5	N6	China	EasternAsia	Asia	2014.833	Dom-ans
H5N6_Avian_KM496978_A/duck/Laos/XBY004/2014|2014.192	KM496978	Avian	H5N6	H5	N6	Laos	SouthEasternAsia	Asia	2014.192	Dom-ans
H5N6_Avian_KP285022_A/duck/Dongguan/3069/2013|2013.962	KP285022	Avian	H5N6	H5	N6	China	EasternAsia	Asia	2013.962	Dom-ans
H5N6_Avian_KP285006_A/duck/Dongguan/2685/2013|2013.962	KP285006	Avian	H5N6	H5	N6	China	EasternAsia	Asia	2013.962	Dom-ans
H5N6_Human_KR063688_A/Changsha/1/2014|2014.145	KR063688	Human	H5N6	H5	N6	China	EasternAsia	Asia	2014.145	Human
H5N1_Avian_KJ683889_A/chicken/Yunnan/1/2014|2014.110	KJ683889	Avian	H5N1	H5	N1	China	EasternAsia	Asia	2014.11	Dom-gal
H5N6_Avian_KT454948_A/Gallinula_chloropus/Guangdong/GZ174/2014|2014.685	KT454948	Avian	H5N6	H5	N6	China	EasternAsia	Asia	2014.685	Wild-other
H5N6_Avian_KT454940_A/Copsychus_saularis/Guangdong/SW8/2014|2014.584	KT454940	Avian	H5N6	H5	N6	China	EasternAsia	Asia	2014.584	Wild-other
H5N6_Avian_KX094411_A/duck/Guangzhou/021/2014|2014.038	KX094411	Avian	H5N6	H5	N6	China	EasternAsia	Asia	2014.038	Dom-ans
H5N6_Avian_KJ754146_A/duck/Guangdong/GD01/2014|2014.200	KJ754146	Avian	H5N6	H5	N6	China	EasternAsia	Asia	2014.2	Dom-ans
H5N6_Avian_KP286110_A/chicken/Dongguan/3363/2013|2013.962	KP286110	Avian	H5N6	H5	N6	China	EasternAsia	Asia	2013.962	Dom-gal
H5N6_Swine_KT313405_A/swine/Guangdong/1/2014|2014.460	KT313405	Swine	H5N6	H5	N6	China	EasternAsia	Asia	2014.46	Swine
H5N6_Swine_KT313413_A/swine/Guangdong/2/2014|2014.460	KT313413	Swine	H5N6	H5	N6	China	EasternAsia	Asia	2014.46	Swine
H5N6_Avian_KY437784_A/chicken/Yangzhou/YD1/2014|2014.666	KY437784	Avian	H5N6	H5	N6	China	EasternAsia	Asia	2014.666	Dom-gal
H5N6_Avian_KP732658_A/goose/Eastern_China/S0513/2013|2013.362	KP732658	Avian	H5N6	H5	N6	China	EasternAsia	Asia	2013.362	Dom-ans
H3N6_Avian_KX121255_A/duck/Hunan/146/2014|2014.866	KX121255	Avian	H3N6	H3	N6	China	EasternAsia	Asia	2014.866	Dom-ans
H5N6_Avian_KX121207_A/duck/Hunan/144/2014|2014.866	KX121207	Avian	H5N6	H5	N6	China	EasternAsia	Asia	2014.866	Dom-ans
H5N6_Avian_KX121199_A/goose/Hunan/118/2014|2014.863	KX121199	Avian	H5N6	H5	N6	China	EasternAsia	Asia	2014.863	Dom-ans
H5N6_Avian_KP732663_A/duck/Eastern_China/S0908/2014|2014.685	KP732663	Avian	H5N6	H5	N6	China	EasternAsia	Asia	2014.685	Dom-ans
H5N6_Avian_KU143399_A/turtledove/Wuhan/HKBJ27/2015|2015.038	KU143399	Avian	H5N6	H5	N6	China	EasternAsia	Asia	2015.038	Wild-other
H5N6_Avian_KU143400_A/turtledove/Wuhan/HKBJ43/2015|2015.038	KU143400	Avian	H5N6	H5	N6	China	EasternAsia	Asia	2015.038	Wild-other
H5N6_Avian_KU143403_A/chicken/Wuhan/WHYJ02/2015|2015.038	KU143403	Avian	H5N6	H5	N6	China	EasternAsia	Asia	2015.038	Dom-gal
H5N6_Avian_KU143401_A/chicken/Wuhan/WHYJ01/2015|2015.038	KU143401	Avian	H5N6	H5	N6	China	EasternAsia	Asia	2015.038	Dom-gal
H5N6_Avian_KY415751_A/duck/Hubei/ZYSYF1/2015|2015.871	KY415751	Avian	H5N6	H5	N6	China	EasternAsia	Asia	2015.871	Dom-ans
H5N6_Avian_KU143398_A/turtledove/Wuhan/WHBJ28/2014|2014.953	KU143398	Avian	H5N6	H5	N6	China	EasternAsia	Asia	2014.953	Wild-other
H5N6_Avian_KU143397_A/turtledove/Wuhan/WHBJ12/2014|2014.953	KU143397	Avian	H5N6	H5	N6	China	EasternAsia	Asia	2014.953	Wild-other
H5N6_Avian_KU143404_A/duck/Wuhan/WHYF03/2015|2015.038	KU143404	Avian	H5N6	H5	N6	China	EasternAsia	Asia	2015.038	Dom-ans
H5N6_Avian_KP285326_A/goose/Shantou/1791/2014|2014.195	KP285326	Avian	H5N6	H5	N6	China	EasternAsia	Asia	2014.195	Dom-ans
H5N6_Avian_KP285318_A/goose/Shantou/1763/2014|2014.195	KP285318	Avian	H5N6	H5	N6	China	EasternAsia	Asia	2014.195	Dom-ans
H5N6_Avian_MF399613_A/Great_Crested_Grebe/Ningxia/482-26/2015|2015.860	MF399613	Avian	H5N6	H5	N6	China	EasternAsia	Asia	2015.86	Wild-other
H5N6_Avian_LC208521_A/duck/Japan/AQ-HE72/2015|2015.575	LC208521	Avian	H5N6	H5	N6	Japan	EasternAsia	Asia	2015.575	Dom-ans
H5N6_Human_KP765789_A/Guangzhou/39715/2014|2014.942	KP765789	Human	H5N6	H5	N6	China	EasternAsia	Asia	2014.942	Human
H5N6_Avian_LC279790_A/muscovy_duck/Vietnam/LBM817/2015|2015.858	LC279790	Avian	H5N6	H5	N6	Viet Nam	SouthEasternAsia	Asia	2015.858	Dom-ans
H5N1_Avian_KM251499_A/duck/Sichuan/NCXN10/2014|2014.318	KM251499	Avian	H5N1	H5	N1	China	EasternAsia	Asia	2014.318	Dom-ans
H5N1_Avian_KM251500_A/duck/Sichuan/NCXN11/2014|2014.318	KM251500	Avian	H5N1	H5	N1	China	EasternAsia	Asia	2014.318	Dom-ans
H5N1_Avian_AB979504_A/duck/Vietnam/LBM638/2014|2014.285	AB979504	Avian	H5N1	H5	N1	Viet Nam	SouthEasternAsia	Asia	2014.285	Dom-ans
H5N1_Avian_AB979488_A/muscovy_duck/Vietnam/LBM635/2014|2014.285	AB979488	Avian	H5N1	H5	N1	Viet Nam	SouthEasternAsia	Asia	2014.285	Dom-ans
H5N1_Avian_KM251501_A/pigeon/Sichuan/NCXN29/2014|2014.318	KM251501	Avian	H5N1	H5	N1	China	EasternAsia	Asia	2014.318	Wild-other
H5N6_Avian_KT952273_A/wild_pigeon/Jilin/CC01/2014|2014.463	KT952273	Avian	H5N6	H5	N6	China	EasternAsia	Asia	2014.463	Wild-other
H5N6_Avian_KP090440_A/chicken/Jiangxi/NCDZT1123/2014|2014.490	KP090440	Avian	H5N6	H5	N6	China	EasternAsia	Asia	2014.49	Dom-gal
H5N6_Avian_KP090448_A/chicken/Jiangxi/NCDZT1126/2014|2014.490	KP090448	Avian	H5N6	H5	N6	China	EasternAsia	Asia	2014.49	Dom-gal
H5N6_Avian_KU143409_A/duck/Wuhan/JXYFB22/2015|2015.038	KU143409	Avian	H5N6	H5	N6	China	EasternAsia	Asia	2015.038	Dom-ans
H5N2_Avian_KU042778_A/duck/Zhejiang/727041/2014|2014.567	KU042778	Avian	H5N2	H5	N2	China	EasternAsia	Asia	2014.567	Dom-ans
H5N6_Avian_MF960013_A/chicken/Xuzhou/XZ6/2016|2016.118	MF960013	Avian	H5N6	H5	N6	China	EasternAsia	Asia	2016.118	Dom-gal
H3N6_Avian_KR919742_A/duck/Guangxi/175D12/2014|2014.534	KR919742	Avian	H3N6	H3	N6	China	EasternAsia	Asia	2014.534	Dom-ans
H5N1_Avian_KY437808_A/chicken/Anhui/QD1/2014|2014.156	KY437808	Avian	H5N1	H5	N1	China	EasternAsia	Asia	2014.156	Dom-gal
H5N1_Avian_KP288325_A/duck/Nanchang/9789/2013|2013.748	KP288325	Avian	H5N1	H5	N1	China	EasternAsia	Asia	2013.748	Dom-ans
H5N1_Avian_KP288317_A/quail/Nanchang/6631/2013|2013.748	KP288317	Avian	H5N1	H5	N1	China	EasternAsia	Asia	2013.748	Dom-gal
H5N1_Avian_CY146701_A/duck/Hunan/S4220/2011|2011.866	CY146701	Avian	H5N1	H5	N1	China	EasternAsia	Asia	2011.866	Dom-ans
H5N2_Avian_KJ933378_A/duck/Zhejiang/6DK19/2013|2013.953	KJ933378	Avian	H5N2	H5	N2	China	EasternAsia	Asia	2013.953	Dom-ans
H5N6_Avian_KJ807782_A/duck/Zhejiang/6D2/2013|2013.951	KJ807782	Avian	H5N6	H5	N6	China	EasternAsia	Asia	2013.951	Dom-ans
H5N6_Avian_KJ807781_A/chicken/Zhejiang/6C2/2013|2013.951	KJ807781	Avian	H5N6	H5	N6	China	EasternAsia	Asia	2013.951	Dom-gal
H5N6_Avian_KP284982_A/chicken/Shenzhen/1845/2013|2013.945	KP284982	Avian	H5N6	H5	N6	China	EasternAsia	Asia	2013.945	Dom-gal
H5N6_Avian_KM251497_A/duck/Sichuan/NCXJ24/2014|2014.318	KM251497	Avian	H5N6	H5	N6	China	EasternAsia	Asia	2014.318	Dom-ans
H5N6_Avian_KM251493_A/chicken/Sichuan/NCJPL1/2014|2014.318	KM251493	Avian	H5N6	H5	N6	China	EasternAsia	Asia	2014.318	Dom-gal
H5N6_Avian_KM251492_A/Anas_crecca/Hubei/Chenhu1623-5/2014|2014.214	KM251492	Avian	H5N6	H5	N6	China	EasternAsia	Asia	2014.214	Wild-ans-long
H5N6_Avian_KY171669_A/duck/Vietnam/NCVD14-A418/2014|2014.647	KY171669	Avian	H5N6	H5	N6	Viet Nam	SouthEasternAsia	Asia	2014.647	Dom-ans
H5N6_Avian_KY171641_A/Pheasant/Vietnam/NCVD14-A367/2014|2014.600	KY171641	Avian	H5N6	H5	N6	Viet Nam	SouthEasternAsia	Asia	2014.6	Dom-gal
H5N6_Avian_LC050600_A/muscovy_duck/Quang_Ninh/5c112/2013|2013.279	LC050600	Avian	H5N6	H5	N6	Viet Nam	SouthEasternAsia	Asia	2013.279	Dom-ans
H5N6_Avian_KY171687_A/chicken/Vietnam/NCVD-15A17/2015|2015.195	KY171687	Avian	H5N6	H5	N6	Viet Nam	SouthEasternAsia	Asia	2015.195	Dom-gal
H5N6_Avian_KP286430_A/duck/Jiangxi/13475/2014|2014.241	KP286430	Avian	H5N6	H5	N6	China	EasternAsia	Asia	2014.241	Dom-ans
H5N6_Avian_KP286438_A/duck/Jiangxi/13484/2014|2014.241	KP286438	Avian	H5N6	H5	N6	China	EasternAsia	Asia	2014.241	Dom-ans
H5N6_Avian_KP732661_A/duck/Eastern_China/S0711/2014|2014.523	KP732661	Avian	H5N6	H5	N6	China	EasternAsia	Asia	2014.523	Dom-ans
H5N6_Avian_KY171248_A/chicken/Vietnam/NCVD14-A324/2014|2014.315	KY171248	Avian	H5N6	H5	N6	Viet Nam	SouthEasternAsia	Asia	2014.315	Dom-gal
H5N6_Avian_KM251495_A/duck/Sichuan/NCXJ15/2014|2014.318	KM251495	Avian	H5N6	H5	N6	China	EasternAsia	Asia	2014.318	Dom-ans
H5N6_Avian_KU042790_A/goose/Zhejiang/925108/2014|2014.732	KU042790	Avian	H5N6	H5	N6	China	EasternAsia	Asia	2014.732	Dom-ans
H5N1_Avian_MF116325_A/goose/China/E43/2012|2012.378	MF116325	Avian	H5N1	H5	N1	China	EasternAsia	Asia	2012.378	Dom-ans
H5N1_Swine_KM028000_A/swine/Guangxi/592/2011|2011.156	KM028000	Swine	H5N1	H5	N1	China	EasternAsia	Asia	2011.156	Swine
H5N1_Avian_KF735644_A/barn_swallow/Hong_Kong/1161/2010|2010.247	KF735644	Avian	H5N1	H5	N1	Hong Kong	EasternAsia	Asia	2010.247	Wild-other
H5N1_Avian_JN646721_A/duck/Zhejiang/224/2011|2011.123	JN646721	Avian	H5N1	H5	N1	China	EasternAsia	Asia	2011.123	Dom-ans
H5N1_Avian_JN646726_A/duck/Zhejiang/2248/2011|2011.123	JN646726	Avian	H5N1	H5	N1	China	EasternAsia	Asia	2011.123	Dom-ans
H5N1_Human_KF001397_A/Cambodia/X0207301/2013|2013.099	KF001397	Human	H5N1	H5	N1	Cambodia	SouthEasternAsia	Asia	2013.099	Human
H5N1_Avian_KF001435_A/duck/Cambodia/143W4M4/2013|2013.060	KF001435	Avian	H5N1	H5	N1	Cambodia	SouthEasternAsia	Asia	2013.06	Dom-ans
H5N1_Avian_KY171168_A/chicken/Vietnam/NCVD14-A463/2014|2014.140	KY171168	Avian	H5N1	H5	N1	Viet Nam	SouthEasternAsia	Asia	2014.14	Dom-gal
H5N1_Avian_KU311523_A/chicken/DongNai/0182/2013|2013.614	KU311523	Avian	H5N1	H5	N1	Viet Nam	SouthEasternAsia	Asia	2013.614	Dom-gal
H5N1_Avian_KF001462_A/duck/Cambodia/261W7M2/2013|2013.115	KF001462	Avian	H5N1	H5	N1	Cambodia	SouthEasternAsia	Asia	2013.115	Dom-ans
H5N1_Avian_KF918479_A/chicken/Cambodia/X0815301/2013|2013.614	KF918479	Avian	H5N1	H5	N1	Cambodia	SouthEasternAsia	Asia	2013.614	Dom-gal
H5N1_Human_KF918491_A/Cambodia/X0817302/2013|2013.622	KF918491	Human	H5N1	H5	N1	Cambodia	SouthEasternAsia	Asia	2013.622	Human
H5N1_Avian_KY171072_A/chicken/Vietnam/NCVD14-A380/2014|2014.299	KY171072	Avian	H5N1	H5	N1	Viet Nam	SouthEasternAsia	Asia	2014.299	Dom-gal
H5N1_Avian_KY171737_A/duck/Vietnam/NCVD-15A60/2015|2015.633	KY171737	Avian	H5N1	H5	N1	Viet Nam	SouthEasternAsia	Asia	2015.633	Dom-ans
H5N1_Avian_LC167751_A/Muscovy_duck/Vietnam/HU3-1403/2015|2015.619	LC167751	Avian	H5N1	H5	N1	Viet Nam	SouthEasternAsia	Asia	2015.619	Dom-ans
H5N1_Avian_LC167631_A/chicken/Vietnam/HU3-770/2015|2015.619	LC167631	Avian	H5N1	H5	N1	Viet Nam	SouthEasternAsia	Asia	2015.619	Dom-gal
H5N1_Avian_LC167663_A/chicken/Vietnam/HU3-879/2015|2015.619	LC167663	Avian	H5N1	H5	N1	Viet Nam	SouthEasternAsia	Asia	2015.619	Dom-gal
H5N1_Avian_KT762440_A/chicken/Guangxi/S2039/2009|2009.342	KT762440	Avian	H5N1	H5	N1	China	EasternAsia	Asia	2009.342	Dom-gal
H6N1_Avian_JX304757_A/duck/Guangxi/GXd-5/2010|2010.348	JX304757	Avian	H6N1	H6	N1	China	EasternAsia	Asia	2010.348	Dom-ans
H5N1_Human_CY098759_A/Hubei/1/2010|2010.384	CY098759	Human	H5N1	H5	N1	China	EasternAsia	Asia	2010.384	Human
H5N1_Avian_KR732569_A/chicken/Vietnam/NCVD-421/2010|2010.500	KR732569	Avian	H5N1	H5	N1	Viet Nam	SouthEasternAsia	Asia	2010.5	Dom-gal
H5N1_Avian_KR732403_A/chicken/Vietnam/NCVD-675/2011|2011.500	KR732403	Avian	H5N1	H5	N1	Viet Nam	SouthEasternAsia	Asia	2011.5	Dom-gal
H5N1_Avian_CY146645_A/duck/Hunan/S4030/2011|2011.855	CY146645	Avian	H5N1	H5	N1	China	EasternAsia	Asia	2011.855	Dom-ans
H5N1_Human_KF277183_A/Viet_Nam/CM32/2011|2011.797	KF277183	Human	H5N1	H5	N1	Viet Nam	SouthEasternAsia	Asia	2011.797	Human
H5N1_Avian_AB741559_A/muscovy_duck/Vietnam/LBM57/2011_|2011.890	AB741559	Avian	H5N1	H5	N1	Viet Nam	SouthEasternAsia	Asia	2011.89	Dom-ans
H5N1_Avian_AB741551_A/muscovy_duck/Vietnam/LBM14/2011_|2011.718	AB741551	Avian	H5N1	H5	N1	Viet Nam	SouthEasternAsia	Asia	2011.718	Dom-ans
H5N1_Avian_KY171439_A/duck/Vietnam/NCVD-2736/2013|2013.066	KY171439	Avian	H5N1	H5	N1	Viet Nam	SouthEasternAsia	Asia	2013.066	Dom-ans
H5N1_Avian_KY171351_A/chicken/Vietnam/NCVD-1982/2012|2012.734	KY171351	Avian	H5N1	H5	N1	Viet Nam	SouthEasternAsia	Asia	2012.734	Dom-gal
H5N1_Avian_KY171529_A/duck/Vietnam/NCVD-2848/2013|2013.162	KY171529	Avian	H5N1	H5	N1	Viet Nam	SouthEasternAsia	Asia	2013.162	Dom-ans
H5N2_Avian_KP098028_A/duck/Vietnam/NCVD-KA415/2012|2012.929	KP098028	Avian	H5N2	H5	N2	Viet Nam	SouthEasternAsia	Asia	2012.929	Dom-ans
H5N1_Avian_KX513194_A/swallow/Vietnam/NT24/2013|2013.263	KX513194	Avian	H5N1	H5	N1	Viet Nam	SouthEasternAsia	Asia	2013.263	Wild-other
[truncated: 6,810 more rows]
