# Supplementary material for: A brief history of bird flu
Source: Philos Trans R Soc Lond B Biol Sci. 2019 May 6;374(1775):20180257. doi: 10.1098/rstb.2018.0257 (PMC6553608; doi:10.1098/rstb.2018.0257)
Supplement: Data for segments 1,2,3,5,7,8 - 8809 taxa for display [file rstb20180257supp3.zip › internals_subsample_for_display/hxnx_all_seg7_8809_with_og.fas]

>H6N1_Avian_KX978115_A/greater_white-fronted_goose/Netherlands/11/2009|2009.937
atgagtcttctaaccgaggtcgaaacgtacgttctctctatcgtcccgtcaggccccctcaaagccgagatcgcgcagagacttgaagatgtctttgcagggaagaataccgatctcgaggctctcatggaatggctaaagacaagaccaatcctgtcacctctgactaaggggattctagggtttgtgttcacgctcaccgtgcccagtgagcgaggactgcagcgtagacgctttgtccaaaatgccctaaatgggaatggagatccaaacaacatggacagggcagtcaaactgtacaggaagttgaaaagagaaataacattccatggggctaaagaagttgcactcagttactcaactggtgcacttgccagttgcatgggtctcatatacaacaggatgggaacggtgaccacagaagtggcttttggcctagtgtgtgccacctgtgagcagattgctgattcacagcatcggtcccacaggcagatggtaactaccaccaacccactaatcaggcatgaaaacagaatggtgctggctagcactacggctaaggctatggagcagatggctgggtcaagtgagcaggcagcagaagccatggaggttgctagtcaggctaggcagatggtgcaggcaatgaggacaattggaactcaccctagctccagtgccggtctgaaggatgatcttcttgaaaatttgcaggcctaccagaaacggatgggagtgcagatgcagcgattcaag--tgatcctctcgttattgccgcaagtatcattgggatcttgcacttgatattgtggattcttgatcgtcttttcttcaaa---------tgtatttatcgtcgccttaaatac------ggtttgaaaagagggccttctacggaaggagtgcctgagtctatgagggaagaatatcggcaggaacagcagagtgctgtggatgttgacgatggtcattttgtcaacatagagctggagtaa
>H3N8_Avian_KX978206_A/turnstone/Netherlands/1/2010|2010.770
atgagtcttctaaccgaggtcgaaacgtacgttctctctatcgtcccgtcaggccccctcaaagccgagatcgcgcagagacttgaagatgtctttgcagggaagaacaccgatctcgaggctctcatggaatggctaaagacaagaccaatcctgtcacctctgactaaggggattttagggtttgtgttcacgctcaccgtgcccagtgagcgaggactgcagcgtagacgctttgtccaaaatgccctaaatgggaatggagacccaaacaacatggacagggcagtcaaactgtacaggaagttgaaaagagagataacattccatggggctaaagaagttgcactcagttactcaactggtgcacttgccagttgtatgggtctcatatacaacaggatgggaacggtgaccacggaagtggcttttggcctagtgtgtgccacctgtgagcagattgctgattcacagcatcggtcccacaggcagatggtaactaccaccaacccactaatcaggcatgaaaacagaatggtgctggccagcactacggctaaggctatggagcagatggctgggtcaagtgagcaggcagcggaagccatggaggttgctagtcaggctaggcagatggtgcaggcgatgaggacaattggaactcaccctagctccagtgccggtctgaaagatgatcttcttgaaaatttgcaggcctaccagaaacggatgggagtgcaaatgcagcgattcaag--tgatcctctcgttattgccgcaagcatcattgggatcttgcacttgatattgtggattcttgatcgtcttttcttcaaa---------tgtatttatcgtcgccttaaatac------ggtttgaaaagagggccttctacggaaggagtgcctgagtctatgagggaagaatatcggcaggaacagcagagtgctgtggatgttgacgatggtcattttgtcaacatagagctggagtaa
>H6N5_Avian_CY149445_A/greylag_goose/Iceland/1459/2011|2011.833
atgagtcttctaaccgaggtcgaaacgtacgttctctctatcgtcccgtcaggccccctcaaagccgagatcgcgcagagacttgaagatgtctttgcagggaagaacaccgatctcgaggctctcatggaatggctaaagacaagaccaatcctgtcacctctgactaaggggattttagggtttgtgttcacgctcaccgtgcccagtgagcgaggactgcagcgtagacgctttgtccaaaatgccctaaatgggaatggagacccaaacaacatggacagggcagtcaagctgtacaggaagttgaaaagagagataacattccatggggctaaagaagttgcactcagctactcaaccggtgcgcttgccagttgtatgggtctcatatacaacagaatgggaacggtgaccacagaggtggcttttggcctggtgtgtgccacctgtgagcaaattgctgattcacagcatcggtcccacaggcagatggtaactaccaccaacccactaatcagacatgaaaacagaatggtactggccagcaccacggctaaggctatggagcagatggctgggtcaagtgagcaggcagcggaagccatggaggttgctagtcaggctaggcagatggtgcaggcgatgaggacaattgggactcaccctagctccagtgccggtctgaaagatgatcttcttgaaaatttgcaggcctaccagaagcggatgggagtgcaaatgcagcgattcaag--tgatcctctcgttattgccgcaagtatcattgggatcttgcacttgatattgtggattcttgatcgtcttttcttcaaa---------tgtatttatcgtcgccttaaatac------ggtttgaaaagagggccttctacggaaggagtgcctgagtctatgagggaagaatatcggcaggaacagcagagtgctgtggatgttgacgatggtcattttgtcaacatagagctggagtaa
>H6N5_Avian_CY149501_A/greylag_goose/Iceland/0948/2011|2011.833
atgagtcttctaaccgaggtcgaaacgtacgttctctctatcgtcccgtcaggccccctcaaagccgagatcgcgcagagacttgaagatgtctttgcagggaagaacaccgatctcgaggctctcatggaatggctaaagacaagaccaatcctgtcacctctgactaaggggattttagggtttgtgttcacgctcaccgtgcccagtgagcgaggactgcagcgtagacgctttgtccaaaatgccctaaatgggaatggagacccaaacaacatggacagggcagtcaagctgtacaggaagttgaaaagagagataacattccatggggctaaagaagttgcactcagctactcaaccggtgcgcttgccagttgtatgggtctcatatacaacagaatgggaacggtgaccacagaggtggcttttggcctggtgtgtgccacctgtgagcaaattgctgattcacagcatcggtcccacaggcagatggtaactaccaccaacccactaatcagacatgaaaacagaatggtactggccagcactacggctaaggctatggagcagatggctgggtcaagtgagcaggcagcggaagccatggaggttgctagtcaggctaggcagatggtgcaggcgatgaggacaattgggactcaccctagctccagtgccggtctgaaagatgatcttcttgaaaatttgcaggcctaccagaaacggatgggagtgcaaatgcagcgattcaag--tgatcctctcgttattgccgcaagtatcattgggatcttgcacttgatattgtggattcttgatcgtcttttcttcaaa---------tgtatttatcgtcgccttaaatac------ggtttgaaaagagggccttctacggaaggagtgcctgagtctatgagggaggaatatcggcaggaacagcagagtgctgtggatgttgacgatggtcactttgtcaacatagagctggagtaa
>H6N2_Avian_KX978940_A/greater_white-fronted_goose/Netherlands/6/2010|2010.893
atgagtcttctaaccgaggtcgaaacgtacgttctctctatcgtcccgtcaggccccctcaaagccgagatcgcgcagagacttgaagatgtctttgcagggaagaacaccgatctcgaggctctcatggaatggctaaagacaagaccaatcctgtcacctctgactaaggggattttagggtttgtgttcacgctcaccgtgcccagtgagcgaggactgcagcgtagacgctttgtccaaaatgccctaaatgggaatggagacccaaacaacatggacagggcagtcaaactgtacaggaagttgaaaagagagataacattccatggggctaaagaagttgcactcagttactcaactggtgcacttgccagttgtatgggtctcatatacaacaggatgggaacggtgaccacagaagtggcttttggcctagtgtgtgccacctgtgagcagattgctgattcacagcatcggtcccacaggcagatggtaactaccaccaacccactaatcaggcatgaaaacagaatggtgctggccagcactacggctaaggctatggagcagatggctgggtcaagtgagcaggcagcggaagccatggaggttgctagtcaggctaggcagatggtgcaggcgatgaggacaattggaactcaccctagctccagtgccggtctgaaagatgatcttcttgaaaatttgcaggcctaccagaaacggatgggagtgcaaatgcaacgattcaag--tgatcctctcgttattgccgcaagcatcattgggatcttgcacttgatattgtggattcttgatcgtcttttcttcaaa---------tgtatttatcgtcgccttaaatac------ggtttgaaaagagggccttctacggaaggagtgcctgagtctatgagggaagaatatcggcaggaacagcagagtgctgtggatgttgacgatggtcattttgtcaacatagagctggagtaa
>H5N2_Avian_KX979407_A/Eurasian_wigeon/Netherlands/1/2010|2010.737
atgagtcttctaaccgaggtcgaaacgtacgttctctctatcgtcccgtcaggccccctcaaagccgagatcgcgcagagacttgaagatgtctttgcagggaagaacaccgatctcgaggctctcatggaatggctaaagacaagaccaatcctgtcacctctgactaaggggattttagggtttgtgttcacgctcaccgtgcccagtgagcgaggactgcagcgtagacgctttgtccaaaatgccctaaatgggaatggagacccaaacaacatggacagggcagtcaaactgtacaggaagttgaaaagagagataacattccatggggctaaagaagttgcactcagttactcaactggtgcacttgccagttgtatgggtctcatatacaacaggatgggaacagtaaccacagaagtggcttttggcctagtgtgtgccacctgtgagcagattgctgattcacagcatcggtcccacaggcagatggtaactaccaccaatccactaatcaggcatgaaaacagaatggtgctggccagcactacggctaaggctatggagcagatggctgggtcaagtgagcaggcagcggaagccatggaggttgctagtcaggctaggcagatggtgcaggcgatgaggacaattggaactcaccctagctccagtgccggtctgaaagatgaccttcttgaaaatttgcaggcctaccagaaacggatgggagtgcaaatgcagcgattcaag--tgatcctctcgttattgccgcaagtatcattgggatcttgcacttgatattgtggattcttgatcgtcttttcttcaaa---------tgtatttatcgtcgccttaaatac------ggtttgaaaagagggccttctacggaaggagtgcctgagtctatgagggaagaatatcggcaggaacagcagagtgctgtggatgttgacgatggtcattttgtcaacatagagctggagtaa
>H5N2_Avian_CY149349_A/great_black-backed_gull/Iceland/1110/2011|2011.789
atgagtcttctaaccgaggtcgaaacgtacgttctctctatcgtcccgtcaggccccctcaaagccgagatcgcgcagagacttgaagatgtctttgcagggaagaacaccgatctcgaggctctcatggaatggctaaagacaagaccaatcctgtcacctctgactaaggggattttagggtttgtgttcacgctcaccgtgcccagtgagcgaggactgcagcgtagacgctttgtccaaaatgcactaaatgggaatggagacccaaacaatatggacagggcagtcaaactgtacaggaagttgaaaagagagataacattccatggggctaaagaagttgcactcagttactcaactggtgcacttgccagttgtatgggtctcatatacaacaggatgggaacggtgaccacagaagtggcttttggcctagtgtgtgccacctgtgagcagattgctgattcacagcatcggtcccacaggcagatggtaactaccaccaacccactaatcaggcatgaaaacagaatggtgctggccagcactacggctaaggctatggagcagatggctgggtcaagtgagcaggcagcggaagccatggaggttgctagtcaggctaggcagatggtgcaggcgatgaggacaattggaactcaccctagctccagtgccggtctgaaagatgatcttcttgaaaatttgcaggcctaccagaaacgaatgggagtgcaaatgcagcgattcaag--tgatcctctcgttgttgccgcaagcatcattgggatcttgcacttgatattgtggattcttgatcgtcttttcttcaaa---------tgtatttatcgtcgccttaaatac------ggtttgaaaagagggccttctacggaaggagtgcctgagtctatgagggaagaatatcggcaggaacagcagagtgctgtggatgttgacgatagtcattttgtcaacatagagctggagtaa
>H1N1_Avian_KX979290_A/greater_white-fronted_goose/Netherlands/1/2012|2012.885
atgagtcttctaaccgaggtcgaaacgtacgttctctctatcgtcccgtcaggccccctcaaagccgagatcgcgcagagacttgaagatgtctttgcggggaagaacaccgatctcgaagctctcatggaatggctaaagacaagaccaatcctgtcacctttgactaaggggattttagggtttgtgttcacgctcaccgtgcccagtgagcgaggactgcagcgtagacgctttgtccaaaatgccctaaatgggaatggagacccaaacaacatggacagggcagtcaagctgtacaggaagttgaaaagagagataacattccatggggctaaagaagttgcactcagttactcaactggtgcacttgccagttgcatgggtctcatatacaacaggatgggaacggtgaccacagaagtggcttttggcctagtgtgtgccacctgtgagcaaattgctgattcacagcatcggtcccacaggcagatggtaactaccaccaacccactaatcaggcatgaaaacagaatggtgctggccagcaccacggctaaggccatggagcagatggctgggtcaagtgaacaggcagcggaagccatggaggttgctagtcaggctaggcagatggtgcaggcgatgaggacaattgggactcaccctagctccagtgccggtctgaaagatgaccttcttgaaaatttgcaggcctaccagaaacggatgggagtgcaaatgcagcgattcaag--tgatcctctcgttattgccgcaagtatcattgggatcttgcacttgatattgtggattcttgatcgtcttttcttcaaa---------tgtatttatcgtcgccttaaatac------ggtttgaaaagagggccttctacggaaggagtgcctgagtctatgagggaagaatatcggcaggaacagcagagtgctgtggatgttgacgatggtcattttgtcaacatagagctggagtaa
>H5N3_Avian_KX978221_A/greater_white-fronted_goose/Netherlands/5/2010|2010.866
atgagtcttctaaccgaggtcgaaacgtacgttctctctatcgtcccgtcaggccccctcaaagccgagatcgcgcagagacttgaagatgtctttgcagggaagaacaccgatctcgaggctctcatggaatggctaaagacaagaccaatcctgtcacctctgactaaggggattttagggtttgtgttcacgctcaccgtgcccagtgagcgaggactgcagcgtagacgctttgtccaaaatgccctaaatgggaatggagacccaaacaacatggacagggcagtcaaactgtacaggaagttgaaaagagagataacattccatggggctaaagaagttgcactcagttactcaactggtgcacttgccagttgtatgggtctcatatacaacaggatgggaacggtgaccacagaagtggcttttggcctagtgtgtgccacctgtgagcagattgctgattcacagcatcggtcccacaggcagatggtaactaccaccaacccactaatcaggcatgaaaacagaatggtgctggccagcactacggctaaggccatggagcagatggctggatcaagtgagcaggcagcggaagccatggaggttgctagtcaggctaggcagatggtgcaggcgatgaggacaattggaactcaccctagctccagtgctggtctgaaagatgatcttcttgaaaatttgcaggcctaccagaaacggatgggagtgcaaatgcagcgattcaag--tgatcctctcgttattgccgcaagcatcattgggatcttgcacttgatattgtggattcttgatcgtcttttcttcaaa---------tgtatttatcgtcgccttaaatac------ggtttgaaaagagggccttctacggaaggagtgcctgagtctatgagggaagaatatcggcaggaacagcagagtgctgtggatgttgacgatggtcattttgtcaacatagagctggagtaa
>H6N2_Avian_KX978066_A/greater_white-fronted_goose/Netherlands/9/2009|2009.995
atgagtcttctaaccgaggtcgaaacgtacgttctctctatcgtcccgtcaggccccctcaaagccgagatcgcgcagagacttgaagatgtctttgcagggaagaacaccgatctcgaggctctcatggaatggctaaagacaagaccaatcctgtcacctctgactaaggggattttagggtttgtgttcacgctcaccgtgcccagtgagcgaggactgcagcgtagacgctttgtccaaaatgccctaaatgggaatggagacccaaacaacatggacagggcagtcaaactgtacaggaagttgaaaagagagataacattccatggggctaaagaagttgcactcagttactcaaccggtgcacttgccagttgtatgggtctcatatacaacaggatgggaacggtgaccacagaagtggcttttggtctagtgtgtgccacctgtgagcagattgctgattcacagcatcggtcccacagacagatggtaactaccaccaacccactaatcaggcatgaaaacagaatggtgctggccagcactacggctaaggctatggagcagatggctgggtcgagtgagcaggcagcggaagccatggaggttgctagtcaggctaggcagatggttcaggcgatgaggacaattggaactcaccctagctccagtgccggtctgaaagatgatcttcttgaaaatttgcaggcctaccagaaacggatgggagtgcaaatgcagcgattcaag--tgatcctctcgttattgccgcaagtatcattgggatcttgcacttgatattgtggattcttgatcgtcttttcttcaaa---------tgcatttatcgtcgccttaaatac------ggtttgaaaagagggccttctacggaaggggtgcctgagtctatgagggaagagtatcggcaggaacagcagaatgctgtggatgttgacgatggtcattttgtcaacatagagctggagtaa
>H11N9_Avian_MF147382_A/European_herring_gull/Netherlands/1/2015|2015.041
atgagtcttctaaccgaggtcgaaacgtacgttctctctatcgtcccgtcaggccccctcaaagccgagatcgcgcagagacttgaagatgtctttgcagggaagaacaccgatctcgaggccctcatggaatggctaaagacaagaccaatcctgtcacctctgactaaggggattttgggttttgtgttcacgctcaccgtgcccagtgagcgaggactgcagcgtagacgctttgttcaaaatgctctaaatgggaacggagacccaaacaacatggacagggcagtcaaactgtacaggaagttgaaaagagagataacattccatggggctaaagaagttgcactcagttactcaactggtgcacttgccagttgtatgggtctcatatacaacaggatgggaacagtgaccacagaagtggcttttggcctagtgtgtgccacctgcgagcagattgctgattcacagcatcggtcccacaggcagatggtaactaccaccaacccactaatcaggcatgaaaacaggatggtgctggccagcactacggctaaggctatggagcagatggctgggtcaagtgagcaggcagcggaagccatggaggtcgctagtcaggctaggcagatggtgcaggctatgaggacaattggaactcatcctagctccagtgccggtctgaaagatgatcttcttgaaaatttgcaggcctaccagaaacggatgggagtgcaaatgcagcgattcaag--tgatcctctcgttattgctgcaagtatcattgggatcttgcacttgatattgtggattcttgatcgtcttttcttcaaa---------tgtatttatcgtcgctttaaatac------ggtttgaaaagagggccttctacggaaggagtgcctgagtctatgagggaagaatatcggcaggaacagcagagtgctgtggatgttgacgatggtcattttgtcaacatagagctggagtaa
>H6N8_Avian_KX978021_A/greater_white-fronted_goose/Netherlands/4/2010|2010.093
atgagtcttctaaccgaggtcgaaacgtacgttctctctatcgtcccgtcaggccccctcaaagccgagatcgcgcagagacttgaagatgtctttgcagggaagaacaccgatctcgaggctctcatggaatggctaaagacaagaccaatcctgtcacctctgactaaggggattttagggtttgtgttcacgctcaccgtgcccagtgagcgaggactgcagcgtagacgctttgtccaaaatgccctaaatgggaatggagacccaaacaacatggacagggcagtcaaactgtacaggaagttgaaaagagagataacattccatggggctaaagaagttgcactcagttactcaaccggtgcacttgccagttgtatgggtctcatatacaacaggatgggaacggtgaccacagaagtggcttttggtctagtgtgtgccacctgtgagcagattgctgattcacagcatcggtcccacagacagatggtaactaccaccaacccactaatcaggcatgaaaacagaatggtgctggccagcactacggctaaggctatggagcagatggctgggtcgagtgagcaggcagcggaagccatggaggttgctagtcaggctaggcagatggttcaggcgatgaggacaattggaactcaccctagctccagtgccggtctgaaagatgatcttcttgaaaatttgcaggcctaccagaaacggatgggagtgcaaatgcagcgattcaag--tgatcctctcgttattgccgcaagtatcattgggatcttgcacttgatattgtggattcttgatcgtcttttcttcaaa---------tgcatttatcgtcaccttaaatac------ggtttgaaaagagggccttctacggaaggggtgcctgagtctatgagggaagagtatcggcaggaacagcagaatgctgtggatgttgacgatggtcattttgtcaacatagagctggagtaa
>H5N3_Avian_KF885678_A/duck/Moscow/4182/2010|2010.871
atgagtcttctaaccgaggtcgaaacgtacgttctctctattgtcccgtcaggccccctcaaagccgagatcgcgcagagacttgaagatgtctttgcagggaagaacacagatctcgaggctctcatggaatggctaaagacaagaccaatcttgtcacctctgactaaggggattttagggtttgtattcacgctcaccgtgcccagtgagcgaggactgcagcgtagacgctttgtccaaaatgccctaaatgggaatggagacccaaacaacatggacagggcagtcaaactttacaggaagttgaaaagagagataacattccatggggcaaaagaagttgcactcagctactcaaccggtgcacttgccagttgtatgggtctcatatacaacaggatgggaacggtgaccacagaagtggcttttggcctagtgtgtgccacctgtgagcagatcgctgattcacagcatcggtcccacaggcagatggtaactaccaccaacccactaatcaggcatgaaaacaggatggtgctagccagcactacggctaaggctatggagcagatggctgggtcgagtgagcaagcagcggaagccatggaggttgctagtcaggctaggcagatggtgcaggcgatgaggacaattggaactcaccccagctccagtgccggtctgaaagatgatcttcttgaaaatttgcaggcctaccagaaacgtatgggagtgcaaatgcagcgattcaag--tgatcctctcgttattgccgcaagtatcattgggatcttgcacttgatattgtggattcttgatcgtcttttcttcaaa---------tgtatttatcgtcgccttaaatac------ggtttgaaaagagggccttctacggaaggagtgcctgagtctatgagggaagagtatcggcaggaacagcagagtgctgtggatgttgacgatggtcattttgtcaacatagagctggagtaa
>H5N3_Avian_MF992945_A/duck/Moscow/4182-C/2010|2010.500
atgagtcttctaaccgaggtcgaaacgtacgttctctctattgtcccgtcaggccccctcaaagccgagatcgcgcagagacttgaagatgtctttgcagggaagaacacagatctcgaggctctcatggaatggctaaagacaagaccaatcttgtcacctctgactaaggggattttagggtttgtattcacgctcaccgtgcccagtgagcgaggactgcagcgtagacgctttgtccaaaatgccctaaatgggaatggagacccaaacaacatggacagggcagtcaaactttacaggaagttgaaaagagagataacattccatggggcaaaagaagttgcactcagctactcaaccggtgcacttgccagttgtatgggtctcatatacaacaggatgggaacggtgaccacagaagtggcttttggcctagtgtgtgccacctgtgagcagatcgctgattcacagcatcggtcccacaggcagatggtaactaccaccaacccactaatcaggcatgaaaacaggatggtgctagccagcactacggctaaggctatggagcagatggctgggtcgagtgagcaagcagcggaagccatggaggttgctagtcaggctaggcagatggtgcaggcgatgaggacaattggaactcaccccagctccagtgccggtctgaaagatgatcttcttgaaaatttgcaggcctaccagaaacgtatgggagtgcaaatgcagcgattcaag--tgatcctctcgttattgccgcaagtatcattgggatcttgcacttgatattgtggattcttgatcgtcttttcttcaaa---------tgtatttatcgtcgccttaaatac------ggtttgaaaagagggccttctacggaaggagtgcctgagtctatgagggaagagtatcggcaggaacagcagagtgctgtggatgttgacgatggtcattttgtcaacatagagctggagtag
>H5N2_Avian_KU143305_A/chicken/Wuhan/WHJF/2014|2014.953
atgagtcttctaaccgaggtcgaaacgtacgttctctctatcgttccgtcaggccccctcaaagccgagatcgcgcagagacttgaagatgtgtttgcagggaagaacacagatctcgaggctctcatggaatggctaaagacaagaccaatcctgtcacctctgactaaggggattttggggtttgtgttcacgctcaccgtgcccagtgagcgaggactgcagcgtagacgctttgtccaaaatgcactaaatggaaatggagacccaaacaacatggacagggcagtcaaactatacagaaagctgaaaagagagataacatttcatggggccaaggaggttgcacttagctactcaaccggtgcacttgccagttgtatgggtctcatatacaacagaatgggaacagtaaccacagaagtggcttttggcctagtgtgtgccacttgtgagcagattgctgactcacagcatcggtcgcacaggcagatggtgactactaccaacccactaatcaggcatgagaacagaatggtgctggccagtaccacggctaaggccatggagcagatggctgggtcaagtgaacaggcagcggaagccatggaggttgctagtcaggctaggcagatggtgcaggcaatgaggacaattgggactcatcctagctccagtgccggtctgaaagatgatcttcttgaaaatttgcaggcctaccagaaacggatgggagtgcaaatgcagcgattcaag--tgatcctctcgttattgccgcaagtatcattgggatcttgcacttgatattgtggattcttgatcgtcttttcttcaaa---------tgtatttatcgtcgccttaaatac------ggtttgaaaagagggccttctacggaaggagtgcctgagtctatgagggaagaatatcggcaggaacagcagagtgctgtggatgttgacgatggtcattttgtcaacatagagctggagtaa
>H4N6_Avian_JX454714_A/duck/Korea/DY104/2007|2007.953
atgagtcttctaaccgaggtcgaaacgtacgttctctctatcgtcccgtcaggccccctcaaagccgagatcgcgcagagacttgaagatgtctttgcagggaagaacaccgatctcgaggctctcatggaatggctaaagacaagaccaatcctgtcacctctgactaaggggattttagggtttgtgttcacgctcaccgtgcccagtgagcgaggactgcagcgtagacgctttgtccaaaatgccctaaatgggaatggagacccaaacaacatggacagggcagtcaaactgtacaggaagttgaaaagagagataacattccatggggctaaggaagttgcactcagctactcaaccggtgcacttgccagttgtatgggtctcatatacaacaggatgggaacagtgaccacagaagtggcttttggcctagtgtgtgccacctgtgagcagattgctgattcacagcatcggtcccacaggcaaatggtaactaccaccaacccactaatcaggcatgaaaacaggatggtgctagccagcactacagctaaggctatggagcagatggctgggtcgagtgagcaggcagcggaagccatggaggttgctagtcaggctaggcagatggtgcaggcgatgaggacaattggaactcaccctagctccagtgccggtctgaaagatgatcttcttgaaaatttgcaggcctaccagaaacggatgggagtgcaaatgcagcgattcaag--tgatcctctcgttattgccgcaagtatcattgggatcttgcacttgatattgtggattcttgatcgtcttttcttcaaa---------tgtatttatcgtcgctttaaatac------ggtttgaaaagagggccttctacggaaggagtgcctgagtctatgagggaagagtatcggcaggaacagcagagtgctgtggatgttgacgatggtcattttgtcaacatagagctggagtaa
>H9N2_Avian_KU366363_A/duck/Jiangxi/7554/2007|2007.989
atgagtcttctaaccgaggtcgaaacgtacgttctctctatcgtcccgtcaggccccctcaaagccgagatcgcgcagagacttgaagatgtctttgcagggaagaacaccgatctcgaggctctcatggaatggctaaagacaagaccaatcctgtcacctctgactaaggggattttaggatttgtgttcacgctcaccgtgcccagtgagcgaggactgcagcgtagacgctttgtccaaaatgccctaaatgggaatggagacccaaacaacatggacagagcagtcaaactgtacaggaagttgaaaagagagataacattccatggggctaaagaagttgcactcagttactcaaccggtgcacttgccagttgcatgggtctcatatacaacagaatgggaacggtgaccacagaagtggcttttggcctagtgtgtgccacctgtgagcagattgctgattcgcagcatcggtcccacaggcagatggtaactaccaccaacccactaatcaggcatgaaaacagaatggtgctggctagcaccacggctaaggctatggagcagatggctgggtcaagtgagcaggcagcggaagccatggaagttgctagtcaggccaggcagatggtgcaggcaatgaggacaattggaactcaccctagctccagtgccggtctgaaagatgatcttcttgaaaatttgcaggcctaccagaaacggatgggagtgcaaatgcagcgattcaag--tgatcctctcgttattgccgcaagtatcattgggatcttgcacttgatattgtggattcttgatcgtcttttcttcaaa---------tgtatttatcgtcgccttaaatac------ggtttgaaaagagggccttctacggaaggagtgcctgagtctatgagggaagagtatcggcaggaacagcagagtgctgtggatgttgacgatggtcattttgtcaacatagagctggagtaa
>H4N6_Avian_KU160822_A/chicken/Hunan/S1267/2010|2010.167
atgagtcttctaaccgaggtcgaaacgtacgttctctctatcgtcccgtcaggccccctcaaagccgagatcgcgcagagacttgaagatgtctttgcagggaaaaacacagatcttgaggctctcatggaatggctaaagacaagaccaatcctgtcaccgctgactaaggggattttagggtttgtgttcacgctcaccgtgcccagtgagcgaggactgcagcgtagacgatttgtccaaaatgccctaaatgggaatggagacccaaataacatggacagggcagtcaaattatacaggaagctgaagagagagataacattccatggagctaaggaagttgcactcagctactcaaccggtgcacttgccagttgtatgggtctcatatacaacaggatgggaacggtgactacagaagtggcctttggcctagtgtgtgccacttgtgaacagattgctgattcacagcatcggtctcacagacagatggtgactaccacaaaccccctaatcaggcatgaaaacagaatggtgctggccagcactacggctaaagccatggagcagatggctgggtcgagtgagcaggcagcggaagccatggaggttgctagtcaggctaggcagatggtgcaggcgatgaggacgattgggactcaccctagctccagtgccggtctgaaagatgatcttcttgaaaatttgcaggcctaccagaaacggatgggagtgcaaatgcagcgattcaag--tgatcctctcgttattgccgcaagtatcattgggatcttgcacttgatattgtggattcttgatcgtcttttcttcaaa---------tgcatttatcgtcgccttaaatac------ggtttgaaaagagggccttctacggaaggagtgcctgagtctatgagggaagagtatcggcaggagcagcagagtgctgtggatgttgacgatggtcattttgtcaacatagagctggagtaa
>H4N6_Avian_KU160814_A/chicken/Hunan/S1248/2010|2010.167
atgagtcttctaaccgaggtcgaaacgtacgttctctctatcgtcccgtcaggccccctcaaagccgagatcgcgcagagacttgaagatgtctttgcagggaaaaacacagatcttgaggctctcatggaatggctaaagacaagaccaatcctgtcaccgctgactaaggggattttagggtttgtgttcacgctcaccgtgcccagtgagcgaggactgcagcgtagacgatttgtccaaaatgccctaaatgggaatggagacccaaataacatggacagggcagtcaaattatacaggaagctgaagagagagataacattccatggagctaaggaagttgcactcagctactcaaccggtgcacttgccagttgtatgggtctcatatacaacaggatgggaacggtgactacagaagtggcctttggcctagtgtgtgccacttgtgaacagattgctgattcacagcatcggtctcacagacagatggtgactaccacaaaccccctaatcaggcatgaaaacagaatggtgctggccagcactacggctaaagccatggagcagatggctgggtcgagtgagcaggcagcggaagccatggaggttgctagtcaggctaggcagatggtgcaggcgatgaggacgattgggactcaccctagctccagtgccggtctgaaagatgatcttcttgaaaatttgcaggcctaccagaaacggatgggagtgcaaatgcagcgattcaag--tgatcctctcgttattgccgcaagtatcattgggatcttgcacttgatattgtggattcttgatcgtcttttcttcaaa---------tgcatttatcgtcgccttaaatac------ggtttgaaaagagggccttctacggaaggagtgcctgagtctatgagggaagagtatcggcaggagcagcagagtgctgtggatgttgacgatggtcattttgtcaacatagagctggagtaa
>H7N3_Avian_KF259274_A/duck/Jiangxi/16285/2010|2010.500
atgagtcttctaaccgaggtcgaaacgtacgttctctctatcgttccgtcaggccccctcaaagccgagatcgcgcagagacttgaagatgtctttgcagggaagaacacagatctcgaggctctcatggaatggctaaagacaagaccaatcctgtcacctctgactaaggggattttgggatttgtattcacgctcaccgtgcccagtgagcgaggactgcagcgtagacgctttgtccaaaatgcactaaatggaaatggagacccaaacaacatggaccgggcagtcaaactatacaaaaagctgaaaagagagataacatttcatggagctaaggaggttgcacttagctactcaaccggtgcacttgccagttgtatgggtcttatatacaacagaatgggaacagtgaccacagaagtggcttttggcctagtgtgtgccacttgtgagcagattgctgactcgcaacaccggtctcacaggcagatggtgactactaccaacccactaatcaggcatgagaacagaatggtgctggccagcaccacggctaaggccatggagcagatggctgggtcgagtgaacaggcagcggaggccatggaggttgctagtcaggctaggcagatggtgcaggcaatgaggacaattgggactcatcctagctccagtgccggtctgaaagatgatcttcttgaaaatttgcaggcctaccagaaacggatgggagtgcaaatgcagcgattcaag--tgatcctctcgttattgccgcaagtatcattgggatcttgcacttgatattgtggattcttgatcgtcttttcttcaaa---------tgtatttatcgtcgccttaaatac------ggtttgaaaagagggccttctacggaaggagtgcctgagtctatgagggaagaatatcggcaggaacagcagagtgctgtggatgttgacgatggtcattttgtcaacatagagctggagtaa
>H7N7_Avian_KF259252_A/duck/Jiangxi/21980/2010|2010.500
atgagtcttctaaccgaggtcgaaacgtacgttctctctatcgttccgtcaggccccctcaaagccgagatcgcgcagagacttgaagatgtctttgcagggaagaacacagatctcgaggctctcatggaatggctaaagacaagaccaatcctgtcacctctgactaaggggattttgggatttgtattcacgctcaccgtgcccagtgagcgaggactgcagcgtagacgctttgtccaaaatgcactaaatggaaatggagacccaaacaacatggaccgggcagtcaaactatacaaaaagctgaaaagagagataacatttcatggagctaaggaggttgcacttagctactcaaccggtgcacttgccagttgtatgggtcttatatacaacagaatgggaacagtgaccacagaagtggcttttggcctagtgtgtgccacttgtgagcagattgctgactcgcaacaccggtctcacaggcagatggtgactactaccaacccactaatcaggcatgagaacagaatggtgctggccagcaccacggctaaggccatggagcagatggctgggtcgagtgaacaggcagcggaggccatggaggttgctagtcaggctaggcagatggtgcaggcaatgaggacaattgggactcatcctagctccagtgccggtctgaaagatgatcttcttgaaaatttgcaggcctaccagaaacggatgggagtgcaaatgcagcgattcaag--tgatcctctcgttattgccgcaagtatcattgggatcttgcacctgatattgtggattcttgatcgtcttttcttcaaa---------tgtatttatcgtcgccttaaatac------ggtttgaaaagagggccttctacggaaggagtgcctgagtctatgagggaagaatatcggcaggaacagcagagtgctgtggatgttgacgacggtcattttgtcaacatagagctggagtaa
>H7N7_Avian_KF259251_A/duck/Jiangxi/16769/2010|2010.500
atgagtcttctaaccgaggtcgaaacgtacgttctctctatcgttccgtcaggccccctcaaagccgagatcgcgcagagacttgaagatgtctttgcagggaagaacacagatctcgaggctctcatggaatggctaaagacaagaccaatcctgtcacctctgactaaggggattttgggatttgtattcacgctcaccgtgcccagtgagcgaggactgcagcgtagacgctttgtccaaaatgcactaaatggaaatggagacccaaacaacatggaccgggcagtcaaactatacaaaaagctgaaaagagagataacatttcatggagctaaggaggttgcacttagctactcaaccggtgcacttgccagttgtatgggtcttatatacaacagaatgggaacagtgaccacagaagtggcttttggcctagtgtgtgccacttgtgagcagattgctgactcgcaacaccggtctcacaggcagatggtgactactaccaacccactaatcaggcatgagaacagaatggtgctggccagcaccacggctaaggccatggagcagatggctgggtcgagtgaacaggcagcggaggccatggaggttgctagtcaggctaggcagatggtgcaggcaatgaggacaattgggactcatcctagctccagtgccggtctgaaagatgatcttcttgaaaatttgcaggcctaccagaaacggatgggagtgcaaatgcagcgattcaag--tgatcctctcgttattgccgcaagtatcattgggatcttgcacttgatattgtggattcttgatcgtcttttcttcaaa---------tgtatttatcgtcgccttaaatac------ggtttgaaaagagggccttctacggaaggagtgcctgagtctatgagggaagaatatcggcaggaacagcagagtgctgtggatgttgacgatggtcattttgtcaacatagagctggagtaa
>H7N3_Avian_KF259250_A/duck/Jiangxi/16736/2010|2010.500
atgagtcttctaaccgaggtcgaaacgtacgttctctctatcgttccgtcaggccccctcaaagccgagatcgcgcagagacttgaagatgtctttgcagggaagaacacagatctcgaggctctcatggaatggctaaagacaagaccaatcctgtcacctctgactaaggggattttgggatttgtattcacgctcaccgtgcccagtgagcgaggactgcagcgtagacgctttgtccaaaatgcactaaatggaaatggagacccaaacaacatggaccgggcagtcaaactatacaaaaagctgaaaagagagataacatttcatggagctaaggaggttgcacttagctactcaaccggtgcacttgccagttgtatgggtcttatatacaacagaatgggaacagtgaccacagaagtggcttttggcctagtgtgtgccacttgtgagcagattgctgactcgcaacaccggtctcacaggcagatggtgactactaccaacccactaatcaggcatgagaacagaatggtgctggccagcaccacggctaaggccatggagcagatggctgggtcgagtgaacaggcagcggaggccatggaggttgctagtcaggctaggcagatggtgcaggcaatgaggacaattgggactcatcctagctccagtgccggtctgaaagatgatcttcttgaaaatttgcaggcctaccagaaacggatgggagtgcaaatgcagcgattcaag--tgatcctctcgttattgccgcaagtatcattgggatcttgcacttgatattgtggattcttgatcgtcttttcttcaaa---------tgtatttatcgtcgccttaaatac------ggtttgaaaagagggccttctacggaaggagtgcctgagtctatgagggaagaatatcggcaggaacagcagagtgctgtggatgttgacgatggtcattttgtcaacatagagctggagtaa
>H10N8_Avian_KP862028_A/duck/Hunan/S3137/2009|2009.729
atgagtcttctaaccgaggtcgaaacgtacgttctctctatcgtcccgtcaggccccctcaaagccgagatcgcgcagagacttgaagatgtctttgcagggaagaacactgatcttgaggctctcatggaatggctaaagacaagaccaatcctgtcacctctgactaaggggattttagggtttgtgttcacgctcaccgtgcccagtgagcgaggactgcagcgtagacgctttgttcagaatgctctaaatgggaatggagacccaaacaacatggacagggcagtcaaactgtacaggaagttgaaaagagaaatcacattccatggggctaaagaagttgcactcagttactcgaccggtgcacttgccagttgtatgggtctcatatacaacaggatggggacggtaaccacggaagtggcttttggcctagtgtgtgccacctgtgagcagattgctgattcacagcatcggtcccacaggcagatggtgactaccaccaacccactaatcaggcatgaaaacaggatggtgctggccagcactacagctaaggctatggagcagatggctgggtcaagtgagcaggcagcggaagccatggaggttgctagtcaggctaggcagatggtgcaggcaatgaggaccattggaactcaccctagctccagtgccggtctgaaagatgatcttcttgaaaatttgcaggcctaccagaaacggatgggagtgcaaatgcagcgattcaag--tgatcctctcgttattgccgcaagtatcattgggatcctgcacttgatattgtggattcttgatcgtcttttcttcaaa---------tgtatttatcgtcgccttaaatac------ggtttgaaaagagggccttctacggaaggagtgcctgagtctatgagggaagagtatcggcaggaacagcagagtgctgtggatgttgacgatggtcattttgtcaacatagagctggagtaa
>H4N6_Avian_LC349346_A/duck/Mongolia/262/2011|2011.666
atgagtcttctaaccgaggtcgaaacgtacgttctctctatcgttccgtcaggccccctcaaagccgagatcgcgcagagacttgaagatgtctttgcagggaagaacaccgatctcgaggctctcatggaatggctaaagacaagaccaatcctgtcacctctgactaaggggattttagggtttgtgttcacgctcaccgtgcccagtgagcgaggactgcagcgtagacgctttgttcagaatgccctaaatggaaatggagacccaaataacatggatagggcagtcaaactatacaggaagctgaaaagagagataacattccatggggctaaagaggttgcactcagttactctaccggtgcactcgccagttgcatgggtctcatatacaacagaatggggacggtgaccacagaagtggcttttggtctagtgtgtgccacttgtgagcagattgctgactcacagcatcggtctcacagacagatggtgactaccaccaatccactaatcaggcatgaaaacaggatggtgctggccagcactacagctaaagctatggagcagatggctgggtcaagtgagcaagcagctgaagccatggaggttgctagtcaggctaggcagatggtgcaggcaatgaggacaatcgggactcatcctagttccagtgccggtctgaaagatgatcttcttgaaaatttgcaggcttaccagaaacggatgggagtgcaaatgcagcgattcaag--tgatcctctcgttattgccgcaagtatcattgggatcttgcacttgatattgtggattcttgatcgtcttttcttcaaa---------tgcatttatcgtcgccttaaatac------ggtttgaaaagagggccttctacggaaggagtgcctgagtctatgagggaagagtatcggcaggaacagcagagtgctgtggatgttgacgatggtcattttgtcaacatagagctggagtaa
>H4N3_Avian_LC339900_A/duck/Mongolia/17/2011|2011.649
atgagtcttctaaccgaggtcgaaacgtacgttctctctatcgtcccgtcaggccccctcaaagccgagatcgcgcagagacttgaagatgtctttgcagggaagaacaccgatctcgaggctctcatggaatggctaaagacaagaccaatcctgtcacctctgactaaggggattttagggtttgtgttcacgctcaccgtgcccagtgagcgaggactgcagcgtagacgctttgtccaaaatgccctaaatggaaatggagacccaaacaacatggacagggcagtcaaactgtacagaaagttgaaaagagagataacattccatggggctaaagaagttgcactcagttactcaaccggtgcacttgccagttgtatgggtctcatatacaacaggatggggacggtgaccacagaagtggcttttggcctagtgtgtgccacctgtgagcagattgctgattcacagcatcggtctcacagacagatggtaactaccaccaacccactaatcaggcatgaaaacagaatggtgctggccagcactacggctaaggctatggagcagatggctgggtcgagtgagcaggcagcggaagccatggaggttgccagtcaggctaggcagatggtgcaggcgatgaggaccattggaactcaccctagctccagtgccggtctgaaagatgatcttcttgaaaatttgcaggcctaccagaaacggatgggagtgcaaatgcagcgattcaag--tgatcctctcattattgccgcaagcatcattgggatcttgcacttgatattgtggattcttgatcgtcttttcttcaaa---------tgcatttatcgtcgccttaaatac------ggtttgaaaagaggaccttctacggaaggggtgcccgagtctatgagggaagagtatcggcaggaacagcagagtgctgtggatgttgacgatggtcattttgtcaacatagagctggagtaa
>H1N2_Avian_KF013943_A/Muscovy_duck/Guangxi/GXd-3/2012|2012.153
atgagtcttctaaccgaggtcgaaacgtatgttctctctatcgtaccgtcaggccccctcaaagccgagatcgcgcagagacttgaggatgtatttgcaggaaagaacacagatctcgaggctctcatggaatggctaaagacaagaccaatcctgtcacctctgactaaggggattttaggatttgtgtttacgctcaccgtgcccagtgagcgaggactgcagcgtagacgctttgtccaaaatgctctgaatggaaatggggacccaaacaacatggacagggcagtcaagctctataggaagctgaaaagagagataacattccatggggccaaggaggttgcactcagctactcaaccggtgcacttgccagttgtatgggtctcatatacaacaggatgggaacagtgaccacagaagtggcctttggcctagtgtgtgccacttgtgagcaaattgcagactcacaacatcggtctcacagacagatggtgactaccaccaatccattaatcaggcatgagaacagaatggtgctggctagcactacagctaaagctatggagcagatggctggatcaagcgaacaggcagcagaggccatggaggttgctagtcaggccaggcagatggtgcaggcaatgaggacaattgggacccatcctagctccagtgctggtctgaaagatgatcttcttgaaaatttgcaggcttaccagaaacggatgggagtgcagatgcagcgattcaag--tgatcctctcgttactgcagcaagtatcattgggatcttgcacttgatattgtggattcttgatcgtcttttcttcaaa---------tgcatttatcatcgccttaaatac------ggtttgaaaagagggccttctacggaaggagtgcctgagtctatgagggaagaatatcggcaggaacagcagaatgctgtggatgttgacgatggtcattttgtcaacatagagctggggtaa
>H1N2_Avian_KF013903_A/sparrow/Guangxi/GXs-1/2012|2012.186
atgagtcttctaaccgaggtcgaaacgtatgttctctctatcgtaccgtcaggccccctcaaagccgagatcgcgcagagacttgaggatgtatttgcaggaaagaacacagatctcgaggctctcatggaatggctaaagacaagaccaatcctgtcacctctgactaaggggattttaggatttgtgtttacgctcaccgtgcccagtgagcgaggactgcagcgtagacgctttgtccaaaatgctctgaatggaaatggggacccaaacaacatggacagggcagtcaagctctataggaagctgaaaagagagataacattccatggggccaaggaggttgcactcagctactcaaccggtgcacttgccagttgtatgggtctcatatacaacaggatgggaacagtgaccacagaagtggcctttggcctagtgtgtgccacttgtgagcaaattgcagactcacaacatcggtctcacagacagatggtgactaccaccaatccattaatcaggcatgagaacagaatggtgctggctagcactacagctaaagctatggagcagatggctggatcaagcgaacaggcagcagaggccatggaggttgctagtcaggccaggcagatggtgcaggcaatgaggacaattgggacccatcctagctccagtgctggtctgaaagatgatcttcttgaaaatttgcaggcttaccagaaacggatgggagtgcagatgcagcgattcaag--tgatcctctcgttactgcagcaagtatcattgggatcttgcacttgatattgtggattcttgatcgtcttttcttcaaa---------tgcatttatcgtcgccttaaatac------ggtttgaaaagagggccttctacggaaggagtgcctgagtctatgagggaagaatatcggcaggaacagcagaatgctgtggatgttgacgatggtcattttgtcaacatagggctggagtaa
>H10N8_Avian_KP862036_A/duck/Hunan/S4280/2009|2009.937
atgagtcttctaaccgaggtcgaaacgtacgttctctctatcgttccgtcaggccccctcaaagccgagatcgcgcagagacttgaagatgtgtttgcagggaagaacacagatctcgaggctctcatggaatggctaaagacaagaccaatcctgtcacctctgactaaggggattttggggtttgtgttcacgctcaccgtgcccagtgagcgaggactgcagcgtagacgctttgtccaaaatgcactaaatggaaatggagacccaaacaacatggacagggcagtcaaactatacagaaagctgaaaagagagataacatttcatggggccaaggaggttgcacttagctactcaaccggtgcacttgccagttgtatgggtctcatatacaacagaatgggaacagtaaccacagaagtggcttttggcctagtgtgtgccacttgtgagcagattgctgactcacagcaccggtcacacaggcagatggtgactactaccaacccactaatcaggcatgagaacagaatggtactggccagtaccacggctaaggccatggagcagatggctgggtcgagtgaacaggcagcggaggccatggaggttgctagtcaggctaggcagatggtgcaggcaatgaggacaattgggactcatcctagctccagtgccggtctgaaagatgatcttcttgaaaatttgcaggcctaccagaaacggatgggagtgcaaatgcagcgattcaag--tgatcctctcgttattgccgcaagtatcattgggatcttgcacttgatattgtggattcttgatcgtcttttcttcaaa---------tgtatttatcgtcgccttaaatac------ggtttgaaaagagggccttctacggaaggagtgcctgagtctatgagggaagaatatcggcaggaacagcagagtgctgtggatgttgacgatggtcattttgtcaacatagagctggagtaa
>H4N6_Avian_KU160926_A/duck/Guangxi/S4312/2011|2011.838
atgagtcttctaaccgaggtcgaaacgtacgttctctctatcgtaccgtcaggccccctcaaagccgagatcgcgcagagacttgaagatgtctttgcagggaagaacaccgatctcgaggctctcatggaatggctaaagacaagaccaatcttgtcacctctgactaaggggattttggggtttgtgttcacgctcaccgtgcccagtgagcgaggactgcagcgtagacgctttgtccaaaatgccctaaatgggaatggagacccaaacaacatggacagggcagtcaaactgtacagaaaactgaagagagagataacattccatggagctaaagaagttgcactcagttattcaaccggtgcacttgccagttgtatgggtctcatatacaacagaatgggaacggtgaccacagaagtggcttttggcctagtgtgtgccacttgtgagcagattgctgattcacagcatcggtcccacaggcagatggtaactaccaccaacccactaatcaggcatgaaaacaggatggtgctggccagcactacagctaaggctatggagcagatggctgggtcgagtgagcaggcagcggaagccatggaggttgctagtcaggctaggcagatggtgcaagcgatgaggactattggaactcaccctagctccagtgccggtctgaaagatgatcttcttgaaaatttgcaggcctaccagaaacggatgggagtgcaaatgcagcgattcaag--tgatcctcttgttattgccgcaagtatcattggaatcttgcacttgatattgtggattcttgatcgtcttttcttcaaa---------tgtattcatcgtcgccttaaatac------ggtttgaaaagagggccttctacggaaggagtgcctgagtctatgagggaagagtatcggcaggaacagcagagtgctgtggatgttgacgatggtcattttgtcaacatagagctggagtaa
>H5N1_Avian_KP762503_A/chicken/Jiangsu/927/2013|2013.879
atgagtcttctaaccgaggtcgaaacgtacgttctctctatcatcccatcaggccccctcaaagccgagatcgcgcagaaacttgaggatgtatttgcaggaaaaaacactgatctcgaggctctcatggaatggctaaagacaagaccaatcctgtcacctctgactaaagggatcttgggatttgtattcacgctcaccgtgcccagtgagcgaggactgcagcgtagacgttttgtccagaatgccctaaatggaaatggagatccaaataatatggatagggcagttaagctatataagaagctgaaaagagaaataacattccatggagctaaggaggtagcactcagttactcaaccggtgcacttgccagttgcatgggtctcatatacaacaggatgggaacggtgactacagaagtggcttttggcctagtgtgtgccacttgtgagcagattgcagattcacagcatcggtctcacagacagatggcaaccatcaccaacccactaatcaggcatgagaacagaatggtgctggccagcactacagctaaggccatggagcagatggcgggatcaagcgagcaggcagcagaagccatggaggtcgccaatcaggctagacagatggtgcaggcaatgaggacaattgggactcatcctaactctagtgctggtctgagagataatcttcttgaaaatttgcaggcctaccagaaacgaatgggagtgcagatgcagcgattcaag--tgatcctcttattgttgccgcaagtatcattgggatcttgcacttgatattgtggattcttgatcgtcttttcttcaaa---------tgcatttatcgtcgccttaaatac------ggtttgaaaagagggccttctacggaaggggtaccggagtctatgagggaagagtaccggcaggaacagcagaatgctgtggatgttgacgatggtcattttgtcaacatagaattgtagtaa
>H5N1_Avian_KY437770_A/goose/Yangzhou/0403/2014|2014.252
atgagtcttctaaccgaggtcgaaacgtacgttctctctatcatcccatcaggccccctcaaagccgagatcgcgcagaaacttgaggatgtatttgcaggaaagaacactgatctcgaggctctcatggagtggctaaagacaagaccaatcctgtcacctctgactaaagggatcttgggatttgtattcacgctcaccgtgcccagtgagcgaggactgcagcgtagacgttttgtccagaatgccctaaatggaaatggagatccaaataatatggatagggcagttaagctatataagaagctgaaaagagaaataacattccatggagctaaggaggtcgcactcagttactcaaccggtgcacttgccagttgcatgggtctcatatacaacaggatgggaacggtgactacagaagtggcttttggcctagtgtgtgccacttgtgagcagattgcagattcacagcatcggtctcacagacagatggcaaccatcaccaacccactaatcaggcatgagaacagaatggtgctggccagcactacagctaaggccatggagcagatggcgggatcaagcgagcaggcagcagaagccatggaggtcgccaatcaggctagacagatggtgcaggcaatgaggacaattgggactcatcctaactctagtgctggtctaagagataatcttcttgaaaatttgcaggcctaccagaaacgaatgggagtgcagatgcagcgattcaag--tgatcctcttattgttgccgcaagtatcattgggatcttgcacttgatattgtggattcttgatcgtcttttcttcaaa---------tgcatttatcgtcgccttaaatac------ggtttgaaaagagggccttctacggaaggggtaccggagtctatgagggaagagtaccggcaggaacagcagaatgctgtggatgttgacgatggtcattttgtcaacatagaattggagtaa
>H4N6_Avian_KU161086_A/goose/Jiangsu/S2433/2011|2011.438
atgagccttctaaccgaggtcgaaacgtacgttctctctatcgtcccatcaggccccctcaaagccgagatcgcgcagagacttgaagatgtctttgcagggaagaacaccgatctcgaggctctcatggaatggctaaagacaagaccaatcctgtcacctctgactaaggggattttagggtttgtgttcacgctcaccgtgcccagtgagcgaggactgcagcgtagacgctttgtccaaaatgccctaaatgggaatggagacccaaacaacatggacagggcagtcaaactgtacaggaaattgaaaagagagataacattccatggggctaaagaagttgcactcagctactcaaccggtgcacttgccagttgtatgggtctcatatacaacaggatgggaacggtgaccacagaagtggcttttggcctagtgtgtgccacttgtgagcagattgcagattcacagcaccggtcccacaggcagatggtaactacaaccaacccgctaatcaggcatgaaaacagaatggtgctagccagcactacggctaaggctatggagcagatggctggatcgagtgagcaggcagcggaagctatggaggttgctagtcaggctaggcagatggtgcaggcgatgaggacaattggaactcatcctagctccagtgccggtctgaaagatgatcttcttgaaaatttacaggcctaccagaaacggatgggagtgcaaatgcagcgattcaag--tgatcctctcgttattgccgcaagtatcattgggatcttgcacttgatattgtggattcttgatcgtcttttcttcaaa---------tgtatttatcgtcgccttaaatac------ggtttgaaaagagggccttctacggaaggagtgcctgagtctatgagggaagagtatcggcaggaacagcagagtgctgtggatgttgacgatggtcattttgtcaacatagagctggagtaa
>H4N6_Avian_KU161006_A/duck/Jiangsu/S2447/2011|2011.419
atgagccttctaaccgaggtcgaaacgtacgttctctctatcgtcccatcaggccccctcaaagccgagatcgcgcagagacttgaagatgtctttgcagggaagaacaccgatctcgaggctctcatggaatggctaaagacaagaccaatcctgtcacctctgactaaggggattttagggtttgtgttcacgctcaccgtgcccagtgagcgaggactgcagcgtagacgctttgtccaaaatgccctaaatgggaatggagacccaaacaacatggacagggcagtcaaactgtacaggaaattgaaaagagagataacattccatggggctaaagaagttgcactcagctactcaaccggtgcacttgccagttgtatgggtctcatatacaacaggatgggaacggtgaccacagaagtggcttttggcctagtgtgtgccacttgtgagcagattgcagattcacagcaccggtcccacaggcagatggtaactacaaccaacccgctaatcaggcatgaaaacagaatggtgctagccagcactacggctaaggctatggagcagatggctggatcgagtgagcaggcagcggaagctatggaggttgctagtcaggctaggcagatggtgcaggcgatgaggacaattggaactcatcctagctccagtgccggtctgaaagatgatcttcttgaaaatttacaggcctaccagaaacggatgggagtgcaaatgcagcgattcaag--tgatcctctcgttattgccgcaagtatcattgggatcttgcacttgatattgtggattcttgatcgtcttttcttcaaa---------tgtatttatcgtcgccttaaatac------ggtttgaaaagagggccttctacggaaggagtgcctgagtctatgagggaagagtatcggcaggaacagcagagtgctgtggatgttgacgatggtcattttgtcaacatagagctggagtaa
>H11N9_Avian_KF259253_A/duck/Guizhou/1078/2011|2011.500
atgagtcttctaaccgaggtcgaaacgtacgttctctctatcgttccgtcaggccccctcaaagccgagatcgcgcagagacttgaagatgtctttgcagggaagaacactgacctcgaggctctcatggaatggctaaagacaagaccaatcctgtcacctctgactaaggggattttagggttcgtgttcacgctcaccgtgcccagtgagcgaggactgcagcgtagacgctttgttcagaatgccctaaatgggaatggagacccaaataacatggatagggcagtcaaaatgtacaagaagctgaaaagagagataacattccatggggctaaagaggttgcactcagttactcaaccggtgcgcttgccagctgcatgggcctcatatacaacaggatgggaacggtgaccacagaggtggcttttggcctagtgtgtgccacttgtgagcagatagctgactcacagcatcggtctcacaggcagatggtgactaccaccaatccactaattaggcatgaaaacagaatggtgctggccagcactacagctaaagctatggagcagatggctgggtcaagtgagcaagcagctgaggccatggaggttgctagtcaggctaggcagatggtgcaggcgatgaggacaattgggactcatcctagctccagtgccggtctgaaagatgatcttcttgaaaatttgcaggcctaccagaaacggatgggagtgcaaatgcagcgattcaag--tgattctctcgttattgccgcaagtatcattgggatcttgcacttgatattgtggattcttgatcgtcttttcttcaaa---------tgcatttatcgtcgccttaaatac------ggtttgaaaagagggccttctacagaaggagtgcctgagtctatgagggaagagtatcggcaggaacagcagagtgctgtggatgttgacgatggtcattttgtcaacatagagctggagtaa
>H3N8_Avian_AB786918_A/muscovy_duck/Vietnam/LBM240/2012|2012.500
atgagtcttctaaccgaggtcgaaacgtacgttctctctatagttccgtcaggccccctcaaagccgagatcgcgcagagacttgaggatgtctttgcagggaagaacaccgatctcgaggctctcatggaatggctaaagacaagaccaatcctgtcacctctgaccaaggggattttaggatttgtgttcacgctcaccgtgcccagtgagcgaggactgcagcgtagacgctttgtccaaaatgccctgaatgggaatggagatccaaacaacatggacagggcagtcaaactatacaaaaagctgaaaagagagataacattccatggagccaaagaggttgcactcagctattcgactggtgcacttgccagttgcatgggtctcatatacaacaggatggggacagtaaccactgaagtggcctttggactggtgtgtgccacttgtgagcagattgctgattcacagcatcgatctcacagacaaatggtgactaccaccaacccactaatcaggcatgaaaacagaatggtgctagccagcactacggctaaggctatggagcagatggctgggtcgagtgaacaggcagcggaagccatggaggttgctagtcaggccaggcagatggtgcaggcgatgaggacaattgggactcaccctagctccagtgctggtctgaaagatgatcttcttgaaaatttgcaggcctatcagaaacggatgggagtgcaaatgcagcgattcaag--tgatcctctcattgttgcagcaagtatcattgggatcttgcacttgatattgtggattcttgatcgtcttttcttcaaa---------tgcatttatcgtcgctttaaatac------ggtttgaaaagagggccttctacggaaggagtgcctgagtctatgagggaagagtaccgacaggaacagcagagtgctgtggatgttgacgatggtcattttgtcaacatagagctggagtaa
>H3N6_Avian_AB812576_A/duck/Vietnam/LBM235/2012|2012.600
atgagtcttctaaccgaggtcgaaacgtacgttctctctatagttccgtcaggccccctcaaagccgagatcgcgcagagacttgaggatgtctttgcagggaagaacaccgatctcgaggctctcatggaatggctaaagacaagaccaatcctgtcacctctgaccaaggggattttaggatttgtgttcacgctcaccgtgcccagtgagcgaggactgcagcgtagacgctttgtccaaaatgccctgaatgggaatggagatccaaacaacatggacagggcagtcaaactatacaaaaagctgaaaagagagataacattccatggagccaaagaggttgcactcagctattcgactggtgcacttgccagttgcatgggtctcatatacaacaggatggggacagtaaccactgaagtggcctttggactggtgtgtgccacttgtgagcagattgctgattcacagcatcgatctcacagacaaatggtgactaccaccaacccactaatcaggcatgaaaacagaatggtgctagccagcactacggctaaggctatggagcagatggctgggtcgagtgaacaggcagcggaagccatggaggttgctagtcaggccaggcagatggtgcaggcgatgaggacaattgggactcaccctagctccagtgctggtctgaaagatgatcttcttgaaaatttgcaggcctatcagaaacggatgggagtgcaaatgcagcgattcaag--tgatcctctcattgttgcagcaagtatcattgggatcttgcacttgatattgtggattcttgatcgtcttttcttcaaa---------tgcatttatcgtcgctttaaatac------ggtttgaaaagagggccttctacggaaggagtgcctgagtctatgagggaagagtaccgacaggaacagcagagtgctgtggatgttgacgatggtcattttgtcaacatagagctggagtaa
>H6N6_Avian_LC028147_A/muscovy_duck/Vietnam/LBM541/2013|2013.940
atgagtcttctgaccgaggtcgaaacgtacgttctctctatcataccgtcaggccccctcaaagccgagatcgcacagagacttgaagatgtgtttgcagggaagaacacagatcttgatgctctcatggaatggctaaagacaagaccaatcctgtcacctctgactaaggggatgttaggatttgtgtttacgctcaccgtgcccagtgagcgaggactgcagcgtagacggtttgtccaaaacgccctaaatggaaatggagacccaaacaacatggatagggcagtaaaactatacaggaagctgaagagagaaataacattccatggagccaaagaggttgcactcagttactcaaccggtgcactcgccagttgcatgggtctgatatacaatagaatggggacagtgactacagaggtagctttcggcctggtgtgtgccacttgcgagcagattgctgattcacagcatcggtctcacagacagatggtggcaaccaccaacccactaatcaggcatgagaacagaatggtactggccagcacaacggctaaggctatggagcagatggctggatctagtgagcaggcagcagaagctatggaagttgctagccaggccagacagatggtgcaggcaatgagggcaattgggactcatcctagcaccagtactggtctgaaagatgatcttcttgaaaatttgcaggcctaccagaaacggatgggagtgcaaatgcagcgattcaag--tgatcctctcattattgccgcaagtatcattgggatcttgcacttgatattgtggattcttgatcgtctttttttcaaa---------tgcatttatcgtcgttttaaatac------gggttgaaaagagggccttctacggaaggggtgcctgagtctatgagggaagagtatcggcaggaacagcagagtgctgtggatgttgacgatggtcattttgtcaacatagagctggagtaa
>H4N8_Avian_KU160958_A/duck/Hubei/S2114/2012|2012.419
atgagtcttctaaccgaggtcgaaacgtacgttctctctatcgttccgtcaggccccctcaaagccgagatcgcgcagagacttgaagatgtctttgcagggaagaacacagatcttgaggctctcatggaatggctaaagacaagaccaatcctgtcacctctgactaaggggattttggggtttgtgttcacgctcaccgtgcccagtgagcgaggactgcagcgtagacgctttgtccaaaatgcactaaatggaaatggagacccaaacaacatggacagggcagtcaaactatacagaaagctaaaaagagagataacatttcatggagctaaggaggttgcacttagctactcaaccggtgcacttgccagttgtatgggtctcatatacaacagaatgggaacagtaaccacagaagtggcttttggcctagtgtgtgccacttgtgagcagattgccgactcacagcaccggtctcacaggcagatggtgactactactaacccactaatcaggcatgagaacagaatggtgctggccagcaccacggctaaagctatggagcagatggctgggtcgagtgaacaggcagcggaggccatggaggttgctagtcaggctaggcagatggtgcaggcaatgaggacaattgggactcatcctagctccagtgccggtctgaaagatgatcttcttgaaaatttgcaggcctaccagaaacggatgggagtgcaaatgcagcgattcaag--tgatcctctcgttattgccgcaagtatcattgggatcttgcacttgatattgtggattcttgatcgtcttttcttcaaa---------tgtatttatcgtcgccttaaatac------ggtttgaaaagagggccttctacggaaggagtgcctgagtctatgagggaagaatatcggcaggaacagcagagtgctgtggatgttgacgatggtcattttgtcaacatagagctggagtaa
>H4N2_Avian_CY146575_A/duck/Hunan/S11313/2012|2012.227
atgagtcttctaaccgaggtcgaaacgtacgttctctctatcgtaccgtcaggccccctcaaagccgagatcgcgcagagacttgaagatgtctttgcagggaagaacaccgatctcgaggctctcatggaatggctaaagacaagaccaatcttgtcacctctgactaaggggattttggggtttgtgttcacgctcaccgtgcccagtgagcgaggactgcagcgtagacgctttgtccaaaatgccttaaatgggaatggagacccaaacaacatggacagggcagtcaaactgtacagaaaactgaagagagagataacattccatggagctaaagaagttgcactcagttattcaaccggtgcacttgccagttgtatgggtctcatatacaacagaatgggaacggtgaccacagaagtggcttttggcctagtgtgtgccacttgtgagcagattgctgattcacagcatcggtcccacaggcagatggtaactaccaccaacccactaatcagacatgaaaacaggatggtgctggccagcactacagctaaggctatggagcagatggctgggtcgagtgaacaggcagcggaagccatggaggttgctagtcaggctaggcagatggtgcaagcgatgaggactattggaactcaccctagctccagtgccggtctgaaagatgatcttcttgaaaatttgcaggcctaccagaaacggatgggagtgcaaatgcagcgattcaag--tgatcctcttgttattgccgcaagtatcattgggatcttgcacttgatattgtggattcttgatcgtcttttcttcaaa---------tgtatttatcgtcgccttaaatac------ggtttgaaaagagggccttctacggaaggagtgcctgagtctatgagggaagagtatcggcaggaacagcagagtgctgtggatgttgacgatgatcattttgtcaacatagagctggagtaa
>H7N7_Avian_KT777871_A/ostrich/South_Africa/KRB/2013|2013.247
atgagtcttctaaccgaggtcgaaacgtacgttctctctatcgtcccatcaggccccctcaaagccgagatcgcgcagagacttgaagatgtctttgcagggaagaacaccgatctcgaggctctcatggaatggctaaagacaagaccaatcctgtcacctctaactaaggggattttagggtttgtgttcacgctcaccgtgcccagtgagcgaggactgcagcgtagacgctttgtccaaaatgccctaaatgggaatggagacccaaacaacatggacagggcagtcaaactgtacaggaagttgaaaagagagataacattccatggggctaaggaagtttcactcagttactcaaccggtgcacttgccagttgtatgggtctcatatacaacagaatgggaacggtgaccacagaagtggcttttggcctagtatgtgccacctgtgagcagattgctgattcacagcaccggtcccacaggcagatggtaaccaccaccaacccactaatcaggcatgagaacagaatggtgctggccagcactacggctaaggctatggagcagatggctggatcaagtgagcaagcagcggaagctatggaggttgctagtcaggccaggcagatggtgcaggcgatgaggacaattggaactcaccctagctccagtgccggtctgaaggatgatcttcttgaaaatttgcaggcctaccagaaacggatgggagtgcaaatgcagcgattcaag--tgatcctctcgttattgccgcaagtatcattgggatcttgcacttgatattgtggattcttgatcgtcttttcttcaaa---------tgtatttatcgtcgccttaaatac------ggtttgaaaagagggccttctacggaaggagtgcctaagtctatgagggaagaatatcagcaggaacagcagagtgctgtggatgttgacgatggtcattttgtcaacatagagctggagtaa
>H3N2_Avian_KT022276_A/duck/Guangxi/112D4/2012|2012.500
atgagtcttctaaccgaggtcgaaacgtacgttctctctatcgttccatcaggccccctcaaagccgagatcgcgcagagacttgaagatgtttttgcagggaagaacaccgatctcgaggctctcatggaatggctaaagacaagaccaatcctgtcacctctgactaaggggattttaggatttgtgttcacgctcaccgtgcccagtgagcgaggactgcagcgtagacgctttgttcagaatgctctgaatggaaatggagatccaaataacatggatagggcggttaaactatacaggaagctgaaaagagagataacattccatggggctaaagaagttgcactcagttactcaaccggtgcacttgccagctgtatgggtctcatatacaacaggatgggaacggtaaccacagaggtggcttttggcctagtgtgtgcaacttgtgagcagattgctgattcacagcataggtcccacagacagatggtgactaccaccaacccactaatcaggcatgagaacagaatggtgctggccagcactacagctaaggctatggagcagatggctggatctagtgagcaagcagcggaagccatggaggttgctagtcaggctaggcagatggtgcaagcaatgaggacaattgggactcatcctagctccagtgccggtctgaaagatgatcttcttgaaaatttgcaggcctaccagaaacggatgggagtgcaaatgcagcgattcaag--tgatcctctcattgttgcagcaagtatcattgggatcttgcacttgatattatggattcttgatcgtcttttcttcaaa---------tgcatttatcgtcgccttaaatac------ggtttgaaaagagggccttctacggaaggagtacctgagtctatgagggaagaatatcgacaggaacagcagagtgctgtggatgttgacgatggtcattttgtcaacatagagctggagtaa
>H3N6_Avian_LC053487_A/duck/Vietnam/LBM798/2014|2014.923
atgagtcttctaaccgaggtcgaaacgtacgttctctctatcgtcccgtcaggccccctcaaagccgagatcgcgcagagacttgaagatgtctttgcagggaagaacaccgatcttgaggctctcatggaatggctaaagacaagaccaatcctgtcacctctgactaaagggattttagggtttgtgttcacgctcaccgtgcccagtgagcgaggactgcagcgtagacgctttgtccaaaatgctctaaatggaaatggagacccaaacaacatggacagggcagtcaaactgtacaggaaattgaagagagagataacattccatggggctaaagaagttgcactcagttactcaaccggtgcacttgccagttgtatgggtctcatatacaacaggatggggacggtgaccacagaagtggcgtttggcctagtgtgtgccacctgtgagcagattgctgattcacagcatcggtctcacagacagatggtaactaccaccaacccactaatcaggcatgaaaacagaatggtgctagccagcactacggctaaggctatggagcagatggctgggtcgagtgagcaggcagcggaagccatggaggttgctagtcaggctaggcagatggtgcaggcgatgaggaccattggaactcatcctagctccagtgccggtctgaaagatgatcttcttgaaaatttgcaggcctaccagaaacggatgggagtgcaaatgcagcgattcaag--tgatcctctcgttattgccgcaagtatcattgggatcttgcacttgatattgtggattcttgatcgtcttttcttcaaa---------tgcattcatcgtcgccttaaatac------ggtttgaaaagagggccttctacggaaggagtgcctgagtctatgagggaagagtatcggcaggaacagcagagtgctgtggatgttgacgatggtcattttgtcaacatagagctggagtaa
>H6N6_Avian_KY415659_A/duck/Hubei/ZYSYF8/2015|2015.871
atgagtcttctgaccgaggtcgaaacgtacgttctctctatcataccgtcaggccccctcaaagccgagatcgcgcagagacttgaagatgtgtttgcagggaagaacacagatcttgaggctctcatggaatggctaaagacaagaccaatcctgtcacctctgactaaggggatgttaggatttgtgtttacgctcaccgtgcccagtgagcgaggactgcagcgtagacggtttgtccaaaatgccctaaatgggaatggagacccgaataacatggatagggcagtcaaactgtacaggaagttgaagagagaaataacattccatggagccaaagaggttgcactcagctactcaaccggtgcactcgccagttgcatgggtctgatatacaacagaatggggacagtgactacagaggtagccttcggcctggtgtgtgccacttgcgaacagattgctgactcacagcatcggtctcacagacagatggtggcaaccaccaacccactaatcaggcatgagaacagaatggtgatggccagcacaacggctaaggctatggagcagatggctggatccagtgagcaggcagcagaagctatggaagttgctagccaggccaggcagatggtgcaggcaatgagagcaattgggactcatcctagcaccagtgccggtctgaaagatgatcttcttgaaaatttgcaggcctaccagaaacggatgggagtgcaaatgcagcgattcaag--tgatcctctcattattgcagcaagtatcattgggatcttgcacttgatattgtggattcttgatcgtctttttttcaaa---------tgcatttatcgtcgttttaaatac------gggttgaaaagagggccttctacggaaggagtgcctgagtctatgagggaagagtatcggcaggaacagcagagtgctgtggatgttgacgatggtcattttgtcaacatagagctggagtaa
>H9N2_Avian_KU143329_A/duck/Wuhan/WHYF05/2014|2014.953
atgagtcttctaaccgaggtcgaaacgtacgttctctctatcgtcccgtcaggccccctcaaagccgagatcgcgcagagacttgaagatgtctttgcagggaagaacaccgatctcgaggctctcatggaatggctaaagacaagaccaatcctgtcacctctgactaaggggattttagggtttgtgttcacgctcaccgtgcccagtgagcgaggactgcagcgtagacgctttgtccaaaatgccctaaatgggaatggagacccaaacaacatggacagggcagtcaaactgtacaggaagttgaaaagagagataacattccatggggctaaagaagttgcactcagttactcaaccggtgcacttgccagttgtatgggtctcatatacaacaggatgggaacggtgaccacagaagtggcttttggcctagtgtgtgccacctgtgagcagattgctgattcacagcatcggtctcacagacagatggtaactaccaccaacccactaatcaggcatgaaaacagaatggtgctggccagcactacggctaaggctatggagcagatggctgggtcgagtgagcaggcagcggaagccatggaggttgctagtcaggctaggcagatggtgcaggcgatgaggaccattggaactcaccctagctccagtgccggtctgaaagatgatcttcttgaaaatttgcaggcctaccagaaacggatgggagtgcaaatgcagcgattcaag--tgatcctctcgttattgccgcaagtatcattgggatcttgcacttgatattgtggattcttgatcgtcttttcttcaaa---------tgcatttatcgtcgccttaaatac------ggtttgaaaagagggccttctacggaaggagtgcctgagtctatgagggaagaatatcggcaggaacagcagagtgctgtggatgttgacgatggtcattttgtcaacatagagctggagtaa
>H5N1_Avian_KR010414_A/goose/Inner_Mongolia/IM-192/2014|2014.816
atgagtcttctaaccgaggtcgaaacgtacgttctctctatcgtcccgtcaggccccctcaaagccgagatcgcgcagagacttgaagatgtctttgcagggaagaacaccgatctcgaggctctcatggaatggctaaagacaagaccaatcctgtcacctctgactaaggggattttagggtttgtgttcacgctcaccgtgcccagtgagcgaggactgcagcgtagacgctttgtccaaaatgccctaaatggaaatggagacccaaacaacatggacagggcagtcaaactgtacaggaaattgaagagagagataacattccatggggctaaagaagttgcactcagttactcaaccggtgcacttgccagttgtatgggtctcatatacaacaggatggggacggtgaccacagaagtggcgtttggcctggtgtgtgccacctgtgagcaaattgctgattcacagcatcggtctcacagacagatggtaactactaccaacccactaatcaggcatgaaaacagaatggtgctggccagcactacggctaaggctatggagcagatggctgggtcgagtgagcaggcagcggaagccatggaggttgctagtcaggctaggcagatggtgcaggcaatgaggaccattggaactcaccctagctccagtgccggtctgaaagatgatcttcttgaaaatttgcaggcctaccagaaacggatgggagtgcaaatgcagcgattcaag--tgatcctctcgttattgccgcaagtatcattgggatcttgcacttgatattgtggattcttgatcgtcttttcttcaaa---------tgcatttatcgtcaccttaaatac------ggtttgaaaagagggccttctacggaaggagtgcctgagtctatgagggaagagtatcggcaggaacagcagagtgctgtggatgttgacgatggtcattttgtcaacatagagctggagtaa
>H6N2_Avian_KY415652_A/duck/Hubei/ZYSYG15/2015|2015.888
atgagtcttctaaccgaggtcgaaacgtacgttctctctatcgttccgtcaggccccctcaaagccgagatcgcgcagagacttgaagatgtctttgcagggaagaacactgatctcgaggctctcatggaatggctaaagacaagaccaatcctgtcacctctgactaaggggattttagggtttgtgttcacgctcaccgtgcccagtgagcgaggactgcagcgtagacgctttgtccagaatgccctaaatggaaatggagacccaaacaacatggatagggcagtcaaactgtacaggaagctgaaaagagagataacattccatggggctaaagaggttgcactcagttactcaaccggtgcacttgccagttgcatgggtctcatatacaacagaatgggaacagtgaccacagaagtagcttttggcctggtgtgtgccacttgtgagcagattgctgactcacagcaccggtctcacagacagatggtgactaccaccaatccactaatcaggcatgaaaacagaatggtgctggccagcactacagctaaagctatggagcagatggctgggtcaagtgagcaagcagctgaagccatggaggttgctagtcaggccaggcagatggtgcaagcgatgaggacaatcgggactcatcctagctccagtgccggtctgaaagatgatcttcttgaaaatttgcaggcctatcagaaacggatgggagtgcaaatgcagcgattcaag--tgatcctctcgttattgccgcaagtatcattgggatcttgcacttgatattgtggattcttgatcgtcttttcttcaaa---------tgcatttatcgtcgccttaaatac------ggtttgaaaagagggccttctacggaaggagtgcctgagtctatgagggaagagtatcggcaggaacagcagagtgctgtggatgttgacgatggtcattttgtcaacatagagctggagtaa
>H3N6_Avian_LC339734_A/duck/Hokkaido/10/2015|2015.770
atgagtcttctaaccgaggtcgaaacgtacgttctctctatcgttccgtcaggccccctcaaagccgagatcgcgcagagacttgaagatgtctttgcagggaagaacacagatctcgaggctctcatggaatggttaaagacaagaccaatcctgtcacctctgactaaggggattttggggtttgtgttcacgctcaccgtgcccagtgagcgaggactgcagcgtagacgctttgtccaaaatgcactaaatggaaatggagacccaaacaacatggacagggcagtcaaactatacagaaagctgaagagagagatcacatttcatggggctaaggaggttgcacttagctactcaaccggtgcacttgccagttgtatgggtcttatatacaacagaatgggaacagtaaccacagaagtggcttttggcctagtgtgtgccacttgtgagcagattgctgactcacagcaccggtctcacaggcagatggtgactactaccaacccactaatcaggcatgagaacagaatggtacttgccagtaccacggctaaggccatggagcagatggctgggtcgagtgaacaggcagcggaggccatggaggttgctagtcaggctaggcagatggtgcaggcaatgaggacaattgggactcatcctagctccagtgccggtctgaaagatgatcttcttgaaaacttgcaggcctaccagaaacggatgggagtgcaaatgcagcgattcaag--tgatcctctagttattgccgcaagtatcattgggatcttgcacttgatattgtggattcttgatcgtcttttcttcaaa---------tgtatttatcgtcgccttaaatac------ggtttgaaaagagggccttctacggaaggagtgcctgagtctatgagggaagaatatcggcaggaacagcagagtgctgtggatgttgacgatggtcattttgtcaacatagagctggagtaa
>H1N1_Avian_LC148831_A/duck/Hokkaido/W9/2015|2015.745
atgagtcttctaaccgaggtcgaaacgtacgttctctctatcgtcccgtcaggccccctcaaagccgagatcgcgcagagacttgaagatgtctttgcagggaagaacaccgatctcgaggctctcatggaatggctaaagacaagaccaatcctgtcacctctgactaaggggattttagggtttgtgttcacgctcaccgtgcccagtgagcgaggactgcagcgtagacgctttgtccaaaatgccctaaatggaaatggagacccaaacaacatggacagggcagtcaaactgtacaggaaactgaagagagagataacattccatggggctaaagaagttgcactcagttactcaaccggtgcacttgccagttgtatgggtctcatatacaacagaatggggacggtgaccacagaagtggcgtttggcctagtgtgtgccacctgtgagcagattgctgattcacagcatcgatctcacagacagatggtaactaccaccaacccactaatcaggcatgaaaacagaatggtgctggccagcactacggctaaggctatggagcagatggccgggtcgagtgagcaggctgcggaagcgatggaggttgccagtcaggctaggcagatggtgcaggcgatgaggaccattggaactcaccctagctccagtgccggtctgaaagatgatcttcttgaaaatttgcaggcctaccagaaacggatgggagtgcaaatgcagcgattcaag--tgatcctctcgttattgccgcaagtatcattgggatcttgcacttgatattgtggattcttgatcgtcttttcttcaaa---------tgcatttatcgtcgccttaaatac------ggtttgaaaagagggccttctacggaaggagtgcctgagtctatgagggaagagtatcggcaggaacagcagagtgctgtggatgttgacgatggtcattttgtcaacatagagctggagtaa
>H11N9_Avian_KX121191_A/bean_goose/Hubei/SZY200/2016|2016.153
atgagtcttctaaccgaggtcgaaacgtacgttctctctatcgtcccgtcaggccccctcaaagccgagatcgcgcagagacttgaagatgtctttgcagggaagaacaccgaccttgaggctctaatggaatggctaaagacaagaccaatcctgtcacctctgactaaggggattttaggatttgtgttcacgctcaccgtgcccaatgagcggggactgcagcgtagacgctttgtccaaaatgctctaaatggaaatggagacccaaacaacatggacagggcagtcaaactgtacaggaaattaaagagagagataacattccatggggctaaagaagttgcactcagttactcaaccggtgcacttgccagttgtatgggtctcatatacaacaggatggggacggtgaccacagaagtggcgtttggcctagtgtgtgccacctgtgagcagattgctgattcacagcatcggtctcacagacagatggtaactaccaccaatccgctaatcaggcatgaaaacagaatggtgctggccagcactacggctaaggctatggagcagatggctggatcgagtgagcaggcagcggaagccatggaggttgctagtcaggctaggcagatggtgcaggcgatgaggaccattggaactcaccctagctccagtgccggtctgaaagatgatcttcttgaaaatttgcaggcctaccaaaaacggatgggagtgcaaatgcagcgattcaag--tgatcctctcgttattgccgcaagtatcattgggatcttgcacttgatattgtggattcttgatcgtcttttcttcaaa---------tgcatttatcgtcgccttaaatac------ggtttgaaaagagggccttctacggaaggagtgcctgaatctatgagggaagagtatcggcaggaacagcagagtgctgtggatgttgacgatggtcattttgtcaacatagagctggagtaa
>H6N2_Avian_MG042227_A/duck/Bangladesh/31227/2016|2016.899
atgagtcttctaaccgaggtcgaaacgtacgttctctctatcgtcccgtcaggccccctcaaagccgagatcgcgcagagacttgaagatgtctttgcagggaagaacaccgatctcgaggctctcatggaatggctaaagacaagaccaatcctgtcacctctgactaaggggattttagggtttgtgttcacgctcaccgtgcccagtgagcgaggactgcagcgtagacgctttgtccaaaatgccctaaatggaaatggagacccaaacaacatggacagggcagtcaaactgtacaggaaattgaagagagagataacattccatggggctaaagaagttgcactcagttactcaaccggtgcgcttgccagttgtatgggtctcatatacaacagaatggggacggtgaccacagaagtggcatttggcctagtgtgtgccacctgtgagcagattgctgattcacagcatcggtctcacagacaaatggtaactaccaccaacccgctaatcaggcatgaaaacagaatggtgctggccagcactacggctaaggctatggagcagatggctgggtcgagtgagcaggcagcggaagccatggaggttgctagtcaggctaggcagatggtgcaggcaatgaggaccattggaactcaccctagctccagtgccggtctgaaagatgatcttcttgaaaatttgcaggcctaccagaaacggatgggagtgcaaatgcagcgattcaag--tgatcctctcgttattgccgcaagtatcattgggatcttgcacttgatattgtggattcttgatcgtcttttcttcaaa---------tgcatttatcgtcgccttaaatac------ggtttgaaaagagggccttctacggaaggagtgcctgagtctatgagggaagagtatcggcaggaacagcagagtgctgtggatgttgacgatggtcattttgtcaacatagagctggagtaa
>H3N8_Avian_KX949527_A/northern_pintail/Alaska/UGAI15-7403/2015|2015.753
atgagtcttctaaccgaggtcgaaacgtacgttctctctatcgtcccgtcaggccccctcaaagccgagatcgcgcagagacttgaagatgtgtttgcagggaaaaacaccgatcttgaggcgctcatggaatggctaaagacaagaccaatcctgtcacctctgactaaggggattttaggatttgtgttcacgctcaccgtgcccagtgagcgaggactgcagcgtagacgctttgtccaaaatgcccttaatgggaatggggatccaaacaacatggacagagcggtcaaactgtacaggaagctcaagagggaaataacattccatggagcaaaagaggtggcactcagttattcaactggtgcacttgccagctgcatgggcctcatatacaacaggatggggactgtgaccactgaagtggcatttggcctggtgtgtgccacgtgtgagcagattgctgattcccagcatcggtctcacagacaaatggtgacaacaaccaacccgctaatcagacatgagaacaggatggtactggccagtactacggctaaggccatggagcaaatggcagggtcaagtgagcaggcagcagaggctatggaggttgctagtcaggctaggcagatggtgcaggcaatgaggaccattgggactcatcctagctccagtgctggtctgaaagatgatcttcttgaaaatttgcaggcctaccagaaacggatgggagtgcaaatgcagcgattcaag--tgatcctctcgttattgccgcaagtatcattgggatcttgcacttgatattgtggattcttgatcgtcttttcttcaaa---------tgcatttatcgtcgccttaaatac------ggtttgaaaagagggccttctacggaaggagtgcctgagtctatgagggaggaatatcggcaggaacagcagagtgctgtggatgttgacgatggtcattttgtcaacatagagctggagtaa
>H6N1_Avian_KY131332_A/northern_pintail/Alaska/UGAI15-6994/2015|2015.721
atgagtcttctaaccgaggtcgaaacgtacgttctctctatcgtcccgtcaggccccctcaaagccgagatcgcgcagagacttgaagatgtgtttgcagggaaaaacaccgatcttgaggcgctcatggaatggctaaagacaagaccaatcctgtcacctctgactaaggggattttaggatttgtgttcacgctcaccgtgcccagtgagcgaggactgcagcgtagacgctttgtccaaaatgcccttaatgggaatggggatccaaacaacatggacagagcggtcaaactgtacaggaagctcaagagggaaataacattccatggagcaaaagaggtggcactcagttattcaactggtgcacttgccagctgcatgggcctcatatacaacaggatggggactgtgaccactgaagtggcatttggcctggtgtgtgccacgtgtgagcagattgctgattcccagcatcggtctcacagacaaatggtgacaacaaccaacccgctaatcagacatgagaacaggatggtactggccagtactacggctaaggccatggagcaaatggcagggtcaagtgagcaggcagcagaggctatggaggttgctagtcaggctaggcagatggtgcaggcaatgaggaccattgggactcatcctagctccagtgctggtctgaaagatgatcttcttgaaaatttgcaggcctaccagaaacggatgggagtgcaaatgcagcgattcaag--tgatcctctcgttattgccgcaagtatcattgggatcttgcacttgatattgtggattcttgatcgtcttttcttcaaa---------tgcatttatcgtcgccttaaatac------ggtttgaaaagagggccttctacggaaggagtgcctgagtctatgagggaggaatatcggcaggaacagcagagtgctgtggatgttgacgatggtcattttgtcaacatagagctggagtaa
>H3N6_Avian_KY131410_A/northern_pintail/Alaska/UGAI15-7415/2015|2015.756
atgagtcttctaaccgaggtcgaaacgtacgttctctctatcgtcccgtcaggccccctcaaagccgagatcgcgcagagacttgaagatgtgtttgcagggaaaaacaccgatcttgaggcgctcatggaatggctaaagacaagaccaatcctgtcacctctgactaaggggattttaggatttgtgttcacgctcaccgtgcccagtgagcgaggactgcagcgtagacgctttgtccaaaatgcccttaatgggaatggggatccaaacaacatggacagagcggtcaaactgtacaggaagctcaagagggaaataacattccatggagcaaaagaggtggcactcagttattcaactggtgcacttgccagctgcatgggcctcatatacaacaggatggggactgtgaccactgaagtggcatttggcctggtgtgtgccacgtgtgagcagattgctgattcccagcatcggtctcacagacaaatggtgacaacaaccaacccgctaatcagacatgagaacaggatggtactggccagtactacggctaaggccatggagcaaatggcagggtcaagtgagcaggcagcagaggctatggaggttgctagtcaggctaggcagatggtgcaggcaatgaggaccattgggactcatcctagctccagtgctggtctgaaagatgatcttcttgaaaatttgcaggcctaccagaaacggatgggagtgcaaatgcagcgattcaag--tgatcctctcgttattgccgcaagtatcattgggatcttgcacttgatattgtggattcttgatcgtcttttcttcaaa---------tgcatttatcgtcgccttaaatac------ggtttgaaaagagggccttctacggaaggagtgcctgagtctatgagggaggaatatcggcaggaacagcagagtgctgtggatgttgacgatggtcattttgtcaacatagagctggagtaa
>H8N4_Avian_MG976695_A/northern_pintail/Alaska/UGAI16-3997/2016|2016.679
atgagtcttctaaccgaggtcgaaacgtacgttctctctatcgtcccgtcaggccccctcaaagccgagatcgcgcagagacttgaagatgtctttgcagggaagaacaccgatcttgaggctctcatggaatggctaaagacaagaccaatcctgtcacctctgactaaagggattttagggtttgtgttcacgctcaccgtgcccagtgagcgaggactgcagcgtagacgctttgtccaaaatgctctaaatggaaatggagacccaaacaacatggacagggcagtcaaactgtacagaaaattgaagagagagataacattccatggggctaaagaagttgcactcagttactcaaccggtgcacttgccagttgtatgggtctcatatacaacaggatggggacggtgaccacagaagtggcgtttggcctagtgtgtgccacctgcgagcagattgctgattcacagcatcggtctcacagacagatggtaactaccaccaacccactaatcaggcatgaaaacagaatggtgctagccagcactacggctaaggctatggagcagatggctgggtcgagcgagcaggcagcggaagccatggaggttgctagtcaggctaggcagatggtgcaggcgatgaggaccattgggactcaccctagctccagtgccggtctgaaagatgatcttcttgaaaatttgcaggcctaccagaaacggatgggagtgcaaatgcagcgattcaag--tgatcctctcgttrttgccgcaagtatcattgggatcttgcacytgatattgtggattcttgatcgtcttttcttcaaa---------tgcatttatcgtcgccttaaatac------ggtttgaaaagagggccttctacggaaggagtgcctgagtctatgagggaagagtatcggcaggagcagcagagtgctgtggatgttgacgatggtcattttgtcaacatagagctggagtaa
>H4N2_Avian_MH135325_A/duck/Bangladesh/33638/2017|2017.740
atgagtcttctaaccgaggtcgaaacgtacgttctctctatcgttccgtcaggccccctcaaagccgagatcgcgcagagacttgaagatgtctttgcagggaaaaacacagatctcgaggctctcatggaatggctaaagacaagaccaatcctgtcacctctgactaaggggattttgggatttgtatttacgctcaccgtgcccagtgagcgaggactgcagcgtagacgctttgtccaaaatgcactaaatggaaatggagacccaaacaacatggacagggcagtcaaactatacagaaagctgaaaagagagataacatttcatggggctaaagaggttgcactcagctactcaaccggtgcacttgccagttgtatgggtctcatatacaacagaatgggaacagtaaccacagaagtggcttttggcctagtatgtgccacttgtgagcagattgctgactcacaacaccggtctcacaggcagatggtgactactaccaacccactaatcaggcatgagaacagaatggtactggccagtaccacggctaaggccatggagcagatggctgggtcgagtgaacaggcagcggaggccatggaggttgctagtcaggctaggcagatggtgcaggcaatgagaacaattgggactcaccctagctccagtgccggtctgaaggatgatcttcttgaaaatttgcaggcctaccagaaacggatgggagtgcaaatgcagcgattcaag--tgatcctctcgttatcgccgcaagtatcattgggatcttgcacttgatattgtggattcttgatcgtcttttcttcaaa---------tgtatttatcgtcgccttagatac------ggtttgaaaagagggccttctacggaaggagtgcctgagtctatgagggaagaatatcggcaggaacagcagagtgctgtggatgttgacgatggtcattttgtcaacatagagctggagtaa
>H1N1_Avian_LC367501_A/duck/Mongolia/675/2010|2010.658
atgagtcttctaaccgaggtcgaaacgtacgttctctctatcgtcccgtcaggccccctcaaagccgagatcgcgcagagacttgaagatgtctttgcagggaagaacaccgatctcgaggctctcatggaatggctaaagacaagaccaatcctgtcacctctgactaaggggattttagggtttgtgttcacgctcaccgtgcctagtgagcgaggactgcagcgtagacgctttgtccaaaatgccctaaatgggaatggagacccaaacaacatggacagggcagtcaaactgtacaggaagttgaaaagagagataacattccatggggctaaggaagttgcactcagctactcaaccggtgcacttgccagttgtatgggtctcatatacaacaggatgggaacagtgaccacagaagtggcttttggcctagtgtgtgccacctgtgagcagattgctgattcacagcatcggtcccacaggcaaatggtaactaccaccaacccactaatcaggcatgaaaacaggatggtgctagccagcaccacagctaaggctatggagcagatggctgggtcgagtgagcaagcagcggaagccatggaggttgctagtcaggctaggcagatggtgcaggcgatgaggacaattggaactcaccctagctccagtgccggtctgaaagatgatcttcttgaaaatttgcaggcctaccagaaacggatgggagtgcaaatgcagcgattcaag--tgatcctctcgttgttgccgcaagtatcattgggatcttgcacttgatattgtggattcttgatcgtcttttcttcaaa---------tgtatttatcgtcgctttaaatac------ggtttgaaaagagggccttctacggaaggagtgcctgagtctatgagggaagagtatcggcaggaacagcagagtgctgtagatgttgacgatggtcattttgtcaacatagagctggagtaa
>H3N8_Avian_CY146607_A/duck/Hunan/S1256/2012|2012.222
atgagtcttctgaccgaggtcgaaacgtatgttctctctatcgtaccgtcaggccccctcaaagccgagatcgcgcagagacttgaggatgtatttgcaggaaagaacacagatctcgaggctctcatggaatggctaaagacaagaccaatcttgtcacctctgactaaggggattttaggatttgtgttcacgctcaccgtgcccagtgagcgaggactgcagcgtagacgctttgtccaaaatgctctaaatggaaatggagacccaaataacatggacagggcagtcaagctctataagaagctgaaaagagagataacattccatggggccaaagaggttgcactcagctactcaaccggtgcacttgccagttgcatgggtctcatatacaacaggatgggaacagtgaccacagaagtggcttttggcctagtgtgtgccacttgtgagcaaattgcagactcacaacatcggtctcatagacagatggtgactaccaccaacccattgatcaggcatgagaacaggatggtgctagccagtactacagctaaagctatggagcagatggctggatcaagcgagcaggcagcagaggccatggaggttgctagtcaggccaggcagatggtgcaggcaatgaggacgattggaactcatcctagctccagtgctggtctgaaagatgatcttcttgaaaatttgcaggcctaccagaaacggatgggagtgcaaatgcagcgattcaag--tgatcctctcgttattgcagcaagtatcattgggatcttgcacttgatattgtggattcttgatcgtcttttcttcaaa---------tgtatttatcgtcgccttagatac------ggtttgaaaagagggccttctacggaaggagtgcctgagtctatgagggaagaatatcggcaggaacagcagagtgctgtggatgttgacgatggtcattttgtcaacatagagctggagtaa
>H10N8_Avian_KP285600_A/duck/Jiangxi/6460/2013|2013.090
atgagtcttctaaccgaggtcgaaacgtacgttctctctatcgttccgtcaggccccctcaaagccgagatcgcgcagagacttgaagatgtctttgcagggaagaacactgatctcgaggctctcatggaatggctaaagacaagaccaatcctgtcacctctgactaaggggattttagggtttgtgttcacgctcaccgtgcccagtgagcgaggactgcagcgtagacgctttgtccagaatgccctaaatggaaatggagacccaaacaacatggatagggcagtcaaactgtacaagaagctgaaaagagagataacattccatggggccaaagaggttgcactcagttactcaaccggtgcacttgccagttgcatgggtctcatatacaacaggatgggaacggtgaccacagaagtggcttttggcctagtgtgtgccacttgtgagcagattgctgactcacagcaccggtctcacagacagatggtgactaccaccaatccactaatcaggcatgaaaacaggatggtgctggccagcactacagctaaagctatggagcagatggctgggtcaagtgaacaggcagctgaagccatggaggttgctagtcaggctaggcagatggtgcaggcaatgaggacaatcgggactcatcctagctccagtgccggtctgaaagatgatcttcttgaaaatttgcaggcctaccaaaaacggatgggagtgcaaatgcagcgattcaag--tgatcctctcgttattgccgcaagtatcattgggatcttgcacttgatattgtggattcttgatcgtcttttcttcaaa---------tgcatttatcgtcgccttaaatac------ggtttgaaaagagggccttctacggaaggagtgcctgagtctatgagggaagagtatcggcaggaacagcagagtgctgtggatgttgacgatggtcattttgtcaacatagagctggagtaa
>H10N8_Avian_KP285656_A/duck/Jiangxi/6535/2013|2013.090
atgagtcttctaaccgaggtcgaaacgtacgttctctctatcgttccgtcaggccccctcaaagccgagatcgcgcagagacttgaagatgtctttgcagggaagaacactgatctcgaggctctcatggaatggctaaagacaagaccaatcctgtcacctctgactaaggggattttagggtttgtgttcacgctcaccgtgcccagtgagcgaggactgcagcgtagacgctttgtccagaatgccctaaatggaaatggagacccaaacaacatggatagggcagtcaaactgtacaagaagctgaaaagagagataacattccatggggccaaagaggttgcactcagttactcaaccggtgcacttgccagttgcatgggtctcatatacaacaggatgggaacggtgaccacagaagtggcttttggcctagtgtgtgccacttgtgagcagattgctgactcacagcaccggtctcacagacagatggtgactaccaccaatccactaatcaggcatgaaaacaggatggtgctggccagcactacagctaaagctatggagcagatggctgggtcaagtgaacaggcagctgaagccatggaggttgctagtcaggctaggcagatggtgcaggcaatgaggacaatcgggactcatcctagctccagtgccggtctgaaagatgatcttcttgaaaatttgcaggcctaccaaaaacggatgggagtgcaaatgcagcgattcaag--tgatcctctcgttattgccgcaagtatcattgggatcttgcacttgatattgtggattcttgatcgtcttttcttcaaa---------tgcatttatcgtcgccttaaatac------ggtttgaaaagagggccttctacggaaggagtgcctgagtctatgagggaagagtatcggcaggaacagcagagtgctgtggatgttgacgatggtcattttgtcaacatagagctggagtaa
>H6N8_Avian_KX867860_A/wild_bird/Jiangxi/P419/2016|2016.016
atgagtcttctaaccgaggtcgaaacgtacgttctctctatcgtcccgtcaggccccctcaaagccgagatcgcacagagacttgaagatgtgtttgcagggaaaaacaccgatcttgaggcgctcatggaatggctaaagacaagaccaatcctgtcacctctgactaaggggattttaggatttgtgttcacgctcaccgtgcccagtgagcgaggactgcagcgtaaacgctttgtccaaaatgcccttaatgggaatggggatccaaacaacatggacagagctgtcaaactgtacaggaagctcaaaagggaaacaacattccatggagcaaaggaggtagcactcagttattcaactggtgcacttgccagctgcatgggcctcacatacaacagaatggggactgtgaccactgaagtggcatttggcctggtgtgtgccacgtgtgagcagattgctgattcccagcatcggtctcacagacaaatggtgacaacaaccaacccgctaatcagacacgagaacaggatggtactggccagtactacagctaaggccatggagcaaatggcagggtcaagtgagcaggcagcagaggctatggaggttgctagtcaggctagacagatggtgcaggcaatgagaaccattgggattcatcctagctccagtgctggtgtgagagatgatcttcttgaaaatttgcaggcctaccagaaacggatgggagtacagatgcagcgattcaag--tgatcctctcgttattgccgcaagtatcattgggatcttgcacttgatattgtggattcttgatcgtcttttcttcaaa---------tgcatttatcgtcgccttaaatac------ggtttgaaaagagggccttttacggaaggagtgcctgagtctatgagggaagaatatcggcaggaacagcagagtgctgtggatgttgacgatggtcattttgtcaacatagagctggagtaa
>H3N8_Avian_LC367357_A/duck/Mongolia/405/2011|2011.655
atgagtcttctaaccgaggtcgaaacgtacgttctctctatcgttccgtcaggccccctcaaagccgagatcgcgcagagacttgaagatgtctttgcagggaagaacaccgatctcgaggctctcatggaatggctaaagacaagaccaatcctgtcacctctgactaaggggattttagggtttgtgttcacgctcaccgtgcccagtgagcgaggactgcagcgtagacgctttgttcagaatgccctaaatggaaatggagacccaaataacatggatagggcagtcaaactgtacaggaagctgaaaagagagataacattccatggggctaaagaggttgcactcagttactctaccggtgcactcgccagttgcatgggtctcatatacaacagaatggggacggtgaccacagaagtggcttttggtctagtgtgtgccacttgtgagcagattgctgactcacagcatcggtctcacagacagatggtgactaccaccaatccactaatcaggcatgaaaacaggatggtgctggccagcaccacagctaaagctatggagcagatggccggatcaagtgagcaagcagctgaagccatggaggttgctagtcaggctaggcagatggtgcaggcaatgaggacaatcgggactcatcctagttccagtgccggtctgaaagatgatcttcttgaaaatttgcaggcttaccagaaacggatgggagtgcaaatgcagcgattcaag--tgatcctctcgttattgccgcaagtatcattgggatcttgcacttgatattgtggattcttgatcgtcttttcttcaaa---------tgcatttatcgtcgccttaaatac------ggtttgaaaagagggccttctacggaaggagtgcctgagtctatgagggaagagtatcggcaggaacagcagagtgctgtggatgttgacgatggtcattttgtcaacatagagctggagtaa
>H4N2_Avian_KU160966_A/duck/Hubei/S2213/2012|2012.419
atgagtcttctaaccgaggtcgaaacgtacgttctctctatcgtcccatcaggccccctcaaagccgagatcgcgcagagacttgaagatgtttttgcggggaagaacactgatctcgaggctctcatggaatggctaaagacaagaccaatcctgtcacctctgactaaggggattttaggatttgtgttcacgctcaccgtgcccagtgagcgaggactgcagcgtagacgctttgtccagaatgccctgaatggaaatggagatccaaataacatggatagggcagttaaactatacaagaagctgaaaagagagataacattccatggggctaaggaagtcgcactcagttactcaaccggtgcacttgccagctgtatgggcctcatatacaacaggatgggaacggtaaccacagaagtggcttttggcctagtgtgtgccacttgtgagcagattgctgattcacagcataggtctcacaggcagatggtgactactaccaacccactaatcaggcatgagaacagaatggtgctggccagcactacagctaaagctatggagcagatggctggatcgagtgagcaggcagcggaagccatggaggttgctagtcaggctaggcagatggtgcaggcaatgaggacaattgggactcatcctagctccagtgccggtctgaaagatgatcttcttgaaaatttgcaggcctaccagaaacggatgggagtgcaaatgcagcgattcaag--tgatcctctcatcgttgcagcaagtatcattgggatcttgcacttgatattgtggattcttgatcgtcttttcttcaaa---------tgcatttatcgtcgccttaaatac------ggtttgaaaagagggccttctacggaaggagtacctgagtctatgagggaagaatatcggcaggaacagcagagtgctgtggatgttgacgatggtcattttgtcaacatagagctggagtaa
>H3N2_Avian_LC028163_A/duck/Vietnam/LBM559/2013|2013.940
atgagtcttctaaccgaggtcgaaacgtacgttctctctatcgttccgtcaggccccctcaaagccgagatcgcgcagagacttgaagatgtttttgcaggaaagaacactgatctcgaggctctcatggaatggctaaagacaagaccaatcctgtcacctctgactaaggggattttaggatttgtgttcacgctcaccgtgcccagtgagcgaggactgcagcgtagacgctttgttcagaatgcccttaatggaaatggagacccaaacaacatggatagggcagtcaaactgtacaggaaactgaagagggagataacattccatggggctaaagaggttgcactcagttactcaaccggtgcacttgccagttgcatgggtctcatatacaacagaatgggaacggtgaccacagaagtggcttttggcctagtgtgcgccacttgtgagcagattgctgactcacagcatcgatctcacagacagatggtgactaccaccaacccactaatcaggcatgaaaacagaatggtgctggccagcactacagctaaagctatggagcagatggctgggtcaagtgagcaagcagcggaagctatggaagtggctagtcaggctaggcagatggtgcaggcgatgaggacaattgggactcatcccagctccagtgccggtctgaaagatgatcttcttgaaaatttgcaggcctaccagaaacggatgggagtgcaaatgcaacggttcaag--tgatcctctcattattgccgcaagtatcattgggatcttgcacttgatattgtggattcttgatcgtcttttcttcaaa---------tgcatttatcgtcgccttaaatac------ggtttgaaaagagggccttctacggaaggagtgcctgagtctatgagggaagaatatcggcaggaacagcagagtgctgtggatgttgacgatggtcattttgtcaacatagagctggagtaa
>H3N2_Avian_LC053495_A/duck/Quang_Ninh/220/2014|2014.710
atgagtcttctaaccgaggtcgaaacgtacgttctctctatcgttccgtcaggccccctcaaagccgagatcgcgcagagacttgaagatgtttttgcaggaaagaacactgatctcgaggctctcatggaatggctaaagacaagaccaatcctgtcacctctgactaaggggattttaggatttgtgttcacgctcaccgtgcccagtgagcgaggactgcagcgtagacgctttgttcagaatgcccttaatggaaatggagacccaaacaacatggatagggcagtcaaactgtacaggaaactgaagagggagataacattccatggggctaaagaggttgcactcagttactcaaccggtgcacttgccagttgcatgggtctcatatacaacagaatgggaacagtgaccacagaagtggcttttggcctagtgtgcgccacttgtgagcagattgctgactcacagcatcgatctcacagacagatggtgactaccaccaacccactaatcaggcatgaaaacagaatggtgctggccagcactacagctaaagctatggagcagatggctgggtcaagtgagcaagcagcggaagctatggaagtggctagtcaggctaggcagatggtgcaggcgatgaggacaattgggactcatcctagctccagtgccggtgtgaaagatgatcttcttgaaaatttgcaggcctaccagaaacggatgggagtgcaaatgcaacggttcaag--tgatcctctcatcattgccgcaagtatcattgggatcttgcacttgatattgtggattcttgatcgtcttttcttcaaa---------tgcatttatcgtcgccttaaatac------ggtttgaaaagagggccttctacggaaggagtgcctgagtctatgagggaggaatatcggcaggaacagcagagtgctgtggatgttgacgatggtcattttgtcaacatagagctggagtaa
>H3N2_Avian_KM222551_A/chicken/Shanghai/LPM2/2013|2013.619
atgagtcttctaaccgaggtcgaaacgtacgttctctctatcgttccgtcaggccccctcaaagccgagatcgcgcagagacttgaagatgtttttgcagggaagaacactgatctcgaggctctcatggaatggctaaagacaagaccaatcctgtcacctctgactaaggggattttaggatttgtgttcacgctcaccgtgcccagtgagcgaggactgcagcgtagacgctttgttcagaatgctctgaatggaaatggagacccaaacaacatggatagggcagtcaaactgtacagaaaactgaagagggaaataacattccatggggctaaagaggttgcactcagttactcaactggtgcacttgccagttgcatgggtctcatatacaacaggatgggaacagtgaccacagaagttgcttttggcctagtgtgcgccacttgtgagcagattgctgactcacagcatcggtcccacagacagatggtgactaccaccaacccactaatcaggcatgaaaacaggatggtgctggccagcactacagctaaagctatggagcagatggctgggtcaagtgagcaagcagcggaagccatggaagttgctagtcaggctaggcagatggtgcaggcgatgaggacaattgggactcatcctagctccagtgccggtctgaaagatgatcttcttgaaaatttgcaggcctaccagaagcggatgggagtgcaaatgcaacggttcaag--tgatcctctcgttattgccgcaagtatcattgggatcttgcacttgatattgtggattcttgatcgtcttttcttcaaa---------tgcatttatcgtcgccttaaatac------ggtttgaaaagagggccttctacggaaggagtgcctgagtctatgagggaagaatatcggcaggagcagcagagtgcagtagatgttgacgatggtcattttgtcaacatagagctggagtaa
>H11N9_Avian_KU143299_A/wild_bird/Wuhan/CDHN173/2015|2015.038
atgagtcttctaaccgaggtcgaaacgtacgttctctctatcgtcccgtcaggccccctcaaagccgagatcgcgcagagacttgaagatgtctttgcagggaagaacaccgatctcgaggctctcatggaatggctaaagacaagaccaatcctgtcacctctgactaaggggattttaggatttgtgttcacgctcaccgtgcccagtgagcgaggactgcagcgtagacgctttgtccaaaatgccctaaatggaaatggagacccaaacaacatggacagggcagtcaaactgtacaggaaactgaagagagagataacattccatggggctaaagaagttgcactcagttactcaaccggtgcacttgccagttgtatgggtctcatatacaacagaatggggacggtgaccacagaagtggcgtttggcctagtgtgtgccacctgtgagcagattgctgattcacagcatcggtctcacagacagatggtaactaccaccaacccactaatcaggcatgaaaacagaatggtgctggccagcactacggctaaggctatggagcagatggctgggtcgagtgagcaggcagcggaagcaatggaggttgccagtcaggctaggcagatggtgcaggcgatgaggaccattggaactcaccctagctccagtgccggtctgaaagatgatcttcttgaaaatttgcaggcctaccagaaacggatgggagtgcaaatgcagcgattcaag--tgatcctctcgttattgccgcaagcatcattgggatcttgcacttgatattgtggattcttgatcgtcttttcttcaaa---------tgcatttatcgtcgccttaaatac------ggtttgaaaagagggccttctacggaaggagtgcctgagtctatgagggaagagtatcggcaggaacagcagagtgctgtggatgttgacgatggtcattttgtcaacatagagctggagtaa
>H11N9_Avian_KU143298_A/wild_bird/Wuhan/CDHN22/2015|2015.038
atgagtcttctaaccgaggtcgaaacgtacgttctctctatcgtcccgtcaggccccctcaaagccgagatcgcgcagagacttgaagatgtctttgcagggaagaacaccgatctcgaggctctcatggaatggctaaagacaagaccaatcctgtcacctctgactaaggggattttaggatttgtgttcacgctcaccgtgcccagtgagcgaggactgcagcgtagacgctttgtccaaaatgccctaaatggaaatggagacccaaacaacatggacagggcagtcaaactgtacaggaaactgaagagagagataacattccatggggctaaagaagttgcactcagttactcaaccggtgcacttgccagttgtatgggtctcatatacaacagaatggggacggtgaccacagaagtggcgtttggcctagtgtgtgccacctgtgagcagattgctgattcacagcatcggtctcacagacagatggtaactaccaccaacccactaatcaggcatgaaaacagaatggtgctggccagcactacggctaaggctatggagcagatggctgggtcgagtgagcaggcagcggaagcaatggaggttgccagtcaggctaggcagatggtgcaggcgatgaggaccattggaactcaccctagctccagtgccggtctgaaagatgatcttcttgaaaatttgcaggcctaccagaaacggatgggagtgcaaatgcagcgattcaag--tgatcctctcgttattgccgcaagcatcattgggatcttgcacttgatattgtggattcttgatcgtcttttcttcaaa---------tgcatttatcgtcgccttaaatac------ggtttgaaaagagggccttctacggaaggagtgcctgagtctatgagggaagagtatcggcaggaacagcagagtgctgtggatgttgacgatggtcattttgtcaacatagagctggagtaa
>H1N1_Avian_KU143294_A/wild_bird/Wuhan/WHHN16/2014|2014.953
atgagtcttctaaccgaggtcgaaacgtacgttctctctatcgtcccgtcaggccccctcaaagccgagatcgcgcagagacttgaagatgtctttgcagggaaaaacacagatctcgaggctctcatggaatggctaaagacaagaccaatcctgtcacctctgactaaggggattttagggtttgtgttcacgctcaccgtgcccagtgagcgaggactgcagcgtagacgctttgtccaaaatgccctaaatgggaatggagacccaaataacatggacagggcagtcaaactgtacaggaagttgaaaagagagataacattccatggggctaaggaagttgcactcagctactcaaccggtgcacttgccagctgcatgggtctcatatacaacaggatgggaacggtgaccacagaagtggcctttggcctagtgtgtgccacttgtgaacagattgctgattcacagcatcggtctcacagacagatggtaactaccaccaacccactaatcaggcatgaaaacagaatggtgctagccagcactacggctaaggctatggagcagatggctgggtcgagtgagcaggcagcggaagccatggaggttgctagtcaggctaggcagatggtgcaggcgatgaggaccattgggactcaccctagctccagtgccggtctgaaagatgatcttcttgaaaatttgcaggcctaccagaaacggatgggagtgcaaatgcagcgattcaag--tgatcctctcgttattgccgcaagtatcattgggatcttgcacttgatattgtggattcttgatcgtcttttcttcaaa---------tgcatttatcgtcgccttaaatac------ggtttgaaaagagggccttctacggaaggagtgcctgagtctatgagggaagagtatcggcaggagcagcagagtgctgtggatgttgacgatggtcattttgtcaacatagagctggagtaa
>H5N2_Avian_KY765301_A/ostrich/South_Africa/325863/2015|2015.496
atgagtcttctaaccgaggtcgaaacgtacgttctctctatcgtaccgtcaggccccctcaaagccgaaatcgcgcagagacttgaagatgtctttgcagggaaaaacaccgatctcgaggctctcatggaatggttaaagacaagaccaatcctgtcacctctgactaaggggattttagggtttgtgttcacgctcaccgtgcccagtgagcgaggactgcagcgtagacgctttgtccaaaatgccctaaatggaaatggagacccaaacaacatggacagggcagtcaagctgtacaggaaactgaagagagagataacattccacggggctaaagaagttgcactcagttactcaaccggtgctcttgccagttgtatgggtctcatatacaacaggatggggacggtgaccacagaagtagcgtttggcctagtgtgtgccacctgcgagcagatcgctgattcacagcatcggtctcacagacagatggtaaccaccaccaacccactaatcaggcatgaaaacagaatggtgctggccagcactacggctaaggctatggagcagatggctgggtcgagtgagcaagcagcggaagccatggaggttgctagtcaggctaggcagatggtgcaggcgatgaggaccattggaactcaccctagctccagtgccggtctgaaagatgatcttcttgaaaatttgcaggcctaccagaaacggatgggagtgcaaatgcagcgattcaag--tgatcctctcgttattgccgcaagtatcattgggatcttgcacttggtattgtggattcttgatcgtcttttcttcaaa---------tgcatttatcgtcgtcttaaatac------ggtttgaaaagagggccttctacggaaggagtgcctgagtctatgagggaagagtatcggcaggaacagcagagtgctgtggatgttgacgatggtcattttgtcaacatagagctggagtaa
>H10N2_Avian_LC121287_A/duck/Mongolia/141/2015|2015.660
atgagtcttctaaccgaggtcgaaacgtacgttctctctatcgttccgtcaggccccctcaaagccgagatcgcgcagagacttgaagatgtctttgcagggaagaacactgatctcgaggctctcatggaatggctaaagacaagaccaatcctgtcacctctgactaaggggattttagggtttgtgttcacgctcaccgtgcccagtgagcgaggactgcagcgtagacgctttgtccagaatgccctaaatggaaatggagacccaaacaacatggatagggcagtcaaattgtacaggaaactgaaaagagagataacattccatggggctaaagaggttgcactcagttactcaaccggtgcacttgccagttgcatgggtctcatatacaataggatgggaacagtgaccacagaagtggcttttggcctagtgtgtgccacttgtgagcagattgctgactcacagcaccggtctcacagacagatggtgactaccaccaatccactaatcaggcatgaaaacaggatggtgctggccagcactacagctaaagctatggagcagatggctgggtcaagtgagcaagcagctgaagccatggaggttgctagtcaggctaggcagatggtgcaggcgatgaggacaatcgggactcatcctagctccagtgccggtctgaaagatgatcttcttgaaaatttgcaggcctaccagaaacggatgggagtgcaaatgcagcgattcaag--tgatcctctcgttattgccgcaagtatcattgggatcttgcacttgatattgtggattcttgatcgtctcttcttcaaa---------tgcatttatcgtcgccttaaatac------ggtttgaaaagagggccttctacggaaggagtgcctgagtctatgagggaagagtatcggcaggaacagcagagtgctgtggatgttgacgatggtcattttgtcaacatagagctggagtaa
>H10N2_Avian_LC108123_A/duck/Mongolia/66/2015|2015.660
atgagtcttctaaccgaggtcgaaacgtacgttctctctatcgttccgtcaggccccctcaaagccgagatcgcgcagagacttgaagatgtctttgcagggaagaacactgatctcgaggctctcatggaatggctaaagacaagaccaatcctgtcacctctgactaaggggattttagggtttgtgttcacgctcaccgtgcccagtgagcgaggactgcagcgtagacgctttgtccagaatgccctaaatggaaatggagacccaaacaacatggatagggcagtcaaattgtacaggaaactgaaaagagagataacattccatggggctaaagaggttgcactcagttactcaaccggtgcacttgccagttgcatgggtctcatatacaataggatgggaacagtgaccacagaagtggcttttggcctagtgtgtgccacttgtgagcagattgctgactcacagcaccggtctcacagacagatggtgactaccaccaatccactaatcaggcatgaaaacaggatggtgctggccagcactacagctaaagctatggagcagatggctgggtcaagtgagcaagcagctgaagccatggaggttgctagtcaggctaggcagatggtgcaggcgatgaggacaatcgggactcatcctagctccagtgccggtctgaaagatgatcttcttgaaaatttgcaggcctaccagaaacggatgggagtgcaaatgcagcgattcaag--tgatcctctcgttattgccgcaagtatcattgggatcttgcacttgatattgtggattcttgatcgtctcttcttcaaa---------tgcatttatcgtcgccttaaatac------ggtttgaaaagagggccttctacggaaggagtgcctgagtctatgagggaagagtatcggcaggaacagcagagtgctgtggatgttgacgatggtcattttgtcaacatagagctggagtaa
>H9N2_Avian_KY415660_A/chicken/Hubei/ZYSJF15/2016|2016.063
atgagtcttctaaccgaggtcgaaacgtacgttctctctatcatcccatcaggccccctcaaagccgagatcgcgcagagacttgaggatgtgtttgcagggaagaacgcagatctcgaggctctcatggagtggataaagacaagaccaatcctgtcacctctgactaaggggattttagggtttgtgttcacgctcaccgtgcccagtgagcgaggactgcagcgtagacgttttgtccaaaacgccctaaatgggaatggagacccaaacaacatggacaaggcagttaaattatacaagaaactgaagagggaaatgacatttcatggagcaaaggaagttgcactcagttactcaactggtgcgcttgccagctgcatgggtctcatatacaacaggatggggacagtaacagcagaaggggctcttggactggtatgtgccacttgtgagcagattgctgacgcacaacatcggtcccacaggcagatggcaactactaccaacccactaattagacatgagaatagaatggtactagccagcactacagctaaggctatggagcagatggctggatcaagtgagcaggcagcagaagccatggaagtcgcaagtcaggctaggcaaatggtgcaggctatgagaacagtcgggactcaccctaactctagtacaggtctaaaggatgatcttattgaaaatttgcaggcttaccaaaaccggatgggagtgcaactgcagcggttcaag--tgatcctctcgttgttgcagctaacattattgggatattgcacttgatattgtggattcttgatcgtcttttcttcaaa---------tgcatttatcgtcgctttaaatac------ggtttgaaaagagggccttctacggaaggaatgcctgagtctatgagggaagaataccggcaggagcagcagaatgctgtggatgttgacgatggtcattttgtcaacatagagctggagtaa
>H6N2_Avian_KY415654_A/duck/Hubei/ZYSYG7/2015|2015.888
atgagtcttctaaccgaggtcgaaacgtacgttctctctatcgttccgtcaggccccctcaaagccgagatcgcgcagagacttgaagatgtttttgcagggaagaacactgatctcgaggctctcatggaatggctaaagacaagaccaatcctgtcacctctgactaaggggattttaggatttgtgttcacgctcaccgtgcccagtgagcgaggactgcagcgtagacgctttgtccagaatgccctgaatggaaatggagacccaaacaacatggatagggcagtcaaactgtacaggaaactaaagagggaaataacattccatggggctaaagaggttgcactcagttactcaaccggtgcacttgccagttgcatgggtctcatatacaacagaatgggaacagtgaccacagaagtggctttcggcctagtgtgcgccacttgtgagcagattgctgactcacagcatcggtctcacagacagatggtgactaccaccaacccactaatcaggcatgaaaacagaatggtgctggccagcactacggctaaggctatggagcagatggctgggtcgagtgagcaagcagcggaagccatggagattgctagtcaggctaggcagatggtgcaggcaatgaggaccattgggactcaccctagctccagtgccggtctgaaagacgatcttcttgaaaatttgcaggcctaccagaaacggatgggagtgcagatgcagcgattcaag--tgatcctcttgttattgccgcaagtatcattgggatcttgcacttgatattgtggattcttgatcgtcttttcttcaaa---------tgcatttatcgtcgccttaaatac------ggtttgaaaagagggccttctacggaaggagtgcctgagtctatgagggaagagtatcggcaggaacagcagagtgctgtggatgttgacgatggtcattttgtcaacatagagctggagtaa
>H3N8_Avian_MG042211_A/duck/Bangladesh/30828/2016|2016.737
atgagtcttctaaccgaagtcgaaacgtacgttctctctatcgttccgtcaggccccctcaaagccgagatcgcgcagagacttgaagatgtctttgcagggaagaacactgatctcgaggctctcatggaatggctaaagacaagaccaatcctgtcacctctgactaaggggatcttagggtttgtgtttacgctcaccgtgcccagtgagcgaggactgcagcgtagacgctttgtccagaatgccctaaatggaaatggagacccaaacaacatggatagggcagtcaaactatacaggaagttgaaaagagagataacattccatggggctaaagaagttgcactcagctactcaaccggtgcacttgccagttgcatgggtctcatatacaacaggatgggaacggtgaccacagaagtggcttttggcctagtgtgtgccacatgtgagcagattgctgactcacagcaccggtctcacagacagatggtgactaccaccaatccactaatcaggcatgaaaacaggatggtgctggccagcactacagctaaagctatggagcagatggctgggtcaagtgagcaagcagctgaagccatggaggttgctagtcaagctaggcagatggtgcaggcgatgaggacaatcgggactcatcctagctccagtgccggtctgaaagatgatcttctcgaaaatttgcaggcctaccagaaacggatgggagtgcaaatgcagcgattcaag--tgatcctcttgttattgccgcaagtatcattgggatcttgcacttgatattgtggattcttgatcgtcttttcttcaaa---------tgcatttatcgtcgccttaaatac------ggtttgaaaagagggccttctacggaaggagtgcctgagtctatgagggaagagtatcggcaggaacagcagagtgctgtggatgttgacgatggtcattttgtcaacatagagctggagtaa
>H7N9_Avian_MF630448_A/duck/Guangxi/SDY129/2014|2014.808
atgagtcttcttaccgaggtcgaaacgtacgttctctctatcgttccgtcaggccccctcaaagccgagatcgcgcagagacttgaagatgtttttgcagggaagaacactgatctcgaggctctcatggaatggctaaagacaagaccaatcctgtcacctctgactaaggggattttaggatttgtgttcacgctcaccgtgcccagtgagcgaggactgcagcgtagacgctttgttcagaatgcccttaatggaaatggagacccaaacaacatggatagggcagtcaagctgtacaggaaactgaagagggagataacattccatggggctaaagaggttgcactcagttactcaaccggcgcacttgccagttgcatgggtctcatatacaacagaatgggaacggtgaccacagaagtggcttttggcctagtgtgcgccacttgtgagcagattgctgactcacagcatcggtctcacagacagatggtgaccaccaccaatccactaatcaggcatgaaaacagaatggtgctagccagcactacagctaaagctatggagcagatggctgggtcaagtgagcaagcagcggaggctatggaagttgctagtcaggctaggcagatggtgcaggcgatgaggacaattgggactcatcctagctccagtgccggtctgaaagatgatcttcttgaaaatttgcaggcctaccagaaacggatgggagtgcaaatgcaacggttcaag--tgatcctctcgttattgcagcaagtatcattgggatcttgcacttgatattgtggattcttgatcgtcttttcttcaaa---------tgcatttatcgtcgccttaaatac------ggtttgaaaagagggccttctacggaaggagtgcctgagtctatgagggaagaatatcggcaggaacagcagagtgctgtggatgttgacgatggtcattttgtcaacatagagctggagtaa
>H7N9_Avian_MF630440_A/duck/Fujian/S4170/2014|2014.841
atgagtcttctaaccgaggtcgaaacgtacgttctctctattgtcccgtcaggccccctcaaagccgagatcgcgcagagacttgaagatgtctttgcagggaagaacaccgatctcgaggctctcatggaatggctaaagacaagaccaatcctgtcacctctgactaaggggattttaggatttgtgttcacgctcaccgtgcccagtgagcgaggactgcagcgtagacgctttgttcaaaatgccctaaatggaaatggagacccaaacaacatggacagggcagtcaaactgtacaggaaattgaagagagaaataacattccatggggctaaagaagttgcactcagttactcaaccggtgcacttgccagttgtatgggtctcatatacaacaggatggggacggtggccacagaagtggcgtttggcctggtgtgtgccacttgtgagcaaattgctgattcacagcatcggtctcacagacagatggtaactaccaccaacccactaatcaggcatgaaaacagaatggtgctggccagcactacggctaaggctatggagcagatggctgggtcgagtgagcaggcagcggaagccatggaggttgccagtcaggccaggcagatggtgcaggcgatgaggaccattggaactcaccctagctccagtgccggtctgaaagatgatcttcttgaaaatttgcaggcctaccagaaacggatgggagtgcaaatgcagcgattcaag--tgatcctctcgttattgccgcaagtatcattgggatcttgcacttgatattgtggattcttgatcgtcttttcttcaaa---------tgcatttatcgtcgccttaaatac------ggtttgaaaagagggccttctacggaaggagtgcctgagtctatgagggaagagtatcggcaggaacagcagagtgctgtggatgttgacgatggtcattttgtcaacatagagctggagtaa
>H11N9_Avian_KF259259_A/duck/Jiangxi/22537/2012|2012.500
atgagtcttctaaccgaggtcgaaacgtacgttctctctatcgtcccgtcaggccccctcaaagccgagatcgcgcagagacttgaagatgtctttgcagggaagaacactgatctcgaggctctcatggaatggctaaagacaagaccaatcctgtcacctctgactaaggggattttaggatttgtgttcacgctcaccgtgcccagtgagcgaggactgcagcgtagacgctttgtccagaatgccctaaatggaaatggagacccaaacaacatggatagggcagtcaaactgtacaggaagctgaaaagagagataacattccatggggctaaagaggttgcactcagttactcaaccggtgcacttgccagttgcatgggtctcatatacaacaggatgggaacagtgaccacagaagtggcttttggcctagtgtgtgccacttgtgagcagattgctgactcacagcaccgatctcacagacagatggtgactaccaccaatccactaatcaggcatgaaaacaggatggtgctggccagcactacagctaaagctatggagcagatggctgggtcaagtgagcaagcagctgaagccatggaggttgctagtcaggctaggcagatggtgcaggcgatgaggacaatcgggactcatcctagctccagtgccggtctgaaagatgatcttcttgaaaatttgcaggcctaccagaaacggatgggagtgcaaatgcagcgattcaag--tgatcctctcgttattgccgcaagtatcattgggatcttgcacttgatattgtggattcttgatcgtcttttcttcaaa---------tgcatttatcgtcgccttaaatac------ggtttgaaaagagggccttctacggaaggagtgcctgagtctatgagggaagagtatcggcaggaacagcagagtgctgtggatgttgacgatggtcattttgtcaacatagagctggagtaa
>H4N2_Avian_KU161022_A/duck/Jiangxi/S21055/2012|2012.425
atgagtcttctaaccgaggtcgaaacgtacgttctctctatcgttccgtcaggccccctcaaagccgagatcgcgcagagacttgaagatgtctttgcagggaagaacactgatctcgaggctctcatggaatggctaaagacaagaccaatcctgtcacctctgactaaggggattttagggtttgtgttcacgctcaccgtgcccagtgagcgaggactgcagcgtagacgctttgtccagaatgccctaaatggaaatggagacccaaacaacatggatagggcagtcaaactgtacaagaagctgaaaagagagataacattccatggggctaaagaggttgcactcagttactcaaccggtgcacttgccagttgcatgggtctcatatacaacaggatgggaacggtgaccacagaagtggcttttggcctagtgtgtgccacttgtgagcagattgctgactcacagcaccggtctcacagacagatggtgactaccaccaatccactaatcaggcatgaaaacaggatggtgctggccagcactacagctaaagctatggagcagatggctgggtcaagtgagcaagcagctgaagccatggaggttgctagtcaggctaggcagatggtgcaggcaatgaggacaatcgggactcatcctagctccagtgccggtctgaaagatgatcttcttgaaaatttgcaggcctaccagaaacggatgggagtgcaaatgcagcgattcaag--tgatcctctcgttattgccgcaagtatcattgggatcttgcacttgatattgtggattcttgatcgtcttttcttcaaa---------tgcatttatcgtcgccttaaatac------ggtttgaaaagagggccttctacggaaggagtgcctgagtctatgagggaagagtatcggcaggaacagcagagtgctgtggatgttgacgatggtcattttgtcaacatagagctggagtaa
>H7N7_Avian_KM593189_A/chicken/Jiangxi/C25/2014|2014.123
atgagtcttctaaccgaggtcgaaacgtacgttctctctatcgtcccgtcaggccccctcaaagccgagatcgcgcagagacttgaagatgtctttgcagggaagaacaccgatctcgaggctctcatggaatggctaaagacaagaccaatcctgtcacctctgactaaggggattttagggtttgtgttcacgctcaccgtgcccagtgagcgaggactgcagcgtagacgcttcgtccaaaatgccctaaatgggaatggagacccaaacaacatggacagggcagtcaaactgtacaggaaattgaaaagagaaataacattccatggggctaaggaagttgcactcagctactcaaccggtgcacttgccagttgtatgggtcttatatacaacaggatgggaacagtgaccacagaagtggcttttggcctagtgtgtgccacctgtgagcagattgctgattcacagcatcggtcccacaggcaaatggtaactaccaccaacccactaatcaggcatgaaaacaggatggtgctagccagcactacagctaaggctatggagcagatggctgggtcgagtgagcaggcagcggaagccatggaggttgctagtcaggctaggcagatggtgcaggcgatgaggacaattggaactcaccctagctccagtgccggtctgaaagatgatcttcttgaaaatttgcaggcctaccagaaacggatgggagtgcaaatgcagcgattcaag--tgatcctctcgttattgccgcaagtatcattgggatcttgcacttgatattgtggattcttgatcgtcttttcttcaaa---------tgtatttatcgtcgctttaaatac------ggtttgaaaagagggtcttctacggaaggagtgcctgagtctatgagggaagagtatcggcaggaacagcagagtgctgtggatgttgacgatggtcattttgtcaacatagagctggagtaa
>H5N8_Avian_LC053463_A/duck/Quang_Ninh/19c511/2013|2013.271
atgagtcttctaaccgaggtcgaaacgtacgttctctctatcgtcccatcaggccccctcaaagccgagatcgcgcagagacttgaggatgtttttgcagggaagaacaccgatctcgaggctctcatggaatggctaaagacaagaccaatcctgtcacctctgactaaggggattttagggtttgtgttcacgctcaccgtgcccagtgagcgaggactgcagcgtagacgctttgtccaaaatgccctaaatgggaatggagacccaaacaacatggacagggcagtcaaactgtaccggaagctgaagagagagataacattccatggggctaaggaagttgcactcagctactcaactggtgcacttgccagctgtatgggtctcatatacaacaggatgggaacagtgaccacagaagtagcttttggcctagtgtgtgccacctgtgagcagattgctgattcacagcatcggtcccaccggcagatggtgactaccaccaacccactaatcaggcatgaaaatagaatggtgttggccagcaccacagctaaggctatggagcagatggctgggtcaagtgagcaggcagcggaggccatggaggttgctagtcaggctaggcagatggtgcaagcgatgaggacaattgggactcaccctagctccagtgccggtctgaaagatgatcttcttgaaaatttgcaggcctaccagaaacggatgggagtgcaaatgcagcgattcaag--tgatcctctcgttattgccgcaagtatcattgggatcttgcacttgatattgtggattcttgatcgtcttttcttcaaa---------tgtatttatcgtcgctttaaatac------ggtttgaaaagaggcccttctacggaaggagtgcctgagtctatgagggaagagtatcggcaggagcagcagagtgctgtggatgttgacgatggtcattttgtcaacatagagctggaataa
>H10N7_Avian_LC121383_A/duck/Mongolia/499/2015|2015.663
atgagtcttctaaccgaggtcgaaacgtacgttctctctatcgtcccgtcaggccccctcaaagccgagatcgcgcagagacttgaagatgtctttgcagggaagaacaccgatcttgaggctctcatggaatggctaaagacaagaccaatcctgtcacctctgactaaggggattttagggtttgtgttcacgctcaccgtgcccagtgagcgaggactgcagcgtagacgctttgtccaaaatgctctaaatggaaatggagacccaaacaacatggacagggcagtcaagctgtacaggaaattgaagagagagataacattccatggggctaaagaagttgcactcagttactcaaccggtgcacttgccagttgtatgggtctcatatacaacaggatggggacggtgaccacagaagtggcgtttggcctagtgtgtgccacctgtgagcagattgctgattcacagcatcggtctcacagacagatggtaactaccaccaatccactaatcaggcatgaaaacagaatggtgctggccagcactacagctaaggctatggagcagatggctgggtcgagtgagcaggcagcggaagccatggaggttgctagtcaggctaggcagatggtgcaggcgatgaggaccattggaactcaccctagctccagtgccggtctaaaagatgatcttcttgaaaatttgcaggcctaccagaaacggatgggagtgcaaatgcagcgattcaag--tgatcctctcgttattgccgcaagtatcattgggatcttgcacttgatattgtggattcttgatcgtcttttcttcaaa---------tgcatttatcgtcgccttaaatac------ggtttgaaaagagggccttctacggaaggagtgcctgagtctatgagggaagagtatcggcaggaacagcagagtgctgtggatgttgacgatggtcattttgtcaacatagagctggagtaa
>H10N7_Avian_LC121423_A/duck/Mongolia/626/2015|2015.663
atgagtcttctaaccgaggtcgaaacgtacgttctctctatcgtcccgtcaggccccctcaaagccgagatcgcgcagagacttgaagatgtctttgcagggaagaacaccgatcttgaggctctcatggaatggctaaagacaagaccaatcctgtcacctctgactaaggggattttagggtttgtgttcacgctcaccgtgcccagtgagcgaggactgcagcgtagacgctttgtccaaaatgctctaaatggaaatggagacccaaacaacatggacagggcagtcaagctgtacaggaaattgaagagagagataacattccatggggctaaagaagttgcactcagttactcaaccggtgcacttgccagttgtatgggtctcatatacaacaggatggggacggtgaccacagaagtggcgtttggcctagtgtgtgccacctgtgagcagattgctgattcacagcatcggtctcacagacagatggtaactaccaccaatccactaatcaggcatgaaaacagaatggtgctggccagcactacagctaaggctatggagcagatggctgggtcgagtgagcaggcagcggaagccatggaggttgctagtcaggctaggcagatggtgcaggcgatgaggaccattggaactcaccctagctccagtgccggtctaaaagatgatcttcttgaaaatttgcaggcctaccagaaacggatgggagtgcaaatgcagcgattcaag--tgatcctctcgttattgccgcaagtatcattgggatcttgcacttgatattgtggattcttgatcgtcttttcttcaaa---------tgcatttatcgtcgccttaaatac------ggtttgaaaagagggccttctacggaaggagtgcctgagtctatgagggaagagtatcggcaggaacagcagagtgctgtggatgttgacgatggtcattttgtcaacatagagctggagtaa
>H6N6_Avian_KY415681_A/duck/Ganzhou/GZ148/2016|2016.071
atgagtcttctgaccgaggtcgaaacgtacgttctctctatcataccgtcaggccccctcaaagccgagatcgcacagagacttgaagatgtatttgcagggaagaacacagatcttgaggctctcatggaatggctaaagacaagaccaatcctgtcacctctgactaaggggatgttaggatttgtgtttacgctcaccgtgcccagtgagcgaggactgcagcgtagacggtttgtccaaaatgccctaaacgggaatggagacccaaataacatggatagggcagtcaaactgtacaggaagctgaagagagaaataacattccatggagccaaagaggttgcactcagctactcaaccggtgcactcgccagttgcatgggtctgatatacaacagaatggggacagtgactacagaggtagccttcggcctggtgtgtgccacatgcgagcagattgctgactcacagcatcggtctcacagacagatggtggcaaccaccaacccactaatcaggcatgagaacagaatggtgatggccagcaccacagctaaggctatggagcagatggctggatctagtgagcaggcagcagaagctatggaagttgctagtcaggccaggcagatggtgcaggcaatgagggcaattgggactcatcctagcaccagtgccggtctgaaagatgatcttcttgaaaatttgcaggcctaccagaaacggatgggagtgcaaatgcagcgattcaag--tgatcctctcattattgcagcaagtatcattgggatcttgcacttgatattgtggattcttgatcgtctttttttcaaa---------tgcatttatcgtcgttttaaatac------gggttgaaaagagggccttctaccgaaggagtgcctgagtccatgagggaagaatatcgacaggaacagcagagtgctgtggatgttgacaacggtcagtttgtcaacatggagccagagtaa
>H5N2_Avian_KT327406_A/thrush/Taiwan/A234/2015|2015.044
atgagtcttctaaccgaggtcgaaacgtacgttctctctatcatcccgtcaggccccctcaaagccgagatcgcgcagagacttgaagatgtctttgcagggaaaaacaccgatctcgaggctctcatggagtggctaaagacaagaccaatcctgtcacctctgactaaagggattttgggatttgtgttcacgctcaccgtgcccagtgagcgaggactgcagcgtagacgcttcgtccagaatgccctaaatggaaatggggatccaaataatatggataaggcagttaagctatataagaagctgaaaagagagataacattccatggggctaaggaggtcgcacttagctactcaaccggtgcacttgccagctgcatgggtctcatatacaacaggatgggaacggtgactacagaagtggcttttggcctagtgtgtgccacttgtgagcagattgcagattcacagcatcggtcccacagacagatggcaaccatcaccaacccattaatcagacatgagaacagaatggtgctggccagcactacagctaaggccatggagcagatggcaggatcaagcgagcaggcatcagaagccatggaggttgctaatcaggccaggcagatggtacaggcaatgaggacaattgggactcatcctaattctagtgctggtctgagagataatcttcttgaaaatttgcaggcctaccagaaccgaatgggagtgcagatgcagcgattcaag--tgatcctcttgttgttgccgcaaatatcattgggatcctgcacttgatattgtggatccttgatcgtcttttcttcaaa---------tgcatttatcgtcgccttaaatac------ggtttgaaaatagggccttctacggaaggggtacctgagtctatgagggaagagtaccggcaggaacagcagagtgctgtggatgttgacgatggtcattttgtcaacatagaattggagtaa
>H5N2_Avian_KT327398_A/night_heron/Taiwan/A289/2015|2015.049
atgagtcttctaaccgaggtcgaaacgtacgttctctctatcatcccgtcaggccccctcaaagccgagatcgcgcagagacttgaagatgtctttgcagggaaaaacaccgatctcgaggctctcatggagtggctaaagacaagaccaatcctgtcacctctgactaaagggattttgggatttgtgttcacgctcaccgtgcccagtgagcgaggactgcagcgtagacgcttcgtccagaatgccctaaatggaaatggggatccaaataatatggataaggcagttaagctatataagaagctgaaaagagagataacattccatggggctaaggaggtcgcacttagctactcaaccggtgcacttgccagctgcatgggtctcatatacaacaggatgggaacggtgactacagaagtggcttttggcctagtgtgtgccacttgtgagcagattgcagattcacagcatcggtcccacagacagatggcaaccatcaccaacccattaatcagacatgagaacagaatggtgctggccagcactacagctaaggccatggagcagatggcaggatcaagcgagcaggcatcagaagccatggaggttgctaatcaggccaggcagatggtacaggcaatgaggacaattgggactcatcctaattctagtgctggtctgagagataatcttcttgaaaatttgcaggcctaccagaaccgaatgggagtgcagatgcagcgattcaag--tgatcctcttgttgttgccgcaaatatcattgggatcctgcacttgatattgtggatccttgatcgtcttttcttcaaa---------tgcatttatcgtcgccttaaatac------ggtttgaaaatagggccttctacggaaggggtacctgagtctatgagggaagagtaccggcaggaacagcagagtgctgtggatgttgacgatggtcattttgtcaacatagaattggagtaa
>H5N2_Avian_KT327383_A/goose/Taiwan/01004/2015|2015.022
atgagtcttctaaccgaggtcgaaacgtacgttctctctatcatcccgtcaggccccctcaaagccgagatcgcgcagagacttgaagatgtctttgcagggaaaaacaccgatctcgaggctctcatggagtggctaaagacaagaccaatcctgtcacctctgactaaagggattttgggatttgtgttcacgctcaccgtgcccagtgagcgaggactgcagcgtagacgcttcgtccagaatgccctaaatggaaatggggatccaaataatatggataaggcagttaagctatataagaagctgaaaagagagataacattccatggggctaaggaggtcgcacttagctactcaaccggtgcacttgccagctgcatgggtctcatatacaacaggatgggaacggtgactacagaagtggcttttggcctagtgtgtgccacttgtgagcagattgcagattcacagcatcggtcccacagacagatggcaaccatcaccaacccattaatcagacatgagaacagaatggtgctggccagcactacagctaaggccatggagcagatggcaggatcaagcgagcaggcatcagaagccatggaggttgctaaacaggccaggcagatggtacaggcaatgaggacaattgggactcatcctaattctagtgctggtctgagagataatcttcttgaaaatttgcaggcctaccagaaccgaatgggagtgcagatgcagcgattcaag--tgatcctcttgttgttgccgcaaatatcattgggatcctgcacttgatattgtggatccttgatcgtcttttcttcaaa---------tgcatttatcgtcgccttaaatac------ggtttgaaaatagggccttctacggaaggggtacctgagtctatgagggaagagtaccggcaggaacagcagagtgctgtggatgttgacgatggtcattttgtcaacatagaattggagtaa
>H5N2_Avian_KU646888_A/goose/Taiwan/01031/2015|2015.030
atgagtcttctaaccgaggtcgaaacgtacgttctctctatcatcccgtcaggccccctcaaagccgagatcgcgcagagacttgaagatgtctttgcagggaaaaacaccgatctcgaggctctcatggagtggctaaagacaagaccaatcctgtcacctctgactaaagggattttgggatttgtgttcacgctcaccgtgcccagtgagcgaggactgcagcgtagacgcttcgtccagaatgccctaaatggaaatggggatccaaataatatggataaggcagttaagctatataagaagctgaaaagagagataacattccatgaggctaaggaggtcgcacttagctactcaaccggtgcacttgccagctgcatgggtctcatatacaacaggatgggaacggtgactacagaagtggcttttggcctagtgtgtgccacttgtgagcagattgcagattcacagcatcggtcccacagacagatggcaaccatcaccaacccattaatcagacatgagaacagaatggtgctggccagcactacagctaaggccatggagcagatggcaggatcaagcgagcaggcatcagaagccatggaggttgctaatcaggccaggcagatggtacaggcaatgaggacaattgggactcatcctaattctagtgctggtctgagagataatcttcttgaaaatttgcaggcctaccagaaccgaatgggagtgcagatgcagcgattcaag--tgatcctcttgttgttgccgcaaatatcattgggatcctgcacttgatattgtggatccttgatcgtcttttcttcaaa---------tgcatttatcgtcgccttaaatac------ggtttgaaaatagggccttctacggaaggggtacctgagtctatgagggaagagtaccggcaggaacagcagagtgctgtggatgttgacgatggtcattttgtcaacatagaattggagtaa
>H7N7_Avian_KP414902_A/chicken/Jiangxi/10784/2014|2014.132
atgagtcttctaaccgaggtcgaaacgtacgttctctctatcgttccgtcaggccccctcaaagccgagatcgcgcagagacttgaagatgtctttgcagggaagaacacagatctcgaggctctcatggaatggctaaagacaagaccaatcctgtcacctctgactaaggggattttggggtttgtgttcacgctcaccgtgcccagtgagcgaggactgcagcgtagacgctttgtccaaaatgcactaaatggaaatggagacccaaacaacatggacagggcagtcaaactatacagaaaactgaaaagagagataacatttcatggggctaaggaggttgcacttagctactcaaccggtgcacttgccagttgtatgggtctcatatacaacagaatggggacagtaaccacagaagtggcttttggcctagtgtgtgccacttgtgaacagattgctgactcacaacaccggtctcacagacagatggtaactactaccaacccactaatcaggcatgagaacagaatggtactggccagtaccacggctaaggccatggagcagatggctgggtcgagtgaacaggcagcggaggccatggaggttgctagtcaggctaggcagatggtgcaggcaatgaggacaattgggactcatcctagctccagtgctggtctgaaagatgatcttcttgaaaatttgcaggcctaccagaaacggatgggagtgcaaatgcagcgattcaag--tgatcctctcgttattgccgcaagtatcattgggatcttgcacttgatattatggattcttgatcgtcttttcttcaaa---------tgtatttatcgtcgccttaaatac------ggtttgaaaagagggccttctacggaaggagtgcctgagtctatgagggaagaatatcggcaggagcagcagagtgctgtggatgttgacgatggtcattttgtcaacatagagctggagtaa
>H10N3_Avian_LC121391_A/duck/Mongolia/518/2015|2015.663
atgagtcttctaaccgaggtcgaaacgtacgttctctctatcgttccgtcaggccccctcaaagccgagatcgcgcagagacttgaagatgtctttgcagggaagaacactgatctcgaggccctcatggaatggctaaagacaagaccaatcctgtcacctctgactaaggggattttagggtttgtgttcacgctcaccgtgcccagtgagcgaggactgcagcgtagacgctttgttcagaatgccctaaatggaaatggggacccaaacaacatggatagggcagtcaaactgtacaggaagctgaaaagagaaataacattccatggggctaaagaggttgcactcagttactcaaccggtgcacttgccagttgcatgggtctcatatacaacaggatgggaacggtgaccacagaagtggcttttggcctagtgtgtgccacttgtgagcagattgctgactcgcagcatcggtctcacagacagatggtgactaccaccaatccactaatcaggcatgaaaacaggatggtgctggccagcactacagctaaagcaatggagcagatggctggatcaagtgagcaagcagctgaagccatggaggtcgctagtcaggctaggcagatggtgcaggcgatgaggacaattgggactcaccctagctccagtgccggtctgaaagatgatcttcttgaaaatttgcaggcctaccagaaacggatgggagtgcaaatgcagcgattcaag--tgatcctctcgttattgccgcaagtatcattgggatcttgcacttgatattgtggattcttgatcgtcttttcttcaaa---------tgcatttatcgtcgccttaaatac------ggtttgaaaagagggccttctacggaaggagtgcctgagtctatgagggaagagtatcggcaggaacagcagagtgctgtggatgttgacgatggtcattttgtcaacatagagctggagtaa
>H15N9_Avian_KY635683_A/duck/Bangladesh/24704/2015|2015.142
atgagtcttctaaccgaggtcgaaacgtacgttctctctatcgtcccgtcaggccccctcaaagccgagatcgcgcagagacttgaagatgtctttgcagggaagaacactgatcttgaggctctcatggaatggctaaagacaagaccaatcctgtcacctctgactaaggggattttagggtttgtgttcacgctcaccgtgcccagtgagcgaggactgcagcgtagacgctttgtccaaaatgctctaaatggaaatggagacccaaacaacatggacagggcagtcaaactgtacaggaaattaaagagagagataacattccatggggctaaagaagttgcactcagttactcaaccggtgcacttgccagttgtatgggtctcatatacaacaggatggggacggtggccacagaagtggcgtttggcctagtatgtgccacctgtgagcagattgctgattcacagcatcggtctcacagacagatggtaactaccaccaacccactaatcaggcatgaaaacagaatggtgctggccagcactacggctaaggctatggagcagatggctgggtcgagtgagcaggcagcggaagccatggaggttgctagtcaggctaggcagatggtgcaagcgatgaggaccattggaactcaccctagctccagtgccggtctgaaagatgatcttcttgaaaatttgcaggcctaccagaaacggatgggagtgcaaatgcagcgattcaag--tgatcctctcgttattgccgcaagtatcattgggatcttgcacttgatattgtggattcttgatcgtcttttcttcaaa---------tgcatttatcgtcgccttaaatac------ggtttgaaaagagggccttctacggaaggagtgcctgagtctatgagggaagagtatcggcaggaacagcagagtgctgtggatgttgacgatggtcattttgtcaacatagagctggagtaa
>H15N9_Avian_KY635819_A/duck/Bangladesh/24697/2015|2015.142
atgagtcttctaaccgaggtcgaaacgtacgttctctctatcgtcccgtcaggccccctcaaagccgagatcgcgcagagacttgaagatgtctttgcagggaagaacactgatcttgaggctctcatggaatggctaaagacaagaccaatcctgtcacctctgactaaggggattttagggtttgtgttcacgctcaccgtgcccagtgagcgaggactgcagcgtagacgctttgtccaaaatgctctaaatggaaatggagacccaaacaacatggacagggcagtcaaactgtacaggaaattaaagagagagataacattccatggggctaaagaagttgcactcagttactcaaccggtgcacttgccagttgtatgggtctcatatacaacaggatggggacggtggccacagaagtggcgtttggcctagtatgtgccacctgtgagcagattgctgattcacagcatcggtctcacagacagatggtaactaccaccaacccactaatcaggcatgaaaacagaatggtgctggccagcactacggctaaggctatggagcagatggctgggtcgagtgagcaggcagcggaagccatggaggttgctagtcaggctaggcagatggtgcaagcgatgaggaccattggaactcaccctagctccagtgccggtctgaaagatgatcttcttgaaaatttgcaggcctaccagaaacggatgggagtgcaaatgcagcgattcaag--tgatcctctcgttattgccgcaagtatcattgggatcttgcacttgatattgtggattcttgatcgtcttttcttcaaa---------tgcatttatcgtcgccttaaatac------ggtttgaaaagagggccttctacggaaggagtgcctgagtctatgagggaagagtatcggcaggaacagcagagtgctgtggatgttgacgatggtcattttgtcaacatagagctggagtaa
>H5N8_Avian_KY576082_A/common_teal/Korea/W548/2016|2016.953
atgagtcttctaaccgaggtcgaaacgtacgttctctctatcgtcccgtcaggccccctcaaagccgagatcgcgcagagacttgaagatgtctttgcagggaagaacaccgatcttgaggctctcatggaatggctaaagacaagaccaatcctgtcacctctgactaaggggattttagggtttgtgttcacgctcaccgtgcccagtgagcgaggactgcagcgtagacgctttgtccaaaatgctctaaatggaaatggagacccaaacaacatggacagggcagtcaaactgtacaggaaattgaagagagagataacattccatggggctaaagaagttgcactcagttactcaaccggtgcacttgccagttgtatgggtatcatatacaacaggatggggacggtaaccacagaagtggcattgggcctagtgtgtgccacctgtgagcagattgctgattcacagcatcggtctcacagacagatagcaaccaccaccaacccactaatcagacatgaaaacagaatggtgctggccagtactacagctaaggctatggagcagatggctgggtcgagtgagcaggcagcggaagccatggaggttgctagtcaggctaggcagatggtgcaggcgatgaggaccattggaactcatcctagctccagtgccggtctgagagatgatctccttgaaaatttgcaggcctaccagaaacggatgggagtgcaactgcagcgattcaag--tgatcctctcgttattgccgcaagtatcattgggatcttgcacttgatattgtggattcttgatcgccttttcttcaaa---------tgcgtttatcgtcgccttaaatac------ggtttgaaaagagggccttctacggaaggagtgcctgagtctatgagggaagagtatcggcaggaacagcagagtgctgtggatgttgacgatggtcattttgtcaacatagagctggagtaa
>H5N8_Avian_MF155635_A/grey_heron/W779/2017|2017.071
atgagtcttctaaccgaggtcgaaacgtacgttctctctatcgtcccgtcaggccccctcaaagccgagatcgcgcagagacttgaagatgtctttgcagggaagaacaccgatcttgaggctctcatggaatggctaaagacaagaccaatcctgtcacctctgactaaggggattttagggtttgtgttcacgctcaccgtgcccagtgagcgaggactgcagcgtagacgctttgtccaaaatgctctaaatggaaatggagacccaaacaacatggacagggcagtcaaactgtacaggaaattgaagagagagataacattccatggggctaaagaagttgcactcagttactcaaccggtgcacttgccagttgtatgggtatcatatacaacaggatggggacggtaaccacagaagtggcattgggcctagtgtgtgccacctgtgagcagattgctgattcacagcatcggtctcacagacagatagcaaccaccaccaacccactaatcagacatgaaaacagaatggtgctggccagtactacagctaaggctatggagcagatggctgggtcgagtgagcaggcagcggaagccatggaggttgctagtcaggctaggcagatggtgcaggcgatgaggaccattggaactcatcctagctccagtgccggtctgagagatgatctccttgaaaatttgcaggcctaccagaaacggatgggagtgcagctgcagcgattcaag--tgaccctctcgttattgccgcaagtatcattgggatcttgcacttgatattgtggattcttgatcgccttttcttcaaa---------tgcgtttatcgtcgccttaaatac------ggtttgaaaagagggccttctacggaaggagtgcctgagtctatgagggaagagtatcggcaggaacagcagagtgctgtggatgttgacgatggtcattttgtcaacatagagctggagtaa
>H5N8_Avian_KY576084_A/common_teal/Korea/W550/2016|2016.953
atgagtcttctaaccgaggtcgaaacgtacgttctctctatcgtcccgtcaggccccctcaaagccgagatcgcgcagagacttgaagatgtctttgcagggaagaacaccgatcttgaggctctcatggaatggctaaagacaagaccaatcctgtcacctctgactaaggggattttagggtttgtgttcacgctcaccgtgcccagtgagcgaggactgcagcgtagacgctttgtccaaaatgctctaaatggaaatggagacccaaacaacatggacagggcagtcaaactgtacaggaaattgaagagagagataacattccatggggctaaagaagttgcactcagttactcaaccggtgcacttgccagttgtatgggtatcatatacaacaggatggggacggtaaccacagaagtggcattgggcctagtgtgtgccacctgtgagcagattgctgattcacagcatcggtctcacagacagatagcaaccaccaccaacccactaatcagacatgaaaacagaatggtgctggccagtactacagctaaggctatggagcagatggctgggtcgagtgagcaggcagcggaagccatggaggttgctagtcaggctaggcagatggtgcaggcgatgaggaccattggaactcatcctagctccagtgccggtctgagagatgatctccttgaaaatttgcaggcctaccagaaacggatgggagtgcaactgcagcgattcaag--tgatcctctcgttattgccgcaagtatcattgggatcttgcacttgatattgtggattcttgatcgccttttcttcaaa---------tgcgtttatcgtcgccttaaatac------ggtttgaaaagagggccttctacggaaggagtgcctgagtctatgagggaagagtatcggcaggaacagcagagtgctgtggatgttgacgatggtcattttgtcaacatagagctggagtaa
>H5N8_Avian_KY576085_A/common_teal/Korea/W555/2017|2017.008
atgagtcttctaaccgaggtcgaaacgtacgttctctctatcgtcccgtcaggccccctcaaagccgagatcgcgcagagacttgaagatgtctttgcagggaagaacaccgatcttgaggctctcatggaatggctaaagacaagaccaatcctgtcacctctgactaaggggattttagggtttgtgttcacgctcaccgtgcccagtgagcgaggactgcagcgtagacgctttgtccaaaatgctctaaatggaaatggagacccaaacaacatggacagggcagtcaaactgtacaggaaattgaagagagagataacattccatggggctaaagaagttgcactcagttactcaaccggtgcacttgccagttgtatgggtatcatatacaacaggatggggacggtaaccacagaagtggcattgggcctagtgtgtgccacctgtgagcagattgctgattcacagcatcggtctcacagacagatagcaaccaccaccaacccactaatcagacatgaaaacagaatggtgctggccagtactacagctaaggctatggagcagatggctgggtcgagtgagcaggcagcggaagccatggaggttgctagtcaggctaggcagatggtgcaggcgatgaggaccattggaactcatcctagctccagtgccggtctgagagatgatctccttgaaaatttgcaggcctaccagaaacggatgggagtgcaactgcagcgattcaag--tgatcctctcgttattgccgcaagtatcattgggatcttgcacttgatattgtggattcttgatcgccttttcttcaaa---------tgcgtttatcgtcgccttaaatac------ggtttgaaaagagggccttctacggaaggagtgcctgagtctatgagggaagagtatcggcaggaacagcagagtgctgtggatgttgacgatggtcattttgtcaacatagagctggagtaa
>H5N8_Avian_MG650622_A/chicken/Cameroon/17RS1661-1/2017|2017.038
atgagtcttctaaccgaggtcgaaacgtacgttctctctatcgtcccgtcaggccccctcaaagccgagatcgcgcagagacttgaagatgtctttgcagggaagaacaccgatcttgaggctctcatggaatggctaaagacaagaccaatcctgtcacctctgactaaggggattttagggtttgtgttcacgctcaccgtgcccagtgagcgaggactgcagcgtagacgctttgtccaaaatgctctaaatggaaatggagacccaaacaacatggacagggcagtcaaactgtacaggaaattgaagagagagataacattccatggggctaaagaagttgcactcagttactcaaccggtgcacttgccagttgtatgggtatcatatacaacaggatggggacggtaaccacagaagtggcattgggcctagtgtgtgccacctgtgagcagattgctgattcacagcatcggtctcacagacagatagcaaccaccaccaacccactaatcagacatgaaaacagaatggtgctggccagtactacagctaaggctatggagcagatggctgggtcgagtgagcaggcagcggaagccatggaggttgctagtcaggctaggcagatggtgcaggcgatgaggaccattggaactcatcctagctccagtgccggtctgagagatgatctccttgaaaatttgcaggcctaccagaaacggatgggagtgcaactgcagcgattcaag--tgatcctctcgttattgccgcaagtatcattgggatcttgcacttgatattgtggattcttgatcgccttttcttcaaa---------tgcgtttatcgtcgccttaaatac------ggtttgaaaagagggccttctacggaaggagttcctgagtctatgagggaagagtatcggcaggaacagcagagtgctgtggatgttgacgatggtcattttgtcaacatagagctggagtaa
>H5N8_Avian_MF037855_A/green-winged_teal/Egypt/877/2016|2016.934
atgagtcttctaaccgaggtcgaaacgtacgttctctctatcgtcccgtcaggccccctcaaagccgagatcgcgcagagacttgaagatgtctttgcagggaagaacaccgatcttgaggctctcatggaatggctaaagacaagaccaatcctgtcacctctgactaaggggattttagggtttgtgttcacgctcaccgtgcccagtgagcgaggactgcagcgtagacgctttgtccaaaatgctctaaatggaaatggagacccaaacaacatggacagggcagtcaaactgtacaggaaattgaagagagagataacattccatggggctaaagaagttgcactcagttactcaaccggtgcacttgccagttgtatgggtatcatatacaacaggatggggacggtaaccacagaagtggcattgggcctagtgtgtgccacctgtgagcagattgctgattcacagcatcggtctcacagacagatagcaaccaccaccaacccactaatcagacatgaaaacagaatggtgctggccagtactacagctaaggctatggagcagatggctgggtcgagtgagcaggcagcggaagccatggaggttgctagtcaggctaggcagatggtgcaggcgatgaggaccattggaactcatcctagctccagtgccggtctgagagatgatctccttgaaaatttgcaggcctaccagaaacggatgggagtgcaactgcagcgattcaag--tgatcctctcgttattgccgcaagtatcattgggatcttgcacttgatattgtggattcttgatcgccttttcttcaaa---------tgcgtttatcgtcgccttaaatac------ggtttgaaaagagggccttctacggaaggagtgcctgagtctatgagggaagagtatcggcaggaacagcaaagtgctgtggatgttgacgatggtcattttgtcaacatagagctggagtaa
>H5N8_Avian_MF037852_A/green-winged_teal/Egypt/871/2016|2016.934
atgagtcttctaaccgaggtcgaaacgtacgttctctctatcgtcccgtcaggccccctcaaagccgagatcgcgcagagacttgaagatgtctttgcagggaagaacaccgatcttgaggctctcatggaatggctaaagacaagaccaatcctgtcacctctgactaaggggattttagggtttgtgttcacgctcaccgtgcccagtgagcgaggactgcagcgtagacgctttgtccaaaatgctctaaatggaaatggagacccaaacaacatggacagggcagtcaaactgtacaggaaattgaagagagagataacattccatggggctaaagaagttgcactcagttactcaaccggtgcacttgccagttgtatgggtatcatatacaacaggatggggacggtaaccacagaagtggcattgggcctagtgtgtgccacctgtgagcagattgctgattcacagcatcggtctcacagacagatagcaaccaccaccaacccactaatcagacatgaaaacagaatggtgctggccagtactacagctaaggctatggagcagatggctgggtcgagtgagcaggcagcggaagccatggaggttgctagtcaggctaggcagatggtgcaggcgatgaggaccattggaactcatcctagctccagtgccggtctgagagatgatctccttgaaaatttgcaggcctaccagaaacggatgggagtgcaactgcagcgattcaag--tgatcctctcgttattgccgcaagtatcattgggatcttgcacttgatattgtggattcttgatcgccttttcttcaaa---------tgcgtttatcgtcgccttaaatac------ggtttgaaaagagggccttctacggaaggagtgcctgagtctatgagggaagagtatcggcaggaacagcagagtgctgtggatgttgacgatggtcattttgtcaacatagagctggagtaa
>H5N8_Avian_MF040675_A/Anser_cygnoides/Hubei/FW44/2016|2016.948
atgagttttttaaccgaggtcgaaacgtacgttctctctatcgtcccgtcaggccccctcaaagccgagatcgcgcagagacttgaagatgtctttgcagggaagaacaccgatcttgaggctctcatggaatggctaaagacaagaccaatcctgtcacctctgactaaggggattttagggtttgtgttcacgctcaccgtgcccagtgagcgaggactgcagcgtagacgctttgtccaaaatgctctaaatggaaatggagacccaaacaacatggacagggcagtcaaactgtacaggaaattgaagagagagataacattccatggggctaaagaagttgcactcagttactcaaccggtgcacttgccagttgtatgggtctcatatacaacaggatggggacggtgaccacagaagtggcattgggcctagtgtgtgccacctgtgagcagattgctgattcacagcatcggtctcacagacagatagcaaccactaccaacccactaatcagacatgaaaacagaatggtgctggccagtactacagctaaggctatggagcagatggctgggtcgagtgagcaggcagcggaagccatggaggttgctagtcaggctaggcagatggtgcaggcgatgaggaccattggaactcatcctagctccagtgccggtctgagagatgatctccttgaaaatttgcaggcctaccagaaacggatgggagtgcaactgcagcgattcaag--tgatcctctcgttattgccgcaagtatcattgggatcttgcacttgatattgtggattcttgatcgccttttcttcaaa---------tgcgtttatcgtcgccttaaatac------ggtttgaaaagagggccttctacggaaggagtgcctgagtctatgagggaagagtatcggcaggaacagcaaagtgctgtggatgttgacgatggtcattttgtcaacatagagctggagtaa
>H5N8_Avian_MG607427_A/duck/Democratic_Republic_of_the_Congo/17RS882-40/2017|2017.362
atgagtcttctaaccgaggtcgaaacgtacgttctctctatcgtcccgtcaggccccctcaaagccgagatcgcgcagagacttgaagatgtctttgcagggaagaacaccgatcttgaggctctcatggaatggctaaagacaagaccaatcctgtcacctctgactaaggggattttaggatttgtgttcacgctcaccgtgcccagtgagcgaggacttcagcgtagacgctttgtccaaaatgctctaaatggaaatggagacccaatcaacatggacagggcagtcaaactgtacaggaaattgaagagagagataacattccatggggccaaagaagttgcactcagttactcaaccggtgcacttgccagttgtatgggtctcatatacaacaggatggggacggtgaccacagaagtggcattgggcctagtgtgtgccacctgtgagcagattgctgattcacagcatcggtctcacagacagatagcaaccatcaccaacccactaatcagacatgaaaacagaatggtgctggccagtactacagctaaggctatggagcagatggctgggtcgagtgagcaggcagcggaagccatggaggttgctagtcaggctaggcagatggtgcaggcgatgaggaccattggaactcatcctagctccagtgccggtctgagagatgatctccttgaaaatttgcaggcctaccagaaacggatgggagtgcaactgcagcgattcaag--tgatcctctcgttattgccgcaagtatcattgggatcttgcacttgatattgtggattcttgatcgccttttcttcaaa---------tgcgtttatcgtcgccttaaatac------ggtttgaaaagagggccttctacggaaggagtgcctgagtccatgagggaagagtatcggcaggaacagcagagtgctgtggatgttgacgatggtcattttgtcaacatagagctggagtaa
>H5N8_Avian_MG607426_A/duck/Democratic_Republic_of_the_Congo/17RS882-33/2017|2017.364
atgagtcttctaaccgaggtcgaaacgtacgttctctctatcgtcccgtcaggccccctcaaagccgagatcgcgcagagacttgaagatgtctttgcagggaagaacaccgatcttgaggctctcatggaatggctaaagacaagaccaatcctgtcacctctgactaaggggattttaggatttgtgttcacgctcaccgtgcccagtgagcgaggacttcagcgtagacgctttgtccaaaatgctctaaatggaaatggagacccaaccaacatggacagggcagtcaaactgtacaggaaattgaagagagagataacattccatggggccaaagaagttgcactcagttactcaaccggtgcacttgccagttgtatgggtctcatatacaacaggatggggacggtgaccacagaagtggcattgggcctagtgtgtgccacctgtgagcagattgctgattcacagcatcggtctcacagacagatagcaaccatcaccaacccactaatcagacatgaaaacagaatggtgctggccagtactacagctaaggctatggagcagatggctgggtcgagtgagcaggcagcggaagccatggaggttgccagtcaggctaggcagatggtgcaggcgatgaggaccattggaactcatcctagctccagtgccggtctgagagatgatctccttgaaaatttgcaggcctaccagaaacggatgggagtgcaactgcagcgattcaag--tgatcctctcgttattgccgcaagtatcattgggatcttgcacttgatattgtggattcttgatcgccttttcttcaaa---------tgcgtttatcgtcgccttaaatac------ggtttgaaaagagggccttctacggaaggagtgcctgagtccatgagggaagagtatcggcaggaacagcagagtgctgtggatgttgacgatggtcattttgtcaacatagagctggagtaa
>H5N8_Avian_MG881968_A/grey-headed_gull/Uganda/MUWRP-538/2017|2017.008
atgagtcttctaaccgaggtcgaaacgtacgttctctctatcatcccgtcaggccccctcaaagccgagatcgcgcagagacttgaagatgtctttgcagggaagaacaccgatcttgaggctctcatggaatggctaaagacaagaccaatcctgtcacctctgactaaggggattttaggatttgtgttcacgctcaccgtgcccagtgagcgaggacttcagcgtagacgctttgtccaaaatgctctaaatggaaatggagacccaaccaacatggacagggcagtcaaactgtacaggaaattgaagagagagataacattccatggggccaaagaagttgcactcagttactcaaccggtgcacttgccagttgtataggtctcatatacaacaggatggggacggtgaccacagaagtggcattgggcctagtgtgtgccacctgtgagcagattgctgattcacagcatcggtctcacagacagatagcaaccatcaccaacccactaatcagacatgaaaacagaatggtgctggccagtactacagctaaggctatggagcagatggctgggtcgagtgagcaggcagcggaagccatggaggttgctagtcaggctaggcagatggtgcaggcgatgaggaccattggaactcatcctagctccagtgccggtctgagagatgatctccttgaaaatttgcaggcctaccagaaacggatgggagtgcaactgcagcgattcaag--tgatcctctcgttattgccgcaagtatcattgggatcttgcacttgatattgtggattcttgatcgccttttcttcaaa---------tgcgtttatcgtcgccttaaatac------ggtttgaaaagagggccttctacgaaaggagtgcctgagtccatgagggaagagtatcggcaggaacagcagagtgctgtggatgttgacgatggtcattttgtcaacatagagctggagtaa
>H5N8_Avian_MG650623_A/duck/Cameroon/17RS1661-3/2017|2017.038
atgagtcttctaaccgaggtcgaaacgtacgttctctctatcgtcccgtcaggccccctcaaagccgagatcgcgcagagacttgaagatgtctttgcagggaagaacaccgatcttgaggctctcatggaatggctaaagacaagaccaatcctgtcacctctgactaaggggattttaggatttgtgttcacgctcaccgtgcccagtgagcgaggacttcagcgtagacgctttgtccaaaatgctctaaatggaaatggagacccaaccaacatggacagggcagtcaaactgtacaggaaattgaagagagagataacattccatggggctaaagaagttgcactcagttactcaaccggtgcacttgccagttgtatgggtctcatatacaacaggatggggacggtgaccacagaagtggcattgggcctagtgtgtgccacctgtgagcagattgctgattcacagcatcggtctcacagacagatagcaaccaccaccaacccactaatcagacatgaaaacagaatggtgctggccagtactacagctaaggctatggagcagatggctgggtcgagtgagcaggcagcggaagccatggaggttgctagtcaggctaggcagatggtgcaggcgatgaggaccattggaactcatcctagctccagtgccggtctgagagatgatctccttgaaaatttgcaggcctaccagaaacggatgggagtgcaactgcagcgattcaag--tgatcctctcgttattgccgcaagtatcattgggatcttgcacttgatattgtggattcttgatcgccttttcttcaaa---------tgcgtttatcgtcgccttaaatac------ggtttgaaaagagggccttccacggaaggagtgcctgagtccatgagggaagagtatcggcaggaacagcagagtgctgtggatgttgactatggtcattttgtcaacatagagctggagtaa
>H5N8_Avian_MH107200_A/Guinea_fowl/Belgium/6102/2017|2017.449
atgagtcttctaaccgaggttgaaacgtacgttctctctatcgtcccgtcaggccccctcaaagccgagatcgcgcagagacttgaagatgtctttgtagggaagaacaccgatcttgaggctctcatggaatggctaaagacaagaccaatcctgtcacctctgactaaggggattttagggtttgtgttcacgctcaccgtgcccagtgagcgaggactgcagcgtagacgctttgtccaaaatgctctaaatggaaatggagacccaaacaacatggacagggcagtcaaactgtacaggaaattaaagagagagataacattccatggggctaaagaagttgcactcagttactcaaccggtgcacttgccagttgtatgggtctcatatacaacaagatggggacggtgaccacagaagtggcgttgggcctagtgtgtgccacctgtgagcatattgctgattcacagcatcgatctcaaagacagatagcaaccaccaccaacccactaatcagacatgaaaacagaatggtgctggccagtactacagctaaggctatggagcagatggctgggtcgagtgagcaggcagcggaagccatggaggttgctagtcaggctaggcagatggtgcaggcgatgaggaccatcggaactcaccctagctccagtgccggtctgagagatgatctccttgaaaatttgcaggcctaccagaaacggatgggagtgcaaatacagcgattcaag--tgatcctctcgttattgccgcaagtatcattgggatcttgcacttgatattgtggattcttgatcgtcttttcttcaaa---------tgcgtttatcgtcgccttaaatac------ggtttgaaaagagggccttctacggaaggagtgcctgagtctatgagggaagagtatcggcaggaacagcagagtgctgtggatgttgacgatggtcattttgtcaacatagagctggagtag
>H5N8_Avian_MH107192_A/Brahma_chicken/Belgium/6153/2017|2017.452
atgagtcttctaaccgaggttgaaacgtacgttctctctatcgtcccgtcaggccccctcaaagccgagatcgcgcagagacttgaagatgtctttgtagggaagaacaccgatcttgaggctctcatggaatggctaaagacaagaccaatcctgtcacctctgactaaggggattttagggtttgtgttcacgctcaccgtgcccagtgagcgaggactgcagcgtagacgctttgtccaaaatgctctaaatggaaatggagacccaaacaacatggacagggcagtcaaactgtacaggaaattaaagagagagataacattccatggggctaaagaagttgcactcagttactcaaccggtgcacttgccagttgtatgggtctcatatacaacaagatggggacggtgaccacagaagtggcgttgggcctagtgtgtgccacctgtgagcatattgctgattcacagcatcgatctcacagacagatagcaaccaccaccaacccactaatcagacatgaaaacagaatggtgctggccagtactacagctaaggctatggagcagatggctgggtcgagtgagcaggcagcggaagccatggaggttgctagtcaggctaggcagatggtgcaggcgatgaggaccatcggaactcaccctagctccagtgccggtctgagagatgatctccttgaaaatttgcaggcctaccagaaacggatgggagtgcaaatgcagcgattcaaa--tgatcctctcgttattgccgcaagtatcattgggatcttgcacttgatattgtggattcttgatcgtcttttcttcaaa---------tgcgtttatcgtcgccttaaatac------ggtttgaaaagagggccttctacggaaggagtgcctgagtctatgagggaagagtatcggcaggaacagcagagtgctgtggatgttgacgatggtcattttgtcaacatagagctggagtag
>H5N8_Avian_MF926488_A/goose/Kalmykia/813/2016|2016.849
atgagtcttctaaccgaggtcgaaacgtacgttctctctatcgtcccgtcaggccccctcaaagccgagatcgcgcagagacttgaagatgtctttgtagggaagaacaccgatcttgaggctctcatggaatggctaaagacaagaccaatcctgtcacctctgactaaggggattttagggtttgtgttcacgctcaccgtgcccagtgagcgaggactgcagcgtagacgctttgtccaaaatgctctaaatggaaatggagacccaaacaacatggacagggcagtcaaactgtacaggaaattaaagagagagataacattccatggggctaaagaagttgcactcagttactcaaccggtgcacttgccagttgtatgggtctcatatacaacaagatggggacggtgaccacagaagtggcgttgggcctagtgtgtgccacctgtgagcagattgctgattcacagcatcggtctcacagacagatagcaaccaccaccaacccactaatcagacatgaaaacagaatggtgctggccagtactacagctaaggctatggagcagatggctgggtcgagtgagcaggcagcggaagccatggaggttgctagtcaggctaggcagatggtgcaggcgatgaggaccattggaactcaccctagctccagtgccggtctgagagatgatctccttgaaaatttgcaggcctaccagaaacggatgggagtgcaaatgcagcgattcaag--tgatcctctcgttattgccgcaagtatcattgggatcttgcacttgatattgtggattcttgatcgtcttttcttcaaa---------tgcgtttatcgtcgccttaaatac------ggtttgaaaagagggccttctacggaaggagtgcctgagtctatgagggaagagtatcggcaggaacagcagagtgctgtggatgttgacgatggtcattttgtcaacatagagctggagtag
>H5N8_Avian_MF926464_A/chicken/Chechnya/58/2017|2017.019
atgagtcttctaaccgaggtcgaaacgtacgttctctctatcgtcccgtcaggccccctcaaagccgagatcgcgcagagacttgaagatgtctttgtagggaagaacaccgatcttgaggctctcatggaatggctaaagacaagaccaatcctgtcacctctgactaaggggattctagggtttgtgttcacgctcaccgtgcccagtgagcgaggactgcagcgtagacgctttgtccaaaatgctctaaatggaaatggagacccaaacaacatggacagggcagtcaaactgtacaggaaattaaagagagagataacattccatggggctaaagaagttgcactcagttactcaaccggtgcacttgccagttgtatgggtctcatatacaacaagatggggacggtgaccacagaagtggcgttgggcctagtgtgtgccacctgtgagcatattgctgattcacagcatcggtctcacagacagatagcaaccaccaccaacccactaatcagacatgaaaacagaatggtgctggccagtactacagctaaggctatggagcagatggctgggtcgagtgagcaggcagcggaagccatggaggttgctagtcaggctaggcagatggttcaggcgatgaggaccattggaactcaccctagctccagtgccggtctgagagatgatctccttgaaaatttgcaggcctaccagaaacggatgggagtgcaaatgcagcgattcaag--tgatcctctcgttattgccgcaagtatcattgggatcttgcacttgatattgtggattcttgatcgtcttttcttcaaa---------tgcgtttatcgtcgccttaaatac------ggtttgaaaagagggccttctacggaaggagtgcctgagtctatgagggaagagtatcggcaggaacagcagagtgctgtggatgttgacgatggtcattttgtcaacatagagctggagtag
>H5N8_Avian_MF926456_A/chicken/Moscow/94/2017|2017.159
atgagtcttctaaccgaggtcgaaacgtacgttctctctatcgtcccgtcaggccccctcaaagccgagatcgcgcagagacttgaagatgtctttgtagggaagaacaccgatcttgaggctctcatggaatggctaaagacaagaccaatcctgtcacctctgactaaggggattctagggtttgtgttcacgctcaccgtgcccagtgagcgaggactgcagcgtagacgctttgtccaaaatgctctaaatggaaatggagacccaaacaacatggacagggcagtcaaactgtacaggaaattaaagagagagataacattccatggggctaaagaagttgcactcagttactcaaccggtgcacttgccagttgtatgggtctcatatacaacaagatggggacggtgaccacagaagtggcgttgggcctagtgtgtgccacctgtgagcatattgctgattcacagcatcggtctcacagacagatagcaaccaccaccaacccactaatcagacatgaaaacagaatggtgctggccagtactacagctaaggctatggagcagatggctgggtcgagtgagcaggcagcggaagccatggaggttgctagtcaggctaggcagatggttcaggcgatgaggaccattggaactcaccctagctccagtgccggtctgagagatgatctccttgaaaatttgcaggcctaccagaaacggatgggagtgcaaatgcagcgattcaag--tgatcctctcgttattgccgcaagtatcattgggatcttgcacttgatattgtggattcttgatcgtcttttcttcaaa---------tgcgtttatcgtcgccttaaatac------ggtttgaaaagagggccttctacggaaggagtgcctgagtctatgagggaagagtatcggcaggaacagcagagtgctgtggatgttgacgatggtcattttgtcaacatagagctggagtag
>H5N6_Avian_LC379588_A/jungle_crow/Hyogo/2803A002/2018|2018.162
atgagtcttctaaccgaggtcgaaacgtacgttctctctatcgtcccgtcaggccccctcaaagccgagatcgcgcagagacttgaagatgtctttgtagggaagaacaccgatcttgaggctctcatggaatggctaaagacaagaccaatcctgtcacctctgactaaggggattttagggtttgtgttcacgctcaccgtgcccagtgagcgaggactgcagcgtagacgctttgtccaaaatgctctaaatggaaatggagacccaaacaacatggacagggcagtcaaactgtacaggaaattaaagagagagataacattccacggggccaaagaagttgcactcagttactcaaccggtgcacttgccagttgtatgggtctcatatacaacaagatggggacggtgaccacagaagtggcgttgggcctagtgtgtgccacctgtgagcagattgctgattcacatcatcggtctcacagacagatagcaaccaccaccaacccactaatcagacatgaaaacagaatggtgctggccagtactacagctaaggctatggagcagatggctggatcaagtgagcaggcagcagaagccatggaggttgctagtcaggctaggcagatggtgcaggcgatgaggaccattggaactcaccctagctccagtgccggtctgagagatgatctccttgaaaatttgcaggcctaccagaaacggatgggagtgcaaatgcagcgattcaag--tgatcctctcgttattgccgcaagtatcattgggatcttgcacttgatattgtggattcttgatcgtcttttcttcaaa---------tgcgtttatcgtcgccttaaatac------ggtttgaaaagagggccttctacggaaggagtgcctgagtctatgagggaagagtatcggcaggaacagcagaatgctgtggatgttgacgatggtcattttgtcaacatagagctggagtaa
>H5N6_Avian_LC379596_A/jungle_crow/Hyogo/2803E011/2018|2018.167
atgagtcttctaaccgaggtcgaaacgtacgttctctctatcgtcccgtcaggccccctcaaagccgagatcgcgcagagacttgaagatgtctttgtagggaagaacaccgatcttgaggctctcatggaatggctaaagacaagaccaatcctgtcacctctgactaaggggattttagggtttgtgttcacgctcaccgtgcccagtgagcgaggactgcagcgtagacgctttgtccaaaatgctctaaatggaaatggagacccaaacaacatggacagggcagtcaaactgtacaggaaattaaagagagagataacattccacggggccaaagaagttgcactcagttactcaaccggtgcacttgccagttgtatgggtctcatatacaacaagatggggacggtgaccacagaagtggcgttgggcctagtgtgtgccacctgtgagcagattgctgattcacatcatcggtctcacagacagatagcaaccaccaccaacccactaatcagacatgaaaacagaatggtgctggccagtactacagctaaggctatggagcagatggctggatcaagtgagcaggcagcagaagccatggaggttgctagtcaggctaggcagatggtgcaggcgatgaggaccattggaactcaccctagctccagtgccggtctgagagatgatctccttgaaaatttgcaggcctaccagaaacggatgggagtgcaaatgcagcgattcaag--tgatcctctcgttattgccgcaagtatcattgggatcttgcacttgatattgtggattcttgatcgtcttttcttcaaa---------tgcgtttatcgtcgccttaaatac------ggtttgaaaagagggccttctacggaaggagtgcctgagtctatgagggaagagtatcggcaggaacagcagaatgctgtggatgttgacgatggtcattttgtcaacatagagctggagtaa
>H6N2_Avian_KU143301_A/wild_bird/Wuhan/CDHN09/2015|2015.038
atgagtcttctaaccgaggtcgaaacgtacgttctctctatcgtcccgtcaggccccctcaaagccgagatcgcgcagagacttgaagatgtctttgcagggaagaacaccgatcttgaggctctcatggaatggctaaagacaagaccaatcctgtcacctctgactaaagggattttagggtttgtgttcacgctcaccgtgcccagtgagcgaggactgcagcgtagacgctttgtccaaaatgctctaaatggaaatggagacccaaacaacatggacagggcagtcaaactgtacaggaaattgaagagagagataacattccatggggctaaagaagttgcactcagttactcaaccggtgcacttgccagttgtatgggtctcatatacaacaggatggggacggtgaccacagaagtggcgtttggcctagtgtgtgccacctgtgagcagattgctgattcacagcatcggtctcacagacagatggtaactaccaccaacccactaatcaggcatgaaaacagaatggtgctagccagcactacggctaaggctatggagcagatggctgggtcgagtgagcaggcagcggaagccatggaggttgctagtcaggctaggcagatggtgcaggcgatgaggaccattgggactcaccctagctccagtgccggtctgaaagatgatcttcttgaaaatttgcaggcctaccagaaacggatgggagtgcaaatgcagcgattcaag--tgatcctctcgttattgccgcaagtatcattgggatcttgcacttgatattgtggattcttgatcgtcttttcttcaaa---------tgcatttatcgtcgccttaaatac------ggtttgaaaagagggccttctacggaaggagtgcctgagtctatgagggaagagtatcggcaggagcagcagagtgctgtggatgttgacgatggtcattttgtcaacatagagctggagtaa
>H6N2_Avian_KU143302_A/wild_bird/Wuhan/CDHN15/2015|2015.038
atgagtcttctaaccgaggtcgaaacgtacgttctctctatcgtcccgtcaggccccctcaaagccgagatcgcgcagagacttgaagatgtctttgcagggaagaacaccgatcttgaggctctcatggaatggctaaagacaagaccaatcctgtcacctctgactaaagggattttagggtttgtgttcacgctcaccgtgcccagtgagcgaggactgcagcgtagacgctttgtccaaaatgctctaaatggaaatggagacccaaacaacatggacagggcagtcaaactgtacaggaaattgaagagagagataacattccatggggctaaagaagttgcactcagttactcaaccggtgcacttgccagttgtatgggtctcatatacaacaggatggggacggtgaccacagaagtggcgtttggcctagtgtgtgccacctgtgagcagattgctgattcacagcatcggtctcacagacagatggtaactaccaccaacccactaatcaggcatgaaaacagaatggtgctagccagcactacggctaaggctatggagcagatggctgggtcgagtgagcaggcagcggaagccatggaggttgctagtcaggctaggcagatggtgcaggcgatgaggaccattgggactcaccctagctccagtgccggtctgaaagatgatcttcttgaaaatttgcaggcctaccagaaacggatgggagtgcaaatgcagcgattcaag--tgatcctctcgttattgccgcaagtatcattgggatcttgcacttgatattgtggattcttgatcgtcttttcttcaaa---------tgcatttatcgtcgccttaaatac------ggtttgaaaagagggccttctacggaaggagtgcctgagtctatgagggaagagtatcggcaggagcagcagagtgctgtggatgttgacgatggtcattttgtcaacatagagctggagtaa
>H2N8_Avian_KX394379_A/duck/Zhejiang/6D10/2013|2013.951
atgagtcttctaaccgaggtcgaaacgtacgttctctctatcgttccgtcaggccccctcaaagccgagatcgcgcagagacttgaagatgtttttgcagggaagaacactgatctcgaggctctcatggaatggctaaagacaagaccaatcctgtcacctctgactaaggggattttaggattcgtgttcacgctcaccgtgcccagtgagcgaggactgcagcgtagacgctttgttcagaatgctctgaatggaaatggagacccaaacaacatggatagggcagtcaaactgtacagaaaactgaagagggaaataacattccatggggctaaagaggttgcactcagttactcaactggtgcacttgccagttgcatgggtctcatatacaacaggatgggaacagtgaccacagaagtggcttttggcctagtgtgcgccacttgtgagcagattgctgactcacagcatcggtctcacagacagatggtgactaccaccaacccactgatcagacatgaaaacaggatggtgctggccagcactacagctaaagctatggagcagatggctgggtcaagtgagcaagcagcggaagccatggaagttgctagtcaggctaggcagatggtgcaggcgatgaggacaattgggactcatcctagctccagtgccggtctgaaagatgatcttcttgaaaatttgcaggcctaccagaagcggatgggagtgcaaatgcaacggttcaag--tgatcctctcgttattgccgcaagtatcattgggatcttgcacttgatattgtggattcttgatcgtcttttcttcaaa---------tgcatttatcgtcgccttaaatac------ggtttgaaaagagggccttctacggaaggagtgcctgagtctatgagggaagaatatcggcaggagcagcagagtgcagtagatgttgacgatggtcattttgtcaacatagagctggagtaa
>H3N6_Avian_KX121273_A/duck/Hunan/7/2015|2015.260
atgagtcttctaaccgaggtcgaaacgtacgttctctctatcgttccgtcaggccccctcaaagccgagatcgcgcagagacttgaagatgtttttgcagggaagaacactgatctcgaggctctcatggaatggctaaagacaagaccaatcctgtcacctctgactaaggggattttaggatttgtgttcacgctcaccgtgcccagtgagcgaggactgcagcgtagacgctttgttcagaacgcccttaatgggaatggagacccaaacaacatggatagggcagtcaaactgtacaggaaactgaagagggagataacattccatggggctaaagaggttgcactcagttactcaaccggtgcacttgccagttgcatgggcctcatatacaacagaatgggaacggtgaccacagaagtggcttttggcctagtgtgcgctacttgtgagcagattgctgactcacagcatcggtctcacaggcagatggtgactaccaccaacccactaatcaggcatgaaaacagaatggtgctggccagcactacagctaaagctatggagcagatggctgggtcaagtgagcaagcagcggaagctatggaagttgctagtcaggctaggcagatggtgcaggcgatgaggacaattgggactcatcctagctccagtgccggtctgaaagatgatcttcttgaaaatttgcaggcctaccagaaacggatgggagtgcaaatgcaacggttcaag--tgatcctctcgttattgctgcaagtatcattgggatcttgcacttgatattgtggattcttgatcgtcttttcttcaaa---------tgcatttatcgtcgccttaaatac------ggtttgaaaagagggccttctacggaaggagtgcctgagtctatgagggaagaatatcggcaggaacagcagagtgctgtggatgttgacaatggtcattttgtcaacatagagctggagtaa
>H2N3_Avian_LC121431_A/duck/Mongolia/655/2015|2015.663
atgagtcttctaaccgaggtcgaaacgtacgttctctctatcgttccgtcaggccccctcaaagccgagatcgcgcagagacttgaagatgtctttgcagggaagaacactgatctcgaggccctcatggaatggctaaagacaagaccaatcctgtcacctctgactaaggggattttagggtttgtgttcacgctcaccgtgcccagtgagcgaggactgcagcgtagacgctttgttcagaatgccctaaatggaaatggggacccaaacaacatggatagggcagtcaaactgtacaggaagctgaaaagagaaataacattccatggggctaaagaggttgcactcagttactcaaccggtgcacttgccagttgcatgggtctcatatacaacaggatgggaacggtgaccacagaagtggcttttggcctagtgtgtgccacttgtgagcagattgctgactcgcagcatcggtctcacagacagatggtgactaccaccaatccactaatcaggcatgaaaacaggatggtgctggccagcactacagctaaagcaatggagcagatggctggatcaagtgagcaagcagctgaagccatggaggtcgctagtcaggctaggcagatggtgcaggcgatgagaacaattgggactcaccctagctccagtgccggtctgaaagatgatcttcttgaaaatttgcaggcctaccagaaacggatgggagtgcaaatgcagcgattcaag--tgatcctctcgttattgccgcaagtatcattgggatcttgcacttgatattgtggattcttgatcgtcttttcttcaaa---------tgcatttatcgtcgccttaaatac------ggtttgaaaagagggccttctacggaaggagtgcctgagtctatgagggaagagtatcggcaggaacagcagagtgctgtggatgttgacgatggtcattttgtcaacatagagctggagtaa
>H2N3_Avian_LC121375_A/duck/Mongolia/482/2015|2015.663
atgagtcttctaaccgaggtcgaaacgtacgttctctctatcgttccgtcaggccccctcaaagccgagatcgcgcagagacttgaagatgtctttgcagggaagaacactgatctcgaggccctcatggaatggctaaagacaagaccaatcctgtcacctctgactaaggggattttagggtttgtgttcacgctcaccgtgcccagtgagcgaggactgcagcgtagacgctttgttcagaatgccctaaatggaaatggggacccaaacaacatggatagggcagtcaaactgtacaggaagctgaaaagagaaataacattccatggggctaaagaggttgcactcagttactcaaccggtgcacttgccagttgcatgggtctcatatacaacaggatgggaacggtgaccacagaagtggcttttggcctagtgtgtgccacttgtgagcagattgctgactcgcagcatcggtctcacagacagatggtgactaccaccaatccactaatcaggcatgaaaacaggatggtgctggccagcactacagctaaagcaatggagcagatggctggatcaagtgagcaagcagctgaagccatggaggtcgctagtcaggctaggcagatggtgcaggcgatgaggacaattgggactcaccctagctccagtgccggtctgaaagatgatcttcttgaaaatttgcaggcctaccagaaacggatgggagtgcaaatgcagcgattcaag--tgatcctctcgttattgccgcaagtatcattgggatcttgcacttgatattgtggattcttgatcgtcttttcttcaaa---------tgcatttatcgtcgccttaaatac------ggtttgaaaagagggccttctacggaaggagtgcctgagtctatgagggaagagtatcggcaggaacagcagagtgctgtggatgttgacgatggtcattttgtcaacatagagctggagtaa
>H4N6_Avian_LC121263_A/duck/Mongolia/118/2015|2015.660
atgagtcttctaaccgaggtcgaaacgtacgttctctctatcgtcccgtcaggccccctcaaagccgagatcgcgcagagacttgaagatgtctttgcagggaagaacaccgatctcgaggctctcatggaatggctaaagacaagaccaatcctgtcacctctgactaaggggattttagggtttgtgttcacgctcaccgtgcccagtgagcgaggactgcagcgtagacgctttgtccaaaatgccctaaatggaaatggagacccaaacaacatggacagggcagtcaaattgtacaggaagttgaaaagagagataacattccatggagctaaagaagttgcactcagttactcaaccggtgcacttgccagttgtatgggtctcatatacaacaggatggggacggtgaccacagaagtggcttttggcctagtgtgtgccacctgtgagcagattgctgattcacagcatcggtctcacagacagatggtaactaccaccaatccactaatcaggcatgaaaacagaatggtgctggccagcactacggctaaggctatggagcagatggctgggtcgagtgagcaggcagcggaagccatggaggttgccagtcaggctaggcagatggtgcaggcgatgaggaccattggaactcaccctagctccagtgccggtctgaaagatgaccttcttgaaaatttgcaggcctaccagaaacggatgggagtgcaaatgcagcgattcaag--tgatcctctcgttattgccgcaagcatcattgggatcttgcacttgatattgtggattcttgatcgtcttttcttcaaa---------tgcatttatcgtcgccttaaatac------ggtttgaaaagaggaccttctacagaaggggtgcctgagtctatgagggaagagtatcggcaggaacagcagagtgctgtggatgttgacggtggtcattttgtcaacatagagctggagtaa
>H4N6_Avian_KY635640_A/duck/Bangladesh/25891/2015|2015.521
atgagtcttctaactgaggtcgaaacgtacgttctctctatcgtcccgtcgggccccctcaaagccgagatcgcgcagagacttgaagatgtctttgcagggaagaacaccgatcttgaggctctcatggaatggctaaagacaagaccaatcctgtcacctctgactaaggggattttagggtttgtgttcacgctcaccgtgcccagtgagcgaggactgcagcgtagacgctttgttcaaaatgccctaaatgggaatggagacccaaacaatatggacagggcagtcaaactgtacaggaagttgaaaagggagataacattccatggggctaaagaagttgcactcagttactcaaccggtgcacttgccagttgcatgggtctcatatacaacaggatggggacagtgaccacagaagtggctttcggcctagtgtgtgccacctgtgagcagattgctgattcacagcatcggtcccacagacagatggtgactactaccaacccactaatcaggcatgagaacagaatggtgctggccagcactacggctaaagctatggagcagatggctgggtcgagtgagcaggcagcggaagccatggaggttgctagtcaggctaggcagatggtgcaggcaatgaggacaattgggactcaccctagctccagtgccggtctgaaagatgatcttcttgaaaatttgcaggcctaccagaaacggatgggagtgcaaatgcagcgattcaag--tgatcctctcgttattgccgcaagtatcattgggatcttgcacttgatattgtggattcttgatcgtctcttcttcaaa---------tgcatttatcgtcgccttaaatac------ggtttgaaaagagggccttctacggaaggggtgcctgagtctatgagggaagagtatcggcaggaacagcagagtgctgtggatgttgacgatggtcattttgtcaacatagagctggagtaa
>H4N6_Avian_LC121247_A/duck/Mongolia/101/2015|2015.660
atgagtcttctaaccgaggtcgaaacgtacgttctctctatcgtcccgtcaggccccctcaaagccgagatcgcgcagagacttgaagatgtctttgcagggaagaacaccgatctcgaggctctcatggaatggctaaagacaagaccaatcctgtcacctctgactaaggggattttagggtttgtgttcacgctcaccgtgcccagtgagcgaggactgcagcgtagacgctttgtccaaaatgccctaaatggaaatggagacccaaacaacatggacagggcagtcaaactgtacaggaaactgaagagagagataacattccatggggctaaagaagttgcactcagttactcaaccggtgcacttgccagttgtatgggtctcatatacaacaggatggggacggtgaccacagaggtggcgtttggcctagtgtgtgccacctgtgagcagattgctgattcacagcatcggtctcacagacagatggtgactaccaccaacccactaatcaggcatgaaaacagaatggtgctggccagcactacggctaaggctatggagcagatggctgggtcgagtgagcaagcagcagaagccatggaggttgctagtcaggctaggcagatggtgcaggcaatgaggaccattggaactcaccctagctccagtgccggtctgaaagatgatcttcttgaaaatttgcaggcataccagaaacggatgggagtgcaaatgcagcgattcaag--tgatcctctcgttattgccgcaagtatcattgggatcttgcacttgatattgtggattcttgatcgtcttttcttcaaa---------tgcatttatcgtcgccttaaatac------ggtttgaaaagagggccttctacggaaggagtgcctgagtctatgagggaagagtatcggcaggaacagcagagtgctgtggatgttgacgatggtcattttgtcaacatagagctggagtaa
>H6N2_Avian_MF694019_A/domestic_duck/Georgia/1/2015|2015.773
atgagtcttctaaccgaggtcgaaacgtacgttctctctatcgtcccgtcaggccccctcaaagccgagatcgcgcagagacttgaagatgtctttgcagggaagaacaccgatctcgaggctctcatggaatggctaaagacaagaccaatcctgtcacctctgactaaggggattttaggatttgtgttcacgctcaccgtgcccagtgagcgaggactgcagcgtagacgctttgtccaaaatgccctaaatggaaatggagacccaaacaacatggacagggcagtcaaactgtacaggaaattgaaaagagaaataacattccatggggctaaagaagttgcactcagctactcaaccggtgcacttgccagttgtatgggtctcatatacaacaggatgggaacagtgaccacagaagtggcttttggactagtgtgtgccacttgtgagcagattgctgattcacagcatcggtcccacaggcagatggtaactaccacaaacccactaatcagacatgaaaacaggatggtgctagccagcactacggctaaggctatggagcagatggctgggtcgagtgagcaggcagcggaagccatggaggttgctagtcaggctaggcagatggtgcaggcgatgaggacaattggaactcaccctagttccagtgccggtctgaaagatgatcttcttgaaaatttgcaggcctaccagaaacggatgggagtgcaaatgcagcgattcagg--tgatcctctcattattgccgcaagtatcattgggatcttgcacttgatattgtggattcttgatcgtcttttcttcaaa---------tgcatttatcgtcgccttaaatac------ggtttgaaaagagggccttctacggaaggagtgcctgagtctatgagggaagagtatcggcaggaacagcagggtgttgtggatgttgacgatggtcattttgtcaacatagagctggagtaa
>H7N9_Avian_KY635753_A/duck/Bangladesh/26992/2015|2015.940
atgagtcttctaaccgaggtcgaaacgtacgttctctctatcgtcccgtcaggccccctcaaagccgagatcgcgcagagacttgaagatgtctttgcagggaagaacaccgatctcgaggctctcatggaatggctaaagacaagaccaatcctgtcacctctgactaaggggattttagggtttgtgttcacgctcaccgtgcccagtgagcgaggactgcagcgtagacgctttgtccaaaatgctctaaatggaaatggagacccaaacaacatggacagagcagttaaactgtacaggaaattgaagagagagataacattccatggggctaaagaagttgcactcagttactcaaccggtgcacttgccagttgtatgggtctcatatacaacaggatggggacggtgaccacagaagtggcgtttggcctagtgtgtgccacctgtgagcagattgctgattcacagcatcgatctcacagacagatggtaaccaccaccaacccactaatcaggcatgaaaacagaatggtgctggccagcactacggctaaggctatggagcagatggctggatcgagtgagcaggcagcggaggccatggaggttgctagtcaggctaggcagatggtgcaggcgatgaggaccattggaactcaccctagctccagtgccggtctgaaagatgatcttcttgaaaatttgcaggcctaccagaaacggatgggagtgcaaatgcagcgattcaag--tgatcctctcgttattgccgcaagtatcattgggatcttgcacttgatattgtggattcttgatcgtcttttcttcaaa---------tgcatttatcgtcgccttaaatac------ggtttgaaaagagggccttccacggaaggagtgcctgagtctatgagggaagagtatcggcaggaacagcagagtgctgtggatgttgacgatggtcattttgtcaacatagagctggagtaa
>H7N9_Avian_KY635666_A/duck/Bangladesh/26980/2015|2015.940
atgagtcttctaaccgaggtcgaaacgtacgttctctctatcgtcccgtcaggccccctcaaagccgagatcgcgcagagacttgaagatgtctttgcagggaagaacaccgatctcgaggctctcatggaatggctaaagacaagaccaatcctgtcacctctgactaaggggattttagggtttgtgttcacgctcaccgtgcccagtgagcgaggactgcagcgtagacgctttgtccaaaatgctctaaatggaaatggagacccaaacaacatggacagggcagttaaactgtacaggaaattgaagagagagataacattccatggggctaaagaagttgcactcagttactcaaccggtgcacttgccagttgtatgggtctcatatacaacaggatggggacggtgaccacagaagtggcgtttggcctagtgtgtgccacctgtgagcagattgctgattcacagcatcgatctcacagacagatggtaaccaccaccaacccactaatcaggcatgaaaacagaatggtgctggccagcactacggctaaggctatggagcagatggctggatcgagtgagcaggcagcggaggccatggaggttgctagtcaggctaggcagatggtgcaggcgatgaggaccattggaactcaccctagctccagtgccggtctgaaagatgatcttcttgaaaatttgcaggcctaccagaaacggatgggagtgcaaatgcagcgattcaag--tgatcctctcgttattgccgcaagtatcattgggatcttgcacttgatattgtggattcttgatcgtcttttcttcaaa---------tgcatttatcgtcgccttaaatac------ggtttgaaaagagggccttccacggaaggagtgcctgagtctatgagggaagagtatcggcaggaacagcagagtgctgtggatgttgacgatggtcattttgtcaacatagagctggagtaa
>H1N1_Avian_LC121399_A/duck/Mongolia/520/2015|2015.663
atgagtcttctaaccgaggtcgaaacgtacgttctctctatcgttccgtcaggccccctcaaagccgagatcgcgcagagacttgaagatgtctttgcagggaagaacacagatctcgaggctctcatggaatggctaaagacaagaccaatcctgtcacctctgactaaggggattttggggtttgtgttcacgctcaccgtgcccagtgagcgaggactgcagcgtagacgcttcgtccaaaatgcactaaatggaaatggagacccaaacaacatggacagggcagtcaaactatacagaaagctgaaaagagagataacatttcatggggctaaagaggttgcacttagctactcaaccggtgcgcttgccagttgtatgggtctaatatacaacagaatgggaacagtaaccacagaagtggcttttggtctagtgtgtgccacttgtgagcagattgctgactcacaacaccggtctcacaggcaaatggtgactactaccaacccactaatcaggcatgaaaacagaatggtactggccagtaccacggctaaggccatggagcagatggctgggtcgagtgaacaggcagcggaggctatggaggttgctagtcaggctaggcagatggtgcaggcaatgaggacaattgggactcatcccagctccagtgccggtctgaaggatgatcttcttgaaaatttgcaggcctaccagaaacggatgggagtgcaaatgcagcgattcaag--tgatcctctcgttattgccgcaagtatcattgggatcttgcacttgatattgtggattcttgatcgtcttttcttcaaa---------tgtatttatcgtcgccttaaatac------ggtttgaaaagagggccttctacggaaggagtgcctgagtctatgagggaagaatatcggcaggaacagcagagtgctgtggatgttgacgatggtcattttgtcaacatagagctggagtaa
>H3N2_Avian_MG042271_A/duck/Bangladesh/31019/2016|2016.811
atgagtcttctaaccgaggtcgaaacgtacgttctctctatcgtcccgtcaggccccctcaaagccgagatcgcgcagagacttgaagatgtctttgcagggaagaacaccgatctcgaggctctcatggaatggctaaagacaagaccaatcctgtcacctctgactaagggaattttagggtttgtgttcacgctcaccgtgcccagtgagcgaggactgcagcgtagacgctttgtccaaaatgccctaaatggaaatggagacccaaacaacatggacagggcagtcaaactgtacaggaaattgaagagagaaataacattccatggggctaaagaagttgcactcagttactcaaccggtgcacttgccagttgtatgggtctcatatacaacaggatggggacggtgaccacagaagtggcgtttggcctagtgtgtgccatctgtgagcagattgctgactcacaacatcggtctcacaggcagatggtaactaccaccaacccactgatcaggcatgaaaacagaatggtgctggccagcactacggctaaggctatggagcagatggctgggtcgagtgagcaggcagcggaagccatggaggttgctagtcaggctaggcagatggtgcaggcgatgaggaccattggaacccaccctagctccagtgccggtctgaaagatgatcttcttgaaaatttgcaggcctaccagaaacggatgggagtgcaaatgcagcgattcaag--tgatcctcttgttattgccgcaagtatcattgggatcttgcacttgatattgtggattcttgatcgtcttttcttcaaa---------tgcatttatcgtcgccttaaatac------ggtttgaaaagagggccttctacggaaggagtgcctgagtctatgagggaagagtatcggcaggaacagcagagtgctgtggatgttgacgatggtcattttgtcaacatagagctggagtaa
>H5N2_Avian_JX069084_A/ostrich/South_Africa/AI2114/2011|2011.167
atgagtcttctaaccgaggtcgaaacgtacgttctctctatcgttccgtcaggccccctcaaagccgagatcgcgcagagacttgaagatgtctttgcagggaagaacaccgatctcgaggctctcatggaatggctaaagacaagaccaatcctgtcacctctgactaaggggattttagggtttgtgttcacgctcaccgtgcccagtgagcgaggactgcagcgtagacgctttgtccaaaatgccctaaatgggaatggagacccaaataacatggacagggcagtcaaactttacaagaagttgaagagagagataacattccatggggctaaagaggttgcactcagttactcaaccggtgcacttgccagttgtatgggtctcatatacaacaggatgggaacggtaaccacagaagtggcttttggcctagtgtgtgccacctgtgagcagattgctgattcacagcatcggtcccacaggcagatggtaactaccaccaacccattaatcaggcatgaaaacagaatggtgctggccagcactacggctaaggctatggagcagatggctgggtcgagtgagcaggcagcggaagccatggaggttgctagccaggctaggcagatggtgcaggcgatgaggacaattggaactcaccctagctccagtgccggtctgaaagatgatcttcttgaaaatttgcaggcataccagaaacggatgggagtgcaaatgcagcgattcaag--tgatcctctcgttattgcagcaagtatcattgggatcttgcacttgatattatggattcttgatcgtcttttcttcaaa---------tgcatttatcgtcgctttaaatac------ggtttgaaaagagggccttctacggaaggggtgcctgagtctatgagggaagagtatcggcaggaacagcagagtgctgtggatgttgacgatggtcattttgtcaacatagagctggagtaa
>H5N2_Avian_JX069100_A/ostrich/South_Africa/AI2512/2011|2011.548
atgagtcttctaaccgaggtcgaaacgtacgttctctctatcgttccgtcaggccccctcaaagccgagatcgcgcagagacttgaagatgtctttgcagggaagaacaccgatctcgaggctctcatggaatggctaaagacaagaccaatcctgtcacctctgactaaggggattttagggtttgtgttcacgctcaccgtgcccagtgagcgaggactgcagcgtagacgctttgtccaaaatgccctaaatgggaatggagacccaaataacatggacagggcagtcaaactttacaagaagttgaagagagagataacattccatggggctaaagaggttgcactcagttactcaaccggtgcacttgccagttgtatgggtctcatatacaacaggatgggaacggtaaccacagaagtggcttttggcctagtgtgtgccacctgtgagcagattgctgattcacagcatcggtcccacaggcagatggtaactaccaccaacccattaatcaggcatgaaaacagaatggtgctggccagcactacggctaaggctatggagcagatggctgggtcgagtgagcaggcagcggaagccatggaggttgctagccaggctaggcagatggtgcaggcgatgaggacaattggaactcaccctagctccagtgccggtctgaaagatgatcttcttgaaaatttgcaggcataccagaaacggatgggagtgcaaatgcagcgattcaag--tgatcctctcgttattgcagcaagtatcattgggatcttgcacttgatattatggattcttgatcgtcttttcttcaaa---------tgcatttatcgtcgctttaaatac------ggtttgaaaagagggccttctacggaaggggtgcctgagtctatgagggaagagtatcggcaggggcagcagagggctgtggatgttgacgatgggcattttgccaaaaaagagctggagtaa
>H7N1_Avian_KT777910_A/ostrich/South_Africa/OUD/2012|2012.162
atgagtcttctaaccgaggtcgaaacgtacgttctctctatcgtcccgtcaggccccctcaaagccgagatcgcgcagagacttgaagatgtctttgcagggaagaacactgatctcgaggccctcatggaatggctaaagacaagaccaatcctgtcacctctgactaaggggattttagggtttgtgttcacgctcaccgtgcccagtgagcgaggactgcagcgtagacgttttgtccaaaatgccctaaatgggaatggagacccaaacaacatggacagggcggtcaaactgtacaggaagttgaaaagagagataacattccatggggctaaagaagttgcacttagctactcaaccggtgcacttgccagttgtatgggtctcatatacaacaggatgggaacggtgaccacagaagtggcttttggcctagtgtgtgccacttgtgagcagattgccgattcacaacatcggtcccacaggcagatggtgactactaccaacccactaatcaggcatgaaaacagaatggtgctggccagcactacggctaaagctatggagcagatggctgggtcaagtgagcaggcagcggaagccatggaggtcgctagtcaggctaggcaaatggtgcaagcgatgaggacaattggtactcaccctagctccagtgccggtctgaaagatgatcttcttgaaaatttgcaggcctaccagaaacggatgggagtgcaaatgcagcgattcaag--tgatcctctcgtttttgccgcaagtatcattgggatcttgcacttgatattgtggattcttgatcgtcttttcttcaaa---------tgcatttatcgtcgccttaaatac------ggtttgaaaagagggccttctacggaaggagtgcctgagtctatgagggaagagtatcggcaggaacagcagagtgctgtggatgttgacgatggtcattttgtcaacatagagctggagtaa
>H7N1_Avian_KT777803_A/sacred_ibis/South_Africa/120701/2012|2012.496
atgagtcttctaaccgaggtcgaaacgtacgttctctctatcgtcccgtcaggccccctcaaagccgagatcgcgcagagacttgaagatgtctttgcagggaagaacactgatctcgaggccctcatggaatggctaaagacaagaccaatcctgtcacctctgactaaggggattttagggtttgtgttcacgctcaccgtgcccagtgagcgaggactgcagcgtagacgctttgtccaaaatgccctaaatgggaatggagacccaaacaacatggacagggcggtcaaactgtacaggaagttgaaaagagagataacattccatggggctaaagaagttgcacttagctactcaaccggtgcacttgccagttgtatgggtctcatatacaacaggatgggaacggtgaccacagaagtggcttttggcctagtgtgtgccacttgtgagcagattgccgattcacaacatcggtcccacaggcagatggtgactactaccaacccactaatcaggcatgaaaacagaatggtgctggccagcactacggctaaagctatggagcagatggctgggtcaagtgagcaggcagcggaagccatggaggtcgctagtcaggctaggcaaatggtgcaagcgatgaggacaattggtactcaccctagctccagtgccggtctgaaagatgatcttcttgaaaatttgcaggcctaccagaaacggatgggagtgcaaatgcagcgattcaag--tgatcctctcgtttttgccgcaagtatcattgggatcttgcacttgatattgtggattcttgatcgtcttttcttcaaa---------tgcatttatcgtcgccttaaatac------ggtttgaaaagagggccttctacggaaggagtgcctgagtctatgagggaagagtatcggcaggaacagcagagtgctgtggatgttgacgatggtcattttgtcaacatagagctggagtaa
>H7N1_Avian_KT777902_A/ostrich/South_Africa/ORD/2012|2012.162
atgagtcttctaaccgaggtcgaaacgtacgttctctctattgtcccatcaggccccctcaaagccgagatcgcgcagagacttgaagatgtctttgcagggaagaacaccgatctcgaggctctcatggaatggctaaagacaagaccaatcctgtcacctctgactaaggggattttagggtttgtgttcacgctcaccgtgcccagtgagcgaggactgcagcgtagacgctttgtccaaaatgccctaaatgggaatggagacccaaacaacatggacagggcagtcaaactgtacaggaagttgaaaagagagataacattccatggggctaaggaaattgcactcagttactcaaccggtgcacttgccagttgtatgggtctcatatacaatagaatgggaacggtgaccacagaagtggcttttggcctagtatgtgccacctgtgagcagattgctgattcacagcatcggtcccacaggcagatggtaaccaccaccaacccactaatcaggcatgagaacagaatggtgctggccagcactacggctaaggctatggagcagatggctgggtcaagtgagcaagcagcggaagctatggaggttgctagtcaggctaggcagatggtgcaggcgatgaggacaattggaactcaccctagctccagtgccggtctgaaggatgatcttcttgaaaatttgcaggcctaccagaaacggatgggagtgcaaatgcagcgattcaaa--tgatcctctcgttattgccgcaagtatcattgggatcttgcacttgatattgtggattcttgatcgtcttttcttaaaa---------tgtatttatcgtcgccttaaatac------ggtttgaaaagagggccttctacggaaggagtgcctgagtctatgagggaagaatatcggcaggaacagcagagtgctgtggatgttgacgatggtcattttgtcaacatagagctggagtaa
>H7N8_Avian_MH458925_A/Duck/Hubei/HF5/2017|2017.318
atgagtcttctaaccgaggtcgaaacgtacgttctctctattgtcccgtcaggccccctcaaagccgagatcgcgcagagacttgaagatgtctttgcagggaagaacaccgatctcgaggctctcatggaatggctaaagacaagaccaatcctgtcacctctgactaaggggattttagggtttgtgttcacgctcaccgtgcccagtgagcgaggactgcagcgtagacgctttgtccaaaatgccctaaatggaaatggagacccaaacaacatggacagggcagtcaaactgtacaggaaattgaagagagagataacattccatggggctaaagaagttgcactcagttactcaaccggtgcgcttgccagttgtatgggtctcatatacaacagaatggggacggtgaccacagaagtggcatttggcctggtgtgtgccacttgtgagcagattgctgattcacagcatcggtctcacagacaaatggtaactaccaccaacccgctaatcaggcatgaaaacagaatggtgctggccagcactacggctaaggctatggagcaaatggctgggtcgagtgagcaggcagcggaagccatggaggttgctagtcaggctaggcagatggtgcaggcaatgaggaccattggaactcaccctagctccagtgccggtctgaaagatgatcttcttgaaaatttgcaggcctaccagaaacggatgggagtgcaaatgcagcgattcaag--tgatcctctcgttattgccgcaagtatcattgggatcttgcacttgatattgtggattcttgatcgtcttttcttcaaa---------tgcatttatcgtcgccttaaatac------ggtttgaaaagagggccttctacggaaggagtgcctgagtctatgagggaagagtatcggcaggaacagcagagtgctgtggatgttgacgatggtcattttgtcaacatagagctggagtaa
>H1N1_Avian_KY402068_A/hooded_crane/Korea/1176/2016|2016.033
atgagtcttctaaccgaggtcgaaacgtacgttctctctatcgtcccgtcaggccccctcaaagccgagatcgcgcagagacttgaagatgtctttgcagggaagaacaccgatctcgaggctctcatggaatggctaaagacaagaccaatcctgtcacctctgactaaggggattttagggtttgtgttcacgctcaccgtgcccagtgagcgaggactgcagcgtagacgctttgtccaaaatgccctaaatggaaatggagacccaaacaacatggacagggcagtcaaactgtacaggaaattgaagagagagataacattccatggggctaaagaagttgcactcagttactcaaccggtgcacttgccagttgtatgggtctcatatacaacagaatggggacggtgaccacagaagtggcgtttggcctagtgtgtgccacctgtgagcaaattgctgattcacagcatcggtctcacagacagatggtaactactaccaacccactaatcaggcatgaaaacagaatggtgctggccagcactacggctaaggctatggagcagatggctgggtcgagtgagcaggcagcggaagccatggaggttgctagtcaggctaggcagatggtgcaggcgatgaggaccattggaactcaccctagctccagtgccggtctgaaagatgatcttcttgaaaatttgcaggcctaccagaaacggatgggagtgcaaatgcagcgattcaag--tgatcctctcgttattgccgcaagtatcattgggatcttgcacttgatattgtggattcttgatcgtcttttcttcaaa---------tgcatttatcgtcgccttaaatac------ggtttgaaaagagggccttctacggaaggagtgcctgagtctatgagggaagagtatcggcaggaacagcagagtgctgtggatgttgacgatggtcattttgtcaacatagagctggagtaa
>H5N2_Avian_KX978402_A/greater_white-fronted_goose/Netherlands/6/2008|2008.995
atgagtcttctaaccgaggtcgaaacgtacgttctctctatcgtcccgtcaggccccctcaaagccgagatcgcgcagagacttgaagatgtctttgcagggaagaacaccgatctcgaggctctcatggaatggctaaagacaagaccaatcctgtcacctctgactaaggggattttagggtttgtgttcacgctcaccgtgcccagtgagcgaggactgcagcgtagacgctttgtccaaaatgccctaaatgggaatggagacccaaacaacatggacagggcagtcaaactgtacaggaagttgaaaagagagataacattccatggggctaaagaagttgcactcagctactcaaccggtgcacttgccagttgtatgggtctcatatacaacaggatgggaacggtgaccacagaagtggcttttggcctggtatgtgccacctgtgagcagattgctgattcacagcatcggtcccacaggcagatggtaactaccaccaatccactaatcagacatgaaaacagaatggtgctggccagcactacggctaaggctatggagcagatggctgggtcaagtgagcaggcagcggaagccatggaggttgctagtcaggctaggcagatggtgcaggcgatgaggacaattgggactcaccctagctccagtgccggtctgaaagatgatctccttgaaaatttgcaggcctaccagaaacggatgggagtgcaaatgcagcgattcaag--tgatcctctcgttattgccgcaagtatcattgggatcttgcacttgatattgtggattcttgatcgtcttttcttcaaa---------tgtattcatcgtcgccttaaatac------ggtttgaaaagagggccttctacggaaggagtgcctgagtctatgagggaagagtatcggcaggaacagcagagtgctgtggatgttgacgatggtcattttgtcaacatagagctggagtaa
>H3N8_Avian_KX979285_A/dunlin/Netherlands/3/2007|2007.578
atgagtcttctaaccgaggtcgaaacgtacgttctctctatcgtcccgtcaggccccctcaaagccgagatcgcgcagagacttgaagatgtctttgcagggaagaacaccgatctcgaggctctcatggaatggctaaagacaagaccaatcctgtcacctctgactaaggggattttagggtttgtgttcacgctcaccgtgcccagtgagcgaggactgcagcgtagacgctttgtccaaaatgccctaaatgggaatggagacccaaacaacatggacagggcagtcaaactgtacaggaagttgaaaagagagataacattccatggggctaaagaggttgcactcagttactcaaccggtgcacttgccagttgtatgggtctcatatacaacaggatgggaacggtgaccacagaagtggcttttggcctagtatgtgccacctgtgagcagattgctgattcacagcatcggtcccacagacagatggtaactaccaccaacccactaatcaggcatgaaaacagaatggtgctggccagcactacggctaaggctatggagcagatggctgggtcgagtgagcaggcaacggaagccatggaggttgctagtcaggctagacagatggtgcaggcgatgaggacaattggaactcaccctagctccagtgccggtctgaaagatgatcttcttgaaaatttgcaggcctaccagaaacggatgggagtgcaaatgcagcgattcaag--tgatcctctcgttattgccgcaagtatcattgggatcttgcacttgatattgtggattcttgatcgtcttttcttcaaa---------tgcatttatcgtcgccttaaatac------ggtttgaaaagagggccttctacggaaggggtgcctgagtctatgagggaagagtatcgacaggaacagcagagtgctgtggatgttgacgatggtcattttgtcaacatagagctggagtaa
>H3N8_Avian_CY041347_A/turnstone/Netherlands/1/2007|2007.500
atgagtcttctaaccgaggtcgaaacgtacgttctctctatcgtcccgtcaggccccctcaaagccgagatcgcgcagagacttgaagatgtctttgcagggaagaacaccgatctcgaggctctcatggaatggctaaagacaagaccaatcctgtcacctctgactaaggggattttagggtttgtgttcacgctcaccgtgcccagtgagcgaggactgcagcgtagacgctttgtccaaaatgccctaaatgggaatggagacccaaacaacatggacagggcagtcaaactgtacaggaagttgaaaagagagataacattccatggggctaaagaggttgcactcagttactcaaccggtgcacttgccagttgtatgggtctcatatacaacaggatgggaacggtgaccacagaagtggcttttggcctagtatgtgccacctgtgagcagattgctgattcacagcatcggtcccacagacagatggtaactaccaccaacccactaatcaggcatgaaaacagaatggtgctggccagcactacggctaaggctatggagcagatggctgggtcgagtgagcaggcaacggaagccatggaggttgctagtcaggctaggcagatggtgcaggcgatgaggacaattggaactcaccctagctccagtgccggtctgaaagatgatcttcttgaaaatttgcaggcctaccagaaacggatgggagtgcaaatgcagcgattcaag--tgatcctctcgttattgccgcaagtatcattgggatcttgcacttgatattgtggattcttgatcgtcttttcttcaaa---------tgcatttatcgtcgccttaaatac------ggtttgaaaagagggccttctacggaaggggtgcctgagtctatgagggaagagtatcgacaggaacagcagagtgctgtggatgttgacgatggtcattttgtcaacatagagctggagtaa
>H4N6_Avian_MF148090_A/European_herring_gull/Netherlands/1/2006|2006.090
atgagtcttctaaccgaggtcgaaacgtacgttctctctatcgtcccgtcaggccccctcaaagccgagatcgcgcagagacttgaagatgtctttgcagggaagaacacagatctcgaggctctcatggaatggctaaagacaagaccaatcctgtcacctctgactaaggggattttggggtttgtgttcacgctcaccgtgcccagtgagcgaggactgcagcgtagacgctttgtccaaaatgcactaaatggaaatggggacccaaacaacatggacagggcagtcaaactatacaggaagctaaaaagagagataacatttcatggagctaaggaggttgcacttagctactcaactggtgcacttgccagttgcatgggtctcatatataacagaatggggacagtgaccacagaagtggcttttggcctggtgtgtgccacttgtgagcagattgctgactcacagcaccggtcccacaggcagatggtgactactaccaacccactaatcaggcatgagaacagaatggtgctggccagcaccactgctaaggccatggagcagatggctggatcgagtgaacaggcagcggaggccatggaggttgctagtcaggctaggcagatggtgcaggcaatgaggacaattgggactcatcctagctccagtgcaggtctgaaagatgatcttcttgaaaatttgcaggcctaccagaaacggatgggagtgcaaatgcagcgattcaag--tgatcctctcgttattaccgcaagtatcattgggatcttgcacttgatattgtggattcttgatcgtcttttcttcaaa---------tgcatctatcgtcgccttaaatac------ggtttgaaaagagggccttctacggaaggggtgcctgagtctatgagggaagaatatcggcaggaacagcagagtgctgtggatgttgacgatggtcattttgtcaacatagagctggagtaa
>H4N5_Avian_CY076993_A/black-headed_gull/Netherlands/1/2006|2006.500
atgagtcttctaaccgaggtcgaaacgtacgttctctctatcgtcccgtcaggccccctcaaagccgagatcgcgcagagacttgaagatgtctttgcagggaagaacaccgatctcgaggctctcatggaatggctaaagacaagaccaatcctgtcacctctgactaaggggattttagggtttgtgttcacgctcaccgtgcccagtgagcgaggactgcagcgtagacgctttgtccaaaatgccctaaatggaaatggagacccaaacaacatggacagggcagtcaaactgtacaggaagctgaaaagagagataacattccatggggctaaagaagttgcactcagctactcaactggtgcacttgccagttgcatgggtctcatttacaacagaatgggaacggtgaccacagaagtggcttttggcctagtgtgtgccacctgtgagcagattgctgattcacagcatcggtcccacaggcagatggtaactaccaccaacccactaatcaggcatgaaaacaggatggtgctggccagcactacggctaaggctatggagcagatggctggatcgagtgagcaggcagcggaagccatggaggttgctagtcaggctaggcagatggtgcaggcgatgaggacaattggaactcaccctagctccagtgccggtctgaaagatgatcttcttgaaaacttgcaggcctaccagaaacggatgggagtgcaaatgcagcgattcaag--tgatcctctcgttagtgccgcaagtatcattgggatcttgcacttgatattgtggattcttgatcgtcttttcttcaaa---------tgcatttatcgtcgccttaaatac------ggtttgaaaagagggccttctacggaaggagtgcctgagtctatgagggaagagtatcggcaggaacagcagagtgctgtggatgttgacgatggtcattttgtcaacatagagctggagtaa
>H6N8_Avian_CY041379_A/black-headed_gull/Netherlands/1/2005|2005.500
atgagtcttctaaccgaggtcgaaacgtacgttctctctatcgtcccgtcaggccccctcaaagccgagatcgcgcagagacttgaagatgtttttgcagggaagaacacagatctcgaggctctcatggaatggctaaagacaagaccaatcctgtcacctctgactaaggggattttagggtttgtgttcacgctcaccgtgcccagtgagcgaggactgcagcgtagacgctttgtccaaaatgccctaaatgggaatggagatccaaacaacatggacagggcagtcaagctttacaggaaattgaaaagagagataacattccatggagctaaggaggtcgcactcagctactcaactggtgcacttgccagttgcatgggtctcatatacaacaggatgggaacggtaaccacagaagtggcttttggcctagtgtgtgccacttgtgaacagattgctgattcacagcatcggtctcacagacagatggtgactaccaccaacccattgatcaggcatgaaaacagaatggtgctggccagcactacggctaaggctatggagcagatggctggatcgagtgagcaggcagcggaggccatggaggttgctagtcaggctaggcagatggtgcaggcaatgaggacaattgggactcatcctagctccagtgccggtctgaaagatgatcttcttgaaaatttgcaggcctaccagaaacggatgggagtgcaaatgcagcgattcaag--tgatcctctcgttattgccgcaagtatcattgggatcttgcacttgatattgtggattcttgatcgtcttttcttcaaa---------tgtatttatcgtcgccttaaatac------ggtttgaaaagagggccttctacggaaggagtgcctgagtctatgagggaagaatatcggcaggaacagcagagtgctgtggatgttgacgatggtcattttgtcaacatagagctggagtaa
>H6N1_Avian_KX979209_A/greater_white-fronted_goose/Netherlands/1/2010|2010.052
atgagtcttctaaccgaggtcgaaacgtacgttctctctatcgtcccgtcaggccccctcaaagccgagatcgcgcagagacttgaagatgtctttgcagggaagaacaccgatctcgaggctctcatggaatggctaaagacaagaccaatcctgtcacctctgactaaggggattttagggtttgtgttcacgctcaccgtgcccagtgagcgaggactgcagcgtagacgctttgtccaaaatgccctaaatgggaatggagacccaaacaacatggacagggcagtcaaactgtacaggaagttgaaaagagagataacatttcatggggctaaagaagttgcactcagttactcaaccggtgcacttgccagttgtatgggtctcatatacaacaggatgggaacggtgaccacagaagtggcttttggcctagtgtgtgccacctgtgagcagattgctgattcacagcatcggtcccacagacagatggtaactaccaccaacccactaatcaggcatgaaaacagaatggtgctggccagcactacggctaaggctatggagcagatggctgggtcgagtgagcaggcagcggaagccatggaggttgctagtcaggctaggcagatggtgcaggcgatgaggacaattggaactcaccctagctccagtgccggtctgaaagatgatcttcttgaaaatttgcaggcctaccagaaacggatgggagtgcaaatgcagcgattcaag--tgatcctctcgttattgccgcaagtatcattgggatcttgcacttgatattgtggattcttgatcgtcttttcttcaaa---------tgcatttatcgtcgccttaaatac------ggtttgaaaagagggccttctacggaaggggtgcctgagtctatgagggaagagtatcggcaggaacagcagagtgctgtggatgttgacgatggtcattttgtcaacatagagctggagtaa
>H10N1_Avian_MF575216_A/Eurasian_wigeon/Netherlands/3/2007|2007.800
atgagtcttctaaccgaggtcgaaacgtacgttctctctatcgtcccgtcaggccccctcaaagccgagatcgcgcagagacttgaagatgtctttgcagggaagaacaccgatctcgaggctctcatggaatggctaaagacaagaccaatcctgtcacctctgactaaggggattttagggtttgtgttcacgctcaccgtgcccagtgagcgaggactgcagcgtagacgctttgtccaaaatgccctaaatgggaatggagacccaaacaacatggacagggcagtcaaactgtacaggaagttgaaaagagagataacattccatggggctaaagaagttgcactcagttactcaactggtgcacttgccagttgtatgggtctcatatacaacaggatgggaacggtgaccacagaagtggcttttggcctagtatgtgccacctgtgagcagattgctgattcacagcatcggtcccacaggcagatggtaactaccaccaacccactaatcaggcatgaaaacaggatggtgctggccagcactacggctaaggctatggagcagatggctgggtcaagtgagcaggcagcggaagccatggaggttgctagtcaggctaggcagatggtgcaggcgatgaggacaattgggactcaccctagctccagtgccggtctgaaagatgatcttcttgaaaatttgcaggcctaccagaaacggatgggagtgcaaatgcagcgattcaag--tgatcctctcgttattgccgcaagtatcattgggatcttgcacttgatattgtggattcttgatcgtcttttcttcaaa---------tgcatttatcgtcgccttaaatac------ggtttgaaaagagggccttctacggaaggagtgcctgagtctatgagggaagaatatcggcaggaacagcagagtgctgtggatgttgacgatggtcattttgtcaacatagagctggagtaa
>H10N1_Avian_CY077049_A/Eurasian_wigeon/Netherlands/4/2007|2007.500
atgagtcttctaaccgaggtcgaaacgtacgttctctctatcgtcccgtcaggccccctcaaagccgagatcgcgcagagacttgaagatgtctttgcagggaagaacaccgatctcgaggctctcatggaatggctaaagacaagaccaatcctgtcacctctgactaaggggattttagggtttgtgttcacgctcaccgtgcccagtgagcgaggactgcagcgtagacgctttgtccaaaatgccctaaatgggaatggagacccaaacaacatggacagggcagtcaaactgtacaggaagttgaaaagagagataacattccatggggctaaagaagttgcactcagttactcaactggtgcacttgccagttgtatgggtctcatatacaacaggatgggaacggtgaccacagaagtggcttttggcctagtatgtgccacctgtgagcagattgctgattcacagcatcggtcccacaggcagatggtaactaccaccaacccactaatcaggcatgaaaacaggatggtgctggccagcactacggctaaggctatggagcagatggctgggtcaagtgagcaggcagcggaagccatggaggttgctagtcaggctaggcagatggtgcaggcgatgaggacaattgggactcaccctagctccagtgccggtctgaaagatgatcttcttgaaaatttgcaggcctaccagaaacggatgggagtgcaaatgcagcgattcaag--tgatcctctcgttattgccgcaagtatcattgggatcttgcacttgatattgtggattcttgatcgtcttttcttcaaa---------tgcatttatcgtcgccttaaatac------ggtttgaaaagagggccttctacggaaggagtgcctgagtctatgagggaagaatatcggcaggaacagcagagtgctgtggatgttgacgatggtcattttgtcaacatagagctggagtaa
>H4N6_Avian_KX977777_A/bewicks_swan/Netherlands/3/2007|2007.929
atgagtcttctaaccgaggtcgaaacgtacgttctctctatcgtcccgtcaggccccctcaaagccgagatcgcgcagagacttgaagatgtctttgcagggaagaacaccgatctcgaggctctcatggaatggctaaagacaagaccaatcctgtcacctctgactaaggggattttagggtttgtgttcacgctcaccgtgcccagtgagcgaggactgcagcgtagacgctttgtccaaaatgccctaaatgggaatggagacccaaacaacatggacagggcggtcaaactgtacaggaagttgaaaagagagataacattccatggggctaaagaagttgcactcagttactcaactggtgcacttgccagttgtatgggtctcatatacaacaggatgggaacggtgaccacagaagtggcttttggcctagtgtgtgccacctgtgagcagattgctgattcacagcatcggtcccacaggcagatggtaactaccaccaacccactaatcaggcatgaaaacagaatggtgctggccagcactacggctaaggctatggagcagatggctgggtcaagtgagcaggcagcggaagccatggaggttgctagtcaggctaggcagatggtgcaggcgatgaggacaattggaactcaccctagctccagtgccggtctgaaagatgatcttcttgaaaatttgcaggcctaccagaaacggatgggagtgcagatgcagcgattcaag--tgatcctctcgttattgccgcaagtatcattgggatcttgcacttgatattgtggattcttgatcgtcttttcttcaaa---------tgtatttatcgtcgccttaaatac------ggtttgaaaagagggccttctacggaaggagtgcctgagtctatgagggaagaatatcggcaggaacagcagagtgctgtggatgttgacgatggtcattttgtcaacatagagctggagtaa
>H5N3_Avian_CY047049_A/breeder_duck/France/090045b/2009|2009.500
atgagtcttctaaccgaggtcgaaacgtacgttctctctatcgtcccgtcaggccccctcaaagccgagatcgcgcagagacttgaagatgtctttgcagggaagaacaccgatctcgaggctctcatggaatggctaaagacaagaccaatcctgtcacctctgactaaggggattttagggtttgtgttcacgctcaccgtgcccagtgagcgaggactgcaacgtagacgctttgtccaaaatgccctaaatgggaatggagacccaaacaacatggacagggcagtcaaactgtacaggaagttgaaaagagagataacattccatggggctaaagaagttgcactcagttactcaactggtgcacttgccagttgtatgggtctcatatacaacaggatgggaacggtgaccacagaagtggcttttggcctagtgtgtgccacctgtgagcagattgctgattcacagcatcggtcccacaggcagatggtaactaccaccaacccactaatcaggcatgaaaacagaatggtgctggccagcactacggctaaggctatggagcagatggctgggtcaagtgagcaggcagcggaagccatggaggttgctagtcaggctaggcagatggtgcaggcgatgaggacaattggaactcaccctagctccagtgccggtctgaaagatgaccttcttgaaaatttgcaggcctaccagaaacggatgggagtgcaaatgcagcgattcaag--tgatcctctcgttattgccgcaagtataattgggatcttgcacttgatattgtggattcttgatcgtcttttcttcaaa---------tgtatttatcgtcgccttaaatac------ggtttgaaaagagggccttctacggaaggagtgcctgagtctatgagggaagaatatcgacaggaacagcagagtgctgtggatgttgacgatggtcattttgtcaacatagagctggagtaa
>H6N2_Avian_KX978475_A/Eurasian_wigeon/Netherlands/1/2006|2006.970
atgagtcttctaaccgaggtcgaaacgtacgttctctctatcgtcccgtcaggccccctcaaagccgagatcgcgcagagacttgaagatgtctttgcagggaaaaacacagatctagaggctctcatggaatggctaaagacaagaccaatcctgtcacctctgactaaggggattttggggtttgtgttcacgctcaccgtgcccagtgagcgaggactgcagcgtagacgctttgtccaaaatgccctaaatgggaatggagatccaaacaacatggacagggcagtcaagctttacaggaaattgaaaagagagataacattccatggagctaaggaggtcgcactcagctactcaactggtgcacttgccagttgcatgggcctcatatacaacaggatgggaacggtaaccacagaagtggcttttggcctagtgtgtgccacctgtgagcagattgctgattcacagcatcggtctcacagacagatggtgactaccaccaacccactaatcaggcatgaaaacagaatggtgctggccagcactacggctaaggctatggaacagatggctggatcgagtgagcaggcagcggaggctatggaggttgctagtcaggctaggcagatggtgcaggcaatgaggacaattgggactcatcctagctccagtgccggtctgaaagatgatcttctcgaaaatttgcaggcctaccagaaacgaatgggagtgcaaatgcagcgattcaag--tgatcctctcgttattgccgcaagtatcattgggatcttgcacttgatattgtggattcttgatcgtcttttcttcaaa---------tgtatttatcgtcgccttaaatac------ggtttgaaaagagggccttctacggaaggagtgcctgagtctatgagggaagaatatcggcaggaacagcagagtgctgtggatgttgacgatggtcattttgtcaacatagagctggagtaa
>H12N5_Avian_MF147995_A/Eurasian_wigeon/Netherlands/2/2009|2009.792
atgagtcttctaaccgaggtcgaaacgtacgttctctctatcgtcccgtcaggccccctcaaagccgagatcgcgcagagacttgaagatgtctttgcagggaagaacaccgatctcgaggctctcatggaatggctaaagacaagaccaatcctgtcacctctgactaaggggattttagggtttgtgttcacgctcaccgtgcccagtgagcgaggactgcagcgtagacgctttgtccaaaatgccctaaatgggaatggagacccaaacaacatggacagggcagtcaaactgtacaggaagttgaaaagggagataacattccatggggctaaagaagttgcactcagttactcaaccggtgcacttgccagttgtatgggtctcatatacaacaggatgggaacagtgacaacagaagtggcttttggtctagtgtgtgccacctgtgagcagattgctgattcacagcatcggtctcacagacagatggtaactaccaccaacccactaatcaggcatgaaaacagaatggtgctggccagcactacggctaaggctatggagcagatggctgggtcaagtgagcaggcagcggaagccatggaggttgctagtcaggctaggcagatggtgcaggcgatgaggacaattggaactcaccctagctccagtgccggtctgaaagatgatcttcttgaaaatttgcaggcctaccagaaacggatgggagtgcaaatgcagcgattcaag--tgatcctcttgttattgccgcaagtatcattgggatcctgcacttgatattgtggattcttgatcgtcttttcttcaaa---------tgtatttatcgtcgccttaaatac------ggtttgaaaagagggccttctacggaaggagtgcctgagtctatgagggaagagtatcggcaggaacagcagagtgctgtggatgttgacgatggtcattttgtcaacatagagctggagtaa
>H6N8_Avian_KX977804_A/greater_white-fronted_goose/Netherlands/4/2008|2008.058
atgagtcttctaaccgaggtcgaaacgtacgttctctctatcgtcccgtcaggccccctcaaagccgagatcgcgcagagacttgaagatgtctttgcagggaagaacaccgatctcgaggctctcatggaatggctaaagacaagaccaatcctgtcacctctgactaaggggattttagggtttgtgttcacgctcaccgtgcccagtgagcgaggactgcagcgtagacgctttgtccaaaatgccctaaatgggaatggagacccaaacaacatggacagggcagtcaaactgtacaggaagttgaaaagagagataacattccatggggctaaagaagttgcactcagctactcaaccggtgcacttgccagttgcatgggtctcatatacaacaggatgggaacggtgaccacagaagtggcttttggcctggtatgtgccacctgtgagcagattgctgattcacagcatcggtcccacaggcagatggtaactaccaccaatccactaatcagacatgaaaacagaatggtgctggccagcactacggctaaggctatggagcagatggctgggtcaagtgagcaagcagcggaagccatggaggttgctagtcaggctaggcagatggtgcaggcgatgaggacaattgggactcatcctagctccagtgctggtctgaaagatgatctccttgaaaatttgcaggcctaccagaaacggatgggagtgcaaatgcagcgattcaag--tgatcctctcgttattgccgcaagtatcattgggatcttgcacttgatattgtggattcttgatcgtcttttcttcaaa---------tgtatttatcgtcgccttaaatac------ggtttgaaaagagggccttctacggaaggagtgcctgagtctatgagggaagagtatcggcaggaacagcagagtgctgtggatgttgacgatggtcattttgtcaacatagagctggagtaa
>H6N8_Avian_KX978771_A/bean_goose/Netherlands/1/2008|2008.058
atgagtcttctaaccgaggtcgaaacgtacgttctctctatcgtcccgtcaggccccctcaaagccgagatcgcgcagagacttgaagatgtctttgcagggaagaacaccgatctcgaggctctcatggaatggctaaagacaagaccaatcctgtcacctctgactaaggggattttagggtttgtgttcacgctcaccgtgcccagtgagcgaggactgcagcgtagacgctttgtccaaaatgccctaaatgggaatggagacccaaacaacatggacagggcagtcaaactgtacaggaagttgaaaagagagataacattccatggggctaaagaagttgcactcagctactcaaccggtgcacttgccagttgcatgggtctcatatacaacaggatgggaacggtgaccacagaagtggcttttggcctggtatgtgccacctgtgagcagattgctgattcacagcatcggtcccacaggcagatggtaactaccaccaatccactaatcagacatgaaaacagaatggtgctggccagcactacggctaaggctatggagcagatggctgggtcaagtgagcaagcagcggaagccatggaggttgctagtcaggctaggcagatggtgcaggcgatgaggacaattgggactcatcctagctccagtgctggtctgaaagatgatctccttgaaaatttgcaggcctaccagaaacggatgggagtgcaaatgcagcgattcaag--tgatcctctcgttattgccgcaagtatcattgggatcttgcacttgatattgtggattcttgatcgtcttttcttcaaa---------tgtatttatcgtcgccttaaatac------ggtttgaaaagagggccttctacggaaggagtgcctgagtctatgagggaagagtatcggcaggaacagcagagtgctgtggatgttgacgatggtcattttgtcaacatagagctggagtaa
>H6N8_Avian_KX978856_A/greater_white-fronted_goose/Netherlands/4/2006|2006.071
atgagtcttctaaccgaggtcgaaacgtacgttctctctatcgtcccgtcaggccccctcaaagccgagatcgcgcagagacttgaagatgtttttgcagggaaaaacacagatctcgaggctctcatggaatggctaaagacaagaccaatcctgtcacctctgactaaggggattttagggtttgtgttcacgctcaccgtgcccagtgagcgaggactgcagcgtagacgctttgtccaaaattccctaaatgggaatggagatccaaacaacatggacagggcagtcaagctttacaggaaattgaaaagagagataacattccatggagctaaggaggtcgcactcagctactcaactggtgcacttgccagttgcatgggtctcatatacaacaggatgggaacggtaaccacagaagtggcttttggcctagtgtgtgccacttgtgaacagattgctgattcacagcatcggtctcacagacagatggtgactaccaccaacccattgatcaggcatgaaaacagaatggtgctggccagcactacggctaaggctatggagcagatggctggatcgagtgagcaggcagcggaggccatggaggttgctagtcaggctaggcagatggtgcaggcaatgaggacaattgggactcatcctagctccagtgccggtctgaaagatgatctccttgaaaatttgcaggcctaccagaaacggatgggagtgcaaatgcagcgattcaag--tgatcctctcgttattgccgcaagtatcattgggatcttgcacttgatattgtggattcttgatcgtcttttcttcaaa---------tgtatttatcgtcgccttaaatac------ggtttgaaaagagggccttctacggaaggagtgcctgagtctatgagggaagaatatcggcaggaacagcagagtgctgtggatgttgacgatggtcattttgtcaacatagagctggagtaa
>H9N2_Avian_MF575191_A/Eurasian_wigeon/Netherlands/4/2005|2005.822
atgagtcttctaaccgaggtcgaaacgtacgttctctctatcgtcccgtcaggccccctcaaagccgagatcgcgcagagacttgaagatgtctttgcagggaagaacaccgatctcgaggctctcatggaatggctaaagacaagaccaatcctgtcacctctgactaaggggattttaggatttgtgttcacgctcaccgtgcccagtgagcgaggactgcagcgtagacgctttgtccaaaatgccctaaatgggaatggggacccaaacaacatggacagggcagtcaaactgtacaggaagttgaaaagagagataacattccatggagctaaagaagttgcactcagctactcaaccggtgcacttgccagttgtatgggtctcatatacaacaggatgggaacggtgaccacagaagtggcttttggcctggtatgtgccacctgtgagcagattgctgattcacagcatcggtcccacaggcagatggtaactaccaccaatccactaatcagacatgaaaacagaatggtgctggccagcactacggctaaggctatggagcagatggctgggtcaagtgagcaggcagcggaagccatggaggttgctagtcaggctaggcagatggtgcaggcgatgaggacaattgggacccaccctagctccagtgccggtctgaaagatgatcttcttgaaaatttgcaggcctaccagaaacggatgggagtgcaaatgcagcgattcaag--tgatcctctcgttattgccgcaagtatcattgggatcttgcacttgatattgtggattcttgatcgtcttttcttcaaa---------tgtatttatcgtcgccttaaatac------ggtttgaaaagagggccttctacggaaggagtgcctgagtctatgagggaagagtatcggcaggaacagcagagtgctgtggatgttgacgatggtcattttgtcaacatagagctggagtaa
>H1N1_Avian_MF148094_A/common_teal/Netherlands/3/2005|2005.926
atgagtcttctaaccgaggtcgaaacgtacgttctctctatcgtcccatcaggccccctcaaagccgagatcgcgcagagacttgaagatgtctttgcagggaaaaacacagatctcgaggctctcatggaatggctaaagacaagaccaatcctgtcacctctgactaaggggattttagggtttgtgttcacgctcaccgtgcccagtgagcgaggactgcagcgtagacgctttgtccaaaacgccctaaatgggaatggagatccaaacaacatggacagggcagtcaagctttacaggaaattgaaaagagagataacattccatggagctaaggaggtcgcactcagctactcaactggtgcacttgccagttgcatgggtctcatatacaacaggatgggaacggtaaccacagaagtggcttttggcctagtgtgtgcaacttgtgagcagattgctgattcacagcatcggtctcacagacagatggtgactaccaccaacccattaatcaggcacgaaaacagaatggtactggccagcactacggctaaggctatggagcagatggctggatcgagtgagcaggcagcggaggccatggaggttgctagtcaggctaggcagatggtgcaggcaatgagaacaattgggactcatcctagctccagtgccggtctgaaagatgatcttcttgaaaatttgcaggcctaccagaaacggatgggagtgcaaatgcagcgattcaag--tgatcctctcgttattgccgcaagtatcattgggatcttgcacttgatattgtggattcttgatcgtcttttcttcaaa---------tgtatttatcgtcgccttaaatac------ggtttgaaaagagggccttctacggaaggagtgcctgagtctatgagggaagaatatcggcaggaacagcagagtgctgtggatgttgacgatggtcattttgtcaacatagagctggagtaa
>H5N2_Avian_CY021526_A/turkey/Italy/1258/2005|2005.500
atgagtcttcttaccgaggtcgaaacgtacgttctctctatcgtcccgtcaggccccctcaaagccgagatcgcgcagagacttgaagatgtttttgcagggaagaacaccgatctagaggctctcatggaatggctaaagacaagaccaatcctgtcacctctgactaaggggattttagggtttgtgttcacgctcaccgtgcccagtgagcgaggactgcagcgtagacgctttgtccaaaatgccctaaatgggaatggagacccaaacaacatggacagggcagtcaaactgtacaggaagttgaaaagagagataacattccatggggctaaagaagttgcactcagctactcaaccggtgcacttgccagttgtatgggtctcatatacaacaggatgggaacggtgaccacagaagtggcttttggcctagtgtgtgccacctgtgagcagattgctgattcacagcatcggtcccacaggcagatggtaactaccaccaacccactaatcaggcatgaaaacaggatggtgctggccagcactacggctaaggctatggagcagatggctgggtcgagtgagcaggcagcggaagccatggaggttgctagtcaggctaggcagatggtgcaggcgatgagaacaattgggactcaccctagctccagtgccggtctgaaggatgatcttcttgaaaatttgcaggcctaccagaaacggatgggagtgcaaatgcagcgattcaag--tgatcctctcgttattgccgcaagtatcattgggatcttgcacttgatattgttgattcttgatcgtcttttcttcaaa---------tgtatttatcgtcgccttaaatac------ggtttgaaaagagggccttctacggaaggagtgcctgagtccatgagggaagagtatcggcaggaacagcagagtgctgtggatgttgacgatggtcattttgtcaacatagagctggagtaa
>H5N2_Avian_CY022630_A/turkey/Italy/1325/2005|2005.500
atgagtcttctaaccgaggtcgaaacgtacgttctctctatcgtcccgtcaggccccctcaaagccgagatcgcgcagagacttgaagatgtttttgcagggaagaacaccgatctagaggctctcatggaatggctaaagacaagaccaatcctgtcacctctgactaaggggattttagggtttgtgttcacgctcaccgtgcccagtgagcgaggactgcagcgtagacgctttgtccaaaatgccctaaatgggaatggagacccaaacaacatggacagggcagtcaaactgtacaggaagttgaaaagagagataacattccatggggctaaagaagttgcactcagctactcaaccggtgcacttgccagttgtatgggtctcatatacaacaggatgggaacggtgaccacagaagtggcttttggcctagtgtgtgccacctgtgagcagattgctgattcacagcatcggtcccacaggcagatggtaactaccaccaacccactaatcaggcatgaaaacaggatggtgctggccagcactacggctaaggctatggagcagatggctgggtcgagtgagcaggcagcggaagccatggaggttgctagtcaggctaggcagatggtgcaggcgatgagaacaattgggactcaccctagctccagtgccggtctgaaggatgatcttcttgaaaatttgcaggcctaccagaaacggatgggagtgcaaatgcagcgattcaag--tgatcctctcgttattgccgcaagtatcattgggatcttgcacttgatattgtggattcttgatcgtcttttcttcaaa---------tgtatttatcgtcgccttaaatac------ggtttgaaaagagggccttctacggaaggagtgcctgagtccatgagggaagagtatcggcaggaacagcagagtgctgtggatgttgacgatggtcattttgtcaacatagagctggagtaa
>H4N6_Avian_CY076985_A/dunlin/Sweden/1/2005|2005.500
atgagtcttctaaccgaggtcgaaacgtacgttctctctatcgtcccgtcaggccccctcaaagccgagatcgcgcagagacttgaagatgtctttgcagggaagaacaccgatctcgaggctctcatggaatggctaaagacaagaccaatcctgtcacctctgactaaggggattttagggtttgtgttcacgctcaccgtgcccagtgggcgaggactgcagcgtagacgctttgtccaaaacgccctaaatgggaatggagacccaaacaacatggacagggcagtcaaactgtacaggaagttgaaaagagagataacattccatggggctaaagaagttgcactcagttactcaaccggtgcacttgccagttgtatgggtctcatatacaacaggatgggaacggtgaccacagaagtggcttttggcctagtgtgtgccacctgtgagcagattgctgattcacagcatcggtcccacagacagatggtaactaccaccaacccactaatcaggcatgaaaacagaatggtgctggccagcactacggctaaggctatggagcagatggctgggtcgagtgagcaggcagcggaagccatggaggtcgctagtcaggctaggcagatggtgcaggcgatgaggacaattggaactcaccctagctccagtgccggtctgaaagatgatcttcttgaaaatttgcaggcctaccagaaacggatgggagtgcaaatgcagcgattcaag--tgatcctctcgttattgccgcaagtatcattgggatcttgcacttgatattgtggattcttgatcgtcttttcttcaaa---------tgcatttatcgtcgccttaaatac------ggtttgaaaagagggccttctacggaaggggtgcctgagtctatgagggaagagtatcggcaggaacagcagagtgctgtggatgttgacgatggtcattttgtcaacatagagctggagtaa
>H6N2_Avian_CY041363_A/Eurasian_wigeon/Sweden/1/2004|2004.500
atgagtcttctaaccgaggtcgaaacgtacgttctctctatcgtcccgtcaggccccctcaaagccgagatcgcgcagagacttgaagatgtctttgcagggaaaaacaccgatctcgaggctctcatggaatggctaaagacaagaccaatcctgtcacctctgactaaagggattttagggtttgtgttcacgctcaccgtgcccagtgagcgaggactgcagcgtagacgctttgtccaaaacgccctaaatggaaatggagacccaaacaacatggacagggcagtcaaactgtacaggaagttgaaaagagagataacattccatggggctaaagaagttgcactcagctactcaaccggtgcacttgccagttgcatgggtctcatatacaacaggatgggaacggtgaccacagaagtggcttttggcctagtgtgtgccacctgtgagcagattgctgattcacaacaccggtcccacaggcaaatggtaactaccaccaacccactaatcaggcatgaaaacaggatggtgctggccagcactacggctaaggctatggagcagatggctgggtcgagtgagcaggcagcggaagccatggaggttgctagtcaggctaggcagatggtgcaggcgatgaggacaattggaactcaccctagctccagtgccggtctgaaagatgatcttcttgaaaatttgcaggcctaccagaaacggatgggagtgcaaatgcagcgattcaag--tgatcctctcgttattgccgcaagtatcattgggatcttgcacttgatattgtggattcttgatcgtcttttcttcaaa---------tgtatttatcgtcgccttaaatac------ggtttgaaaagagggccttctacggaaggagtgcctgagtctatgagggaagagtatcggcaggaacagcagagtgctgtggatgttgacgatggtcattttgtcaacatagagctggagtaa
>H5N3_Avian_CY046153_A/duck/France/06436/2006|2006.216
atgagtcttctaaccgaggtcgaaacgtacgttctctctatcgtcccatcaggccccctcaaagccgagatcgcgcagagacttgaagatgtctttgcagggaagaacacagatctcgaggctctcatggaatggctaaagacaagaccaatcctgtcacctctgactaaggggattttgggatttgtgttcacgctcaccgtgcccagtgagcgaggactgcagcgtagacgctttgtccaaaatgccctaaatgggaacggagacccaaacaacatggacagggcagtcaaactatacaggaagctgaaaagagaaataacattccatggagctaaggaggttgcacttagctactcaaccggtgcacttgccagttgcatgggtctcatatataacagaatgggaacggtaaccacagaagtggcttttggcctagtgtgtgccacttgtgagcagattgctgactcacagcatcggtctcacagacagatggtgactactaccaacccactcatcaggcatgaaaacagaatggtgctggccagcaccacggctaaggctatggagcagatggctggatcgagtgagcaggcagcggaggccatggaggttgctagtcaggctaggcagatggtgcaggcaatgaggacaattgggactcatcctagctccagtgccggtctgaaagatgatcttcttgaaaatttgcaggcctaccagaaacggatgggagtgcaaatgcagcgattcaag--tgatcctctcattattgccgcaagtatcattgggatcttgcacttgatattgtggattcttgatcgtcttttcttcaaa---------tgtatttatcgtcgccttagatac------ggattgaaaagagggccttctacggaaggagtgcctgagtctatgagggaagaatatcggcaggaacagcagagtgctgtggatgttgacgatggtcattttgtcaacatagagctggagtaa
>H5N1_Avian_AJ973609_A/duck/France/05066b/2005|2005.500
atgagtcttctaaccgaggtcgaaacgtacgttctctctatcgtcccgtcaggccccctcaaagccgagatcgcgcagagacttgaagatgtctttgcagggaagaacaccgatctcgaggctctcatggaatggctaaagacaagaccaatcctgtcacctctgactaaggggattttagggtttgtgttcacgctcaccgtgcccagtgagcgaggactgcagcgtagacgctttgtccaaagtgccctaaacggaaatggagacccaaacaacatggacagggcagtcaaactgtacaggaagctgaaaagagagataacattccatggggctaaagaagttgcacttagctactcaactggtgcacttgccagttgtatgggtctcatttacaacagaatgggaacggtgaccacagaagtggcttttggcctagtgtgtgccacctgtgagcagattgctgattcacagcatcggtcccacaggcagatggtaactaccaccaacccactaatcaggcatgaaaacaggatggtgctggccagcactacggctaaggctatggagcagatggctggatcgagtgagcaggcagcggaagccatggaggttgctagtcaggctaggcagatggtgcaggcaatgaggacaattggaactcaccctagctccagtgccggtctgaaagatgatcttcttgaaaatttgcaggcctaccagaaacgaatgggagtgcaaatgcagcgattcaag--tgatcctctcgttgttgccgcaagtatcattgggatcttgcacttgatattgtggattcttgatcgtcttttcttcaaa---------tgcatttatcgtcgccttaaatac------ggtttgaaaagagggccttctacggaaggagtgcctgagtctatgagggaagagtatcggcaggaacagcagagtgctgtggatgttgacgatggtcattttgtcaacatagagctggagtaa
>H5N3_Avian_AM040281_A/duck/France/02166/2002|2002.500
atgagtcttctaaccgaggtcgaaacgtacgttctctctatcgtcccgtcaggccccctcaaagccgagatcgcgcagagacttgaagatgtctttgcagggaagaacacagatctcgaggctctcatggaatggctaaagacaagaccaatcctgtcacctctgactaaggggattttaggatttgtgttcacgctcaccgtgcccagtgagcgaggactgcagcgtagacgctttgtccaaaatgctctaaatgggaatggagatccaaacaacatggacagggcagtcaaactttacagaaagctgaagagagagataacgttccatggagctaaggaggtcgcactcagctactcaaccggtgcacttgccagttgcatgggtctcatatacaacagaatgggaacagtaaccacagaggtagcttttggcctagtgtgtgccacttgtgagcagattgctgactcacagcatcggtctcacagacaaatggtgaccactaccaacccactaatcagacatgaaaacagaatggtgctggccagcactacggctaaggctatggagcagatggctgggtcgagtgagcaggcagcagaggccatggaggttgctagtcaggctaggcagatggtgcaggctatgaggacaattgggactcatcctagctccagtgctggtctgaaagatgatcttcttgaaaatttgcaggcctaccagaaacggatgggagtgcaaatgcagcgattcaag--tgatcctctcgttattgccgcaagtatcattgggatcttgcacttgatattgtggattcttgatcgtcttttcttcaaa---------tgtatttatcgtcgccttaaatac------ggtttgaaaagagggccttctacggaaggagtgcctgagtctatgagggaagaatatcggcaggaacagcagagtgctgtggatgttgacgatggtcattttgtcaacatagagctggagtaa
>H10N4_Avian_MF575062_A/ruddy_turnstone/Netherlands/1/2008|2008.740
atgagtcttctaaccgaggtcgaaacgtatgttctctctatcgtcccgtcaggccccctcaaagccgagatcgcgcagagacttgaagatgtctttgcagggaagaacacagatcttgaggctctcatggaatggctaaagacaagaccaatcctgtcacctctgactaaggggattttagggtttgtgttcacgctcaccgtgcccagtgagcgaggactgcagcgtagacgctttgtccaaaatgccctaaatggaaatggagacccaaacaacatggacagggcagtcaaactttataggaagctgaaaagagagataacattccatggagctaaagaggtcgcactcagctactcaaccggggcacttgccagttgcatgggtctcatatacagcaggatgggaacagtaaccacagaagtagcttttggcctagtgtgtgccacttgtgagcagattgctgattcacagcatcggtctcacagacagatggtgactaccaccaacccactaatcaggcatgaaaacagaatggtgctggccagcactacggctaaggctatggagcagatggctggatcgagtgagcaagcagcggaggccatggaggttgcaagccaggctaggcagatggtgcaggcaatgaggacaattggaactcatcctagctccagtgccggtctaaaagatgatcttcttggaaatttgcaggcctaccagaaacgaatgggagtgcagatgcagcggttcaag--tgatcctctcgttattgccgcaagtatcattgggatcttgcacttgatattgtggattcttgatcgtcttttcttcaaa---------tgcatttatcgtcgccttaaatac------ggtttgaaaagggggccttctacggaaggggtgcctgagtctatgagggaagaatatcggcaggaacagcagagtgctgtggatgttgacgatggtcattttgtcaacatagagctggagtaa
>H2N3_Avian_CY122285_A/common_teal/Netherlands/2/2008|2008.500
atgagtcttctaaccgaggtcgaaacgtacgttctctctatcgtcccgtcaggccccctcaaagccgagatcgcgcagagacttgaagatgtctttgcagggaagaacaccgatctcgaggctctcatggaatggctaaagacaagaccaatcctgtcacctctgactaaggggattttagggtttgtgttcacgctcaccgtgcccagtgagcgaggactgcagcgtagacgctttgtccaaaatgccctaaatgggaatggagacccaaacaacatggacagggcagtcaaactgtacaggaagttgaaaagagagataacattccatggggctaaagaagttgcactcagttactcaaccggtgcacttgccagttgtatgggtctcatatacaacaggatgggaacggtgaccacagaagtggcttttggcctagtgtgtgccacctgtgagcagattgctgattcacagcatcggtcccacagacagatggtaactaccaccaacccactaatcaggcatgaaaacagaatggtgctggccagcactacggctaaggctatggagcagatggctgggtcgagtgagcaggcagcggaagccatggaggttgctagtcaggctaggcagatggtgcaggcgatgaggacaattggaactcaccctagctccagtgctggtctgaaagatgatcttcttgaaaatttgcaggcctaccagaaacggatgggagtgcaaatgcagcgattcaag--tgatcctctcgttattgccgcaagtatcattgggatcttgcacttgatattgtggatttttgatcgtcttttcttcaaa---------tgcatttatcgtcgccttaaatac------ggtttgaaaagagggccttctacggaaggggtgcctgagtctatgagggaagagtatcggcaggaacagcagagtgctgtggatgttgacgatggtcattttgtcaacatagagctggagtaa
>H7N7_Avian_KF259227_A/duck/Fujian/5408/2008|2008.500
atgagtcttctaaccgaggtcgaaacgtacgttctctctatcgtcccgtcaggccccctcaaagccgagatcgcgcagagacttgaagatgtctttgcagggaagaacaccgatctagaggctctcatggaatggctaaagacaagaccaatcctgtcacctctgactaaggggattttaggatttgtgttcacgctcaccgtgcccagtgagcgaggactgcagcgtagacgctttgtccaaaatgccctaaatgggaatggagacccaaacaacatggacagagcagtcaaactgtacaagaagttgaaaagagagataacattccatggggctaaagaagttgcactcagttactcaaccggtgcacttgccagttgcatgggtctcatatacaacaggatgggaacagtgaccacagaagtggcttttggcctagtgtgtgccacctgtgagcagattgctgattcgcagcatcggtcccacaggcagatggtaactaccaccaacccactaatcaggcatgaaaacagaatggtgctggctagcaccacggctaaggctatggagcagatggctgggtcaagtgagcaggcagcggaagccatggaagttgctagtcaggccaggcagatggtgcaggcaatgaggacaattggaactcaccctagctccagtgccggtctgaaagatgatcttcttgaaaatttgcaggcctaccagaaacggatgggagtgcaaatgcagcgattcaag--tgatcctctcgttattgccgcaagtatcattgggatcttgcacttgatattgtggattcttgatcgtcttttcttcaaa---------tgtatttatcgtcgccttaaatac------ggtttgaaaagagggccttctacggaaggagtgcctgagtctatgagggaagaatatcggcaggaacagcagagtgctgtggatgttgacgatggtcattttgtcaacatagagctggagtaa
>H7N7_Avian_KF259284_A/duck/Fujian/5448/2008|2008.500
atgagtcttctaaccgaggtcgaaacgtacgttctctctatcgtcccgtcaggccccctcaaagccgagatcgcgcagagacttgaagatgtctttgcagggaagaacaccgatctagaggctctcatggaatggctaaagacaagaccaatcctgtcacctctgactaaggggattttaggatttgtgttcacgctcaccgtgcccagtgagcgaggactgcagcgtagacgctttgtccaaaatgccctaaatgggaatggagacccaaacaacatggacagagcagtcaaactgtacaagaagttgaaaagagagataacattccatggggctaaagaagttgcactcagttactcaaccggtgcacttgccagttgcatgggtctcatatacaacaggatgggaacagtgaccacagaagtggcttttggcctagtgtgtgccacctgtgagcagattgctgattcgcagcatcggtcccacaggcagatggtaactaccaccaacccactaatcaggcatgaaaacagaatggtgctggctagcaccacggctaaggctatggagcagatggctgggtcaagtgagcaggcagcggaagccatggaagttgctagtcaggccaggcagatggtgcaggcaatgaggacaattggaactcaccctagctccagtgccggtctgaaagatgatcttcttgaaaatttgcaggcctaccagaaacggatgggagtgcaaatgcagcgattcaag--tgatcctctcgttattgccgcaagtatcattgggatcttgcacttgatattgtggattcttgatcgtcttttcttcaaa---------tgtatttatcgtcgccttaaatac------ggtttgaaaagagggccttctacggaaggagtgcctgagtctatgagggaagaatatcggcaggaacagcagagtgctgtggatgttgacgatggtcattttgtcaacatagagctggagtaa
>H7N1_Avian_CY025142_A/turkey/Italy/4617/1999|1999.951
atgagtcttctaaccgaggtcgaaacgtacgttctctctatcgtcccgtcaggccccctcaaagccgagatcgcgcagagacttgaagatgtctttgcagggaagaacaccgatctcgaggctctcatggaatggctaaagacaagaccaatcctgtcacctctgactaaggggattttggggtttgtgttcacgctcaccgtgcccagtgagcgaggactgcagcgtagacgctttgtccaaaatgccctaaatgggaatggagacccaaacaacatggacagggcagtcaaactgtacagaaagttgaaaagagagataacattccatggggctaaagaagttgcactcagctactcaaccggtgcacttgccagttgtatgggtctcatatacaacagaatgggaacggtgaccacggaagtggcttttggcctagtgtgtgccacctgtgagcagattgctgattcacagcatcggtcccacaggcagatggcaacaaccaccaatccactaatcaggcatgaaaacaggatggtgctggccagcactacggctaaggctatggagcagatggctgggtcgagtgagcaagcagcggaagccatggaggttgctagtcaggctaggcagatggtgcaggcgatgaggacaattggaactcatcctagctccagtgccggtctgaaagatgatcttcttgaaaatttgcaggcctaccagaaacggatgggagtgcaaatgcagcgattcaag--tgatcctctcgttatcgccgcaagtatcattgggatcttgcacttgatattgtggattcttgatcgtcttttcttcaaa---------tgtatttatcgtcgccttaaatac------ggtttgaaaagagggccttctacggaaggagtgcctgagtctatgagggaagaatatcggcaggaacagcagagtgctgtggatgttgacgatggtcattttgtcaacatagagctggagtaa
>H7N1_Avian_CY022662_A/guinea_fowl/Italy/155/2000|2000.027
atgagtcttctaaccgaggtcgaaacgtacgttctctctatcgtcccgtcaggccccctcaaagccgagatcgcgcagagacttgaagatgtctttgcagggaagaacaccgatctcgaggctctcatggaatggctaaagacaagaccaatcctgtcacctctgactaaggggattttggggtttgtgttcacgctcaccgtgcccagtgagcgaggactgcagcgtagacgctttgtccaaaatgccctaaatgggaatggagacccaaacaacatggacagggcagtcaaactgtacagaaagttgaaaagagagataacattccatggggctaaagaagttgcactcagctactcaaccggtgcacttgccagttgtatgggtctcatatacaacagaatgggaacggtgaccacggaagtggcttttggcctagtgtgtgccacctgtgagcagattgctgattcacagcatcggtcccacaggcagatggcaacaaccaccaatccactaatcaggcatgaaaacaggatggtgctggccagcactacggctaaggctatggagcagatggctgggtcgagtgagcaggcagcggaagccatggaggttgctagtcaggctaggcagatggtgcaggcgatgaggacaattggaactcatcctagctccagtgccggtctgaaagatgatcttcttgaaaatttgcaggcctaccagaaacggatgggagtgcaaatgcagcgattcaag--tgatcctctcgttatcgccgcaagtatcattgggatcttgcacttgatattgtggattcttgatcgtcttttcttcaaa---------tgtatttatcgtcgccttaaatac------ggtttgaaaagagggccttctacggaaggagtgcctgagtctatgagggaagaatatcggcaggaacagcagagtgctgtggatgttgacgatggtcattttgtcaacatagagctggagtaa
>H7N1_Avian_CY021558_A/duck/Italy/551/2000|2000.063
atgagtcttctaaccgaggtcgaaacgtacgttctctctatcgtcccgtcaggccccctcaaagccgagatcgcgcagagacttgaagatgtctttgcagggaagaacaccgatctcgaggctctcatggaatggctaaagacaagaccaatcctgtcacctctgactaaggggattttggggtttgtgttcacgctcaccgtgcccagtgagcgaggactgcagcgtagacgctttgtccaaaatgccctaaatgggaatggagacccaaacaacatggacagggcagtcaaactgtacagaaagttgaaaagagagataacattccatggggctaaagaagttgcactcagctactcaaccggtgcacttgccagttgtatgggtctcatatacaacagaatgggaacggtgaccacggaagtggcttttggcctagtgtgtgccacctgtgagcagattgctgattcacagcatcggtcccacaggcagatggcaacaaccaccaatccactaatcaggcatgaaaacaggatggtgctggccagcactacggctaaggctatggagcagatggctgggtcgagtgagcaggcagcggaagccatggaggttgctagtcaggctaggcagatggtgcaggcgatgaggacaattggaactcatcctagctccagtgccggtctgaaagatgatcttcttgaaaatttgcaggcctaccagaaacggatgggagtgcaaatgcagcgattcaag--tgatcctctcgttatcgccgcaagtatcattgggatcttgcacttgatattgtggattcttgatcgtcttttcttcaaa---------tgtatttatcgtcgccttaaatac------ggtttgaaaagagggccttctacggaaggagtgcctgagtctatgagggaagaatatcggcaggaacagcagagtgctgtggatgttgacgatggtcattttgtcaacatagagctggagtaa
>H7N1_Avian_DQ991338_A/ostrich/Italy/984/00|2000.500
atgagtcttctaaccgaggtcgaaacgtacgttctctctatcgtcccgtcaggccccctcaaagccgagatcgcgcagagacttgaagatgtctttgcagggaagaacaccgatctcgaggctctcatggaatggctaaagacaagaccaatcctgtcacctctgactaaggggattttggggtttgtgttcacgctcaccgtgcccagtgagcgaggactgcagcgtagacgctttgtccaaaatgccctaaatgggaatggagacccaaacaacatggacagggcagtcaaactgtacagaaagttgaaaagagagataacattccatggggctaaagaagttgcactcagctactcaaccggtgcacttgccagttgtatgggtctcatatacaacaaaatgggaacggtgaccacggaagtggcttttggcctagtgtgtgccacctgtgagcagattgctgattcacagcatcggtcccacaggcagatggcaacaaccaccaatccactaatcaggcatgaaaacaggatggtgctggccagcactacggctaaggctatggagcagatggctgggtcgagtgagcaggcagcggaagccatggaggttgctagtcaggctaggcagatggtgcaggcgatgaggacaattggaactcatcctagctccagtgccggtctgaaagatgatcttcttgaaaatttgcaggcctaccagaaacggatgggagtgcaaatgcagcgattcaag--tgatcctctcgttatcgccgcaagtatcattgggatcttgcacttgatattgtggattcttgatcgtcttttcttcaaa---------tgtatttatcgtcgccttaaatac------ggtttgaaaagagggccttctacggaaggagtgcctgagtctatgagggaagaatatcggcaggaacagcagagtgctgtggatgttgacgatggtcattttgtcaacatagagctggagtaa
>H7N1_Avian_KF493363_A/ostrich/Italy/1086/2000|2000.093
atgagtcttctaaccgaggtcgaaacgtacgttctctctatcgtcccgtcaggccccctcaaagccgagatcgcgcagagacttgaagatgtctttgcagggaagaacaccgatctcgaggctctcatggaatggctaaagacaagaccaatcctgtcacctctgactaaggggattttggggtttgtgttcacgctcaccgtgcccagtgagcgaggactgcagcgtagacgctttgtccaaaatgccctaaatgggaatggagacccaaacaacatggacagggcagtcaaactgtacagaaagttgaaaagagagataacattccatggggctaaagaagttgcactcagctactcaaccggtgcacttgccagttgtatgggtctcatatacaacaaaatgggaacggtgaccacggaagtggcttttggcctagtgtgtgccacctgtgagcagattgctgattcacagcatcggtcccacaggcagatggcaacaaccaccaatccactaatcaggcatgaaaacaggatggtgctggccagcactacggctaaggctatggagcagatggctgggtcgagtgagcaggcagcggaagccatggaggttgctagtcaggctaggcagatggtgcaggcgatgaggacaattggaactcatcctagctccagtgccggtctgaaagatgatcttcttgaaaatttgcaggcctaccagaaacggatgggagtgcaaatgcagcgattcaag--tgatcctctcgttatcgccgcaagtatcattgggatcttgcacttgatattgtggattcttgatcgtcttttcttcaaa---------tgtatttatcgtcgccttaaatac------ggtttgaaaagagggccttctacggaaggagtgcctgagtctatgagggaagaatatcggcaggaacagcagagtgctgtggatgttgacgatggtcattttgtcaacatagagctggagtaa
>H7N1_Avian_CY025182_A/turkey/Italy/2732/1999|1999.592
atgagtcttctaaccgaggtcgaaacgtacgttctctctatcgtcccgtcaggccccctcaaagccgagatcgcgcagagacttgaagatgtctttgcagggaagaacaccgatctcgaggctctcatggaatggctaaagacaagaccaatcctgtcacctctgactaaggggattttggggtttgtgttcacgctcaccgtgcccagtgagcgaggactgcagcgtagacgctttgtccaaaatgccctaaatgggaatggagacccaaacaacatggacagggcagtcaaactgtacagaaagttgaaaagagagataacattccatggggctaaagaagttgcactcagctactcaaccggtgcacttgccagttgtatgggtctcatatacaacagaatgggaacggtgaccacggaagtggcttttggcctagtgtgtgccacctgtgagcagattgctgattcacagcatcggtcccacaggcagatggtaacaaccaccaatccactaatcaggcatgaaaacaggatggtgctggccagcactacggctaaggctatggagcagatggctgggtcgagtgagcaggcagcggaagccatggaggttgctagtcaggctaggcagatggtgcaggcgatgaggacaattggaactcatcctagctccagtgccggtctgaaagatgatcttcttgaaaatttgcaggcctaccagaaacggatgggtgtgcaaatgcagcgattcaag--tgatcctctcgttattgccgcaagtatcattgggatcttgcacttgatattgtggattcttgatcgtcttttcttcaaa---------tgtatttatcgtcgccttaaatac------ggtttgaaaagagggccttctacggaaggagtgcctgagtctatgagggaagaatatcggcaggaacagcagagtgcggtggatgttgacgatggtcattttgtcaacatagagctggagtaa
>H7N1_Avian_CY021422_A/turkey/Italy/1351/2001|2001.123
atgagtcttctaaccgaggtcgaaacgtacgttctctctatcgtcccgtcaggccccctcaaagccgagatcgcgcagagacttgaagatgtctttgcagggaagaacaccgatctcgaggctctcatggaatggctaaagacaagaccaatcctgtcacctttgactaaggggattttggggtttgtgttcacgctcaccgtgcccagtgagcgaggactgcagcgtagacgctttgtccaaaatgccctaaatgggaatggagacccaaacaacatggacagggcagtcaaactgtacagaaaattgaaaagagagataacattccatggggctaaagaagttgcactcagctactcaaccggtgcacttgccagttgtatgggtctcatatacaacagaatgggaacggtgaccacggaagtggcttttggcctagtgtgtgccacctgtgagcagattgctgattcacagcatcggtcccacaggcagatggtaacaaccaccaatccactaatcaggcatgaaaacagaatggtgctggccagcactacggctaaggctatggagcagatggctgggtcgagtgagcaggcagcggaagccatggaggttgctagtcaggctaggcagatggtgcaggcgatgaggacaattggaactcatcctagctccagtgcccgtctaaaagatgatcttcttgaaaatttgcaggcctaccagaaacggatgggagtgcaaatgcagcgattcaag--tgatcctctcgttattgccgcaagtatcattgggatcttgcacttgatattgtggattcttgatcgtcttttcttcaaa---------tgtatttatcgtcgccttaaatac------ggtttgaaaagagggccttctacggaaggagtgcctgagtctatgagggaagaatatcggcaggaacagcagagtgctgtggatgttgacgatggtcattttgtcaacatagagctggagtaa
>H7N1_Avian_CY021550_A/chicken/Italy/322/2001|2001.041
atgagtcttctaaccgaggtcgaaacgtacgttctctctatcgtcccgtcaggccccctcaaagccgagatcgcgcagagacttgaagatgtctttgcagggaagaacaccgatctcgaggctctcatggaatggctaaagacaagaccaatcctgtcacctttgactaaggggattttggggtttgtgttcacgctcaccgtgcccagtgagcgaggactgcagcgtagacgctttgtccaaaatgccctaaatgggaatggagacccaaacaacatggacagggcagtcaaactgtacagaaaattgaaaagagagataacattccatggggctaaagaagttgcactcagctactcaaccggtgcacttgccagttgtatgggtctcatatacaacagaatgggaacggtgaccacggaagtggcttttggcctagtgtgtgccacctgtgagcagattgctgattcacagcatcggtcccacaggcagatggtaacaaccaccaatccactaatcaggcatgaaaacaggatggtgctggccagcactacggctaaggctatggagcagatggctgggtcgagtgagcaggcagcggaagccatggaggttgctagtcaggctaggcagatggtgcaggcgatgaggacaattggaactcatcctagctccagtgcccgtctaaaagatgatcttcttgaaaatttgcaggcctaccagaaacggatgggagtgcaaatgcagcgattcaag--tgatcctctcgttattgccgcaagtatcattgggatcttgcacttgatattgtggattcttgatcgtcttttcttcaaa---------tgtatttatcgtcgccttaaatac------ggtttgaaaagagggccttctacggaaggagtgcctgagtctatgagggaagaatatcggcaggaacagcagagtgctgtggatgttgacgatggtcattttgtcaacatagagctggagtaa
>H7N1_Avian_KF493556_A/turkey/Italy/6960/2000|2000.973
atgagtcttctaaccgaggtcgaaacgtacgttctctccatcgtcccgtcaggccccctcaaagccgagatcgcgcagagacttgaagatgtctttgcagggaagaacaccgatctcgaggctctcatggaatggctaaagacaagaccaatcctgtcacctttgactaaggggattttggggtttgtgttcacgctcaccgtgcccagtgagcgaggactgcagcgtagacgcttcgtccaaaatgccctaaatgggaatggagacccaaacaacatggacagggcagtcaaactgtacagaaaattgaaaagagagataacattccatggggctaaagaagttgcactcagctactcaaccggtgcacttgccagttgtatgggtctcatatacaacagaatgggaacggtgaccacggaagtggcttttggcctagtgtgtgccacctgtgagcagatcgctgattcacagcatcggtcccacaggcagatggtaacaaccaccaatccactaatcaggcatgaaaacaggatggtgctggccagcactacggctaaggctatggagcagatggctgggtcgagtgagcaggcagcggaagccatggaggttgctagtcaggctaggcagatggtgcaggcgatgaggacaattggaactcatcctagctccagtgcccgtctaaaagatgatcttcttgaaaatttgcaggcctaccagaaacggatgggagtgcaaatgcagcgattcaag--tgatcctctcgttattgccgcaagtatcattgggatcttgcacttgatattgtggattcttgatcgtcttttcttcaaa---------tgtatttatcgtcgccttaaatac------ggtttgaaaagagggccttctacggaaggagtgcctgagtctatgagggaagaatatcggcaggaacagcagagtgctgtggatgttgacgatggtcattttgtcaacatagagctggagtaa
>H5N2_Avian_FJ519984_A/ostrich/South_Africa/N227/2004|2004.619
atgagtcttctaaccgaggtcgaaacgtacgttctctctatcgtcccatcaggccccctcaaagccgagatcgcgcagagacttgaagatgtctttgcagggaagaacacagatcttgaggctctcatggaatggctaaagacaagaccaatcctgtcacctctgactaaggggattttagggtttgtgttcacgctcaccgtgcccagtgagcgaggactgcagcgtagacgctttgtccagaatgccctaaatggaaatggagacccgaataacatggacaaggcagtcaaactctataggaagctgaaaagagagataacattccatggagctaaggaggttgcactcagctactcaaccggtgcacttgccagttgcatgggtctcatatacaacaggatgggaacagtaaccacagaagtggcttttggcctagtgtgtgccacttgtgagcagattgctgattcacagcatcggtctcacaggcagatggtgactaccaccaacccactaatcagacatgaaaacagaatggtgctggccagcactacggctaaggccatggagcaaatggctggatcgagtgagcaggcagcggaggctatggaggttgctagtcaggctaggcagatggtgcaggcaatgaggacaatcgggactcatcctagctccagtgccggtctgaaagatgatcttcttgaaaatttgcaggcctaccagaaacggatgggagtgcaaatgcagcggttcaag--tgatcctctcgttattgcagcaagtatcattgggatcttgcacttgatattgtggattcttgatcgtcttttcttcaaa---------tgtatttatcgtcgccttaaatac------ggtttgaaaagaggcccttctacggaaggagtgcctgagtctatgagggaagaatatcggcaggaacagcagagtgctgtggatgttgacgatggtcattttgtcaacatagagctggagtaa
>H6N2_Avian_KX979302_A/greater_white-fronted_goose/Netherlands/8/2009|2009.995
atgagtcttctaaccgaggtcgaaacgtacgttctctctatcgtcccgtcaggccccctcaaagccgagatcgcgcagagacttgaagatgtctttgcagggaagaacaccgatctcgaggctctcatggaatggctaaagacaagaccaatcctgtcacctctgactaaggggattttagggtttgtgttcacgctcaccgtgcccagtgagcgaggactgcagcgtagacgctttgtccaaaatgccctaaatggaaatggagacccaaacaacatggacagggcagtcaaactgtacaggaagttgaaaagagagataacattccatggggctaaagaggttgcactcagctactcaactggtgcacttgccagttgtatgggtctcatatacaacaggatgggaacagtgaccacagaagtggcttttggcctagtgtgtgccacctgtgagcagattgctgattcacagcatcggtcccacaggcagatggtaactaccaccaacccactaatcaggcatgaaaacagaatggtgctggccagcactacagctaaggctatggagcagatggctgggtcaagtgagcaggcagcggaagccatggaggttgctagtcaggctaggcagatggtacaggcgatgagaacaattggaactcaccctagctccagtgccggtctgaaagatgatcttcttgaaaatttgcaggcctaccagaaacggatgggagtgcaaatgcagcgattcaag--tgatcctctcgttattgccgcaagtatcattgggatcttgcacttgatattgtggattcttgatcgtcttttcttcaaa---------tgtatttatcgtcgccttaaatac------ggtttgaaaagagggccttctacggaaggagtgcctgagtctatgagggaagaatatcggcaggaacagcagagtgctgtggatgttgacgatggtcattttgtcaacatagagctggagtaa
>H3N8_Avian_MF575252_A/ruddy_turnstone/Netherlands/6/2008|2008.849
atgagtcttctaaccgaggtcgaaacgtatgttctctctatcgtcccgtcaggccccctcaaagccgagatcgcgcagagacttgaagatgtctttgcagggaagaacacagatcttgaggctctcatggaatggctaaagacaagaccaatcctgtcacctctgactaaggggattttagggtttgtgttcacgctcaccgtgcccagtgagcgaggactgcagcgtagacgctttgtccaaaatgccctaaatggaaacggagacccaaacaacatggacagggcagtcaaactttataggaagctgaaaagagagataacattccatggagctaaggaggtcgcactcagctactcaaccggggcacttgccagttgcatgggtctcatatacaacaggatgggaacagtaaccacagaagtagcttttggcctagtgtgtgccacttgtgagcagattgctgattcacagcatcggtctcacagacagatggtgactaccaccaacccactaatcaggcatgaaaacagaatggtgctggccagcactacggctaaggctatggagcagatggctggatcgagtgaacaagcagcggaggcaatggaggttgcaagccaggctaggcagatggtgcaggcaatgaggacaattggaactcatcctagctccagtgccggtctaaaagatgatcttcttgaaaatttgcaggcctaccagaaacgaatgggagtgcagatgcagcgattcaag--tgatcctctcgttattgccgcaagtatcattgggatcttgcacttgatattgtggattcttgatcgtcttttcttcaaa---------tgcatttatcgtcgccttaaatac------ggtttgaaaagagggccttctacggaaggggtgcctgagtctatgagggaagaatatcggcaggaacagcagagtgctgtggatgttgacgatggtcattttgtcaacatagagctggagtaa
>H3N8_Avian_KX978116_A/turnstone/Netherlands/3/2008|2008.830
atgagtcttctaaccgaggtcgaaacgtatgttctctctatcgtcccgtcaggccccctcaaagccgagatcgcgcagagacttgaagatgtctttgcagggaagaacacagatcttgaggctctcatggaatggctaaagacaagaccaatcctgtcacctctgactaaggggattttagggtttgtgttcacgctcaccgtgcccagtgagcgaggactgcagcgtagacgctttgtccaaaatgccctaaatggaaacggagacccaaacaacatggacagggcagtcaaactttataggaagctgaaaagagagataacattccatggagctaaggaggtcgcactcagctactcaaccggggcacttgccagttgcatgggtctcatatacaacaggatgggaacagtaaccacagaagtagcttttggcctagtgtgtgccacttgtgagcagattgctgattcacagcatcggtctcacagacagatggtgactaccaccaacccactaatcaggcatgaaaacagaatggtgctggccagcactacggctaaggctatggagcagatggctggatcgagtgaacaagcagcggaggcaatggaggttgcaagccaagctaggcagatggtgcaggcaatgaggacaattggaactcatcctagctccagtgccggtctaaaagatgatcttcttgaaaatttgcaggcctaccagaagcgaatgggagtgcagatgcagcgattcaag--tgatcctctcgttattgccgcaagtatcattgggatcttgcacttgatattgtggattcttgatcgtcttttcttcaaa---------tgcatttatcgtcgccttaaatac------ggtttgaaaagagggccttctacggaaggggtgcctgagtctatgagggaagaatatcggcaggaacagcagagtgctgtggatgttgacgatggtcattttgtcaacatagagctggagtaa
>H6N8_Avian_GQ404698_A/ostrich/South_Africa/AI1447/2007|2007.671
atgagtcttctgaccgaggtcgaaacgtacgttctctctatcgtcccgtcaggccccctcaaagccgagatcgcgcagagacttgaagatgtctttgcagggaagaacaccgatctcgaggctctcatggaatggctaaagacaagaccaatcctgtcacctctgactaaggggattttagggtttgtgttcacgctcaccgtgcccagtgagcgaggactgcagcgtagacgctttgtccaaaatgccctaaatggaaatggagacccaaacaacatggacagggcagtcaaactgtacaggaagttgaaaagagagataacgttccatggggctaaagaagttgcactcagctactcaaccggtgcacttgccagttgtatgggtctcatatacaacaggatgggaacggtgaccacggaagtagcttttggcctagtgtgcgccacctgtgagcagattgctgattcacagcatcggtcccacaggcagatggtaactaccaccaacccactaatcaggcatgaaaacaggatggtgctggccagcactacggctaaggccatggagcagatggctggctcgagtgagcaggcagcggaagcaatggaggttgctagtcaggctaggcagatggtgcaggcgatgaggacaattggaactcaccctagctccagtgccggtctgaaagatgatcttcttgaaaatttgcaggcctaccagaaacggatgggagtgcaaatgcagcgattcaag--tgatcctctcgttattgccgcaagtatcattgggatcttgcacttgatattgtggatccttgatcgtcttttcttcaaa---------tgtatttatcgtcgccttaaatac------ggtttgaaaagagggccttctacggaaggagtgcctgagtctatgagggaagaatatcggcaggaacagcagagtgctgtggatgttgacgatggtcattttgtcaacatagagctggagtaa
>H7N1_Avian_GQ401160_A/duck/Denmark/53-147-8/2008|2008.312
atgagtcttctaaccgaggtcgaaacgtacgttctctctatcgtcccgtcaggccccctcaaagccgagatcgcgcagagacttgaagatgtctttgcagggaagaacaccgatctagaggctctcatggaatggctaaagacaagaccaatcctgtcacctctgactaaggggattttagggtttgtgttcacgctcaccgtgcccagtgagcgaggactgcagcgtagacgctttgtccaaaatgccctaaatgggaacggagacccaaacaacatggacagggcagtcaaactgtacaggaagttgaaaagagagataacattccatggggctaaagaagttgcactcagttactcaactggtgcacttgcaagttgtatgggtctcatatacaacaggatgggaacggtgatcacagaagcggcttttggcctagtgtgtgccacctgtgagcagattgctgattcacagcatcggtcccacaggcagatggtaactaccaccaatccactaatcaggcatgaaaacagaatggtgctggccagcactacggctaaggctatggagcagatggccgggtcaagtgagcaggcagcggaagccatggaggttgctagtcaggctaggcagatggtgcaggcaatgaggacaattggaactcaccctagctccagtgccggtctgaaagatgatcttcttgaaaatttgcaggcctaccagaaacggatgggagtgcaaatgcagcgattcaag--tgatcctctcgttattgccgcaagtatcattgggatcttgcacttgatattgtggattcttgatcgtcttttcttcaaa---------tgtatttatcgtcgccttaaatac------ggtttgaaaagagggccttctacggaaggagtgcctgagtctatgagggaagaatatcggcaggaacagcagagtgctgtggatgttgacgatggtcattttgtcaacatagagctggagtaa
>H5N2_Avian_KX977806_A/greater_white-fronted_goose/Netherlands/2/2010|2010.077
atgagtcttctaaccgaggtcgaaacgtacgttctctctatcgtcccgtcaggccccctcaaagccgagatcgcgcagagacttgaagatgtctttgcagggaagaacaccgatctcgaggctctcatggaatggctaaagacaagaccaatcctgtcacctctgaccaaggggattttagggtttgtgttcacgctcaccgtgcccagtgagcgaggactgcagcgtagacgctttgtccaaaatgccctaaatggaaatggagacccaaacaacatggacagggcagtcaaactgtacaggaaattgaaaagagagataacattccatggggccaaagaagttgcactcagctactcaaccggtgcacttgccagttgtatgggtctcatatacaacaggatgggaacggtgaccacagaagtggcttttggcctagtgtgtgccacctgtgagcagattgctgactcacagcatcggtcccacaggcagatggtaactaccaccaacccactaatcaggcatgaaaacaggatggtgctagccagcactacggctaaggctatggagcagatggctgggtcgagtgagcaggcagcggaagccatggaggttgctagccaggctaggcagatggtgcaggcgatgaggacaattggaactcatcctagctccagtgccggtctgaaagatgatcttcttgaaaatttgcaggcctaccagaaacggatgggagtgcaaatgcagcgattcaag--tgatcctctcgttattgccgcaagtatcattgggatcttgcacttgatattgtggattcttgatcgtcttttcttcaag---------tgtatttatcgtcgccttaaatac------ggtttgaaaagagggccttctacggaaggagtgcctgagtctatgagggaagagtatcggcaggaacagcagagtgctgtggatgttgacgatggtcattttgtcaacatagagctggagtaa
>H6N2_Avian_KX977733_A/greater_white-fronted_goose/Netherlands/2/2011|2011.033
atgagtcttctaaccgaggtcgaaacgtacgttctctctatcgtcccgtcaggccccctcaaagccgagatcgcgcagagacttgaagatgtctttgcaggaaagaacaccgatctcgaggctctcatggaatggctaaagacaagaccaatcctgtcacctctgactaaggggattttagggtttgtgttcacgctcaccgtgcccagtgagcgaggactgcagcgtagacgctttgtccaaaatgccctaaatgggaatggagacccaaacaacatggacagggcagtcaaactgtacaggaagttgaaaagagagataacattccatggggctaaagaagttgcactcagttactcaactggtgcacttgccagttgtatgggtctcatatacaacaggatgggaacagtgaccacagaagtggcttttggcctagtgtgtgccacctgtgagcagattgctgattcacagcatcggtcacacaggcagatggtaaccaccaccaacccactaatcaggcatgaaaacagaatggtgctggccagcactacggctaaggctatggagcagatggctggatcaagtgagcaggcagcggaagccatggaggttgctagtcaggctaggcagatggtgcaggcaatgagaacaattggaactcaccctagctctagtgccggtctgaaagatgatcttcttgaaaatttgcaggcctaccagaaacggatgggagtgcaaatgcagcgattcaag--tgatcctctcgttattgccgcaagtatcattgggatcttgcacttgatattgtggattcttgatcgtcttttcttcaaa---------tgtatttatcgtcgccttaaatac------ggtttgaaaagagggccttctacggaaggagtgcctgagtctatgagggaagaatatcggcaggaacagcagagtgctgtggatgttgacgatggtcattttgtcaacatagagctggagtaa
>H2N7_Avian_CY185698_A/black-headed_gull/Republic_of_Georgia/8/2012|2012.003
atgagccttctaaccgaggtcgaaacgtacgttctctctatcgtcccgtcaggccccctcaaagccgagatcgcgcagagacttgaagatgtatttgcaggaaagaacacagatctggaggcactcatggaatggctaaagacaagaccaatcctgtcacctctgactaaggggattttagggtttgtgttcacgctcaccgtgcccagtgagcgaggcctgcagcgtagacgctttgtccagaatgcccttaacggcaatggagatccaaacaacatggacagggccgtcaaactgtatagaaaactcaaaagggaaattacatttcatggagccaaggaagtagcactcagttactctactggtgcacttgccagttgcatgggcctcatatacaacagaatgggaactgtgaccaccgaagtggcatttggtcttgtgtgcgccacatgtgagcagattgctgactcccagcatcggtctcacaggcagatggtgacaacaaccaacccactgatcagacacgagaacaggatggtactagctagtactactgctaaagccatggagcagatggcagggtcgagcgagcaagcagcagaagctatggaggttgccagtcaggcaaggcaaatggtgcaggcaatgagaaccattgggactcatcctagctccagtgctggtctaaaagatgatcttcttgaaaatttgcaggcctaccaaaaacggatgggagtgcaaatgcagcgattcaag--tgatcctctcgttattgccgcaagtatcattgggatcttgcacttgatattgtggattcttgatcgtctttttttcaaa---------tgcatttaccgtcgccttaaatac------ggattgaaaaaaggcccttctacggaaggggtgcctgagtctatgagggaagaatatcggcaggaacagcagagtgctgtggatgttgacgatagtcattttgtcaacatagagctggagtaa
>H10N5_Avian_CY149485_A/black-headed_gull/Iceland/1298/2011|2011.808
atgagtcttctaaccgaggtcgaaacgtacgttctctctatcgtcccgtcaggccccctcaaagccgagatcgcacagagacttgaagatgtgtttgcagggaagaacaccgatcttgaggcactcatggagtggctaaagacaagaccaatcctgtcacctctgactaaggggattttaggatttgtgttcacgctcaccgtgcccagtgagcgaggactgcagcgtagacgctttgttcaaaatgcccttaatgggaatggggatccaaacaacatggacagagcagtcaaactgtacagaaagctgaaaagggaaataacattccatggagcaaaagaagtggcactcagttattcgactggtgcacttgccagttgcatgggcctcatatataaccggatggggactgtgaccactgaagtggcatttggcctagtgtgcgccacatgtgagcagattgctgattcccagcatcggtctcacagacaaatggtgacgacaaccaacccactaatcaggcacgagaacagaatggtgctggccagcactacggctaaggccatggagcagatggcaggatcaagtgagcaggcagcagaggctatggaagttgctagtcaggccagacagatggtgcaggcaatgaggaccattgggactcaccctagctccagtgctggtctaaaagatgatcttcttgaaaatttgcaggcctaccagaaacggatgggagtgcagatgcagcgattcaag--tgatcctctcgttattgccgcaagtatcattgggatcttgcacttgatattgtggattcttgatcgtcttttcttcaaa---------tgcatttatcgtcgccttaaatac------ggtttgaaaagagggccttctacggaaggagtgcctgagtctatgagggaagaatatcggcaggaacagcagagtgctgtggatgttgacaatggtcattttgtcaacatagagctggagtaa
>H2N7_Avian_KM213383_A/ruddy_turnstone/Iceland/1946/2012|2012.381
atgagtcttctaaccgaggtcgaaacgtacgttctctctatcgtcccgtcaggccccctcaaagccgagatcgcgcagagacttgaagatgtctttgcagggaagaacaccgatctcgaggctctcatggaatggctaaagacaagaccaatcctgtcacctttgactaaggggattttagggtttgtgttcacgctcaccgtgcccagtgagcgaggactgcagcgtagacgctttgtccaaaatgccctaaatgggaatggagacccaaacaacatggacagggcagtcaagctgtacaggaagttgaaaagagagataacattccatggggctaaagaagttgcactcagttactcaactggtgcacttgccagttgtatgggtcttatatacaacaggatgggaacggtgaccacagaagtggcttttggcctagtgtgtgccacctgtgagcagattgctgattcacagcatcggtcccacaggcagatggtaactaccaccaacccactaatcaggcatgaaaacaggatggtgctggccagcactacggctaaggccatggagcagatggctgggtcaagtgaacaggcagcggaagccatggaggttgctagtcaggctaggcagatggtgcaggcgatgaggacaattgggactcaccctagctccagtgccggtctgaaagatgaccttcttgaaaatttgcaggcctaccagaaacggatgggagtgcaaatgcagcgattcaag--tgatcctctcgttattgccgcaagtatcattgggatcttgcacttgatattgtggattcttgatcgtcttttcttcaaa---------tgtatttatcgtcgccttaaatac------ggtttgaaaagagggccttctacggaaggagtgcctgagtccatgagggaagaatatcggcaggaacagcagagtgctgtggatgttgacgatagtcattttgtcaacatagagctggagtaa
>H1N1_Avian_KX978575_A/greater_white-fronted_goose/Netherlands/4/2011|2011.044
atgagtcttctaaccgaggtcgaaacgtacgttctctctatcgtcccgtcaggccccctcaaagccgagatcgcgcagagacttgaagatgtctttgcagggaagaacaccgatctcgaggctctcatggaatggctaaagacaagaccaatcctgtcacctttgactaaggggattttagggtttgtgttcacgctcaccgtgcccagtgagcgaggactgcagcgtagacgctttgttcaaaatgccctaaatgggaatggagacccaaacaacatggacagggcagtcaagctgtacaggaagttgaaaagagagataacattccatggggctaaagaagttgcactcagttactcaactggtgcacttgccagttgtatgggtcttatatacaacaggatgggaacggtgaccacagaagtggcttttggcctagtgtgtgccacctgtgagcagattgctgattcacagcatcggtcccacaggcagatggtaactaccaccaacccactaatcaggcatgaaaacaggatggtgctggccagcactacggctaaggccatggagcagatggctgggtcaagtgaacaggcagcggaagccatggaggttgctagtcaggctaggcagatggtgcaggcgatgaggacaattgggactcaccctagctccagtgccggtctgaaagatgaccttcttgaaaatttgcaggcctaccagaaacggatgggagtgcaaatgcagcgattcaag--tgatcctctcgttattgccgcaagtatcattgggatcttgcacttgatattgtggattcttgatcgtcttttcttcaaa---------tgtatttatcgtcgccttaaatac------ggtttgaaaagagggccttctacggaaggagtgcctgagtctatgagggaagaatatcggcaggaacagcagagtgctgtggatgttgacgatggtcattttgtcaacatagagctggagtaa
>H3N8_Avian_LC349378_A/duck/Mongolia/29/2011|2011.652
atgagtcttctaaccgaggtcgaaacgtacgttctctctatcgtcccgtcgggccccctcaaagccgagatcgcgcagagacttgaagatgtgtttgcagggaagaacaccgatctcgaggcactcatggaatggctaaagacaagaccaatcctgtcacctctgactaaggggattttaggatttgtgttcacgctcaccgtgcccagtgagcgaggactgcagcgtagacgctttgtccaaaatgcccttaatggaaatggggatccaaacaatatggacagagcggtcaaactgtacaggaagcttaaaagggaaataacattccatggggcaaaagaagtggcactcagttattcaactggtgcacttgccagctgtatgggcctcatatacaacaggatgggtactgtgaccactgaagtggcatttggcctggtatgcgccacatgtgagcagattgccgattcccagcatcggtctcacaggcaaatggtgacaacaaccaacccactaatcaggcatgagaatagaatggtacttgccagtactacggctaaggccatggagcaaatggcaggatcaagtgaacaggcagcagaggctatggaggttgctagtcaggccaggcagatggtgcaggcaatgaggaccattgggactcatcctagctccagtgctggtctaaaagatgatcttcttgaaaatttgcaggcctaccagaaacggatgggagtgcagatgcagcgattcaag--tgatcctcttgttattgcagcaagtatcattgggatcttgcacttgatattgtggattcttgatcgtcttttcttcaaa---------tgcatttatcgtcgccttaaatac------ggtttgaaaagagggccttctacggaaggagtgcctgagtctatgagggaagaataccggcaggaacagcagagtgctgtggatgttgacgatggtcattttgtcaacatagagctggagtaa
>H4N6_Avian_LC349410_A/duck/Mongolia/372/2010|2010.658
atgagtcttctaaccgaggtcgaaacgtacgttctctctatcgtcccgtcaggccccctcaaagccgagatcgcgcagagacttgaagatgtctttgcagggaaaaacacagatcttgaggctctcatggaatggctaaagacaagaccaatcctgtcacctctgactaaggggattttagggtttgtgttcacgctcaccgtgcccagtgagcgaggactgcagcgtagacgatttgtccaaaatgccctaaatgggaatggagacccaaataacatggacagagctgtcaaattatacaggaagctgaaaagagagataacattccatggagctaaggaagtcgcactcagctactcaaccggtgcacttgccagttgtatgggtctcatatacaacaggatgggaacggtgaccacagaagtggcctttggcctagtgtgtgccacttgtgaacagattgctgattcacagcatcggtctcacagacagatggtgactaccaccaaccccctaatcaggcatgaaaacaggatggtgctggccagcactacggctaaagctatggagcagatggctgggtcgagtgagcaggcagcggaagccatggaggttgctagtcaggctaggcagatggtgcaggcgatgaggacgattgggactcaccctagctccagtgccggtctgaaagatgatcttcttgaaaatttgcaggcctaccagaaacggatgggagtgcaaatgcagcgattcaag--tgatcctctcgttattgccgcaagtatcattgggatcttgcacttgatattgtggattcttgatcgtcttttcttcaaa---------tgcatttatcgtcgccttaaatac------ggtttgaaaagagggccttctacggaaggagtgcctgagtctatgagggaagagtaccggcaggagcagcagagtgctgtggatgttgacgatggtcattttgtcaacatagagctggagtaa
>H4N8_Avian_KU161078_A/goose/Hunan/S2466/2011|2011.438
atgagtcttctaaccgaggtcgaaacgtacgttctctctatcgtaccgtcaggccccctcaaagccgagatcgcgcagagacttgaagatgtctttgcagggaagaacaccgatctcgaggctctcatggaatggctaaagacaagaccaatcttgtcacctctgactaaggggattttggggtttgtgttcacgctcaccgtgcccagtgagcgaggactgcagcgtagacgctttgtccaaaatgccctaaatgggaatggagacccaaacaacatggacagggcagtcaaactgtacagaaaactgaagagagagataacattccatggagctaaagaagttgcactcagttattcaaccggtgcacttgccagctgtatgggtctcatatacaacagaatgggaacggtgaccacagaagtggcttttggcctagtgtgtgccacttgtgagcagattgctgattcacagcatcggtcccacaggcagatggtaactaccaccaacccactaatcaggcatgaaaacaggatggtgctggccagcactacagctaaggctatggagcagatggctgggtcgagtgagcaggcagcggaagccatggaggttgctagtcaggctaggcagatggtgcaagcgatgaggactattggaactcaccctagctccagtgccggtctgaaagatgatcttcttgaaaatttgcaggcctaccagaaacggatgggagtgcaaatgcagcgattcaag--tgatcctcttgttattgccgcaagtatcattgggatcttgcacttgatattgtggattcttgatcgtcttttcttcaaa---------tgtatttatcgtcgccttaaatac------ggtttgaaaagagggccttctacggaaggagtgcctgagtctatgagggaagagtaccggcaggaacagcagagtgctgtggatgttgacgatggtcattttgtcaacatagagctggagtaa
>H3N8_Avian_LC339766_A/duck/Mongolia/1047/2009|2009.666
atgagtcttctaaccgaggtcgaaacgtacgttctctctatcgtcccgtcaggccccctcaaagccgagatcgcgcagagacttgaagatgtctttgcagggaaaaacacagatcttgaggctctcatggaatggctaaagacaagaccaatcctgtcacctctgactaaggggattttagggtttgtgttcacgctcaccgtgcccagtgagcgaggactgcagcgtagacgatttgtccaaaatgccctaaatgggaatggagacccaaataacatggacagggcagtcaaattatacaggaagctgaagagagagataacattccatggagctaaggaagttgcactcagctactcaaccggtgcacttgccagttgtatgggtctcatatacaacaggatgggaacggtgactacagaagtggcctttggcctagtgtgtgccacttgtgaacagattgctgattcacagcatcggtctcacagacagatggtgactaccacaaaccccctaatcaggcatgaaaacagaatggtgctggccagcactacggctaaagccatggagcagatggctgggtcgagtgagcaggcagcggaagccatggaggttgctagtcaggctaggcagatggtgcaggcgatgaggacgattgggactcaccctagctccagtgccggtctgaaagatgatcttcttgaaaatttgcaggcctaccagaaacggatgggagtgcaaatgcagcgattcaag--tgatcctctcgttattgccgcaagtatcattgggatcttgcacttgatattgtggattcttgatcgtcttttcttcaaa---------tgcatttatcgtcgccttaaatac------ggtttgaaaagagggccttctacggaaggagtgcctgagtctatgagggaagagtatcggcaggagcagcagagtgctgtggatgttgacgatggtcattttgtcaacatagagctggagtaa
>H6N1_Avian_CY109661_A/duck/Guizhou/2492/2007|2007.367
atgagtcttctaaccgaggtcgaaacgtacgttctctctatcgtcccgtcaggccccctcaaagccgagatcgcgcagagacttgaagatgtctttgcagggaagaacaccgatctcgaggctctcatggaatggctaaagacaagaccaatcctgtcacctctgactaaggggattttagggtttgtgttcacgctcaccgtgcccagtgagcgaggactgcagcgtagacgctttgtccaaaatgccctaaatgggaatggagacccaaataacatggacagggcagtcaaactgtacaggaagttgaaaagagagataacattccatggggctaaggaagttgcactcagctactcaaccggtgcacttgccagttgtatgggtctcatatacaacaggatgggaacagtgaccacagaagtggcttttggcctagtgtgtgccacctgtgagcagattgctgattcacagcatcggtcccacaggcaaatggtgactaccaccaacccactaatcaggcatgaaaacagaatggtgctagccagcactacagctaaggctatggagcagatggctgggtcgagtgagcaggcagcggaagccatggaggttgctagtcaggctaggcagatggtgcaggcgatgaggacaattggaactcaccctagctccagtgccggtctgaaagatgatcttcttgaaaatttgcaggcctaccagaaacggatgggagtgcaaatgcagcgattcaag--tgatcctctcgttattgccgcaagtatcattgggatcttgcacttgatattgtggattcttgatcgtcttttcttcaaa---------tgtatttatcgtcgctttaaatac------ggtttgaaaagagggccttctacggaaggagtgcctgagtctatgagggaagagtatcggcaggaacagcagagtgctgtggatgttgacgatggtcattttgtcaacatagagctggagtaa
>H4N8_Avian_LC349394_A/duck/Mongolia/340/2011|2011.671
atgagccttctaaccgaggtcgaaacgtacgttctctctatcgttccgtcaggccccctcaaagccgagatcgcgcagagacttgaagatgtctttgcaggaaagaacacagatctcgaggctctcatggaatggctgaagacaagaccaatcctgtcacctctgactaaggggattttggggtttgtgttcacgctcaccgtgcccagtgagcgaggactgcagcgtagacgctttgttcaaaatgcactaaatgggaatggagacccaaacaacatggacagggcagtcaaactatacagaaagctgaaaagagagataacatttcatggggctaaggaggttgcacttagctactcaaccggtgcacttgccagttgtatgggtctcatatacaacagaatgggaacagtaaccacagaagtggcttttggcctagtgtgtgccacttgtgagcagattgctgactcacagcatcggtctcataggcagatggtgactactaccaacccactaatcaggcatgagaacagaatggtactggccagtaccacggctaaggccatggagcagatggctgggtcgagtgaacaggcagcggaggccatggaggttgctagtcaggccaggcagatggtgcaggcaatgaggacaattgggactcatcctagctccagtgctggtctgaaagatgatcttcttgaaaatttgcaggcctaccagaaacggatgggagtgcaaatgcagcgattcaag--tgatcctcttgttattgccgcaagtatcattgggatcttgcacttgatattgtggattcttgatcgtcttttcttcaaa---------tgtatttatcgtcgccttaaatac------ggtttgaaaagagggccttctacggaaggagtgcctgagtctatgagggaagaatatcggcaggaacagcagagtgctgtggatgttgacgatggtcattttgtcaacatagagctggagtaa
>H3N6_Avian_LC367453_A/duck/Mongolia/621/2010|2010.658
atgagtcttctaaccgaggtcgaaacgtacgttctctctatcgtcccgtcaggccccctcaaagccgagatcgcgcagagacttgaagatgtctttgcagggaaaaacacagatcttgaggctctcatggaatggctaaagacaagaccaatcctgtcacctctgactaaggggattttagggtttgtgttcacgctcaccgtgcccagtgagcgaggactgcagcgtagacgatttgtccaaaatgccctaaatgggaatggagacccaaataacatggacagggcagtcaaattatacaggaagctgaagagagagataacattccatggagctaaggaagttgcactcagctactcaaccggtgcacttgccagttgtatgggtctcatatacaacaggatgggaacggtgaccacagaagtggcctttggcctagtgtgtgccacttgtgaacagattgctgattcacagcatcggtctcacagacagatggtgactaccaccaaccccctaatcaggcatgaaaacagaatggtgctggccagcactacggctaaagctatggagcagatggctggatcgagtgagcaggcagcggaagccatggaggttgctagtcaggctaggcagatggtgcaggcgatgaggacgattgggactcaccctagctccagtgctggtctgaaagatgatcttcttgaaaatttgcaggcctaccagaaacggatgggagtgcaaatgcagcgattcaag--tgatcctctcgttattgccgcaagtatcattgggatcttgcacttgatattgtggattcttgatcgtcttttcttcaaa---------tgcatttatcgtcgccttaaatac------ggtttgaaaagagggccttctacggaaggagtgcctgagtctatgagggaagagtatcggcaggagcagcagagtgctgtggatgttgacgatggtcattttgtcaacatagagctggagtaa
>H2N8_Avian_KY415672_A/Pigeon/Longquan/LQ67/2016|2016.079
atgagtcttctaaccgaggtcgaaacgtatgttctctctattgtaccgtcaggccccctcaaagccgagatcgcgcagagacttgaggatgtatttgcaggaaagaacacagatctcgaggctctcatggaatggctaaagacaagaccaatcctgtcacctctgactaaggggattttaggatttgtgttcacgctcaccgtgcccagtgagcgaggactgcagcgtagacgctttgtccaaaatgctctaaatggaaatggagacccaaataacatggacagggcagtcaagctctataggaagctgaaaagagagataacattccatggggccaaggaggttgcactcagctactcaaccggtgcacttgccagttgcatgggtctcatatacaacaggatgggaacagtgaccacagaagtggcttttggcctagtgtgtgccacttgtgagcaaatcgcagactcacaacatcggtctcacagacagatggtgactactaccaacccattgatcaggcatgagaacagaatggtgctggctagcactacagctaaagctatggaacagatggctggatcaagcgagcaggcagcagaagccatggaggttgccagtcaggccagacagatggtgcaggcaatgaggacaattgggactcatcctagctccagtgctggtctgaaagatgatcttcttgaaaatttgcaggcctaccagaaaaggatgggagtgcagatgcagcgattcaag--tgatcctctcgttattgcagcaagtatcattgggatcttgcacttgatattgtggattcttgatcgtcttttcttcaaa---------tgtatttatcgtcgctttaaatac------ggtttgaaaagagggccttctacggaaggagtgcctgagtctatgagggaggaatatcgacaggaacagcagagtgctgtggatgttgacgatggtcattttgtcaacatagagctggagtaa
>H12N5_Avian_AB593482_A/duck/Vietnam/G18/2009|2009.038
atgagtcttctaaccgaggtcgaaacgtacgttctctctatcgtcccgtcaggccccctcaaagccgagatcgcgcagagacttgaagatgtctttgcagggaagaacacagatctcgaggctctcatggaatggctaaagacaagaccaatcctgtcacctctgactaaggggattttggggtttgtgttcacgctcaccgtgcccagtgagcgaggactgcagcgtagacgctttgtccaaaatgcactaaatgggaatggagacccaaacaacatggacagggcagtcaaactatacaggaaactgaaaagagagataacattccatggagctaaggaggttgcacttagctactcaaccggtgcgcttgccagttgcatgggtctcatatacaacagaatgggaacagtaaccacagaagtggcttttggcctagtgtgtgccacttgtgagcagattgctgactcacagcatcggtctcacaggcagatggtgactactaccaacccactaatcaggcatgagaacagaatggtgctggccagcaccacggctaaggccatggagcagatggctggatcaagtgagcaggcagcagaggcaatggaggttgctagtcaggctaggcagatggtgcaggcaatgaggacaattgggactcatcctagctccagtgccggtctgaaagataatcttcttgaaaatttgcaggcctaccagaaacggatgggagtgcaaatgcagcgattcaag--tgatcctctcgttattgccgcaagtatcattgggatcttgcacttgatattgtggattcttgatcgtcttttcttcaaa---------tgtatttatcgtcgccttaaatac------ggtttgaaaagagggccttctacggaaggagtgcctgagtctatgagggaagaatatcggcaggaacagcagagtgctgtggatgttgacgatggtcattttgtcaacatagagctggagtaa
>H4N3_Avian_KU160862_A/duck/Fujian/S1487/2009|2009.258
atgagtcttctgaccgaggtcgaaacgtacgttctctctatcattccatcaggccccctcaaagccgagatcgcgcagagacttgaagatgtctttgcagggaagaacaccgatcttgaggctctcatggaatggttgaagacaagaccaatcctgtcacctctgactaaggggattttagggtttgtgttcacgctcaccgtgcccagtgagcgaggactgcagcgtagacgctttgtccaaaacgccctaaatgggaatggagatccaaacaacatggacagggcagtcaaactgtacaggaagctgaaaagggagataacattccatggggctaaagaagttgcactcagttactcaactggtgcacttgccagttgtatgggtctcatatacaacagaatgggaacggtgactacagaagtggcttttggcctagtgtgtgccacctgtgaacagattgctgattcacagcaccggtcccacaggcagatggtaactactaccaacccactaatcaggcatgaaaacaggatggtgctggccagcactactgctaaggccatggagcagatggctgggtcgagtgaacaggcagcagaagccatggagattgctagtcaggccaggcagatggtgcaggcaatgagaacaattggaactcaccctagctccagtgctggtctgaaagatgatcttcttgaaaacttgcaggcctaccagaaacggatgggagtgcagatgcagcgattcaag--tgattctctcgttattgccgcaagtatcattgggatcttgcacttgatattgtggattcttgatcgtcttttcttcaaa---------tgcatttatcgtcgccttaaatac------ggtttgaaaagagggccttctacggaaggagtgcctgagtctatgagggaagagtaccggcaggagcagcagagtgctgtggatgttgacgatggtcattttgtcaacatagagctggagtaa
>H4N6_Avian_LC339782_A/duck/Mongolia/1099/2009|2009.666
atgagtcttctaaccgaggtcgaaacgtacgttctctctatcgtcccgtcaggccccctcaaagccgagatcgcgcagagacttgaagatgtctttgcagggaaaaacacagatcttgaggctctcatggaatggctaaagacaagaccaatcctgtcacctctgactaaggggattttagggtttgtgttcacgctcaccgtgcccagtgagcgaggactgcagcgtagacgatttgtccaaaatgctctaaatgggaatggagacccaaataacatggacagggcagtcaaactatacaggaagctgaagcgagagataacattccatggagctaaggaagttgcactcagctactcaaccggtgcacttgccagttgtatgggtctcatatacaacaggatgggaacggtgaccacagaagtggcctttggcctagtgtgtgccacttgtgaacagattgctgattcacagcatcggtctcacagacagatggtgacgaccaccaaccccctaatcaggcatgaaaacagaatggtgctggccagcactacggctaaagctatggagcagatggctggatcgagtgagcaggcagcggaagccatggaggttgctagtcaggctaggcagatggtgcaggcgatgaggacgattgggactcaccctagctccagtgccggtctgaaagatgatcttcttgaaaatttgcaggcctaccagaaacggatgggagtgcaaatgcagcgattcaag--tgatcctctcgttattgccgcaagtatcgttgggatcttgcacttgatattgtggattcttgatcgtctcttcttcaaa---------tgcatttatcgtcgccttaaatac------ggtttgaaaagagggccttctacggaaggagtgcctgagtctatgagggaagagtatcggcaggagcagcaaagtgctgtggatgttgacgatggtcattttgtcaacatagagctggagtaa
>H4N6_Avian_LC339790_A/duck/Mongolia/1117/2009|2009.666
atgagtcttctaaccgaggtcgaaacgtacgttctctctatcgtcccgtcaggccccctcaaagccgagatcgcgcagagacttgaagatgtctttgcagggaaaaacacagatcttgaggctctcatggaatggctaaagacaagaccaatcctgtcacctctgactaaggggattttagggtttgtgttcacgctcaccgtgcccagtgagcgaggactgcagcgtagacgatttgtccaaaatgctctaaatgggaatggagacccaaataacatggacagggcagtcaaactatacaggaagctgaagcgagagataacattccatggagctaaggaagttgcactcagctactcaaccggtgcacttgccagttgtatgggtctcatatacaacaggatgggaacggtgaccacagaagtggcctttggcctagtgtgtgccacttgtgaacagattgctgattcacagcatcggtctcacagacagatggtgacgaccaccaaccccctaatcaggcatgaaaacagaatggtgctggccagcactacggctaaagctatggagcagatggctggatcgagtgagcaggcagcggaagccatggaggttgctagtcaggctaggcagatggtgcaggcgatgaggacgattgggactcaccctagctccagtgccggtctgaaagatgatcttcttgaaaatttgcaggcctaccagaaacggatgggagtgcaaatgcagcgattcaag--tgatcctctcgttattgccgcaagtatcgttgggatcttgcacttgatattgtggattcttgatcgtctcttcttcaaa---------tgcatttatcgtcgccttaaatac------ggtttgaaaagagggccttctacggaaggagtgcctgagtctatgagggaagagtatcggcaggaacagcaaagtgctgtggatgttgacgatggtcattttgtcaacatagagctggagtaa
>H10N8_Avian_KP287953_A/duck/Jiangxi/4759/2009|2009.200
atgagtcttctaaccgaggtcgaaacgtacgttctctctatcgtaccgtcaggccccctcaaagccgagatcgcgcagagacttgaagatgtctttgcagggaagaacaccgatctcgaggctctcatggaatggctaaagacaagaccaatcttgtcacctctgactaaggggattttggggtttgtgttcacgctcaccgtgcccagtgagcgaggactgcagcgtagacgctttgtccaaaatgccctaaatgggaatggagacccaaacaacatggacagggcagtcaaactgtacagaaaattgaagagagagataacattccatggagctaaagaagttgcactcagttattcaaccggtgcacttgccagttgtatgggtctcatatacaacagaatgggaacggtgaccacagaagtggcttttggcctagtgtgtgccacttgtgagcagattgctgattcacagcatcggtcccacaggcagatggtaactaccaccaacccactaatcaggcatgaaaacaggatggtgctggccagcactacagctaaggctatggagcagatggctgggtcgagtgagcaggcagcggaagccatggaggttgctagtcaggctaggcagatggtgcaagcgatgaggactattggaactcaccctagctccagtgccggtctgaaagatgatcttcttgaaaatttgcaggcctaccagaaacggatgggagtgcaaatgcagcgattcaag--tgatcctcttgttattgccgcaagtatcattgggatcttgcacttgatattgtggattcttgatcgtcttttcttcaaa---------tgtatttatcgtcgccttaaatac------ggtttgaaaagagggccttctacggaaggagtgcctgagtctatgagggaagagtatcggcaggaacagcagagtgctgtggatgttgacgatggtcattttgtcaacatagagctggagtaa
>H3N6_Avian_LC371829_A/duck/Hokkaido/221/2008|2008.860
atgagtcttctaaccgaggtcgaaacgtacgttctctctatcgtcccgtcaggccccctcaaagccgagatcgcgcagagacttgaagatgtctttgcagggaagaacaccgatctcgaggctctcatggaatggctaaagacaagaccaatcctgtcacctctgactaaggggattttagggtttgtgttcacgctcaccgtgcccagtgagcgaggactgcagcgtagacgctttgtccaaaatgccctaaatgggaatggagacccaaacaacatggacagggcagtcaaactgtacaggaagttgaaaagagagataacattccatggggctaaggaagttgcactcagctactcaaccggtgcacttgccagttgtatgggtctcatatacaacaggatgggaacagtgaccacagaagtggcttttggcctagtgtgtgccacctgtgagcagattgctgattcacagcatcggtcccacaggcagatggtaactaccaccaacccactaatcaggcatgaaaacaggatggtgctagccagcactacggctaaggctatggagcagatggctgggtcgagtgagcaggcagcggaagccatggaggttgctagtcaggctaggcagatggtgcaggcgatgaggacaattggaactcaccctagctccagtgccggtctgaaagatgatcttcttgaaaatttgcaggcctaccagaaacggatgggagtgcaaatgcagcgattcaag--tgatcctctcgttattgccgcaagtatcattgggatcttgcacttgatattgtggattcttgatcgtcttttcttcaaa---------tgtatttatcgtcgccttaaatac------ggtttgaaaagagggccttctacggaaggagtgcctgagtctatgagggaagagtatcggcaggaacagcagagtgctgtggatgttgacgatggtcattttgtcaacatagagctggagtaa
>H4N6_Avian_KJ690584_A/duck/China/J1/2012|2012.751
atgagtcttctaaccgaggtcgaaacgtacgttctctctatcgtcccgtcaggccccctcaaagccgagatcgcgcagagacttgaagatgtctttgcagggaagaacacagatctcgaggccctcacggaatggttaaagacaagaccaatcctgtcacctctgactaaggggattttaggatttgtgttcacgctcaccgtgcccagtgagcgaggactgcagcgtagacgctttgtccaaaatgctctaaatgggaatggagacccaaacaacatggacagggctgtcaagctttttaggaagctgaaaagagagataacattccatggggccaaggaggtagcactcagttactcaaccggtgcacttgccagctgcatgggtctcatatacaataggatggggatagtaaccacagaagtggcttttggcctagtgtgtgccacttgtgagcagattgctgattcacagcatcggtctcacagacagatggtgaccactaccaacccactaatcagacatgaaaacagaatggtactggccagtacaacggctaaggctatggagcagatggctggatcgagtgagcaggcagcagaggccatggaggttgctagtcaggctaggcagatggtgcaggcaatgaggacaattgggacacatcctagctccagtgccggtctgaaagatgatcttcttgaaaatttgcaggcctaccagaaacggatgggagtgcaaatgcagcgattcaag--tgatcctctcgttattgccgcaagtatcattgggatcttgcacttgatattgtggattcttgatcgtcttttcttcaaa---------tgtatttatcgtcgccttaaatac------ggtttgaaaagagggccttctacggaaggagtgcctgagtctatgagggaagaatctcgacaggaacagcagagtgctgtggatgttgacgatggtcattttgtcaacatagagctggagtaa
>H11N2_Avian_HM745401_A/duck/Jiangxi/k0701/2009|2009.534
atgagtcttctaaccgaggtcgaaacgtacgttctctctatcgtcccgtcaggccccctcaaagccgagatagcgcagagacttgaagatgtatttgcagggaagaacaccgatctcgaggctctcatggaatggctaaagacaagaccaatcctgtcacctctgactaaggggattttaggttttgtgttcacgctcaccgtgcccagtgagcgaggactgcagcgtagacgctttgtccaaaatgccctaaatgggaatggagacccaaacaacatggacagagcagtcaagctgtacaggaagctgaaaagagagataacattccatggggctaaagaagttgcactcagctactcaaccggtgcacttgccagttgtatgggtctcatatacaacaggatgggaacggtgaccacagaagtggcttttggcctagtgtgtgccacctgtgagcagattgctgattcacagcatcggtcccacaggcagatggtaactaccaccaatccactaatcaggcatgaaaacaggatggtgctagccagcactacagctaaggctatggagcagatggctgggtcgagtgagcaggcagcggaagccatggaggttgctagtcaggctaggcagatggtgcaggcgatgaggacaattggaactcatcctagctccagtgccggtctgaaagatgatctccttgaaaatttgcaggcctaccagaaacggatgggagtgcaaatgcagcgattcaag--tgatcctctcgttattgccgcaagtatcattgggatcttgcacttgatattgtggattcttgatcgtcttttcttcaaa---------tgtatttatcgtcgccttaaatac------ggtttgaaaagagggccttctacggaaggagtgcctgagtctatgagggaagagtatcggcaggaacagcagagtgctgtggatgttgacgatggtcatttttgtcacatagagctggagtaa
>H3N2_Avian_LC132915_A/duck/Mongolia/124/2015|2015.660
atgagtcttctaaccgaggtcgaaacgtacgttctctctatcgttccgtcaggccccctcaaagccgagatcgcgcagagacttgaagatgtctttgcagggaaaaacacagatctcgaggctctcatggaatggctaaagacaagaccaatcctgtcacctctgactaaggggattttgggatttgtgtttacgctcaccgtgcccagtgagcgaggactgcagcgtagacgctttgtccaaaatgcactaaatggaaatggagacccaaacaacatggacagggcagtcaaactatacagaaagctgaaaagagagataacatttcatggggctaaagaggttgcactcagctactcaaccggtgcacttgccagttgtatgggtctcatatacaacagaatgggaacagtaaccacagaagtggcttttggcctagtgtgtgccacttgtgagcagattgctgactcacagcaccggtctcacaggcagatggtgactactaccaacccactaatcaggcatgagaacagaatggtactggccagtaccacggctaaggccatggagcagatggctgggtcgagtgaacaggcagcggaggccatggaggttgctagtcaggctaggcagatggtgcaggcaatgaggacaattgggactcatcctagctccagtgccggtctgaaggatgatcttcttgaaaatttgcaggcctaccagaaacggatgggagtgcaaatgcagcgattcaag--tgatcctctcgttattgccgcaagtatcattgggatcttgcacttgatattgtggattcttgatcgtcttttcttcaaa---------tgtatttatcgtcgccttaaatac------ggtttgaaaagagggccttctacggaaggagtgcctgagtctatgagggaagaatatcggcaggaacagcagagtgctgtggatgttgacgatggtcattttgtcaacatagagctggagtaa
>H3N3_Avian_LC349314_A/duck/Mongolia/235/2014|2014.663
atgagtcttctaaccgaggtcgaaacgtacgttctctctatcgtcccgtcaggccccctcaaagccgagatcgcgcagagacttgaagatgtctttgcagggaagaacaccgatctcgaggctctcatggaatggctaaagacaagaccaatcctgtcacctctgactaaggggattttagggtttgtgttcacgctcaccgtgcccagtgagcgaggactgcagcgtagacgcttcgtccaaaatgccctaaatgggaatggagacccaaacaacatggacagggcagtcaaactgtacaggaaactgaaaagagaaataacattccatggggctaaggaagttgcactcagctactcaaccggtgcacttgccagttgtatgggtcttatatacaacaggatgggaacagtgaccacagaagtggcttttggcctagtgtgtgccacctgtgagcagattgctgattcacagcatcggtcccacaggcaaatggtaactaccaccaacccactaatcaggcatgaaaacaggatggtgctagccagcactacagctaaggctatggagcagatggctgggtcgagtgagcaggcagcggaagccatggaggttgctagtcaggctaggcagatggtgcaagcgatgaggacaattggaactcaccctagctccagtgccggtctgaaagatgatcttcttgaaaatttgcaggcctaccagaaacggatgggagtgcaaatgcagcgattcaag--tgatcctctcgttgttgccgcaagtatcattgggatcttgcacttgatattgtggattcttgatcgtcttttcttcaaa---------tgtatttatcgtcgctttaaatac------ggtttgaaaagagggccttctacggaaggagtgcctgagtctatgagggaagagtatcggcaggaacagcagagtgctgtggatgttgacggtggtcattttgtcaacatagagctggagtaa
>H6N5_Avian_CY109285_A/duck/Guizhou/888/2006|2006.123
atgagccttctaaccgaggtcgaaacgtacgttctctctatcgtcccgtcaggccccctcaaagccgagatcgcacagagacttgaagatgtctttgcagggaagaacacagatctcgaggctctcatggaatggctaaagacaagaccaatcctgtcacctctgactaaggggattttggggtttgtgttcacgctcaccgtgcccagtgagcgaggactgcagcgtagacgctttgtccaaaatgcactaaatggaaatggtgacccaaacaatatggacagagcagtcaaactataccgaaagctgaaaagagaaataacattccatggagctaaggaggttgcacttagctactcaaccggtgcacttgccagttgtatgggtctcatatacaacagaatgggaacagtaaccacagaagtggcttttggcctagtgtgtgccacttgtgagcagattgctgactcacagcaccggtctcacaggcaaatggtgactaccaccaacccactaatcaggcatgagaacagaatggtgctggccagcaccacggccaaggccatggagcagatggctggatcgagtgaacaggcagcggaggccatggaggttgctagtcaggccaggcagatggtgcaggcaatgaggacaattgggactcatcctagttccagtgccggtctgaaagatgatcttcttgaaaatttgcaggcctaccagaaacggatgggagtgcaaatgcagcgattcaag--tgatcctctcgttattgccgcaagtatcattgggatcttgcacttgatattgtggattcttgatcgtcttttcttcaaa---------tgtatctatcgtcgccttaaatac------ggtttgaaaagagggccttctacggaaggagtgcctgagtctatgagggaagaatatcggcaggaacagcagagtgctgtggatgttgacgatggtcattttgtcaacatagagctggagtaa
>H6N1_Avian_CY109301_A/duck/Guizhou/1426/2006|2006.200
atgagtcttctaaccgaggtcgaaacgtacgttctctctatcgtcccgtcaggccccctcaaagccgagatcgcgcagagacttgaagatgtctttgcagggaagaacaccgatctcgaggctctcatggaatggctaaagacaagaccaatcctgtcacctctgactaaggggattttagggtttgtgttcacgctcaccgtgcccagtgagcgaggactgcagcgtagacgctttgtccaaaatgccctaaatgggaatggagacccaaacaaaatggacagggcagtcaaactgtacaggaagttgaaaagagagataacattccatggggctaaggaagttgcactcagctactcaaccggtgcacttgccagttgtatgggtctcatatacaacagaatgggaacagtgaccacagaggtggcttttggcctagtgtgtgccacctgtgagcagattgctgattcacagcatcggtcccacaggcagatggtaactaccaccaacccactaatcaggcatgaaaacaggatggtgctagccagcactacagctaaggctatggagcagatggctgggtcgagtgagcaggcagcggaggctatggaggttgctagtcaggctagacagatggtgcaggcgatgaggacaattggaactcatcctagctccagtgccggtctgaaagatgatcttcttgaaaatttgcaggcctaccagaaacggatgggagtgcaaatgcagcgattcaag--tgatcctctcgttattgccgcaagtatcattgggatcttgcacttgatattgtggattcttgatcgtcttttcttcaaa---------tgtatttatcgtcgctttaaatac------ggtttgaaaagagggccttctacggaaggagtgcctgagtctatgagggaagagtatcggcaggaacagcagagtgctgtggatgttgacgatggtcattttgtcaacatagagctggagtaa
>H6N2_Avian_CY109293_A/duck/Guizhou/1084/2006|2006.123
atgagtcttctaaccgaggtcgaaacgtacgttctctctatcgtcccgtcaggccccctcaaagccgagatcgcgcagagacttgaagatgtctttgcagggaagaacaccgatctcgaggctctcatggaatggctaaagacaagaccaatcctgtcacctctgactaaggggattttagggtttgtgttcacgctcaccgtgcccagtgagcgaggactgcagcgtagacgctttgtccaaaatgccctaaatgggaatggagacccaaacaacatggacagggcagtcaaactgtacaggaagttgaaaagagagataacattccatggggctaaggaagttgcactcagctactcaaccggtgcacttgccagttgtatgggtctcatatacaacagaatgggaacagtgaccacagaggtggcttttggcctagtgtgtgccacctgtgagcagattgctgattcacagcatcggtcccacaggcagatggtaactaccaccaacccactaatcaggcatgaaaacaggatggtgctagccagcactacagctaaggctatggagcagatggctgggtcgagtgagcaggcagcggaggctatggaggttgctagtcaggctagacagatggtgcaggcgatgaggacaattggaactcatcctagctccagtgccggtctgaaagatgatcttcttgaaaatttgcaggcctaccagaaacggatgggagtgcaaatgcagcgattcaag--tgatcctctcgttattgccgcaagtatcattgggatcttgcacttgatattgtggattcttgatcgtcttttcttcaaa---------tgtatttatcgtcgctttaaatac------ggtttgaaaagagggccttctacggaaggagtgcctgagtctatgagggaagagtatcggcaggaacagcagagtgctgtggatgttgacgatggtcattttgtcaacatagagctggagtaa
>H6N1_Avian_HM144732_A/duck/Hunan/177/2005|2005.500
atgagtcttctaaccgaggtcgaaacgtacgttctctctatcgtcccgtcaggccccctcaaagccgagatcgcgcagagacttgaagatgtctttgcagggaagaacaccgatcttgaggctctcatggaatggctaaagacaagaccaatcctgtcacctctgactaaggggattttaggatttgtgttcacgctcaccgtgcccagtgagcgaggactgcagcgtagacgctttgtccaaaatgccctaaatgggaatggagacccaaacaatatggacagggcagtcaaactgtacaggaagttgaaaagagagataacattccatggggctaaagaagttgcactcagctactcaaccggtgcacttgccagttgtatgggtctcatatacaacaggatgggaacggtgaccacagaagtggcctttggcctagtgtgtgccacctgtgagcagattgctgattcacagcatcgatcccacaggcagatggtaactaccaccaacccactaatcaggcatgaaaacaggatggtgctagccagcactacggctaaggctatggagcagatggctgggtcgagtgagcaggcagcggaagccatggaggttgctagtcaggctaggcagatggtgcaggcgatgaggacaattggaactcaccctagctccagtgccggtctgaaggatgatcttcttgaaaatttgcaggcctaccagaaacggatgggagtgcaaatgcagcgattcaag--tgatcctctcgttattgccgcaagtatcattgggatcttgcacttgatattgtggattcttgatcgtcttttcttcaaa---------tgtatttatcgtcgccttaaatac------ggtttgaaaagagggccttctacggaaggagtgcctgagtctatgagggaagagtatcggcaggaacagcagagtgctgtggatgttgacgatggtcattttgtcaacatagagctggagtaa
>H3N2_Avian_KC261672_A/duck/Jiangsu/26/2004|2004.367
atgagtcttctaaccgaggtcgaaacgtacgttctctctatcgtcccatcaggccccctcaaagccgagatcgcgcagagacttgaagatgtctttgcagggaagaacacagatctcgaggctctcatggaatggctaaagacaagaccaatcctgtcacctctgactaaggggattttggggtttgtgttcacgctcaccgtgcccagtgagcgaggactgcagcgtagacgctttgtccaaaattcactaaatggaaatggagacccaaacaacatggacagggcagtcaaactatacaggaaactgaaaagagagataacattccatggagctaaggaagttgcacttagctactcaaccggtgcacttgccagttgcatgggtctcatatacaacagaatggggacagtaaccacagaagtggcttttggcctagtgtgtgccacttgtgagcagattgctgactcacagcaccggtctcacaggcagatggtgactactaccaacccactaatcaggcatgagaacagaatggtgctggccagcaccacggctaaggccatggagcagatggctggatcaagtgaacaggcagcagaggccatggaggttgctagtcaggctaggcagatggtgcaggcaatgaggacaattgggactcatcctagctccagtgccggtctgaaagatgatcttcttgaaaatttgcaggcctaccagaaacggatgggagtgcaaatgcagcgattcaag--tgatcctctcgttattgccgcaagtatcattgggatcttgcacttgatattgtggattcttgatcgtcttttcttcaaa---------tgtatttatcgtcgccttaaatac------ggtttgaaaagagggccttctacggaaggagtgcctgagtctatgagggaagaatatcggcaggaacagcagagtgctgtggatgttgacgatggtcattttgtcaacatagagctggagtaa
>H3N2_Avian_KJ917395_A/chicken/Guangdong/01/2013|2013.123
atgagtcttctaaccgaggtcgaaacgtacgttctctctatcgttccgtcaggccccctcaaagccgagatcgcgcagagacttgaagatgtctttgcagggaagaacacagatctcgaggctctcatggaatggctaaagacaagaccaatcctgtcacctctgactaaggggattttggggtttgtgttcacgctcaccgtgcccagtgagcgaggactgcagcgtagacgctttgtccaaaatgcactaaatggaaatggagacccaaacaacatggacagggcagtcaaactatacagaaagctgaaaagagagataacatttcatggggctaaagaggttgcacttagctactcaaccggtgcacttgccagttgcatgggtctcatatacaacagaatgggaacagtaaccacagaagtggcttttggcctagtgtgtgccacttgtgagcagattgctgactcacagcaccggtctcacaggcagatggtgaccactaccaacccactaatcaggcatgagaacagaatggtactggccagtaccacggctaaggccatggagcagatggctgggtcgagtgaacaggcagcggaggccatggaggttgctagtcaggctaggcagatggtgcaggcaatgagaacaattgggactcatcctagctccagtgccggtctgaaggatgatcttcttgaaaatttgcaggcctaccagaaacggatgggagtgcaaatgcagcgattcaag--tgatcctctcgttattgccgcaagtatcattgggatcttgcacttgatattgtggattcttgatcgtcttttcttcaaa---------tgtatttatcgtcgccttaaatac------ggtttgaaaggagggccttctacggaaggagtgcctgagtctatgagggaagaatatcggcaggaacagcagagtgctgtggatgttgacgatggtcattttgtcaacatagagctggagtaa
>H11N9_Avian_CY025198_A/sharp-tailed_sandpiper/Australia/6/2004|2004.500
atgagtcttctaaccgaggtcgaaacgtacgttctctctatcgttccgtcaggccccctcaaagccgagatcgcgcagagacttgaagatgtctttgcagggaagaacactgatctcgaggccctcatggaatggctaaagacaagaccaatcctgtcacctctgactaaggggattttagggtttgtgttcacgctcaccgtgcccagtgagcgaggactgcagcgtagacgctttgttcagaatgccctaaatggaaatggagacccaaacaacatggatagggcagtcaaactgtacaggaagctgaaaagagagataacattccatggggctaaagaggttgcactcagttactcaaccggtgcacttgccagttgcatgggtctcatatacaacaggatgggaacggtgaccacagaagtggcttttggcctagtgtgtgccacttgtgagcagattgctgactcacagcatcggtctcacagacagatggtgactaccaccaatccactaatcaggcatgaaaacaggatggtgctggccagcactacagctaaagctatggagcagatggctgggtcaagtgagcaagcagcggaagccatggaggttgctagtcaggctaggcagatggtgcaggcgatgagaacaatcgggactcatcctagctccagtgccggtctgaaagatgatcttcttgaaaatttgcaggcctaccagaaacggatgggagtgcaaatgcagcgattcaag--tgatcctctcgttattgccgcaagtatcattgggatcttgcacttgatattgtggattcttgatcgtctttttttcaaa---------tgcatttatcgtcaccttaaatac------ggtttgaaaagagggccttctacggaaggagtgcctgagtctatgagggaagagtatcggcaggaacagcagagtgctgtggatgttgacgatggtcattttgtcaacatagagctggagtaa
>H11N9_Avian_CY029882_A/sharp-tailed_sandpiper/Australia/10/2004|2004.500
atgagtcttctaaccgaggtcgaaacgtacgttctctctatcgttccgtcaggccccctcaaagccgagatcgcgcagagacttgaagatgtctttgcagggaagaacactgatctcgaggccctcatggaatggctaaagacaagaccaatcctgtcacctctgactaaggggattttagggtttgtgttcacgctcaccgtgcccagtgagcgaggactgcagcgtagacgctttgttcagaatgccctaaatggaaatggagacccaaacaacatggatagggcagtcaaactgtacaggaagctgaaaagagagataacattccatggggctaaagaggttgcactcagttactcaaccggtgcacttgccagttgcatgggtctcatatacaacaggatgggaacggtgaccacagaagtggcttttggcctagtgtgtgccacttgtgagcagattgctgactcacagcatcggtctcacagacagatggtgactaccaccaatccactaatcaggcatgaaaacaggatggtgctggccagcactacagctaaagctatggagcagatggctgggtcaagtgagcaagcagcggaagccatggaggttgctagtcaggctaggcagatggtgcaggcgatgagaacaatcgggactcatcctagctccagtgccggtctgaaagatgatcttcttgaaaatttgcaggcctaccagaaacggatgggagtgcaaatgcagcgattcaag--tgatcctctcgttattgccgcaagtatcattgggatcttgcacttgatattgtggattcttgatcgtctttttttcaaa---------tgcatttatcgtcgccttaaatac------ggtttgaaaagagggccttctacggaaggagtgcctgagtctatgagggaagagtatcggcaggaacagcagagtgctgtggatgttgacgatggtcattttgtcaacatagagctggagtaa
>H6N8_Avian_HM144892_A/duck/Hunan/3748/2004|2004.500
atgagtcttctaaccgaggtcgaaacgtacgttctctctatcgttccgtcaggccccctcaaagccgagatcgcgcagagacttgaagatgtctttgcagggaagaacaccgatctcgaggctctcatggaatggctaaagacaagaccaatcctgtcacctctgactaaggggattttagggtttgtgttcacgctcaccgtgcccagtgagcggggactgcagcgtagacgctttgtccaaaatgccctaaatgggaatggagacccaaacaacatggacagagcagtcaaactgtacaggaagttgaaaagagagataacattccatggggccaaagaagttgcactcagctactcaaccggtgcacttgccagttgtatgggtctcatatacaacaggatgggaacggtgaccacagaagtggcttttggcctagtgtgtgccacctgtgagcagattgctgattcacagcatcggtcccacaggcagatggtaactaccaccaacccattaatcaggcatgaaaacaggatggtgctggccagcactacggctaaggctatggagcagatggctgggtcgagtgaacaggcagcggaagccatggaggttgctagtcaggctaggcagatggtgcaggcgatgaggacaattggaactcaccctagctccagtgccggtctgaaagatgatcttcttgaaaatttgcaggcctaccagaaacggatgggagtgcaaatgcagcgattcaag--tgatcctctcgttattgcagcaagtatcattgggatcttgcacttgatattgtggattcttgatcgtcttttcttcaaa---------tgtgtttatcgtcgccttaaatac------ggtttgaaaagagggccttctacggaaggagtgcctgagtctatgagggaagagtatcggcaggaacagcagagtgctgtggatgttgacgatggtcattttgtcaacatagagctggagtaa
>H5N8_Avian_KU042857_A/goose/Zhejiang/925104/2014|2014.732
atgagtcttctaaccgaggtcgaaacgtacgttctctctatcatcccgtcaggccccctcaaagccgagatcgcgcagaaacttgaagatgtctttgcagggaagaacaccgatctcgaggctctcatggagtggctaaagacaagaccaatcctgtcacctctgactaaagggattttgggatttgtattcacgctcaccgtgcccagtgagcgaggactgcagcgtagacgctttgtccagaacgccctaaatggaaacggagatccaaataatatggatagggcagttaagctatataagaagctgaaaagggaaataacattccatggggctaaggaggtcgcacttagttactcaaccggtgcgcttgccagttgcatgggtctcatatacaataggatgggaacggtgactacagaagtggcttttggcctagtgtgtgccacttgtgagcagattgcagattcacagcatcggtctcacagacagatggcaaccatcaccaacccattaatcaggcatgagaacagaatggtgctggccagcactacagctaaggccatggagcagatggcaggatcaagtgagcaggcagcggaagccatggaagtagctaatcaggctaggcagatggtacaggcaatgaggacaattgggactcatcctaactccagtgctggtctgagagataatcttcttgaaaatttgcaggcctaccagaaccgaatgggagtgcagatgcagcgattcaag--tgatcctcttgttgttgccgcaaatatcattgggatcttgcacttgatattgtggattcttgatcgtcttttcttcaaa---------tgcatttaccgttgccttaaacac------ggtttgaaaatagggcctcctacggaaggggtacctgagtctatgagggaagaataccggcaggaacagcagaatgctgtggatgttgacgatggtcattttgtcaacatagaattggagtaa
>H5N6_Avian_KU042847_A/goose/Zhejiang/925106/2014|2014.732
atgagtcttctaaccgaggtcgaaacgtacgttctctctatcatcccgtcaggccccctcaaagccgagatcgcgcagaaacttgaagatgtctttgcagggaagaacaccgatctcgaggctctcatggagtggctaaagacaagaccaatcctgtcacctctgactaaagggattttgggatttgtattcacgctcaccgtgcccagtgagcgaggactgcagcgtagacgctttgtccagaacgccctaaatggaaacggagatccaaataatatggatagggcagttaagctatataagaagctgaaaagggaaataacattccatggggctaaggaggtcgcacttagttactcaaccggtgcgcttgccagttgcatgggtctcatatacaataggatgggaacggtgactacagaagtggcttttggcctagtgtgtgccacttgtgagcagattgcagattcacagcatcggtctcacagacagatggcaaccatcaccaacccattaatcaggcatgagaacagaatggtgctggccagcactacagctaaggccatggagcagatggcaggatcaagtgagcaggcagcggaagccatggaagtagctaatcaggctaggcagatggtacaggcaatgaggacaattgggactcatcctaactccagtgctggtctgagagataatcttcttgaaaatttgcaggcctaccagaaccgaatgggagtgcagatgcagcgattcaag--tgatcctcttgttgttgccgcaaatatcattgggatcttgcacttgatattgtggattcttgatcgtcttttcttcaaa---------tgcatttaccgttgccttaaacac------ggtttgaaaatagggcctcctacggaaggggtgcctgagtctatgagggaagaataccggcaggaacagcagaatgctgtggatgttgacgatggtcattttgtcaacatagaattggagtaa
>H5N8_Avian_KP732700_A/duck/Eastern_China/S0215/2014|2014.123
atgagtcttctaaccgaggtcgaaacgtacgttctctctatcatcccgtcaggccccctcaaagccgagatcgcgcagaaacttgaagatgtctttgcagggaagaacaccgatctcgaggctctcatggagtggctaaagacaagaccaatcctgtcacctctgactaaagggattttgggatttgtattcacgctcaccgtgcccagtgagcgaggactgcagcgtagacgctttgtccagaacgccctaaatggaaacggagatccaaataatatggatagggcagttaagctatataagaagctgaaaagggaaataacattccatggggctaaggaggtcgcacttagttactcaaccggtgcgcttgccagttgcatgggtctcatatacaataggatgggaacggtgactacagaagtggcttttggcctagtgtgtgccacttgtgagcagattgcagattcacagcatcggtctcacagacagatggcaaccatcaccaacccattaatcaggcatgagaacagaatggtgctggccagcactacagctaaggccatggagcagatggcaggatcaagtgagcaggcagcggaagccatggaagtagctaatcaggctaggcagatggtacaggcaatgaggacaattgggactcatcctaactccagtgctggtctgagagataatcttcttgaaaatttgcaggcctaccagaaccgaatgggagtgcagatgcagcgattcaag--tgatcctcttgttgttgccgcaaatatcattgggatcttgcacttgatattgtggattcttgatcgtcttttcttcaaa---------tgcatttaccgttgccttaaacac------ggtttgaaaatagggcctcctacggaaggggtacctgagtctatgagggaagaataccggcaggaacagcagaatgctgtggatgttgacgatggtcattttgtcaacatagaattggagtaa
>H5N8_Avian_KU042856_A/goose/Zhejiang/925037/2014|2014.732
atgagtcttctaaccgaggtcgaaacgtacgttctctctatcatcccgtcaggccccctcaaagccgagatcgcgcagaaacttgaagatgtctttgcagggaagaacaccgatctcgaggctctcatggagtggctaaagacaagaccaatcctgtcacctctgactaaagggattttgggatttgtattcacgctcaccgtgcccagtgagcgaggactgcagcgtagacgctttgtccagaacgccctaaatggaaacggagatccaaataatatggatagggcagttaagctatataagaagctgaaaagggaaataacattccatggggctaaggaggtcgcacttagttactcaaccggtgcgcttgccagttgcatgggtctcatatacaataggatgggaacggtgactacagaagtggcttttggcctagtgtgtgccacttgtgagcagattgcagattcacagcatcggtctcacagacagatggcaaccatcaccaacccattaatcaggcatgagaacagaatggtgctggccagcactacagctaaggccatggagcagatggcaggatcaagtgagcaggcagcggaagccatggaagtagctaatcaggctaggcagatggtacaggcaatgaggacaattgggactcatcctaactccagtgctggtctgagagataatcttcttgaaaatttgcaggcctaccagaaccgaatgggagtgcagatgcagcgattcaag--tgatcctcttgttattgccgcaaatatcattgggatcttgcacttgatattgtggattcttgatcgtcttttcttcaaa---------tgcatttatcgttgccttaaacac------ggtttgaaaatagggcctcctacggaaggggtacctgagtctatgagggaagaataccggcaggaacagcagaatgctgtggatgttgacgatggtcattttgtcaacatagaattggagtaa
>H5N8_Avian_KX013032_A/goose/Eastern_China/CZ/2013|2013.860
atgagtcttctaaccgaggtcgaaacgtacgttctctctatcatcccgtcaggccccctcaaagccgagatcgctcagaaacttgaagatgtctttgcagggaagaacaccgatctcgaggctctcatggagtggctaaagacaagaccaatcctgtcacctctgactaaagggattttgggatttgtattcacgctcaccgtgcccagtgaacgaggactgcagcgtagacgctttgtccagaacgccctaaatggaaatggagatccaaataatatggatagggcagttaagctatataagaagctgaaaagggaaataacattccatggggctaaggaggtcgcacttagttactcaaccggtgcgcttgccagttgcatgggcctcatatacaataggatgggaacggtgactacagaagtggcttttggcctagtgtgtgccacttgtgagcagattgcagattcacagcatcggtctcacagacagatggcaaccatcaccaacccattaatcaggcatgagaacagaatggtgctggccagcactacagctaaggccatggagcagatggcaggatcaagtgagcaggcagcggaagccatggaagtagctaatcaggctaggcagatggtacaggcaatgaggacaattgggactcatcctaactccagtgctggtctgagagataatcttcttgaaaatttgcaggcctaccagaaccgaatgggagtgcagatgcagcgattcaag--tgatcctcttgttgttgccgcaaatatcattgggatcttgcacttgatattgtggattcttgatcgtcttttcttcaaa---------tgcatttaccgttgccttaaacac------ggtttgaaaatagggccttctacggaaggggtacctgagtctatgagggaagaataccggcaggaacagcagaatgctgtggatgttgacgatggtcattttgtcaacatagaattggagtaa
>H5N8_Avian_KJ476675_A/duck/Zhejiang/W24/2013|2013.868
atgagtcttctaaccgaggtcgaaacgtacgttctctctatcatcccgtcaggccccctcaaagccgagatcgcgcagaaacttgaagatgtctttgcagggaagaacaccgatctcgaggctctcatggagtggctaaagacaagaccaatcctgtcacctctgactaaagggattttgggatttgtattcacgctcaccgtgcccagtgagcgaggactgcagcgtagacgctttgtccagaacgccctaaatggaaatggagatccaaataatatggatagggcagttaagctatataagaagctgaaaagggaaataacattccatggggctaaggaggtcgcacttagttactcaaccggtgcgcttgccagttgcatgggtctcatatacaataggatgggaacggtgactacagaagtggcttttggcctagtgtgtgccacttgtgagcagattgcagattcacagcatcggtctcacagacagatggcaaccatcaccaacccattaatcaggcatgagaacagaatggtgctggccagcactacagctaaggccatggagcagatggcaggatcaagtgagcaggcagcggaagccatggaagtagctaatcaggctaggcagatggtacaggcaatgaggacaattgggactcatcctaactccagtgctggtctgagagataatcttcttgaaaatttgcaggcctaccagaaccgaatgggagtgcagatgcagcgattcaag--tgatcctcttgttgttgccgcaaatatcattgggatcttgcacttgatattgtggattcttgatcgtcttttcttcaaa---------tgcatttaccgttgccttaaacac------ggtttgaaaatagggccttctacggaaggggtacctgagtctatgagggaagaataccggcaggaacagcagagtgctgtggatgttgacgatggtcattttgtcaacatagaattggagtaa
>H5N8_Avian_KT221077_A/goose/Shandong/WFSG1/2014|2014.274
atgagtcttctaaccgaggtcgaaacgtacgttctctctatcatcccgtcaggccccctcaaagccgagatagcgcagaaacttgaagatgtctttgcagggaagaacaccgatctcgaggctctcatggagtggctaaagacaagaccaatcctgtcacctctgactaaagggattttgggatttgtattcacgctcaccgtgcccagtgagcgaggactgcagcgtagacgctttgtccagaacgccctaaatggaaatggagatccaaataatatggatagggcagttaagctatataagaagctgaaaagggaaataacattccatggggctaaggaggtctcacttagttactccaccggtgcgcttgccagttgcatgggtctcatatacaataggatgggaacggtgactacagaagtggcttttggcctagtgtgtgccacttgtgagcagattgcagattcacagcatcggtctcacagacagatggcaaccatcaccaacccattaatcaggcatgagaacagaatggtgctggccagcactacagctaaggccatggagcagatggcaggatcaagtgagcaagcagcggaagccatggaagtagctaatcaggctaggcagatggtacaggcaatgaggacaattgggactcatcctaactccagtgctggtctgagagataatcttcttgaaaatttgcaggcctaccagaaccgaatgggagtgcagatgcagcgattcaag--tgatcctcttgttgttgccgcaaatatcattgggatcttgcacttgatattgtggattcttgatcgtcttttcttcaaa---------tgcatttaccgttgccttaaacac------ggtttgaaaatagggccttctacggaaggggtacctgagtctatgagggaagaataccggcaggaacagcagaatgctgtggatgttgacgatggtcattttgtcaacatagaattggagtaa
>H5N8_Avian_KT221085_A/goose/Yangzhou/0420/2014|2014.299
atgagtcttctaaccgaggtcgaaacgtacgttctctctatcatcccgtcaggccccctcaaagccgagatagcgcagaaacttgaagatgtctttgcagggaagaacaccgatctcgaggctctcatggagtggctaaagacaagaccaatcctgtcacctctgactaaagggattttgggatttgtattcacgctcaccgtgcccagtgagcgaggactgcagcgtagacgctttgtccagaacgccctaaatggaaatggagatccaaataatatggatagggcagttaagctatataagaagctgaaaagggaaataacattccatggggctaaggaggtctcacttagttactccaccggtgcgcttgccagttgcatgggtctcatatacaataggatgggaacggtgactacagaagtggcttttggcctagtgtgtgccacttgtgagcagattgcagattcacagcatcggtctcacagacagatggcaaccatcaccaacccattaatcaggcatgagaacagaatggtgctggccagcactacagctaaggccatggagcagatggcaggatcaagtgagcaagcagcggaagccatggaagtagctaatcaggctaggcagatggtacaggcaatgaggacaattgggactcatcctaactccagtgctggtctgagagataatcttcttgaaaatttgcaggcctaccagaaccgaatgggagtgcagatgcagcgattcaag--tgatcctcttgttgttgccgcaaatatcattgggatcttgcacttgatattgtggattcttgatcgtcttttcttcaaa---------tgcatttaccgttgccttaaacac------ggtttgaaaatagggccttctacggaaggggtacctgagtctatgagggaagaataccggcaggaacagcagaatgctgtggatgttgacgatggtcattttgtcaacatagaattggagtaa
>H5N8_Avian_KT221069_A/goose/Jiangsu/QD5/2014|2014.156
atgagtcttctaaccgaggtcgaaacgtacgttctctctatcatcccgtcaggccccctcaaagccgagatcgcgcagaaacttgaagatgtctttgcagggaagaacaccgatctcgaggctctcatggagtggctaaagacaagaccaatcctgtcacctctgactaaagggattttgggatttgtattcacgctcaccgtgcccagtgagcgaggactgcagcgtagacgctttgtccagaacgccctaaatggaaatggagatccaaataatatggatagggcagttaagctatataagaagctgaaaagggaaataacattccatggggctaaggaggtcgcacttagttactcaaccggtgcgcttgccagttgcatgggtctcatatacaataggatgggaacggtgactacagaagtggcttttggcctagtgtgtgccacttgtgagcagattgcagattcacagcatcggtctcacagacagatggcaaccatcaccaacccattaatcaggcatgagaacagaatggtgctggccagcactacagctaaggccatggagcagatggcaggatcaagtgagcaggcagcggaagccatggaagtagctaatcaggctaggcagatggtacaggcaatgaggacaattgggactcatcctaactccagtgctggtctgagagataatcttcttgaaaatttgcaggcctaccagaaccgaatgggagtgcagatgcagcgattcaag--tgatcctcttgttgttgccgcaaatatcattgggatcttgcacttgatattgtggattcttgatcgtcttttcttcaaa---------tgcatttaccgttgccttaaacac------ggtttgaaaatagggccttctacggaaggggtacctgagtctatgagggaagaataccggcaggaacagcagaatgctgtggatgttgacgatggtcattttgtcaacatagaattggagtaa
>H5N8_Avian_KX013024_A/duck/Eastern_China/JY/2014|2014.008
atgagtcttctaaccgaggtcgaaacgtacgttctctctatcatcccgtcaggccccctcaaagccgagatcgcgcagaaacttgaagatgtctttgcagggaagaacaccgatctcgaggctctcatggagtggctaaagacaagaccaatcctgtcacctctgactaaagggattttgggatttgtattcacgctcaccgtgcccagtgagcgaggactgcagcgtagacgctttgtccagaacgccctaaatggaaatggagatccaaataatatggatagggcagttaagctatataagaagctgaaaagggaaataacattccatggggctaaggaggtcgcacttagttactcaaccggtgcgcttgccagttgcatgggtctcatatacaataggatgggaacggtgactacagaagtggcttttggcctagtgtgtgccacttgtgagcagattgcagattcacagcatcggtctcacagacagatggcaaccatcaccaacccattaatcaggcatgagaacagaatggtgctggccagcactacagctaaggccatggagcagatggcaggatcaagtgagcaggcagcggaagccatggaagtagctaatcaggctaggcagatggtacaggcaatgaggacaattgggactcatcctaactccagtgctggtctgagagataatcttcttgaaaatttgcaggcctaccagaaccgaatgggagtgcagatgcagcgattcaag--tgatcctcttgttgttgccgcaaatatcattgggatcttgcacttgatattgtggattcttgatcgtcttttcttcaaa---------tgcatttaccgttgccttaaacac------ggtttgaaaatagggccttctacggaaggggtacctgagtctatgagggaagaataccggcaggaacagcagaatgctgtggatgttgacgatggtcattttgtcaacatagaattggagtaa
>H5N8_Avian_KJ476676_A/duck/Zhejiang/6D18/2013|2013.951
atgagtcttctaaccgaggtcgaaacgtacgttctctctatcatcccgtcaggccccctcaaagccgagatcgcgcagaaacttgaagatgtctttgcagggaagaacaccgatctcgaggctctcatggagtggctaaagacaagaccaatcctgtcacctctgactaaagggattttgggatttgtattcacgctcaccgtgcccagtgagcgaggactgcagcgtagacgctttgtccagaacgccctaaatggaaatggagatccaaataatatggatagggcagttaagctatataagaagctaaaaagggaaataacattccatggggctaaggaggtcgcacttagttactcaaccggtgcgcttgccagttgcatgggtctcatatacaataggatgggaacggtgactacagaagtggcttttggcctagtgtgtgccacttgtgagcagattgcagattcacagcatcggtctcacagacagatggcaaccatcaccaacccattaatcaggcatgagaacagaatggtgctggccagcactacagctaaggccatggagcagatggcaggatcaagtgagcaggcagcggaagccatggaagtagctaatcaggctaggcagatggtacaggcaatgaggacaattgggactcatcctaactccagtgctggtctgagagataatcttcttgaaaatttgcaggcctaccagaaccgaatgggagtgcagatgcagcgattcaag--tgatcctcttgttgttgccgcaaatatcattgggatcttgcacttgatattgtggattcttgatcgtcttttcttcaaa---------tgcatttaccgttgccttaaacac------ggtttgaaaatagggccttctacggaaggggtacctgagtctatgagggaagaataccggcaggaacagcagagtgctgtggatgttgacgatggtcattttgtcaacatagaattggagtaa
>H5N6_Avian_KU143322_A/duck/Wenzhou/YHQL22/2014|2014.953
atgagtcttctaaccgaggtcgaaacgtacgttctctctatcatcccatcaggccccctcaaagccgagatcgcgcagaaacttgaggatgtgtttgcagggaagaacactgatctcgaggctctcatggagtggctaaagacaagaccaatcctgtcacctctgactaaagggatcttgggatttgtattcacgctcaccgtgcccagtgagcgaggactgcagcgtagacgctttgtccagaatgccctaaatggaaatggagatccaaataatatggatagggcagtcaagctatataagaagctgaaaagagaaataacattccatggagctaaggaggtctcactcagttactcaaccggtgcacttgccagttgcatgggtctcatatacaacaggatgggaacggtgactacggaagtagcttttggcctagtgtgtgccacttgtgagcagattgcagattcacagcatcggtctcacagacagatggcaaccatcactaacccactaatcaggcatgagaacagaatggtgctggccagcactacagctaaggctatggagcagatggcgggatcaagtgagcaggcagcagaagcaatggaggtcgccaatcaggctagacagatggtgcaggcaatgaggacaattgggactcatcctaactctagcgctggtctgagagataatcttcttgaaaatttgcaggcctaccagaaaagaatgggagtgcagatgcagcgattcaag--tgatcctcttgttgttgccgcaagtatcattgggatcttgcacttgatattgtggattcttgatcgtcttttcttcaaa---------tgcatttatcgtcgccttaaatac------ggtttgaaaagagggccttctacggaaggggtaccggagtctatgagggaagagtaccggcaggaacagcagaatgctgtggatgttgacgatggtcattttgtcaacatagagctgaagtaa
>H5N6_Avian_KU143323_A/duck/Taizhou/TZYG12/2015|2015.038
atgagtcttctaaccgaggtcgaaacgtacgttctctctatcatcccatcaggccccctcaaagccgagatcgcgcagaaacttgaggatgtgtttgcagggaagaacactgatctcgaggctctcatggagtggctaaagacaagaccaatcctgtcacctctgactaaagggatcttgggatttgtattcacgctcaccgtgcccagtgagcgaggactgcagcgtagacgctttgtccagaatgccctaaatggaaatggagatccaaataatatggatagggcagtcaagctatataagaagctgaaaagagaaataacattccatggagctaaggaggtctcactcagttactcaaccggtgcacttgccagttgcatgggtctcatatacaacaggatgggaacggtgactacggaagtagcttttggcctagtgtgtgccacttgtgagcagattgcagattcacagcatcggtctcacagacagatggcaaccatcactaacccactaatcaggcatgagaacagaatggtgctggccagcactacagctaaggctatggagcagatggcgggatcaagtgagcaggcagcagaagcaatggaggtcgccaatcaggctagacagatggtgcaggcaatgaggacaattgggactcatcctaactctagcgctggtctgagagataatcttcttgaaaatttgcaggcctaccagaaaagaatgggagtgcagatgcagcgattcaag--tgatcctcttgttgttgccgcaagtatcattgggatcttgcacttgatattgtggattcttgatcgtcttttcttcaaa---------tgcatttatcgtcgccttaaatac------ggtttgaaaagagggccttctacggaaggggtaccggagtctatgagggaagagtaccggcaggaacagcagaatgctgtggatgttgacgatggtcattttgtcaacatagagctgaagtaa
>H5N8_Avian_KP732697_A/duck/Eastern_China/S1210/2013|2013.940
atgagtcttctaaccgaggtcgaaacgtacgttctctctatcatcccgtcaggccccctcaaagccgagatagcgcagaaacttgaagatgtctttgcagggaagaacaccgatctcgaggctctcatggagtggctaaagacaagaccaatcctgtcacctctgactaaagggattttgggatttgtattcacgctcaccgtgcccagtgagcgaggactgcagcgtagacgctttgtccagaacgccctaaatggaaatggagacccaaataatatggatagggcagttaagctatataagaagctgaaaagggaaataacattccatggggctaaggaggtcgcacttagttactcaaccggtgcgcttgccagttgcatgggtctcatatacaataggatgggaacggtgactacagaagtggcttttggcctagtgtgtgccacttgtgagcagattgcagattcacagcatcggtctcacagacagatggcaaccatcaccaacccattaatcaggcatgagaacagaatggtgctggccagcactacagctaaggccatggagcagatggcaggatcaagtgagcaggcagcggaagccatggaagtagctaatcaggctaggcagatggtacaggcaatgaggacaattgggactcatcctaactccagtgctggtctgagagataatcttcttgaaaatttgcaggcctaccagaaccgaatgggagtgcagatgcagcgattcaag--tgatcctcttgttgttgccgcaaatatcattgggatcttgcacttgatattgtggattcttgatcgtcttttcttcaaa---------tgcatttaccgttgccttaaacac------ggtttgaaaatagggccttctacggaaggggtacctgagtctatgagggaagaataccggcaggaacagcagaatgctgtggatgttgacgatggtcattttgtcaacatagaaatggagtaa
>H10N5_Avian_KP284888_A/migratory_duck/Jiangxi/30556/2013|2013.827
atgagtcttctaaccgaggtcgaaacgtacgttctctctatcgttccgtcaggccccctcaaagccgagatcgcgcagagacttgaagatgtgtttgcagggaagaacacagatctcgaggctctcatggaatggctaaagacaagaccaatcctgtcacctctgactaaggggattttggggtttgtgttcacgctcaccgtgcccagtgagcgaggactgcagcgtagacgctttgtccaaaatgcactaaatggaaatggagacccaaacaacatggacagggcagtcaaactatacagaaagctgaaaagagagataacatttcatggggccaaggaggttgcacttagctactcaaccggtgcacttgccagttgtatgggtctcatatacaacagaatgggaacagtaaccacagaagtggcttttggcctagtgtgtgccacttgtgagcagattgctgactcacagcaccggtcacacaggcagatggtgactactaccaacccactaatcaggcatgagaacagaatggtactggccagtaccacggctaaggccatggagcagatggctgggtcaagtgaacaggcagcagaggccatggaggttgctagtcaggctaggcagatggtgcaggcaatgaggacaattgggactcatcctagctccagtgccggtctgaaagatgatcttcttgaaaatttgcaggcctaccagaaacgaatgggagtgcaaatgcagcgattcaag--tgatcctctcgttattgccgcaagtatcattgggatcttgcacttgatattgtggattcttgatcgtcttttcttcaaa---------tgtatttatcgtcgccttaaatac------ggtttgaaaagagggccttctacggaaggagtgcctgagtctatgagggaagaatatcggcaggaacagcagagtgctgtggatgttgacgatggtcattttgtcaacatagagctggagtaa
>H10N5_Avian_KP284920_A/migratory_duck/Jiangxi/31531/2013|2013.934
atgagtcttctaaccgaggtcgaaacgtacgttctctctatcgttccgtcaggccccctcaaagccgagatcgcgcagagacttgaagatgtgtttgcagggaagaacacagatctcgaggctctcatggaatggctaaagacaagaccaatcctgtcacctctgactaaggggattttggggtttgtgttcacgctcaccgtgcccagtgagcgaggactgcagcgtagacgctttgtccaaaatgcactaaatggaaatggagacccaaacaacatggacagggcagtcaaactatacagaaagctgaaaagagagataacatttcatggggccaaggaggttgcacttagctactcaaccggtgcacttgccagttgtatgggtctcatatacaacagaatgggaacagtaaccacagaagtggcttttggcctagtgtgtgccacttgtgagcagattgctgactcacagcaccggtcacacaggcagatggtgactactaccaacccactaatcaggcatgagaacagaatggtactggccagtaccacggctaaggccatggagcagatggctgggtcaagtgaacaggcagcagaggccatggaggttgctagtcaggctaggcagatggtgcaggcaatgaggacaattgggactcatcctagctccagtgccggtctgaaagatgatcttcttgaaaatttgcaggcctaccagaaacgaatgggagtgcaaatgcagcgattcaag--tgatcctctcgttattgccgcaagtatcattgggatcttgcacttgatattgtggattcttgatcgtcttttcttcaaa---------tgtatttatcgtcgccttaaatac------ggtttgaaaagagggccttctacggaaggagtgcctgagtctatgagggaagaatatcggcaggaacagcagagtgctgtggatgttgacgatggtcattttgtcaacatagagctggagtaa
>H3N8_Avian_CY146631_A/duck/Hunan/S1824/2012|2012.225
atgagtcttctaaccgaggtcgaaacgtacgttctctctatcgttccatcaggccccctcaaagccgagatcgcgcagagacttgaagatgtttttgcggggaagaacaccgatctcgaggctctcatggaatggctaaagacaagaccaatcctgtcacctctgactaaggggatcttaggatttgtgttcacgctcaccgtgcccagtgagcgaggactgcagcgtagacgctttgtccagaatgctctgaatggaaatggagatccaaataacatggatagggcagttaaactatacagaaagctgaaaagagagataacattccatggggctaaagaagttgcactcagttactcaaccggtgcacttgccagctgtatgggtctcatatacaacaggatgggaacggtaaccacagaagtggctttcggcttagtgtgtgccacttgtgagcagattgctgattcacagcataggtctcacagacagatggtgactaccaccaacccactaatcaggcatgagaacagaatggtgctggccagcactacagctaaggctatggagcagatggctggatcgagtgagcaggcagcggaagccatggaggttgctagtcaggctaggcagatggtgcaagcaatgaggacaattgggactcatcctagctccagtgccggtctgaaagatgatcttcttgaaaatttgcaggcctaccagaaacggatgggagtgcaaatgcagcgattcaag--tgatcctctcattgttgcagcaagtatcattgggatcttgcacttgatattgtggattcttgatcgtcttttcttcaaa---------tgcgtttatcgtcgccttaaatac------ggtttgaaaagagggccttctacggaaggggtacctgagtctatgagggaagaatatcggcaggaacagcagagtgctgtggatgttgacgatggtcattttgtcaacatagagctggagtaa
>H3N6_Avian_LC121367_A/duck/Mongolia/405/2015|2015.663
atgagtcttctaaccgaggtcgaaacgtacgttctctctatcgtcccgtcaggccccctcaaagccgagatcgcgcagagacttgaagatgtctttgcagggaagaacactgatctcgaggctctcatggaatggctaaagacaagaccaatcctgtcacctctgactaaggggattttagggtttgtgttcacgctcaccgtgcccagtgagcgaggactgcagcgtagacgctttgtccaaaatgccctaaatggaaatggagacccaaacaacatggacagggcagtcaaattgtacaggaagttgaaaagagagataacattccatggagctaaagaagttgcactcagttactcaaccggtgcacttgccagttgtatgggtctcatatacaacaggatggggacggtgaccacagaagtggcttttggcctagtgtgtgccacctgtgagcagattgctgattcacagcatcggtctcacagacagatggtaaccaccaccaatccactaatcaggcatgaaaacagaatggtgctggccagcactacggctaaggctatggagcagatggctgggtcaagtgagcaggcagcggaagccatggaggttgccagtcaggctaggcagatggtgcaggcgatgaggaccattggaactcaccctagctccagtgccggtctgaaagatgaccttcttgaaaatttgcaggcctaccagaaacggatgggagtgcaaatgcagcgattcaag--tgatcctctcgttattgccgcaagcatcattgggatcttgcacttgatattgtggattcttgatcgtcttttcttcaaa---------tgcatttatcgtcgccttaaatac------ggtttgaaaagaggaccttctacagaaggggtgcctgagtctatgagggaagagtatcggcaggaacagcagagtgctgtgggtgttgacgatggtcattttgtcaacatagagctggagtaa
>H3N3_Avian_LC132907_A/duck/Mongolia/122/2015|2015.660
atgagtcttctaaccgaggtcgaaacgtacgttctctctatcgttccgtcaggccccctcaaagccgagatcgcgcagagacttgaagatgtctttgcagggaagaacactgatctcgaggccctcatggaatggctaaagacaagaccaatcctgtcacctctgactaaggggattttagggtttgtgttcacgctcaccgtgcccagtgagcgaggactgcagcgtagacgctttgttcagaatgccctaaatggaaatggagacccaaacaacatggatagggcagtcaaactgtacaggaagctgaaaagagaaataacattccatggggctaaagaggttgcactcagttactcaaccggtgcacttgccagttgcatgggtctcatatacaacaggatgggaacggtgaccacagaagtggcttttggcctagtgtgtgccacttgtgagcagattgctgactcgcagcatcggtctcacagacagatggtgactaccaccaatccactaatcaggcatgaaaacaggatggtgctggccagcactacagctaaagcaatggagcagatggctggatcaagtgagcaagcagcggaagcaatggaggttgctagtcaggctaggcagatggtgcaggcgatgaggacaattgggactcaccctagctccagtgccggtctgaaagatgatcttcttgaaaatttgcaggcctaccagaaacggatgggagtgcaaatgcagcgattcaag--tgatcctctcgttattgctgcaagtatcattgggatcttgcacttgatattgtggattcttgatcgtcttttcttcaaa---------tgcatttatcgtcgccttaaatac------ggtttgaaaagagggccttctacggaaggagtgcctgagtctatgagggaagagtatcggcaggaacagcagagtgctgtggatgttgacgatggtcattttgtcaacatagagctggagtaa
>H5N2_Avian_KJ162807_A/duck/Taiwan/11254/2013|2013.542
atgagtcttctgaccgaggtcgaaacgtatgttctctctatcgtaccgtcaggccccctcaaagccgagatcgcgcagagacttgaagatgtttttgcagggaagaacacagatctcgaggccctcatggaatggctaaagacaagaccaatcctgtcacctctgactaaggggattttaggatttgtgttcacgctcaccgtgcccagtgagcgaggactgcagcgtagacggtttgtccaaaatgccctaaatggaaatggagacccaaacaatatggacaaggccgtcaaactatacaggaagctaaagagggagataacattccatggggctaaagaggttgcactcagctactcaacaggtgcacttgcaagttgcttgggtctcatatataacagaatgggaacagtgaccacagaaggggcttttggactagtatgtgccacttgtgagcagattgcagattcacagcatcggtctcacagacagatggtggccaccactaacccactaataaggcatgagaacagaatggtgctggccagcactacggctaaggctatggagcagatggccgggtcgagtgaacaagcagcagaagctatggaggttgctagtcaggctaggcagatggtgcaggcgatgagaacaattgggactcatcccaactccagtgccggtctaaaggatgatcttcttgaaaatttgcaggcataccagaaacggatgggagtgcaaatgcagcgattcaag--tgatcctctcgttgttgcagcaagtatcattggggtcttgcacttgatattgtggattcttgatcgtcttttcttcaaa---------tgcatttatcgtcgctttaaatac------ggtttgaaaagagggccttctacggaaggagtgccggagtctatgagggaagagtatcggcaggagcagcagagtgcagcggatgttgacgatggtcattttgtcaacatagagctggagtaa
>H3N3_Avian_LC132923_A/duck/Mongolia/129/2015|2015.660
atgagtcttctaaccgaggtcgaaacgtacgttctctctatcgttccgtcaggccccctcaaagccgagatcgcgcagagacttgaagatgtctttgcagggaagaacactgatctcgaggccctcatggaatggctaaagacaagaccaatcctgtcacctctgactaaggggattttagggtttgtgttcacgctcaccgtgcccagtgagcgaggactgcagcgtagacgctttgttcagaatgccctaaatggaaatggagacccaaacaacatggatagggcagtcaaactgtacaggaagctgaaaagagaaataacattccatggggctaaagaggttgcactcagttactcaaccggtgcacttgccagttgcatgggtctcatatacaacaggatgggaacggtgaccacagaagtggcttttggcctagtgtgtgccacttgtgagcagattgctgactcgcagcatcggtctcacagacagatggtgactaccaccaatccactaatcaggcatgaaaacaggatggtgctggccagcactacagctaaagcaatggagcagatggctggatcaagtgagcaagcagctgaagccatggaggtcgctagtcaggctaggcagatggtgcaggcgatgaggacaattgggactcaccctagctccagtgccggtctgaaagatgatcttcttgaaaatttgcaggcctaccagaaacggatgggagtgcaaatgcagcgattcaag--tgatcctctcgttattgctgcaagtatcattgggatcttgcacttgatattgtggattcttgatcgtcttttcttcaaa---------tgcatttatcgtcgccttaaatac------ggtttgaaaagagggccttctacggaaggagtgcctgagtctatgagggaagagtatcggcaggaacagcagagtgctgtggatgttgacgatggtcattttgtcaacatagagctggagtaa
>H3N8_Avian_LC108131_A/duck/Mongolia/83/2015|2015.660
atgagtcttctaaccgaggtcgaaacgtacgttctctctatcgttccgtcaggccccctcaaagccgagatcgcgcagagacttgaagatgtctttgcagggaagaacactgatctcgaggccctcatggaatggctaaagacaagaccaatcctgtcacctctgactaaggggattttagggtttgtgttcacgctcaccgtgcccagtgagcgaggactgcagcgtagacgctttgttcagaatgccctaaatggaaatggagacccaaacaacatggatagggcagtcaaactgtacaggaagctgaaaagagaaataacattccatggggctaaagaggttgcactcagttactcaaccggtgcacttgccagttgcatgggtctcatatacaacaggatgggaacggtgaccacagaagtggcttttggcctagtgtgtgccacttgtgagcagattgctgactcgcagcatcggtctcacagacagatggtgactaccaccaatccactaatcaggcatgaaaacaggatggtgctggccagcactacagctaaagcaatggagcagatggctggatcaagtgagcaagcagctgacgccatggaggtcgctagtcaggctaggcagatggtgcaggcgatgaggacaattgggactcaccctagctccagtgccggtctgaaagatgatcttcttgaaaatttgcaggcctaccagaaacggatgggagtgcaaatgcagcgattcaag--tgatcctctcgttattgccgcaagtatcattgggatcttgcacttgatattgtggattcttgatcgtcttttcttcaaa---------tgcatttatcgtcgccttaaatac------ggtttgaaaagagggccttctacggaaggagtgcctgagtctatgagggaagagtatcggcaggaacagcagagtgctgtggatgttgacgatggtcattttgtcaacatagagctggagtaa
>H10N6_Avian_KP287817_A/migratory_duck/Jiangxi/9334/2005|2005.816
atgagtcttctaaccgaggtcgaaacgtacgttctctctatcgtcccgtcaggccccctcaaagccgagatcgcgcagagacttgaagatgtctttgcagggaagaacacagatctcgaggctctcatggaatggctaaagacaagaccaatcctgtcacctctgactaaggggattttggggtttgtgttcacgctcaccgtgcccagtgagcgaggactgcagcgtagacgctttgtccaaaatgcactaaatgggaatggagacccaaacaacatggacagggcagtcaaactatacagaaaactgaaaagagagataacattccatggagctaaggaggttgcacttagctactcaaccggtgcacttgccagttgcatgggtctcatatacaacagaatggggacagtaaccacagaagtggcttttggcctagtgtgtgccacttgtgagcagattgctgactcacagcaccggtctcacaggcagatggtgactactaccaacccactaatcaggcatgagaacagaatggtgctggccagcaccacggctaaggccatggagcagatggctggatcaagtgaacaggcagcagaggccatggaggttgctagtcaggctaggcagatggtgcaggcaatgaggacaattgggactcatcctagctccagtgccggtctgaaagatgatcttcttgaaaatttgcaggcctaccagaaacggatgggagtgcaaatgcagcgattcaag--tgatcctctcgttattgccgcaagtatcattgggatcttgcacttgatattgtggattcttgatcgtcttttcttcaaa---------tgtatttatcgtcgccttaaatac------ggtttgaaaagagggccttctacggaaggagtgcctgagtctatgagggaagaatatcggcaggaacagcagagtgctgtggatgttgacgatggtcattttgtcaacatagagctggagtaa
>H10N2_Avian_KP287809_A/migratory_duck/Jiangxi/10861/2005|2005.863
atgagtcttctaaccgaggtcgaaacgtacgttctctctatcgttccgtcaggccccctcaaagccgagatcgcgcagagacttgaagatgtatttgcagggaagaacaccgatctcgaggctctcatggaatggctaaagacaagaccaatcctgtcacctctgactaaggggattttagggtttgtgttcacgctcaccgtgcccagtgagcgaggactgcagcgtagacgctttgtccaaaatgccctaaatgggaatggagacccaaacaacatggacagggcagtcaaactgtacaggaagttaaaaagggagataacattccatggggctaaagaagttgcactcagctactcaaccggtgcacttgccagctgcatgggtctcatatacaacaggatgggaacggtgaccacagaagtggcttttggcctagtgtgtgccacctgtgagcagattgctgattcacagcatcggtcccacaggcagatggtaactaccaccaacccactaatcaggcatgaaaacaggatggtgctagccagcactacggctaaggctatggagcagatggctgggtcgagtgagcaggcagcagaagccatggaggttgctagtcaggctaggcagatggtgcaggcgatgaggacaattggaactcaccctagctccagtgccggtctgaaagaggatcttcttgaaaatttgcaggcctaccagaaacggatgggagtgcaaatgcagcgattcaag--tgatcctctcgttattgccgcaagtatcattgggatcttgcacttgatattgtggattcttgatcgtcttttcttcaaa---------tgtatttatcgtcgccttaaatac------ggtttgaaaagagggccttctacggaaggagtgcctgagtctatgagggaagagtatcggcaggaacagcagagtgctgtggatgttgacgatggtcattttgtcaacatagagctggagtaa
>H6N2_Avian_CY109229_A/duck/Guangxi/1074/2006|2006.200
atgagtcttctaaccgaggtcgaaacgtacgttctctctatcgtcccgtcaggccccctcaaagccgagatcgcgcagagacttgaagatgtctttgcagggaagaacaccgatctcgaggctctcatggaatggctaaagacaagaccaatcctgtcacctctgactaaggggattttagggtttgtgttcacgctcaccgtgcccagtgagcgaggactgcagcgtagacgctttgtccaaaatgccctaaatgggaatggagacccaaacaacatggacagggcagtcaaactgtacaagaagttaaaaagagagataacattccatggggctaaagaagttgcactcagctactcaaccggtgcacttgccagctgcatgggtctcatatacaacaggatgggaacggtgaccacagaagtggcttttggcctagtgtgtgccacttgtgagcagattgctgattcacagcatcggtcccacaggcagatggtaactaccaccaacccactaatcaggcatgaaaacaggatggtgctagccagcactacggctaaggctatggagcagatggctggatcgagtgagcaggcagcagaagccatggaggttgctagtcaggctaggcagatggtgcaggcgatgaggacaattggaactcaccctagctccagtgccggtctgaaagatgatcttcttgaaaatttgcaggcctaccagaaacggatgggagtgcaaatgcaacgattcaag--tgatcctctcattgttgccgcaagtatcattgggatcttgcacttgatattgtggattcttgatcgtcttttcttcaaa---------tgtatttatcgtcgccttaaatac------ggtttgaaaagagggccttctacggaaggagtgcctgagtctatgagggaagagtatcggcaggaacagcagagtgctgtggatgttgacgatggtcattttgtcaacatagagctggagtaa
>H2N5_Avian_LC339662_A/duck/Hokkaido/W259/2005|2005.860
atgagtcttctaaccgaggtcgaaacgtacgttctctctatcgtcccgtcaggccccctcaaagccgagatcgcgcagagacttgaagatgtctttgcagggaagaacaccgatctcgaggctctcatggaatggctaaagacaagaccaatcctgtcacctctgactaaggggattttagggtttgtgttcacgctcaccgtgcccagtgagcgaggactgcagcgtagacgctttgtccaaaatgccctaaatgggaatggagacccaaacaacatggacagggcagtcaaactgtacaggaagttaaaaagagagataacattccatggggctaaagaagttgcactcagctactcaaccggtgcacttgccagctgcatgggtctcatatacaacaggatgggaacggtgaccacagaagtggcttttggcctagtgtgtgccacctgtgagcagattgctgattcacagcatcggtcccacaggcagatggtaactaccaccaatccactaatcaggcatgaaaacaggatggtgctagccagcactacggctaaggctatggagcagatggctgggtcgagtgagcaggcagcggaagccatggaggttgctagtcaggctaggcagatggtgcaggcgatgaggacaattggaactcaccctagctccagtgccggtctgaaggatgatcttcttgaaaatttgcaggcctaccagaaacggatgggagtgcaaatgcagcgattcaag--tgatcctctcgttattgccgcaagtatcattgggatcttgcacttgatattgtggattcttgatcgtcttttcttcaaa---------tgtatttatcgtcgccttaaatac------ggtttgaaaagagggccttctacggaaggagtgcctgagtctatgagggaagagtatcggcaggaacagcagagtgctgtggatgttgacgatggtcattttgtcaacatagagctggagtaa
>H4N9_Avian_LC339646_A/duck/Hokkaido/W215/2006|2006.814
atgagtcttctaaccgaggtcgaaacgtacgttctctctatcgttccgtcaggccccctcaaagccgagatcgcgcagagacttgaagatgtctttgcagggaagaacacagatctcgaggctctcatggaatggctaaagacaagaccaatcctgtcacctctgactaaggggattttggggtttgtgttcacgctcaccgtgcccagtgagcgaggactgcagcgtagacgctttgtccaaaatgcactaaatggaaatggagacccaaacaacatggacagggcagtcaaactatacagaaagctgaaaagagagataacatttcatggagctaaggaggttgcacttagctactcaaccggtgcacttgccagttgtatgggtctcatatacaacagaatgggaacagtaaccacagaagtggcttttggcctagtgtgtgccacttgtgagcagattgctgactcacagcaccggtctcacaggcagatggtgactactaccaacccactaatcaggcatgagaacagaatggtactggccagtaccacggctaaggccatggagcagatggctgggtcgagtgaacaggcagcggaggccatggaggttgctagtcaggctaggcagatggtgcaggcaatgagaacaattgggactcatcctagctccagtgccggtctgaaagatgatcttctcgaaaatttgcaggcctaccagaaacggatgggagtgcaaatgcagcgattcaag--tgatcctctcgttattgccgcaagtatcattgggatcttgcacttgatattgtggattcttgatcgtcttttcttcaaa---------tgtatttatcgtcgctttaaatac------ggtttgaaaagagggccttctacggaaggagtgcctgagtctatgagggaagaatatcggcaggaacagcagagtgctgtggatgttgacgatggtcattttgtcaacatagagctggagtaa
>H10N6_Avian_KP287825_A/migratory_duck/Jiangxi/10974/2005|2005.863
atgagtcttctaaccgaggtcgaaacgtacgttctctctatcgtcccgtcaggccccctcaaagccgagatcgcgcagagacttgaagatgtctttgcagggaagaacacagatctcgaggctctcatggaatggctaaagacaagaccaatcctgtcacctctgactaaggggattttggggtttgtgttcacgctcaccgtgcccagtgagcgaggactgcagcgtagacgctttgtccaaaatgcactaaatgggaatggagacccaaacaacatggacagggcagtcaaactatacagaaaactgaaaagagagataacattccatggagctaaggaggttgcacttagctactcaaccggtgcacttgccagttgcatgggtctcatatacaacagaatggggacagtaaccacagaagtggcttttggcctagtgtgtgccacttgtgagcagattgctgactcacagcaccggtctcacaggcagatggtgactactaccaacccactaatcaggcatgagaacagaatggtgctggccagcaccacggctaaggccatggagcagatggctggatcaagtgaacaggcagcagaggccatggaggttgctagtcaggctaggcagatggtgcaggcaatgaggacaattggaactcatcctagctccagtgccggtctgaaagatgatcttcttgaaaatttgcaggcctaccagaaacggatgggagtgcaaatgcagcgattcaag--tgatcctctcgttattgccgcaagtatcattgggatcttgcacttgatattgtggattcttgatcgtcttttcttcaaa---------tgtatttatcgtcgccttaaatac------ggtttgaaaagagggccttctacggaaggagtgcctgagtctatgagggaagaatatcggcaggaacagcagagtgctgtggatgttgacgatggtcattttgtcaacatagagctggagtaa
>H3N8_Avian_LC339876_A/duck/Mongolia/144/2005|2005.710
atgagtcttctaaccgaggtcgaaacgtacgttctctctatcgtcccgtcaggccccctcaaagccgagatcgcgcagagacttgaagatgtctttgcagggaagaacaccgatctcgaggctctcatggaatggctaaagacaagaccaatcctgtcacctctgactaaggggattttagggtttgtgttcacgctcaccgtgcccagtgagcgaggactgcagcgtagacgctttgtccaaaatgccctaaatgggaatggagacccaaacaacatggacagggcagtcaaactgtacaggaagttaaaaagagagataacattccatggggctaaagaagttgcactcagctactcaaccggtgcacttgccagttgtatgggtctcatatacaacaggatgggaacggtgaccacagaagtggcttttggcctagtgtgtgcaacctgtgagcagattgctgattcacagcatcggtcccacaggcagatggtaactaccaccaacccactaatcaggcatgaaaacaggatggtgctagccagcactacggctaaggctatggagcagatggctgggtcgagtgagcaggcagcggaagccatggaggttgctagtcaggctaggcagatggtgcaggcgatgaggacaattggaactcaccccagctccagtgccggtctgaaagatgatcttcttgaaaatttgcaggcctaccagaaacggatgggagtgcaaatgcagcgattcaag--tgatcctctcgttattgccgcaagtatcattgggatcttgcacttgatattgtggattcttgatcgtcttttcttcaaa---------tgtatttatcgtcgccttaaatac------ggtttgaaaagagggccttctacggaaggagtgcctgagtctatgagggaagagtatcggcaggaacagcagagtgctgtggatgttgacgatggtcattttgtcaacatagagctggagtaa
>H10N7_Avian_KU921411_A/duck/Shanxi/3180/2010|2010.953
atgagtcttctaaccgaggtcgaaacgtacgttctctctatcgtcccgtcaggccccctcaaagccgagatcgcgcagagacttgaagatgtctttgcagggaagaacaccgatctcgaggctctcatggaatggctaaagacaagaccaatcctgtcacctctgactaaggggattttagggtttgtgttcacgctcaccgtgcccagtgagcgaggactgcagcgtagacgctttgtccaaaatgccctaaatgggaatggagacccaaacaacatggacagagcagtcaaactgtacaggaagttaaaaagagagataacattccatggggctaaagaagttgcactcagctactcaaccggtgcacttgccagttgtatgggtctcatatacaacaggatgggaacagtaaccacagaggtggcttttggcctagtgtgtgccacttgtgagcagattgctgattcacagcatcggtcccacaggcagatggtaactaccaccaacccactaatcaggcatgaaaacaggatggtgctagccagcactacggctaaggctatggagcagatggctgggtcaagtgagcaggcagcggaagccatggaggttgctagtcaggccaggcagatggtgcaggcgatgaggacaattggaactcaccctagctccagtgccggtctgaaagatgatcttcttgaaaatttgcaggcctaccagaaacggatgggagtgcagatgcagcgattcaag--tgatcctctcgttgttgccgcaagtatcattgggatcttgcacttgatattgtggattcttgatcgtcttttcttcaaa---------tgtatttatcgtcgccttaaatac------ggtttgaaaagagggccttctacagaaggagtgcctgagtctatgagggaagaatatcggcaggaacagcagagtgctgtggatgttgacgatggtcattttgtcaacatagaactggagtaa
>H3N6_Avian_LC339884_A/duck/Mongolia/146/2010|2010.655
atgagtcttctaaccgaggtcgaaacgtacgttctctctattgtcccgtcaggccccctcaaagccgagatcgcgcagagacttgaagatgtctttgcagggaagaacacagatctcgaggctctcatggaatggctaaagacaagaccaatcttgtcacctctgactaaggggattttagggtttgtgttcacgctcaccgtgcccagtgagcgaggactgcagcgtagacgctttgtccaaaatgccctaaatgggaatggagacccaaataacatggacagggcagtcaaactttaccgaaagttgaaaagagagataacattccatggggcaaaagaagttgcactcagctactcaaccggtgcacttgccagttgtatgggtctcatatacaacaggatgggaacggtgaccacagaagtggcttttggcctagtgtgtgccacctgtgagcagatcgctgattcacagcatcggtctcacaggcagatggtaactaccaccaacccactaatcaggcatgaaaacaggatggtgctggccagcactacggctaaggctatggagcagatggctgggtcgagtgagcaagcagcggaagccatggaggttgctagtcaggctaggcagatggtgcaggcgatgaggacaattggaactcaccctagctccagtgctggtctgaaagatgatcttcttgaaaatttgcaggcctaccagaagcgaatgggagtacaaatgcagcgattcaag--tgatcctctcgttattgccgcaagtatcattgggatcttgcacttgatattgtggattcttgatcgtcttttcttcaaa---------tgtatttatcgtcgccttaaatac------ggtttgaaaagagggccttctacggaaggagtgcctgagtctatgagggaagagtatcggcaggaacagcagagtgctgtggatgttgacgatggtcattttgtcaacatagagctggagtaa
>H5N3_Avian_LC371805_A/duck/Hokkaido/167/2007|2007.827
atgagtcttctaaccgaggtcgaaacgtacgttctctctatcgtcccgtcaggccccctcaaagccgagatcgcgcagagacttgaagatgtctttgcagggaagaacaccgatctcgaggctctcatggaatggctaaagacaagaccaatcctgtcacctctgactaaggggattttagggtttgtgttcacgctcaccgtgcccagtgagcgaggactgcagcgtagacgctttgtccaaaatgccctaaatgggaatggagacccgaacaacatggacagggcagtcaaactgtacaggaagttgaagagagagataacattccatggggctaaggaagttgcactcagctactcaaccggtgcacttgccagttgtatgggtctcatatacaacaggatgggaacagtgaccacagaagtggcttttggcctagtgtgtgccacctgtgagcagattgctgactcacagcatcggtcccacaggcagatggtaactaccaccaacccactaatcaggcatgaaaacaggatggtgctagccagcactacggctaaggctatggagcagatggctgggtcgagtgagcaggcagcggaggccatggaggttgctagtcaggctaggcagatggtgcaggcgatgaggacaattggaactcaccctagctccagtgccggtctgaaagatgatcttcttgaaaatttgcaggcctaccagaaacgaatgggagtgcaaatgcagcgattcaag--tgatcctctcgttattgccgcaagtatcattgggatcttgcacttgatattgtggattcttgatcgtcttttcttcaaa---------tatatttatcgtcgctttaaatac------ggtttgaaaagagggccttctacggaaggagtgcctgagtctatgagggaagagtatcggcaggaacagcagagtgctgtggatgttgacgatggtcattttgtcaacatagagctggagtaa
>H5N2_Avian_KC784968_A/duck/Taiwan/DV1242/2009|2009.022
atgagtcttctaaccgaggtcgaaacgtacgttctttctatcgtcccgtcaggccccctcaaagccgagatcgcgcagagacttgaagatgtctttgcagggaagaacaccgatctcgaggctctcatggaatggctaaagacaagaccaatcctgtcacctctgactaaggggattttagggtttgtgttcacgctcaccgtgcccagtgagcgaggactgcagcgtagacgctttgtccaaaatgccctaaatggaaatggagacccaaacaacatggacagagcagtcaaactgtacaggaaattgaaaagagagataacattccatggggctaaagaagttgcactcagctactcaaccggtgcacttgccagttgtatgggtctcatatacaacaggatgggaacagtgaccacagaagtggcttttggcctagtgtgtgcaacctgtgagcagattgctgattcacaacatcggtcccacaggcagatggtaaccaccaccaacccactaatcagacatgagaacaggatggtgctagccagcactacggctaaggctatggagcagatggctgggtcaagtgagcaggcagctgaagccatggaggttgctagtcaggctaggcagatggtgcaggcgatgaggacaattggaactcaccctagctccagtgccggtctgaaagatgatcttcttgaaaatttgcaggcctaccagaaacggatgggagtgcaaatgcagcgattcaag--tgatcctctcgttattgccgcaagtatcattgggatcttgcacttgatattgtggattcttgatcgtcttttcttcaaa---------tgtattcatcgtcgccttaaatac------ggtttgaaaagagggccttctacggaaggagtgcctgagtctatgagggaagagtatcggcaggaacagcagagtgctgtggatgttgacgatggtcattttgtcaacatagagctggagtaa
>H5N2_Avian_KC785013_A/duck/Taiwan/DV1238/2009|2009.022
atgagtcttctaaccgaggtcgaaacgtacgttctttctatcgtcccgtcaggccccctcaaagccgagatcgcgcagagacttgaagatgtctttgcagggaagaacaccgatctcgaggctctcatggaatggctaaagacaagaccaatcctgtcacctctgactaaggggattttagggtttgtgttcacgctcaccgtgcccagtgagcgaggactgcagcgtagacgctttgtccaaaatgccctaaatggaaatggagacccaaacaacatggacagagcagtcaaactgtacaggaaattgaaaagagagataacattccatggggctaaagaagttgcactcagctactcaaccggtgcacttgccagttgtatgggtctcatatacaacaggatgggaacagtgaccacagaagtggcttttggcctagtgtgtgcaacctgtgagcagattgctgattcacaacatcggtcccacaggcagatggtaaccaccaccaacccactaatcagacatgagaacaggatggtgctagccagcactacggctaaggctatggagcagatggctgggtcaagtgagcaggcagctgaagccatggaggttgctagtcaggctaggcagatggtgcaggcgatgaggacaattggaactcaccctagctccagtgccggtctgaaagatgatcttcttgaaaatttgcaggcctaccagaaacggatgggagtgcaaatgcagcgattcaag--tgatcctctcgttattgccgcaagtatcattgggatcttgcacttgatattgtggattcttgatcgtcttttcttcaaa---------tgtattcatcgtcgccttaaatac------ggtttgaaaagagggccttctacggaaggagtgcctgagtctatgagggaagagtatcggcaggaacagcagagtgctgtggatgttgacgatggtcattttgtcaacatagagctggagtaa
>H11N9_Avian_AB593474_A/duck/Vietnam/G32/2008|2008.038
atgagtcttctaaccgaggtcgaaacgtacgttctctctatcgtcccgtcaggccccctcaaagccgagatcgcgcagagacttgaagatgtctttgcagggaagaacaccgatcttgaggctctcatggaatggctaaagacaagaccaatcctgtcacctctgactaaggggattttagggtttgtgttcacgctcaccgtgcccagtgagcgaggactgcagcgtagacgctttgtccaaaacgccctaaacgggaatggagacccaaataacatggacagggcagtcaaactgtacaggaaattgaaaagagaaataacatttcatggggctaaagaagttgcactcagttactcaaccggtgcacttgccagttgtatgggtctcatatacaacagaatgggaacggtgaccacagaagtggcttttggtctagtatgtgccacctgtgagcagattgctgattcacagcaccggtctcacaggcagatggtaaccaccaccaacccgctaatcagacatgaaaacaggatggtgctggccagcactaccgctaaggctatggagcagatggctgggtctagtgaacaagcagcggaagccatggaggttgctagtcaggctaggcagatggtgcaggcaatgagaacaattggaactcaccctagctccagtgccggtctgaaagatgatcttcttgaaaatttgcaggcctaccagaaacggatgggagtgcagatgcagcggttcaag--tgatcctctcgtcattgccgcaagtatcattgggatcttgcacttgatattgtggatttttgatcgtcttttcttcaaa---------tgcatttatcgtcgccttaaatac------ggtttgaaaagagggccttctacggaaggagtgcctgagtctatgagggaagagtaccggcaggaacagcagagtgctgtggatgttgacgatggtcattttgtcaacatagagctggagtaa
>H7N2_Avian_LC339638_A/duck/Hokkaido/W19/2013|2013.751
atgagtcttctaaccgaggtcgaaacgtacgttctctctatcgttccgtcaggccccctcaaagccgagatcgcgcagagacttgaagatgtgtttgcagggaagaacacagatctcgaggctctcatggaatggctaaagacaagaccaatcctgtcacctctgactaaggggattttggggtttgtgttcacgctcaccgtgcccagtgagcgaggactgcagcgtagacgctttgtccaaaatgcactaaatggaaatggagacccaaacaacatggacagggcagtcaaactatacagaaagctgaaaagagagataacatttcatggggccaaggaggtggcacttagctactcaaccggtgcacttgccagttgtatgggtctcatatacaacagaatgggaacagtaaccacagaagtggcttttggcctagtgtgtgccacttgtgagcagattgctgactcacagcaccggtcacacaggcagatggtgactactaccaacccactaatcaggcatgaaaacagaatggtactggccagtaccacggccaaggccatggagcagatggctggatcgagtgaacaggcagcggaggccatggaggttgctagtcaggctaggcagatggtacaggcaatgaggacaattgggactcatcctagctccagtgccggtctgaaagatgatcttcttgaaaatttgcaggcctaccagaaacggatgggagtgcaaatgcagcgattcaag--tgatcctctcgttattgccgcaagtatcgttgggatcttgcacttgatattgtggattcttgatcgtcttttcttcaaa---------tgtatttatcgtcgccttaaatac------ggtttgaaaagagggccttctacggaaggagtgcctgagtctatgagggaagaatatcggcaggaacagcagagtgctgtggatgttgacgatggtcattttgtcaacatagagctggagtaa
>H5N1_Avian_MH135336_A/chicken/Bangladesh/33395/2017|2017.625
atgagtcttctaactgaggtcgaaacgtacgttctctctatcatcccgtcaggccccctcaaagccgagatagcgcagaagcttgaggatgtatttgcagggaagaacaccgatctcgaggctctcatggaatggctaaagacaagaccaatcctgtcacctctaactaaagggatattgggatttgtattcacgctcaccgtgcccagtgagcgaggactgcagcgtagacgctttgtccagaatgccctaaatggaaatggagatccaaataatatggatagagcagttaagctatataaaaaactgaaaagagaaattacattccatggggctaaggaagtcgcactcagctactcaaccggtgcacttgccggttgcatgggtctcatatacaacaggatgggaacagtgactacagaagtagcttttggcctagtgtgtgccacttgtgagcaaattgccgattcacagcatcgatctcacagacagatggcaaccatcaccaacccactaataaggcatgaaaacagaatggtgctggctagcactacagctaaggctatggagcagatggcggggtcaagcgaacaggcagctgaagccatggagattgctaatcaggctaggcaaatggtgcaggcaatgaggacagttgggactcatcctaactctagtgctggtctgagagataatcttcttgaaaatttgcaggcataccagaaacgaatgggagtacagatgcagcgattcaaa--tgatcctcttgttgttgccgcaagtatcattgggatcttgcacttgatattgtggattcttgatcgtcttttcttcaaa---------tgcatttatcgtcgccttaaatac------ggtttgaaaagagggccttctacggaaggagtacctgagtctatgagggaagagtaccggcaggaacagcagagtgctgtggatgttgacgatagtcattttgtcaacatagagttggagtaa
>H5N1_Avian_KY635453_A/duck/Bangladesh/26251/2015|2015.696
atgagtcttctaactgaggtcgaaacgtacgttctctctatcatcccgtcaggccccctcaaagccgagatagcgcagaagcttgaggatgtatttgcagggaagaacaccgatctcgaggctctcatggaatggctaaagacaagaccgatcctgtcacctctaactaaagggatattgggatttgtattcacgctcaccgtgcccagtgagcgaggactgcagcgtagacgctttgtccagaatgccctaaatggaaatggagatccaaataatatggatagagcagttaagctatataaaaaactgaaaagagaaattacattccatggggctaaggaagtcgcactcagctactcaaccggtgcacttgccagttgcatgggtctcatatacaacaggatgggaacagtgactacggaagtagcttttggcctagtgtgtgccacttgtgagcaaattgcagattcacagcatcggtctcacagacagatggcaaccatcaccaacccactaatcaggcatgaaaacagaatggtgctggctagcactacagctaaggctatggagcagatggcggggtcaagcgaacaggcagcggaagccatggagattgctaatcaggctaggcaaatggtgcaggcaatgaggacaattgggactcatcctaactctagtgctggtctgagagataatcttcttgaaaatttgcaggcataccagaaacgaatgggagtacagatgcagcgattcaag--tgatcctcttgttgttgccgcaagtatcattgggatcttgcacttgatattgtggattcttgatcgtcttttcttcaaa---------tgcatttatcgtcgccttaaatac------ggtttgaaaagagggccttctacggaaggagtacctgagtctatgagggaagagtaccggcaggaacagcagagtgctgtggatgttgacgatagtcattttgtcaacatagagttggagtaa
>H5N1_Avian_MG957526_A/duck/Bangladesh/31993/2017|2017.123
atgagtcttctaactgaggtcgaaacgtacgttctctctatcatcccgtcaggccccctcaaagccgagatagcgcagaagctcgaggatgtatttgcagggaagaacaccgatctcgaggctctcatggaatggctaaagacaagaccaatcctgtcacctctaactaaagggatattgggatttgtattcacgctcaccgtgcccagtgagcgaggactgcagcgtagacgctttgtccagaatgccctaaatggaaatggagatccaaataatatggatagagcagtaaagctatataaaaaactgaaaagagaaattacattccatggggctaaggaagtcgcactcagctactcaaccggtgcacttgccagttgcatgggtctcatatacaacaggatgggaacagtgactacggaagtagcttttggcctagtgtgtgccacttgtgagcaaattgcagattcacagcatcggtctcacagacagatggcaaccatcaccaacccactaatcaggcatgaaaacagaatggtgctggctagcactacagctaaggctatggagcagatggcggggtcaagcgaacaggcagcggaagccatggagattgctaatcaggctaggcaaatggtgcaggcaatgaggacaattgggactcatcctaactctagtgctggtctgagagataatcttcttgaaaatttgcaggcataccagaaacgaatgggagtgcagatgcagcgattcaag--tgatcctcttgttgttgccgcaagtatcattgggatcttgcacttgatattgtggattcttgatcgtcttttctttaaa---------tgcatttatcgtcgccttaaatac------ggtttgaaaagagggccttctacggaaggagtacctgagtctatgagggaagagtaccggcaggaacagcagagtgctgtggatgttgacgatggtcattttgtcaacatagagttggagtaa
>H5N1_Avian_MH135436_A/chicken/Bangladesh/32747/2017|2017.381
atgagtcttctaactgaggtcgaaacgtacgttctctctatcatcccgtcaggccccctcaaagccgagatagcgcagaagcttgaggatgtatttgcagggaagaacaccgatctcgaggctctcatggaatggctaaagacaagaccaatcctgtcacctctaactaaagggatactgggatttgtattcacgctcaccgtgcccagtgagcgaggactgcagcgtagacgctttgtccagaatgccctaaatggaaatggagatccaaataatatggatagagcagttaagctatataaaaaactgaaaagagaaattacattccatggggctaaggaagtcgcactcagctactcaaccggtgcacttgccagttgcatgggtctcatatacaacaggatgggaacagtgactacggaagtagcttttggcctagtgtgtgccacttgtgagcaaattgcagattcacagcatcggtctcacagacagatggcaaccatcaccaacccactaatcaggcatgaaaacagaatggtgctggctagcactacagctaaggctatggagcagatggcggggtcaagcgaacaggcagcggaagccatggagattgctaatcaggctaggcaaatggtgcaggcaatgaggacaattgggactcatcctaactctagtgctggtctgagagataatcttcttgaaaatttgcaggcataccagaaacgaatgggagtgcagatgcagcgattcaag--tgatcctcttgttgttgccgcaagtatcattgggatcttgcacttgatattgtggattcttgatcgtcttttcttcaaa---------tgcatttatcgtcgccttaaatac------ggtttgaaaagagggccttctacggaaggagtacctgagtctatgagggaagagtaccggcaggaacagcagagtgctgtggatgttgacgatggtcattttgtcaacatagagttggagtaa
>H5N1_Avian_MH135542_A/duck/Bangladesh/33848/2017|2017.797
atgagtcttctaactgaggtcgaaacgtacgttctctctatcatcccgtcaggccccctcaaagccgagatagcgcagaagcttgaggatgtatttgcagggaagaacaccgatctcgaggctctcatggaatggctaaagacaagaccaatcctttcacctctaactaaagggatactgggatttgtattcacgctcaccgtgcccagtgagcgaggactgcagcgtagacgctttgtccagaatgccctaaatggaaatggagatccaaataatatggatagagcagttaagctatataaaaaactgaaaagagaaattacattccatggggctaaggaagtcgcactcagctactcaaccggtgcacttgccagttgcatgggtctcatatacaacaggatgggaacagtgactacggaagtagcttttggcctagtgtgtgccacttgtgagcaaattgcagattcacagcatcggtctcacagacagatggcaaccattaccaacccactaatcaggcatgaaaacagaatggtgctggctagcactacagctaaggctatggagcagatggcggggtcaagcgaacaggcagcggaagccatggagattgctaatcaggctaggcaaatggtgcaggcaatgaggacaattgggactcatcctaactctagtgctggtctgagagataatcttcttgaaaatttgcaggcataccagaaacgaatgggagtgcagatgcagcgattcaag--tgatcctcttgttgttgccgcaagtatcattgggatcttgcacttgatattgtggattcttgatcgtcttttctttaaa---------tgcatttatcgtcgccttaaatac------ggtttgaaaagagggccttctacggaaggagtacctgagtctatgagggaagagtaccggcaggaacagcagagtgctgtggatgttgacgatggtcattttgtcaacatagagttggagtaa
>H5N1_Avian_MG042378_A/chicken/Bangladesh/30065/2016|2016.400
atgagtcttctaaccgaggtcgaaacgtacgttctctctatcatcccgtcaggccccctcaaagccgagatagcgcagaagcttgaggatgtatttgcagggaagaacaccgatctcgaggctctcatggagtggctaaagacaagaccaatcctgtcacctctaactaaagggatattgggatttgtattcacgctcaccgtgcccagtgagcgaggactgcagcgtagacgctttgtccagaatgccctaaatggaaatggagatccaaataatatggatagagcagttaagctatataaaaaactgaaaagagaaattacattccatggggctaaggaagtcgcactcagctactcaaccggtgcacttgccagttgcatgggtctcatatacaacaggatgggaacagtgactacggaagtagcttttggcctagtgtgtgccacttgtgagcaaattgcagattcacagcatcggtctcacagacagatggcaaccatcaccaacccactaatcaggcatgaaaacagaatggtgctggctagcactacagctaaggctatggagcagatggcggggtcaagcgaacaggcagcggaagccatggagattgctaatcaggctaggcaaatggtgcaggcaatgaggacaattgggactcatcctaactctagtgctggtctgagagataatcttcttgaaaatttgcaggcataccagaaacgaatgggagtgcagatgcagcgattcaag--tgatcctcttgttgttgccgcaagtatcattgggatcttgcacttgatattgtggattcttgatcgtcttttcttcaaa---------tgcatttatcgtcgccttaaatac------ggtttgaaaagagggccttctacggaaggagtacctaagtctatgagggaagagtaccggcaggaacagcagagtgctgtggatgttgacgatggtcattttgtcaacatagagttggagtaa
>H5N1_Avian_MG042098_A/duck/Bangladesh/30818/2016|2016.737
atgagtcttctaacagaggtcgaaacgtacgttctctctatcatcccgtcaggccccctcaaagccgagatagcgcagaagcttgaggatgtatttgcagggaagaacaccgatctcgaggctctcatggaatggctaaagacaagaccaatcctgtcacctctaactaaagggatattgggatttgtattcacgctcaccgtgcccagtgagcgaggactgcagcgtagacgctttgtccagaattccctaaatggaaatggagatccaaataatatggatagagcagtcaagctatataaaaaactgaaaagagaaattacattccatggggctaaggaagtcgcactcagctactcaaccggtgcacttgccagttgcatgggtctcatatacaacaggatgggaacagtgactacggaagtagcttttggcctagtgtgtgccacttgtgagcaaattgcagattcacagcatcggtctcacagacagatggcaaccatcaccaacccactaatcaggcatgaaaacagaatggtgctggctagcactacagctaaggctatggagcagatggcggggtcaagcgaacaggcagcggaagccatggagattgcaaatcaggctaggcaaatggtgcaggcaatgaggacaattgggactcatcctaactctagtgctggtctgagagataatcttcttgaaaatttgcaggcataccagaaacgaatgggagtacagatgcagcgattcaag--tgatcctcttgttgttgccgcaagtatcattgggatcttgcacttgatattgtggattcttgatcgtcttttcttcaaa---------tgcatttatcgtcgccttaaatac------ggtttgaaaagagggccttctacggaaggagtacctgagtctatgagggaagagtaccggcaggaacagcagagtgctgtggatgttgacgatggtcattttgtcaacatagagttggagtaa
>H5N1_Avian_MG042212_A/duck/Bangladesh/31294/2016|2016.899
atgagtcttctaacagaggtcgaaacgtacgttctctctatcatcccgtcaggccccctcaaagccgagatagcgcagaagcttgaggatgtatttgcagggaagaacaccgatctcgaggctctcatggaatggctaaagacaagaccaatcctgtcacctctaactaaagggatattgggatttgtattcacgctcaccgtgcccagtgagcgaggactgcagcgtagacgctttgtccagaattccctaaatggaaatggagatccaaataatatggatagagcagtcaagctatataaaaaactgaaaagagaaattacattccatggggctaaggaagtcgcactcagctactcaaccggtgcacttgccagttgcatgggtctcatatacaacaggatgggaacagtgactacggaagtagcttttggcctagtgtgtgccacttgtgagcaaattgcagattcacagcatcggtctcacagacagatggcaaccatcaccaacccactaatcaggcatgaaaacagaatggtgctagctagcactacagctaaggctatggagcagatggcggggtcaagcgaacaggcagcggaagccatggagattgcaaatcaggctaggcaaatggtgcaggcaatgaggacaattgggactcatcctaactctagtgctggtctgagagataatcttcttgaaaatttgcaggcataccagaaacgaatgggagtacagatgcagcgattcaag--tgatcctcttgttgttgctgcaagtatcattgggatcttgcacttgatattgtggattcttgatcgtcttttcttcaaa---------tgcatttatcgtcgccttaaatac------ggtttgaaaagagggccttctacggaaggagtacctgagtctatgagggaagagtaccggcaggaacagcagagtgctgtggatgttgacgatggtcattttgtcaacatagagttggagtaa
>H7N1_Avian_KX979042_A/bean_goose/Netherlands/2/2009|2009.055
atgagtcttctaaccgaggtcgaaacgtacgttctctctatcgtcccgtcaggccccctcaaagccgagatcgcgcagagacttgaagatgtctttgcagggaagaacaccgatctcgaggctctcatggaatggctaaagacaagaccaatcttgtcacctctgactaaggggattttagggtttgtgttcacgctcaccgtgcccagtgagcgaggactgcagcgtagacgctttgtccaaaatgccctaaatgggaatggagacccaaacaacatggacagggcagtcaaactgtacaggaagttgaaaagagagataacattccatggggctaaagaagttgcactcagctactcaaccggtgcacttgccagttgtatgggtctcatatacaacaggatgggaacggtaaccacagaagtggcttttggcctggtatgtgccacctgtgagcagattgctgattcacagcatcggtcccacaggcagatggtaactaccaccaatccactaatcagacatgaaaacagaatggtgctggccagcactacggctaaggctatggagcagatggctgggtcaagtgagcaggcagcggaagccatggaggttgctagtcaggctaggcagatggtgcaggcgatgaggacaattgggactcaccctagctccagtgccggtctgaaagatgatctccttgaaaatttgcaggcctaccagaaacggatgggagtgcaaatgcagcgattcaag--tgatcctctcgttattgccgcaagtatcattgggatcttgcacttgatattgtggattcttgatcgtcttttcttcaaa---------tgtatttatcgtcgccttaaatac------ggtttgaaaagagggccttctacggaaggagtgcctgagtctatgagggaagagtatcggcaggaacagcagagtgctgtggatgttgacgatggtcattttgtcaacatagagctggagtaa
>H7N1_Avian_KX978555_A/bean_goose/Netherlands/1/2009|2009.055
atgagtcttctaaccgaggtcgaaacgtacgttctctctatcgtcccgtcaggccccctcaaagccgagatcgcgcagagacttgaagatgtctttgcagggaagaacaccgatctcgaggctctcatggaatggctaaagacaagaccaatcttgtcacctctgactaaggggattttagggtttgtgttcacgctcaccgtgcccagtgagcgaggactgcagcgtagacgctttgtccaaaatgccctaaatgggaatggagacccaaacaacatggacagggcagtcaaactgtacaggaagttgaaaagagagataacattccatggggctaaagaagttgcactcagctactcaaccggtgcacttgccagttgtatgggtctcatatacaacaggatgggaacggtaaccacagaagtggcttttggcctggtatgtgccacctgtgagcagattgctgattcacagcatcggtcccacaggcagatggtaactaccaccaatccactaatcagacatgaaaacagaatggtgctggccagcactacggctaaggctatggagcagatggctgggtcaagtgagcaggcagcggaagccatggaggttgctagtcaggctaggcagatggtgcaggcgatgaggacaattgggactcaccctagctccagtgccggtctgaaagatgatctccttgaaaatttgcaggcctaccagaaacggatgggagtgcaaatgcagcgattcaag--tgatcctctcgttattgccgcaagtatcattgggatcttgcacttgatattgtggattcttgatcgtcttttcttcaaa---------tgtatttatcgtcgccttaaatac------ggtttgaaaagagggccttctacggaaggagtgcctgagtctatgagggaagagtatcggcaggaacagcagagtgctgtggatgttgacgatggtcattttgtcaacatagagctggagtaa
>H7N4_Avian_KX979454_A/Eurasian_wigeon/Netherlands/2/2008|2008.992
atgagtcttctaaccgaggtcgaaacgtacgttctctctatcgtcccgtcaggccccctcaaagccgagatcgcgcagagacttgaagatgtctttgcagggaagaacaccgatctcgaggctctcatggaatggctaaagacaagaccaatcctgtcacctctgaccaaggggattttagggtttgtgttcacgctcaccgtgcccagtgagcgaggactgcagcgtagacgctttgtccaaaatgccctaaatgggaatggagacccaaacaacatggacagggcagtcaaactgtacaggaagttgaaaagagagataacattccatggggctaaagaagttgcactcagttactcaaccggtgcacttgccagttgtatgggtctcatatacaacaggatgggaacggtgaccacagaagtggcttttggcctagtgtgtgccacctgtgagcagattgctgattcacagcatcggtcccacagacagatggtaactaccaccaacccactaatcaggcatgaaaacagaatggtgctggccagcactacggctaaggctatggagcagatggctgggtcgagtgagcaggcagcggaagccatggaggttgctagtcaggctaggcagatggtgcaggcgatgaggacaattggaactcaccctagctccagtgccggtctgaaagatgatcttcttgaaaatttgcaggcctaccagaaacggatgggagtgcaaatgcagcgattcaag--tgatcctctcgttattgccgcaagtatcattgggatcttgcacttgatattgtggattcttgatcgtcttttcttcaaa---------tgcatttatcgtcgccttaaatac------ggtttgaaaagagggccttctacggaaggggtgcctgagtctatgagggaagagtatcggcaggaacagcagagtgctgtggatgttgacgatggtcattttgtcaacatagagctggagtaa
>H7N1_Avian_KX977865_A/bewicks_swan/Netherlands/7/2008|2008.978
atgagtcttctaaccgaggtcgaaacgtacgttctctctatcgtcccgtcaggccccctcaaagccgagatcgcgcagagacttgaagatgtctttgcagggaagaacaccgatctcgaggctctcatggaatggctaaagacaagaccaatcttgtcacctctgactaaggggattttagggtttgtgttcacgctcaccgtgcccagtgagcgaggactgcagcgtagacgctttgtccaaaatgccctaaatgggaatggagacccaaacaacatggacagggcagtcaaactgtacaggaagttgaaaagagagataacattccatggggctaaagaagttgcactcagctactcaaccggtgcacttgccagttgtatgggtctcatatacaacaggatgggaacggtaaccacagaagtggcttttggcctggtatgtgccacctgtgagcagattgctgattcacagcatcggtcccaccggcagatggtaactaccaccaatccactaatcagacatgaaaacagaatggtgctggccagcactacggctaaggctatggagcagatggctgggtcaagtgagcaggcagcggaagccatggaggttgctagtcaggctaggcagatggtgcaggcgatgaggacaattgggactcaccctagctccagtgccggtctgaaagatgatctccttgaaaatttgcaggcctaccagaaacggatgggagtgcaaatgcagcgattcaag--tgatcctctcgttattgccgcaagtatcattgggatcttgcacttgatattgtggattcttgatcgtcttttcttcaaa---------tgtatttatcgtcgccttaaatac------ggtttgaaaagagggccttctacggaaggagtgcctgagtctatgagggaagagtatcggcaggaacagcagagtgctgtggatgttgacgatggtcattttgtcaacatagagctggagtaa
>H1N1_Avian_KX978493_A/Eurasian_wigeon/Netherlands/2/2007|2007.800
atgagtcttctaaccgaggtcgaaacgtacgttctctctatcgtcccgtcaggccccctcaaagccgagatcgcgcagagacttgaagatgtctttgcagggaagaacaccgatctcgaggccctcatggaatggctaaagacaagaccaatcctgtcacctctgactaaggggattttagggtttgtgttcacgctcaccgtgcccagtgagcgaggactgcagcgtagacgctttgtccaaaatgccctaaatgggaatggagacccaaacaacatggacagggcagtcaaactgtacaggaagttgaaaagagagataacattccatggggctaaagaagttgcactcagctactcaaccggtgcacttgccagttgtatgggtctcatatacaacaggatgggaacggtgaccacagaagtggcttttggcctggtatgtgccacctgtgagcagattgctgattcacagcatcggtcccacaggcagatggtaactaccaccaatccactaatcagacatgaaaacagaatggtgctggccagcactacggctaaggctatggagcagatggctgggtcaagtgagcaggcagcagaagccatggaggttgccagtcaggctaggcagatggtgcaggcgatgaggacaattgggactcaccctagctccagtgccggtctgaaagatgatctccttgaaaatttgcaggcctaccagaaacggatgggagtgcaaatgcagcgattcaag--tgatcctctcgttattgccgcaagtatcattgggatcttgcacttgatattgtggattcttgatcgtcttttcttcaaa---------tgtatttatcgtcgccttaaatac------ggtttgaaaagagggccttctacggaaggagtgcctgagtctatgagggaagagtatcggcaggaacagcagagtgctgtggatgttgacgatggtcattttgtcaacatagagctggagtaa
>H6N8_Avian_CY149533_A/greylag_goose/Iceland/0980/2011|2011.833
atgagtcttctaaccgaggtcgaaacgtacgttctctctatcgtcccgtctggccccctcaaagccgagatcgcgcagagacttgaagatgtctttgcagggaagaacaccgatctcgaggctctcatggaatggctaaagacaagaccaatcctgtcacctctgactaaggggattttagggtttgtgttcacgctcaccgtgcccagtgagcgaggactgcagcgtagacgctttgtccaaaatgccctaaatgggaatggagacccaaacaacatggacagggcagtcaaactgtacaggaagttgaaaagagagataacattccatggggctaaagaagttgcactcagttactcagccggtgcacttgccagttgtatgggtctcatatacaacaggatgggaacggtgaccacagaagtggcttttggcctagtgtgtgccacctgtgagcagattgctgattcacagcatcggtcccacagacagatggtaactaccaccaatccactaatcaggcatgaaaacagaatggtgctggccagcactacggctaaggctatggagcagatggctgggtcaagtgagcaggcagcggaagccatggaggttgctagtcaggctaggcagatggtgcaggcgatgaggacaattggaactcaccctagctccagtgccggtctgaaagatgatcttcttgaaaatttgcaggcctaccagaaacggatgggagtgcaaatgcagcgattcaag--tgatcctctcgttattgccgcaagtatcattgggatcttgcacttgatattgtggattcttgatcgtcttttcttcaaa---------tgcatttatcgtcgccttaaatac------ggtttgaaaagagggccttccacggaaggggtgcctgagtctatgagggaagagtatcggcaggaacagcagagtgctgtggatgttgacgatggtcattttgtcaacatagagctggagtaa
>H6N8_Avian_CY149461_A/greylag_goose/Iceland/1482/2011|2011.833
atgagtcttctaaccgaggtcgaaacgtacgttctctctatcgtcccgtctggccccctcaaagccgagatcgcgcagagacttgaagatgtctttgcagggaagaacaccgatctcgaggctctcatggaatggctaaagacaagaccaatcctgtcacctctgactaaggggattttagggtttgtgttcacgctcaccgtgcccagtgagcgaggactgcagcgtagacgctttgtccaaaatgccctaaatgggaatggagacccaaacaacatggacagggcagtcaaactgtacaggaagttgaaaagagagataacattccatggggctaaagaagttgcactcagttactcagccggtgcacttgccagttgtatgggtctcatatacaacaggatgggaacggtgaccacagaagtggcttttggcctagtgtgtgccacctgtgagcagattgctgattcacagcatcggtcccacagacagatggtaactaccaccaatccactaatcaggcatgaaaacagaatggtgctggccagcactacggctaaggctatggagcagatggctgggtcaagtgagcaggcagcggaagccatggaggttgctagtcaggctaggcagatggtgcaggcaatgaggacaattggaactcaccctagctccagtgccggtctgaaagatgatcttcttgaaaatttgcaggcctaccagaaacggatgggagtgcaaatgcagcgattcaag--tgatcctctcgttattgccgcaagtatcattgggatcttgcacttgatattgtggattcttgatcgtcttttcttcaaa---------tgcatttatcgtcgccttaaatac------ggtttgaaaagagggccttccacggaaggggtgcctgagtctatgagggaagagtatcggcaggaacagcagagtgctgtggatgttgacgatggtcattttgtcaacatagagctggagtaa
>H11N9_Avian_MF147116_A/common_teal/Netherlands/7/2005|2005.953
atgagtcttctaaccgaggtcgaaacgtacgttctctctatcgtcccgtcaggccccctcaaagccgagatcgcgcagagacttgaagatgtctttgcagggaagaacaccgatctcgaggctctcatggaatggctaaagacaagaccaatcctgtcacctctgactaaggggattttgggttttgtgttcacgctcaccgtgcccagtgagcgaggactgcagcgtagacgctttgtccaaaatgctctaaatgggaacggagacccaaacaacatggacagggcagtcaaactgtacaggaagttgaaaagagagataacattccatggggctaaagaagttgcactcagttactcaactggtgcacttgccagttgtatgggtctcatatacaacaggatgggaacggtgaccacagaagtggcttttggcctagtgtgtgccacctgtgagcagattgctgattcacagcatcggtcccacaggcagatggtaactaccaccaacccactaatcaggcatgaaaacagaatggtgctggccagcactacggctaaggctatggagcagatggctgggtcaagtgagcaggcagcggaagccatggaggttgctagtcaggctaggcagatggtgcaggcgatgaggacaattggaactcaccctagctccagtgccggtctgaaagatgatcttcttgaaaatttgcaggcctaccagaaacggatgggagtgcaaatgcagcgattcaag--tgatcctctcgttattgccgcaagtatcattgggatcttgcacttgatattgtggattcttgatcgtcttttcttcaaa---------tgtatttatcgtcgccttaaatac------ggtttgaaaagagggccttctacggaaggagtgcctgagtctatgagggaagaatatcggcaggaacagcagagtgctgtggatgttgacgatggtcattttgtcaacatagagctggagtaa
>H3N8_Avian_LC332534_A/duck/Hokkaido/17/2015|2015.781
atgagtcttctaaccgaggtcgaaacgtacgttctctctatcgtcccgtcaggccccctcaaagccgagatcgcgcagagacttgaagatgtctttgcagggaagaacaccgatcttgaggctctcatggaatggctaaagacaagaccaatcctgtcacctctgactaaggggattttagggtttgtgttcacgctcaccgtgcccagtgagcgaggactgcagcgtagacgctttgtccaaaatgccctaaatgggaatggagacccaaacaacatggacagagcagtcaaactgtacaggaagttgaaaagagagataacattccatggggctaaggaagttgcactcagctactcaaccggtgcacttgccagttgtatgggtctcatatacaacaggatgggaacagtgaccacagaagtggcttttggcctagtgtgtgccacctgtgagcagattgctgattcacagcatcggtcccacaggcagatggtaactaccaccaacccactaatcaggcatgaaaacaggatggtgctagccagcactacggctaaggctatggagcagatggctgggtcgagtgagcaggcagcggaagccatggaggttgctagtcaggctaggcagatggtgcaggcgatgaggacaattggaactcatcctagctccagtgccggtctgaaagatgatcttcttgaaaatttgcaggcctaccagaaacggatgggagtgcaaatgcagcgattcaag--tgatcctctcgttattgccgcaagtatcattgggatcttgcacttgatattgtggattcttgatcgtcttttcttcaaa---------tgtatttatcgtcgctttaaatac------ggtttgaaaagagggccttctacggaaggagtgcctgagtctatgagggaagagtatcggcaggaacagcagaatgctgtggatgttgacgatggtcattttgtcaacatagagctggagtaa
>H3N8_Avian_LC332502_A/duck/Hokkaido/12/2015|2015.770
atgagtcttctaaccgaggtcgaaacgtacgttctctctatcgtcccgtcaggccccctcaaagccgagatcgcgcagagacttgaagatgtctttgcagggaagaacaccgatcttgaggctctcatggaatggctaaagacaagaccaatcctgtcacctctgactaaggggattttagggtttgtgttcacgctcaccgtgcccagtgagcgaggactgcagcgtagacgctttgtccaaaatgccctaaatgggaatggagacccaaacaacatggacagagcagtcaaactgtacaggaagttgaaaagagagataacattccatggggctaaggaagttgcactcagctactcaaccggtgcacttgccagttgtatgggtctcatatacaacaggatgggaacagtgaccacagaagtggcttttggcctagtgtgtgccacctgtgagcagattgctgattcacagcatcggtcccacaggcagatggtaactaccaccaacccactaatcaggcatgaaaacaggatggtgctagccagcactacggctaaggctatggagcagatggctgggtcgagtgagcaggcagcggaagccatggaggttgctagtcaggctaggcagatggtgcaggcgatgaggacaattggaactcatcctagctccagtgccggtctgaaagatgatcttcttgaaaatttgcaggcctaccagaaacggatgggagtgcaaatgcagcgattcaag--tgatcctctcgttattgccgcaagtatcattgggatcttgcacttgatattgtggattcttgatcgtcttttcttcaaa---------tgtatttatcgtcgctttaaatac------ggtttgaaaagagggccttctacggaaggagtgcctgagtctatgagggaagagtatcggcaggaacagcagaatgctgtggatgttgacgatggtcattttgtcaacatagagctggagtaa
>H5N3_Avian_LC042053_A/duck/Hokkaido/W240/2014|2014.827
atgagtcttctaaccgaggtcgaaacgtacgttctctctatcgttccgtcaggccccctcaaagccgagatcgcgcagagacttgaagatgtctttgcagggaagaacacagatctcgaggctctcatggaatggctaaagacaagaccaatcctgtcacctctgactaaggggattttggggtttgtgttcacgctcaccgtgcccagtgagcgaggactgcagcgtagacgctttgtccaaaatgcactaaatggaaatggagacccaaacaacatggacagggcagtcaaactatacagaaagctgaagagagagatcacatttcatggggctaaggaggttgcacttagctactcaaccggtgcacttgccagttgtatgggtctcatatacaacagaatgggaacagtaaccacagaagtggcttttggcctagtgtgtgccacttgtgagcagattgctgactcacagcaccggtctcacaggcaaatggtgactactaccaacccactaatcaggcatgagaacagaatggtactggccagtaccacggctaaggccatggagcagatggctgggtcgagtgaacaggcagcggaggccatggaggttgctagtcaggctaggcagatggtgcaggcaatgaggacaattgggactcatcctagctccagtgccggtctgaaagatgatcttcttgaaaacttgcaggcctaccagaaacggatgggagtgcaaatgcagcgattcaag--tgatcctctcgttattgccgcaagtatcattgggatcttgcacttgatattgtggattcttgatcgtcttttcttcaaa---------tgtatttatcgtcgccttaaatac------ggtttgaaaagagggccttctacggaaggagtgcctgagtctatgagggaagaatatcggcaggaacagcagagtgctgtggatgttgacgatggtcattttgtcaacatagagctggagtaa
>H5N3_Avian_LC042060_A/duck/Hokkaido/W280/2014|2014.827
atgagtcttctaaccgaggtcgaaacgtacgttctctctatcgttccgtcaggccccctcaaagccgagatcgcgcagagacttgaagatgtctttgcagggaagaacacagatctcgaggctctcatggaatggctaaagacaagaccaatcctgtcacctctgactaaggggattttggggtttgtgttcacgctcaccgtgcccagtgagcgaggactgcagcgtagacgctttgtccaaaatgcactaaatggaaatggagacccaaacaacatggacagggcagtcaaactatacagaaagctgaagagagagatcacatttcatggggctaaggaggttgcacttagctactcaaccggtgcacttgccagttgtatgggtctcatatacaacagaatgggaacagtaaccacagaagtggcttttggcctagtgtgtgccacttgtgagcagattgctgactcacagcaccggtctcacaggcaaatggtgactactaccaacccactaatcaggcatgagaacagaatggtactggccagtaccacggctaaggccatggagcagatggctgggtcgagtgaacaggcagcggaggccatggaggttgctagtcaggctaggcagatggtgcaggcaatgaggacaattgggactcatcctagctccagtgccggtctgaaagatgatcttcttgaaaacttgcaggcctaccagaaacggatgggagtgcaaatgcagcgattcaag--tgatcctctcgttattgccgcaagtatcattgggatcttgcacttgatattgtggattcttgatcgtcttttcttcaaa---------tgtatttatcgtcgccttaaatac------ggtttgaaaagagggccttctacggaaggagtgcctgagtctatgagggaagaatatcggcaggaacagcagagtgctgtggatgttgacgatggtcattttgtcaacatagagctggagtaa
>H2N1_Avian_LC371789_A/duck/Hokkaido/162/2013|2013.871
atgagtcttctaaccgaggtcgaaacgtacgttctctctatcgtaccgtcaggccccctcaaagccgagatcgcgcagagacttgaagatgtctttgcagggaagaacaccgatctcgaggctctcatggaatggctaaagacaagaccaatcttgtcacctctgactaaggggattttggggtttgtgttcacgctcaccgtgcccagtgagcgaggactgcagcgtagacgctttgtccaaaatgccctaaatgggaatggagacccaaacaacatggacagggcagtcaaactgtacagaaaactgaagagagagataacattccatggagctaaagaagttgcactcagttattcaaccggtgcacttgccagctgtatgggtctcatatacaacagaatgggaacggtgaccacagaagtggcttttggcctagtgtgtgccacttgtgagcagattgctgattcacagcatcggtcccacaggcagatggtaactaccaccaacccactaatcaggcatgaaaacaggatggtgctggccagcactacagctaaggctatggagcagatggctgggtcgagtgagcaggcagcggaagccatggaggttgctagtcaggctaggcagatggtgcaagcgatgaggactattggaactcaccctagctccagtgccggtctgaaagatgatcttcttgaaaatttgcaggcctaccagaaacggatgggagtgcaaatgcagcgattcaag--tgatcctcttgttattgccgcaagtatcattgggatcttgcacttgatgttgtggattcttgatcgtcttttcttcaaa---------tgtatttatcgtcgccttaaatac------ggtttgaaaagagggccttctacggaaggagtgcctgagtctatgagggaagagtaccggcaggaacagcagagtgctgtggatgttgacgatggtcattttgtcaacatagagctggagtaa
>H1N1_Avian_KX066874_A/wild_bird/Korea/SK14/2014|2014.918
atgagtcttctaaccgaggtcgaaacgtacgttctctctatcgtcccgtcaggccccctcaaagccgagatcgcgcagagacttgaagatgtctttgcagggaagaacaccgatcttgaggctctcatggaatggctaaagacaagaccaatcctgtcacctctgactaaagggattttagggtttgtgttcacgctcaccgtgcccagtgagcgaggactgcagcgtagacgctttgtccaaaatgctctaaatggaaatggagacccaaacaacatggacagggcagtcaaactgtacaggaaattgaagagagagataacattccatggggctaaagaagttgcactcagttactcaaccggtgcacttgccagttgtatgggtctcatatacaacaggatggggacggtgaccacagaagtggcgtttggcctagtgtgtgccacctgcgagcagattgctgattcacagcatcggtctcacagacagatggtaactaccaccaacccactaatcaggcatgaaaacagaatggtgctagccagcactacggctaaggctatggagcagatggctgggtcgagtgagcaggcagcggaagccatggaggttgctagtcaggctaggcagatggtgcaggcgatgaggaccattgggactcaccctagctccagtgccggtctgaaagatgatcttcttgaaaatttgcaggcctaccagaaacggatgggagtgcaaatgcagcgattcaag--tgatcctctcgttattgccgcaagtatcattgggatcttgcacttgatattgtggattcttgatcgtcttttcttcaaa---------tgcatttatcgtcgccttaaatac------ggtttgaaaagagggccttctacggaaggagtgcctgagtctatgagggaagagtatcggcaggagcagcagagtgctgtggatgttgacgatggtcattttgtcaacatagagctggagtaa
>H1N1_Avian_KU143295_A/wild_bird/Wuhan/WHHN58/2014|2014.953
atgagtcttctaactgaggtcgaaacgtacgttctctctatcgtcccgtcaggccccctcaaagccgagatcgcgcagagacttgaagatgtctttgcagggaagaacaccgatctcgaggctctcatggaatggctaaagacaagaccaatcctgtcacctctgactaaggggattttagggtttgtgttcacgctcaccgtgcccagtgagcgaggactgcagcgtagacgctttgtccaaaatgccctaaatggaaatggagacccaaacaacatggacagggcagtcaaactgtacaggaagttgaaaagagagataacattccatggggctaaagaagttgcactcagctactcaaccggtgcacttgccagttgtatgggtctcatatacaacaggatgggaacagtgaccacagaagtggcttttggcctagtgtgtgccacctgtgagcagattgctgattcacagcaccggtcccacaggcagatggtaactaccaccaacccactaatcaggcatgaaaacaggatggtgctagccagcactacggctaaggctatggagcagatggctgggtcaagtgagcaagcagcggaagccatggaggtcgctagtcaggctaggcaaatggtgcaggcgatgaggacaattggaactcaccctagctccagtgccggtctgaaagatgatcttcttgaaaatttgcaggcctaccagaaacggatgggagtgcaaatgcagcgattcaag--tgatcctctcattattgccgcaagtatcattgggatcttgcacttgatattgtggattcttgatcgtcttttcttcaaa---------tgtatttatcgtcgccttaaatac------ggtttgaaaagagggccttctacggaaggagtgcctgagtctatgagggaagagtatcggcaggaacagcagagtgctgtggatgttgacgatggtcattttgtcaacatagagctggagtaa
>H11N6_Avian_LC339622_A/duck/Hokkaido/W165/2015|2015.844
atgagtcttctaaccgaggtcgaaacgtacgttctctctatcgtcccgtcaggccccctcaaagccgagatcgcgcagaggcttgaagatgtctttgcagggaagaacaccgatctcgaggctctcatggaatggctaaagacaagaccaatcctgtcacctctgactaaggggattttagggtttgtgttcacgctcaccgtgcccagtgagcgaggactgcagcgtagacgctttgtccaaaatgccctaaatgggaatggagacccaaacaacatggacagggcagtcaaactgtacaggaagttgaaaagagagataacattccatggggctaaggaagttgcactcagctactcaaccggtgcacttgccagttgtatgggtctcatatacaacaggatgggaacagtaaccacagaagtggcttttggcctagtgtgtgccacctgtgagcagattgctgattcacagcatcggtcccacaggcagatggtaactaccaccaacccactaattaggcatgaaaacaggatggtgctagccagcaccacggctaaggctatggagcagatggctgggtcgagtgagcaggcagcggaagccatggaggttgctagtcaggctaggcagatggtgcaggcgatgaggacaattggaactcaccccagttccagtgccggtctgaaagatgatcttcttgaaaatttgcaggcctaccagaaacggatgggagtgcaaatgcagcgattcaag--tgatcctctcgttattgccgcaagtatcattgggatcttgcacttgatattgtggattcttgatcgtcttttcttcaaa---------tgtatttatcgtcgccttaaatac------ggtttgaaaagagggccttctacggaaggagtgcctgagtctatgagggaagagtatcggcaggaacagcagagtgctgtggatgttgacgatggtcattttgtcaacatagagctggagtaa
>H3N2_Avian_KJ439880_A/duck/Zhejiang/D11/2013|2013.789
atgagtcttctaaccgaggtcgaaacgtacgttctctctattgtcccgtcaggccccctcaaagccgagatcgcgcagagacttgaagatgtctttgcagggaagaacaccgatctcgaggctctcatggaatggctaaagacaagaccaatcctgtcacctctgactaaggggattttagggtttgtgttcacgctcaccgtgcccagtgagcgaggactgcagcgtagacgctttgtccaaaatgccctaaatgggaatggagacccaaacaacatggacagggcagtcaaactttacaggaaattgaaaagagagataacattccatggggctaaagaagttgcactcagctactcaaccggtgcacttgccagttgtatgggtctcatatacaacaggatgggaacggtgaccacagaagtggcttttggcttagtgtgtgccacctgtgagcagattgctgattcacagcatcggtcccacaggcagatggtaactaccactaacccactaatcaggcatgaaaacaggatggtgctagccagcactacggctaaagctatggagcagatggctgggtcgagtgagcaagcagcggaagccatggaggttgctagtcaggctaggcagatggtgcaggcaatgaggacaattggaactcaccctagctccagtgccggtctgaaagatgatcttcttgaaaatttgcaggcctaccagaaacggatgggagtgcaaatgcagcgattcaag--tgatcctctcgttgttgccgcaagtatcattgggatcttgcacttgatattgtggattcttgatcgtcttttcttcaaa---------tgtatttatcgtcgtcttaaatac------ggtttgaaaagagggccttctacggaaggagtgcctgagtctatgagggaagagtatcggcaggaacagcagagtgctgtggatgttgacgatggtcattttgtcaacatagagctggagtaa
>H3N3_Avian_KJ439885_A/duck/Zhejiang/D17/2013|2013.789
atgagtcttctaaccgaggtcgaaacgtacgttctctctattgtcccgtcaggccccctcaaagccgagatcgcgcagagacttgaagatgtctttgcagggaagaacacagatctcgaggctctcatggaatggctaaagacaagaccaatcttgtcacctctgactaaggggattttagggtttgtgttcacgctcaccgtgcccagtgagcgaggactgcagcgtagacgctttgtccaaaatgccctaaatgggaatggagacccaaacaacatggacagggcagtcaaactttacaggaagttgaaaagagagataacattccatggggctaaagaagttgcactcagctactcaaccggtgcacttgccagttgtatgggtctcatatacaacaggatgggaacggtgaccacagaagtggctttcggcttagtgtgtgccacctgtgagcagatcgctgattcacagcatcggtcccacaggcagatggtaactaccactaacccactaatcaggcatgaaaacaggatggtgctagccagcactacggctaaagctatggagcagatggctgggtcgagtgagcaagcagcggaagccatggaggttgctagtcaggctaggcagatggtgcaggcgatgaggacaattggaactcaccctagctccagtgccggtctgaaagatgatcttcttgaaaatttgcaggcctaccagaaacggatgggagtgcaaatgcagcgattcaag--tgatcctctcgttattgccgcaagtatcattgggatcttgcacttgatattgtggattcttgatcgtcttttcttcaaa---------tgtatttatcgtcgtcttaaatac------ggtttgaaaagagggccttctacggaaggagtgcctgagtctatgagggaagagtatcggcaggaacagcagagtgctgtggatgttgacgatggtcattttgtcaacatagagctggagtaa
>H3N3_Avian_KJ439886_A/duck/Zhejiang/D18/2013|2013.789
atgagtcttctaaccgaggtcgaaacgtacgttctctctattgtcccgtcaggccccctcaaagccgagatcgcgcagagacttgaagatgtctttgcagggaagaacacagatctcgaggctctcatggaatggctaaagacaagaccaatcttgtcacctctgactaaggggattttagggtttgtgttcacgctcaccgtgcccagtgagcgaggactgcagcgtagacgctttgtccaaaatgccctaaatgggaatggagacccaaacaacatggacagggcagtcaaactttacaggaagttgaaaagagagataacattccatggggctaaagaagttgcactcagctactcaaccggtgcacttgccagttgtatgggtctcatatacaacaggatgggaacggtgaccacagaagtggctttcggcttagtgtgtgccacctgtgagcagatcgctgattcacagcatcggtcccacaggcagatggtaactaccactaacccactaatcaggcatgaaaacaggatggtgctagccagcactacggctaaagctatggagcagatggctgggtcgagtgagcaagcagcggaagccatggaggttgctagtcaggctaggcagatggtgcaggcgatgaggacaattggaactcaccctagctccagtgccggtctgaaagatgatcttcttgaaaatttgcaggcctaccagaaacggatgggagtgcaaatgcagcgattcaag--tgatcctctcgttattgccgcaagtatcattgggatcttgcacttgatattgtggattcttgatcgtcttttcttcaaa---------tgtatttatcgtcgtcttaaatac------ggtttgaaaagagggccttctacggaaggagtgcctgagtctatgagggaagagtatcggcaggaacagcagagtgctgtggatgttgacgatggtcattttgtcaacatagagctggagtaa
>H5N2_Avian_LC042076_A/duck/Hokkaido/WZ20/2014|2014.795
atgagtcttctaaccgaggtcgaaacgtacgttctctctatcgttccgtcaggccccctcaaagccgagatcgcgcagagacttgaagatgtgtttgcagggaagaacacagatctcgaggctctcatggaatggctaaagacaagaccaatcctgtcacctctgactaaggggattttggggtttgtgttcacgctcaccgtgcccagtgagcgaggactgcagcgtagacgctttgtccaaaatgcactaaatggaaatggagacccaaacaacatggacagggcagtcaaactatacagaaagctgaaaagagagataacatttcatggggccaaggaggttgcacttagctactcaaccggtgcacttgccagttgtatgggtctcatatacaacagaatgggaacagtaaccacagaagtggcttttggcctagtgtgtgccacttgtgagcagattgctgactcacagcatcggtcacacaggcagatggtgactactaccaacccactaatcaggcatgagaacagaatggtactggccagtaccacggccaaggccatggagcagatggctgggtcaagtgaacaggcagcggaagccatggaggttgctagtcaggctaggcagatggtgcaggcaatgaggacaattgggactcatcctagctccagtgccggtctgaaagatgatcttcttgaaaatttgcaggcctaccagaaacggatgggagtgcaaatgcagcgattcaag--tgatcctctcgttattgccgcaagtatcattgggatcttgcacttgatattgtggattcttgatcgtcttttcttcaaa---------tgtatttatcgtcgccttaaatac------ggtttgaaaagagggccttctacggaaggagtgcctgagtctatgagggaagaatatcggcaggaacagcagagtgctgtgggtgttgacgatggtcattttgtcaacatagagctggagtaa
>H10N7_Avian_KP287668_A/duck/Jiangxi/27314/2012|2012.975
atgagtcttctaaccgaggtcgaaacgtacgttctctctatcgttccgtcaggccccctcaaagccgagatcgcgcagagacttgaagatgtgtttgcagggaagaacacagatctcgaggctctcatggaatggctaaagacaagaccaatcctgtcacctctgactaaggggattttggggtttgtgttcacgctcaccgtgcccagtgagcgaggactgcagcgtagacgctttgtccaaaatgcactaaatggaaatggagacccaaacaacatggacagggcagtcaagctatacagaaagctgaaaagagagataacatttcatggggccaaggaggttgcgcttagctactcaaccggtgcacttgccagttgtatgggtctcatatacaacagaatgggaacagtgaccacagaagtggcttttggcctagtgtgtgccacttgtgagcagattgctgactcacagcaccggtcacacaggcagatggtgactactaccaacccactaatcaggcatgagaacagaatggtactggccagtaccacggctaaggccatggagcagatggctgggtcaagtgaacaggcagcggaggccatggaggttgctagtcaggctaggcagatggtgcaagcaatgaggacaattgggactcatcctagctccagtgccggtctgaaagatgatcttcttgaaaatttgcaggcctaccagaaacgaatgggagtgcaaatgcagcgattcaag--tgatcctctcgttattgccgcaagtatcattgggatcttgcacttgatattatggattcttgatcgtcttttcttcaaa---------tgtatttatcgtcgccttaaatac------ggtttgaaaagagggccttctacggaaggagtgcctgagtctatgagggaagaatatcggcaggaacagcagagtgctgtggatgttgacgatggtcattttgtcaacatagagctggagtaa
>H4N6_Avian_KU161030_A/duck/Jiangxi/S2443/2012|2012.425
atgagtcttctaaccgaggtcgaaacgtacgttctctctatcgttccgtcaggccccctcaaagccgagatcgcgcagagacttgaagatgtctttgcagggaagaacacagatctcgaggctctcatggaatggctaaagacaagaccaatcctgtcacctctgactaaggggattttgggatttgtgttcacgctcaccgtgcccagtgagcgaggactgcagcgtagacgttttgtccaaaatgcactaaatgggaatggagacccaaacaacatggaccgggcagtcaaactatacaaaaagctgaaaagagagataacatttcatggagctaaggaggttgcacttagctactcaaccggtgcacttgccagttgtatgggtcttatatacaacagaatgggaacagtgaccacagaagtggcttttggcctagtgtgtgccacttgtgagcagattgccgactcgcaacaccggtctcacaggcagatggtgactactaccaacccactaatcaggcatgagaacagaatggtgctggccagcaccacggctaaggccatggagcagatggctgggtcgagtgaacaggcagcagaggccatggaggttgctagtcaggctaggcagatggtgcaggcaatgaggacaattgggactcatcctagctccagtgctggtctgaaagatgatcttcttgaaaatttgcaggcctaccagaaacggatgggagtgcaaatgcagcgattcaag--tgatcctctcgttattgccgcaagtatcattgggatcttgcacttgatattgtggattcttgatcgtcttttcttcaaa---------tgtatttatcgtcgccttaaatac------ggtttgaaaagagggccttctacggaaggagtgcctgagtctatgagggaagaatatcggcaggaacagcagagtgctgtggatgttgacgatggtcattttgtcaacatagagctggagtaa
>H4N6_Avian_JX454770_A/wild_bird/Korea/YS109/2007|2007.038
atgagtcttctaaccgaggtcgaaacgtacgttctctctatcgtcccgtcaggccccctcaaagccgagatcgcgcagagacttgaagatgtctttgcagggaagaacacagatctcgaggctctcatggaatggctgaagacaagaccaatcctgtcacctctgactaaggggattttggggtttgtgttcacgctcaccgtgcccagtgagcgaggactgcagcgtagacgctttgtccaaaatgcactaaatgggaatggagacccaaacaacatggacagggcagtcaaactatacaggaaactgaaaagagagataacattccatggagctaaggaagttgcacttagctactcaaccggtgcacttgccagttgcatgggtctcatatacaacagaatggggacagtaaccacagaagtggcttttggcctagtgtgtgccacttgtgagcagattgctgactcacagcaccggtctcacaggcagatggtgactactaccaacccactaatcaggcatgagaacagaatggtgctggccagcaccacggctaaggccatggagcagatggctggatcaagtgaacaggcagcagaggccatggaggttgctagtcaggctaggcagatggtgcaggcaatgaggacaattgggactcatcctagctccagtgccggtctgaaagatgatcttcttgaaaatttgcaggcataccagaaacggatgggagtgcaaatgcagcgattcaag--tgatcctctcgttattgccgcaagtatcattgggatcttgcacttgatattgtggattcttgatcgtcttttcttcaaa---------tgtatttatcgtcgccttaaatac------ggtttgaaaagagggccttctacggaaggagtgcctgagtctatgagggaagaatatcggcaggaacagcagagtgctgtggatgttgacgatggtcattttgtcaacatagagctggagtaa
>H11N9_Avian_KF259269_A/common_teal/Hong_Kong/MPD322/2007|2007.500
atgagtcttctaaccgaggtcgaaacgtacgttctctctatcgtcccgtcaggccccctcaaagccgagatcgcgcagagacttgaagatgtctttgcagggaagaacaccgatctcgaggctctcatggaatggctaaagacaagaccaatcctgtcacctctgactaaggggattttaggatttgtgttcacgctcaccgtgcccagtgagcgaggactgcagcgtagacgctttgtccaaaatgccttaaatgggaatggagacccaaacaacatggacagggcagtcaaactgtacaggaagttgaaaagagagataacatttcatggggctaaggaagttgcactcagctactcaaccggtgcacttgccagttgtatgggtctcatatacaacaggatgggaacagtgaccacagaagtagcttttggcctagtgtgtgcaacctgtgagcagattgctgattcacagcatcggtcccacaggcagatggtaactaccaccaacccactaatcaggcatgaaaacaggatggtgctagccagcactacggctaaggctatggagcagatggctggatcgagtgagcaggcagcggaagccatggaggttgctagtcaggccaggcagatggtgcaggcgatgaggacaattggaactcaccctagctccagtgccggtctgaaagatgatcttcttgaaaatttgcaggcctaccagaaacggatgggagtgcaaatgcagcgattcaag--tgatcctctcgttattgccgcaagtatcattgggatcttgcacttgatattgtggattcttgatcgtcttttcttcaaa---------tgtatttatcgtcgccttaaatac------ggtttgaaaagagggccttctacggaaggagtgcctgagtctatgagggaagagtatcggcaggaacagcagaatgctgtggatgttgacgatggtcattttgtcaacatagagctggagtaa
>H2N3_Avian_LC371813_A/duck/Hokkaido/17/2001|2001.759
atgagtcttctaaccgaggtcgaaacgtacgttctctctatcgtcccgtcaggccccctcaaagccgagatcgcgcagagacttgaagatgtctttgcagggaagaacactgatctcgaggctctcatggaatggctaaagacaagaccaatcctgtcacctctgactaaggggattttagggtttgtgttcacgctcaccgtgcccagtgagcgaggactgcagcgtagacgctttgtccagaatgccctaaatggaaatggagacccaaacaacatggatagggcagtcaaactgtacaggaagctgaaaagagagataacattccatggggctaaagaggttgcactcagctactcaaccggtgcacttgccagttgtatgggtctcatatacaacaggatgggaacggtgaccacagaagtggcttttggcctggtatgtgccacttgtgagcagattgctgattcacagcatcggtctcacagacagatggtgaccaccaccaacccactaatcaggcatgaaaacaggatggtgctggccagcactacagccaaagctatggagcagatggctggatcgagtgagcaggcagcggaagccatggaggttgctagtcaggctaggcagatggtgcaggcgatgagaacaatcgggactcaccctagctccagtgccggtctgaaagatgatcttcttgaaaatttgcaggcctaccagaaacggatgggagtgcaaatgcagcgattcaag--tgatcctctcgttattgccgcaagtatcattgggatcttgcacttgatattgtggattcttgatcgtcttttcttcaaa---------tgcatttatcgtcgccttaaatac------ggtttgaaaagagggccttctacggaaggagtgcctgagtctatgagggaagagtatcggcaggaacagcagagtgctgtggatgttgacgatggtcattttgtcaacatagagctggagtaa
>H2N9_Avian_KF259292_A/duck/Guangdong/707/2000|2000.500
atgagtcttctaaccgaggtcgaaacgtacgttctctctatcgtcccgtcaggccccctcaaagccgagatcgcgcagagacttgaagatgtctttgcagggaagaacaccgatctcgaggctctcatggaatggctaaagacaagaccaatcctgtcaccactgactaaggggattctagggtttgtgttcacgctcaccgtgcccagtgagcgaggactgcagcgtagacgctttgtccaaaatgccctaaatgggaatggagacccaaacaacatggacagggcagtcaaactgtacaggaagttgaaaagagagataacattccatggggctaaagaagttgcactcagctactcaaccggtgcacttgccagttgtatgggtctcatatacaacagaatgggaacggtgaccacagaagtggcttttggcctagtgtgtgccacctgtgagcagattgctgattcacagcatcggtcccacaggcagatggtaactaccaccaacccactaatcaggcatgaaaacaggatggtgctagccagcactacggctaaggctatggagcagatggctgggtcgagtgagcaggcagcggaagccatggaggttgctagtcaggctaggcagatggtgcaagcgatgaggacaattggaactcaccctagctccagtgccggtctgaaagatgatcttcttgaaaatttgcaggcctaccagaaacggatgggagtgcaaatgcagcgattcaag--tgatcctctcgttattgccgcaagtatcattgggatcttgcacttgatattgtggattcttgatcgtcttttcttcaaa---------tgtatttatcgtcgccttaaatac------ggtttgaaaagagggccttctacggaaggagtgcctgagtctatgagggaagagtatcggcaggaacagcagagtgctgtggatgttgacgatggtcattttgtcaacatagagctggagtaa
>H5N3_Avian_CY024747_A/duck/Italy/775/2004|2004.500
atgagccttctaaccgaggtcgaaacgtacgttctctctatcgtcccttcaggccccctcaaagccgagatcgcgcagagacttgaagatgtctttgcagggaagaacacagatcttgaggcactcatggaatggctaaagacaagaccaatcctgtcacctctgactaaggggattttagggtttgtattcacgctcaccgtgcccagtgagcgaggcctgcagcgtagacgctttgtccagaatgcccttaatggcaatggagatccgaacaatatggacagggccgtcaaactgtatagaaaactcaaaagggaaattacattccatggggccaaagaagtagcactcagttactctactggtgcacttgccagttgcatgggcctcatatacaacagaatgggaactgtgaccaccgaagtggcatttggcctggtgtgcgccacatgtgagcagattgctgactcccagcatcggtctcacaggcagatggtgacaacaaccaacccactgatcagacatgagaacaggatggtactggctagtactactgctaaagccatggagcagatggcaggatcgagcgaacaagcagcagaagctatggaggttgccagtcaggcaaggcaaatggtgcaggcaatgagaaccattgggactcatcctagctccagtgccggtctaaaagatgatcttcttgaaaatttgcaggcctaccaaaaacggatgggagtgcaaatgcagcgattcaag--tgatcctctcgttattgccgcaagtatcattgggatcttgcacttgatattgtggattcttgatcgtctttttttcaaa---------tgcatttaccgtcgccttaaatac------ggattgaaaaaaggcccttctacggaaggggtgcctgagtctatgagggaagaatatcggcaggaacagcagagtgctgtggatgttgacgatagtcattttgtcaacatagagctggagtaa
>H6N2_Avian_JF965239_A/duck/Eastern_China/31/2004|2004.871
atgagtcttctaaccgaggtcaaaacgtacgttctctctatcgtcccgtcaggccccctcaaagccgagatcgcgcagagacttgaggatgtctttgcagggaagaacaccgatctcgaggctctcatggaatggctaaagacaagaccaatcctgtcacctctgactaaggggattttaggatttgtgttcacgctcaccgtgcccagtgagcgaggactgcagcgtagacgctttgtccaaaatgccctaaatgggaatggagacccaaacaacatggacagggcagtcaaattgtacaggaagctgaaaagagagataacattccatggggccaaagaagttgcactcagctactcaaccggtgcacttgccagttgtatgggtctcatatacaacaggatggggacagtgaccacagaagtggcttttggcctagtgtgtgccacctgtgagcagattgctgattcacagcatcgctcccacaggcagatggtaaccaccaccaacccactaatcaggcatgaaaacaggatggtgctggccagcactacggctaaggccatggagcagatggctgggtcgagtgagcaggcagcggaagccatggaggttgctagtcaggctaggcagatggtgcaggcaatgaggacaattggaactcaccctagctccagtgccggtctgaaggatgatcttcttgaaaatttgcaggcctaccagaaacggatgggagtgcaaatgcagcgattcaag--tgatcctctcgttattgccgcaagtatcattgggatcttgcacttgatattgtggattcttgatcgtcttttcttcaaa---------tgcatttatcgtcgccttaaatac------ggtttgaaaagagggccttctacggaaggagtgcctgagtctatgagggaagagtatcggcaggaacagcagagtgctgtggatgttgacgatggtcattttgtcaacatagagctggagtaa
>H6N2_Avian_JF965238_A/duck/Eastern_China/29/2004|2004.871
atgagtcttctaaccgaggtcgaaacgtacgttctctctatcgtcccgtcaggccccctcaaagccgagatcgcgcagagacttgaggatgtctttgcagggaagaacaccgatctcgaggctctcatggaatggctaaagacaagaccaatcctgtcacctctgactaaggggattttaggatttgtgttcacgctcaccgtgcccagtgagcgaggactgcagcgtagacgctttgtccaaaatgccctaaatgggaatggagacccaaacaacatggacagggcagtcaaattgtacaggaagctgaaaagagagataacattccatggggccaaagaagttgcactcagctactcaaccggtgcacttgccagttgtatgggtctcatatacaacaggatggggacagtgaccacagaagtggcttttggcctggtgtgtgccacctgtgagcagattgctgattcacagcatcgctcccacaggcagatggtaaccaccaccaacccactaatcaggcatgaaaacaggatggtgctggccagcactacggctaaggccatggagcagatggctgggtcgagtgagcaggcagcggaagccatggaggttgctagtcaggctaggcagatggtgcaggcaatgaggacaattggaactcaccctagctccagtgccggtctgaaggatgatcttcttgaaaatttgcaggcctaccagaaacggatgggagtgcaaatgcagcgattcaag--tgatcctctcgttattgccgcaagtatcattgggatcttgcacttgatattgtggattcttgatcgtcttttcttcaaa---------tgcatttatcgtcgccttaaatac------ggtttgaaaagagggccttctacggaaggagtgcctgagtctatgagggaagagtatcggcaggaacagcagagtgctgtggatgttgacgatggtcattttgtcaacatagagctggagtaa
>H4N6_Avian_CY111609_A/duck/Shanghai/Y20/2006|2006.701
atgagtcttctaaccgaggtcgaaacgtacgttctctctatcgtcccgtcaggccccctcaaagccgagatcgcgcagagacttgaagatgtctttgcagggaagaacaccgatctcgaggctctcatggaatggctaaagacaagaccaatcctgtcacctctgactaaggggattttagggtttgtgttcacgctcaccgtgcccagtgagcgaggactgcagcgtagacgctttgtccaaaatgccctaaatgggaatggagacccaaacaacatggacagggcagtcaaactgtacaagaagttaaaaagagagataacattccatggggctaaagaagttgcactcagctactcaaccggtgcacttgccagctgcatgggtctcatatacaataggatgggaacggtgaccacagaagtggcttttggcctagtgtgtgccacctgtgagcagattgctgattcacagcatcggtcccacaggcagatggtaactaccaccaacccactaatcaggcatgaaaacaggatggtgctagccagcactacggctaaggctatggagcagatggctgggtcgagtgagcaggcagcggaagccatggaggttgctagtcaggctaggcagatggtgcaggcgatgaggacaattggaactcaccctagctccagtgccggtctgaaggatgatcttcttgaaaatttgcaggcctaccagaaacggatgggagtgcaaatgcagcgattcaag--tgatcctctcgttattgccgcaagtatcattgggatcttgcacttgatattgtggattcttgatcgtcttttcttcaaa---------tgtatttatcgtcgccttaaatac------ggtttgaaaagagggccttctacggaaggagtgcctgagtctatgagggaagagtatcggcaggaacagcagagtgctgtggatgttgacgatggtcattttgtcaacatagagctggagtaa
>H5N1_Avian_AB212283_A/duck/Yokohama/aq10/2003|2003.500
atgagtcttctaaccgaggtcgaaacgtacgttctctctatcatcccgtcaggccccctcaaagccgagatcgcacagagacttgaagatgtctttgcaggaaagaataccgatctcgaggctctcatggagtggctaaagacaagaccaatcctgtcacctctgactaaagggattttgggatttgtattcacgctcaccgtgcccagtgaacgaggactgcagcgtagacgctttgtccagaatgccctaaatggaaatggagatccaaataatatggatagggcagttaagctatataagaagctgaaaagagaaataacattccatggggctaaggaggttgcactcagctactcaaccggtgcacttgccagttgcatgggtctcatatacaacaggatgggaacggtgaccacagaagtggcttttggcctagtgtgtgccacttgtgagcagattgcagattcacagcatcggtctcacagacagatggcaactatcaccaacccactaatcaggcatgagaacagaatggtgctggccagcactacagctaaggctatggagcagatggcgggatcaagtgagcaggcagcggaagccatggaggtcgctaatcaggctaggcagatggtgcaggcaatgaggacaattgggactcatcctaactctagtgctggtctgagagataatcttcttgaaaatttgcaggcctaccagaaacgaatgggagtgcagatgcagcgattcaag--tgatcctcttgttgttgccgcaagtatcattgggatcttgcacttgatattgtggattcttgatcgtcttttcttcaaa---------tgcatttatcgtcgccttaaatac------ggtttgaaaagagggccttctacggaaggggtacctgagtctatgagggaagagtatcggcaggaacagcagagtgctgtggatgttgactatggtcattttgtcaacatagaattggagtaa
>H10N3_Avian_KP287881_A/duck/Jiangxi/501/2006|2006.027
atgagtcttctaaccgaggtcgaaacgtacgttctctctattgtcccgtcaggccccctcaaagccgagatcgcgcagagacttgaagatgtctttgcagggaagaacacagatctcgaggctctcatggaatggctaaagacaagaccaatcttgtcacctctgactaaggggattttagggtttgtgttcacgctcaccgtgcccagtgagcgaggactgcagcgtagacgctttgtccaaaatgcactaaatgggaatggagacccgaacaacatggacagggcagtcaaactttacaggaagttgaaaagagagataacattccatggggcaaaagaagttgcactcagctactcaaccggtgcacttgccagttgtatgggtctcatatacaacaggatgggaacggtgaccacagaagtggcttttggcctagtatgtgccacctgtgagcagatcgctgattcacagcatcggtcccacaggcagatggtaactaccaccaacccactaatcaggcatgaaaacaggatggtgctagccagcactacggctaaggctatggagcagatggctgggtcgagtgagcaagcagcggaagccatggaggttgctagtcaggctaggcagatggtgcaggcgatgagaacaattggaactcaccctagctccagtgccggtctgaaagatgatcttcttgaaaatttgcaggcctaccagaaacggatgggagtgcaaatgcagcgattcaag--tgatcctctcgttattgccgcaagtatcattgggatcttgcacttgatattgtggattcttgatcgtcttttcttcaaa---------tgtatttatcgtcgccttaaatac------ggtttgaaaagagggccttctacggaaggagtgcctgagtctatgagggaagaatatcggcaggaacagcagagtgctgtggatgttgacgatggtcattttgtcaacatagagctggagtaa
>H10N3_Avian_KP287849_A/duck/Jiangxi/302/2006|2006.027
atgagtcttctaaccgaggtcgaaacgtacgttctctctattgtcccgtcaggccccctcaaagccgagatcgcgcagagacttgaagatgtctttgcagggaagaacacagatctcgaggctctcatggaatggctaaagacaagaccaatcttgtcacctctgactaaggggattttagggtttgtgttcacgctcaccgtgcccagtgagcgaggactgcagcgtagacgctttgtccaaaatgcactaaatgggaatggagacccgaacaacatggacagggcagtcaaactttacaggaagttgaaaagagagataacattccatggggcaaaagaagttgcactcagctactcaaccggtgcacttgccagttgtatgggtctcatatacaacaggatgggaacggtgaccacagaagtggcttttggcctagtatgtgccacctgtgagcagatcgctgattcacagcatcggtcccacaggcagatggtaactaccaccaacccactaatcaggcatgaaaacaggatggtgctagccagcactacggctaaggctatggagcagatggctgggtcgagtgagcaagcagcggaagccatggaggttgctagtcaggctaggcagatggtgcaggcgatgagaacaattggaactcaccctagctccagtgccggtctgaaagatgatcttcttgaaaatttgcaggcctaccagaaacggatgggagtgcaaatgcagcgattcaag--tgatcctctcgttattgccgcaagtatcattgggatcttgcacttgatattgtggattcttgatcgtcttttcttcaaa---------tgtatttatcgtcgccttaaatac------ggtttgaaaagagggccttctacggaaggagtgcctgagtctatgagggaagaatatcggcaggaacagcagagtgctgtggatgttgacgatggtcattttgtcaacatagagctggagtaa
>H10N3_Avian_KP287833_A/duck/Jiangxi/13875/2005|2005.984
atgagtcttctaaccgaggtcgaaacgtacgttctctctattgtcccgtcaggccccctcaaagccgagatcgcgcagagacttgaagatgtctttgcagggaagaacacagatctcgaggctctcatggaatggctaaagacaagaccaatcttgtcacctctgactaaggggattttagggtttgtgttcacgctcaccgtgcccagtgagcgaggactgcagcgtagacgctttgtccaaaatgcactaaatgggaatggagacccgaacaacatggacagggcagtcaaactttacaggaagttgaaaagagagataacattccatggggcaaaagaagttgcactcagctactcaaccggtgcacttgccagttgtatgggtctcatatacaacaggatgggaacggtgaccacagaagtggcttttggcctagtatgtgccacctgtgagcagatcgctgattcacagcatcggtcccacaggcagatggtaactaccaccaacccactaatcaggcatgaaaacaggatggtgctagccagcactacggctaaggctatggagcagatggctgggtcgagtgagcaagcagcggaagccatggaggttgctagtcaggctaggcagatggtgcaggcgatgagaacaattggaactcaccctagctccagtgccggtctgaaagatgatcttcttgaaaatttgcaggcctaccagaaacggatgggagtgcaaatgcagcgattcaag--tgatcctctcgttattgccgcaagtatcattgggatcttgcacttgatattgtggattcttgatcgtcttttcttcaaa---------tgtatttatcgtcgccttaaatac------ggtttgaaaagagggccttctacggaaggagtgcctgagtctatgagggaagaatatcggcaggaacagcagagtgctgtggatgttgacgatggtcattttgtcaacatagagctggagtaa
>H10N3_Avian_KP287841_A/duck/Jiangxi/13946/2005|2005.984
atgagtcttctaaccgaggtcgaaacgtacgttctctctattgtcccgtcaggccccctcaaagccgagatcgcgcagagacttgaagatgtctttgcagggaagaacacagatctcgaggctctcatggaatggctaaagacaagaccaatcttgtcacctctgactaaggggattttagggtttgtgttcacgctcaccgtgcccagtgagcgaggactgcagcgtagacgctttgtccaaaatgcactaaatgggaatggagacccgaacaacatggacagggcagtcaaactttacaggaagttgaaaagagagataacattccatggggcaaaagaagttgcactcagctactcaaccggtgcacttgccagttgtatgggtctcatatacaacaggatgggaacggtgaccacagaagtggcttttggcctagtatgtgccacctgtgagcagatcgctgattcacagcatcggtcccacaggcagatggtaactaccaccaacccactaatcaggcatgaaaacaggatggtgctagccagcactacggctaaggctatggagcagatggctgggtcgagtgagcaagcagcggaagccatggaggttgctagtcaggctaggcagatggtgcaggcgatgagaacaattggaactcaccctagctccagtgccggtctgaaagatgatcttcttgaaaatttgcaggcctaccagaaacggatgggagtgcaaatgcagcgattcaag--tgatcctctcgttattgccgcaagtatcattgggatcttgcacttgatattgtggattcttgatcgtcttttcttcaaa---------tgtatttatcgtcgccttaaatac------ggtttgaaaagagggccttctacggaaggagtgcctgagtctatgagggaagaatatcggcaggaacagcagagtgctgtggatgttgacgatggtcattttgtcaacatagagctggagtaa
>H4N6_Avian_JX454730_A/wild_bird/Korea/GS26/2006|2006.123
atgagtcttctaaccgaggtcgaaacgtacgttctctctatcgtcccgtcaggccccctcaaagccgagatcgcgcagagacttgaagatgtctttgcagggaagaacatcgatctcgaggctctcatggaatggctaaagacaagaccaatcctgtcacctctgactaaggggattttagggtttgtgttcacgctcaccgtgcccagtgagcgaggactgcagcgtagacgctttgtccaaaatgccctaaatgggaatggagacccaaacaacatggacagggcagtcaaactgtacaggaagttaaaaagagagataacattccatggggctaaagaagttgcactcagctactcaaccggtgcacttgccagctgcatgggtctcatatacaacaggatgggaacggtgaccacagaagtggcttttggcctagtgtgtgccacctgtgagcaaattgctgattcacagcatcggtcccacaggcagatggtaactaccaccaacccactaatcaggcatgaaaacaggatggtgctggccagcactacggctaaggctatggagcaaatggctggatcgagtgagcaggcagcggaagccatggaggttgctagtcaggctaggcagatggtgcaggcgatgaggacaattggaactcaccctagctccagtgccggtctgaaagatgatcttcttgaaaatttgcaggcctaccagaaacggatgggagtgcaaatgcagcgattcaag--tgatcctctcattattgccgcaagtatcattgggatcttgcacttgatattgtggattcttgatcgtcttttcttcaaa---------tgtatttatcgtcgccttaaatac------ggtttgaaaagagggccttctacggaaggagtgcctgagtctatgagggaagagtatcggcaggaacagcagagtgctgtggatgttgacgatggtcattttgtcaacatagagctggagtaa
>H4N6_Avian_JX454722_A/wild_bird/Korea/GD42/2005|2005.871
atgagtcttctaaccgaggtcgaaacgtacgttctctctatcgtcccgtcaggccccctcaaagccgagatcgcgcagagacttgaagatgtctttgcagggaagaacaccgatctcgaggctctcatggaatggctaaagacaagaccaatcctgtcacctctgactaaggggattttagggtttgtgttcacgctcaccgtgcccagtgagcgaggactgcagcgtagacgctttgtccaaaatgccctaaatgggaatggagacccaaacaatatggacagggcagtcaaactgtacaggaagttaaaaagagagataacattccatggggctaaagaagttgcactcagctactcaaccggtgcacttgccagctgcatgggtctcatatacaacaggatgggaacggtgaccacagaagtggcttttggcctagtgtgtgccacctgtgagcagattgctgattcacagcatcggtcccacaggcagatggtaactaccaccaacccactaatcaggcatgaaaacaggatggtgctagccagcactacggctaaggctatggagcagatggctgggtcgagtgagcaggcagcggaagccatggaggttgctagtcaggctaggcagatggtgcaggcgatgaggacaattggaactcaccctagctccagtgccggtctgaaggatgatcttcttgaaaatttgcaggcctaccagaaacggatgggagtgcaaatgcagcgattcaag--tgatcctctcgttattgccgcaagtatcattgggatcttgcacttgatattgtggattcttgatcgtcttttcttcaaa---------tgtatttatcgtcgccttaaatac------ggtttgaaaagagggccttctacggaaggagtacctgagtctatgagggaagagtatcggcaggaacagcagagtgctgtggatgttgacgatggtcattttgtcaacatagagctggagtaa
>H10N5_Avian_KP288017_A/migratory_duck/Jiangxi/6847/2003|2003.899
atgagccttctaaccgaggtcgaaacgtacgttctctctatcgtcccgtcaggccccctcaaagccgagatcgcgcagagacttgaagatgtctttgcagggaagaacaccgatctcgaggctctcatggaatggctaaagacaagaccaatcctgtcacctctgactaaggggattttagggtttgtgttcacgctcaccgtgcccagtgagcgaggactgcagcgtagacgctttgtccaaaatgccctaaatgggaatggagacccaaacaacatggacagggcagtcaaactgtacaggaaattgaaaagagagataacattccatggagctaaagaagttgcactcagctactcaaccggtgcacttgccagttgtatgggtcttatatacaacaggatgggaacggtaaccacagaagtggcttttggcctagtgtgtgccacctgtgagcagattgctgattcgcagcatcggtcccacaggcagatggtaaccaccaccaacccactaatcaggcatgaaaacaggatggtgctagccagcactacggctaaggctatggagcagatggctgggtcgagtgagcaggcagcggaagccatggaggttgctagtcaggctaggcagatggtgcaggcgatgaggacaattggaactcaccctagctccagtgccggtctgaaagatgatcttcttgaaaatttgcaggcctaccagaaacggatgggagtgcaaatgcagcgattcaag--tgatcctctcgttattgccgcaagtatcattgggatcttgcacttgatattgtggattcttgatcgtcttttcttcaaa---------tgtatttatcgtcgccttaaatac------ggtttgaaaagagggccttctacggaaggagtgcctgagtctatgagggaagagtatcggcaggaacagcagagtgctgtggatgttgacgatggtcattttgtcaacatagagctggagtaa
>H6N5_Avian_HM144871_A/duck/Hunan/5613/2003|2003.500
atgagtcttctaaccgaggtcgaaacgtacgttctctctatcgtcccgtcaggccccctcaaagccgagatcgcgcagagacttgaagatgtctttgcagggaagaacaccgatctcgaggctctcatggaatggctaaagacaagaccaatcctgtcacctctgactaaggggattttagggtttgtgttcacgctcaccgtgcccagtgagcgaggactgcagcgtagacgctttgtccaaaatgccctaaatgggaatggagacccaaacaacatggacagggcagtcaaactgtacaggaagttgaaaagagagataacattccatggggctaaggaagttgcactcagctactcaaccggtgcacttgccagttgtatgggtctcatatacaacaggatgggaacagtgaccacagaagtggcttttggcctagtgtgtgccacctgtgagcagattgctgattcacagcatcggtcccacaggcagatggtaactaccaccaacccactaatcaggcatgaaaacaggatggtgctagccagcactacggctaaggctatggagcagatggctgggtcgagtgagcaggcagcggaagccatggaggttgctagtcaggctaggcagatggtgcaggcgatgaggacaattggaactcaccctagctccagtgccggtctgaaagatgatcttcttgaaaatttgcaggcctaccagaaacggatgggagtgcaaatgcagcgattcaag--tgatcctctcgttattgccgcaagtatcattgggatcttgcacttgatattgtggattcttgatcgtcttttcttcaaa---------tgtatttatcgtcgccttaaatac------ggtttgaaaagagggccttctacggaaggagtgcctgagtctatgagggaagagtatcggcaggaacagcagagtgctgtggatgttgacgatggtcattttgtcaacatagagctggagtaa
>H6N5_Avian_DQ376687_A/duck/Taiwan/WB459/04|2004.500
atgagtcttctaaccgaggtcgaaacgtacgttctctctatcgtcccgtcaggccccctcaaagccgagatcgcgcagagacttgaagatgtctttgcagggaagaacaccgatctcgaggctctcatggaatggctaaagacaagaccaatcctgtcacctctgactaaggggattttagggtttgtgttcacgctcaccgtgcccagtgagcgaggactgcagcgtagacgctttgtccaaaatgccctaaatgggaatggagacccaaacaacatggacagggcagtcaaactgtacaggaagttaaaaagagagataacattccatggggctaaagaagttgcactcagctactcaaccggtgcacttgccagctgcatgggtctcatatacaacaggatgggaacggtgaccacagaagtggcttttggcctagtgtgtgccacctgtgagcagattgctgattcacagcatcggtcccacaggcagatggtaactaccaccaacccactaatcaggcatgaaaacaggatggtgctagccagcactacggctaaggctatggagcagatggctggatcgagtgagcaggcagcggaagccatggaggttgctagtcaggctaggcagatggtgcaggcgatgaggacaattggaactcaccctagctccagtgccggtctgaaagatgatcttcttgaaaatttgcaggcctaccagaaacggatgggagtgcaaatgcagcgattcaag--tgatcctctcgttattgccgcaagtatcattgggatcttgcacttgatattgtggattcttgatcgccttttcttcaaa---------tgtatttatcgtcgccttaaatac------ggtttgaaaagagggccttctacggaaggagtgcctgagtctatgagggaagagtatcggcaggaacagcagagtgctgtggatgttgacgatggtcattttgtcaacatagagctggagtaa
>H6N2_Avian_JF965252_A/duck/Eastern_China/54/2002|2002.953
atgagtcttctgaccgaggtcgaaacgtacgttctctctatcgtcccgtcaggccccctcaaagccgagatcgcgcagagacttgaagatgtctttgcagggaaaaacacagatctcgaggctctcatggaatggctaaagacaagaccaatcctgtcacctctgactaaagggattttggggtttgtgttcacgctcaccgtgcccagtgagcgaggactgcagcgtagacgctttgtccaaaatgcattaaatggaaatggagacccaaacaacatggacagggcagtcaaactatacaggaagatgaaaagagagataacattccatggagctaaagaggttgcacttagctactcaaccggtgcacttgccagttgtatgggtctcatatacaatagaatggggacagtaaccacagaagcggcttttggcctagtgtgtgccacttgtgagcagattgctgactcacagcaccggtctcacaggcagatggtggctactaccaacccgctaatcagacatgagaacagaatggtgctggcgagcaccacggctaaggccatggagcagatggctggatcaagtgaacaggcagcagaggccatggaggttgctagtcaggctaggcagatggtgcaggcaatgaggacaattgggactcatcctaactccagtgccggtctgaaagatgatcttcttgaaaatttgcaggcctaccagaaacggatgggagtgcaaatacagcgattcaag--tgatcctctcgttattgccgcaagtatcattgggatcttgcacttgatattgtggattcttgatcgtcttttcttcaaa---------tgtatttatcgtcgccttaaatac------ggtttgaaaagagggccttctacggaaggagtgcctgagtctatgagggaagattatcggcaggaacagcagagtgctgtggatgttgacgatggtcatttttgtcacatagagctggagtaa
>H6N2_Avian_JF965251_A/duck/Eastern_China/53/2002|2002.871
atgagtcttctgaccgaggtcgaaacgtacgttctctctatcgtcccgtcaggccccctcaaagccgagatcgcgcagagacttgaagatgtctttgcagggaaaaacacagatctcgaggctctcatggaatggctaaagacaagaccaatcctgtcacctctgactaaagggattttggggtttgtgttcacgctcaccgtgcccagtgagcgaggactgcagcgtagacgctttgtccaaaatgcattaaatggaaatggagacccaaacaacatggacagggcagtcaaactatacaggaagatgaaaagagagataacattccatggagctaaagaggttgcacttagctactcaaccggtgcacttgccagttgtatgggtctcatatacaatagaatggggacagtaaccacagaagcggcttttggcctagtgtgtgccacttgtgagcagattgctgactcacagcaccggtctcacaggcagatggtggctactaccaacccgctaatcagacatgagaacagaatggtgctggcgagcaccacggctaaggccatggagcagatggctggatcaagtgaacaggcagcagaggccatggaggttgctagtcaggctaggcagatggtgcaggcaatgaggacaattgggactcatcctaaatccagtgccggtctgaaagatgatcttcttgaaaatttgcaggcctaccagaaacggatgggagtgcaaatgcagcgattcaag--tgatcctctcgttattgccgcaagtatcattgggatcttgcacttgatattgtggattcttgatcgtcttttcttcaaa---------tgtatttatcgtcgccttaaatac------ggtttgaaaagagggccttctacggaaggagtgcctgagtctatgagggaagaatatcggcaggaacagcagagtgctgtggatgttgacgatggtcattttgtcaacatagagctggagtaa
>H6N2_Avian_JF965256_A/duck/Eastern_China/59/2003|2003.871
atgagtcttcttaccgaggtcgaaacgtacgttctctctatcgtcccgtcaggccccctcaaagccgagatcgcgcagagacttgaagatgtctttgcagggaaaaacacagatctcgaggctctcatggaatggctaaagacaagaccaatcctgtcacctctgactaaagggattttggggtttgtgttcacgctcaccgtgcccagtgagcgaggactgcagcgtagacgctttgtccaaaatgcattaaatggaaatggagacccaaacaacatggacagggcagtcaaactatacaggaagatgaaaagagagataacattccatggagctaaagaggttgcacttagctactcaaccggtgcacttgccagttgtatgggtctcatatacaatagaatggggacagtaaccacagaagcggcttttggcctagtgtgtgccacttgtgagcagattgctgactcacagcaccggtctcacaggcagatggtggctactaccaacccgctaatcagacatgagaacagaatggtgctggcgagcaccacggctaaggccatggagcagatggctggatcaagtgaacaggcagcagaggccatggaggttgctagtcaggctaggcagatggtgcaggcaatgaggacaattgggactcatcctaactccagtgccggtctgaaagatgatcttcttgaaaatttgcaggcctaccagaaacggatgggagtgcaaatgcagcgattcaag--tgatcctctcgttattgccgcaagtatcattgggatcttgcacttgatattgtggattcttgatcgtcttttcttcaaa---------tgtatttatcgtcgccttaaatac------ggtttgaaaagagggccttctacggaaggagtgcctgagtctatgagggaagaatatcggcaggaacagcagagtgctgtggatgttgacgatggtcattttgtcaacatagagctggagtaa
>H6N2_Avian_JF965254_A/duck/Eastern_China/57/2003|2003.704
atgagtcttcttaccgaggtcgaaacgtacgttctctctatcgtcccgtcaggccccctcaaagccgagatcgcgcagagacttgaagatgtctttgcagggaaaaacacagatctcgaggctctcatggaatggctaaagacaagaccaatcctgtcacctctgactaaagggattttggggtttgtgttcacgctcaccgtgcccagtgagcgaggactgcagcgtagacgctttgtccaaaatgcattaaatggaaatggagacccaaacaacatggacagggcagtcaaactatacaggaagatgaaaagagagataacattccatggagctaaagaggttgcacttagctactcaaccggtgcacttgccagttgtatgggtctcatatacaatagaatggggacagtaaccacagaagcggcttttggcctagtgtgtgccacttgtgagcagattgctgactcacagcaccggtctcacaggcagatggtggctactaccaacccgctaatcagacatgagaacagaatggtgctggcgagcaccacggctaaggccatggagcagatggctggatcaagtgaacaggcaacagaggccatggaggttgctagtcaggctaggcagatggtgcaggcaatgaggacaattgggactcatcctaactccagtgccggtctgaaagatgatcttcttgaaaatttgcaggcctaccagaaacggatgggagtgcaaatgcagcgattcaag--tgatcctctcgttattgccgcaagtatcattgggatcttgcacttgatattgtggattcttgatcgtcttttcttcaaa---------tgtatttatcgtcgccttaaatac------ggtttgaaaagagggccttctacggaaggagtgcctgagtctatgagggaagaatatcggcaggaacagcagagtgctgtggatgttgacgatggtcattttgtcaacatagagctggagtaa
>H5N3_Avian_GQ227608_A/duck/Primorie/2633/2001|2001.644
atgagtcttcttaccgaggtcgaaacgtacgttctctctatcgtcccgtcaggccccctcaaagccgagatcgcgcagagacttgaagatgtctttgcagggaaaaacacagatctcgaggctctcatggaatggctaaagacaagaccaatcctgtcacctctgactaaggggattttggggtttgtgttcacgctcaccgtgcccagtgagcgaggactgcagcgtagacgctttgtccaaaatgcactaaatggaaatggagacccaaacaacatggacagggcagtcaaactatacaggaagctgaagagagagataacattccatggagctaaggaggttgcacttagctactcaaccggtgcacttgccagttgtatgggtctcatatacaacagaatggggacagtaaccacagaagtggcttttggcctagtgtgtgccacttgtgagcagattgctgactcacagcaccggtctcacaggcagatggtgactactaccaacccgctaatcagacatgagaacagaatggtgctggcaagcaccacggctaaggccatggagcagatggctggatcaagtgaacaggcagcagaggccatggaggttgctagtcaggctaggcagatggtgcaggcaatgaggacaattgggactcatcctagctccagtgccggtctgaaagatgatcttcttgaaaatttgcaggcctatcagaaacggatgggagtgcaaatgcagcgattcaag--tgatcctctcgttattgccgcaagtatcattgggatcttgcacttgatattgtggattcttgatcgtcttttcttcaaa---------tgtatttatcgtcgccttaaatac------ggtttgaaaagagggccttctacggaaggagtgcctgagtctatgagggaagaatatcggcaggaacagcagagtgctgtggatgttgacgatagtcattttgtcaacatagagctggagtaa
>H4N1_Swine_JX878678_A/swine/HuBei/06/2009|2009.392
atgagtcttctaaccgaggtcgaaacgtacgttctctctatcgtcccgtcaggccccctcaaagccgagatcgcgcagagacttgaagatgtctttgcagggaagaacaccgatcttgaggctctcatggaatggctaaagacaagaccaatactgtcacctctgactaaggggattttaggatttgtgttcacgctcaccgtgcccagtgagcgaggactgcagcgtagacgctttgtccaaaatgccctaaatgggaatggagacccaaacaacatggacagggcagtcaaactgtacaggaagttgaaaagagagataacattccatggggctaaagaagttgcactcagctactcaaccggtgcacttgccagttgtatgggtctcatatacaacaggatgggaacggtgaccacagaagtggcttttggcctagtgtgtgccacctgtgagcagattgctgattcacagcatcggtcccacaggcagatggtaactaccaccaacccactaatcaggcatgaaaacaggatggtgctagccagcactacggctaaggctatggagcagatggctgggtcgagtgagcaggcagcggaagccatggaggttgctagtcaggctaggcagatggtgcaggcgatgaggacaattggaactcaccctagctccagtgccggtctgaaagatgatcttcttgaaaatttgcaggcctaccagaaacggatgggagtgcaaatgcagcgattcaag--tgatcctctcgttattgccgcaagtatcattgggatcttgcacttgatattgtggattcttgatcgtcttttcttcaaa---------tgtatttatcgtcgccttaaatac------ggtttgaaaagagggccttctacggaaggagtgcctgagtctatgagggaagagtatcggcaggaacagcagagtgctgtggatgttgacgatggtcattttgtcaacatagagctggagtaa
>H4N6_Avian_AB304150_A/duck/Shiga/8/2004|2004.500
atgagtcttctaaccgaggtcgaaacgtacgttctctctatcgttccgtcaggccccctcaaagccgagatcgcgcagagacttgaagatgtctttgcaggaaagaacacagatctcggggccctcatggaatggctaaagacaagaccaatcctgtcacctctgactaaggggattttggggtttgtgttcacgctcaccgtgcccagtgagcgaggactgcagcgtagacgctttgtccaaaatgcactaaatggaaatggagacccaaacaacatggacagggcagtcaaactatacagaaagctgaaaagagagataacatttcatggagctaaggaggttgcacttagctactcaaccggtgcacttgccagttgtatgggtctcatatacaacagaatgggaacagtaaccacagaagtggcttttggcctagtgtgtgccacttgtgagcagattgctgactcacagcaccggtctcacaggcagatggtgactactaccaacccactaatcaggcatgagaacagaatggtactggccagtaccacggctaaggccatggagcagatggctgggtcgagtgaacaggcagcggaggccatggaggttgctagtcaggctaggcagatggtgcaggcaatgaggacaattgggactcatcctagctccagtgccggtctgaaagatgatcttcttgaaaatttgcaggcctaccagaaacggatgggggtgcaaatgcagcgattcaag--tgatcctctcgttattgccgcaagtatcattgggatcttgcacttgatattgtggattcttgatcgtcttttcttcaaa---------tgtatttatcgtcgccttaaatac------ggtttgaaaagagggccttctacggaaggagtgcctgagtctatgagggaagaatatcggcaggaacagcagagtgctgtggatgttgacgatggtcattttgtcaacatagagctggagtaa
>H4N2_Avian_LC371781_A/duck/Hokkaido/143/2004|2004.786
atgagtcttctaaccgaggtcgaaacgtacgttctctctatcgttccgtcaggccccctcaaagccgagatcgcgcagagacttgaagatgtctttgcagggaagaacacagatctcgaggctctcatggaatggctaaagacaagaccaatcctgtcacctctgactaaggggattttggggtttgtgttcacgctcaccgtgcccagtgagcgaggactgcagcgtagacgctttgtccaaaatgcactaaatggaaatggagacccaaacaacatggacagggcagtcaaactatacagaaagctgaaaagagagataacatttcatggagctaaggaggttgcacttagctactcaaccggtgcacttgccagttgtatgggtctcatatacaacagaatgggaacagtaaccacagaagtggcttttggcctagtgtgtgccacttgtgagcagattgctgactcacagcaccggtctcacaggcagatggtgactactaccaacccactaatcaggcatgaaaacagaatggtactggccagtaccacggctaaggccatggagcagatggctgggtcgagtgaacaggcagcggaggccatggaggttgctagtcaggctaggcagatggtgcaggcaatgaggacaattgggactcatcctagctccagtgccggtctgaaagatgatcttcttgaaaatttgcaggcctaccagaaacggatgggagtgcaaatgcagcgattcaag--tgatcctctcattattgccgcaagtatcattgggatcttgcacttgatattgtggattcttgatcgtcttttcttcaaa---------tgtatttatcgtcgccttaaatac------ggtttgaaaagagggccttctacggaaggagtgcctgagtctatgagggaagaatatcggcaggaacagcagagtgctgtggatgttgacgatggtcattttgtcaacatagagctggagtaa
>H6N8_Avian_HM144890_A/duck/Hunan/1469/2002|2002.500
atgagtcttctaaccgaggtcgaaacgtacgttctctctatcgttccgtcaggccccctcaaagccgagatcgcgcagagacttgaagatgtctttgcagggaagaacaccgatctcgaggccctcatggaatggctaaagacaagaccaatcctgtcacctctgactaaggggattttagggtttgtgttcacgctcaccgtgcccagtgagcgaggactgcagcgtagacgctttgtccaaaatgccctaaatgggaatggagacccaaacaacatggacagggcagtcaaactgtacaggaagttaaaaagagagataacattccatggggccaaagaagttgcactcagctactcaaccggtgcacttgccagttgtatgggtctcatatacaacagaatgggaacggtgaccacagaagtggcttttggcctagtgtgtgccacttgtgagcagattgctgattcacagcatcggtcccacaggcagatggtaaccaccaccaacccactaatcaggcatgaaaacaggatggtgctggccagcactacggctaaggctatggagcagatggctggatcgagtgagcaggcagcggaagccatggaggttgctagtcaggctaggcagatggtgcaggcgatgaggacaattggaactcaccctagctccagtgccggtctgaaagatgatcttcttgaaaatttgcaggcctaccagaaacggatgggagtgcaaatgcagcgattcaag--tgatcctctcattattgccgcaagtatcattgggatcttgcacttgatattgtggattcttgatcgtcttttcttcaaa---------tgtatttatcgtcgccttaaatac------ggtttgaaaagagggccttctacggaaggagtgcctgaatctatgagggaagagtatcggcaggagcagcagagtgctgtggatgttgacgatggtcattttgtcaacatagagctggagtaa
>H6N2_Avian_HM144800_A/duck/Hunan/573/2002|2002.500
atgagtcttctaaccgaggtcgaaacgtacgttctctctatcgttccgtcaggccccctcaaagccgagatcgcgcagagacttgaagatgtctttgcagggaagaacaccgatctagaggctctcatggaatggctaaagacaagaccaatcctgtcacctctgactaaggggattttagggtttgtgttcacgctcaccgtgcccagtgagcgaggactgcagcgtagacgctttgtccaaaatgccctaaatgggaatggagacccaaataacatggacagagcagtcaaactgtacaggaagttgaaaagagagataacattccatggggccaaagaagttgcactcagctactcaaccggtgcacttgccagttgtatgggtctcatatacaacaggatgggaacggtgaccacagaagtggcttttggcctagtgtgtgccacctgtgagcagattgctgattcacagcatcggtcccacaggcagatggtaactaccaccaacccattaatcaggcatgaaaacaggatggtgctagccagcactacggctaaggctatggagcagatggctgggtcgagtgaacaggcagcggaagccatggaggttgctagtcaggctaggcagatggtgcaggcgatgaggacaattggaactcaccctagctccagtgccggtctgaaagatgatcttcttgaaaatttgcaggcctaccagaaacggatgggagtgcaaatgcagcgattcaag--tgatcctctcgttattgccgcaagtatcattgggatcttgcacttgatattgtggattcttgatcgtcttttcttcaaa---------tgtatttatcgtcgccttaaatac------ggtttgaaaagagggccttctacggaaggagtgcctgagtctatgagggaagagtatcggcaggaacagcagagtgctgtggatgttgacgatggtcattttgtcaacatagagctggagtaa
>H7N7_Avian_AB438944_A/chicken/Netherlands/2586/2003|2003.500
atgagtcttctaaccgaggtcgaaacgtacgttctctctatcgtcccgtcaggccccctcaaagccgagatcgcgcagagacttgaagatgtctttgcagggaagaacacagatctcgaggctctcatggaatggctaaagacaagaccaatcctgtcacctctgactaaggggattttgggttttgtgttcacgctcaccgtgcccagtgagcgaggactgcagcgtagacgctttgtccaaaatgcactaaatggaaatggagacccaaacaacatggatagggcagtcaaactatacaggaagctgaaaagagagataacattccatggagctaaggaggttgcacttagctactcaaccggtgcccttgccagttgcatgggtctcatatacaacagaatgggaacagtaaccacagaagtggcttttgggctagtgtgtgccacttgtgagcagattgctgactcacagcaccggtctcacaggcagatggtaactactaccaacccactaatcaggcatgagaacagaatggtgcttgccagcaccacggctaaggccatggagcagatggctggatcgagtgaacaggcagcggaggcaatggaggttgctagtcaggctagacagatggtgcaggcaatgaggacaattgggactcatcctagctccagtgccggtctgaaagatgatcttcttgaaaatttgcaggcctaccagaaacggatgggagtgcaaatgcaacgattcaag--tgatcctctcgttattgccgcaagtatcattgggatcttgcacttgatattgtggattcttgatcgtcttttcttcaaa---------tgcatttatcgtcgccttaaatac------ggtttgaaaagagggccttctacggaaggagtgcctgagtctatgagggaagaatatcggcaggaacagcagagtgctgtggatgttgacgatggtcattttgtcaacatagagctggagtaa
>H7N7_Human_AY340089_A/Netherlands/219/2003|2003.500
atgagtcttctaaccgaggtcgaaacgtacgttctctctatcgtcccgtcaggccccctcaaagccgagatcgcgcagagacttgaagatgtctttgcagggaagaacacagatctcgaggctctcatggaatggctaaagacaagaccaatcctgtcacctctgactaaggggattttgggttttgtgttcacgctcaccgtgcccagtgagcgaggactgcagcgtagacgctttgtccaaaatgcactaaatggaaatggagacccaaacaacatggatagggcagtcaaactatacaggaagctgaaaagagagataacattccatggagctaaggaggttgcacttagctactcaaccggtgcccttgccagttgcatgggtctcatatacaacagaatgggaacagtaaccacagaagtggcttttgggctagtgtgtgccacttgtgagcagattgctgactcacagcaccggtctcacaggcagatggtaactactaccaacccactaatcaggcatgagaacagaatggtgcttgccagcaccacggctaaggccatggagcagatggctggatcgagtgaacaggcagcggaggcaatggaggttgctagtcaggctagacagatggtgcaggcaatgaggacaattgggactcatcctagctccagtgccggtctgaaagatgatcttcttgaaaatttgcaggcctaccagaaacggatgggagtgcaaatgcaacgattcaag--tgatcctctcgttattgccgcaagtatcattgggatcttgcacttgatattgtggattcttgatcgtcttttcttcaaa---------tgcatttatcgtcgccttaaatac------ggtttgaaaagagggccttctacggaaggagtgcctgagtctatgagggaagaatatcggcaggaacagcagagtgctgtggatgttgacgatggtcattttgtcaacatagagctggagtaa
>H7N7_Avian_AY340091_A/chicken/Netherlands/1/03|2003.500
atgagtcttctaaccgaggtcgaaacgtacgttctctctatcgtcccgtcaggccccctcaaagccgagatcgcgcagagacttgaagatgtctttgcagggaagaacacagatctcgaggctctcatggaatggctaaagacaagaccaatcctgtcacctctgactaaggggattttgggttttgtgttcacgctcaccgtgcccagtgagcgaggactgcagcgtagacgctttgtccaaaatgcactaaatggaaatggagacccaaacaacatggatagggcagtcaaactatacaggaagctgaaaagagagataacattccatggagctaaggaggttgcacttagctactcaaccggtgcccttgccagttgcatgggtctcatatacaacagaatgggaacagtaaccacagaagtggcttttgggctagtgtgtgccacttgtgagcagattgctgactcacagcaccggtctcacaggcagatggtaactactaccaacccactaatcaggcatgagaacagaatggtgcttgccagcaccacggctaaggccatggagcagatggctggatcgagtgaacaggcagcggaggcaatggaggttgctagtcaggctagacagatggtgcaggcaatgaggacaattgggactcatcctagctccagtgccggtctgaaagatgatcttcttgaaaatttgcaggcctaccagaaacggatgggagtgcaaatgcaacgattcaag--tgatcctctcgttattgccgcaagtatcattgggatcttgcacttgatattgtggattcttgatcgtcttttcttcaaa---------tgcatttatcgtcgccttaaatac------ggtttgaaaagagggccttctacggaaggagtgcctgagtctatgagggaagaatatcggcaggaacagcagagtgctgtggatgttgacgatggtcattttgtcaacatagagctggagtaa
>H7N7_Avian_AJ619676_A/chicken/Germany/R28/03|2003.500
atgagtcttctaaccgaggtcgaaacgtacgttctctctatcgtcccgtcaggccccctcaaagccgagatcgcgcagagacttgaagatgtctttgcagggaagaacacagatctcgaggctctcatggaatggctaaagacaagaccaatcctgtcacctctgactaaggggattttgggttttgtgttcacgctcaccgtgcccagtgagcgaggactgcagcgtagacgctttgtccaaaatgcactaaatggaaatggagacccaaacaacatggatagggcagtcaaactatacaggaagctgaaaagagagataacattccatggagctaaggaggttgcacttagctactcaaccggtgcccttgccagttgcatgggtctcatatacaacagaatgggaacagtaaccacagaagtggcttttgggctagtgtgtgccacttgtgagcagattgctgactcacagcaccggtctcacaggcagatggtaactactaccaacccactaatcaggcatgagaacagaatggtgcttgccagcaccacggctaaggccatggagcagatggctggatcgagtgaacaggcagcggaggcaatggaggttgctagtcaggctagacagatggtgcaggcaatgaggacaattgggactcatcctagctccagtgccggtctgaaagatgatcttcttgaaaatttgcaggcctaccagaaacggatgggagtgcaaatgcaacgattcaag--tgatcctctcgttattgccgcaagtatcattgggatcttgcacttgatattgtggattcttgatcgtcttttcttcaaa---------tgcatttatcgtcgccttaaatac------ggtttgaaaagagggccttctacggaaggagtgcctgagtctatgagggaagaatatcggcaggaacagcagagtgctgtggatgttgacgatggtcatttagtcaacatagagctggagtaa
>H7N3_Avian_CY024739_A/turkey/Italy/8000/2002|2002.500
atgagtcttctaaccgaggtcgaaacgtacgttctctctatcgtcccgtcaggccccctcaaagccgagatcgcgcagagacttgaagatgtctttgcagggaaaaacaccgatctcgaggctctcatggaatggctaaagacaagaccaatcctgtcacctctgactaaagggattttagggtttgtgttcacgctcaccgtgcccagtgagcgaggactgcagcgtagacgctttgtccaaaatgccctaaatgggaatggagacccaaacaacatggacagggcagtcaaactgtacaggaagttgaaaagagagataacattccatggggctaaagaagttgcactcagctactcaaccggtgcacttaccagttgtatgggtctcatatacaacagaatgggaacggtaaccacagaagtggcttttggcctggtgtgtgccacttgtgagcagattgctgattcacaacatcggtcccacaggcagatggtaactaccaccaacccactaatcaggcatgaaaacaggatggtgctggccagcactacggctaaagctatggagcaaatggctgggtcgagtgagcaggcagcggaagccatggaggttgctagtcaggctaggcagatggtgcaggcgatgaggacaattggaactcatcctagctccagtgcccgtctgaaagatgatcttcttgaaaatttgcaggcctaccagaaacggatgggagtgcagatgcagcgatttaag--tgatcctctcgttattgccgcaagtatcatcgggatcttgcacttgatattgtggattcttgatcgtcttttcttcaaa---------tgtatttatcgtcgccttaaatac------ggtttgaaaagagggccttctacggaaggagtgcctgagtctatgagggaagagtatcggcaggaacagcagagtgctgtggatgttgacgatggtcattttgtcaacatagagctggagtaa
>H7N3_Avian_CY028661_A/turkey/Italy/9742/2002|2002.500
atgagtcttctaaccgaggtcgaaacgtacgttctctctatcgtcccgtcaggccccctcaaagccgagatcgcgcagagacttgaagatgtctttgcagggaaaaacaccgatctcgaggctctcatggaatggctaaagacaagaccaatcctgtcacctctgactaaagggattttagggtttgtgttcacgctcaccgtgcccagtgagcgaggactgcagcgtagacgctttgtccaaaatgccctaaatgggaatggagacccaaacaacatggacagggcagtcaaactgtacaggaagttgaaaagagagataacattccatggggctaaagaagttgcactcagctactcaaccggtgcacttaccagttgtatgggtctcatatacaacagaatgggaacggtaaccacagaagtggcttttggcctggtgtgtgccacttgtgagcagattgctgattcacaacatcggtcccacaggcagatggtaactaccaccaacccactaatcaggcatgaaaacaggatggtgctggccagcactacggctaaagctatggagcaaatggctgggtcgagtgagcaggcagcggaagccatggaggttgctaatcaggctaggcagatggtgcaggcgatgaggacaattggaactcatcctagctccagtgccggtctgaaagatgatcttcttgaaaatttgcaggcctaccagaaacggatgggagtgcagatgcagcgatttaag--tgatcctctcgttattgccgcaagtatcatcgggatcttgcacttgatattgtggattcttgatcgtcttttcttcaaa---------tgtatttatcgtcgccttaaatac------ggtttgaaaagagggccttctacggaaggagtgcctgagtctatgagggaagagtatcggcaggaacagcagagtgctgtggatgttgacgatggtcattttgtcaacatagagctggagtaa
>H7N3_Avian_CY095523_A/chicken/Italy/4616/2003|2003.500
atgagtcttctaaccgaggtcgaaacgtacgttctctctatcgtcccgtcaggccccctcaaagccgagatcgcgcagagacttgaagatgtctttgcagggaaaaacaccgatctcgaggctctcatggaatggctaaagacaagaccaatcctgtcacctctgactaaagggattttagggtttgtgttcacgctcaccgtgcccagtgagcgaggactgcagcgtagacgctttgtccaaaatgccctaaatgggaatggagacccaaacaacatggacagggcagtcaaactgtacaggaagttgaaaagagagataacattccatggggctaaagaagttgcactcagctactcaaccggtgcacttaccagttgtatgggtctcatatacaacagaatgggaacggtaaccacagaagtggcttttggcctggtgtgtgccacttgtgagcagattgctgattcacaacatcggtcccacaggcagatggtaactaccaccaacccactaatcaggcatgaaaacaggatggtgctggccagcactacggctaaagctatggagcaaatggctgggtcgagtgagcaggcagcggaagccatggaggttgctaatcaggctaggcagatggtgcaggcgatgaggacaattggaactcatcctagctccagtaccggtctgaaagacgatcttcttgaaaatttgcaggcctaccagaaacggatgggagtgcagatgcagcgatttaag--tgatcctctcgttattgccgcaagtatcatcgggatcttgcacttgatattgtggattcttgatcgtcttttcttcaaa---------tgtatttatcgtcgccttaaatac------ggtttgaaaagagggccttctacggaaggagtgcctgagtctatgagggaagagtatcggcaggaacagcagagtgctgtggatgttgacgatggtcattttgtcaacatagagctggagtaa
>H7N3_Avian_CY021502_A/turkey/Italy/3337/2004|2004.500
atgagtcttctaaccgaggtcgaaacgtacgttctctctatcgtcccgtcaggccccctcaaagccgagatcgcgcagagacttgaagatgtctttgcagggaaaaacactgatctcgaggctctcatggaatggctaaagacaagaccaatcctgtcacctctgactaaagggattttagggtttgtgttcacgctcaccgtgcccagtgagcgaggactgcagcgtagacgctttgtccaaaatgcccttaatgggaatggagacccaaacaacatggacagggcagtcaaactgtacaggaagttgaaaagagagataacattccatggggctaaagaagttgcactcagctactcaaccggtgcacttaccagttgtatgggtctcatatacaacagaatgggaacggtaaccacagaagtggcttttggcctggtgtgtgccacttgtgagcagattgctgattcacaacatcggtcccacaggcagatggtaactaccaccaacccactaatcaggcatgaaaacaggatggtgctggccagcactacggctaaagctatggagcaaatggctgggtcgagtgagcaggcagcggaggccatggaggttgctaatcaggctaggcagatggtgcaggcgatgaggacaattggaactcatcctagctccagtgccggtctgaaagatgatcttcttgaaaatttgcaggcctaccagaaacggatgggagtgcagatgcagcgatttaag--taatcctctcgttattgccgcaagtatcatcgggatcttgcacttgatattgtggattcttaatcgtcttttcttcaaa---------tgtatttatcgtcgccttaaatac------ggtttgaaaagagggccttctacggaaggagtgcctgagtctatgagggaagagtatcggcaggaacagcagagtgctgtggatgttgacgatggtcattttgtcaacatagagctggagtaa
>H7N3_Avian_CY020614_A/quail/Italy/3347/2004|2004.500
atgagtcttctaaccgaggtcgaaacgtacgttctctctatcgtcccgtcaggccccctcaaagccgagatcgcgcagagacttgaagatgtctttgcagggaaaaacactgatctcgaggctctcatggaatggctaaagacaagaccaatcctgtcacctctgactaaagggattttagggtttgtgttcacgctcaccgtgcccagtgagcgaggactgcagcgtagacgctttgtccaaaatgcccttaatgggaatggagacccaaacaacatggacagggcagtcaaactgtacaggaagttgaaaagagagataacattccatggggctaaagaagttgcactcagctactcaaccggtgcacttaccagttgtatgggtctcatatacaacagaatgggaacggtaaccacagaagtggcttttggcctggtgtgtgccacttgtgagcagattgctgattcacaacatcggtcccacaggcagatggtaactaccaccaacccactaatcaggcatgaaaacaggatggtgctggccagcactacggctaaagctatggagcaaatggctgggtcgagtgagcaggcagcggaggccatggaggttgctaatcaggctaggcagatggtgcaggcgatgaggacaattggaactcatcctagctccagtgccggtctgaaagatgatcttcttgaaaatttgcaggcctaccagaaacggatgggagtgcagatgcagcgatttaag--taatcctctcgttattgccgcaagtatcatcgggatcttgcacttgatattgtggattcttaatcgtcttttcttcaaa---------tgtatttatcgtcgccttaaatac------ggtttgaaaagagggccttctacggaaggagtgcctgagtctatgagggaagagtatcggcaggaacagcagagtgctgtggatgttgacgatggtcattttgtcaacatagagctggagtaa
>H7N3_Avian_CY022614_A/turkey/Italy/2043/2003|2003.500
atgagtcttctaaccgaggtcgaaacgtacgttctctctatcgtcccgtcaggccccctcaaagccgagatcgcgcagagacttgaagatgtctttgcagggaaaaacaccgatctcgaggctctcatggaatggctaaagacaagaccaatcctgtcacctctgactaaagggattttagggtttgtgttcacgctcaccgtgcccagtgagcgaggactgcagcgtagacgctttgtccaaaatgccctaaatgggaatggagacccaaacaacatggacagggcagtcaaactgtacaggaagttgaaaagagagataacattccatggggctaaagaagttgcactcagctactcaaccggtgcacttaccagttgtatgggtctcatatacaacagaatgggaacggtacccacagaagtggcttttggcctggtgtgtgccacttgtgagcagattgctgattcacaacatcggtcccacaggcagatgataactaccaccaacccactaatcaggcatgaaaacaggatggtgctggccagcactacggctaaggctatggagcagatggctgggtcgagtgagcaggcagcggaagccatggaggttgctagtcaggctaggcagatggtgcaggcgatgaggacaattggaactcatcctagctccagtgccggtctgaaagatgatcttcttgaaaatttgcaggcctatcagaaacggatgggagtgcagatgcagcgattcaag--tgatcctctcgttattgccgcaagtatcattgggatcttgcacttgatattgtggattcttgatcgtcttttcttcaaa---------tgtatttatcgtcgccttaaatac------ggtttgaaaagagggccttctacggaaggagtgcctgagtctatgagggaagagtatcggcaggaacagcagagtgctgtggatgttgacgatggtcattttgtcaacatagagctgaagtaa
>H6N9_Avian_CY109685_A/duck/Hunan/1590/2007|2007.534
atgagtcttctaaccgaggtcgaaacgtacgttctctctatcgtcccatcaggccccctcaaagccgagatcgcgcagagacttgaagatgtttttgcggggaagaacactgatctcgaggctctcatggaatggctaaagacaagaccaatcctgtcacctctgactaaggggattttaggatttgtgttcacgctcaccgtgcccagtgagcgaggactgcagcgtagacgctttgtccagaatgctctgaatggaaatggagatccaaataacatggatagggcagttaaactatacaggaagctaaaaagagagataacattccatggggctaaggaagttgcactcagttactcaaccggtgcacttgccagctgtatgggtctcatatacaacaggatgggaacggtaaccacagaagtggcttttggcctagtgtgtgccacttgtgagcagattgctgattcacagcataggtctcacagacagatggtgactaccaccaacccactaatcaggcatgagaacagaatggtgctggccagcactacagctaaggctatggagcagatggctggatcgagtgagcaggcagcggaagccatggaggttgctagtcaggctaggcagatggtgcaagcaatgaggacaattggaactcatcctagctccagtgccggtctgaaagatgatcttcttgaaaatttgcaggcctaccagaaacggatgggagtgcaaatgcagcgattcaag--tgatcctctcattgttgcagcaagtatcattgggatcttgcacttgatattgtggattcttgatcgtcttttcttcaaa---------tgcatttatcgtcgccttaaatac------ggtttgaaaagagggccttctacggaaggagtacctgagtctatgagggaagaatatcggcaggaacagcagagtgctgtggatgttgacgatggtcattttgtcaacatagagctggagtaa
>H7N2_Avian_CY031029_A/duck/Italy/4609/2003|2003.500
atgagtcttctaaccgaggtcgaaacgtacgttctctctatcgtcccgtcaggccccctcaaagccgagatcgcgcagagacttgaagatgtctttgcagggaagaacaccgatctcgaggctctcatggaatggctaaagacaagaccaatcctgtcacctctgactaaggggattttggggttcgtgttcacgctcaccgtgcccagtgagcgaggactgcagcgtagacgctttgtccaaaacgctctaaatgggaatggagacccaaacaacatggacagggcagtcaaactatacaggaagctgaaaagagagataacattccatggggctaaagaagttgcactcagctactcaaccggtgcacttgccagttgtatgggtctcatatacaacagaatgggaacggtgaccacagaagtggcttttggcctagtgtgtgccacttgtgagcagattgctgattcacaacatcggtcccacaggcagatggtaactaccaccaatccactaatcaggcatgaaaacaggatggtgctggccagcactacggctaaggctatggagcagatggctgggtcaagtgagcaggcagcggaagccatggaggttgctagtcaggctaggcagatggtgcaggcgatgaggacaattggaactcatcctagctccagtgctggtctgaaagatgatcttcttgaaaatttgcaggcctaccagaaacggatgggagtgcaaatgcagcgattcaag--tgatcctctcgttattgccgcaagtatcattgggatcttgcacttgatattgtggattcttgatcgtcttttcttcaaa---------tgtatttatcgtcgccttaaatac------ggtttgaaaagagggccttctacggaaggagtgcctgagtctatgagggaagagtatcggcaggaacagcagagtgctgtggatgttgacgatggtcattttgtcaacatagagctggagtaa
>H7N2_Avian_CY021510_A/quail/Italy/4610/2003|2003.500
atgagtcttctaaccgaggtcgaaacgtacgttctctctatcgtcccgtcaggccccctcaaagccgagatcgcgcagagacttgaagatgtctttgcagggaagaacaccgatctcgaggctctcatggaatggctaaagacaagaccaatcctgtcacctctgactaaggggattttggggttcgtgttcacgctcaccgtgcccagtgagcgaggactgcagcgtagacgctttgtccaaaacgctctaaatgggaatggagacccaaacaacatggacagggcagtcaaactatacaggaagctgaaaagagagataacattccatggggctaaagaagttgcactcagctactcaaccggtgcacttgccagttgtatgggtctcatatacaacagaatgggaacggtgaccacagaagtggcttttggcctagtgtgtgccacttgtgagcagattgctgattcacaacatcggtcccacaggcagatggtaactaccaccaatccactaatcaggcatgaaaacaggatggtgctggccagcactacggctaaggctatggagcagatggctgggtcaagtgagcaggcagcggaagccatggaggttgctagtcaggctaggcagatggtgcaggcgatgaggacaattggaactcatcctagctccagtgctggtctgaaagatgatcttcttgaaaatttgcaggcctaccagaaacggatgggagtgcaaatgcagcgattcaag--tgatcctctcgttattgccgcaagtatcattgggatcttgcacttgatattgtggattcttgatcgtcttttcttcaaa---------tgtatttatcgtcgccttaaatac------ggtttgaaaagagggccttctacggaaggagtgcctgagtctatgagggaagagtatcggcaggaacagcagagtgctgtggatgttgacgatggtcattttgtcaacatagagctagagtaa
>H5N2_Avian_CY005777_A/duck/Potsdam/1402-6/1986|1986.500
atgagtcttctaaccgaggtcgaaacgtacgttctctctatcgtcccgtcaggccccctcaaagccgagatcgcgcagagacttgaagatgtctttgcagggaaaaacacagatctcgaggctctcatggaatggctaaagacaagaccaatcctgtcacctctgactaaggggattttagggtttgtgttcacgctcaccgtgcccagtgagcgaggactgcagcgtagacgctttgttcaaaatgccctaaatgggaatggagacccaaacaacatggacagggcagtcaaactttacaggaaactgaaaagggagataacattccatggagctaaggaggttgcactcagctactcaaccggtgcacttgccagctgcatgggtctcatatacaacaggatgggaacagtaaccacagaagtggcttttggcctagtgtgtgccacttgtgagcagattgctgattcacagcaccggtcccacagacagatggtgactaccaccaacccactaatcaggcatgaaaacagaatggtgctggccagcactacggctaaggctatggagcagatggctgggtcgagcgagcaagcggcggaagccatggaggttgctagtcaggctaggcagatggtgcaggcaatgaggacaattgggactcatcctagctccagtgccggtctgaaagatgatcttcttgaaaatttgcaggcctaccagaaacggatgggagtgcaaatgcagcgattcaag--tgatcctctcgttattgccgcaagtatcattgggatcttgcacttgatattgtggattcttgatcgtcttttcttcaaa---------tgtatttatcgtcgccttaaatac------ggtttgaaaagagggccttctacggaaggagtgcctgagtctatgagggaagaatatcggcaggaacagcagagtgctgtggatgttgacgatggtcattttgtcaacatagagctggagtaa
>H5N2_Avian_JQ041411_A/duck/Hebei/0908/2009|2009.619
atgagtcttctaaccgaggtcgaaacgtacgttctctctatcgtcccgtcaggccccctcaaagccgagatagcgcagagacttgaagatgtatttgcagggaagaacaccgatctcgaggctctcatggaatggctaaagacaagaccaatcctgtcacctctgactaaggggattttaggttttgtgttcacgctcaccgtgcccagtgagcgaggactgcagcgtagacgctttgtccaaaatgccctaaatgggaatggagacccaaacaacatggacagagcagtcaagctgtacaggaagctgaaaagagagataacattccatggggctaaagaagttgcactcagctactcaaccggtgcacttgccagttgtatgggtctcatatacaacaggatgggaacggtgaccacagaagtggcttttggcctagtgtgtgccacctgtgagcagattgctgattcacagcatcggtcccacaggcagatggtaactaccaccaatccactaatcaggcatgaaaacaggatggtgctagccagcactacagctaaggctatggagcagatggctgggtcgagtgagcaggcagcggaagccatggaggttgctagtcaggctaggcagatggtgcaggcgatgaggacaattggaactcatcctagctccagtgccggtctgaaagatgatctccttgaaaatttgcaggcctaccagaaacggatgggagtgcaaatgcagcgattcaag--tgatcctctcgttattgccgcaagtatcattgggatcttgcacttgatattgtggattcttgatcgtcttttcttcaaa---------tgtatttatcgtcgccttaaatac------ggtttgaaaagagggccttctacggaaggagtgcctgagtctatgagggaagagtatcggcaggaacagcagagtgctgtggatgttgacgatggtcattttgtcaacatagagctggagtaa
>H7N1_Avian_AB473546_A/duck/Mongolia/867/2002|2002.500
atgagtcttctaaccgaggtcgaaacgtacgttctctctatcgtcccgtcaggccccctcaaagccgagatcgcgcagagacttgaagatgtctttgcagggaagaacacagatctcgaggctctcatggaatggctaaagacaagaccaatcctgtcacctctgactaaagggattttggggtttgtgttcacgctcaccgtgcccagtgagcgaggactgcagcgtagacgctttgtccaaaatgcactaaatggaaatggggacccaaacaacatggacagggcagtcaaactatacagaaagctgaaaagagagataacattccatggagctaaggaggttgcacttagctactcaaccggtgcacttgccagttgtatgggtctcatatacaacagaatgggaacagtaaccacagaagtggcttttggcctagtgtgtgccacttgtgagcagattgctgactcacagcaccggtctcacagacagatggtgaccactaccaacccactaatcaggcatgagaacagaatggtgctggccagtaccacggctaaggccatggagcagatggctggatcgagtgaacaggcagcggaggccatggaggttgctagtcaggctaggcagatggtgcaggcaatgaggacaattgggactcatcctagctccagtgccggtctgaaagatgatcttcttgaaaatttgcaggcataccagaaacggatgggagtgcaaatgcagcgattcaag--tgatcctctcgttattgccgcaagtatcattgggatcttgcacttgatattgtggattcttgatcgtcttttcttcaaa---------tgtatttatcgtcgccttaaatac------ggtttgaaaagagggccttctacggaaggagtgcctgagtctatgagggaagaatatcggcaggaacagcagagtgctgtggatgttgacgatggtcattttgtcaacatagagctggagtaa
>H9N2_Avian_JX465629_A/chicken/Iran/ZMT-101/1998|1998.452
atgagtcttctaaccgaggtcgaaacgtacgttctctctatcatcccatcaggccccctcaaagccgagatcgcgcagagacttgaggatgtttttgcagggaagaacacagatcttgaggctctcatggaatggctaaagacaagaccaatcctgtcacctctgactaaggggattttagggtttgtgttcacgctcaccgtgcccagtgagcgaggactgcagcgtagacgatttgtccaaaatgccctaaatgggaatggagacccaaacaacatggacagggcagttaaactatacaagaagctgaagagggaaatgacattccatggagcaaaggaagttgcactcagttactcaactggtgcgcttgccagttgcatgggtctcatatacaaccggatgggaacagtgaccacagaagtggctcttggcctagtatgtgccacttgtgagcagattgctgatgcccaacatcggtcccacaggcagatggcgactaccaccaacccactaatcaggcatgagaacagaatggtactggccagcactacggctaaggccatggagcaggtggctggatcaagtgagcaggcagcagaagccatggaagtcgcaagtcaggctaggcacatggtgcaggcaatgaggacaattgggactcaccctagctccagtgcaggtctaaaagatgatcttattgaaaatttgcaggcttaccagaaacggatggggttgcagatgcagcgattcaag--tgatcctctcgttgttgcagcaagtatcattgggatattgcacttgatattgtggattcttgatcgtctttttttcaaa---------tgcatttatcgtcgctttaaatac------ggtttgaaaagagggccttctacggaaggagtacctgagtctatgagggaagagtatcggcaggaacagcagaatgctgtggatgttgacgatggtcattttgtcaacatagagctggagtaa
>H7N7_Human_KF918340_A/Italy/3/2013|2013.682
atgagtcttctaaccgaggtcgaaacgtacgttctctctatcgtcccgtcaggccccctcaaagccgagatcgcgcagagacttgaagatgtctttgcagggaagaacaccgatctcgaggctctcatggaatggctaaagacaagaccaatcctgtcacctctgactaaggggattttagggtttgtgttcacgctcaccgtgcccagtgagcgaggactgcagcgtagacgctttgtccaaaatgccctaaatgggaatggagacccaaacaacatggacagggcagtcaaactgtacaggaaattgaaaagagagataacattccatggggctaaagaggttgcactcagttactcaactggtgcacttgccagttgtatgggtctcatatacaacaggatgggaacggtgaccacagaagtggctttcggcctagtgtgtgccacctgtgagcagattgctgattcacagcatcggtcccacagacagatggtaactaccaccaacccactaatcaggcatgaaaacagaatggtgctggccagcactacggctaaggctatggagcagatggctgggtcaagtgagcaggcagcagaagccatggaggttgctagtcaggctaggcagatggtgcaggcgatgaggacaattggaactcaccctagctccagtgccggtctgaaagatgatcttcttgaaaatttgcaggcctaccagaaacggatgggagtgcaaatgcagcgattcaag--tgatcctctcgttattgccgcaagtatcattgggatcttgcacttgatattgtggattcttaatcgtcttttcttcaaa---------tgcatttatcgtcgccttaaatac------ggtttgaaaagagggccttctacggaaggggtacctgagtctatgagggaagagtatcggcaggaacagcagagtgctgtggatgttgacgatggtcattttgtcaacatagagctggagtaa
>H5N1_Avian_KM213389_A/ruddy_turnstone/Iceland/2899/2013|2013.389
atgagtcttctaaccgaggtcgaaacgtacgttctctctatcgtcccgtcaggccccctcaaagccgagatcgcgcagagacttgaagatgtctttgcaggaaagaacaccgatctcgaggctctcatggaatggctaaagacaagaccaatcctgtcacctctgactaaggggattttagggtttgtgttcacgctcaccgtgcccagtgagcgaggactgcagcgtagacgctttgtccaaaatgccctaaatgggaatggagacccaaacaacatggacagggcagtcaaactgtacaggaagttgaaaagagagataacgttccatggggctaaagaagttgcactcagctactcaaccggtgcacttgccagctgcatgggtctcatatacaatagaatgggaaccgtgaccacagaagtggcttttggactagtgtgtgccacctgtgagcaaattgctgattcacagcatcggtctcacagacagatggtaactaccaccaacccactaatcaggcatgaaaacaggatggtgctggctagcactacggctaaggctatggagcagatggctgggtcgagtgagcaagcggcggaagccatggaggttgctagtcaggctaggcagatggtgcaggcgatgaggacaattggaactcaccctagctccagtgccggtctgaaagatgatcttcttgaaaatttgcaggcctaccagaaacggatgggagtgcaaatgcagcgattcaag--tgatcctctcattattgccgcaagtatcattgggatcttgcacttgatattgtggatccttgatcgtcttttcttcaaa---------tgtatttatcgtcgccttaaatac------ggtttgaaaagagggccttctacggaaggagtgcctgagtctatgagggaagagtatcggcaggaacagcagagtgctgtggatgttgacgatggtcgttttgtcaacatagagctggagtaa
>H9N2_Avian_KX470445_A/turkey/Poland/08/2014|2014.290
atgagtcttctaaccgaggtcgaaacgtacgttctctctatcgtcccgtcaggccccctcaaagccgagatcgcgcagagacttgaagatgtctttgcaggaaagaacaccgatctcgaggctctcatggaatggctaaagacaagaccaatcctgtcacctctgactaaggggattttagggtttgtgttcacgctcaccgtgcccagtgagcgaggactgcagcgtagacgctttgtccaaaatgccctaaacgggaatggagacccaaacaacatggacagggcagtcaaactgtacaggaagttgaaaagagagataacgttccatggggctaaagaagttgcactcagctactcaaccggtgcacttgccagctgcatgggtctcatatacaatagaatgggaaccgtgaccacggaagtggcttttggactagtgtgtgccacctgtgagcaaattgctgattcacagcatcggtctcacaggcagatggtaactaccaccaacccactaatcaggcatgaaaataggatggtgctggccagcactacggctaaggctatggagcagatggctgggtcgagtgagcaagcggcggaagccatggaggttgctagtcaagctaggcagatggtgcaggcgatgaggacaattggaactcaccctagctccagtgccggtctgaaagatgatcttcttgaaaatttgcaggcctaccagagacggatgggagtgcaaatgcagcgattcaag--tgatcctctcgttgttgccgcaagtatcattggaatcttgcacttgatattgtggatccttgatcgtcttttcttcaaa---------tgtatttatcgtcgccttaaatac------ggtttgaaaagagggccttctacggaaggagtgcctgagtctatgagggaagagtatcgacaggaacagcagagtgctgtagatgttgacgatggtcattttgtcaacatagagctggagtaa
>H9N2_Avian_KX470453_A/turkey/Poland/09/2014|2014.293
atgagtcttctaaccgaggtcgaaacgtacgttctctctatcgtcccgtcaggccccctcaaagccgagatcgcgcagagacttgaagatgtctttgcaggaaagaacaccgatctcgaggctctcatggaatggctaaagacaagaccaatcctgtcacctctgactaaggggattttagggtttgtgttcacgctcaccgtgcccagtgagcgaggactgcagcgtagacgctttgtccaaaatgccctaaacgggaatggagacccaaacaacatggacagggcagtcaaactgtacaggaagttgaaaagagagataacgttccatggggctaaagaagttgcactcagctactcaaccggtgcacttgccagctgcatgggtctcatatacaatagaatgggaaccgtgaccacggaagtggcttttggactagtgtgtgccacctgtgagcaaattgctgattcacagcatcggtctcacaggcagatggtaactaccaccaacccactaatcaggcatgaaaataggatggtgctggccagcactacggctaaggctatggagcagatggctgggtcgagtgagcaagcggcggaagccatggaggttgctagtcaagctaggcagatggtgcaggcgatgaggacaattggaactcaccctagctccagtgccggtctgaaagatgatcttcttgaaaatttgcaggcctaccagagacggatgggagtgcaaatgcagcgattcaag--tgatcctctcgttgttgccgcaagtatcattggaatcttgcacttgatattgtggatccttgatcgtcttttcttcaaa---------tgtatttatcgtcgccttaaatac------ggtttgaaaagagggccttctacggaaggagtgcctgagtctatgagggaagagtatcgacaggaacagcagagtgctgtagatgttgacgatggtcattttgtcaacatagagctggagtaa
>H9N2_Avian_KX470437_A/turkey/Poland/14/2013|2013.310
atgagtcttctaaccgaggtcgaaacgtacgttctctctatcgtcccgtcaggccccctcaaagccgagatcgcgcagagacttgaagatgtctttgcaggaaagaacaccgatctcgaggctctcatggaatggctaaagacaagaccaatcctgtcacctctgactaaggggattttagggtttgtgttcacgctcaccgtgcccagtgagcgaggactgcagcgtagacgctttgtccaaaatgccctaaatgggaatggagacccaaacaacatggacagggcagtcaaactgtacaggaagttgaaaagagagataacgttccatggggctaaagaagttgcactcagctactcaaccggtgcacttgccagctgcatgggtctcatatacaatagaatgggaaccgtgaccacggaagtggcttttggactagtgtgtgccacctgtgagcaaattgctgattcacagcatcggtctcacaggcagatggtaactaccaccaacccactaatcaggcatgaaaacaggatggtgctggccagcaccacggctaaggctatggagcagatggctgggtcgagtgagcaagcggcggaagccatggaggttgctagtcaggctaggcagatggtgcaggcgatgaggacaattggaactcaccctagctccagtgccggtctgaaagatgatcttcttgaaaatttgcaggcctaccagaaacggatgggagtgcaaatgcagcgattcaag--tgatcctctcgttattgccgcaagtatcattgggatcttgcacttgatattgtggatccttgatcgtcttttcttcaaa---------tgtatttatcgtcgccttaaatac------ggtttgaaaagagggccttctacggaaggagtgcctgagtctatgagggaagagtatcggcaggaacagcagagtgctgtggatgttgacgatggtcattttgtcaacatagagctggagtaa
>H5N1_Avian_KU310450_A/chicken/France/150169a/2015|2015.882
atgagtcttctaaccgaggtcgaaacgtacgttctctctatcgtcccgtcgggccccctcaaagccgagatcgcgcagagacttgaagatgtctttgcagggaagaacactgatcttgaggctctcatggaatggctaaagacaagaccaatcctgtcacctctgactaaggggattttaggatttgtgttcacgctcaccgtgcccagtgagcgaggactgcagcgtagacgctttgttcaaaatgccctaaatgggaatggagacccaaacaatatggacagggcagtcaaactgtacaggaaattgaaaagggagataacattccatggggctaaagaagttgcactcagttactcaaccggtgcacttgccagttgcatgggtctcatatacaacaggatggggacagtgaccacagaagtggctttcggcctagtgtgtgccacctgtgagcagattgctgattcacagcatcggtcccacagacagatggtgactactaccaacccactaatcaggcatgagaacagaatggtgctggccagcactacggctaaagctatggagcagatggctgggtcgagtgagcaggcagcggaagccatggaggttgctagtcaggctaggcagatggtgcaggcaatgaggacaattggaactcaccctagctccagtgccggtctgaaagatgatcttcttgaaaatttgcaggcctaccagaaacggatgggagtgcaaatgcagcgattcaag--tgatcctctcgttattgccgcaagcatcattgggatcttgcacttgatattgtggattcttgatcgtcttttcttcaaa---------tgcatttatcgtcgccttaaatac------ggtttgaaaagagggccttctacggaaggggtgcctgagtctatgagggaagagtatcggcaggaacagcagagtgctgtggatgttgacgatggtcattttgtcaacatagagctggagtaa
>H5N2_Avian_KX014905_A/chicken/France/160013g/2016|2016.000
atgagtcttctaaccgaggtcgaaacgtacgttctctctattgtcccgtcaggccccctcaaagccgagatcgcgcagagacttgaagatgtctttgcagggaagaacacagatctcgaggctctcatggaatggctaaagacaagaccaatcttgtcacctctgactaaggggattttaggatttgtgttcacgctcaccgtgcccagtgagcgaggactgcagcgtagacgctttgtccaaaatgccctaaatgggaatggagacccaaacaacatggacagggcagtcaaactttacaagaagttgaaaagagagataacgttccatggggcaaaagaagttgcactcagctactcaaccggtgcacttgccagttgtatgggtctcatatacaacaggatgggaacggtgaccacagaagtggcttttggcctagtgtgtgccacctgtgagcagatcgctgattcacagcatcggtcccacaggcagatggtaactaccaccaacccactaatcaggcatgaaaacagaatggtactagccagcactacggctaaggccatggagcagatggctgggtcaagtgagcaagcagcggaagccatggaggttgctagtcaggctaggcagatggtgcaggcgatgaggacaattggaactcaccctagctccagtgccggtctgaaagatgatcttcttgaaaatttgcaggcctaccagaaacgtatgggagtgcaaatgcagcgattcaag--tgatcctctcgttattgccgcaagtatcattgggatcttgcacttgatattgtggattcttgatcgtcttttcttcaaa---------tgtatttatcgtcgccttaaatac------ggtttgaaaagagggccttctacggaaggagtgcctgagtctatgagggaagagtatcggcaggaacagcagagtgctgtggatgttgacgatggtcattttgtcaacatagagctggagtaa
>H5N9_Avian_KU320890_A/guinea_fowl/France/150207n/2015|2015.921
atgagtcttctaaccgaggtcgaaacgtacgttctctctattgttccgtcaggccccctcaaagccgagatcgcgcagagacttgaagatgtctttgcagggaagaacaccgatctcgaggctctcatggaatggctaaagacaagaccaatcctgtcacctctgactaaggggattttagggtttgtgttcacgctcaccgtgcccagtgagcgaggactgcagcgtagacgctttgtccaaaatgccctaaatgggaacggagatccaaacaacatggatagggcagtcaaactgtacaggaagttgaaaagagagataacattccatggggctaaagaagttgcactcagctactcaaccggtgcacttgccagttgtatgggcctcatatacaataggatgggaacggtgaccacagaagtggcttttggcctagtatgtgccacctgtgagcagattgctgattcacagcatcggtcccacaggcagatggtaactaccaccaatccactaatcagacatgaaaacagaatggtgctggccagcactacggctaaggctatggagcagatggctgggtcaagtgagcaggcagcagaagccatggaagttgctagccaggctaggcagatggtgcaggcgatgaggacaattgggactcaccctagctccagtgccggtctgaaagatgatctccttgaaaatttgcaggcctaccagaaacggatgggagtgcaaatgcagcgattcaag--tgatcctctcattattgccgcaagtatcattgggatcttgcacttgatattgtggattcttgatcgtcttttcttcaaa---------tgtatttatcgtcgccttaaatac------ggtttgaaaagagggccttctacggaaggagtgcctgagtctatgagggaagagtatcgacaggaacagcagagtgctgtggatgttgacgatggtcattttgtcaacatagagctggagtaa
>H5N9_Avian_KX014889_A/duck/France/150236/2015|2015.932
atgagtcttctaaccgaggtcgaaacgtacgttctctctattgttccgtcaggccccctcaaagccgagatcgcgcagagacttgaagatgtctttgcagggaagaacaccgatcttgaggctctcatggaatggctaaagacaagaccaatcctgtcacctctgactaaggggattttagggtttgtgttcacgctcaccgtgcccagtgagcgaggactgcagcgtagacgctttgtccaaaatgccctaaatgggaacggagatccaaacaacatggatagggcagtcaaactgtacaggaagttgaaaagagagataacattccatggggctaaagaagttgcactcagctactcaaccggtgcacttgccagttgtatgggcctcatatacaataggatgggaacggtgaccacagaagtggcttttggcctagtatgtgccacctgtgagcagattgctgattcacagcatcggtcccacaggcagatggtaactaccaccaatccactaatcagacatgaaaacagaatggtgctggccagcactacggctaaggctatggagcagatggctggatcaagtgagcaggcagcagaagccatggaagttgctagccaggctaggcagatggtgcaggcgatgaggacaattgggactcaccctagctccagtgccggtctgaaagatgatctccttgaaaatttgcaggcctaccagaaacggatgggagtgcaaatgcagcgattcaag--tgatcctctcattattgccgcaagtatcattgggatcttgcacttgatattgtggattcttgatcgtcttttcttcaaa---------tgtatttatcgtcgccttaaatac------ggtttgaaaagagggccttctacggaaggagtgcctgagtctatgagggaagagtatcgacaggaacagcagagtgctgtggatgttgacgatggtcattttgtcaacatagagctggagtaa
>H5N9_Avian_KX014897_A/duck/France/150289/2015|2015.937
atgagtcttctaaccgaggtcgaaacgtatgttctctctattgttccgtcaggccccctcaaagccgagatcgcgcagagacttgaagatgtctttgcagggaagaacaccgatctcgaggctctcatggaatggctaaagacaagaccaatcctgtcacctctgactaaggggattttagggtttgtgttcacgctcaccgtgcccagtgagcgaggactgcagcgtagacgctttgtccaaaacgccctaaatgggaacggagatccaaacaacatggatagggcagtcaaactgtacaggaagttgaaaagagagataacattccatggggctaaagaagttgcactcagctactcaaccggtgcacttgccagttgtatgggcctcatatacaataggatgggaacggtgaccacagaagtggcttttggcctagtatgtgccacctgtgagcagattgctgattcacagcatcggtcccacaggcagatggtaactaccaccaatccactaatcagacatgaaaacagaatggttctggccagcactacggctaaggctatggagcagatggctgggtcaagtgagcaggcagcagaagccatggaagttgccagccaggctaggcagatggtgcaggcgatgaggacaattgggactcaccctagctccagtgccggtctgaaagatgatctccttgaaaatttgcaggcctaccagaaacggatgggagtgcaaatgcagcgattcaag--tgatcctctcattattgccgcaagtatcattgggatcttgcacttgatattgtggattcttgatcgtcttttcttcaaa---------tgtatttatcgtcgccttaaatac------ggtttgaaaagagggccttctacggaaggagtgcctgagtctatgagggaagagtatcgacaggaacagcagagtgctgtggatgttgacgatggtcattttgtcaacatagagctggagtaa
>H5N2_Avian_KX014881_A/duck/France/150233/2015|2015.926
atgagtcttctaaccgaggtcgaaacgtacgttctctctattgttccgtcaggccccctcaaagccgagatcgcgcagagacttgaagatgtctttgcagggaagaacaccgatctcgaggctctcatggaatggctaaagacaagaccaatcctgtcacctctgactaaggggattttagggtttgtgttcacgctcaccgtgcccagtgagcgaggactgcagcgtagacgctttgtccaaaacgccctaaatgggaacggagatccaaacaacatggatagggcagtcaaactgtacaggaagttgaaaagagagataacattccatggggctaaagaagttgcactcagctactcaaccggtgcacttgccagttgtatgggcctcatatacaataggatgggaacggtgaccacagaagtggcttttggcctagtatgtgccacctgtgagcagattgctgattcacagcatcggtcccacaggcagatggtaactaccaccaatccactaatcagacatgaaaacagaatggtgctggccagcactacggctaaggctatggagcagatggctgggtcaagtgagcaggcagcagaagccatggaagttgctagccaggctaggcagatggtgcaagcgatgaggacaattgggactcaccctagctctagtgccggtctgaaagatgatctccttgaaaatttgcaggcctaccagaaacggatgggagtgcaaatgcagcgattcaag--tgatcctctcattattgccgcaagtatcattgggatcttgcacttgatattgtggattcttgatcgtcttttcttcaaa---------tgtatttatcgtcgccttaaatac------ggtttgaaaagagggccttctacggaaggagtgcctgagtctatgagggaagagtatcgacaggaacagcagagtgctgtggatgttgacgatggtcattttgtcaacatagagctggagtaa
>H3N8_Avian_CY185466_A/common_Teal/Republic_of_Georgia/1/2011|2011.715
atgagtcttctaaccgaggtcgaaacgtacgttctctctattgtcccatcaggccccctcaaagccgagatcgcgcagagacttgaagatgtctttgcagggaagaacacagatctcgaggctctcatggagtggctaaagacaagaccaatcttgtcacctctgactaaggggattttagggtttgtgttcacgctcaccgtgcccagtgagcgaggactgcagcgtagacgctttgtccaaaatgccctaaatgggaatggagacccaaacaacatggacagggcagtcaaactttacaggaagttgaaaagagagataacattccatggggcaaaagaagttgcactcagctactcaaccggtgcacttgccagttgtatgggtctcatatacaacaggatgggaacggtgaccacagaagtggcttttggcctagtgtgtgccacctgtgagcagatcgctgattcacagcatcggtcccacaggcagatggtaactaccaccaacccactaatcaggcatgaaaacaggatggtgctagccagcactacggctaaggctatggagcagatggctgggtcgagtgagcaagcagcggaagccatggaggttgctagtcaggctaggcagatggtgcaggcgatgaggacaattggaactcaccctagctccagtgccggtctgaaagatgatcttcttgaaaatttgcaggcctaccagaaacggatgggagtgcaaatgcagcgattcaag--tgatcctctcgttattgccgcaagtatcattgggatcttgcacttgatattgtggattcttgatcgtcttttcttcaaa---------tgtatttatcgtcgccttaaatac------ggtttgaaaagagggccttctacggaaggagtgcctgagtctatgagggaagagtatcggcaggaacagcagagtgctgtggatgttgacgatggtcattttgtcaacatagagctggagtaa
>H11N1_Avian_MF575074_A/black-headed_gull/Netherlands/21/2014|2014.984
atgagtcttctaaccgaggtcgaaacgtacgttctctctatcgttccgtcaggccccctcaaagccgagatcgcgcagagacttgaagatgtctttgctgggaagaacactgatctcgaggctctcatggaatggctaaagacaagaccgatcctgtcacctctgactaaggggattttagggtttgtgttcacgctcaccgtgcccagtgagcgaggactgcagcgtagacgctttgttcagaatgccctaaatggaaatggagacccaaacaacatggatagggcagtcaaactgtacaggaagctgaaaagagagataacattccatggggctaaagaggttgcactcagttactcaaccggtgcacttgccagctgcatgggtctcatatacaacaggatgggaacagtgaccacagaagtggcttttggcctagtgtgtgctacttgtgagcagattgctgactcacagcaccggtctcacagacaaatggtgactaccaccaacccgctaatcaggcatgaaaacaggatggtgctggccagcactacagctaaagctatggagcaaatggctggatcaagtgagcaagcagctgaagccatggaggttgctagtcaggctaggcagatggtgcaagcgatgaggacaatcgggactcatcctagttccagtgccggtctgaaagatgatcttcttgaaaatttgcaggcctaccaaaaacggatgggagtgcaaatgcagcgattcaag--tgatcctctcgtcattgccgcaagtatcattgggatcttgcacttgatattgtggattcttgatcgtcttttcttcaaa---------tgcatttatcgtcgccttaaatac------ggtttgaaaaaagggccttctacggaaggagtgcctgagtctatgagggaagagtatcgacaggaacagcagagtgctgtggatgttgacgatggtcattttgtcaacatagagctggagtaa
>H9N2_Avian_KX000779_A/pigeon/Egypt/S10408B/2014|2014.937
atgagtcttctaaccgaggtcgaaacgtatgttctctctataatcccatcaggccccctcaaagccgagatcgcgcagagacttgaggatgtttttgcagggaaaaacacagatcttgaggctctcatggaatggctaaagacaagaccaatcctgtcatctctgactaagggggtgttagggtttgtgttcacgctcaccgtgcccagtgagcgaggactgcagcgtagacggtttgtccaaaatgccctaaatgggaatggagacccaaacaacatggacaaagcagttaagctatacaagaagctaaagagggaaatgacattccatggggcaaaggaagttgcactcagttactcaactggtgcgcttgccagttgcatgggtctcatatacaaccggatggggacagtgaacacagaagtggctcttggtttagtgtgtgccacttgtgagcagatcgctgatgcacaacaccgttcacacagacagatggcggcaaccaccaacccactgatcaggcatgagaacagaatggtgctggccagcactacagctaaggccatggagcaggtggctggatcaagtgagcaggcagcagaagccatggaagttgcaactcaggctaggcaaatggtgcaggcaatgaggacaattgggactcaccccagttccagtgcaggtctaaaagatgatcttattgaaaatttgcaggcttaccagaagcgaatggggttgcagatgcagcggttcaag--tgatcctctcgtcgttgcagcaagtgtcattgggatattgcacttggtattgtggattcttgatcgccttttctttaaa---------tgcatttatcgtcgctttaaatac------ggtttgaaaggaaggccttctacggaaggaatgcctgagtctatgaggggagagtatcggcaggaacagcagaatgctgtggatgttgacgatggtcattttgtcaacatagagctggagtaa
>H9N2_Avian_KX000828_A/pigeon/Egypt/S10409A/2014|2014.937
atgagtcttctaaccgaggtcgaaacgtatgttctctctataatcccatcaggccccctcaaagccgagatcgcgcagagacttgaggatgtttttgcagggaaaaacacagatcttgaggctctcatggaatggctaaagacaagaccaatcctgtcatctctgactaagggggtgttagggtttgtgttcacgctcaccgtgcccagtgagcgaggactgcagcgtagacggtttgtccaaaatgccctaaatgggaatggagacccaaacaacatggacaaagcagttaagctatacaagaagctaaagagggaaatgacattccatggggcaaaggaagttgcactcagttactcaactggtgcgcttgccagttgcatgggtctcatatacaaccggatggggacagtgaacacagaagtggctcttggtttagtgtgtgccacttgtgagcagatcgctgatgcacaacaccgttcacacagacagatggcggcaaccaccaacccactgatcaggcatgagaacagaatggtgctggccagcactacagctaaggccatggagcaggtggctggatcaagtgagcaggcagcagaagccatggaagttgcaactcaggctaggcaaatggtgcaggcaatgaggacaattgggactcaccccagttccagtgcaggtctaaaagatgatcttattgaaaatttgcaggcttaccagaagcgaatggggttgcagatgcagcggttcaag--tgatcctctcgtcgttgcagcaagtgtcattgggatattgcacttggtattgtggattcttgatcgccttttctttaaa---------tgcatttatcgtcgctttaaatac------ggtttgaaaggaaggccttctacggaaggaatgcctgagtctatgagggaggagtatcggcaggaacagcagaatgctgtggatgttgacgatggtcattttgtcaacatagagctggagtaa
>H5N1_Avian_FJ784884_A/duck/Hubei/2911/2007|2007.077
atgagtcttctaaccgaggtcgaaacgtacgttctctctatcatcccgtcaggccccctcaaagccgagatcgcgcagaaacttgaagatgtctttgcagggaagaacgccgatctcgaggctctcatggagtggctaaagacaagaccaatcctgtcacctctgactaaagggattttgggatttgtattcacgctcaccgtgcccagtgagcgaggactgcagcgtagacgctttgtccagaatgccctaaatggaaatggagatccaaataatatggatagggcagttaagctatataagaagctgaaaagagaaataacattccatggggctaaggaggtcgcactcagctactcaaccggtgcacttgccagttgcatgggtctcatatacaacaggatgggaacggtgactacggaagtggcttttggcctggtgtgtgccacttgtgagcagattgcagattcacagcatcggtctcacagacagatggcaaccatcaccaacccactaatcaggcatgagaacagaatggtgctggccagcactacagctaaggctatggagcagatggcgggatcaagcgaacaggcagcggaagccatggaagtcgctaatcaggctaggcagatggtgcaggcaatgaggacaattgggactcatcctaactctagtgctggtctgagagataatcttcttgaaaatttgcaggcctaccagaaacgaatgggagtgcagatgcagcgattcaag--tgatcctcttgttgttgccgcaagtatcattgggatcttgcacttgatattgtggattcttgatcgtcttttcttcaaa---------tgcgtttatcgtcgccttaaatac------ggtttgaaaagagggccttctacggaaggagtacctgagtctatgagggaagagtaccggcaggaacagcagagtgctgtggatgttgacgatggtcattttgtcaacatagaattggagtaa
>H5N1_Avian_FJ784886_A/chicken/Hunan/3157/2006|2006.912
atgagtcttctaaccgaggttgaaacgtacgttctctctatcatcccgtcaggccccctcaaagccgagatcgcgcagaaacttgaagatgtctttgcagggaagaacaccgatctcgaggctctcatggagtggctaaagacaagaccaatcctgtcacctctgactaaagggattttgggatttgtattcacgctcaccgtgcccagtgagcgaggactgcagcgtagacgctttgtccagaatgccctaaatggaaatggagatccaaataatatggatagggcagttaagctatataagaagctgaaaagagaaataacattccatggggctaaggaggtcgcactcagctactcaaccggtgcacttgccagttgcatgggtctcatatacaacaggatgggaacggtgactacggaagtggcttttggcctggtgtgtgccacttgtgagcagattgcagattcacagcatcggtctcacagacagatggcaaccatcaccaacccactaatcaggcatgagaacagaatggtgctggccagcactacagctaaggctatggagcagatggcgggatcaagcgagcaggcagcggaagccatggaagtcgctaatcaggctaggcagatggtgcaggcaatgaggacaattgggactcatcctaactctagtgctggtctgagagataatcttcttgaaaatttgcaggcctaccagaaacgaatgggagtgcagatgcagcgattcaag--tgatcctcttgttgttgccgcaagtatcattgggatcttgcacttgatattgtggattcttgatcgtcttttcttcaaa---------tgcgtttatcgtcgccttaaatac------ggtttgaaaagagggccttctacggaaggagtacctgagtctatgagggaagagtaccggcaggaacagcagagtgctgtggatgttgacgatggtcattttgtcaacatagaattggagtaa
>H5N1_Avian_FJ784883_A/chicken/Hubei/2856/2007|2007.077
atgagtcttctaaccgaggttgaaacgtacgttctctctatcatcccgtcaggccccctcaaagccgagatcgcgcagaaacttgaagatgtctttgcagggaagaacaccgatctcgaggctctcatggagtggctaaagacaagaccaatcctgtcacctctgactaaagggattttgggatttgtattcacgctcaccgtgcccagtgagcgaggactgcagcgtagacgctttgtccagaatgccctaaatggaaatggagatccaaacaatatggatagggcagttaagctatataagaagctgaaaagagaaataacattccatggggctaaggaggtcgcactcagctactcaaccggtgcacttgccagttgcatgggtctcatatacaacaggatgggaacggtgactacggaagtggcttttggcctagtgtgtgccacttgtgagcagattgcagattcacagcatcggtctcacagacagatggcaaccatcaccaacccactaatcaggcatgagaacagaatggtgctggccagcactacagctaaggctatggagcagatggcgggatcaagcgagcaggcagcggaagccatggaagtcgctaatcaggctaggcagatggtgcaggcaatgaggacaattgggactcatcctaactctagtgctggtctgagagataatcttcttgaaaatttgcaggcctaccagaaacgaatgggagtgcagatgcagcgattcaag--tgatcctcttgttgttgccgcaagtatcattgggatcttgcacttgatattgtggattcttgatcgtcttttcttcaaa---------tgcatttatcgtcgccttaaatac------ggtttgaaaagagggccttctacagaaggggtacctgagtctatgagggaagagtaccggcaggaacagcagaatgctgtggatgttgacgatggtcattttgtcaacatagaattggagtaa
>H3N2_Avian_KT022252_A/duck/Guangxi/015D2/2009|2009.285
atgagtcttctaaccgaggtcgaaacgtacgttctctctatcgttccgtcaggccccctcaaagccgagatcgcgcagagacttgaagatgtctttgcagggaagaacaccgaccttgaggctctcatggaatggctaaagacaagaccaatcctgtcacctctgactaaagggattttagggtttgtgttcacgctcaccgtgcccagtgagcgaggactgcagcgtagacgctttgtccaaaatgccctaaacgggaatggagacccaaacaacatggatagggcagtcaaattgtacaggaaactgaaaagagagataacattccatggggctaaagaagttgcactcagttactcaaccggtgcacttgccagttgtatgggtctcatatacaacagaatgggaacggtgaccacggaagtggcttttggcctagtatgtgccacctgtgaacaaattgctgattcacagcaccgctcccacaggcagatggtaactaccaccaacccactaatcaggcatgaaaacaggatggtgctagctagcaccaccgctaaggctatggagcagatggctgggtcaagtgagcaagcagcagaagccatggaggttgctagtcaggctaggcagatggtgcaggcaatgagaacaattggaactcaccctagctccagtgccggtctgaaagatgaccttcttgaaaatttgcaggcctaccagaaacggatgggagtgcagatgcagcgattcaag--tgatcctctcgttattgccgcaagcatcattgggatcttgcacttgatattgtggattcttgatcgtcttttcttcaaa---------tgtgtttatcgtcgccttaaatac------ggtttgaaaagagggccttctacggaaggagtgcctgagtctatgagggaagagtaccggcaggaacagcagagtgctgtggatgttgacgatggtcattttgtcaacatagagctggagtaa
>H11N1_Avian_MF682878_A/lesser_black-backed_gull/Netherlands/1/2007|2007.877
atgagtcttctaaccgaggtcgaaacgtacgttctctctatcgtcccgtcaggccccctcaaagccgagatcgcgcagagacttgaagatgtctttgcagggaagaacaccgatctcgaggctctcatggaatggctgaagacaagaccaatcctgtcacctctgactaaggggattttaggatttgtgttcacgctcaccgtgcccagtgagcgaggactgcagcgtagacgctttgtccaaaatgccctaaatgggaatggagacccaaacaacatggacagggcagtcaaactgtacaggaagttgaaaagagagataacattccatggggctaaagaagttgcactcagttactcaactggtgcacttgccagttgtatgggtctcatatacaacaggatgggaacggtgaccacagaagtggcttttggcctagtgtgtgccacctgtgagcagattgctgattcacagcatcggtcccacaggcagatggtgactaccaccaacccactaatcaggcatgaaaacagaatggtgctggccagcactactgctaaggctatggagcagatggctgggtcgagtgagcaagcagcggaagccatggaggttgctagccaggctaggcagatggtgcaggcgatgagaacaattggaactcaccctagctccagtgccggtctgaaagatgatcttcttgaaaatttgcaggcctaccagaaacgtatgggagtgcaaatgcagcgattcaag--tgatcctctcgttattgctgcaagtatcattgggatcttgcacttgatattgtggattcttgatcgtcttttcttcaaa---------tgtatttatcgtcgccttaaatac------ggtttgaaaggagggccttctacggaaggagtgcctgagtctatgagggaagaatatcggcaggaacagcagagtgctgtggatgttgacgatggtcattttgtcaacatagagctggagtaa
>H1N3_Avian_MF575158_A/black-headed_gull/Netherlands/1/2008|2008.222
atgagtcttctaaccgaggtcgaaacgtacgttctctctatcgtcccgtcaggccccctcaaagccgagatcgcgcagagacttgaagatgtctttgcagggaagaacaccgatctcgaggctctcatggaatggctaaagacaagaccaatcctgtcacctctgactaaggggattttagggtttgtgttcacgctcaccgtgcccagtgagcgaggactgcagcgtagacgctttgtccaaaatgccctaaatgggaatggagacccaaacaacatggacagggcagtcaaactgtacaggaagttgaaaagagagataacattccatggggctaaagaagttgcactcagttactcaactggtgcacttgccagttgtatgggtctcatatacaacagaatgggaacggtaaccacagaagtggcttttggcctagtgtgtgccacctgtgagcagattgctgattcacagcatcggtcccacaggcagatggtaactaccaccaacccactaatcaggcatgaaaacagaatggtgctggccagcactacggctaaggctatggagcagatggctgggtcaagtgagcaggcagcggaagccatggaggttgctagtcaggctaggcagatggtgcaggcgatgaggacaattggaactcaccctagctccagtgccggtctgaaagatgaccttcttgaaaatttgcaggcctaccagaaacggatgggagtgcaaatgcagcgattcaag--tgatcctctcgttattgccgcaagtatcattgggatcttgcacttgatattgtggattcttgatcgtcttttcttcaaa---------tgtatttatcgtcgccttaaatac------ggtttgaaaagagggccttctaaggaaggagtgcctgagtctatgagggaagaatatcggcaggaacagcagagtgctgtagatgttgacgatggtcattttgtcaacatagagctggagtaa
>H4N6_Avian_KX228213_A/chicken/England/474-016250/2014|2014.392
atgagtcttctaaccgaggtcgaaacgtacgttctctctatcgtcccgtcaggccccctcaaagccgagatcgcgcagagacttgaagatgtctttgcagggaagaacaccgatctcgaggctctcatggaatggctaaagacaagaccaatcctgtcacctctgactaaggggattttagggtttgtgttcacgctcaccgtgcccagtgagcgaggactgcagcgtagacgctttgtccaaaatgccctaaatggaaatggagacccaaacaatatggacagggcagtcaaactgtacaggaagttgaaaagagagataacattccatggggctaaagaagttgcactcagttactcaaccggtgcacttgccagttgtatgggtctcatatacaacaggatgggaacggtgaccacagaagtggcttttggcctagtgtgtgccacctgtgagcagattgctgattcacagcatcggtcccacagacagatggtaactaccaccaacccactaatcaggcatgaaaacagaatggtgctggccagcactacggctaaggctatggagcagatggctgggtcaagtgaacaggcagcggaagccatggaggttgctagtcaggctaggcagatggtgcaggcgatgaggacaattggaactcaccccagctccagtgccggtctgaaagatgatcttcttgaaaatttgcaggcctaccagaaacggatgggagtgcaaatgcagcgattcaag--tgatcctctcgttattgccgcaagtatcattgggatcttgcacttgatattgtggattcttgatcgtcttttcttcaaa---------tgcatttatcgtcgccttaaatac------ggtttgaaaagagggccttctacggaaggggtgcctgagtctatgagggaagagtatcggcaggaacagcagagtgctgtagatgttgacgatggtcattttgtcaacatagagctggagtaa
>H5N2_Avian_CY146679_A/duck/Hunan/S4124/2011|2011.860
atgagtcttctaaccgaggtcgaaacgtacgttctctctatcatcccgtcaggccccctcaaagccgagatcgcgcagaaacttgaggatgtctttgcaggaaagaacacagatctcgaggctctcatggagtggctaaagacaagaccaatcctgtcacctctgactaaagggattttgggatttgtattcacgctcaccgtgcccagtgagcgaggactgcagcgtagacgctttgtccagaatgccctaaatggaaatggagatccaaataacatggatagggcagtaaagctgtacaagaagctgaaaagggagataacattccatggggccaaagaggtggcactcagttactcaactggtgcactcgctagctgcatgggcctcatttacaacagaatggggacagtaaccacagaggtggcttttggtctagtatgtgccacttgtgagcagattgctgattcacagcacaggtctcacagacaaatggtgaccacaaccaacccacttatcaggcatgagaacaggatggtactggccagcactacagctaaagccatggagcagatggctggatcaagcgagcaggcagcagaagctatggaagttgctggtcaagctagacaaatggtgcaggcgatgaggacaattgggactcaccccagctccagtgctggcctaaaagatgatttgcttgaaaatttgcaggcctaccagaaacggatgggagtgcaaatgcagcgattcaag--tgatcctctcgttattgcagcaagtgtcattgggattttgcacttgatattgtggattcttgatcgtcttttcttcaaa---------tgcatttatcgtcgctttaaatac------ggtttgaaaagagggccttctgtggaaggagtacctaagtctatgagggaagaatatcggcaggagcaacagagtgctgtggacgttgacaatggtcattttgtcaacatagagctggagtaa
>H5N2_Avian_CY146655_A/duck/Hunan/S4101/2011|2011.860
atgagtcttctaaccgaggtcgaaacgtacgttctctctatcattccgtcaggccccctcaaagccgagatcgcgcagaaacttgaggatgtctttgcaggaaagaacaccgatctcgaggctctcatggagtggctaaagacaagaccaatcctgtcacctctgactaaagggattttgggatttgtattcacgctcaccgtgcccagtgagcgaggactgcagcgtagacgctttgtccagaatgccctaaatggaaatggagatccaaataacatggatagggcagtaaagctgtacaagaagctgaaaagggagataacattccatggggccaaagaggtggcactcagttactcaactggtgcactcgctagctgcatgggcctcatttacaacagaatggggacagtaaccacagaggtggcttttggtctagtatgtgccacttgtgagcagattgctgattcacagcacaggtctcacagacaaatggtgaccacaaccaacccacttatcaggcatgagaacaggatggtactggccagcactacagctaaagccatggagcagatggctggatcaagcgagcaggcagcagaagctatggaagttgctggtcaagctagacaaatggtgcaggcgatgaggacaattgggactcaccccagctccagtgctggcctaaaagatgatttgcttgaaaatttgcaggcctaccagaaacggatgggagtgcaaatgcagcgattcaag--tgatcctctcgttattgcagcaagtgtcattgggattttgcacttgatattgtggattcttgatcgtcttttcttcaaa---------tgcatttatcgtcgctttaaatac------ggtttgaaaagagggccttctgtggaaggagtacctaagtctatgagggaaaaatatcggcaggagcaacagagtgctgtggacgttgacaatggtcattttgtcaacatagagctggagtaa
>H5N2_Avian_AB753188_A/Eurasian_Woodcock/Vietnam/8/2007|2007.871
atgagtcttctaaccgaggtcgaaacgtatgttctctctattattccgtcaggccccctcaaagccgagatcgcacagagacttgaagatgtttttgcagggaagaacacagatcttgaggctctcatggaatggctaaagacaagaccaatcctgtcacctctgactaaggggattttgggatttgtgttcacgctcaccgtgcccagtgaacgaggactgcagcgtagacgttttgttcaaaatgccctaaatgggaacggagacccaaataacatggatagggcagtaaagctgtacaagaagctgaaaagggagataacattccatggggccaaagaggtggcactcagttattcaactggtgcactcgctagctgcatgggcctcatttacaacagaatggggacagtaaccacagaggtggcttttggtctagtatgtgccacttgtgagcagattgctgattcacagcacaggtctcacagacaaatggtgaccacaaccaacccactaatcagacatgaaaacaggatggtactggccagcactactgctaaagccatggagcagatggccggatcaagcgagcaagcagcagaagctatggaggttgctggtcaagctagacagatggttcaggcaatgaggacaattgggactcaccccagttccagtgctggtctaaaagatgatttgcttgaaaatttgcaggcctaccagaaacggatgggagtgcaaatgcagcgattcaag--tgatcctctcgttattgcagcaagtgtcattgggattttgcacttgatattgtggattcttgatcgtcttttcttcaaa---------tgcatttatcgtcgctttaaatac------ggtttgaaaagagggccttctgtggaaggagtacctgagtctatgagggaagaatatcggcaggagcaacagggtgctgtagacgttgacgatggtcattttgtcaacatagagctggagtaa
>H6N8_Avian_CY109613_A/duck/Guangxi/1330/2007|2007.285
atgagtcttctgaccgaggtcgaaacgtacgttctctctatcgttccatcaggccccctcaaagccgagatcgcgcagagacttgaagatgtctttgcagggaagaacaccgatcttgaggctctcatggaatggctaaagacaagaccaatcctgtcacctctgactaaggggattttagggtttgtgttcacgctcaccgtgcccagtgagcgaggactgcagcgtagacgctttgtccaaaacgccctaaatgggaatggagacccaaacaacatggacagggcagtcaaactgtacaggaagctgaaaagagagataacattccatggggctaaagaagttgcactcagttactcaactggtgcacttgccagttgtatgggtctcatatacaacagaatgggaacggtgactacagaagtggcttttggcctagtatgtgccacctgtgaacagattgctgattcacagcaccggtcccacaggcagatggtaactaccaccaacccactaatcaggcatgaaaacaggatggtgctggccagcactactgctaaggccatggagcagatggctgggtcgagtgagcaggcagcagaagccatggaggttgctagtcaggccaggcagatggtgcaggcaatgagaacaattggaactcaccctagctccagtgctggtctgaaagatgatcttcttgaaaatttgcaggcctaccagaaacggatgggagtgcagatgcagcgattcaag--tgatcctctcgttattgccgcaagtatcattgggatcttgcacttgatattgtggattcttgatcgtcttttcttcaaa---------tgcatttatcgtcgccttaaatac------ggtttgaaaagagggccttctacggaaggagtgcctgagtctatgagggaagagtaccggcaggaacagcagagtgctgtggatgttgacgatggtcattttgtcaacatagagctggagtaa
>H6N8_Avian_CY109605_A/duck/Guangxi/890/2007|2007.200
atgagtcttctgaccgaggtcgaaacgtacgttctctctatcgttccatcaggccccctcaaagccgagatcgcgcagagacttgaagatgtctttgcagggaagaacaccgatcttgaggctctcatggaatggctaaagacaagaccaatcctgtcacctctgactaaggggattttagggtttgtgttcacgctcaccgtgcccagtgagcgaggactgcagcgtagacgctttgtccaaaacgccctaaatgggaatggagacccaaacaacatggacagggcagtcaaactgtacaggaagctgaaaagagagataacattccatggggctaaagaagttgcactcagttactcaactggtgcacttgccagttgtatgggtctcatatacaacagaatgggaacggtgactacagaagtggcttttggcctagtatgtgccacctgtgaacagattgctgattcacagcaccggtcccacaggcagatggtaactaccaccaacccactagtcaggcatgaaaacaggatggtgctggccagcactactgctaaggccatggagcagatggctgggtcgagtgagcaggcagcagaagccatggaggttgctagtcaggccaggcagatggtgcaggcaatgagaacaattggaactcaccctagctccagtgctggtctgaaagatgatcttcttgaaaatttgcaggcctaccagaaacggatgggagtgcagatgcagcgattcaag--tgatcctctcgttattgccgcaagtatcattgggatcttgcacttgatattgtggattcttgatcgtcttttcttcaaa---------tgcatttatcgtcgccttaaatac------ggtttgaaaagagggccttctacggaaggagtgcctgagtctatgagggaagagtaccggcaggaacagcagagtgctgtggatgttgacgatggtcattttgtcaacatagagctggagtaa
>H11N9_Avian_CY060193_A/common_teal/Netherlands/9/2000|2000.904
atgagtcttctaaccgaggtcgaaacgtacgttctctctatcgtcccgtcaggccccctcaaagccgagatcgcgcagagacttgaagatgtctttgcagggaaaaacacagatctcgaggctctcatggaatggctaaagacaagaccaatcctgtcacctctgactaaggggattttagggtttgtgttcacgctcaccgtgcccagtgagcgaggactgcagcgtagacgctttgtccaaaatgccctaaatggaaatggagacccaaacaacatggacagggcagtcaaactttatagaaagctaaaaagagagataacattccatggagctaaggaggttgcgctcagctactcaaccggtgcacttgccagttgcatgggtctcatatacaacaggatgggaacggtaaccacagaagtggcttttggcctagtgtgtgccacttgtgagcagattgctgattcacagcatcggtctcacagacagatggtgaccaccaccaacccactaatcaggcatgaaaacaggatggtgctggccagcactactgctaaggctatggagcagatggctggatcgagtgaacaggccgcagaggccatggaggttgctagtcaggctaggcagatggtgcaggcaatgaggacaattgggactcatcctagctccagtgccggtctgaaagatgatcttcttgaaaatttgcaggcctaccagaaacggatgggagtgcaaatgcagcgattcaag--tgatcctctcgttattgccgcaagtatcattgggatcttgcacttgatattgtggattcttgatcgtcttttcttcaaa---------tgtgtttatcgtcgccttaaatac------ggtttgaaaagagggccttctacggaaggagtgcctgagtctatgagggaagaatatcggcaggaacagcagagtgctgtggatgttgacgatggtcattttgtcaacatagagctggagtaa
>H2N2_Avian_CY121960_A/white-fronted_goose/Netherlands/22/1999|1999.500
atgagtcttctaaccgaggtcgaaacgtacgttctctctatcgtcccgtcaggccccctcaaagccgagatcgcgcagagacttgaagatgtctttgcagggaagaacacagatctcgaggctctcatggaatggctaaagacaagaccaatcctgtcacctctgactaaggggattttaggatttgtgttcacgctcaccgtgcccagtgagcgaggactgcagcgtagacgctttgtccaaaatgccctcaatggaaatggagacccgaacaacatggacagggcagtcaaactctataggaagctgaaaagagagataacattccatggagccaaggaggttgcactcagttactcaaccggtgcacttgctagttgcatgggtctcatatataacaggatgggaacggtaaccacagaagtggcttttggcctagtgtgtgccacttgtgagcaaattgctgattcacagcatcggtctcacagacagatggtgactactaccaacccactaatcaggcatgaaaacagaatggtgctggccagcactacggctaaggctatggagcagatggctggatcgagtgagcaggcagcagaggccatggaggttgctagtcaggctaggcagatggtgcaggcaatgaggacaattgggactcatcctagctccagtgccggtctgaaagatgatcttcttgaaaatttgcaggcctaccagaaacggatgggagtgcaaatgcagcgattcaag--tgatcctctcgttattgccgcaagtatcattggaatcttgcacttgatattgtggattcttgatcgtcttttcttcaaa---------tgtatttatcgtcgccttaaatac------ggtttgaaaagagggccttctacggaaggagtgcctgagtctatgagggaagaatatcggcaggaacagcagagtgctgtggatgttgacgatggtcattttgtcaacatagagctggagtaa
>H6N8_Avian_CY041371_A/common_teal/Netherlands/2/2005|2005.500
atgagtcttctaaccgaggtcgaaacgtacgttctctctatcgtcccgtcaggccccctcaaagccgagatcgcgcagagacttgaagatgtttttgcagggaaaaacacagatctcgaggctctcatggaatggctaaagacaagaccaatcctgtcacctctgactaaggggattttagggtttgtgttcacgctcaccgtgcccagtgagcgaggactgcagcgtagacgctttgtccaaaatgccctaaatgggaatggagatccaaacaacatggacagggcagtcaagctttacaggaaattgaaaagagagataacattccatggagctaaggaggtcgcactcagctactcaactggtgcacttgccagttgcatgggtctcatatacaacaggatgggaacggtaaccacagaagtggcttttggcctagtgtgtgccacttgtgaacagattgctgattcacagcatcggtctcacagacagatggtgactaccaccaacccattgatcaggcatgaaaacagaatggtgctggccagcactacggctaaggctatggagcagatggctggatcgagtgagcaggcagcggaggccatggaggttgctagtcaggctaggcagatggtgcaggcaatgaggacaattgggactcatcccagctccagtgccggtctgaaagatgatcttcttgaaaatttgcaggcctaccagaaacggatgggagtgcaaatgcagcgattcaag--tgatcctctcgttattgccgcaagtatcattgggatcttgcacttgatattgtggattcttgatcgtcttttcttcaaa---------tgtatttatcgtcgccttaaatac------ggtttgaaaagagggccttctacggaaggagtgcctgagtctatgagggaagaatatcggcaggaacagcagagtgctgtggatgttgacgatggtcattttgtcaacatagagctggagtaa
>H9N1_Avian_CY185522_A/black-headed_gull/Georgia/2/2011|2011.296
atgagccttctaaccgaggtcgaaacgtacgttctctctatcgtcccgtcaggccccctcaaagccgagatcgcgcagagacttgaagatgtatttgcaggaaagaacacagatctggaggcactcatggaatggctaaagacaagaccaatcctgtcacctctgactaaggggattttagggtttgtgttcacgctcaccgtgcccagtgagcgaggcctgcagcgtagacgctttgtccagaatgcccttaacggcaatggagatccaaacaacatggacagggccgtcaaactgtatagaaaactcaaaagggaaattacattccatggagccaaggaagtagcactcagttactctaccggtgcacttgccagttgcatgggcctcatatacaacagaatgggaactgtgaccaccgaagtggcatttggtcttgtgtgcgccacatgtgagcagattgctgaatcccagcatcggtctcacaggcagatggtgacaacaaccaacccactgatcagacacgagaacaggatggtactagctagtactactgctaaagccatggagcagatggcaggatcgagcgagcaagcagcagaagctatggaggttgccagtcaggcaaggcaaatggtgcaggcaatgagaaccattgggactcatcctagctccagtgccggtctaaaagatgatcttcttgaaaatttgcaggcctaccagaaacggatgggagtgcaaatgcagcgattcaag--tgatcctctcgttattgccgcaagtatcattgggatcttgcacttgatattgtggattcttgatcgtctttttttcaaa---------tgcatttaccgtcgccttaaatac------ggattgaaaaaaggcccttctacggaaggggtgcctgagtctatgagggaagaatatcggcaggaacagcagagtgctgtggatgttgacgatagtcattttgtcaacatagagctggagtaa
>H11N1_Avian_CY185410_A/black-headed_gull/Republic_of_Georgia/1/2010|2010.052
atgagtcttctaaccgaggtcgagacgtacgttctctctatcgtcccgtcaggccccctcaaagccgagatcgcgcagagacttgaagatgtctttgcagggaagaacaccgatctcgaggctctcatggaatggctaaagacaagaccaatcctgtcacctctgactaaggggattttaggatttgtgttcacgctcaccgtgcccagtgagcgaggactgcagcgtagacgctttgttcaaaatgccctaaatgggaatggagacccaaacaacatggacagggcagtcaaactgtacagaaagttgaaaagagagataacattccatggggctaaagaagttgcactcagttactcaaccggtgcacttgccagttgtatgggtctcatatacaacaggatgggaacggtgaccacagaagtggcttttggcctagtatgtgccacctgtgagcagattgctgattcacagcatcggtcccacaggcagatggtaactaccaccaacccattaatcaggcacgaaaacagaatggtgctggctagcaccacggctaaggctatggagcagatggctgggtcaagtgagcaggcagcggaagccatggaagttgctagtcaggccaggcagatggtgcaggcaatgaggacaattggaactcaccctagctccagtgctggtctgaaagatgatcttcttgaaaatttgcaggcctaccagaaacggatgggagtgcaaatgcagcgattcaag--tgatcctctcgttattgccgcaagtatcattgggatcttgcacttgatattgtggattcttgatcgtcttttcttcaaa---------tgtatttatcgtcgccttaaatac------ggtttgaaaaaagggccttctacggaaggagtgcctgagtctatgagggaagagtatcggcaggaacagcagagtgctgtggatgttgacgatggtcattttgtcaacatagagctggagtaa
>H2N7_Avian_CY185650_A/black-headed_gull/Republic_of_Georgia/7/2012|2012.060
atgagccttctaaccgaggtcgaaacgtacgttctctctatcgtcccgtcaggccccctcaaagccgagatcgcgcagagacttgaagatgtatttgcaggaaagaacacagatctggaggcactcatggaatggctaaagacaagaccaatcctgtcacctctgactaaggggattttagggtttgtgttcacgctcaccgtgcccagtgagcgaggcctgcagcgtagacgctttgtccagaatgcccttaacggcaatggagatccaaacaacatggacagggccgtcaagctgtatagaaaactcaaaagggaaattacatttcatggagccaaggaagtagcactcagttactctactggtgcacttgccagttgcatgggcctcatatacaacagaatgggaactgtgaccaccgaagtggcatttggtcttgtgtgcgccacatgtgagcagattgctgactcccagcatcggtctcacaggcagatggtgacaacaaccaacccactgatcagacacgagaacaggatggtactagctagtactactgctaaagccatggagcagatggcagggtcgagcgagcaagcagcagaagctatggaggttgccagtcaggcaaggcaaatggtgcaggcaatgagaaccattgggactcatcctagctccagtgctggtctaaaagatgatcttcttgaaaatttgcaggcctaccaaaaacggatgggagtgcaaatgcagcgattcaag--tgatcctctcgttattgccgcaagtatcattgggatcttgcacttgatattgtggattcttgatcgtctttttttcaaa---------tgcatttaccgtcgccttaaatac------ggattgaaaagaggcccttctacggaaggggtgcctgagtctatgagggaagaatatcggcaggaacagcagagtgctgtggatgttgacgatagtcattttgtcaacatagagctggagtaa
>H9N2_Avian_CY093099_A/quail/Lebanon/273/2010|2010.619
atgagtcttctaaccgaggtcgaaacgtacgttctctctatcgtcccgtcaggccccctcaaagccgagatcgcgcagagacttgaagatgtttttgcagggaagaacaccgatctcgaggctctcatggaatggctaaagacaagaccaatcctgtcacctctgactaaggggattttggggtttgtgttcacgctcaccgtgcccagtgagcgaggactgcagcgtagacgctttgtccaaaatgccctaaatgggaatggagacccaaacaacatggacagggcagtcaaactgtacaggaagttgaaaagagagataacattccatggggctaaagaagttgcactcagttactcaaccggtgcacttgccagttgtatgggtctcatatacaacaggatgggaacggtgaccacagaagtggcttttggtctagtgtgtgccacctgtgagcagattgctgattcacagcatcggtcccacagacagatggtaactaccaccaacccactgatcaggcatgaaaacagaatggtgctggccagcactacggctaaggctatggaacagatggctgggtcaagtgagcaggcagcggaagccatggaggttgctagtcaggctaggcagatggtgcaggcgatgaggacaattggaactcaccctagctccagtaccggtctaaaagatgatcttcttgaaaatttgcaggcctaccagaaacggatgggagtgcaaatgcagcgattcaag--tgatcctctcgttattgccgcaagtatcattgggatcttgcacttgatattgtggattcttgatcgtcttttcttcaaa---------tgtatttatcgtcgccttaaatac------ggtttgaaaagagggccttctacggaaggagtgcctgagtctatgagggaagagtatcggcaggaacagcagagtgctgtggatgttgacgatggtcattttgtcaacatagagctggagtaa
>H6N2_Avian_CY185402_A/common_coot/Republic_of_Georgia/1/2010|2010.055
atgagtcttctaaccgaggtcgaaacgtacgttctctctatcgttccgtcaggccccctcaaagccgagatcgcgcagagacttgaagatgtctttgcagggaagaacactgatctcgaggctctcatggaatggctaaagacaagaccaatcctgtcacctctgactaaggggattttagggtttgtgttcacgctcaccgtgcccagtgagcgaggactgcagcgtagacgctttgttcagaatgccctaaatggaaatggagacccaaacaacatggatagggcagtcaaactgtacaggaagctgaaaagagagataacattccatggggctaaagaggttgcactcagttactcaaccggtgcacttgccagttgcatgggtctcatatacaacaggatggggacagtgaccacagaagtggcttttggcctagtgtgtgccacttgtgagcagattgctgactcacagcaccggtctcacagacagatggtgactaccaccaatccactaatcaggcatgaaaacaggatggtgctggccagcactacagctaaagctatggagcagatggctgggtcaagtgagcaagcagctgaagccatggaggttgctagtcaggctaggcagatggtgcaggcgatgaggacaatcgggactcatcctagctccagtgccggtctgaaagatgatcttattgaaaatttgcaggcctaccagaaacggatgggagtgcaaatgcagcgattcaag--tgatcctctcgttattgccgcaagtatcattgggatcttgcacttgatattgtggatccttgatcgtcttttcttcaaa---------tgcatttatcgtcgccttaaatac------ggtttgaaaagagggccttctacggaaggagtgcctgagtctatgagggaagagtatcggcaggaacagcagagtgctgtggatgttgacgatggtcattttgtcaacatagagctggagtaa
>H14N3_Avian_KX602671_A/goose/Karachi/NARC-13N-969/2014|2014.005
atgagtcttctaaccgaggtcgaaacgtacgttctctctatcgtcccgtcaggccccctcaaagccgagatcgcgcagagacttgaagatgtctttgcagggaagaacacagatctcgaggccctcatggaatggttaaagacaagaccaatcctgtcacctctgactaaggggattttaggatttgtgttcacgctcaccgtgcccagtgagcgaggactgcagcgtagacgctttgtccaaaatgctctaaatgggaatggagacccaaataacatggacagggctgtcaagctttataggaagctgaaaagagagataacattccatggggccaaggaggtagcactcagttactcaaccggtgcacttgccagctgcatgggtctcatatacaataggatgggaacggtaaccacagaagtggcttttggcctagtgtgtgccacttgtgagcagattgctgattcacagcatcggtctcacagacagatggtgaccactaccaacccactaatcagacatgaaaacagaatggtactggccagtactacggctaaggctatggagcagatggctggatcgagtgagcaggcagcagaggccatggaggttgctagtcaggctaggcagatggtgcaggcaatgaggacaattggaactcatcctagctccagtgccggtctgaaagatgatcttcttgaaaatttgcaggcctaccagaaacggatgggagtgcaaatgcagcgattcaag--tgatcctctcattattgccgcaagtatcattgggatcttgcacttgatattgtggattcttgatcgtcttttcttcaaa---------tgtatttatcgtcgccttaaatac------ggtttgaaaagagggccttctacggaaggagtgcctgagtctatgagggaagaatatcgacaggaacagcagagtgctgtggatgttgacgatggtcattttgtcaacatagagctggagtaa
>H4N6_Avian_MF694153_A/domestic_duck/Georgia/5/2016|2016.671
atgagtcttctaaccgaggtcgaaacgtacgttctctctatcgtcccgtcaggccccctcaaagccgagatcgcgcagagacttgaagatgtctttgcagggaagaacactgatcttgaggctctcatggaatggctaaagacaagaccaatcctgtcacctctgactaaggggattttaggatttgtgttcacgctcaccgtgcccagtgagcgaggactgcagcgtagacgctttgtccaaaatgctctaaatggaaatggagacccaaacaacatggacagggcagtcaaactgtacaggaaattgaagagagagataacattccatggggctaaagaagttgcactcagttactcaaccggtgcacttgccagttgtatgggtctcatatacaacaggatggggacggtgaccacagaagtggcgtttggcctagtgtgtgccacctgtgagcaaattgctgattcacagcatcggtctcacagacagatggtaactaccaccaacccactaatcaggcatgaaaacagaatggtgctggccagcactacggctaaggctatggagcagatggctgggtcgagtgagcaggcggcggaagccatggaggttgctagtcaggctaggcagatggtgcaggcgatgaggaccattggaactcaccctagctccagtgccggtctgaaagatgatcttcttgaaaatttgcaggcctaccagaaacggatgggagtgcaaatgcagcgattcaag--tgatcctctcgttattgccgcaagtatcattgggatcttgcacttgatattgtggattcttgatcgtcttttcttcaaa---------tgcattcatcgtcgccttaaatac------ggtttgaaaagagggccttctacggaaggagtgcctgagtctatgagggaagagtatcggcaggaacagcagagtgctgtggatgttgacgatggtcattttgtcaacatagagctggagtaa
>H4N6_Avian_MF694215_A/domestic_duck/Georgia/6/2016|2016.690
atgagtcttctaaccgaggtcgaaacgtacgttctctctatcgtcccgtcaggccccctcaaagccgagatcgcgcagagacttgaagatgtctttgcagggaagaacactgatcttgaggctctcatggaatggctaaagacaagaccaatcctgtcacctctgactaaggggattttaggatttgtgttcacgctcaccgtgcccagtgagcgaggactgcagcgtagacgctttgtccaaaatgctctaaatggaaatggagacccaaacaacatggacagggcagtcaaactgtacaggaaattgaagagagagataacattccatggggctaaagaagttgcactcagttactcaaccggtgcacttgccagttgtatgggtctcatatacaacaggatggggacggtgaccacagaagtggcgtttggcctagtgtgtgccacctgtgagcaaattgctgattcacagcatcggtctcacagacagatggtaactaccaccaacccactaatcaggcatgaaaacagaatggtgctggccagcactacggctaaggctatggagcagatggctgggtcgagtgagcaggcggcggaagccatggaggttgctagtcaggctaggcagatggtgcaggcgatgaggaccattggaactcaccctagctccagtgccggtctgaaagatgatcttcttgaaaatttgcaggcctaccagaaacggatgggagtgcaaatgcagcgattcaag--tgatcctctcgttattgccgcaagtatcattgggatcttgcacttgatattgtggattcttgatcgtcttttcttcaaa---------tgcattcatcgtcgccttaaatac------ggtttgaaaagagggccttctacggaaggagtgcctgagtctatgagggaagagtatcggcaggaacagcagagtgctgtggatgttgacgatggtcattttgtcaacatagagctggagtaa
>H5N7_Avian_MF362106_A/Duck/Dongting/D76-1/2016|2016.989
atgagtcttctaaccgaggtcgaaacgtacgttctctctatcgtcccgtcaggccccctcaaagccgagatcgcgcagagacttgaagatgtctttgcagggaagaacaccgatctcgaggctctcatggaatggctaaagacaagaccaatcctgtcacctctgactaaggggattttagggtttgtgttcacgctcaccgtgcccagtgagcgaggactgcagcgtagacgctttgtccaaaatgccctaaatggaaatggagacccaaataacatggacagggcagtcaaactgtacaggaaattgaagagagagataacattccatggggctaaagaagttgcactcagttactcaaccggtgcacttgccagttgtatgggtctcatatacaacagaatggggacgatgaccacagaagtggcgtttggcctagtgtgtgccacctgtgagcagatcgctgattcacagcatcggtctcacagacaaatggtaactaccaccaacccactaatcaggcatgaaaacagaatggtgctggccagcactacggctaaggctatggagcagatggctgggtcgagtgagcaggcagcggaagccatggaggttgctagtcaggctaggcagatggtgcaggcaatgaggaccattggaactcaccctagctccagtgccggtctgaaagatgatcttcttgaaaatttgcaggcctaccagaaacggatgggagtgcaaatgcagcgattcaag--tgatcctctcgttattgccgcaagtatcattgggatcttgcacttgatattgtggattcttgatcgtcttttcttcaaa---------tgcatttatcgtcgccttaaatac------ggtttgaaaagagggccttctacggaaggagtgcctgagtctatgagggaagagtatcggcaggaacagcagagtgctgtggatgttgacgatggtcattttgtcaacatagagctggagtaa
>H5N3_Avian_KT327414_A/Bulbul/Taiwan/01156/2015|2015.038
atgagtcttctaaccgaggtcgaaacgtacgttctctctatcatcccgtcaggccccctcaaagccgagatcgcgcagagacttgaagatgtctttgcagggaaaaacaccgatctcgaggctctcatggagtggctaaagacaagaccaatcctgtcacctctgactaaagggattttgggatttgtgttcacgctcaccgtgcccagtgagcgaggactgcagcgtagacgcttcgtccagaatgccctaaatggaaatggggatccaaataatatggataaggcagttaagctatataagaagctgaaaagagagataacgttccatggggctaaggaggtcgcacttagctactcaaccggtgcacttgccagctgcatgggtctcatatacaacaggatgggaacggtgactacagaagtggcttttggcctagtgtgtgccacttgtgagcagattgcagattcacagcatcggtcccacagacagatggcaaccatcaccaacccattaatcagacatgagaacagaatggtgctggccagcactacagctaaggccatggagcagatggcaggatcaagcgagcaggcatcagaagccatggaggttgctaatcaggccaggcagatggtacaggcaatgaggacaattgggactcatcctaattctagtgctggtctgagagataatcttcttgaaaatttgcaggcctaccagaaccgaatgggagtgcagatgcagcgattcaag--tgatcctcttgttgttgccgcaaatatcattgggatcctgcacttgatattgtggatccttgatcgtcttttcttcaaa---------tgcatttatcgtcgccttaaatac------ggtttgaaaatagggccttctacggaaggggtacctgagtctatgagggaagagtaccggcaggaacagcagagtgctgtggatgttgacgatggtcattttgtcaacatagaattggagtaa
>H5N3_Avian_KT327376_A/goose/Taiwan/01042/2015|2015.030
atgagtcttctaaccgaggtcgaaacgtacgttctctctatcatcccgtcaggccccctcaaagccgagatcgcgcagagacttgaagatgtctttgcagggaaaaacaccgatctcgaggctctcatggagtggctaaagacaagaccaatcctgtcacctctgactaaagggattttgggatttgtgttcacgctcaccgtgcccagtgagcgaggactgcagcgtagacgcttcgtccagaatgccctaaatggaaatggggatccaaataatatggataaggcagttaagctatataagaagctgaaaagagagataacgttccatggggctaaggaggtcgcacttagctactcaaccggtgcacttgccagctgcatgggtctcatatacaacaggatgggaacggtgactacagaagtggcttttggcctagtgtgtgccacttgtgagcagattgcagattcacagcatcggtcccacagacagatggcaaccatcaccaacccattaatcagacatgagaacagaatggtgctggccagcactacagctaaggccatggagcagatggcaggatcaagcgagcaggcatcagaagccatggaggttgctaatcaggccaggcagatggtacaggcaatgaggacaattgggactcatcctaattctagtgctggtctgagagataatcttcttgaaaatttgcaggcctaccagaaccgaatgggagtgcagatgcagcgattcaag--tgatcctcttgttgttgccgcaaatatcattgggatcctgcacttgatattgtggatccttgatcgtcttttcttcaaa---------tgcatttatcgtcgccttaaatac------ggtttgaaaatagggccttctacggaaggggtacctgagtctatgagggaagagtaccggcaggaacagcagagtgctgtggatgttgacgatggtcattttgtcaacatagaattggagtaa
>H5N3_Avian_KU646904_A/goose/Taiwan/01038/2015|2015.030
atgagtcttctaaccgaggtcgaaacgtacgttctctctatcatcccgtcaggccccctcaaagccgagatcgcgcagagacttgaagatgtctttgcagggaaaaacaccgatctcgaggctctcatggagtggctaaagacaagaccaatcctgtcacctctgactaaagggattttgggatttgtgttcacgctcaccgtgcccagtgagcgaggactgcagcgtagacgcttcgtccagaatgccctaaatggaaatggggatccaaataatatggataaggcagttaagctatataagaagctgaaaagagagataacattccatggggctaaggaggtcgcacttagctactcaaccggtgcacttgccagctgcatgggtctcatatacaacaggatgggaacggtgactacagaagtggcttttggcctagtgtgtgccacttgtgagcagattgcagattcacagcatcggtcccacagacagatggcaaccatcaccaacccattaatcagacatgagaacagaatggtgctggccagcactacagctaaggccatggagcagatggcaggatcaagcgagcaggcatcagaagccatggaggttgctaatcaggccaggcagatggtacaggcaatgaggacaattgggactcatcctaattctagtgctggtctgagagataatcttcttgaaaatttgcaggcctaccagaaccgaatgggagtgcagatgcagcgattcaag--tgatcctcttgttgttgccgcaaatatcattgggatcctgcacttgatattgtggatccttgatcgtcttttcttcaaa---------tgcatttatcgtcgccttaaatac------ggtttgaaaatagggccttctacggaaggggtacctgagtctatgagggaagagtaccggcaggaacagcagagtgctgtggatgttgacgatggtcattttgtcaacatagaattggagtaa
>H5N3_Avian_KU646912_A/chicken/Taiwan/01174/2015|2015.041
atgagtcttctaaccgaggtcgaaacgtacgttctctctatcatcccgtcaggccccctcaaagccgagatcgcgcagagacttgaagatgtctttgcagggaaaaacaccgatctcgaggctctcatggagtggctaaagacaagaccaatcctgtcacctctgactaaagggattttgggatttgtgttcacgctcaccgtgcccagtgagcgaggactgcagcgtagacgcttcgtccagaatgccctaaatggaaatggggatccaaataatatggataaggcagttaagctatataagaagctgaaaagagagataacattccatggggctaaggaggtcgcacttagctactcaaccggtgcacttgccagctgcatgggtctcatatacaacaggatgggaacggtgactacagaagtggcttttggcctagtgtgtgccacttgtgagcagattgcagattcacagcatcggtcccacagacagatggcaaccatcaccaacccattaatcagacatgagaacagaatggtgctggccagcactacagctaaggccatggagcagatggcaggatcaagcgagcaggcatcagaagccatggaggttgctagtcaggccaggcagatggtacaggcaatgaggacaattgggactcatcctaattctagtgctggtctgagagataatcttcttgaaaatttgcaggcctaccagaaccgaatgggagtgcagatgcagcgattcaag--tgatcctcttgttgttgccgcaaatatcattgggatcctgcacttgatattgtggatccttgatcgtcttttcttcaaa---------tgcatttatcgtcgccttaaatac------ggtttgaaaatagggccttctacggaaggggtacctgagtctatgagggaagagtaccggcaggaacagcagagtgctgtggatgttgacgatggtcattttgtcaacatagaattggagtaa
>H2N5_Avian_CY185618_A/black-headed_gull/Republic_of_Georgia/9/2012|2012.142
atgagccttctaaccgaggtcgaaacgtacgttctctctatcgtcccgtcaggccccctcaaagccgagatcgcacagagacttgaagatgtatttgcaggaaagaacacagatctggaggcactcatggaatggctaaagacaagaccaatcctgtcacctctgactaaggggattttagggtttgtgttcacgctcaccgtgcccagtgagcgaggcctgcagcgtagacgctttgtccagaatgcccttaacggcaatggagatccaaacaacatggacagggccgtcaaactgtatagaaaactcaaaagggaaattacatttcatggagccaaggaagtagcactcagttactctactggtgcacttgccagttgcatgggcctcatatacaacaggatgggaactgtgaccaccgaagtggcatttggtcttgtgtgcgccacatgtgagcagattgctgactcccagcatcggtctcacaggcagatggtgacaacaaccaacccactgatcagacacgagaacaggatggtactagctagtactactgctaaagccatggagcagatggcagggtcgagcgagcaagcagcagaagctatggaggttgccagtcaggcaaggcaaatggtgcaggcaatgagaaccattgggactcatcctagctccagtgctggtctaaaagatgatcttcttgaaaatttgcaggcctaccaaaaacggatgggagtgcaaatgcagcgattcaag--tgatcctctcgttattgccgcaagtatcattgggatcttgcacttgatattgtggattcttgatcgtctttttttcaaa---------tgcatttaccgtcgcattaaatac------ggattgaaaaaaggcccttctacggaaggggtgcctgagtctatgagggaagaatatcggcaggaacagcagagtgctgtggatgttgacgatagtcattttgtcaacatagagctggagtaa
>H3N2_Avian_KU158900_A/duck/Hebei/B1647-1/2011|2011.500
atgagtcttctaaccgaggtcgaaacgtacgttctctctatcgtcccatcaggccccctcaaagccgagatcgcgcagagacttgaagatgtttttgcagggaagaacaccgatctcgaggctctcatggaatggctaaagacaagaccaatcctgtcacctctgactaaggggattttaggatttgtgttcacgctcaccgtgcccagtgagcgaggactgcagcgtagacgctttgtccaaaacgccctaaatgggaatggagacccaaacaacatggacagggcagtcaaactgtacagaaagttaaaaagggagataacattccatggggccaaagaagttgcactcagttactcaaccggtgcacttgccagctgcatgggtctcatatacaacagaatgggaacagtgaccacagaagtggcttttggcctagtgtgtgccacctgtgagcaaattgctgattcacagcatcggtcccacaggcagatggtaactaccaccaacccactaatcaggcatgaaaacaggatggtgctagccagcactacagctaaggctatggagcagatggctggatcgagtgagcaggcagcggaggccatggaggttgctagtcaggctaggcagatggtgcaggcgatgagaacaattggaactcaccctagctctagtgccggtctgaaagatgatcttcttgaaaatttgcaggcttaccagaaacggatgggagtgcaaatgcagcgattcaag--tgatcctctcgttattgcagcaagtatcattgggatcttgcacctgatattgtggatttttgatcgtcttttcttcaaa---------tgtatttaccgtcacctcaaatac------ggtttgagaagagggccttctacggaaggggtgcctgagtctatgagggaagagtatcggcaggaacagcagagtgctgtggatgttgacgatggtcattttgtcaacatagagctggagtaa
>H3N8_Avian_KU158895_A/duck/Shanghai/120-1/2009|2009.500
atgagtcttctaaccgaggtcgaaacgtacgttctctctatcgttccgtcaggccccctcaaagccgagattgcgcagagacttgaagatgtttttgcagggaagaacactgatctcgaggctctcatggaatggctaaagacaagaccaatcctgtcacctctgactaaggggattttaggatttgtattcacgctcaccgtgcccagtgagcgaggactgcagcgtagacgctttgttcagaatgccctgaatggaaatggagacccaaacaacatggatagggcagtcaaactgtacaggaaactgaagagggagataacattccatggggctaaagaggttgcactcagttactcaactggtgcacttgccagctgcatgggtctcatatacaacaggatggggacggtgaccacagaagtggcttttggcctagtgtgcgccacttgtgagcagattgctgactcacagcatcggtctcacagacagatggtgactaccaccaacccactaatcaggcatgaaaacaggatggtgctggccagcactacagctaaagctatggagcagatggctgggtcaagtgagcaagcagcggaagccatggaagttgctagtcaggctaggcagatggtgcaggcgatgaggacaattgggactcaccctagctccagtgccggtctgaaagatgatcttcttgacaatttgcaggcctaccagaaacggatgggagtgcaaatgcaacggttcaag--tgatcctctcgttattgccgcaagtatcattgggatcttgcacttgatattgtggattcttgatcgtcttttcttcaaa---------tgcatttatcgtcgccttaaatac------ggtttgaaaagagggccttctacggaaggagtgcctgagtctatgagggaagaatatcggcaggaacagcagagtgctgtggatgttgacgatggtcattttgtcaacatagagctggagtaa
>H10N8_Avian_KU921409_A/duck/Shanghai/602/2009|2009.953
atgagtcttctaaccgaggtcgaaacgtacgttctctctatcgtcccgtcaggccccctcaaagccgagatcgcgcagagacttgaagatgtctttgcagggaagaacaccgatctcgaggctctcatggaatggctaaagacaagaccaatcctgtcacctctgactaaggggattttaggatttgtgttcacgctcaccgtgcccagtgagcgaggactgcagcgtagacgctttgtccaaaatgccctaaatgggaatggagacccaaacaacatggacagagcagtcaaactgtacaggaagttgaaaagagagataacattccatggggctaaagaagttgcactcagttactcaaccggtgcacttgccagttgcatgggtctcatatacaacaggatgggaacggtgaccacagaagtggcttttggcctagtgtgtgccacctgtgagcagattgctgattcgcagcatcggtcccacaggcagatggtaactaccaccaacccactaatcaggcatgaaaacagaatggtgctggctagcaccacggctaaggctatggagcagatggctgggtcaagtgagcaggcagcggaagccatggaagttgctagtcaggccaggcagatggtgcaggcaatgaggacaattggaactcaccctagctccagtgccggtctgaaagatgatcttcttgaaaatttgcaggcctaccagaaacggatgggagtgcaaatgcagcgattcaag--tgatcctctcgttattgccgcaagtatcattgggatcttgcacttgatattgtggattcttgatcgtcttttcttcaaa---------tgtatttatcgtcgccttaaatac------ggtttgaaaagagggccttctacggaaggagtgcctgagtctatgagggaagagtatcggcaggaacagcagagtgctgtggatgttgacgatggtcattttgtcaacatagagctggagtaa
>H6N5_Avian_KT266914_A/duck/Guangxi/052/2010|2010.093
atgagtcttctaaccgaggtcgaaacgtacgttctctctatcgtcccgtcaggccccctcaaagccgagatcgcgcagagacttgaagatgtctttgcagggaagaacacagatctcgaggctctcatggaatggctaaagacaagaccaatcctgtcacctctgactaaggggattttggggtttgtgttcacgctcaccgtgcccagtgagcgaggactgcagcgtagacggtttgtccagaatgcactaaatgggaatggagacccaaacaacatggacagggcagtcaaactatacaagaaactgaaaagagagataacattccatggagctaaggaggttgcacttagctactcaaccggtgcacttgccagttgcatgggtctcatatacaacagaatggggacagtaaccacagaagtggcttttggcctagtgtgtgccacttgtgagcagattgctgactcacagcatcggtctcacaggcagatggtgactactaccaacccactaatcaggcatgagaacagaatggtgctggccagcaccacggctaaggccatggagcagatggctggatcaagtgagcaggcagcagaggcaatggaggttgctagtcgggctaggcagatggtgcaggcaatgagaacaattgggactcatcctagctccagtgccggtctgaaagatgatcttcttgaaaatttgcaggcctaccagaaacggatgggagtgcaaatgcagcgattcaag--tgatcctctcgttattgccgcaagtatcattgggatcttgcacttgatattgtggattcttgatcgtcttttcttcaaa---------tgtatttatcgtcgccttaaatac------ggtttgaaaagagggccttctacggaaggagtgcctgagtctatgagggaagaatatcggcaggaacagcagagtgctgtggatgttgacgatggtcattttgtcaacatagagctggagtaa
>H4N6_Avian_KU160950_A/duck/Henan/S4179/2009|2009.921
atgagtcttctaaccgaggtcgaaacgtacgttctctctatcgtcccgtcaggccccctcaaagccgagatcgcgcagagacttgaagatgtctttgcagggaagaacaccgatctcgaggctctcatggaatggctaaagacaagaccaatcctgtcacctctgactaaggggattttaggatttgtgttcacgctcaccgtgcccagtgagcgaggactgcagcgtagacgctttgtccaaaatgccctaaatgggaatggagacccaaataacatggacagggcagtcaaactgtacaggaagttgaaaagagagataacatttcatggggctaaggaagttgcactcagctactcaaccggtgcacttgccagttgtatgggtctcatatacaacaggatgggaacagtgaccacagaagtggcttttggcctagtgtgtgcaacctgtgagcagattgctgattcacagcatcggtcccacaggcagatggtaactaccaccaacccactaatcaggcatgaaaaccggatggtgctagccagcactacggctaaggctatggagcagatggctggatcgagtgagcaggcagcggaagccatggaggttgctagtcaggccaggcagatggtgcaggcgatgaggacaattggaactcaccctagctccagtgccggtctgaaagatgatcttcttgaaaatttgcaggcctaccagaaacggatgggagtgcaaatgcagcgattcaag--tgatcctctcgttattgccgcaagtatcattgggatcttgcacttgatattgtggattcttgatcgtcttttcttcaaa---------tgtatttatcgtcgccttaaatac------ggtttgaaaagagggccttctacggaaggagtgcctgagtctatgagggaagagtatcggcaggaacagcagaatgctgtggatgttgacgatggtcattttgtcaacatagagctggagtaa
>H4N6_Avian_KU160990_A/duck/Hunan/S1166/2010|2010.167
atgagtcttctgaccgaggtcgaaacgtatgttctctctatcgtaccgtcaggccccctcaaagccgagatcgcgcagagacttgaggatgtatttgcaggaaagaacacagatctcgaggctctcatggaatggctaaagacaagaccaatcctgtcacctctgactaaggggattttaggatttgtgttcacgctcaccgtgcccagtgagcgaggactgcagcgtagacgctttgtccaaaatgctctaaatggaaatggagacccaaataacatggacagggcagtcaagctctataagaagctgaaaagagagataacattccatggggccaaagaggttgcactcagctactcaaccggtgcacttgccagttgcatgggtctcatatacaacaggatgggaacagtgaccacagaagtggcttttggcctagtgtgtgccacttgtgagcaaattgcagactcacaacatcggtctcacagacagatggtgactaccaccaacccattgatcaggcatgagaacagaatggtgctagccagcactacagctaaagctatggagcagatggctggatcaagcgagcaggcagcagaggccatggaggttgctagtcaggccaggcagatggtgcaggcaatgaggacaattgggactcatcctagctccagtgctggtctgaaagatgatcttcttgaaaatttgcaggcctaccagaaacggatgggagtgcaaatgcagcgattcaag--tgatcctctcgttattacagcaagtatcattgggatcttgcacttgatattgtggattcttgatcgtcttttcttcaaa---------tgtatttatcgtcgccttaaatac------ggtttgaaaagagggccttctacggaaggagtgcctgagtctatgagggaagaatatcgacaggaacagcagagtgctgtggatgttgacgatggtcattttgtcaacatagagctggagtaa
>H3N2_Avian_AB746485_A/duck/Vietnam/LBM12/2011|2011.718
atgagtcttctaaccgaggtcgaaacgtacgttctctctatcatcccatcaggccccctcaaagccgagatcgcgcagaaacttgaggatgtatttgcaggaaagaacaccgatctcgaggctctcatggagtggctaaagacaaggccaatcctgtcacctctgactaaagggatcttgggatttgtattcacgctcaccgtgcccagtgagcgaggactgcagcgtagacgttttgtccagaatgccctaaatggaaatggagatccaaataatatggatagggcagttaagctatataagaagctgaaaagagaaataacattccatggagctaaggaggtcgcactcagttactcaaccggtgcacttgccagttgcatgggtctcatatacaacaggatgggaacggtgactacggaagtggcttttggcctagtgtgtgccacctgtgagcagattgcagattcacagcatcggtctcacagacagatggcaaccatcaccaacccactaatcaggcatgagaacagaatggtgctggccagcactacagctaaggctatggagcagatggcgggatcaagtgagcaggcagcagaagccatggaggtcgccaatcaggctaggcagatggtgcaggcaatgaggacaattgggactcatcctaactctagtgctggtctgagagataatcttcttgaaaatttgcaggcctaccagaaaagaatgggagtgcagatgcagcggttcaag--tgatcctcttgttgttgccgcaaatatcattgggatcttgcacttgatattgtggattcttgatcgtcttttcttcaaa---------tgcatttatcgtcgccttaaatac------ggtttgaaaagagggccttctacggaaggggtaccggagtctatgagggaagagtaccggcaggaacagcagaatgctgtggatgttgacgatggtcattttgtcaacatagaattggagtaa
>H4N6_Avian_AB746477_A/duck/Vietnam/LBM1/2011|2011.718
atgagtcttctaaccgaggtcgaaacgtacgttctctctatcgtcccgtcaggccccctcaaagccgagatcgcgcagagacttgaagatgtctttgcagggaagaacaccgatcttgaggctctcatggaatggctaaagacaagaccaatcctgtcacctctgactaaggggattttagggtttgtgttcacgctcaccgtgcccagtgagcgaggactgcagcgtagacgctttgtccaaaatgccctaaatgggaatggagacccaaacaacatggacagagcagtcaaactgtacaggaagttgaaaagggagataacattccatggggctaaggaagttgcactcagctactcaaccggtgcacttgccagttgtatgggtctcatatacaacaggatgggaacagtgaccacagaagtggcttttggcctagtgtgtgccacctgtgagcagattgctgattcacaacatcggtcccacaggcagatggtaactaccaccaacccactaatcaggcatgaaaacaggatggtgctagccagcactacggctaaggctatggagcagatggctgggtcgagtgagcaggcagcagaagccatggaggttgctagtcaggctaggcagatggtgcaggcgatgagaacaattggaactcaccctagctccagtgccggtctgaaagatgatcttcttgaaaatttgcaggcctaccagaaacggatgggagtgcaaatgcagcgattcaag--tgatcctcttgttattgccgcaagtatcattgggatcttgcacttgatattgtggattcttgatcgtcttttcttcaaa---------tgtatttatcgtcgccttaaatac------ggtttgaaaagagggccttctacggaaggagtgcctgagtctatgagggaagagtatcggcaggaacagcagaatgctgtggatgttgacgatggtcattttgtcaacatagagctggagtaa
>H3N2_Avian_LC028107_A/muscovy_duck/Vietnam/LBM115/2012|2012.523
atgagtcttctaaccgaggtcgaaacgtacgttctctctatcgttccgtcaggccccctcaaagccgagatcgcgcagagacttgaagatgtttttgcaggaaagaacactgatctcgaggctctcatggaatggctaaagacaagaccaatcctgtcacctctgactaaggggattttaggatttgtgttcacgctcaccgtgcccagtgagcgaggactgcagcgtagacgctttgttcagaatgcccttaatggaaatggagacccaaacaacatggatagggcagtcaaactgtacaggaaactgaagagggagataacattccatggggctaaagaggttgcactcagttactcaaccggtgcacttgccagttgcatgggtctcatatacaacagaatgggaacagtgaccacagaagtggcttttggcctagtgtgcgccacttgtgagcagattgctgactcacagcatcggtctcacagacagatggtgactaccaccaacccactaatcaggcatgaaaacaggatggtgctggccagcactacagctaaagctatggagcagatggctgggtcaagtgagcaagcagcggaagctatggaagttgctagtcaggctaggcagatggtgcaggcgatgagaacaattgggactcatcctagctccagtgccggtctgaaagatgatcttcttgaaaatttgcaggcctaccagaaacggatgggagtgcaaatgcaacggttcaag--tgatcctctcgttattgccgcaagtatcattgggatcttgcacttgatattgtggattcttgatcgtcttttcttcaaa---------tgcatttatcgtcgccttaaatac------ggtttgaaaagagggccttctacggaaggagtgcctgagtctatgagggaagaatatcggcaggaacagcagagtgctgtggatgttgacgatggtcattttgtcaacatagagctggagtaa
>H3N2_Avian_LC028083_A/duck/Vietnam/LBM48/2011|2011.890
atgagtcttctaaccgaggtcgaaacgtacgttctctctatcgttccgtcaggccccctcaaagccgagatcgcgcagagacttgaagatgtttttgcagggaagaacactgatctcgaggctctcatggaatggctaaagacaagaccaatcctgtcacctctgactaaggggattttaggatttgtgttcacgctcaccgtgcccagtgagcgaggactgcagcgtagacgctttgttcagaatgcccttaatggaaatggagacccaaacaacatggatagggcagtcaaactgtacaggaaactgaagagggagataacattccatggggctaaagaggttgcactcagttactcaaccggtgcacttgccagttgcatgggtctcatatacaacagaatgggaacggtgaccacagaagtggcttttggcctagtgtgcgccacttgtgagcagattgctgactcacagcatcggtctcacagacagatggtgactaccaccaacccactaatcaggcatgaaaacaggatggtgctggccagcactacagctaaagctatggagcagatggctgggtcaagtgagcaagcagcagaagctatggaagttgctagtcaggctaggcagatggtgcaggcgatgaggacaattgggactcatcctagctccagtgccggtctgaaagatgatcttcttgaaaatttgcaggcctaccagaaacggatgggagtgcaaatgcaacggttcaag--tgatcctctcgttattgccgcaagtatcattgggatcttgcacttgatattgtggattcttgatcgtcttttcttcaaa---------tgcatttatcgttgccttaaatac------ggtttgaaaagagggccttctacggaaggagtgcctgagtctatgagggaagaatatcggcaggaacagcagagtgctgtggatgttgacgatggtcattttgtcaacatagagctggagtaa
>H10N7_Avian_KP285896_A/migratory_duck/Jiangxi/33038/2013|2013.953
atgagtcttctaaccgaggtcgaaacgtacgttctctctatcgttccgtcaggccccctcaaagccgagatcgcgcagagacttgaagatgtgtttgcagggaagaacacagatctcgaggctctcatggaatggctaaagacaagaccaatcctgtcacctctgactaaggggattttggggtttgtgttcacgctcaccgtgcccagtgagcgaggactgcagcgtagacgctttgtccaaaatgcactaaatggaaatggagacccaaacaacatggacagggcagtcaaactatacagaaagctgaaaagagagataacatttcatggggccaaggaggttgcacttagctactcaaccggtgcacttgccagttgtatgggtctcatatacaacagaatgggaacagtaaccacagaagtggcttttggcctagtgtgtgccacttgtgagcagattgctgactcacagcaccggtcacacaggcagatggtgactactaccaacccactaatcaggcatgagaacagaatggtactggccagtaccacggctaaggccatggagcagatggctgggtcaagtgaacaggcagcagaggccatggaggttgctagtcaggctaggcagatggtgcaggcaatgaggacaattgggactcatcctagctccagtgccggtctgaaagatgatcttcttgaaaatttgcaggcctaccagaaacggatgggagtgcaaatgcagcgattcaag--tgatcctctcgttattgccgcaagtatcattgggatcttgcacttgatattgtggattcttgatcgtcttttcttcaaa---------tgtatttatcgtcgccttaaatac------ggtttgaaaagagggccttctacggaaggagtgcctgagtctatgagggaagaatatcggcaggaacagcagagtgctgtggatgttgacgatggtcattttgtcaacatagagctggagtaa
>H10N7_Avian_KP285912_A/migratory_duck/Jiangxi/33195/2013|2013.953
atgtgtcttctaaccgaggtcgaaacgtacgttctctctatcgttccgtcaggccccctcaaagccgagatcgcgcagagacttgaagatgtgtttgcagggaagaacacagatctcgaggctctcatggaatggctaaagacaagaccaatcctgtcacctctgactaaggggattttggggtttgtgttcacgctcaccgtgcccagtgagcgaggactgcagcgtagacgctttgtccaaaatgcactaaatggaaatggagacccaaacaacatggacagggcagtcaaactatacagaaagctgaaaagagagataacatttcatggggccaaggaggttgcacttagctactcaaccggtgcacttgccagttgtatgggtctcatatacaacagaatgggaacagtaaccacagaagtggcttttggcctagtgtgtgccacttgtgagcagattgctgactcacagcaccggtcacacaggcagatggtgactactaccaacccactaatcaggcatgagaacagaatggtactggccagtaccacggctaaggccatggagcagatggctgggtcaagtgaacaggcagcagaggccatggaggttgctagtcaggctaggcagatggtgcaggcaatgaggacaattgggactcatcctagctccagtgccggtctgaaagatgatcttcttgaaaatttgcaggcctaccagaaacggatgggagtgcaaatgcagcgattcaag--tgatcctctcgttattgccgcaagtatcattgggatcttgcacttgatattgtggattcttgatcgtcttttcttcaaa---------tgtatttatcgtcgccttaaatac------ggtttgaaaagagggccttctacggaaggagtgcctgagtctatgagggaagaatatcggcaggaacagcagagtgctgtggatgttgacgatggtcattttgtcaacatagagctggagtaa
>H7N7_Avian_KP417122_A/wild_bird/Jiangxi/35982/2013|2013.953
atgagtcttctaaccgaggtcgaaacgtacgttctctctatcgtcccgtcaggccccctcaaagccgagatcgcgcagagacttgaagatgtctttgcagggaagaacaccgatctcgaggctctcatggaatggctaaagacaagaccaatcctgtcacctctgactaaggggattttagggtttgtgttcacgctcaccgtgcccagtgagcgaggactgcagcgtagacgcttcgtccaaaatgccctaaatgggaatggagacccaaacaacatggacagggcagtcaaactgtacaggaaattgaaaagagaaataacattccatggggctaaggaagttgcactcagctactcaaccggtgcacttgccagttgtatgggtcttatatacaacaggatgggaacagtgaccacagaagtggcttttggcctagtgtgtgccacctgtgagcagattgctgattcacagcatcggtcccacaggcaaatggtaactaccaccaacccactaatcaggcatgaaaacaggatggtgctagccagcactacagctaaggctatggagcagatggctgggtcgagtgagcaggcagcggaagccatggaggttgctagtcaggctaggcagatggtgcaggcgatgaggacaattggaactcaccctagctccagtgccggtctgaaagatgatcttcttgaaaatttgcaggcctaccagaaacggatgggagtgcaaatgcagcgattcaag--tgatcctctcgttattgccgcaagtatcattgggatcttgcacttgatattgtggattcttgatcgtcttttcttcaaa---------tgtatttatcgtcgctttaaatac------ggtttgaaaagagggccttctacggaaggagtgcctgagtctatgagggaagagtatcggcaggaacagcagagtgctgtggatgttgacgatggtcattttgtcaacatagagctggagtaa
>H7N7_Avian_KP417106_A/wild_bird/Jiangxi/34458/2013|2013.953
[truncated: 8,938,355 more chars]
