# Supplementary material for: A brief history of bird flu
Source: Philos Trans R Soc Lond B Biol Sci. 2019 May 6;374(1775):20180257. doi: 10.1098/rstb.2018.0257 (PMC6553608; doi:10.1098/rstb.2018.0257)
Supplement: Data for segments 1,2,3,5,7,8 - 8809 taxa for display [file rstb20180257supp3.zip › internals_subsample_for_display/hxnx_all_seg7_8809_with_og_ape_tn93_nj_batroot.nwk]

(((((((((((((((((((((((((((((((((((((((((((((((((H5N1_Avian_CY040902_A/pigeon/Laos/P0022/2007|2007.500:0.002990831707,H5N1_Avian_CY040985_A/duck/Laos/P0137/2007|2007.500:0.003195637104):0.001055556139,H5N1_Avian_CY034715_A/chicken/Laos/P0169/2007|2007.500:0.00310100805):0.0006586972922,H5N1_Avian_CY040913_A/duck/Laos/P0127/2007|2007.500:0.004014031444):0.0003970835673,((H5N1_Avian_HM006754_A/Chicken/Laos/Xaythiani-26/2006|2006.500:5.551115123e-17,H5N1_Avian_CY041041_A/duck/Laos/25/2006|2006.500:5.551115123e-17):7.61532879e-05,H5N1_Avian_CY040977_A/chicken/Laos/P0130/2007|2007.500:0.004024730982):0.0003816880017):0.0009917198256,((H5N1_Human_HM172149_A/Guangxi/1/2005|2005.500:0.0006319501129,H5N1_Avian_JX420177_A/chicken/Ha_Tay/44/2007|2007.500:0.003475222106):0.0003294839595,H5N1_Avian_CY030908_A/goose/Yunnan/3798/2006|2006.500:0.00172796096):0.0003178238976):0.000155337912,(H5N1_Avian_HM172157_A/chicken/Guizhou/7/2008|2008.500:0.004262576175,H5N1_Avian_AB478038_A/village_chicken/Kyaing_Tong/2433/2007|2007.500:0.0008820630546):0.002027889563):0.0006454425515,((((((H5N1_Avian_GU182145_A/chicken/Hunan/3/2007|2007.786:0.000902079894,H5N1_Avian_JF975564_A/swan/Shanghai/10/2009|2009.038:0.002172757111):0.000123623298,H5N1_Avian_GU182153_A/duck/Hunan/3/2007|2007.786:-0.0001274392091):0.0003408005552,H5N1_Avian_GU182162_A/chicken/Hunan/8/2008|2008.871:0.004814981366):0.0004695227349,H5N1_Avian_KJ003990_A/duck/Hubei/xn/2007|2007.868:0.001603696381):0.0003253906398,((H5N1_Avian_AB436737_A/whooper_swan/Akita/1/2008|2008.500:5.551115123e-17,H5N1_Avian_AB458250_A/whooper_swan/Aomori/2/2008|2008.500:5.551115123e-17):0.001138948868,H5N1_Avian_EU676173_A/chicken/Primorje/1/2008|2008.271:0.0009129180924):0.00175235564):0.001271599955,H5N1_Human_EU263984_A/China/GD02/2006|2006.500:0.001289927369):0.0007553686911):0.0006312908961,H5N1_Avian_CY036200_A/little_egret/Hong_Kong/8550/2007|2007.500:0.003515017646):0.001222175061,H5N1_Avian_AB478037_A/quail/Thanatpin/2283/2007|2007.500:0.004267814328):0.001007945004,(H5N1_Avian_HM172152_A/duck/Anhui/56/2005|2005.500:0.002780815292,H5N1_Avian_EU195395_A/mallard/Huadong/S/2005|2005.500:0.001323091259):0.00263199537):0.000715754406,H6N6_Avian_KJ200694_A/chicken/Hunan/S3003/2009|2009.778:0.001595529035):0.0007850810809,H5N1_Avian_HM172160_A/duck/Hunan/11/2007|2007.500:0.0115378212):0.00104633158,((H5N1_Human_KP638541_A/Vietnam/UT36282/2010|2010.233:0.003534587875,H5N1_Human_KP638540_A/Vietnam/UT36236/2010|2010.137:0.001610051354):0.0007562647394,(H5N1_Avian_CY098300_A/chicken/Lao/LH1/2010|2010.367:5.551115123e-17,H5N1_Avian_KF735639_A/chicken/Laos/LH2/2010|2010.367:5.551115123e-17):0.004445065259):0.01018107953):0.0004354274136,((((((((((((((((H5N1_Human_HM172159_A/Anhui/1/2005|2005.500:0.004539814531,H5N1_Avian_HM172133_A/duck/Anhui/1/06|2006.500:-0.0004432986777):0.001074876313,H5N1_Avian_HM172141_A/chicken/Hunan/21/2005|2005.500:0.003057665341):0.0003539746391,H7N9_Avian_MF630504_A/duck/Shanghai/SD015/2015|2015.044:-0.0003699410178):0.0001853207727,H5N1_Avian_HM172119_A/duck/Hubei/49/2005|2005.500:-0.0001853207727):9.270768747e-05,H5N1_Human_HM172120_A/Anhui/2/2005|2005.500:-9.270768747e-05):4.63771881e-05,H5N1_Avian_KP638542_A/wildbird/Anhui/82/2005|2005.500:-4.63771881e-05):7.5139155e-05,(H5N1_Human_DQ835316_A/China/GD01/2006|2006.500:-0.000166740547,H5N1_Human_AB462298_A/Shanghai/1/2006|2006.500:0.001189710591):0.000947754552):7.217088222e-05,(H5N6_Avian_MF960007_A/chicken/Guangdong/GD1602/2016|2016.219:5.551115123e-17,H5N1_Avian_HM172131_A/shrike/Tibet/13/2006|2006.500:5.551115123e-17):0.001987282556):0.0004090559417,((((H5N1_Avian_HM172153_A/chicken/Shandong/A-1/2009|2009.500:0.00349982151,H5N1_Avian_HM172150_A/chicken/Hunan/1/2009|2009.500:0.0006073507092):0.0005579955658,H5N1_Swine_KC683529_A/swine/Jiangsu/2/2009|2009.038:0.002542233101):0.0009275191242,(H5N1_Human_EU434687_A/Jiangsu/1/2007|2007.500:5.551115123e-17,H5N1_Human_EU434695_A/Jiangsu/2/2007|2007.500:5.551115123e-17):8.891939194e-05):0.001263417395,H5N1_Avian_FJ784883_A/chicken/Hubei/2856/2007|2007.077:0.0028695308):0.0005665058418):0.0004713211845,H5N1_Avian_HM172117_A/goose/Hubei/65/2005|2005.500:0.004717803261):0.0003095866901,(H5N1_Avian_EU594352_A/duck/Hubei/Hangmei01/2006|2006.500:0.002489155653,H5N1_Avian_FJ784888_A/duck/Hunan/3340/2006|2006.912:0.004753522819):0.0007401824547):0.0003675572306,H5N1_Avian_HM172118_A/chicken/Sichuan/81/2005|2005.500:0.001674032646):0.0001884137791,H5N5_Avian_JX878686_A/duck/HuBei/03/2010|2010.236:0.001868174084):0.0005383262667,((H5N1_Avian_CY030892_A/duck/Yunnan/5310/2006|2006.500:0.003217888954,H5N1_Avian_HM172162_A/chicken/Tibet/6/2008|2008.500:0.005048548965):0.001797432087,(H5N1_Avian_FJ784884_A/duck/Hubei/2911/2007|2007.077:0.001813147968,H5N1_Avian_FJ784886_A/chicken/Hunan/3157/2006|2006.912:0.001261689037):0.00238550737):0.0004356134752):0.0002700176075,H5N1_Avian_HM172151_A/duck/Jiangxi/80/2005|2005.500:0.003370227994):0.001296633629,H5N1_Avian_JX094837_A/turtle_dove/Guangdong/300/2005|2005.833:0.003103759844):0.001774309816):0.0003682832457,H5N1_Avian_HM172122_A/chicken/Fujian/1/2007|2007.500:0.00785511479):0.001315226312,((((H5N1_Human_HM114556_A/Vietnam/UT31239/2007|2007.500:0.0006562537664,H5N1_Human_HM114548_A/Vietnam/UT31203A/2007|2007.378:0.002418583238):0.000579289027,H5N1_Human_HM114612_A/Vietnam/UT31413II/2008|2008.118:0.002515666446):0.0004932139176,(H5N1_Avian_JX241038_A/duck/Vietnam/TY114/2007|2007.500:-0.0001522467381,H5N1_Avian_AB593450_A/duck/Vietnam/G12/2008|2008.038:0.003221461771):0.0005468131008):0.002753919381,H5N1_Human_HM114604_A/Vietnam/UT31412II/2008|2008.107:0.005594251061):0.005570746753):0.0003091791085,(((((((((((H5N1_Avian_AB629716_A/peregrine_falcon/Aomori/7/2011|2011.200:0.003365597361,H5N1_Avian_AB684145_A/chicken/Oita/1/2011|2011.038:0.0007467066541):0.0001730427052,(H5N1_Avian_AB612912_A/duck/Hokkaido/WZ101/2010|2010.784:-0.0001224251391,H5N1_Avian_AB612904_A/duck/Hokkaido/WZ83/2010|2010.784:0.001142329732):0.0008578011115):0.0002410143931,H5N1_Avian_AB617582_A/peregrine_falcon/Tochigi/15/2011|2011.123:-0.0002443702057):0.0001222355617,H5N1_Avian_JQ710460_A/Eurasian_eagle_owl/Korea/23/2010|2010.901:-0.0001222355617):6.114279334e-05,H5N1_Avian_AB684100_A/chicken/Miyazaki/M6/2011|2011.038:-6.114279334e-05):3.058139854e-05,H5N1_Avian_JQ710452_A/mandarin_duck/Korea/PSC24-24/2010|2010.989:-3.058139854e-05):1.529321709e-05,H5N1_Avian_AB684231_A/mandarin_duck/Miyazaki/22M-765/2011|2011.200:-1.529321709e-05):0.0003255841009,((H5N1_Avian_AB760242_A/hooded_crane/Kagoshima/1/2010|2010.500:5.551115123e-17,H5N1_Avian_AB760274_A/hooded_crane/Kagoshima/4612J004/2010|2010.500:5.551115123e-17):0.0001830115304,(H5N1_Avian_AB760282_A/hooded_crane/Kagoshima/110214-3/2011|2011.500:0.0007182476987,H5N1_Avian_AB615240_A/tufted_duck/Fukushima/2/2011|2011.038:0.002356589306):0.000844641099):0.0001839417014):0.0003530114075,H5N1_Avian_AB684086_A/chicken/Shimane/1/2010|2010.871:0.005582118864):0.003518764913,(((((((((H5N1_Avian_GU477539_A/brown-headed_gull/Qinghai/9/2009|2009.452:1.753561796e-16,H5N1_Avian_AB523778_A/common_goldeneye/Mongolia/X60/2009|2009.534:-6.433387718e-17):0.001139580947,H5N1_Avian_JQ638676_A/goose/Jiangsu/k0403/2010|2010.110:0.001940309504):5.986314694e-05,H5N1_Avian_GQ386156_A/bean_goose/Tyva/10/2009|2009.471:-6.220344609e-05):0.0006830102821,H5N1_Avian_CY063321_A/great_crested-grebe/Qinghai/1/2009|2009.367:0.003436029655):0.0002610054807,((H5N1_Avian_JQ638675_A/chicken/Jiangsu/k0402/2010|2010.110:0.001299194624,H5N1_Avian_JX534560_A/wild_duck/Shandong/2/2011|2011.279:0.004911545935):0.001297966763,H5N1_Avian_GQ386148_A/grebe/Tyva/3/2009|2009.471:-0.0002720332824):0.0005493586721):0.0004670560847,H5N1_Avian_HQ131675_A/great_crested_grebe/Tyva/22/2010|2010.452:0.0006684068032):0.0004406070134,H5N1_Avian_JX534584_A/wild_duck/Jilin/ZF/2011|2011.315:0.01164276623):0.0001575298221,(H5N1_Avian_HQ630843_A/grebe/Tyva/2/2010|2010.471:0.0007233845576,H5N1_Avian_AB569351_A/whooper_swan/Mongolia/1/2010|2010.367:0.001321814375):0.003977947877):0.0008676290579,H5N1_Avian_MF116314_A/duck/China/E26/2012|2012.351:0.006536846884):0.002398843175):0.003013653116,(H5N1_Avian_GU477540_A/brown-headed_gull/Qinghai/19/2009|2009.452:0.008139948292,H5N1_Avian_KT762434_A/duck/Hunan/S4020/2008|2008.901:0.005392014075):0.0003105553639):0.006662424732):0.0006544962808,(((((((((((H5N1_Avian_KX215463_A/chicken/Bhutan/359/2012|2012.079:2.146839598e-16,H5N1_Avian_KX215251_A/yellow_billed_duck/Bhutan/358/2012|2012.079:-1.036616573e-16):0.0009028539183,H5N1_Avian_KM267795_A/pigeon/Bhutan/01BR01/2012|2012.047:0.001149013042):0.001940741886,H5N1_Avian_KM267768_A/chicken/India/03CA03/2012|2012.173:0.003208308911):0.0001926897755,(H5N1_Avian_KT361929_A/duck/Bangladesh/21814/2014|2014.049:0.00374946627,H5N1_Avian_KF888481_A/chicken/Bangladesh/18061/2012|2012.682:0.0003514179996):0.001906220189):0.0002164035928,(((H5N1_Avian_KJ643875_A/crow/India/11CA01/2011|2011.885:0.00242306767,H5N1_Avian_KP336329_A/crow/India/01CA12/2012|2012.005:-0.0003779800564):0.0003158577844,H5N1_Avian_KM267776_A/crow/India/02CA02/2012|2012.104:0.0007100756957):0.000323708833,H5N1_Avian_KM267758_A/crow/India/11TI16/2011|2011.885:0.0006962927774):0.0008145178019):0.0001750847302,((((H5N1_Avian_KY629439_A/chicken/Bangladesh/22482/2014|2014.285:5.551115123e-17,H5N1_Avian_KY629499_A/chicken/Bangladesh/22478/2014|2014.285:5.551115123e-17):0.003005898857,H5N1_Avian_KF874288_A/duck/Bangladesh/19097/2013|2013.121:0.001106405158):0.0004894913535,H5N1_Avian_KF888427_A/duck/Bangladesh/17753/2012|2012.559:0.0005364421266):0.0006656844669,H5N1_Avian_KX215324_A/chicken/Bhutan/415/2012|2012.132:0.002937812183):8.737761249e-05):0.0001108337062,(H5N1_Avian_KT825152_A/chicken/India/12CL2168/2013|2013.995:0.007316705828,H5N1_Avian_KP336315_A/duck/Bhutan/01TR03/2013|2013.077:0.003058760289):0.0009230992025):0.0002031656972,((H5N1_Avian_CY098463_A/duck/Lao/987/2010|2010.200:-0.0001410097136,H5N1_Avian_CY098415_A/duck/Lao/975/2010|2010.200:0.001163127283):0.004214235428,H5N1_Avian_KJ643899_A/chicken/India/01CA06/2012|2012.008:0.003017526128):0.0007838670965):0.0001589397199,(H5N1_Avian_CY092125_A/chicken/India/CA0301/2011|2011.175:0.001916752467,H5N1_Avian_CY092131_A/chicken/India/CA0302/2011|2011.175:0.002195551548):0.0009260730711):0.0005053302788,H5N1_Avian_KX215285_A/wild_bird/Bhutan/328/2012|2012.071:0.002326100193):0.001954087568,((((((H5N1_Avian_MH135336_A/chicken/Bangladesh/33395/2017|2017.625:0.007360496905,H5N1_Avian_KY635453_A/duck/Bangladesh/26251/2015|2015.696:0.001992883235):0.002239557692,(H5N1_Avian_MG042098_A/duck/Bangladesh/30818/2016|2016.737:2.994344451e-05,H5N1_Avian_MG042212_A/duck/Bangladesh/31294/2016|2016.899:0.002015144169):0.002957138848):0.000524688798,((H5N1_Avian_MH135436_A/chicken/Bangladesh/32747/2017|2017.381:-0.0001425896071,H5N1_Avian_MH135542_A/duck/Bangladesh/33848/2017|2017.797:0.003222480058):0.0009361195594,H5N1_Avian_MG957526_A/duck/Bangladesh/31993/2017|2017.123:0.002163123402):0.0007686328068):0.000716482404,H5N1_Avian_MG042378_A/chicken/Bangladesh/30065/2016|2016.400:0.002259028436):0.00973860579,(H5N1_Avian_KT362025_A/duck/Bangladesh/21980/2014|2014.145:0.003965063686,H5N1_Avian_KY635729_A/duck/Bangladesh/26042/2015|2015.647:0.002252320447):0.004509859308):0.001690734302,H5N1_Avian_KF888411_A/duck/Bangladesh/19099/2013|2013.121:0.0055882841):0.0005657523851):0.00948532244):0.001648749721,((((((((((((((((((((H5N1_Avian_GQ122518_A/chicken/Banten/UT6025/2006|2006.786:0.001764242392,H5N1_Swine_HM440084_A/swine/Banten/UT6001/2006|2006.500:0.005467498136):0.0003758504454,H5N1_Avian_GQ122542_A/chicken/East_Java/UT6045/2007|2007.200:0.00064022511):0.001466882794,(H5N1_Avian_GQ122512_A/chicken/East_Java/UT6021/2006|2006.871:5.551115123e-17,H5N1_Avian_GQ122477_A/chicken/Bali/UT2092/2005|2005.500:5.551115123e-17):0.0005905838968):0.000358053452,H5N1_Avian_GQ122488_A/chicken/Sulawesi_Selatan/UT2094/2005|2005.500:-0.000363922833):0.0004985053227,H5N1_Human_JX235402_A/Indonesia/UT3006/2005|2005.500:0.001549007365):0.001254796119,H5N1_Human_CY116649_A/Indonesia/5/2005|2005.500:0.0007968141473):0.003756754799,(H5N1_Avian_GQ122458_A/quail/Yogjakarta/UT1075/2004|2004.395:5.551115123e-17,H5N1_Avian_GQ122441_A/quail/Yogjakarta/UT1023/2004|2004.038:5.551115123e-17):0.0003614626185):0.0005568977918,(H5N1_Swine_HM440060_A/swine/Banten/UT3062/2005|2005.500:5.551115123e-17,H5N1_Swine_HM440052_A/swine/Banten/UT2071/2005|2005.500:5.551115123e-17):0.006754257478):0.0001175505654,((H5N1_Avian_GQ122465_A/duck/East_Java/UT1107/2004|2004.647:5.551115123e-17,H5N1_Avian_GQ122453_A/duck/East_Java/UT1046/2004|2004.192:5.551115123e-17):0.001003604518,H5N1_Avian_GQ122429_A/chicken/West_Java/UT1001/2003|2003.800:0.001041483096):0.0003853111642):0.001636394677,(((((H5N1_Avian_AY770077_A/chicken/Hubei/489/2004|2004.500:5.551115123e-17,H5N1_Avian_AY684709_A/chicken/Hubei/327/2004|2004.500:5.551115123e-17):0.0009938618795,H5N1_Avian_JX013491_A/parrot/Guangdong/C99/2005|2005.085:0.004141713909):3.632593327e-05,(H5N1_Avian_AY676046_A/egret/Hong_Kong/757-2/2003|2003.500:0.003529363225,H5N1_Avian_AY676045_A/duck/Hong_Kong/821/2002|2002.500:0.0005856351952):0.000996352742):0.0002020656431,H5N1_Avian_AY950237_A/chicken/Henan/01/2004|2004.500:-0.0002129413928):0.0004774738732,((H5N1_Avian_AY737292_A/chicken/Guangdong/191/04|2004.500:-0.0005812650023,H5N1_Avian_DQ366341_A/duck/Guangxi/13/2004|2004.500:0.005712554225):0.0002910530315,H5N1_Avian_DQ366333_A/chicken/Guangxi/12/2004|2004.500:-0.0002910530315):0.002625367233):0.0004597181091):0.000599567503,(H5N1_Avian_HM172155_A/duck/Hunan/69/2004|2004.500:0.002652438189,H5N1_Avian_HM172158_A/duck/Hunan/70/2004|2004.500:0.00876229278):0.001499790779):0.0004122186991,H5N1_Avian_AY518361_A/duck/China/E319-2/03|2003.500:0.003745309093):0.001032566719,H5N1_Avian_EF473079_A/chicken/Indonesia/7/2003|2003.967:0.00282721616):0.0004977097803,(((((H5N1_Swine_HM440116_A/swine/Banten/UT6008/2007|2007.500:5.551115123e-17,H5N1_Swine_HM440132_A/swine/East_Java/UT6012/2007|2007.500:5.551115123e-17):1.008073589e-16,H5N1_Swine_HM440140_A/swine/South_Kalimantan/UT6015/2006|2006.500:-4.529620766e-17):0.003381218729,H5N1_Avian_KR732494_A/chicken/Pekalongan/BBVW/2007|2007.500:0.001754357059):0.0006138701518,(H5N1_Avian_KR732541_A/chicken/West_Java/TJA/2008|2008.500:0.008680435811,H5N1_Human_CY014485_A/Indonesia/CDC669/2006|2006.447:0.005009206873):0.00236509415):0.000851974945,(H5N1_Avian_KM892801_A/chicken/Bali/U8661/2009|2009.414:0.009554581453,H5N1_Human_CY017641_A/Indonesia/CDC938/2006|2006.858:0.001899101307):0.003691786582):0.009424604788):0.0005498092006,((((((((((H5N1_Avian_AB189048_A/chicken/Kyoto/3/2004|2004.500:5.551115123e-17,H5N1_Avian_AB189056_A/crow/Kyoto/53/2004|2004.500:5.551115123e-17):8.820392784e-18,H5N1_Avian_AB189064_A/crow/Osaka/102/2004|2004.500:4.669075845e-17):3.158799757e-05,((H5N1_Avian_AY676047_A/chicken/Korea/es/2003|2003.500:6.488506595e-17,H5N1_Avian_AB188819_A/chicken/Oita/8/2004|2004.500:4.613723651e-17):0.000411045258,H5N1_Avian_AY676048_A/duck/Korea/ESD1/03|2003.500:0.0006110723111):0.0009913820468):0.003102575573,H5N1_Avian_EU195419_A/mallard/Huadong/Y/2003|2003.500:0.001020199564):9.153303187e-06,H5N1_Avian_DQ997170_A/duck/Hubei/wp/2003|2003.500:-1.78036122e-05):0.0005253968865,H5N1_Human_EF587280_A/Beijing/01/2003|2003.500:0.001529451925):0.0007561540618,((((H5N1_Avian_EU430502_A/domestic_green-winged_teal/Hunan/67/2005|2005.500:0.001252070347,H5N1_Avian_HM172145_A/chicken/Xinjiang/68/2005|2005.500:0.009164201646):0.0003647754221,(H5N1_Avian_HM172144_A/chicken/Xinjiang/28/2006|2006.500:0.003188479824,H5N1_Avian_HM172147_A/chicken/Xinjiang/27/2006|2006.500:0.001939908821):0.002002580776):0.001402338768,H5N1_Avian_AB478035_A/chicken/Pyigyitagon/204/2006|2006.500:0.001026421045):0.0009783833313,H5N1_Avian_HM172143_A/chicken/Xinjiang/78/2005|2005.500:0.006929676168):0.001382780072):0.002129526756,H5N1_Avian_HM172459_A/chicken/Jiangxi/25/2004|2004.500:0.006483355018):0.001300075575,H5N1_Avian_DQ997275_A/goose/Jilin/hb/2003|2003.500:0.002704957343):0.001779472452,(H5N1_Human_AB212057_A/Hong_Kong/213/2003|2003.500:0.005456885367,H5N1_Avian_DQ997536_A/duck/Shanghai/xj/2002|2002.500:0.001754230112):0.0004594770369):2.030017535e-05):0.0006499495108,H5N1_Swine_DQ997258_A/swine/Henan/wy/2004|2004.500:0.001900813488):0.0002808493517,(H5N1_Avian_AY950239_A/chicken/Henan/12/2004|2004.500:0.0008016848574,H5N1_Avian_HM172130_A/chicken/Hunan/41/2004|2004.500:0.003305966966):0.0001683856712):0.001113046921,((H5N1_Avian_HM172123_A/chicken/Anhui/39/2004|2004.500:0.000450025645,H5N1_Avian_HM172124_A/chicken/Gansu/44/2004|2004.500:0.0005698789482):0.003440016082,H5N1_Avian_JF732740_A/ostrich/Suzhou/097/2003|2003.288:0.003805380843):0.008469077263):0.001018961302,(((((((((((((((((((H5N1_Avian_JQ794455_A/chicken/Thailand/TS02/2006|2006.500:5.551115123e-17,H5N1_Avian_JQ794447_A/duck/Thailand/TS01/2006|2006.500:5.551115123e-17):0.001022592989,H5N1_Avian_DQ989964_A/open-billed_stork/Nakhonsawan/BBD0104F/2004|2004.500:0.001029273971):0.0001835721937,H5N1_Avian_AB450636_A/open-bill_stork/Thailand/VSMU-20-AYA/2004|2004.500:0.001865331331):0.0001376466773,H5N1_Avian_AB440342_A/duck/Angthong/72/2004|2004.500:-0.0001414625885):7.075903483e-05,H5N1_Avian_AB440343_A/quail/Angthong/71/2004|2004.500:-7.075903483e-05):3.538544562e-05,H5N1_Avian_GU186649_A/duck/Ang_Thong/71-2-/2004|2004.500:-3.538544562e-05):1.769902309e-05,H5N1_Avian_DQ407247_A/little_grebe/Thailand/Phichit-01/2004|2004.500:-1.769902309e-05):8.850995118e-06,H5N1_Avian_AB450632_A/chicken/Suphanburi/NIAH108192/2005|2005.500:-8.850995118e-06):0.0003213614914,H5N1_Human_HM006762_A/Viet_Nam/1203/2004|2004.500:0.002768696046):0.0004081679818,((((H5N1_Avian_CY034223_A/duck/Vietnam/367/2005|2005.500:0.001264742321,H5N1_Avian_KR732423_A/duck/Vietnam_Hau_Giang/NCVD-12/2007|2007.500:0.00182459165):0.002274473455,H5N1_Avian_CY028709_A/chicken/Vietnam/23/2004|2004.500:0.0008118258535):0.0005799625967,H5N1_Avian_CY035899_A/chicken/Vietnam/NCVD12/2005|2005.500:0.002508833917):0.000474302385,H5N1_Avian_CY034207_A/chicken/Vietnam/890/2004|2004.500:0.002353776124):0.0007524204668):0.0006902314104,H5N1_Avian_AB450633_A/quail/Nakhon_Pathom/NIAH7562/2005|2005.500:0.004754969788):0.0001437837466,(((H5N1_Human_AY627893_A/Thailand/2-SP-33-/2004|2004.500:5.551115123e-17,H5N1_Human_EU268222_A/Thailand/16/2004|2004.500:5.551115123e-17):6.604686484e-17,H5N1_Avian_AB450627_A/chicken/Kohn_Kaen/NIAH330/2004|2004.500:-1.053571361e-17):6.605331445e-17,H5N1_Avian_AB576205_A/pigeon/Thailand/VSMU-7-NPT/2004|2004.500:-1.054216322e-17):0.0009962237008):8.0247622e-05,H5N1_Avian_DQ256136_A/crested_eagle/Belgium/01/2004|2004.500:0.0009291052955):0.001566189635,H5N1_Human_DQ360841_A/Thailand/676/2005|2005.500:0.0004925817287):0.001412444889,((H5N1_Avian_JQ794471_A/duck/Thailand/TS04/2006|2006.500:5.551115123e-17,H5N1_Avian_JQ794464_A/chicken/Thailand/TS03/2006|2006.500:5.551115123e-17):0.001402586592,H5N1_Avian_FJ868036_A/chicken/Uthaithani/NIAH115067/2008|2008.500:0.008994989808):0.003069799813):0.0007664601897,(((H5N1_Avian_AB450638_A/pigeon/Thailand/VSMU-13-KRI/2005|2005.500:-0.0002249821467,H5N1_Human_KJ907473_A/Thailand/NBL1/2006|2006.605:0.001247099716):0.0001125260681,H5N1_Avian_AB450641_A/tree_sparrow/Ratchaburi/VSMU-16-RBR/2005|2005.500:-0.0001125260681):6.592772502e-05,(H5N1_Avian_DQ989998_A/open-billed_stork/Nakhonsawan/BBD2616F/2005|2005.500:0.0004313621518,H5N1_Avian_EF112364_A/open-billed_stork/Nakhonsawan/BBD4211M/05|2005.500:0.0005907554172):0.0009628784131):0.003945140825):0.001313323068,(((((((((((H5N1_Avian_KX513183_A/duck/Vietnam/ST1491-1/2012|2012.458:5.551115123e-17,H5N1_Avian_AB823750_A/chicken/Soc_Trang/1/2012|2012.458:5.551115123e-17):0.001152817125,H5N1_Avian_KX513268_A/duck/Vietnam/ST1489-3/2012|2012.458:-0.0001329125314):0.00455557399,H5N1_Avian_JQ701715_A/marabou_stork/Cambodia/TM068/2011|2011.532:-0.0004441522831):0.0002228826698,H5N1_Avian_JN588836_A/chicken/Cambodia/TKCMB5T/2010|2010.074:-0.0002228826698):0.0005957514648,H5N1_Human_JQ714249_A/Cambodia/W0112303/2012|2012.025:0.002482295681):0.0009820769699,H5N1_Avian_JQ714238_A/chicken/Cambodia/083LC/2011|2011.685:4.324013661e-05):0.001877342174,H5N1_Avian_KY171401_A/chicken/Vietnam/NCVD-2716/2013|2013.055:0.006982658965):0.003485975235,((H5N1_Human_HQ200597_A/Cambodia/S1211394/2008|2008.942:0.006635307748,H5N1_Avian_KR732419_A/chicken/Vietnam/NCVD-117/2008|2008.500:0.0005838950147):0.002892307183,H5N1_Avian_JX420225_A/Muscovy_duck/Ca_Mau/1185/2006|2006.989:-0.0008240226194):0.002618029683):0.001846577733,(H5N1_Avian_GU186762_A/chicken/Bac_Lieu/07-10/2007|2007.500:5.551115123e-17,H5N1_Avian_JX420209_A/chicken/Ca_Mau/1180/2006|2006.986:5.551115123e-17):0.00364151808):0.003623185452,H5N1_Avian_JX420241_A/Muscovy_duck/Ca_Mau/1159/2006|2006.986:0.001591046085):0.001386460613,H5N1_Avian_HQ200452_A/duck/Cambodia/D14AL/2006|2006.093:0.006496773997):0.003047913067):0.0003157996139,(H5N1_Avian_CY033178_A/duck/Vietnam/942B/2004|2004.500:0.001169195236,H5N1_Avian_CY033186_A/duck/Vietnam/NCVD08/2005|2005.500:-0.0001470776675):0.007192824308):0.004430743,H5N1_Avian_GU186717_A/chicken/Lang_Son/200/2005|2005.500:0.008086084427):0.0005511897817):0.0005706546083,H5N1_Avian_AY737306_A/duck/Guangdong/173/04|2004.500:0.006475377401):0.001902823411):0.0006906794797,(((((((((((((((((((((((((((((((((((((H5N8_Avian_KU201803_A/bald_eagle/Idaho/15-002892-2/2015|2015.052:0.001059144463,H5N8_Avian_KU201691_A/mallard/Idaho/AH0008597/2015|2015.016:0.000992722497):0.0001941760766,H5N8_Avian_KU201907_A/peregrine_falcon/Washington/196426/2014|2014.992:-0.0001979919877):9.9073239e-05,H5N8_Avian_KP307987_A/gyrfalcon/Washington/41088-6/2014|2014.934:-9.9073239e-05):4.966003429e-05,H5N8_Avian_KU201883_A/American_wigeon/Washington/195198/2014|2014.956:-4.966003429e-05):2.483788288e-05,H5N8_Avian_KP739416_A/guinea_fowl/Oregon/41613-1/2014|2014.956:-2.483788288e-05):1.242091176e-05,H5N8_Avian_KP739408_A/chicken/Oregon/41613-2/2014|2014.956:-1.242091176e-05):6.211441354e-06,H5N8_Avian_KU201619_A/American_wigeon/Utah/AH0007824/2015|2015.003:-6.211441353e-06):3.10621357e-06,H5N8_Avian_KU201795_A/chicken/California/15-004912/2015|2015.099:-3.10621357e-06):1.55335331e-06,H5N8_Avian_KU201763_A/mallard/Nevada/AH0006855/2015|2015.060:-1.55335331e-06):0.0009815439542,((H5N2_Avian_KR233993_A/chicken/Washington/3490-18/2015|2015.077:0.001010491394,H5N8_Avian_KU201747_A/Canada_goose/Oregon/AH0012452/2015|2015.047:0.001034596219):4.501445032e-06,H5N8_Avian_LC027960_A/mandarin_duck/Gifu/2112D001/2014|2014.964:0.001023151184):4.61161282e-05):0.0001892575218,H5N8_Avian_KU201755_A/American_wigeon/Oregon/AH0012525/2015|2015.047:-0.0001927731871):9.643081368e-05,H5N2_Avian_KP795732_A/chicken/BC/FAV8/2014|2014.921:-9.643081368e-05):4.823744222e-05,H5N8_Avian_KR150904_A/turkey/California/K1500169-1-2/2015|2015.055:-4.823744222e-05):2.412257826e-05,H5N2_Avian_MG964371_A/chicken/Idaho/15-001711-7/2015|2015.038:-2.412257826e-05):1.206321832e-05,H5N2_Avian_MG964771_A/goose/Washington/15-001678-1/2015|2015.036:-1.206321832e-05):6.032574062e-06,H5N8_Avian_KY828814_A/American_wigeon/California/UCD58P/2015|2015.044:-6.032574062e-06):3.016769637e-06,H5N8_Avian_KJ509143_A/bean_goose/Korea/H328/2014|2014.085:-3.016769637e-06):1.508626199e-06,H5N2_Avian_KP795740_A/chicken/BC/FAV9/2014|2014.921:-1.508626199e-06):7.544338285e-07,H5N2_Avian_MG964811_A/red-tailed_hawk/Washington/15-002551-2/2015|2015.022:-7.544338284e-07):3.772772985e-07,H5N8_Avian_KJ509047_A/breeder_chicken/Korea/H122/2014|2014.063:-3.772772984e-07):1.886688507e-07,H5N8_Avian_KJ509119_A/breeder_chicken/Korea/H250/2014|2014.074:-1.886688506e-07):9.434953125e-08,H5N8_Avian_AB932559_A/chicken/kumamoto/1-7/2014|2014.279:-9.43495312e-08):4.718232101e-08,H5N8_Avian_KJ509023_A/Coot/Korea/H81/2014|2014.058:-4.718232095e-08):2.359493911e-08,H5N8_Avian_KJ511815_A/waterfowl/Korea/S005/2014|2014.123:-2.359493906e-08):1.17993602e-08,H5N2_Avian_KU201819_A/mallard/Oregon/195547/2014|2014.973:-1.179936015e-08):5.900625385e-09,H5N2_Avian_KU201923_A/Canada_goose/Washington/197619/2014|2014.995:-5.900625329e-09):0.0001168411302,(((H5N1_Avian_KU201859_A/American_wigeon/Washington/196336/2015|2015.003:5.551115123e-17,H5N1_Avian_KP739424_A/American_green-winged_teal/Washington/195750/2014|2014.992:5.551115123e-17):0,(H5N1_Avian_KU201867_A/American_wigeon/Washington/196340/2015|2015.003:5.551115123e-17,H5N1_Avian_KP892994_A/chicken/BC/FAV2/2015|2015.099:5.551115123e-17):0):0.0004801851076,H5N8_Avian_KU201875_A/mallard/Oregon/195536/2014|2014.978:0.0005419324614):0.0009040127712):0.0003503785328,H5N2_Avian_KR150912_A/pheasant/Washington/3147-2/2015|2015.068:0.0006715821007):0.0002207804641,((((((((H5N2_Avian_KT327383_A/goose/Taiwan/01004/2015|2015.022:0.0009002904165,H5N2_Avian_KU646888_A/goose/Taiwan/01031/2015|2015.030:0.001143630278):0.0001529503454,H5N8_Avian_KT388479_A/goose/Taiwan/TNC5/2015|2015.044:-0.0001538996115):7.717766451e-05,H5N3_Avian_KU646904_A/goose/Taiwan/01038/2015|2015.030:-7.717766451e-05):3.86253457e-05,H5N2_Avian_KT327406_A/thrush/Taiwan/A234/2015|2015.044:-3.86253457e-05):1.931573933e-05,H5N2_Avian_KT327398_A/night_heron/Taiwan/A289/2015|2015.049:-1.931573933e-05):0.0001367518387,(H5N3_Avian_KT327414_A/Bulbul/Taiwan/01156/2015|2015.038:5.551115123e-17,H5N3_Avian_KT327376_A/goose/Taiwan/01042/2015|2015.030:5.551115123e-17):0.0008856635539):0.0006252293836,H5N8_Avian_KT388687_A/goose/Taiwan/TNO17/2015|2015.044:0.001434462883):0.0004576376464,H5N3_Avian_KU646912_A/chicken/Taiwan/01174/2015|2015.041:0.0005701499458):0.0008007896254):0.0002102182679,H5N8_Avian_LC026480_A/tundra_swan/Tottori/C6nk/2014|2014.879:0.0008151880308):0.0002176196632,((((((((((((((((((((((((((((H5N2_Avian_KU201939_A/snowy_owl/Wisconsin/198399/2015|2015.279:0.0006962866115,H5N2_Avian_MG964347_A/Canada_goose/Michigan/15-018340-2/2015|2015.422:0.003422965798):0.000278297963,H5N2_Avian_KU201931_A/Coopers_hawk/Minnesota/198225/2015|2015.282:0.0007476355171):0.0002389808492,H5N2_Avian_KU201946_A/Canada_goose/Kansas/197850/2015|2015.195:-0.0002408888047):0.000120508769,H5N2_Avian_MG964819_A/ring-necked_duck/Kentucky/15-012967-1/2015|2015.186:-0.000120508769):6.027312327e-05,H5N2_Avian_KU201675_A/Northern_shoveler/Oregon/AH0007337/2015|2015.005:-6.027312327e-05):3.014132631e-05,H5N2_Avian_KU201851_A/mallard/Washington/196865/2015|2015.025:-3.014132631e-05):1.507535546e-05,H5N2_Avian_MG964363_A/Canada_goose/Wyoming/15-009285-1/2015|2015.203:-1.507535546e-05):7.540027364e-06,H5N2_Avian_KR234001_A/chicken/Oregon/A01819044/2015|2015.112:-7.540027364e-06):3.770610203e-06,H5N2_Avian_MG964731_A/chicken/Oregon/15-005256-1/2015|2015.115:-3.770610203e-06):1.885603457e-06,H5N2_Avian_MG964755_A/chicken/Wisconsin/15-014400-1/2015|2015.337:-1.885603457e-06):9.429509534e-07,H5N2_Avian_KT762951_A/chicken/Wisconsin/15-011595-1/2015|2015.266:-9.429509533e-07):4.715501124e-07,H5N2_Avian_KT762919_A/turkey/North_Dakota/15-013049-1/2015|2015.301:-4.715501123e-07):2.358123859e-07,H5N2_Avian_MG965667_A/turkey/Minnesota/15-017044-1/2015|2015.395:-2.358123858e-07):1.179248645e-07,H5N2_Avian_KR234033_A/chicken/Kansas/8395-3/2015|2015.192:-1.179248645e-07):5.897177088e-08,H5N2_Avian_MG964667_A/chicken/Minnesota/15-014297-1/2015|2015.329:-5.897177083e-08):2.949055616e-08,H5N2_Avian_KT762895_A/turkey/North_Dakota/15-011420-13/2015|2015.271:-2.949055611e-08):1.474761461e-08,H5N2_Avian_MG964827_A/snow_goose/Kentucky/15-012967-2/2015|2015.186:-1.474761456e-08):7.374975689e-09,H5N2_Avian_MG965771_A/turkey/Missouri/15-007513-1/2015|2015.178:-7.374975634e-09):3.688072409e-09,H5N2_Avian_MG964691_A/chicken/Missouri/15-014275-1/2015|2015.321:-3.688072353e-09):1.844328793e-09,H5N2_Avian_KR234025_A/turkey/Arkansas/7791-1/2015|2015.181:-1.844328738e-09):9.223107217e-10,H5N2_Avian_KP739384_A/chicken/Washington/61-9/2014|2014.995:-9.223106662e-10):4.612287271e-10,H5N2_Avian_KP739400_A/turkey/Washington/61-22/2014|2014.995:-4.612286716e-10):0.000148249834,(((((H5N2_Avian_MG965827_A/turkey/South_Dakota/15-017406-1/2015|2015.400:-0.0003881510463,H5N2_Avian_MG964723_A/chicken/Nebraska/15-019197-1/2015|2015.441:0.00243323866):0.0001941437594,H5N2_Avian_KT002508_A/turkey/Iowa/14319-1/2015|2015.329:-0.0001941437594):9.707716145e-05,H5N2_Avian_KT762943_A/chicken/Nebraska/15-017990-5/2015|2015.405:-9.707716145e-05):4.858307082e-05,H5N2_Avian_MG964739_A/chicken/South_Dakota/15-015847-3/2015|2015.362:-4.858307082e-05):2.429535724e-05,H5N2_Avian_MG964451_A/chicken/Iowa/15-014294-1/2015|2015.334:-2.429535724e-05):0.0008750128791):0.0001219719699,H5N2_Avian_MG964803_A/peregrine_falcon/Idaho/15-001362-3/2015|2015.022:0.0008991612504):0.0001904283868,H5N2_Avian_KX838902_A/mallard/Alaska/AH0088535/2016|2016.611:0.003927899753):0.0001216009165,(H5N2_Avian_MG964763_A/falcon/Missouri/15-009166-2/2015|2015.189:0.0006407500755,H5N2_Avian_KU201611_A/snow_goose/Missouri/15-011246-1/2015|2015.200:0.0003813674935):0.0009192037764):0.000468222095,H5N2_Avian_KT762887_A/chicken/Montana/15-010559-1/2015|2015.247:0.001575127241):0.0007036256584,H5N2_Avian_KU201723_A/mallard/Idaho/AH0007413/2015|2015.044:0.0003232001611):0.0008135863652):0.0003957506115,(H5N8_Avian_KU201843_A/Northern_pintail/Washington/196271/2014|2014.992:0.0009681433701,H5N8_Avian_KU201771_A/mallard/Idaho/AH0005954/2014|2014.973:0.00108372359):0.0006317540837):0.001758092931,(((H5N2_Avian_KX602700_A/chicken/Zhejiang/81643/2015|2015.622:0.001250512759,H5N2_Avian_KX602699_A/duck/Zhejiang/1026109/2015|2015.816:0.004924471519):0.001614826236,(H5N6_Avian_KY415666_A/duck/Hubei/ZYSYG5/2015|2015.888:-0.0003088290258,H5N2_Avian_KY056307_A/chicken/Zhejiang/209/2016|2016.082:0.002354027958):0.002561672142):0.0003548845232,H5N2_Avian_KP732699_A/duck/Eastern_China/S0131/2014|2014.082:0.000653530054):0.001376592942):0.001227166731,H5N2_Avian_KX523697_A/duck/Hubei/SZY250/2016|2016.301:0.005211095141):0.001912448446,(((H4N2_Avian_KC282882_A/duck/Jiangsu/1-15/2011|2011.030:0.001025349707,H5N2_Avian_JQ041413_A/duck/Eastern_China/1111/2011|2011.038:0.001026517254):0.00174348474,H5N2_Avian_KP732687_A/duck/Eastern_China/L0321/2010|2010.216:0.002392104067):0.0007410528506,H5N2_Avian_KP732702_A/duck/Eastern_China/S0808/2014|2014.600:0.006046055283):0.002206995339):0.003259920267,((H5N2_Avian_KP732688_A/duck/Eastern_China/L0230/2010|2010.159:0.000149933781,H5N2_Avian_JQ041414_A/goose/Eastern_China/1112/2011|2011.038:0.0008699708123):0.006895870995,H5N2_Avian_JX507358_A/duck/Jiangsu/m234/2012|2012.047:0.008819968535):0.001650247222):0.002974349432,(((((((((H5N8_Avian_KT221069_A/goose/Jiangsu/QD5/2014|2014.156:5.551115123e-17,H5N8_Avian_KX013024_A/duck/Eastern_China/JY/2014|2014.008:5.551115123e-17):6.626505196e-05,H5N8_Avian_KJ476660_A/mallard/Shanghai/SH-9/2013|2013.866:0.0040376415):0.0004518179922,H5N8_Avian_KX013032_A/goose/Eastern_China/CZ/2013|2013.860:0.00263772716):0.0002808003138,((H5N8_Avian_KT221077_A/goose/Shandong/WFSG1/2014|2014.274:5.551115123e-17,H5N8_Avian_KT221085_A/goose/Yangzhou/0420/2014|2014.299:5.551115123e-17):0.003940476635,H5N8_Avian_KP732697_A/duck/Eastern_China/S1210/2013|2013.940:0.001186529882):0.0007539802813):0.0001327091718,H5N8_Avian_KP732693_A/duck/Eastern_China/L1021/2012|2012.803:0.01082898511):0.0007718888112,(((H5N8_Avian_KU042857_A/goose/Zhejiang/925104/2014|2014.732:4.663768591e-17,H5N8_Avian_KP732700_A/duck/Eastern_China/S0215/2014|2014.123:6.438461655e-17):0.001097189851,H5N6_Avian_KU042847_A/goose/Zhejiang/925106/2014|2014.732:-7.507228167e-05):0.001748780123,H5N8_Avian_KU042856_A/goose/Zhejiang/925037/2014|2014.732:0.0003001234015):0.001593366492):0.0004471462585,(H5N8_Avian_KJ476675_A/duck/Zhejiang/W24/2013|2013.868:0.00037632798,H5N8_Avian_KJ476676_A/duck/Zhejiang/6D18/2013|2013.951:0.0006457895891):0.000550482437):0.004417457357,((((((H5N8_Avian_KT383489_A/duck/Guangdong/s14044/2014|2014.014:0.00557047142,H5N8_Avian_KT383481_A/goose/Guangdong/s13124/2013|2013.945:0.0006315312575):0.002072484623,H5N8_Avian_KM504104_A/duck/Shandong/Q1/2013|2013.312:0.005207298177):0.004441007005,H5N8_Avian_KP732690_A/duck/Eastern_China/L0423/2011|2011.307:0.001300252218):0.0002159697119,(H5N8_Avian_KP732692_A/duck/Eastern_China/L0722/2012|2012.553:0.004993042285,H5N8_Avian_KP732689_A/duck/Eastern_China/L0405/2010|2010.258:0.003252225527):0.0008674022159):0.0005431285816,H5N8_Avian_KP732691_A/duck/Eastern_China/L0611/2011|2011.441:0.000461274139):0.0009832623089,(H5N5_Avian_CY091630_A/duck/Guangdong/wy11/2008|2008.427:0.002167758338,H5N5_Avian_CY091646_A/duck/Guangdong/wy24/2008|2008.427:0.004019868512):0.003741792656):0.002069228024):0.003589884701,(((((H5N1_Avian_GU727672_A/duck/Eastern_China/108/2008|2008.953:0.001189657931,H5N5_Avian_GU727664_A/duck/Eastern_China/031/2009|2009.038:-0.0001666878867):8.335988418e-05,H5N5_Avian_GU727656_A/duck/Eastern_China/008/2008|2008.953:-8.335988418e-05):4.168678946e-05,H5N1_Avian_GU727680_A/duck/Eastern_China/909/2009|2009.038:-4.168678946e-05):0.0001521442493,(H5N5_Avian_KJ907650_A/duck/Liaoning/LN/2011|2011.162:0.002532408633,H5N5_Avian_JQ973681_A/quail/Jiangsu/k0104/2010|2010.019:0.0005368064002):0.0008743175978):0.002169444263,H5N5_Avian_JQ973689_A/goose/Guangdong/k0103/2010|2010.071:0.006126426428):0.004058338686):0.002913838489):0.0079938009):0.002146893919,(((((((((((H5N2_Avian_KU143304_A/chicken/Wenzhou/HAYXLG01/2015|2015.038:5.551115123e-17,H5N2_Avian_KU143306_A/chicken/Wenzhou/HAYXLG03/2015|2015.038:5.551115123e-17):0.0001011566698,H5N2_Avian_KY437794_A/chicken/Jiangsu/XZ216/2014|2014.225:0.0009209608992):0.0006811059498,(H5N2_Avian_KP000018_A/chicken/Laiwu/0313/2014|2014.195:0.001928092695,H5N2_Avian_KY437802_A/chicken/Beijing/BJ7/2014|2014.748:0.003207483093):0.002411609347):0.0004533611817,((H5N2_Avian_KX160202_A/chicken/Shandong/S3/2014|2014.060:0.0006184988275,H5N2_Avian_KJ683883_A/chicken/Qingdao/1/2014|2014.041:0.0004036187415):0.0006233703978,H5N2_Avian_KP000010_A/chicken/Chiping/0321/2014|2014.216:0.001436171283):0.0005930335788):0.0006194204462,H5N2_Avian_KJ174940_A/chicken/Henan/Q7/2013|2013.504:0.0004043538178):0.001624972483,H5N2_Avian_KX160169_A/chicken/Hebei/3/2013|2013.970:0.004613996509):0.001807098206,H5N2_Avian_KP000026_A/chicken/Shijiazhuang/1209/2013|2013.937:0.004435203549):0.00252694842,((H5N1_Avian_MF116317_A/chicken/China/E93/2012|2012.521:0.001265162785,H5N1_Avian_KX160162_A/chicken/Gansu/6/2012|2012.425:-0.0002430452161):0.0001215374107,H5N1_Avian_MF116318_A/chicken/China/E96/2012|2012.521:-0.0001215374107):0.00269279559):0.0003765573674,(((H5N1_Avian_KX160194_A/chicken/Ningxia/2/2012|2012.178:-0.0006349754345,H5N1_Avian_KF638582_A/chicken/Ningxia/222/2012|2012.279:0.01519162442):0.002666089961,H5N1_Avian_KX160187_A/chicken/Liaoning/S4092/2011|2011.860:0.001563252582):0.001228619696,H5N2_Avian_KF150637_A/chicken/Jiangsu/1001/2013|2013.277:0.00878800395):0.00195208058):0.005740451356,(((((((H5N1_Avian_HM172164_A/chicken/Shandong/A-5/2006|2006.500:0.002564761929,H5N1_Avian_HM172136_A/chicken/Ningxia/24/2006|2006.500:0.009899145226):0.0009378320637,H5N1_Avian_EF175673_A/chicken/Hebei/126/2005|2005.500:0.002136178007):0.0001943468895,H5N1_Avian_EF175672_A/chicken/Hebei/102/2005|2005.500:-0.000211590769):0.0004326368864,H5N1_Avian_HM172127_A/chicken/Henan/A-7/2006|2006.500:0.001626076783):0.001350998365,(((H5N1_Avian_HM172135_A/chicken/Shanxi/10/2006|2006.500:0.007038438727,H5N1_Avian_HM172139_A/chicken/Shandong/A-10/2006|2006.500:0.001204991703):0.001686429289,H5N1_Avian_HM172148_A/chicken/Liaoning/A-11/2006|2006.500:0.002446787485):0.001160955723,H5N1_Avian_JQ277228_A/chicken/Sheny/0606/2008|2008.427:0.005109048912):0.001532591077):0.001123283526,((H5N1_Avian_JX523360_A/chicken/Huadong/4/2008|2008.953:0.0001079759114,H5N1_Swine_KC683528_A/swine/Jiangsu/1/2008|2008.953:0.0009149941329):0.0007000054448,H5N1_Avian_HM172134_A/chicken/Jiangsu/18/2008|2008.500:0.003406739562):0.004427758454):0.001790403532,H5N1_Avian_HM172137_A/chicken/Hebei/A-8/2009|2009.500:0.01106432923):0.002228566448):0.007319759902,H5N1_Avian_DQ914817_A/chicken/Shanxi/2/2006|2006.500:0.01752523361):0.01353289529):0.001605059537,(((((((H5N1_Avian_JF772159_A/quail/Guangxi/12/2002|2002.534:5.551115123e-17,H5N1_Avian_JF772167_A/quail/Guangxi/13/2002|2002.534:5.551115123e-17):0.003293596224,H5N1_Avian_GU186673_A/chicken/Hong_Kong/409-1/2002|2002.500:0.002892872588):0.0009911620438,H5N1_Avian_DQ997402_A/goose/Fujian/bb/2003|2003.500:0.002096859647):0.005408674599,((H5N1_Avian_AB212283_A/duck/Yokohama/aq10/2003|2003.500:0.003710881953,H5N1_Avian_DQ997179_A/chicken/Jiangsu/cz1/2002|2002.500:0.001424693836):0.0009124973438,H5N1_Avian_DQ997409_A/duck/Zhejiang/bj/2002|2002.500:0.001151873886):0.001414147981):0.00134097964,((H5N1_Avian_DQ351858_A/chicken/Hebei/718/2001|2001.500:0.00429196776,H5N1_Avian_GU186693_A/waterfowl/Hong_Kong/378-5/2001|2001.500:0.006063617621):0.0002432638062,H5N1_Avian_DQ997520_A/duck/Guangxi/xa/2001|2001.500:0.001273157898):0.002637673281):0.0009034263041,H5N1_Avian_AY075035_A/Duck/Hong_Kong/380-5/2001|2001.500:0.003231425929):0.001645298082,((H5N1_Swine_AY747612_A/swine/Fujian/1/2003|2003.500:0.007672507239,H5N1_Swine_AY747620_A/swine/Fujian/F1/2001|2001.500:0.002683078143):0.001163893734,H5N1_Avian_AY609315_A/chicken/Guangdong/174/04|2004.500:0.005133206349):0.003777671366):0.003169488041):0.00225245736,(((((((((((((((((H5N1_Avian_DQ852604_A/grebe/Tyva/Tyv06-2/06|2006.477:5.551115123e-17,H5N1_Avian_DQ863504_A/grebe/Tyva/Tyv06-8/2006|2006.477:5.551115123e-17):0.002404986574,H5N1_Avian_AB284327_A/common_goldeneye/Mongolia/12/2006|2006.367:-0.0003531196135):0.0003779366511,((H5N1_Avian_CY021374_A/chicken/Afghanistan/1573-7/2006|2006.500:5.551115123e-17,H5N1_Avian_CY037765_A/chicken/Rawalakot/NARC2441A/2006|2006.500:5.551115123e-17):-3.271560845e-16,H5N1_Avian_CY020638_A/chicken/Afghanistan/1573-92/2006|2006.500:3.826672357e-16):0.0006518556385):0.000534849185,H5N1_Avian_CY037773_A/chicken/Sihala/NARC3303-4/2006|2006.500:0.001512264344):0.000674978931,(((H5N1_Avian_EF362419_A/chicken/India/NIV33487/06|2006.500:0.001243257394,H5N1_Avian_GU354068_A/chicken/Nandurbar/7979/2006|2006.123:-0.0002211398246):0.001072947937,H5N1_Avian_CY047486_A/chicken/Reshoty/02/2006|2006.452:0.003041899003):7.549110994e-05,H5N1_Avian_EF605598_A/chicken/Russia_Krasnodar/2/2007|2007.500:0.0009483241592):0.0008688380304):0.0003695745756,((((H5N1_Avian_CY029959_A/chicken/Kuwait/KISR3/2007|2007.500:-0.0001925790703,H5N1_Avian_EU700512_A/saker_falcon/Kuwait/0286/2007|2007.500:0.001214696639):9.629989565e-05,H5N1_Avian_CY029999_A/chicken/Kuwait/KISR9/2007|2007.500:-9.629989565e-05):0.002192891797,(H5N1_Avian_FM163443_A/chicken/Poland/R3248/2007|2007.500:-0.00011033981,H5N1_Avian_FM163451_A/turkey/Poland/R3249/2007|2007.500:0.001130244403):0.0009080151109):0.0008042239085,H5N1_Avian_AM913998_A/mute_swan/Germany/R1359/2007|2007.500:0.001246259017):0.0005442932378):0.0004718912893,((((H5N1_Avian_CY061297_A/chicken/West_Bengal/239020/2010|2010.030:0.001720659118,H5N1_Avian_CY090119_A/chicken/India/241272/2010|2010.047:0.00135676371):0.007233390951,H5N1_Avian_CY111084_A/chicken/India/82544/2008|2008.058:0.003183254):0.002629567216,H5N1_Avian_GU356586_A/chicken/West_Bengal/148713/2009|2009.038:0.003600748967):0.0005334016338,H5N1_Avian_KT327369_A/chicken/India/100074/2008|2008.200:0.0004628225314):0.001686490807):0.0002939524138,((H5N1_Avian_FM177138_A/chicken/Germany/R3294/2007|2007.500:0.002069063921,H5N1_Avian_FM177122_A/chicken/Germany/R3234/2007|2007.500:-2.397630793e-05):1.199019868e-05,H5N1_Avian_AM914019_A/domestic_duck/Germany/R1772/2007|2007.500:-1.199019868e-05):0.001721053883):0.0005914514802,(H5N1_Avian_CY047478_A/duck/Omsk/1822/2006|2006.534:0.0005359345429,H5N1_Avian_AB525194_A/mountain_hawk-eagle/Kumamoto/1/07|2007.500:0.002539655388):0.00124007126):0.001107177388,((((H5N1_Avian_GU252833_A/goose/Tripura/103596/2008|2008.247:0.001138565206,H5N1_Avian_GU252825_A/duck/Tripura/103597/2008|2008.285:-0.0001186606123):0.002725884916,H5N1_Avian_GU272001_A/chicken/West_Bengal/155505/2009|2009.038:0.003455915741):0.0003325431733,H5N1_Avian_CY063484_A/chicken/Bhutan/248015/2010|2010.134:0.002762105083):0.002319987759,(H5N1_Avian_EU163429_A/chicken/Krasnodar/300/07|2007.677:0.0007672568527,H5N1_Avian_EU257633_A/Cygnus_cygnus/Krasnodar/329/07|2007.679:0.0002548607163):0.0008153292932):0.0001305085592):0.001149237881,((((((H5N1_Avian_EU441927_A/muscovy_duck/Rostov-on-Don/51/2007|2007.953:0.001253043447,H5N1_Avian_EU486853_A/starling/Rostov-on-Don/39/2007|2007.953:-0.0002309258776):0.001256304368,H5N1_Avian_EU814504_A/rook/Rostov-on-Don/26/2007|2007.951:-0.0002333343233):0.0001167825588,H5N1_Avian_EU401752_A/chicken/Rostov-on-Don/35/2007|2007.951:-0.0001167825588):0.002895665473,((H5N1_Avian_CY047470_A/chicken/Domodedovo/MK/2007|2007.036:-0.0001758440283,H5N1_Avian_EU402399_A/chicken/Rostov/22-1/2007|2007.500:0.001198814073):8.802861871e-05,H5N1_Avian_EF474449_A/chicken/Moscow/2/2007|2007.118:-8.802861871e-05):0.001223448593):0.0002395624711,H5N1_Avian_CY016780_A/Cygnus_cygnus/Iran/754/2006|2006.500:1.116845674e-05):0.0006960739381,H5N1_Avian_EF205166_A/chicken/Krasnodar/123/06|2006.500:0.0003301248884):0.002489393698):0.000491414234,(((((((((((((((((((((((H5N1_Avian_CY016820_A/cygnus_olor/Croatia/1/2005|2005.500:-9.936388672e-05,H5N1_Avian_FJ445227_A/mute_swan/Hungary/3472/2006|2006.099:0.001121481456):0.0009189513946,(H5N1_Avian_CY017028_A/duck/Niger/914/2006|2006.500:0.001073353446,H5N1_Avian_MF566122_A/duck/Niger/2090/2006|2006.123:0.0009819518128):0.002177277065):0.000107159853,H5N1_Avian_CY016916_A/ostrich/Nigeria/1047-25/2006|2006.500:0.0009168224504):0.0002389904308,H5N1_Avian_CY016932_A/chicken/Nigeria/1047-62/2006|2006.500:0.001827336825):0.0001321389721,H5N1_Avian_CY016908_A/chicken/Nigeria/1047-8/2006|2006.500:-0.0001427241289):0.0002608818983,H5N1_Avian_DQ464356_A/swan/Germany/R65/2006|2006.123:0.0007626734692):0.0007988842814,(H5N1_Avian_DQ365002_A/Cygnus_olor/Astrakhan/Ast05-2-6/2005|2005.901:6.493635748e-17,H5N1_Avian_CY063863_A/Cygnus_olor/Caspian_Sea/2006|2006.500:4.608594499e-17):0.003315262456):0.000133252826,((H5N1_Avian_HM172121_A/great_cormorant/Tibet/12/2006|2006.500:0.001432179065,H5N1_Avian_HM172128_A/bar-headed_goose/Tibet/8/2006|2006.500:0.001637031628):0.0005052282072,(H5N1_Avian_HM172146_A/wild_duck/Liaoning/8/2006|2006.500:0.00752868098,H5N1_Avian_HM172132_A/bar-headed_goose/Qinghai/1-HVRI/2006|2006.500:0.009132163123):0.003707338822):0.001682787486):0.0001168515451,H5N1_Avian_EF205164_A/goose/Krasnoozerskoye/627/2005|2005.500:-0.0001435077782):0.0006053271446,((H5N1_Avian_HM172460_A/pied_magpie/Liaoning/7/2006|2006.500:0.0022081329,H5N1_Avian_HM172458_A/chicken/Liaoning/23/2005|2005.500:0.00190686552):0.0006976408146,H5N1_Avian_EF205167_A/chicken/Tula/4/05|2005.500:0.004470331621):0.0001824991733):0.0002091981365,H5N1_Avian_CY016796_A/mallard/Italy/835/2006|2006.500:0.002952829412):0.0003899402432,H5N1_Avian_AB239305_A/bar-headed_goose/Mongolia/1/05|2005.534:-0.0004116279321):0.0002060754462,H5N1_Avian_DQ449641_A/duck/Kurgan/08/2005|2005.500:-0.0002060754462):0.0001031787739,H5N1_Avian_FJ445243_A/goose/Hungary/14756/2006|2006.427:-0.0001031787739):5.163998508e-05,H5N1_Avian_EU874901_A/chicken/Guangdong/1/2005|2005.500:-5.163998508e-05):0.0001449956977,(H5N1_Avian_DQ323678_A/chicken/Kurgan/3/2005|2005.500:0.001245236027,H5N1_Avian_DQ449633_A/chicken/Kurgan/05/2005|2005.500:-0.0002231184584):0.0008767951581):0.0004626567039,H5N1_Avian_DQ234078_A/duck/Novosibirsk/56/2005|2005.500:0.0005613236748):0.0002333304204,H5N1_Avian_DQ234077_A/grebe/Novosibirsk/29/2005|2005.500:0.000789725059):0.0003607429405,((H5N1_Avian_EF205165_A/turkey/Suzdalka/12/05|2005.500:5.551115123e-17,H5N1_Avian_EF205161_A/chicken/Suzdalka/06/05|2005.500:5.551115123e-17):9.988855382e-05,H5N1_Avian_EF205163_A/goose/Suzdalka/10/05|2005.500:0.0009200160394):0.0006671962007):0.000543725808,H5N1_Avian_EF205162_A/chicken/Omsk/14/05|2005.500:0.00150677159):0.0004652963602,((H5N1_Avian_CY035244_A/falcon/Saudi_Arabia/D1936/2007|2007.500:-0.0001338784796,H5N1_Avian_EU590690_A/turkey/Saudi_Arabia/6732-6/2007|2007.500:0.001156848524):0.006201470346,H5N1_Avian_HM172156_A/goose/Guangdong/72/2004|2004.500:0.00208042137):0.001107603661):0.0003285920948,(((H5N1_Avian_CY020702_A/turkey/Ivory_Coast/4372-3/2006|2006.953:5.551115123e-17,H5N1_Avian_CY020710_A/turkey/Ivory_Coast/4372-4/2006|2006.953:5.551115123e-17):0.0003506143917,H5N1_Avian_CY016804_A/duck/Cote_dIvoire/1787-18/2006|2006.500:0.001693306303):0.001286325291,(H5N1_Avian_CY016301_A/chicken/Sudan/1784-10/2006|2006.500:0.001576560494,H5N1_Avian_CY020662_A/chicken/Sudan/1784-8/2006|2006.500:0.001499029437):0.0007749372406):0.00259694702):0.0006814461138,H5N1_Avian_CY017044_A/swan/Slovenia/760/2006|2006.500:0.002507073948):0.0005349583213):0.0005446836183,((((((H5N1_Avian_CY044041_A/duck/Egypt/0871/2008|2008.137:0.003551254791,H5N1_Avian_AB465622_A/chicken/Egypt/CL6/2007|2007.200:0.00263521402):0.00101118002,H5N1_Avian_CY020654_A/turkey/Egypt/2253-2/2006|2006.500:0.001063115167):0.0003936587516,(H5N1_Avian_CY020646_A/chicken/Egypt/2253-1/2006|2006.500:6.539180808e-17,H5N1_Avian_AB465623_A/duck/Egypt/D2br10/2007|2007.038:4.563049438e-17):0.0001135626726):0.001101434296,H5N1_Avian_KR732401_A/duck/Egypt/0923-NLQP/2009|2009.500:0.003047972292):6.161680803e-05,H5N1_Avian_CY016900_A/duck/Egypt/2253-3/2006|2006.500:-8.195298108e-05):0.001486097829,H5N1_Avian_EU748906_A/falcon/Saudi_Arabia/D1795/2005|2005.500:0.003677315808):0.0003187773423):0.001001857952,H5N1_Avian_KR732480_A/chicken/Egypt/07118-NLQP/2007|2007.500:0.002129723082):0.0008137581918,(((((H5N1_Avian_CY126177_A/chicken/Giza/CAI17/2009|2009.496:0.006058479112,H5N1_Avian_CY126066_A/chicken/Sharkia/CAI41/2009|2009.395:0.0001165051656):0.0006502625595,H5N1_Avian_CY126137_A/chicken/Giza/CAI8/2008|2008.247:0.002461114495):0.0008954257396,H5N1_Avian_CY041291_A/chicken/Egypt/0836/2008|2008.038:0.0006358610358):0.001287022092,(H5N1_Avian_LC093080_A/Pigeon/Egypt/RIMD20/2009|2009.038:5.551115123e-17,H5N1_Avian_LC093072_A/Pigeon/Egypt/RIMD18/2009|2009.038:5.551115123e-17):0.004921262527):0.002234150704,(H5N1_Avian_KF881494_A/chicken/Egypt/Q2247A/2010|2010.742:0.002304363719,H5N1_Avian_KF881470_A/chicken/Egypt/Q1182E/2010|2010.090:0.00284990372):0.009575183344):0.00318070126):0.003129374733,H5N1_Avian_HM172457_A/bar-headed_goose/Qinghai/3/2005|2005.500:0.006340455234):0.003940573741,(((((((((((H5N1_Avian_KF881627_A/chicken/Egypt/M7217B/2013|2013.082:0.0007516164397,H5N1_Avian_KC436138_A/duck/Egypt/M3075B/2011|2011.137:0.002323220565):0.0001664122649,H5N1_Avian_KF881322_A/turkey/Egypt/S6405A/2012|2012.764:0.002928543208):0.0001487274871,H5N1_Avian_KF881672_A/chicken/Egypt/Q5283C/2012|2012.342:0.001904836851):0.0001465683755,H5N1_Avian_KF881541_A/duck/Egypt/M2583D/2010|2010.973:-0.0001558363548):7.79329622e-05,H5N1_Avian_KF881315_A/duck/Egypt/M2583C/2010|2010.973:-7.79329622e-05):0.0001161113572,H5N1_Avian_KC436137_A/chicken/Egypt/S3280D/2011|2011.359:0.005026231497):0.0006309382824,(H5N1_Avian_KF881433_A/duck/Egypt/Q4596A/2012|2012.049:5.551115123e-17,H5N1_Avian_KF881411_A/duck/Egypt/Q4596B/2012|2012.049:5.551115123e-17):0.002461284221):0.001171779239,H5N1_Avian_KC436133_A/goose/Egypt/M2794A/2011|2011.052:0.000882497939):0.0008212480078,(((((H5N1_Human_KP702176_A/Egypt/MOH-NRC-7305/2014|2014.907:0.002160726118,H5N1_Avian_LC106098_A/turkey/Menia/15248S/2015|2015.153:0.0009148638131):0.0002753000426,H5N1_Human_KP702168_A/Egypt/MOH-NRC-7271/2014|2014.901:-0.0002800758764):0.0001401049085,H5N1_Avian_LC106096_A/duck/Cairo/157CA/2015|2015.027:-0.0001401049085):0.00157105699,H5N1_Avian_KR063681_A/chicken/Egypt/A10351A/2014|2014.893:0.005638707807):0.0008013161703,(H5N1_Avian_LC106095_A/chicken/Kafr_Elsheikh/UT-151CAD/2015|2015.000:0.001550297473,H5N1_Avian_LC106101_A/duck/Giza/15292S/2015|2015.184:0.001546837367):0.001282705625):0.003353584944):0.0004854606681,H5N1_Avian_KT220542_A/chicken/Egypt/F9514A/2014|2014.071:0.005525042259):0.0004788651136,H5N1_Avian_KF881351_A/chicken/Egypt/S3806D/2011|2011.674:0.00485000393):0.008528913803):0.005380304752):0.0006363751717,H5N1_Avian_AY950243_A/swan/Guangxi/307/2004|2004.500:0.008087663196):0.001130507193,((((((((((((((((((((((H5N1_Avian_MF112934_A/chicken/Nigeria/16VIR5840-93/2016|2016.178:5.551115123e-17,H5N1_Avian_MF112926_A/chicken/Nigeria/16VIR5840-85/2016|2016.047:5.551115123e-17):-2.958474082e-16,H5N1_Avian_MF112924_A/duck/Nigeria/16VIR5840-83/2016|2016.027:3.513585594e-16):0.002412660463,H5N1_Avian_KY926758_A/chicken/Cameroon/16VIR3791-16/2016|2016.449:0.0006565545702):0.0002149608186,H5N1_Avian_KY926750_A/chicken/Cameroon/16VIR3791-12/2016|2016.389:0.0008074757752):0.0005277555649,H5N1_Avian_KY926766_A/duck/Cameroon/16VIR3791-21/2016|2016.408:0.0004937291155):0.001636125464,H5N1_Avian_MF112864_A/chicken/Nigeria/16VIR5840-23/2015|2015.104:0.0004120004819):0.001026556998,H5N1_Avian_MF112893_A/chicken/Nigeria/16VIR5840-52/2015|2015.233:0.00102767444):0.0001361177742,((((H5N1_Avian_KU971576_A/chicken/Ivory_Coast/15VIR2742-3/2015|2015.279:5.551115123e-17,H5N1_Avian_KU971568_A/duck/Ivory_Coast/15VIR2742-2/2015|2015.279:5.551115123e-17):-6.829321201e-17,H5N1_Avian_KU971475_A/chicken/Ghana/15VIR5480-7/2015|2015.570:1.238043632e-16):0.0001264445193,(H5N1_Avian_KU971451_A/chicken/Ghana/15VIR5480-27/2015|2015.597:0.0004244961186,H5N1_Avian_KU971435_A/duck/Ghana/15VIR5480-24/2015|2015.567:0.0005986672437):0.0008970492947):0.0003009068967,(H5N1_Avian_KU971560_A/chicken/Burkina_Faso/15VIR1774-4/2015|2015.192:5.551115123e-17,H5N1_Avian_KU971490_A/chicken/Burkina_Faso/15VIR1774-2/2015|2015.192:5.551115123e-17):0.001747092691):0.0008960649506):0.001168837972,H5N1_Avian_MF112843_A/duck/Nigeria/16VIR5840-2/2015|2015.036:-0.001677501994):0.0001697828772,(((((H5N1_Avian_KU971307_A/chicken/Niger/15VIR2060-1/2015|2015.249:5.551115123e-17,H5N1_Avian_KU971315_A/chicken/Niger/15VIR2060-12/2015|2015.249:5.551115123e-17):0.0009720382727,H5N1_Avian_KU971591_A/turtledove/Ivory_Coast/15VIR2742-7/2015|2015.326:0.001073049341):0.0001985657618,H5N1_Avian_MF112844_A/goose/Nigeria/16VIR5840-3/2015|2015.033:-0.0001985657618):0.0009442566561,(H5N1_Avian_KP715091_A/whooper_swan/Henan/01B/2015|2015.014:5.551115123e-17,H5N1_Avian_KP715075_A/common_pochard/Shanxi/16B/2015|2015.014:5.551115123e-17):0.003163880712):0.0001300438773,(H5N1_Avian_KU042834_A/pigeon/Zhejiang/112090/2014|2014.885:0.003562815272,H5N1_Avian_KP762515_A/chicken/Jiangsu/2477/2014|2014.458:0.0005396684727):0.0009191606209):0.0009963145578):0.001521015598,H5N1_Avian_KX644144_A/chicken/Lebanon/157/2016|2016.452:0.003189836597):0.001181819599,(H5N1_Avian_KU042833_A/pigeon/Zhejiang/112089/2014|2014.885:0.00293092221,H5N1_Avian_KU042830_A/goose/Zhejiang/112071/2014|2014.885:0.002199188099):0.003993078131):0.00235985849,(((((((H5N1_Avian_KY171441_A/duck/Vietnam/NCVD-2736/2013|2013.066:0.002043035041,H5N1_Avian_KY171531_A/duck/Vietnam/NCVD-2848/2013|2013.162:8.856535021e-07):0.0001419801174,H5N1_Avian_KY437770_A/goose/Yangzhou/0403/2014|2014.252:0.0008849132854):0.0002870933608,(H5N2_Avian_LC010707_A/duck/Quang_Ninh/13c1-2-1/2013|2013.271:5.551115123e-17,H5N6_Avian_LC010699_A/duck/Vietnam/LBM360c1-4-1/2013|2013.099:5.551115123e-17):0.001757926689):0.000256166638,((H5N1_Avian_KX513389_A/swallow/Vietnam/NT24/2013|2013.263:5.551115123e-17,H5N1_Avian_KY171465_A/Swiftlet/Vietnam/NCVD-3000/2013|2013.255:5.551115123e-17):-1.517310643e-16,H5N1_Avian_KX513396_A/swallow/Vietnam/NT22/2013|2013.263:2.072422155e-16):0.001794827818):0.000266370023,H5N2_Avian_KP098030_A/duck/Vietnam/NCVD-KA415/2012|2012.929:0.00597941319):0.0002871013002,H5N1_Avian_KY171353_A/chicken/Vietnam/NCVD-1982/2012|2012.734:0.002805549018):0.0008911323766,H5N1_Avian_KP762503_A/chicken/Jiangsu/927/2013|2013.879:0.003110944345):0.0007887949715):0.0007789891833,(H5N1_Avian_KC535011_A/Japanese_white-eye/Taoyuan/Q454/2012|2012.526:0.001059001495,H5N1_Avian_KF042287_A/hill_myna/Heilongjiang/0704/2012|2012.504:-3.688392575e-05):0.001063930817):0.0009018214844,H5N1_Avian_KY614907_A/chicken/Sleman/04160326/2016|2016.181:0.009601636307):0.001105665156,(((((H5N1_Swine_KM028002_A/swine/Guangxi/592/2011|2011.156:0.003592333155,H5N1_Avian_JN646735_A/duck/Zhejiang/224/2011|2011.123:-0.0005231181218):0.0002617031241,H5N1_Avian_JN646740_A/duck/Zhejiang/2248/2011|2011.123:-0.0002617031241):0.0004027356276,H5N1_Avian_KT762442_A/chicken/Guangxi/S2039/2009|2009.342:0.0006231647853):0.000892649157,(H5N1_Avian_CY146703_A/duck/Hunan/S4220/2011|2011.866:0.002167187395,H5N1_Avian_JX534592_A/wild_duck/Fujian/1/2011|2011.186:0.002976651773):0.0001343672214):0.0008666592201,H5N1_Human_KF277185_A/Viet_Nam/CM32/2011|2011.797:0.005347088443):0.0006116583338):0.001443394848,(((((((((((H5N1_Avian_LC167753_A/Muscovy_duck/Vietnam/HU3-1403/2015|2015.619:0.004414666771,H5N1_Avian_LC167633_A/chicken/Vietnam/HU3-770/2015|2015.619:0.002900593648):0.001206145382,H5N1_Avian_LC167665_A/chicken/Vietnam/HU3-879/2015|2015.619:-0.0002264683445):0.003358179663,H5N1_Avian_CY146647_A/duck/Hunan/S4030/2011|2011.855:-0.0002598291299):0.0007191476482,H5N1_Avian_KR732461_A/chicken/Vietnam/NCVD-398/2010|2010.500:0.002381641982):0.0004519794969,H5N1_Human_CY098761_A/Hubei/1/2010|2010.384:0.005018333063):0.0001907320709,((H6N1_Avian_KT266929_A/duck/Guangxi/105/2011|2011.704:0.001045051275,H5N1_Avian_AB741561_A/muscovy_duck/Vietnam/LBM57/2011_|2011.890:-2.293370594e-05):1.146865113e-05,H3N2_Avian_AB746485_A/duck/Vietnam/LBM12/2011|2011.718:-1.146865113e-05):0.003083378304):0.0008218313146,H5N1_Avian_KR732540_A/chicken/Vietnam/NCVD-421/2010|2010.500:0.001195561255):0.0005618035854,H5N1_Avian_KR732506_A/chicken/Vietnam/NCVD-675/2011|2011.500:0.002464624578):0.00153407668,(((((((H5N1_Human_KF001399_A/Cambodia/X0207301/2013|2013.099:0.001000409809,H5N1_Avian_KY171074_A/chicken/Vietnam/NCVD14-A380/2014|2014.299:0.002074427195):0.0002224129909,H5N1_Avian_KF001437_A/duck/Cambodia/143W4M4/2013|2013.060:0.0008014237274):0.000278784306,(H5N1_Avian_KY171170_A/chicken/Vietnam/NCVD14-A463/2014|2014.140:0.001019863633,H5N1_Avian_KU311525_A/chicken/DongNai/0182/2013|2013.614:2.253935548e-06):0.0007505531975):0.0004678034245,H5N1_Avian_KF918481_A/chicken/Cambodia/X0815301/2013|2013.614:0.000559094758):0.0006035206764,H5N1_Avian_KF001464_A/duck/Cambodia/261W7M2/2013|2013.115:0.0004224128037):0.0007264142973,H5N1_Avian_KY171739_A/duck/Vietnam/NCVD-15A60/2015|2015.633:0.002120945424):0.001030432893,H5N1_Human_KF918493_A/Cambodia/X0817302/2013|2013.622:0.002993592058):0.003491941223):0.001091032712,H5N1_Avian_AB741553_A/muscovy_duck/Vietnam/LBM14/2011_|2011.718:0.005366359235):0.001276348594,H5N1_Avian_KC436130_A/barn_swallow/Hong_Kong/1161/2010|2010.500:0.003084170085):0.000763333728):0.001119805905,((((H5N1_Avian_CY036264_A/magpie_robin/Hong_Kong/1897/2008|2008.500:-0.0003384312345,H5N1_Avian_CY036256_A/magpie_robin/Hong_Kong/1097/2008|2008.500:0.002383518848):0.0001693153162,H5N1_Avian_CY036248_A/grey_heron/Hong_Kong/1046/2008|2008.500:-0.0001693153162):0.001214741773,H5N1_Avian_CY036216_A/grey_heron/Hong_Kong/3088/2007|2007.500:-0.0001937814728):0.0002298871806,H5N1_Avian_CY036240_A/great_egret/Hong_Kong/807/2008|2008.500:0.0007954196584):0.001859878642):0.00108749683,((((((((((((H5N6_Avian_KM251477_A/duck/Sichuan/NCXJ24/2014|2014.318:0.001127434636,H5N6_Avian_KM251475_A/duck/Sichuan/NCXJ15/2014|2014.318:0.0009164860582):0.0001763510997,H5N6_Avian_KM251473_A/chicken/Sichuan/NCJPL1/2014|2014.318:-0.0001773003657):0.001021589309,H5N6_Avian_KY171250_A/chicken/Vietnam/NCVD14-A324/2014|2014.315:0.002059386257):0.0003165122907,H5N6_Avian_KP284984_A/chicken/Shenzhen/1845/2013|2013.945:0.002759070877):0.0003664939954,((H5N2_Avian_KJ933380_A/duck/Zhejiang/6DK19/2013|2013.953:5.551115123e-17,H5N6_Avian_KJ807786_A/duck/Zhejiang/6D2/2013|2013.951:5.551115123e-17):0.001161933268,H5N6_Avian_KJ807785_A/chicken/Zhejiang/6C2/2013|2013.951:0.0008899336923):0.000665491419):0.000769618091,(H5N6_Avian_KM251472_A/Anas_crecca/Hubei/Chenhu1623-5/2014|2014.214:0.002406626008,H5N6_Avian_KP083454_A/migratory_waterfowl/Hubei/Chenhu1306/2014|2014.153:-0.0003627053135):0.0002641343045):0.0007428511121,((((H5N6_Avian_LC050602_A/muscovy_duck/Quang_Ninh/5c112/2013|2013.279:1.732181352e-16,H5N6_Avian_KM873649_A/swan_goose/Jilin/JL01/2014|2014.414:-6.219583271e-17):0,(H5N6_Avian_KY437786_A/chicken/Yangzhou/YD1/2014|2014.666:5.551115123e-17,H5N6_Avian_KY171671_A/duck/Vietnam/NCVD14-A418/2014|2014.647:5.551115123e-17):0):2.397258574e-05,H5N2_Avian_KU042838_A/goose/Zhejiang/77167/2014|2014.512:0.006163555329):2.739566306e-05,H5N6_Avian_KY171689_A/chicken/Vietnam/NCVD-15A17/2015|2015.195:0.001001435118):0.0002360890139):0.0001762780759,H5N6_Avian_KY171643_A/Pheasant/Vietnam/NCVD14-A367/2014|2014.600:-0.0001493045102):0.0005203534454,((H5N6_Avian_KP286432_A/duck/Jiangxi/13475/2014|2014.241:5.551115123e-17,H5N6_Avian_KP286440_A/duck/Jiangxi/13484/2014|2014.241:5.551115123e-17):0.0004167844738,H5N6_Avian_KP732701_A/duck/Eastern_China/S0711/2014|2014.523:0.0006053330952):0.002577957097):0.0007199119181,H5N6_Avian_KU042848_A/goose/Zhejiang/925108/2014|2014.732:0.002388505473):0.002653757853,(H5N1_Avian_KP288327_A/duck/Nanchang/9789/2013|2013.748:-8.780090615e-05,H5N1_Avian_KP288319_A/quail/Nanchang/6631/2013|2013.748:0.001109918475):0.001476025362):0.001955886693,(H5N6_Avian_KU143322_A/duck/Wenzhou/YHQL22/2014|2014.953:5.551115123e-17,H5N6_Avian_KU143323_A/duck/Taizhou/TZYG12/2015|2015.038:5.551115123e-17):0.006411305973):0.003183895212):0.0002134097282,H5N1_Avian_MF116315_A/goose/China/E43/2012|2012.378:0.004228436366):0.001057981947,((((((((((((((((((((((H5N6_Avian_KJ754148_A/duck/Guangdong/GD01/2014|2014.200:5.551115123e-17,H5N6_Avian_KP732698_A/goose/Eastern_China/S0513/2013|2013.362:5.551115123e-17):0.001105744875,H5N6_Avian_KX094409_A/duck/Guangzhou/021/2014|2014.038:-8.584028212e-05):0.0003990359027,H5N6_Avian_KP286112_A/chicken/Dongguan/3363/2013|2013.962:0.0006240309324):0.0003586068164,(H5N6_Swine_KT313403_A/swine/Guangdong/1/2014|2014.460:0.0009285217067,H5N6_Swine_KT313411_A/swine/Guangdong/2/2014|2014.460:9.138288656e-05):0.0006691515748):0.0002666844409,(H5N6_Avian_KP090442_A/chicken/Jiangxi/NCDZT1123/2014|2014.490:0.003450949007,H5N6_Avian_KP090450_A/chicken/Jiangxi/NCDZT1126/2014|2014.490:-0.0003817383141):0.0007661046598):0.0009517370926,((((H5N6_Avian_KP286104_A/chicken/Dongguan/2690/2013|2013.962:5.551115123e-17,H5N6_Avian_KM496980_A/duck/Laos/XBY004/2014|2014.192:5.551115123e-17):-3.395409126e-17,H5N6_Human_KP765791_A/Guangzhou/39715/2014|2014.942:8.946524249e-17):0.0001515146392,H5N6_Avian_KY437778_A/goose/Guangdong/YJD/2014|2014.833:0.005010718937):0.0001463262596,(H5N6_Avian_KP285024_A/duck/Dongguan/3069/2013|2013.962:0.001092130546,H5N6_Avian_KP285008_A/duck/Dongguan/2685/2013|2013.962:-6.916050151e-05):0.001921355108):9.248982452e-05):0.000104260365,H5N6_Avian_KP285000_A/chicken/Shenzhen/2464/2013|2013.948:0.0009174142311):0.0001305061273,H5N6_Human_KR063690_A/Changsha/1/2014|2014.145:0.002960967837):0.0002028893413,((H5N6_Avian_KX151179_A/Pavo_cristatus/Jiangxi/JA1/2016|2016.156:-1.976306097e-16,H5N6_Avian_KY415689_A/chicken/Ganzhou/GZ21/2015|2015.945:3.086529121e-16):0.0003666248914,H5N6_Avian_MF182417_A/goose/Guangdong/QY01/2016|2016.803:0.006839214527):0.001901904664):0.0005360189533,(H5N6_Avian_KP285328_A/goose/Shantou/1791/2014|2014.195:5.551115123e-17,H5N6_Avian_KP285320_A/goose/Shantou/1763/2014|2014.195:5.551115123e-17):0.002544911258):0.0005781724686,(((H5N6_Avian_KU143316_A/turtledove/Wuhan/HKBJ43/2015|2015.038:4.673088882e-17,H5N6_Avian_KU143313_A/turtledove/Wuhan/WHBJ12/2014|2014.953:6.429141364e-17):0,(H5N6_Avian_KU143315_A/turtledove/Wuhan/HKBJ27/2015|2015.038:4.673224484e-17,H5N6_Avian_KU143314_A/turtledove/Wuhan/WHBJ28/2014|2014.953:6.429005762e-17):0):0.0009708438252,((H5N6_Avian_KU143319_A/chicken/Wuhan/WHYJ02/2015|2015.038:5.551115123e-17,H5N6_Avian_KU143317_A/chicken/Wuhan/WHYJ01/2015|2015.038:5.551115123e-17):0.001025452089,H5N6_Avian_KU143320_A/duck/Wuhan/WHYF03/2015|2015.038:0.00102985317):4.670247743e-05):0.001496815776):0.0003450214794,(((((H5N6_Avian_KP732703_A/duck/Eastern_China/S0908/2014|2014.685:0.004617666959,H5N6_Avian_KU143321_A/duck/Wuhan/JXYFB22/2015|2015.038:0.0005179088291):0.0002942709229,H5N6_Avian_KX121209_A/duck/Hunan/144/2014|2014.866:0.0007255958035):0.0001849534012,H3N6_Avian_KX121257_A/duck/Hunan/146/2014|2014.866:0.0008395247289):0.0001772282953,H5N6_Avian_KX121201_A/goose/Hunan/118/2014|2014.863:-0.0001798642933):0.001125964824,H5N6_Avian_KT454950_A/Gallinula_chloropus/Guangdong/GZ174/2014|2014.685:0.008230496088):0.001773067435):0.0004198752988,(((((H5N6_Avian_LC028203_A/duck/Vietnam/LBM752/2014|2014.781:0.0005820245946,H5N6_Avian_KX638410_A/peregrine_falcon/HK/4955/2015|2015.271:0.0004400929744):0.0008588469331,H5N6_Avian_KP765799_A/duck/Guangzhou/41227/2014|2014.978:0.0001641231113):0.0005953140236,H5N6_Avian_LC208498_A/chicken/Japan/AQ-HE144/2015|2015.899:0.0004287115009):0.0004060825002,H5N2_Avian_KX602702_A/chicken/Zhejiang/514135/2015|2015.364:0.003708563319):0.0003200365499,H5N6_Avian_KT454958_A/Syrrhaptes_paradoxus/Guangdong/ZH283/2015|2015.137:0.003808826331):0.001406906643):0.0002869951644,H5N6_Avian_LC208522_A/duck/Japan/AQ-HE72/2015|2015.575:0.003585994992):0.0005642886857,((H5N6_Avian_LC279867_A/muscovy_duck/Quang_Ninh/254/2016|2016.170:0.002438616059,H5N6_Avian_LC279767_A/muscovy_duck/Vietnam/LBM809/2015|2015.858:0.003736368218):0.002095099041,(H5N6_Avian_MF399615_A/Great_Crested_Grebe/Ningxia/482-26/2015|2015.860:0.001027704993,H5N6_Avian_MF399591_A/Ferruginous_Pochard/Ningxia/479-16/2015|2015.860:-5.587423726e-06):0.006258638166):0.0007978627206):0.0003285717373,H5N6_Avian_MF960005_A/chicken/Xuzhou/XZ6/2016|2016.118:0.00565604885):0.0005032217057,H5N6_Avian_MF960004_A/goose/Yangzhou/YZ587/2016|2016.381:0.004824958923):0.0004096586319,((((H5N6_Avian_KU042852_A/chicken/Zhejiang/727026/2014|2014.567:5.551115123e-17,H5N6_Avian_KU042851_A/chicken/Zhejiang/727022/2014|2014.567:5.551115123e-17):0.00155798068,H5N2_Avian_KX160172_A/chicken/Heilongjiang/S7/2014|2014.595:0.001511230013):0.001605722117,H5N6_Avian_KT952275_A/wild_pigeon/Jilin/CC01/2014|2014.463:0.00148909133):0.003828484792,(H5N6_Avian_LC279791_A/muscovy_duck/Vietnam/LBM817/2015|2015.858:-0.000124661066,H5N6_Avian_LC279859_A/chicken/Nha_Trang/129/2015|2015.868:0.001144565659):0.00563493587):0.0002605280996):0.0005009040237,((((((H5N1_Avian_KM251479_A/duck/Sichuan/NCXN10/2014|2014.318:-0.0001147891948,H5N1_Avian_KM251480_A/duck/Sichuan/NCXN11/2014|2014.318:0.001134693788):0.0006245604874,H5N1_Avian_KM251481_A/pigeon/Sichuan/NCXN29/2014|2014.318:0.0003995717042):0.001510703372,H5N6_Avian_KT454942_A/Copsychus_saularis/Guangdong/SW8/2014|2014.584:0.001052194245):0.0007558719164,H5N1_Avian_KY437810_A/chicken/Anhui/QD1/2014|2014.156:0.006524120503):0.0004442688551,H5N1_Avian_KJ683891_A/chicken/Yunnan/1/2014|2014.110:0.0005686912539):0.00101900185,(H5N1_Avian_AB979506_A/duck/Vietnam/LBM638/2014|2014.285:5.551115123e-17,H5N1_Avian_AB979490_A/muscovy_duck/Vietnam/LBM635/2014|2014.285:5.551115123e-17):0.004042632166):0.002906548855):0.0002500636606,((H5N6_Avian_MF960006_A/duck/Anhui/S4/2016|2016.022:-0.0001711187901,H5N2_Avian_KY056306_A/chicken/Zhejiang/194/2016|2016.082:0.001194088834):0.001206129998,H5N6_Avian_KY415663_A/duck/Hubei/ZYSYF1/2015|2015.871:0.001873389592):0.004312696458):0.0009222280196,((((((((((((((H5N6_Avian_LC318658_A/grey-faced_buzzard/Aomori/10/2016|2016.989:0.001186694778,H5N6_Avian_LC318650_A/whooper_swan/Aomori/9/2016|2016.992:-0.0001637247333):8.18865951e-05,H5N6_Avian_LC318851_A/coot/Iwate/13/2016|2016.973:-8.18865951e-05):4.094962768e-05,H5N6_Avian_LC314513_A/black-headed_gull/Ibaraki/0803-194/2016|2016.926:-4.094962768e-05):2.047797989e-05,H5N6_Avian_LC276848_A/peregrine_falcon/Niigata/15/2016|2016.915:-2.047797989e-05):1.024057346e-05,H5N6_Avian_LC274905_A/snowy_owl/Akita/0051D008/2016|2016.893:-1.024057346e-05):5.121078729e-06,H5N6_Avian_LC274913_A/snowy_owl/Akita/0051D010-4/2016|2016.893:-5.121078729e-06):2.560935488e-06,H5N6_Avian_KY576119_A/common_teal/Korea/W559/2017|2017.008:-2.560935488e-06):3.959109183e-06,H5N6_Avian_LC309000_A/eastern_buzzard/Oita/4401F005/2017|2017.030:0.001019084101):0.0002534740914,H5N6_Avian_LC276806_A/chicken/Miyazaki/21/2016|2016.967:0.0007741785381):0.0001320120156,H5N6_Avian_LC309008_A/mandarin_duck/Tochigi/0902C033/2017|2017.137:0.0008877459695):0.000633146514,H5N6_Avian_LC317081_A/peregrine_falcon/Hokkaido/X7/2016|2016.948:0.001419278095):0.0003903244153,H5N6_Avian_LC274976_A/northern_goshawk/Mie/2412C007/2016|2016.951:0.001658690619):0.0005766602308,((((H5N6_Avian_LC276814_A/chicken/Kumamoto/45/2016|2016.984:-2.6408327e-16,H5N6_Avian_LC275032_A/mute_swan/Hyogo/2801ITM001/2017|2017.033:3.751055724e-16):2.408518038e-16,H5N6_Avian_LC314561_A/black-headed_gull/Hyogo/2801E009/2017|2017.047:-1.853406525e-16):5.633591328e-05,H5N6_Avian_LC275016_A/coot/Shiga/2501T010/2017|2017.008:0.001995531047):0.0001511632977,((H5N6_Avian_LC318923_A/peregrine_falcon/Niigata/12/2017|2017.000:5.551115123e-17,H5N6_Avian_LC276872_A/peregrine_falcon/Gifu/2102A008/2017|2017.148:5.551115123e-17):0.0006524346308,H5N6_Avian_LC316686_A/tundra_swan/Niigata/1511C003/2016|2016.904:0.0003696829382):0.0008863254845):0.0004501246078):0.0005108401467,H5N6_Avian_KY402052_A/whooper_swan/Korea/Gangjin_48/2016|2016.885:0.0005142394853):0.004178620249):0.001189070877,H5N2_Avian_KU042836_A/duck/Zhejiang/727041/2014|2014.567:0.01214153798):0.006304081729):0.008220305383,(H5N2_Avian_KU042840_A/chicken/Zhejiang/727079/2014|2014.567:5.551115123e-17,H5N2_Avian_KU042841_A/chicken/Zhejiang/727159/2014|2014.567:5.551115123e-17):0.01666486568):0.009879702579):0.002844257406,(H5N1_Avian_KY614938_A/muscovy_duck/Pekalongan/04160460/2016|2016.255:5.551115123e-17,H5N1_Avian_KY614875_A/chicken/Kuningan/08160178-003/2016|2016.208:5.551115123e-17):0.04050903929):0.00450844621,H5N1_Avian_DQ997552_A/chicken/Jilin/xw/2003|2003.500:0.01357977514):0.002853825286,(((((H5N1_Avian_EU263348_A/duck/Guangxi/12/2003|2003.500:0.001060716568,H5N1_Avian_EU263356_A/duck/Guangxi/27/2003|2003.500:0.0009844823638):0.0006068069606,H5N1_Avian_DQ351860_A/chicken/Hebei/108/02|2002.500:0.004584655919):0.001602270418,H5N1_Avian_AY856865_A/duck/Shandong/093/2004|2004.500:0.003565779612):0.009347786306,H5N1_Avian_DQ997521_A/goose/Guangdong/xb/2001|2001.500:0.008840047203):0.005578852352,(H5N1_Avian_AF359560_A/goose/Guangdong/3/1997|1997.500:0.005443379434,H5N1_Avian_AF144306_A/goose/Guangdong/1/1996|1996.500:0.003876936124):0.003199299172):0.004337903791):0.006298176199,H5N1_Avian_GU182169_A/duck/Hunan/8/2008|2008.871:0.01980182418):0.01272586906,((((((((((((H5N2_Avian_KJ162711_A/chicken/Taiwan/4443/2013|2013.373:0.003073139641,H6N1_Avian_KJ162863_A/chicken/Taiwan/67/2013|2013.003:0.001039164374):0.000607082356,(H5N2_Avian_KR137657_A/chicken/PT/a158/2015|2015.038:0.000498484888,H5N2_Avian_KR137673_A/chicken/TC/a504/2015|2015.060:0.001546602725):0.003564342381):0.0005288429982,(H5N2_Avian_KR137705_A/chicken/PH/A2821/2013|2013.373:0.007751258167,H6N1_Avian_KJ162839_A/chicken/Taiwan/2331/2012|2012.970:0.0005640971512):0.001322912024):0.0007911951579,H6N1_Canine_KM203343_A/canine/Taiwan/E01/2014|2014.123:0.0008918731273):0.004820343843,(((H5N2_Avian_KF193395_A/chicken/Taiwan/A1997/2012|2012.123:0.005125951925,H5N2_Avian_KR137713_A/chicken/YL/A3190/2014|2014.290:0.01062750333):0.005117378012,H6N1_Avian_KJ162815_A/chicken/Taiwan/1843/2012|2012.962:0.01661497629):0.0007767061125,(H6N1_Avian_KC693610_A/chicken/Taiwan/TC147/2010|2010.951:5.551115123e-17,H6N1_Avian_KC693625_A/chicken/Taiwan/TC128/2010|2010.951:5.551115123e-17):0.009169237369):0.003264151681):0.01076959717,H5N2_Avian_AB507267_A/chicken/Taiwan/A703-1/2008|2008.500:0.0158210815):0.008245957631,((((((H6N1_Avian_DQ376660_A/chicken/Taiwan/ns2/99|1999.500:0.002426030358,H6N1_Avian_DQ376684_A/chicken/Taiwan/0305/04|2004.500:-0.0003809427446):0.002249731056,H5N2_Avian_AB507259_A/chicken/Taiwan/1209/2003|2003.500:-0.0001961449466):0.001486952908,H6N1_Avian_DQ376680_A/chicken/Taiwan/1203/03|2003.500:0.001606495576):0.001545631591,((H6N1_Avian_DQ376689_A/chicken/Taiwan/A342/05|2005.500:0.00354119767,H5N2_Avian_KF193387_A/chicken/Taiwan/0101/2012|2012.011:0.01864887191):0.0006592117635,H6N1_Avian_DQ376683_A/chicken/Taiwan/0114/04|2004.500:0.002420909607):0.0005902381107):0.003733306387,H6N1_Avian_DQ376679_A/chicken/Taiwan/0706/03|2003.500:0.003547601824):0.002598328469,H6N1_Avian_DQ376658_A/chicken/Taiwan/na3/98|1998.500:0.005818093615):0.002878391232):0.002772760523,((((H6N1_Avian_DQ376671_A/chicken/Taiwan/0208/02|2002.500:0.006162871136,H6N1_Avian_DQ376670_A/chicken/Taiwan/0107/02|2002.500:0.009559729477):0.0004921337652,H6N1_Avian_DQ376667_A/chicken/Taiwan/1212/01|2001.500:0.003612587814):0.0007394668297,(H6N1_Avian_DQ376666_A/chicken/Taiwan/1205/01|2001.500:0.004528779859,H6N1_Avian_DQ376681_A/duck/Taiwan/WB239/03|2003.500:0.003777054654):0.001086666596):0.001897216248,H6N1_Avian_DQ376688_A/chicken/Taiwan/0204/05|2005.500:0.01859415699):0.002504199703):0.01169500244,(((H6N1_Avian_DQ376664_A/chicken/Taiwan/SP1/00|2000.500:0.00101008007,H6N1_Avian_DQ376665_A/duck/Taiwan/29-3/00|2000.500:1.203749904e-05):0.007417610891,H6N1_Avian_DQ376657_A/chicken/Taiwan/0824/97|1997.500:0.006216924851):0.0005626661868,H6N1_Avian_EF681881_A/chicken/Taiwan/2838V/00|2000.500:0.01438793569):0.001607340326):0.005632451934,((H6N8_Avian_JF965248_A/duck/Eastern_China/50/2002|2002.619:0.01002055054,H9N2_Avian_CY073803_A/duck/Malaysia/2001|2001.500:0.01439447844):0.0007800102729,(H6N1_Avian_LC371853_A/duck/Hokkaido/W159/2006|2006.814:0.008406622266,H2N2_Avian_LC371845_A/duck/Hokkaido/95/2001|2001.762:0.001990886302):0.006898303339):0.003192470281):0.00315749108,H4N6_Avian_KU160838_A/duck/Anhui/S2193/2012|2012.340:0.01323498789):0.002200893217,(((((H3N8_Avian_CY146631_A/duck/Hunan/S1824/2012|2012.225:0.008369428693,H6N9_Avian_CY109685_A/duck/Hunan/1590/2007|2007.534:0.003089295387):0.001216081527,H3N2_Avian_KT022276_A/duck/Guangxi/112D4/2012|2012.500:0.0093151905):0.002067990272,H11N9_Avian_CY146615_A/duck/Hunan/S1607/2012|2012.225:0.006356935565):0.002394956083,(H4N2_Avian_KU160966_A/duck/Hubei/S2213/2012|2012.419:1.0147618e-16,H4N2_Avian_KU160974_A/duck/Hubei/S2227/2012|2012.419:9.546122503e-18):0.009048769429):0.0009215495445,(H4N2_Avian_KU160886_A/duck/Guangdong/S1469/2010|2010.175:0.0007734933822,H4N8_Avian_KU160806_A/chicken/Guangdong/S1010/2010|2010.167:0.001281811877):0.004314931673):0.007887038165):0.002143287121):0.004092559831,(((((((((((((((H6N2_Avian_CY185402_A/common_coot/Republic_of_Georgia/1/2010|2010.055:0.002520996043,H7N3_Avian_CY185434_A/mallard/Republic_of_Georgia/3/2010|2010.090:0.0005482189902):0.0005784449478,H5N2_Avian_MF099653_A/teal/Djankoy/4-17-11/2010|2010.877:0.003541650486):0.0004455907894,H8N4_Avian_CY183573_A/mallard/Sweden/101165/2009|2009.844:0.003724296032):0.0004482024283,(((H10N2_Avian_LC121287_A/duck/Mongolia/141/2015|2015.660:5.551115123e-17,H10N2_Avian_LC108123_A/duck/Mongolia/66/2015|2015.660:5.551115123e-17):0.004459958596,H7N3_Avian_MF147838_A/mallard_duck/Georgia/3/2012|2012.079:0.0006890432045):0.0006383235301,H3N6_Avian_CY049767_A/mallard/Altai/1208/2007|2007.704:0.00142507696):0.0005912345697):0.00130856723,((H4N2_Avian_KU161022_A/duck/Jiangxi/S21055/2012|2012.425:0.0006920144702,H11N9_Avian_KF259256_A/duck/Jiangxi/21714/2011|2011.500:0.004452624759):0.0004780560795,(H10N8_Avian_KP285600_A/duck/Jiangxi/6460/2013|2013.090:5.551115123e-17,H10N8_Avian_KP285656_A/duck/Jiangxi/6535/2013|2013.090:5.551115123e-17):0.002621646577):0.001274757912):0.0008118320394,((H11N9_Avian_CY025198_A/sharp-tailed_sandpiper/Australia/6/2004|2004.500:0.001142812071,H11N9_Avian_CY029882_A/sharp-tailed_sandpiper/Australia/10/2004|2004.500:-0.0001206945018):0.004236695365,H1N1_Avian_KX978140_A/greater_white-fronted_goose/Netherlands/1/2007|2007.060:0.001950847706):0.001062190479):0.0004148464335,(H3N8_Avian_MG042211_A/duck/Bangladesh/30828/2016|2016.737:0.01142057418,H1N2_Avian_LC278304_A/duck/Japan/AQ-HE103/2015|2015.688:0.0054954964):0.001960561264):0.0004231876611,H11N9_Avian_KF259259_A/duck/Jiangxi/22537/2012|2012.500:0.002976138199):0.0003415794432,(((H1N2_Avian_KY971208_A/goose/Zhejiang/1120084/2014|2014.885:6.339074908e-17,H1N2_Avian_KY971207_A/goose/Zhejiang/1120083/2014|2014.885:4.763155339e-17):8.051118162e-18,H1N2_Avian_KY971210_A/pigeon/Zhejiang/1120087/2014|2014.885:4.746003307e-17):0.005252297549,H6N2_Avian_KY415652_A/duck/Hubei/ZYSYG15/2015|2015.888:0.003088812331):0.005125020342):0.001373476877,((H5N3_Avian_HM992824_A/mallard/PT/28006/2007|2007.682:0.006941048624,H6N2_Avian_KX979152_A/mallard_duck/Netherlands/3/2008|2008.016:0.003442938376):0.0005779519792,(H4N6_Avian_LC349346_A/duck/Mongolia/262/2011|2011.666:0.001549617152,H3N8_Avian_LC367357_A/duck/Mongolia/405/2011|2011.655:0.002557555068):0.002587400119):0.007208360808):6.569989478e-05,(H11N1_Avian_MF575074_A/black-headed_gull/Netherlands/21/2014|2014.984:0.0149197552,H3N2_Avian_KT022284_A/chicken/Guangxi/125C8/2012|2012.500:0.008507807645):0.001822535603):0.001541470037,H11N9_Avian_KF259253_A/duck/Guizhou/1078/2011|2011.500:0.01715450555):0.0004370832148,((((((H2N3_Avian_LC121431_A/duck/Mongolia/655/2015|2015.663:0.001035393796,H2N3_Avian_LC121375_A/duck/Mongolia/482/2015|2015.663:-1.327622695e-05):6.640084414e-06,H10N3_Avian_LC121391_A/duck/Mongolia/518/2015|2015.663:-6.640084414e-06):0.0004647792449,(H3N3_Avian_LC132923_A/duck/Mongolia/129/2015|2015.660:0.001499376625,H3N8_Avian_LC108131_A/duck/Mongolia/83/2015|2015.660:0.0005458223069):0.0005592733792):0.001310340322,H3N3_Avian_LC132907_A/duck/Mongolia/122/2015|2015.660:0.002286854561):0.00341140777,H4N1_Avian_LC349306_A/duck/Mongolia/202/2013|2013.666:0.003072872423):0.002187738902,(H4N2_Avian_KX162607_A/duck/Shanghai/29-1/2009|2009.500:0.0005579509898,H4N2_Avian_JX485427_A/duck/Shanghai/28-1/2009|2009.162:0.002521939461):0.007841098283):0.001241022164):0.00481246164,((H2N3_Avian_LC371813_A/duck/Hokkaido/17/2001|2001.759:0.00246271289,H6N2_Avian_HM144817_A/mallard/Jiangxi/7376/2003|2003.500:0.002677579869):0.006404918599,H6N5_Avian_HM144874_A/mallard/Jiangxi/8346/2004|2004.500:0.005726394109):0.005932099256):0.002601446519,((((((((H3N8_Avian_CY005653_A/black_duck/AUS/751/1978|1978.068:5.551115123e-17,H3N8_Avian_CY028637_A/black_duck/Perth/699/1978|1978.068:5.551115123e-17):-5.328722287e-17,H3N8_Avian_CY028268_A/black_duck/Western_Australia/4954/1983|1983.500:1.087983741e-16):0.002158582338,H3N8_Avian_CY028653_A/wedge-tailed_shearwater/Western_Australia/405/1977|1977.500:-0.0001133834063):5.670763473e-05,H3N8_Avian_CY005660_A/shearwater/Australia/405/1978|1977.825:-5.670763473e-05):0.002018486935,H4N4_Avian_CY045264_A/gray_teal/Western_Australia/1840/1979|1979.500:0.005722883219):0.004436188736,H5N3_Avian_CY045256_A/shearwater/Australia/751/1975|1975.500:0.01259727309):0.006040121979,(((((H6N1_Avian_DQ376654_A/duck/Taiwan/0526/72|1972.500:5.551115123e-17,H6N1_Avian_DQ376655_A/chicken/Taiwan/G2/87|1987.500:5.551115123e-17):0.000625011775,H6N1_Avian_DQ376656_A/chicken/Taiwan/G23/87|1987.500:0.000397105794):0.009392075601,H7N2_Avian_AY724263_A/chicken/Hebei/1/2002|2002.500:0.01607256039):0.002150524838,H3N6_Swine_KJ889418_A/swine/Kazakhstan/106/1985|1985.500:0.006229303878):0.002437090405,H6N1_Avian_CY005598_A/duck/Hong_Kong/d73/1976|1976.500:0.009281783535):0.001551875205):0.002941157339,((((((((H15N9_Avian_CY005718_A/sooty_tern/Western_Australia/2190/1983|1983.500:5.551115123e-17,H15N9_Avian_CY130103_A/shearWater/Australia/2576/1979|1979.500:5.551115123e-17):9.084483073e-17,H15N9_Avian_CY005406_A/wedge-tailed_shearwater/Western_Australia/2576/1979|1979.500:-3.53336795e-17):9.086234093e-17,H15N9_Avian_CY005725_A/wedge-tailed_shearwater/Western_Australia/2327/1983|1983.500:-3.53511897e-17):0.0005650910304,(H4N6_Avian_CY005680_A/gray_teal/Australia/3/1979|1979.000:-0.0001294402339,H4N6_Avian_CY031157_A/gray_teal/Western_Australia/1855/1979|1979.500:0.001151557803):0.002517420695):0.003333209583,H1N1_Avian_CY014628_A/duck/Australia/749/1980|1980.500:0.006086502958):0.001109538322,H7N7_Avian_CY024787_A/chicken/Victoria/1976|1976.038:0.004087704287):0.006077994502,(H6N2_Avian_CY028244_A/eurasian_coot/Western_Australia/2727/1979|1979.500:1.433557154e-16,H6N1_Avian_CY005666_A/gray_teal/Australia/1/1979|1979.000:-3.23334129e-17):0.00972112293):0.002031160054,H6N5_Avian_CY005692_A/black_duck/AUS/4045/1980|1980.737:0.008203390695):0.006590647511):0.001950658837):0.000972410768):0.0007368189514,(((((((((((((((H11N2_Avian_CY127342_A/shorebird/Delaware_Bay/29/1996|1996.364:-0.0001016678516,H11N2_Avian_CY127374_A/shorebird/Delaware_Bay/58/1996|1996.367:0.001123785421):5.084699364e-05,H10N2_Avian_CY136921_A/laughing_gull/Delaware_Bay/245/1996|1996.367:-5.084699364e-05):0.001017348663,(H6N8_Avian_CY127414_A/ruddy_turnstone/Delaware_Bay/69/1998|1998.375:0.0002621981694,H6N8_Avian_CY015128_A/ruddy_turnstone/Delaware/105/1998|1998.375:0.001783000763):0.002069338312):0.002740566972,(((H6N1_Avian_CY136783_A/ruddy_turnstone/Delaware_Bay/126/1994|1994.386:5.551115123e-17,H6N8_Avian_CY127049_A/herring_gull/Delaware_Bay/77/1994|1994.329:5.551115123e-17):1.240752374e-16,H6N2_Avian_CY127057_A/ruddy_turnstone/Delaware_Bay/162/1994|1994.329:-6.856408617e-17):0.001025833093,H6N8_Avian_CY127017_A/shorebird/Delaware_Bay/222/1993|1993.329:0.00101925452):0.0003775337474):0.0008914353315,(((H2N3_Avian_CY117502_A/ruddy_turnstone/Delaware_Bay/129/1994|1994.386:0.0009512663857,H6N8_Avian_CY127033_A/shorebird/Delaware_Bay/29/1994|1994.329:0.001092654309):8.892794949e-05,H2N3_Avian_CY117494_A/laughing_gull/Delaware_Bay/34/1994|1994.386:-8.987721556e-05):4.495832519e-05,H11N3_Avian_CY127041_A/ruddy_turnstone/Delaware_Bay/39/1994|1994.329:-4.495832519e-05):0.0001311175354):0.0004125377197,H10N2_Avian_CY136881_A/shorebird/Delaware_Bay/63/1996|1996.367:0.003650093505):0.001900761919,(((((((((H5N9_Avian_EU743136_A/emu/NY/12716/1994|1994.500:0.005976799656,H11N1_Avian_CY126753_A/ruddy_turnstone/New_Jersey/348/1989|1989.389:0.002308105699):0.000121211268,H6N8_Avian_CY126889_A/laughing_gull/New_Jersey/194/1990|1990.397:-0.0001461646656):7.314592298e-05,H6N8_Avian_CY126881_A/laughing_gull/New_Jersey/177/1990|1990.397:-7.314592298e-05):3.658952686e-05,H6N8_Avian_CY126873_A/laughing_gull/Delaware_Bay/4/1990|1990.293:-3.658952686e-05):1.829959437e-05,H5N3_Avian_CY004392_A/herring_gull/NJ/402/1989|1989.307:-1.829959437e-05):9.152213931e-06,H6N8_Avian_CY126929_A/laughing_gull/Delaware_Bay/261/1991|1991.395:-9.15221393e-06):0.0004692959999,(H2N1_Avian_CY117478_A/laughing_gull/Delaware_Bay/10/1990|1990.293:0.001409967281,H6N8_Avian_CY004095_A/laughing_gull/New_Jersey/276/1989|1989.304:0.0006418996795):0.0005547228288):0.0003747789134,H6N3_Avian_CY126761_A/herring_gull/New_Jersey/413/1989|1989.389:0.003741096511):0.0003164761542,H6N8_Avian_CY101660_A/ruddy_turnstone/Delaware_Bay/231/1991|1991.392:0.001735089751):0.001648732943):0.0004751262942,H2N8_Avian_CY003915_A/herring_gull/DE/703/1988|1988.370:0.002557562511):0.0007742436539,(H2N1_Avian_CY015136_A/ruddy_turnstone/Delaware/34/1993|1993.367:5.551115123e-17,H2N1_Avian_CY117486_A/ruddy_turnstone/Delaware_Bay/81/1993|1993.367:5.551115123e-17):0.006099499565):0.001900592508,(((((((H9N5_Avian_CY005114_A/ruddy_turnstone/DE/2576/1987|1987.416:0.0009469058401,H9N5_Avian_CY101407_A/ruddy_turnstone/Delaware_Bay/2795/1987|1987.378:0.002122309193):0.0001784962472,H9N1_Avian_CY005127_A/ruddy_turnstone/DE/2731/1987|1987.400:-0.0001794455133):8.977103511e-05,H11N1_Avian_CY126641_A/ruddy_turnstone/Delaware/2589/1987|1987.381:-8.977103511e-05):4.490833084e-05,H9N5_Avian_CY101399_A/ruddy_turnstone/Delaware_Bay/2774/1987|1987.381:-4.490833084e-05):2.246547669e-05,H9N5_Avian_CY004413_A/red_knot/Delaware/2552/1987|1987.512:-2.246547669e-05):0.001119882871,((((H2N1_Avian_CY003908_A/herring_gull/DE/698/1988|1988.370:5.551115123e-17,H2N1_Avian_CY101475_A/ruddy_turnstone/Delaware/519/1988|1988.367:5.551115123e-17):1.020606983e-16,H11N1_Avian_CY126705_A/gull/Delaware/2952/1988|1988.452:-4.654954708e-17):1.020801296e-16,H11N1_Avian_CY126713_A/gull/Delaware_Bay/2673/1988|1988.548:-4.656897833e-17):0.0005226634237,H11N1_Avian_CY126665_A/shorebird/Delaware_Bay/744/1988|1988.373:0.00152242419):0.001966682791):0.0006495960612,((((((H9N6_Avian_CY005134_A/ruddy_turnstone/DE/510/1988|1988.367:5.551115123e-17,H9N6_Avian_CY004568_A/ruddy_turnstone/DE/773/1988|1988.373:5.551115123e-17):0.0003081278994,H4N6_Avian_CY101516_A/ruddy_turnstone/Delaware/2354/1988|1988.411:0.0007139896696):0.0008591288681,(H11N9_Avian_CY126281_A/ruddy_turnstone/Delaware_Bay/513/1988|1988.367:4.104349563e-17,H11N9_Avian_CY126681_A/ruddy_turnstone/Delaware_Bay/772/1988|1988.373:6.997880683e-17):0.001196176391):0.0005784223823,(H9N9_Avian_CY101508_A/ruddy_turnstone/Virginia/2297/1988|1988.403:0.0008669789562,H9N9_Avian_CY101540_A/laughing_gull/Delaware/2971/1988|1988.638:0.001178108657):0.0004503837557):0.002258123324,H11N1_Avian_CY126737_A/red_knot/New_Jersey/320/1989|1989.389:0.004495136529):0.001410479795,H6N8_Avian_CY126304_A/knot/Delaware_Bay/526/1988|1988.367:0.001949629435):0.001421796941):0.004288041177):0.002675802614,H2N8_Avian_EU743190_A/herring_gull/DE/677/1988|1988.500:0.006544984506):0.004421003834,((((H2N7_Avian_CY117430_A/sanderling/New_Jersey/756/1986|1986.359:0.002077915413,H2N7_Avian_CY117228_A/swan/Maryland/206/1986|1986.203:0.002037083007):0.000188651707,H2N7_Avian_CY003923_A/laughing_gull/New_Jersey/798/1986|1986.359:-0.0001982570897):9.933170766e-05,H2N7_Avian_CY117462_A/shorebird/Delaware_Bay/539/1986|1986.414:-9.933170766e-05):4.967881127e-05,H2N7_Avian_CY117454_A/herring_gull/Delaware_Bay/433/1986|1986.414:-4.967881127e-05):0.01549444073):0.001741900186,(H2N9_Avian_CY014646_A/gull/Maryland/19/1977|1977.255:5.551115123e-17,H2N9_Avian_CY117470_A/gull/Maryland/18/1977|1977.581:5.551115123e-17):0.005884256013):0.01146534689,((((((((((H1N6_Avian_CY179140_A/thick-billed_murre/Alaska/335/1976|1976.500:0.0002394218734,H1N6_Avian_CY179604_A/common_murre/Alaska/211/1976|1976.500:0.001805777059):0.004689499955,H1N2_Avian_CY179036_A/common_murre/Alaska/175/1976|1976.500:0.00574509075):0.009708247941,(H1N2_Avian_CY178920_A/thick-billed_murre/Alaska/236/1976|1976.500:0.01194386065,H6N5_Avian_CY005823_A/shearwater/Australia/1/1973|1973.500:0.009149212366):0.002923510309):0.00175602193,(((H3N2_Avian_AB612887_A/duck/Hokkaido/5/1977|1977.500:-0.000434392689,H7N2_Swine_CY067689_A/swine/KU/16/2001|2001.500:0.005591968421):0.0002290691339,H6N2_Avian_CY005613_A/duck/Hong_Kong/d134/1977|1977.500:0.001835442583):0.004325081988,(H5N2_Avian_CY005576_A/duck/Hong_Kong/342/78|1978.500:0.01171378454,H4N2_Avian_CY005625_A/duck/Hong_Kong/24/1976|1976.500:0.006122879861):0.001218203813):0.002615595223):0.0007120157212,((H2N9_Avian_CY005547_A/duck/Hong_Kong/278/1978|1978.500:0.005380923599,H5N3_Avian_LC042014_A/duck/Hong_Kong/694/1979|1979.500:0.001838279164):0.001070725013,(H10N5_Swine_JX500446_A/swine/Hubei/10/2008|2008.326:0.002491293899,H5N2_Avian_CY005759_A/duck/New_Zealand/41/1984|1984.107:0.01110511916):0.002134677583):0.0009395307376):0.0009200613946,((((H5N3_Avian_LC042022_A/duck/Hong_Kong/819/1980|1980.500:0.002883056191,H5N3_Avian_LC042038_A/duck/Hong_Kong/821/1980|1980.500:0.008608165588):0.001903964062,(H9N2_Avian_CY031270_A/duck/Hong_Kong/702/1979-chicken_adapted|1979.500:0.002273631219,H9N2_Avian_CY031262_A/duck/Hong_Kong/702/1979|1979.500:-0.00021832596):0.004370994331):0.002216619217,(H5N3_Avian_CY005583_A/goose/Hong_Kong/23/1978|1978.500:0.007720559142,H5N1_Avian_DQ997119_A/chicken/Hubei/wj/1997|1997.500:0.002657777823):0.002634092056):0.002261426483,H4N6_Avian_CY005568_A/duck/Hong_Kong/365/1978|1978.500:0.003206814832):0.004257661146):0.001071949196,H10N9_Avian_CY005647_A/duck/Hong_Kong/562/1979|1979.500:0.006136452845):0.001757843248,H10N5_Avian_LC121479_A/duck/Hong_Kong/934/1980|1980.500:0.006651197552):0.001224413694,(H3N8_Avian_AB275286_A/duck/Hokkaido/8/1980|1980.500:0.002659667597,H9N6_Avian_CY005640_A/duck/Hong_Kong/147/1977|1977.500:0.005617702394):0.005931402639):0.0003454439116,((((((((H4N6_Avian_KU160822_A/chicken/Hunan/S1267/2010|2010.167:5.551115123e-17,H4N6_Avian_KU160814_A/chicken/Hunan/S1248/2010|2010.167:5.551115123e-17):0.001096559765,H3N8_Avian_LC339766_A/duck/Mongolia/1047/2009|2009.666:-7.665517222e-05):0.001143999097,H3N8_Avian_LC367493_A/duck/Mongolia/672/2010|2010.658:-0.0001198669058):5.995582291e-05,H3N8_Avian_LC367365_A/duck/Mongolia/444/2010|2010.658:-5.995582291e-05):0.002507618183,((H3N6_Avian_LC367453_A/duck/Mongolia/621/2010|2010.658:0.0006371452396,H3N8_Avian_EU492528_A/duck/Beijing/61/05|2005.500:0.001418160019):0.0007651075661,(H4N6_Avian_LC339782_A/duck/Mongolia/1099/2009|2009.666:0.00112545497,H4N6_Avian_LC339790_A/duck/Mongolia/1117/2009|2009.666:-0.0001033374013):0.005958794617):0.0008629461147):0.002025610531,((H4N6_Avian_LC349410_A/duck/Mongolia/372/2010|2010.658:-0.000181347682,H2N9_Avian_KF259298_A/northern_shoveler/Hong_Kong/MPL133/2010|2010.500:0.002226546614):0.002462674802,H7N8_Avian_KF259240_A/wild_duck/Jiangxi/19615/2009|2009.500:0.00372379933):0.00219736111):0.001994544308,H3N8_Equine_M65019_A/equine/Jilin/1/1989|1989.500:0.02350226957):0.005922879366,H1N1_Avian_KU143294_A/wild_bird/Wuhan/WHHN16/2014|2014.953:0.008497629805):0.003026030697):0.003201005034):0.0008112138431,((H5N2_Avian_KJ162807_A/duck/Taiwan/11254/2013|2013.542:0.005455475388,H5N2_Avian_KJ162783_A/duck/Taiwan/4379/2013|2013.025:0.007044468119):0.01941949993,(H5N2_Avian_KP792303_A/duck/Taiwan/DV413/2006|2006.570:5.551115123e-17,H5N2_Avian_KP792311_A/duck/Taiwan/DV518/2006|2006.682:5.551115123e-17):0.02128003263):0.01945229617):0.001197455582):0.001641482568,((((H10N3_Avian_CY146567_A/duck/Hunan/S11205/2012|2012.227:2.167533309e-05,H3N8_Avian_LC050578_A/duck/Vietnam/LBM211/2012|2012.523:0.002030191627):0.009224788935,(H3N8_Avian_AB786918_A/muscovy_duck/Vietnam/LBM240/2012|2012.500:5.551115123e-17,H3N6_Avian_AB812576_A/duck/Vietnam/LBM235/2012|2012.600:5.551115123e-17):0.00879707521):0.0008515994291,(H7N3_Avian_MG591684_A/duck/Cambodia/b0116502/2017|2017.030:0.001130416612,H7N3_Avian_MG591685_A/duck/Cambodia/b0120501/2017|2017.030:-0.000107446568):0.009249918045):0.003771709289,(H11N9_Avian_AB781664_A/duck/Vietnam/G17-1/2011|2011.500:0.002298623449,H7N9_Avian_MF630456_A/duck/Hunan/S11682/2015|2015.205:0.01133114335):0.007836819557):0.0129463908):0.001506172614,(((H3N8_Avian_CY028645_A/duck/Victoria/1992|1992.500:0.007407985642,H4N2_Avian_CY045248_A/duck/Victoria/D23/1994|1994.500:0.009385716378):0.002582246458,H4N8_Avian_CY028252_A/duck/Victoria/5384/2002|2002.500:0.03882597228):0.02300928174,H4N6_Avian_CY092178_A/duck/Western_Australia/8346/1987|1987.500:0.01659011673):0.004131086505):0.0009026399779,(((((((((((((((((((H6N6_Avian_JX304747_A/duck/Guangxi/GXd-4/2009|2009.868:0.0009253263779,H6N1_Avian_JX304755_A/duck/Guangxi/GXd-5/2010|2010.348:0.002150263553):0.002314892634,H6N6_Avian_KJ200886_A/duck/Hunan/S4273/2010|2010.940:0.005017531692):0.001307415846,(H6N2_Avian_KT267001_A/duck/Guangxi/132/2013|2013.195:0.001889922556,H6N6_Avian_JX304771_A/duck/Guangxi/GXd-7/2011|2011.036:0.002206593296):0.001855944371):0.001085200814,H6N6_Avian_KJ200758_A/duck/Guangdong/S1663/2009|2009.173:0.001973946136):0.0003441065536,((H6N6_Avian_KT267025_A/pigeon/Guangxi/161/2014|2014.205:0.0004046949397,H6N6_Avian_KT267033_A/pigeon/Guangxi/164/2014|2014.282:0.001640392674):0.002809718224,H6N6_Avian_KT266993_A/chicken/Guangxi/129/2013|2013.134:0.001299579):0.005837134784):0.0009449888556,H6N2_Avian_KJ200662_A/chicken/Guangdong/S1453/2010|2010.173:0.004307688146):0.0005530185784,((H6N6_Avian_KY415681_A/duck/Ganzhou/GZ148/2016|2016.071:0.007388467965,H6N6_Avian_KY415682_A/duck/Ganzhou/GZ151/2016|2016.071:0.00717578679):0.005739505185,H6N6_Avian_MG198931_A/duck/Fujian/SD099/2017|2017.200:0.01076141897):0.002439411512):0.0001120845217,(H6N6_Avian_KJ200686_A/chicken/Guangxi/S4381/2010|2010.937:0.001057788915,H6N6_Avian_KJ200830_A/duck/Guangxi/S4111/2010|2010.940:0.0009940780449):0.001682184879):0.0001812301299,((H6N6_Avian_KJ200766_A/duck/Guangdong/S1155/2011|2011.184:0.001977331705,H6N6_Avian_KJ200782_A/duck/Guangdong/S3180/2010|2010.781:0.001097505299):0.001603483012,H6N6_Avian_KJ200910_A/duck/Zhejiang/S1134/2011|2011.184:0.00253678838):0.001117030113):0.001440681809,((((H6N6_Avian_KU143300_A/turtledove/Wuhan/HKBJ62/2015|2015.038:0.002600704874,H6N6_Avian_KP285312_A/duck/Jiangxi/10304/2013|2013.186:0.0004741321306):0.002044361424,H6N2_Avian_KT423170_A/duck/Zhejiang/727042/2014|2014.534:0.001046307084):0.002378770536,H6N6_Avian_KY415659_A/duck/Hubei/ZYSYF8/2015|2015.871:0.003858125893):0.002753776314,((H6N2_Avian_KT423166_A/chicken/Zhejiang/77025/2014|2014.534:5.551115123e-17,H6N2_Avian_KT423165_A/chicken/Zhejiang/77024/2014|2014.534:5.551115123e-17):0.002044066417,H6N6_Avian_KU050815_A/chicken/Zhejiang/514158/2015|2015.364:0.002056817853):0.005163700588):0.001798574064):0.001091185373,((H6N6_Avian_KJ200918_A/duck/Zhejiang/S4204/2010|2010.940:0.002443724296,H6N6_Avian_KU050810_A/chicken/Zhejiang/727028/2014|2014.567:0.005841181059):0.002818061332,H6N6_Avian_KJ200678_A/chicken/Guangxi/S4029/2010|2010.937:0.01311414411):0.0009611980376):0.001242486559,((H6N6_Avian_CY146623_A/duck/Hunan/S1661/2012|2012.225:0.003229661127,H6N6_Avian_KU762362_A/duck/Guizhou/013/2014|2014.778:0.002957866788):0.0007073856556,H6N6_Avian_KU050806_A/chicken/Zhejiang/727009/2014|2014.567:0.007617331972):0.002782212895):0.004419483135,((((((((H6N6_Avian_JF965231_A/duck/Eastern_China/8/2009|2009.285:0.003344970709,H3N6_Avian_KC261680_A/duck/Jiangsu/4/2010|2010.200:-0.0002757600165):0.0002694202658,H6N6_Avian_JF965226_A/duck/Eastern_China/3/2009|2009.038:0.0007555530532):0.0006073462507,H6N6_Avian_GU324777_A/duck/Jiangsu/022/2009|2009.038:0.000420031149):0.0007649858542,(((H6N2_Avian_JF965245_A/duck/Eastern_China/46/2008|2008.285:0.003434198095,H6N2_Avian_JF965225_A/duck/Eastern_China/2/2008|2008.953:0.0006682856502):0.006873847392,H6N2_Avian_JF965242_A/duck/Eastern_China/39/2007|2007.200:0.001437175773):0.0005380337068,H6N2_Avian_JF965241_A/duck/Eastern_China/38/2007|2007.200:-0.0005625462833):0.001838281152):0.0001429462263,(H6N6_Avian_JF965237_A/duck/Eastern_China/16/2010|2010.285:-0.0001412544795,H6N6_Avian_JF965218_A/goose/Eastern_China/17/2010|2010.285:0.001164224524):0.002742143024):0.0001600584923,H6N6_Swine_JQ815881_A/swine/Yangzhou/080/2009|2009.038:0.002053698004):0.003808766523,((((((((H6N6_Avian_CY109533_A/duck/Fujian/3796/2006|2006.285:0.001171371437,H6N2_Avian_CY109541_A/duck/Fujian/4276/2006|2006.367:-0.0001492538677):0.0001662876259,H6N6_Avian_CY110593_A/duck/Fujian/1641/2006|2006.123:0.0008566824185):0.0006786505287,H6N2_Avian_CY109877_A/duck/Fujian/5744/2007|2007.786:0.001377053792):0.000618678643,H6N2_Avian_HM144836_A/duck/Shantou/5808/2005|2005.500:0.001434703786):0.0006795254081,H6N6_Avian_CY109917_A/duck/Fujian/8320/2007|2007.953:0.002399351563):0.0007824125885,H6N2_Avian_CY109749_A/duck/Shantou/1080/2007|2007.452:0.006743503211):0.0002189739319,(H6N1_Avian_CY109269_A/duck/Guangxi/3333/2006|2006.704:6.273211399e-17,H6N2_Avian_HM144842_A/duck/Shantou/13468/2005|2005.500:4.829018847e-17):0.001978925496):0.0008321200702,H6N2_Avian_HM144769_A/wild_duck/Shantou/41/2002|2002.500:0.001215903944):0.001103513444):0.001074322064,H6N8_Avian_CY109325_A/duck/Hunan/4056/2006|2006.619:0.008393160446):0.0003977225198):0.0006667946607,((((((((((((((H6N2_Avian_CY109709_A/duck/Jiangxi/7348/2007|2007.953:5.551115123e-17,H6N2_Avian_CY109701_A/duck/Jiangxi/5178/2007|2007.871:5.551115123e-17):0.0009703308316,H6N2_Avian_KJ200878_A/duck/Hunan/S3047/2009|2009.803:0.001072638529):6.983158256e-05,H6N2_Avian_CY110329_A/duck/Shantou/9414/2006|2006.367:-7.141166977e-05):3.57146555e-05,H6N6_Avian_CY109757_A/duck/Shantou/1240/2007|2007.534:-3.57146555e-05):0.0005590571134,(H6N6_Avian_CY110417_A/duck/Shantou/17081/2006|2006.704:0.001651016649,H6N6_Avian_CY109733_A/duck/Shantou/358/2007|2007.367:0.0003929040456):0.0004662901433):0.0006648379098,H6N2_Avian_KJ200894_A/duck/Hunan/S4386/2009|2009.978:0.001140006341):0.000412924791,H6N6_Avian_JF965223_A/chicken/Eastern_China/49/2010|2010.619:0.001770613045):0.0004064759,((H6N8_Avian_JX304763_A/duck/Guangxi/GXd-6/2010|2010.860:0.001149605831,H9N8_Avian_KF768210_A/duck/Guangxi/LAD9/2009|2009.258:-0.0001266357868):0.004337563482,H6N6_Avian_KJ200710_A/chicken/Hunan/S4495/2010|2010.940:0.003920729811):0.0006371023472):0.0004435046243,H6N2_Avian_CY109445_A/duck/Shantou/10776/2006|2006.452:0.001090162235):6.216474835e-05,H6N6_Avian_CY109629_A/duck/Guangxi/2281/2007|2007.452:0.01149808001):0.0009090142001,((((H6N6_Avian_CY110952_A/duck/Hubei/2/2010|2010.386:5.551115123e-17,H6N6_Avian_CY110944_A/duck/Hubei/10/2010|2010.386:5.551115123e-17):4.837592103e-17,H6N2_Avian_KJ200846_A/duck/Hubei/S1114/2009|2009.173:7.135230201e-18):0.003301953839,H6N2_Avian_KJ200702_A/chicken/Hunan/S4191/2009|2009.885:0.001855621893):0.002378943578,H6N2_Avian_KJ200814_A/duck/Guangdong/S4192/2008|2008.770:0.007103871413):0.001376025035):0.001900608643,H6N2_Avian_KJ200838_A/duck/Hubei/S1366/2009|2009.173:0.007209343011):0.0006750647168,((((H6N6_Avian_AB983233_A/duck/Vietnam/LBM678/2014|2014.422:0.00235980384,H6N6_Avian_LC028171_A/muscovy_duck/Vietnam/LBM601/2014|2014.277:0.0007176189875):0.001210025335,H6N6_Avian_LC028147_A/muscovy_duck/Vietnam/LBM541/2013|2013.940:0.006037559967):0.003106444788,(H6N2_Avian_LC028099_A/duck/Vietnam/LBM74-c1/2011|2011.929:5.551115123e-17,H6N6_Avian_LC028091_A/muscovy_duck/Vietnam/LBM69/2011|2011.929:5.551115123e-17):0.008435841038):0.001269115878,(H6N1_Avian_LC316734_A/muscovy_duck/Vietnam/LBM838/2015|2015.934:0.001265566539,H6N1_Avian_LC339718_A/chicken/Vietnam/HU4-26/2015|2015.849:0.0007795210744):0.0280465383):0.002197134686):0.001700623437,((((((((H6N2_Avian_JX297582_A/duck/Guangxi/GXd-3/2009|2009.633:0.0005499753641,H6N6_Avian_KT266921_A/duck/Guangxi/058/2010|2010.266:0.005629818909):0.0004205623245,H6N6_Avian_CY109437_A/wild_duck/Shantou/9466/2006|2006.367:0.001643794998):0.0003335849528,H6N2_Avian_KJ200750_A/duck/Guangdong/S1566/2009|2009.173:0.003803716114):0.0009347574954,(H6N2_Avian_KJ200926_A/goose/Guangdong/S1384/2010|2010.167:0.001026858244,H6N6_Avian_KJ200902_A/duck/Zhejiang/S1023/2010|2010.167:0.001025008716):0.0001004071263):0.0001016490365,H6N6_Avian_KJ200934_A/goose/Guangdong/S4362/2009|2009.978:-0.0001133488255):5.681038614e-05,H6N6_Avian_KJ200654_A/chicken/Guangdong/S1414/2010|2010.173:-5.681038614e-05):0.0001474909061,H6N2_Avian_KJ200734_A/duck/Guangdong/S1328/2010|2010.167:0.002927150675):0.002029801604,H6N2_Avian_JX297590_A/duck/Guangxi/GXd-2/2010|2010.249:0.008285708962):0.003480511705):0.001775903323):0.00284257626,((((((H6N6_Avian_CY109717_A/duck/Yunnan/1330/2007|2007.200:5.551115123e-17,H6N2_Avian_CY109677_A/duck/Guizhou/5482/2007|2007.786:5.551115123e-17):5.5993737e-17,H6N2_Avian_CY109645_A/duck/Guizhou/1088/2007|2007.123:-4.825857658e-19):0.002544430719,H6N8_Avian_CY109637_A/duck/Guizhou/1073/2007|2007.123:0.00258567959):0.006089182777,(H6N2_Avian_HM144854_A/chicken/Hunan/989/2005|2005.500:0.0006297527249,H6N2_Avian_HM144853_A/duck/Hunan/908/2005|2005.500:0.001422114235):0.003343978417):0.0003120724479,H6N9_Avian_HM144895_A/wild_duck/Shantou/311/2001|2001.500:0.005413505614):0.0004719590372,((H6N2_Avian_HM144739_A/duck/Shantou/1252/2000|2000.500:0.0006003021773,H6N2_Avian_HM144740_A/wild_duck/Shantou/1651/2000|2000.500:0.001455003082):0.002142831005,H6N2_Avian_HM144752_A/duck/Shantou/2167/2001|2001.500:0.003015985177):0.002693481034):0.001965610817):0.00360816611,H6N6_Avian_LC316726_A/muscovy_duck/Vietnam/LBM811/2015|2015.858:0.03117426977):0.004574779158,H5N2_Avian_JX570860_A/little_grebe/Xianghai/429/2011|2011.786:0.0206912047):0.003104313487,((((((((((H6N2_Avian_HM144868_A/duck/Fujian/8719/2005|2005.500:-0.0003193937185,H6N2_Avian_CY109485_A/duck/Fujian/416/2006|2006.038:0.003394983649):0.000424540778,H6N2_Avian_HM144825_A/wild_duck/Shantou/7307/2004|2004.500:0.004748668867):0.002292337494,(H6N2_Avian_JF965222_A/chicken/Eastern_China/45/2007|2007.452:0.006763933592,H6N2_Avian_CY109333_A/duck/Jiangxi/5748/2006|2006.619:0.009007596658):0.001967878032):0.004167344844,((((H6N6_Avian_KY056310_A/chicken/Zhejiang/234/2016|2016.082:0.002868462549,H6N6_Avian_MG198930_A/duck/Fujian/SD086/2017|2017.200:0.004374613225):0.003869977165,H6N6_Avian_KU050812_A/chicken/Zhejiang/110102/2015|2015.025:0.01096167843):0.0006535900026,H6N6_Avian_KJ200822_A/duck/Guangdong/S4251/2010|2010.940:0.006109006674):0.004493829247,H6N6_Avian_HM050394_A/Muscovy_duck/Fujian/FZ01/2008|2008.205:0.01001191049):0.006177981287):0.002612617384,H6N2_Avian_HM144856_A/duck/Fujian/420/2005|2005.500:0.007997984047):0.004662437892,H6N2_Avian_DQ376685_A/duck/Kingmen/E322/04|2004.500:0.01305485873):0.006139134999,H6N2_Avian_HM144753_A/wild_duck/Shantou/2395/2001|2001.500:0.009825831793):0.00120954252,H6N2_Avian_HM144805_A/wild_duck/Shantou/853/2003|2003.500:0.01872985016):0.004191649361,H6N2_Avian_HM144797_A/duck/Shantou/2450/2002|2002.500:0.009927034505):0.001598016677,(((((H6N2_Avian_KT266969_A/duck/Guangxi/121/2012|2012.575:0.001430118243,H6N2_Avian_KT266961_A/chicken/Guangxi/121/2012|2012.575:0.0006149693708):0.003476732162,H6N2_Avian_KT266953_A/goose/Guangxi/115/2012|2012.244:0.0006386583049):0.001316631444,H6N2_Avian_KT266937_A/goose/Guangxi/105/2011|2011.704:0.001786080768):0.007699808228,(H6N6_Avian_KJ781233_A/duck/Guangdong/C120/2011|2011.500:0.004444998683,H6N2_Avian_JQ924800_A/chicken/Guangdong/C273/2011|2011.910:0.0007040031176):0.001813264588):0.0005950332263,H6N2_Avian_KT267009_A/goose/Guangxi/158/2013|2013.978:0.008952439796):0.01481041278):0.003828074937):0.003982367427,H6N2_Avian_JF965220_A/chicken/Eastern_China/43/2007|2007.452:0.03444948054):0.009461152472):0.001117542708,((((((((((((((((((((((((((((((((((((((((((((((H7N9_Avian_MF630344_A/chicken/Xinjiang/SD033/2014|2014.921:-0.0002517648323,H7N9_Avian_MF630352_A/chicken/Xinjiang/SD036/2014|2014.921:0.001274734877):0.0009356579425,H9N2_Avian_KP415344_A/chicken/Ningbo/2727/2013|2013.800:0.003164880175):0.0001635274843,H7N9_Avian_MF630104_A/chicken/Guangdong/SD027/2015|2015.197:0.0008599912179):0.0002477283916,H7N9_Avian_MF630480_A/duck/Jiangsu/S1181/2014|2014.364:-0.0002506482425):0.0001254000457,H7N9_Avian_MF630288_A/chicken/Jiangxi/S10017/2015|2015.225:-0.0001254000457):6.275467593e-05,H7N9_Avian_KP413943_A/chicken/Jiaxing/4490/2013|2013.814:-6.275467593e-05):3.138135144e-05,H9N2_Avian_KU042417_A/pigeon/Zhejiang/P4/2013|2013.266:-3.138135144e-05):1.569268297e-05,H9N2_Avian_KU042418_A/pigeon/Zhejiang/P5/2013|2013.266:-1.569268297e-05):7.847345367e-06,H7N7_Avian_KF259428_A/chicken/Wenzhou/678/2013|2013.500:-7.847345367e-06):3.924174752e-06,H9N2_Avian_KY415684_A/duck/Ganzhou/GZ188/2016|2016.071:-3.924174752e-06):0.0003104918561,(((((((H7N9_Avian_MF630224_A/chicken/Hunan/SD017/2014|2014.132:0.0009366540233,H7N9_Human_KX215924_A/Huaian/001/2015|2015.060:0.00213256101):0.0002132576627,H7N9_Avian_KF042105_A/pigeon/Zhejiang/P1/2013|2013.285:0.0008126758175):0.0001120140589,H7N9_Avian_MF630200_A/chicken/Henan/S1425/2014|2014.425:0.001939819834):0.0001705896317,H7N9_Human_KJ411976_A/Shanghai/01/2014|2014.005:-0.0001751540658):8.758787844e-05,H7N9_Avian_KX215920_A/chicken/Huaian/003/2015|2015.096:-8.758787844e-05):0.0007809955783,H9N9_Avian_KJ938653_A/chicken/Changzhou/C08/2013|2013.967:0.0002435114084):0.0007489795424,((H7N9_Avian_KX215921_A/chicken/Huaian/007/2014|2014.038:0.001086933814,H7N9_Human_KX215919_A/Huaian/083/2014|2014.400:0.001992956637):0.001244786332,H7N9_Human_KX215926_A/Huaian/062/2014|2014.121:0.0008016663632):0.001298641367):0.000204589768):0.0003103673459,H7N9_Human_KP058488_A/Shanghai/Mix1/2014|2014.005:0.001724791358):0.0001584904327,H7N9_Avian_MF630328_A/chicken/Ningxia/S1152/2014|2014.370:0.005003098575):0.0001328170111,H7N9_Avian_KY751070_A/chicken/Jiangsu/JT123/2015|2015.203:0.001917003577):0.0003130976007,H7N9_Human_KX215925_A/Huaian/002/2015|2015.090:0.001724441026):0.000218988811,((H9N2_Avian_KP404002_A/chicken/Shanghai/015/2014|2014.515:0.001939696638,H7N9_Human_KY286430_A/Fujian/S03/2015|2015.060:0.001135140366):0.0006375300595,(H9N2_Avian_KY415686_A/chicken/Ganzhou/GZ140/2016|2016.145:0.00213109168,H9N2_Human_KX808591_A/Guangdong/MZ058/2016|2016.452:0.003002480071):0.001431483951):0.0003188360746):0.000156641693,((H9N2_Avian_KF500978_A/chicken/Shanghai/020/2013|2013.285:0.001021319415,H9N2_Avian_KP415174_A/chicken/Qingdao/2144/2013|2013.805:0.001030547545):5.619331922e-05,H9N2_Avian_KM609635_A/chicken/Beijing/1115/2013|2013.871:0.0009697401609):0.0008701942366):0.0002127639102,(H7N9_Avian_KP418097_A/chicken/Jiangxi/15044/2014|2014.318:0.001142185102,H9N9_Avian_KF042122_A/chicken/Zhejiang/C11/2013|2013.200:0.0009029025114):0.0007369611245):0.0002723717194,((H7N9_Avian_MF630400_A/chicken/Zhejiang/S4071/2013|2013.934:0.001813444227,H9N2_Avian_KP415385_A/chicken/Huzhou/3801/2013|2013.811:0.001263978601):0.001335820851,H9N2_Avian_MG280698_A/chicken/Jiangsu/TM71/2014|2014.033:0.00175959484):0.001326575393):0.0002178714391,(H9N2_Avian_KP417162_A/chicken/Jiaxing/4713/2013|2013.816:0.004671697495,H9N2_Avian_KJ128363_A/pigeon/Shanghai/JC1/2013|2013.285:0.002608842679):0.001705945474):0.0009437320658,H7N9_Avian_KF042106_A/pigeon/Zhejiang/P2/2013|2013.285:0.00314373697):0.000335838785,(((((((((((((((((((((H7N9_Human_KF226106_A/Jiangsu/2/2013|2013.299:0.0005893558465,H7N9_Human_KF055471_A/Zhejiang/HZ1/2013|2013.285:0.0004454540916):0.0004568975522,(H9N2_Avian_KP415190_A/chicken/Yantai/2303/2013|2013.800:0.001170408383,H9N2_Avian_KP415182_A/chicken/Yantai/2243/2013|2013.800:-0.0001505037899):0.0005708937406):0.000353767898,H7N9_Avian_KP455981_A/goose/Jiangsu/1027/2013|2013.260:-0.0003587705408):0.0001795648291,H7N9_Human_KF226114_A/Jiangsu/1/2013|2013.299:-0.0001795648291):8.982619295e-05,H7N9_Human_KF007079_A/Wuxi/4/2013|2013.263:-8.982619295e-05):4.492432674e-05,H7N9_Avian_CY146919_A/chicken/Jiangsu/S002/2013|2013.288:-4.492432674e-05):2.24678254e-05,H7N9_Human_KF007063_A/Zhenjiang/1/2013|2013.263:-2.24678254e-05):1.123534853e-05,H7N9_Avian_KP412427_A/chicken/Hangzhou/174/2013|2013.340:-1.123534853e-05):5.618392361e-06,H9N2_Avian_KP415166_A/chicken/Qingdao/2044/2013|2013.805:-5.618392361e-06):2.809555321e-06,H9N2_Avian_KP415222_A/chicken/Rizhao/2658/2013|2013.811:-2.809555321e-06):1.404957277e-06,H7N9_Avian_MF630232_A/chicken/Hunan/SD019/2014|2014.132:-1.404957277e-06):7.02568469e-07,H9N2_Avian_KX598709_A/chicken/Shandong/SIC24/2014|2014.367:-7.025684689e-07):0.0001643452183,H9N2_Avian_KJ726700_A/wild_chicken/Shanghai/C1/2014|2014.200:0.0008586330781):0.0003776369286,H9N2_Avian_MG063453_A/chicken/Anhui/AH329/2016|2016.529:0.006876406726):0.0003717748036,H9N2_Avian_KP417197_A/chicken/Shaoxing/5088/2013|2013.822:0.0006488016484):0.0002600909255,((((H7N9_Avian_KU143332_A/chicken/Taizhou/TZJF02/2015|2015.038:0.001072550381,H9N2_Avian_KY415673_A/chicken/Yuhuan/YH15/2016|2016.129:0.0009827548783):0.001380660325,H9N2_Avian_KU143324_A/chicken/Wenzhou/YHQL04/2014|2014.953:-0.0003631140219):0.0008647319224,H9N2_Avian_MG204046_A/chicken/Xiamen/10/2015|2015.786:0.004286148852):9.436053692e-05,H9N2_Avian_KY415683_A/chicken/Ganzhou/GZ86/2016|2016.071:0.006168166962):0.003210882402):0.0003333373682,((H9N2_Avian_LC208482_A/chicken/Japan/AQ-HE61/2015|2015.512:7.012385531e-17,H9N2_Avian_LC208506_A/duck/Japan/AQ-HE5/2015|2015.422:4.089844715e-17):-1.476194151e-16,H9N2_Avian_LC208514_A/duck/Japan/AQ-HE28/2015|2015.458:2.031305663e-16):0.0004001181763):0.0004528277854,H9N2_Avian_KU042622_A/chicken/Zhejiang/3C9/2014|2014.271:0.001740813695):0.0002178586655,H9N2_Avian_KX598717_A/chicken/Shandong/SIC39/2015|2015.038:0.00080736528):0.0007678509985,H7N9_Avian_KP413977_A/silkie_chicken/Shaoxing/5130/2013|2013.822:0.002252320238):0.0004233250269,((((H7N6_Avian_KP418025_A/chicken/Jiangxi/14535/2014|2014.299:5.551115123e-17,H7N6_Avian_KP417956_A/chicken/Jiangxi/14501/2014|2014.299:5.551115123e-17):0.002528730869,H9N2_Avian_KT449607_A/duck/Qingdao/016/2014|2014.025:-0.0004836432558):0.001240123797,H9N2_Avian_KP285352_A/chicken/Jiangxi/1202/2014|2014.011:0.0008194178841):0.000685908857,H7N9_Avian_KJ549789_A/chicken/Shanghai/PD-CN-02/2014|2014.055:0.000333657164):0.0009000088428):0.0003202880612):0.000109341955,H7N9_Avian_KU318992_A/chicken/China/028/2014|2014.025:0.00260644134):0.0007744532287,(H9N2_Avian_KT449599_A/chicken/Qingdao/008/2014|2014.025:0.002355801787,H9N2_Avian_KT449609_A/chicken/Qingdao/018/2014|2014.025:0.0007197881437):0.005426959554):0.0009092878676,((H9N2_Avian_KP866056_A/duck/Anhui/C652/2012|2012.918:0.003872695846,H9N2_Avian_KM609632_A/chicken/Hebei/0721/2013|2013.551:0.003399192393):0.002601606275,H9N2_Avian_KP415352_A/chicken/Ningbo/2929/2013|2013.800:0.003610887285):0.001213119955):0.000436882326,((((((H7N9_Avian_KU143335_A/duck/Wenzhou/YJYF24/2015|2015.038:-0.0002819526952,H7N9_Avian_MF630368_A/chicken/Zhejiang/S1190/2015|2015.225:0.003359375523):0.001563722713,H7N9_Avian_MF630384_A/chicken/Zhejiang/S4017/2013|2013.934:0.001523471597):0.0006735987566,H7N9_Avian_MF630296_A/chicken/Jiangxi/S10844/2015|2015.230:0.00241940554):0.0004052521451,H7N9_Avian_MF630392_A/chicken/Zhejiang/S4060/2014|2014.899:0.0006150231615):0.001413569741,H7N9_Avian_MF629976_A/chicken/Fujian/S4248/2014|2014.841:0.003505472462):0.0008676208305,H7N9_Avian_MF629992_A/chicken/Fujian/SD005/2015|2015.044:0.002224363549):0.00131895901):0.0008263670724,((((((H7N9_Avian_KP413753_A/chicken/Huzhou/3802/2013|2013.811:0.001025634515,H7N9_Human_KM374045_A/Zhejiang/LS01/2014|2014.104:0.001026232446):0.000206077239,H7N2_Avian_KM054797_A/chicken/Jilin/SD020/2014|2014.148:0.0008198562411):0.0001936253246,H7N9_Avian_KP413737_A/chicken/Huzhou/3765/2013|2013.811:-0.0001974412357):0.0006959195734,(H9N2_Avian_KU042620_A/pigeon/Zhejiang/77037/2014|2014.512:0.001318504914,H9N2_Avian_KU042621_A/pigeon/Zhejiang/727044/2014|2014.567:-0.0002963873447):0.002387782693):0.0002774852728,((H7N9_Avian_KJ508893_A/tree_sparrow/Shanghai/01/2013|2013.351:0.001324124971,H7N9_Avian_CY147167_A/homing_pigeon/Jiangsu/SD184/2013|2013.299:-0.0003020074022):0.0001510260848,H7N9_Human_KF997834_A/Shanghai/5190T/2013|2013.367:-0.0001510260848):0.0007487452183):0.0016789325,H9N2_Avian_KX598721_A/chicken/Jiangsu/SIC11/2013|2013.285:0.004554577368):0.001593844047):0.001124723479,H9N2_Avian_KJ426336_A/chicken/Jiangsu/TM55/2013|2013.085:0.00491254935):0.001782944425,H7N9_Human_KJ195800_A/Shanghai/PD-02/2014|2014.044:0.0002457756737):0.002318060372,(((((((((((((((H5N2_Avian_JQ041412_A/chicken/Hebei/1102/2010|2010.953:5.551115123e-17,H5N2_Avian_KJ719462_A/chicken/Hebei/1102-MA/2010|2010.367:5.551115123e-17):0.009527286055,H9N2_Avian_KJ726698_A/chicken/Shanghai/D/2011|2011.534:0.005054098304):0.0007814043887,H9N2_Avian_KC821191_A/chicken/Shandong/10/2010|2010.748:0.0001943779407):0.000474052992,H9N2_Avian_KC821197_A/chicken/Jiangsu/TS/2010|2010.915:0.001578860894):0.00218366691,H9N2_Avian_KJ726695_A/chicken/Shanghai/A/2010|2010.452:0.005075342498):0.000245190238,H9N2_Avian_KP866032_A/Duck/Fujian/1753/2009|2009.918:0.0007605416718):0.000229396166,H9N2_Avian_JQ356891_A/chicken/Zhejiang/607/2011|2011.452:0.0007909816208):0.0002145835238,(H9N2_Avian_KF714778_A/chicken/Hunan/1/2012|2012.085:0.003223886818,H9N2_Avian_KM113208_A/chicken/Sichuan/C2151/2012|2012.375:0.002966024129):0.0008280859129):0.0002956658156,H9N2_Avian_JF906209_A/chicken/China/AH-10-01/2010|2010.918:0.004332334846):0.00104800916,H9N2_Avian_KM113112_A/chicken/Yunnan/C4090/2011|2011.871:0.0002441145758):0.0005354010249,H9N2_Avian_KM113256_A/chicken/Zhejiang/C1219/2010|2010.214:0.0004814487574):0.0005877089282,(((H9N2_Avian_JN869533_A/chicken/Jiangsu/Q3/2010|2010.123:-0.0004985982878,H9N2_Avian_KC417050_A/chicken/Shanghai/C2/2012|2012.038:0.006699055622):0.001188840661,H9N2_Swine_KM029506_A/swine/Hong_Kong/NS943/2010|2010.225:-0.0001590483715):0.0005459437109,H9N2_Equine_JQ228392_A/equine/Guangxi/3/2011|2011.208:0.002553934417):0.0001769977472):0.0005762266484,((H9N2_Avian_KP417130_A/chicken/Huzhou/3892/2013|2013.811:0.00353749069,H9N2_Avian_KX598693_A/chicken/Fujian/SIC13/2013|2013.953:0.001602802069):0.0004501179315,H9N2_Avian_KP415316_A/silkie_chicken/Shaoxing/2471/2013|2013.800:0.0005758155487):0.006396266889):0.0002139346978,((((H9N2_Avian_KM245334_A/Anthropoides_virgo/Baicheng/219/2013|2013.162:0.00108847857,H9N2_Avian_KM609621_A/chicken/Shandong/qd0107/2013|2013.016:0.005086505707):0.001209374509,H9N2_Avian_KM609628_A/chicken/Liaoning/0517/2013|2013.373:0.0008377071221):0.0003970523873,(H9N2_Avian_KM609600_A/chicken/Shanxi/0703/2012|2012.501:5.551115123e-17,H9N2_Avian_KM609627_A/chicken/Liaoning/0704/2012|2012.504:5.551115123e-17):0.003762788136):0.0006550691174,H9N2_Avian_MG280659_A/chicken/Jiangsu/YZ640/2012|2012.318:0.003198189302):0.004486121439):0.000970390957,(((((H9N2_Avian_KC821203_A/chicken/Shandong/03/2011|2011.162:0.001809232901,H9N2_Avian_KJ726697_A/chicken/Shanghai/C/2011|2011.452:0.003334606267):0.001512349756,(H9N2_Avian_MG280619_A/chicken/Jiangsu/JT12/2011|2011.208:0.0021028123,H9N2_Avian_JQ356890_A/chicken/Zhejiang/329/2011|2011.200:0.0009664027331):0.001601214168):0.000603444862,H9N2_Avian_KM609616_A/chicken/Shandong/qd0427/2012|2012.318:0.008817480836):0.00110409993,((H9N2_Avian_KC464601_A/brambling/Beijing/16/2012|2012.849:0.00281545113,H9N2_Avian_KJ426334_A/chicken/Shandong/ZL1/2013|2013.247:0.001287032614):0.001861119746,H9N2_Avian_KJ426332_A/chicken/Shandong/0613/2012|2012.447:0.007491215137):0.0003726526564):0.0007696743361,(H9N2_Avian_KX598714_A/chicken/Guangdong/SIC41/2015|2015.123:0.003893086602,H9N2_Avian_KX598716_A/chicken/Sichuan/SIC36/2014|2014.953:0.003372587517):0.00339797303):0.001666299434):0.0002535013137):0.0001220015001,H9N2_Avian_KF714786_A/chicken/Hunan/12/2011|2011.921:0.006275226742):0.002432265057,(((((((((((((((((((((((((H7N9_Avian_KY751082_A/chicken/Shandong/SD183/2016|2016.222:0.002289006298,H9N2_Avian_KU720444_A/chicken/Shanghai/15/2015|2015.367:0.0007798829904):0.0001220437616,H7N9_Avian_MF630496_A/duck/Jiangsu/S1700/2016|2016.200:0.0008994409188):0.0002255650125,H7N9_Avian_MF630360_A/chicken/Zhejiang/S1074/2016|2016.353:-0.0002276210564):0.0002413504496,H7N9_Avian_MF630432_A/chicken/Zhejiang/SD001/2016|2016.000:0.001806832661):0.0001793055967,H7N9_Avian_MF630520_A/duck/Zhejiang/S1375/2016|2016.359:0.002900443944):9.621122798e-05,(((((H7N9_Avian_KY415685_A/chicken/Ganzhou/GZ79/2016|2016.071:0.001125723714,H7N9_Avian_MF630240_A/chicken/Jiangsu/S1045/2016|2016.195:-0.0001036061446):5.181545401e-05,H7N9_Avian_MF630192_A/chicken/Hebei/S1257/2016|2016.318:-5.181545401e-05):2.591099694e-05,H7N9_Avian_MF630488_A/duck/Jiangsu/S1220/2016|2016.364:-2.591099694e-05):1.295713385e-05,H7N9_Avian_KY751088_A/chicken/Liaoning/LN1/2016|2016.022:-1.295713385e-05):0.0003967130732,H7N9_Avian_KY751083_A/chicken/Jiangsu/JS11/2016|2016.323:0.002673098939):0.0009407478074):5.010510838e-05,H7N9_Avian_MF630336_A/chicken/Shanghai/S4100/2015|2015.860:0.004066347516):8.410874193e-05,H9N2_Avian_KY056312_A/chicken/Zhejiang/221/2016|2016.082:0.003011362664):0.0001690861865,(H7N9_Avian_KY751090_A/chicken/Zhejiang/ZJ14/2017|2017.022:0.00133065447,H7N9_Avian_KY751095_A/chicken/Jiangsu/0116/2017|2017.041:0.003831579106):0.0008718640216):0.0007627873974,(((((((H7N9_Human_KY643849_A/Guangdong/HP001/2017|2017.008:5.551115123e-17,H7N9_Human_KY643850_A/Guangdong/SP440/2017|2017.008:5.551115123e-17):0.004164862833,H7N9_Avian_KY751091_A/chicken/Guangdong/GD15/2016|2016.022:0.002010121445):0.0006354289233,H7N9_Human_KY621545_A/Qingyuan/GIRD01/2017|2017.036:0.0003963350577):0.001579544432,(H7N9_Avian_KY751093_A/chicken/Guangdong/GD20/2017|2017.014:0.0008905163494,H7N9_Avian_MF630040_A/chicken/Guangdong/SD008/2017|2017.022:0.0001293882438):0.00047401453):0.00172642186,(H7N9_Human_KM244522_A/Taiwan/4-CGMH2/2014|2014.310:5.551115123e-17,H7N9_Human_KM244514_A/Taiwan/4-CGMH1/2014|2014.310:5.551115123e-17):0.002409722965):0.0001841895423,H7N9_Avian_KY415674_A/chicken/Longquan/LQ78/2016|2016.079:0.001873205462):0.000263391648,H9N2_Avian_KU143325_A/duck/Wenzhou/YHQL64/2014|2014.953:-0.0002743601439):0.0002735847484):0.0006083525757,H9N2_Avian_KU143326_A/chicken/Taizhou/TZJF05/2015|2015.038:0.0004148756666):0.0004093625556,(H7N9_Avian_MF629944_A/chicken/Fujian/S1096/2015|2015.266:0.003595731947,H9N2_Avian_MG204045_A/chicken/Xiamen/09/2015|2015.704:0.0005235204624):0.0006305533688):0.00022859351,(((((H7N9_Avian_KY751073_A/chicken/Anhui/AH275/2015|2015.247:5.551115123e-17,H7N9_Avian_KY751071_A/chicken/Anhui/AH271/2015|2015.227:5.551115123e-17):2.863960052e-16,H7N9_Avian_KY751079_A/chicken/Shandong/SD69/2015|2015.203:-2.30884854e-16):3.007994281e-16,H7N9_Avian_KY751076_A/chicken/Zhejiang/JX158/2015|2015.337:-2.452882768e-16):0.001253580535,H7N9_Avian_KU143333_A/chicken/Wenzhou/WZTSLG02/2015|2015.123:-0.0002306104908):0.0001153243132,H9N2_Avian_KX867844_A/chicken/Jiangsu/JS4539/2014|2014.466:-0.0001153243132):0.001834640996):0.0004075855546,H7N9_Avian_MF630280_A/chicken/Jiangsu/SD012/2015|2015.044:0.004755985839):0.0002277558701,H9N2_Human_MF440737_A/Beijing/1/2017|2017.321:0.0007789916005):0.0005099957181,H5N6_Avian_KY415690_A/chicken/Ganzhou/GZ50/2015|2015.945:0.001565400585):0.0005734783881,(((H9N2_Avian_KX598720_A/chicken/Zhejiang/SIC40/2015|2015.038:-0.0005954083533,H9N2_Avian_KU720443_A/chicken/Shanghai/06/2015|2015.367:0.003675298804):0.001163985721,H7N9_Avian_KU143331_A/chicken/Wenzhou/RAQL18/2015|2015.038:-0.0001303914558):0.0007893752454,H9N2_Avian_KX867836_A/chicken/Anhui/AH120/2015|2015.562:0.002284986179):0.0004220849873):0.0002863519141,H9N2_Avian_KX598723_A/chicken/Jiangsu/SIC42/2015|2015.285:0.000745806897):0.0002104400845,(H7N9_Human_KR351275_A/Quzhou/2/2015|2015.307:5.551115123e-17,H7N9_Human_KR351267_A/Quzhou/1/2015|2015.312:5.551115123e-17):0.005527929496):0.0007384838235,(((H9N2_Avian_MG192152_A/chicken/Fujian/SD056/2017|2017.200:5.551115123e-17,H9N2_Avian_MG192153_A/chicken/Fujian/SD070/2017|2017.200:5.551115123e-17):0.003889075767,H7N9_Avian_KY751099_A/chicken/Zhejiang/JH16/2017|2017.118:0.004426279551):0.0003132605464,(H7N9_Avian_KY751084_A/chicken/Shandong/SD216/2016|2016.951:0.001645275372,H7N9_Avian_KY751094_A/chicken/Jiangsu/LY246/2017|2017.049:0.003498563795):0.002850826431):0.0007799782195):6.904607422e-05,H9N2_Human_KX595341_A/Hunan/44557/2015|2015.912:0.003948991194):0.0007923257037,H7N9_Human_MF370249_A/Changsha/26/2017|2017.093:0.0020763762):0.001970218942,H5N6_Avian_KY415677_A/chicken/Taishun/TS2/2016|2016.134:0.005389540664):0.002055055039,(H7N9_Human_KY910838_A/Yunnan/0129/2017|2017.107:0.001271500387,H7N9_Human_MG366904_A/Kunming/KMCDC-YHY/2017|2017.164:-0.0002493828183):0.009926109256):0.002126983076,H9N2_Human_MF440729_A/Beijing/1/2016|2016.945:0.009642494771):0.004146260823):0.00213683336,((((((((((((((((((((((((((((((((((((((((((H7N9_Avian_CY147071_A/duck/Zhejiang/SC410/2013|2013.288:0.001240329527,H7N9_Avian_KP413268_A/silkie_chicken/Shenzhen/2139/2013|2013.948:-0.0002173594827):0.000108698442,H7N9_Avian_MF630184_A/chicken/Guangxi/SD006/2014|2014.063:-0.000108698442):5.434605894e-05,H7N9_Avian_KP413494_A/chicken/Dongguan/3563/2013|2013.964:-5.434605894e-05):2.717660487e-05,H7N9_Avian_KP416513_A/chicken/Shenzhen/138/2014|2014.134:-2.717660487e-05):1.35900906e-05,H7N9_Human_KF662950_A/Guangdong/1/2013|2013.605:-1.35900906e-05):6.795939622e-06,H7N9_Human_KF667742_A/Huizhou/01/2013|2013.600:-6.795939622e-06):3.398417089e-06,H7N9_Human_KF007143_A/Suzhou/5/2013|2013.277:-3.398417089e-06):1.699432243e-06,H7N9_Avian_KF259459_A/chicken/Rizhao/867/2013|2013.500:-1.699432243e-06):8.498280001e-07,H7N9_Avian_KF259461_A/chicken/Rizhao/875/2013|2013.500:-8.498280001e-07):4.249699537e-07,H7N9_Human_KF007119_A/Nanjing/6/2013|2013.274:-4.249699537e-07):2.125129612e-07,H7N9_Human_KF007055_A/Nanjing/4/2013|2013.263:-2.125129612e-07):1.062704765e-07,H7N9_Human_KF007111_A/Suzhou/3/2013|2013.268:-1.062704765e-07):5.314223874e-08,H7N9_Avian_CY147199_A/wild_pigeon/Jiangsu/SD001/2013|2013.290:-5.314223869e-08):2.657461954e-08,H7N9_Avian_KJ395989_A/chicken/Guangdong/G1/2013|2013.340:-2.657461949e-08):1.328906055e-08,H7N9_Human_KF150619_A/Xuzhou/1/2013|2013.312:-1.328906049e-08):6.645406691e-09,H7N9_Avian_MF988741_A/duck/Anhui/S702/2013|2013.255:-6.645406636e-09):3.323141456e-09,H7N9_Avian_CY147063_A/duck/Anhui/SC702/2013|2013.288:-3.323141401e-09):1.661789533e-09,H7N9_Human_KJ476652_A/Beijing/3/2013|2013.288:-1.661789478e-09):8.310040777e-10,H7N9_Avian_CY146927_A/chicken/Jiangsu/SC035/2013|2013.288:-8.310040222e-10):4.155572516e-10,H7N9_Human_CY187619_A/Anhui/1-DEWH730/2013|2013.500:-4.155571961e-10):2.078060815e-10,H7N9_Human_KF007071_A/Wuxi/3/2013|2013.263:-2.07806026e-10):1.039172571e-10,H7N9_Human_CY181554_A/Anhui/DEWH72-06/2013|2013.500:-1.039172016e-10):5.196536501e-11,H7N9_Human_KC853764_A/Hangzhou/1/2013|2013.225:-5.196530949e-11):2.598652163e-11,H7N9_Human_KF021600_A/Shanghai/02/2013|2013.173:-2.598646612e-11):1.299503032e-11,H7N9_Human_KJ476644_A/Beijing/2/2013|2013.288:-1.299497481e-11):0.0001167278735,(H7N9_Avian_CY147183_A/pigeon/Shanghai/S1421/2013|2013.252:-4.118663013e-17,H7N9_Avian_MF630168_A/chicken/Guangxi/SD004/2014|2014.063:1.522089326e-16):0.0009053896955):0.000131015572,H7N9_Avian_KM879376_A/duck/Sunan/040802G/2013|2013.285:0.0008949179082):0.000149585994,H7N9_Avian_KP416291_A/silkie_chicken/Dongguan/1271/2014|2014.140:0.001899317531):0.0001569464918,H7N9_Avian_KP413446_A/silkie_chicken/Dongguan/3520/2013|2013.964:0.0008689869883):0.0001380531011,H7N9_Human_KJ633811_A/Zhejiang/DTID-ZJU01/2013|2013.252:0.00191862812):9.373279939e-05,(H7N9_Avian_CY146967_A/chicken/Shanghai/S1055/2013|2013.252:5.551115123e-17,H7N9_Avian_CY146959_A/chicken/Shanghai/S1053/2013|2013.252:5.551115123e-17):0.0009273351246):0.0001027949442,((H7N9_Avian_KP414017_A/chicken/Shaoxing/5224/2013|2013.822:-0.0001120392233,H7N9_Avian_KP418227_A/chicken/Shantou/4833/2014|2014.553:0.003191929674):0.000938160118,H7N9_Avian_MF630056_A/chicken/Guangdong/SD014/2014|2014.071:8.949251145e-05):0.001464192917):0.0002721343581,H7N9_Avian_KP415735_A/silkie_chicken/Dongguan/1448/2014|2014.140:0.0007576173267):0.0002265902758,(H7N9_Avian_KP418203_A/chicken/Shantou/4816/2014|2014.553:0.0025534882,H7N9_Human_KP416633_A/Shenzhen/SP113/2014|2014.192:0.001565764209):0.001766513231):0.0004611071831,(((H7N9_Human_KF277192_A/Nanchang/1/2013|2013.310:-0.0002269809608,H7N9_Avian_KP414093_A/chicken/Jiangxi/12544/2013|2013.263:0.001249951005):0.0001135248642,H7N9_Human_KF420301_A/Changsha/2/2013|2013.323:-0.0001135248642):5.676995826e-05,H7N9_Human_KF420300_A/Changsha/1/2013|2013.219:-5.676995826e-05):0.0005909126012):0.0004215449694,H7N9_Human_KY286422_A/Minhang/S01/2013|2013.156:0.001631419768):0.0008924980919,((H7N9_Avian_KT779620_A/duck/Wuxi/0405006/2013|2013.258:0.001348274815,H7N9_Human_KX509959_A/Guangdong/6/2013|2013.786:0.0007035921448):0.0008219095054,H7N9_Avian_KP414075_A/chicken/Jiangxi/12492/2013|2013.263:0.0002040239748):0.0009180026615):0.0008320249889,H7N9_Avian_MF630008_A/chicken/Guangdong/SC086/2013|2013.611:0.002400335599):0.0005145685315,H7N9_Avian_MF630080_A/chicken/Guangdong/SD021/2014|2014.145:0.002474947316):0.002208674196,H9N2_Avian_KP866054_A/chicken/Zhejiang/B2013/2012|2012.918:0.003869979088):0.00231117664,(((((H9N2_Avian_KP414289_A/chicken/Shenzhen/844/2013|2013.937:0.003044110282,H9N2_Avian_KX598722_A/chicken/Hainan/SIC33/2014|2014.871:0.003135683991):0.0009409835913,H9N2_Avian_KP414272_A/chicken/Shenzhen/678/2013|2013.940:8.547458637e-05):0.001418873443,(H7N9_Avian_MF630072_A/chicken/Guangdong/SD018/2015|2015.071:0.002497130662,H9N2_Avian_KX598715_A/chicken/Guangdong/SIC37/2015|2015.038:0.004745945112):0.0006721283862):0.0008897167423,H9N2_Avian_KP414640_A/chicken/Dongguan/3839/2013|2013.964:0.00326045849):0.001110081473,(((H9N2_Avian_KM113152_A/chicken/Hunan/C3229/2012|2012.981:0.00211190955,H9N2_Avian_KX598697_A/chicken/Guangdong/SIC2/2012|2012.871:0.0009569797392):0.0007014738231,H9N2_Avian_CY146663_A/duck/Hunan/S4111/2011|2011.860:0.001349131184):0.000722414291,H9N2_Avian_KM609629_A/chicken/Jilin/1031/2012|2012.830:0.007575324711):0.0009286351645):0.00113062172):0.001092286803,(((H9N2_Avian_MF425648_A/quail/Guangxi/198Q39/2015|2015.353:0.001573655745,H9N2_Avian_MF465803_A/dove/Guangxi/96B8/2014|2014.123:0.001515678225):0.003988177098,H7N9_Human_KP414165_A/Shenzhen/SP44/2014|2014.060:0.004845492882):0.0009818599143,H7N9_Avian_KP413177_A/chicken/Shenzhen/742/2013|2013.940:0.003137507266):0.006562715773):0.002139188432):0.001763715864,((H9N2_Avian_KP866051_A/duck/Zhejiang/B1995/2012|2012.918:0.006175101488,H9N2_Avian_MG280651_A/chicken/Zhejiang/618/2012|2012.318:0.006298695184):0.00377050337,(H5N9_Avian_KP793735_A/chicken/Yuhang/2/2013|2013.271:-0.0003009823228,H5N9_Avian_KP793726_A/chicken/Yuhang/1/2013|2013.271:0.001323099892):0.01558805561):0.0011271824):0.000716180807,(((((((((((((((((((((((((H10N6_Avian_KP286408_A/chicken/Jiangxi/13266/2014|2014.241:5.551115123e-17,H10N6_Avian_KP285936_A/chicken/Jiangxi/12272/2014|2014.203:5.551115123e-17):0.001090203434,H7N9_Avian_KP415150_A/chicken/Jiangxi/10964/2014|2014.132:-6.808586508e-05):0.001875667708,(H9N2_Avian_KM609625_A/chicken/Shaanxi/xa0414/2013|2013.282:0.005278230833,H9N2_Avian_KP866052_A/duck/Anhui/C313/2012|2012.918:0.002988207085):0.0001823149735):0.0001295923172,(((H9N2_Human_KM455875_A/Lengshuitan/11197/2013|2013.885:0.002944042208,H9N2_Avian_KX598695_A/chicken/Guangxi/SIC15/2013|2013.953:0.001156842062):0.0008063267444,H9N2_Avian_KX598694_A/chicken/Guangxi/SIC22/2014|2014.038:0.002285297084):0.001755147161,(H9N2_Avian_KM113080_A/chicken/Hubei/SC122/2013|2013.359:0.001324351005,H9N2_Avian_KX598685_A/chicken/Hubei/SIC3/2012|2012.953:-0.0003022334356):0.0003063398013):0.0009179147003):0.0006257701275,(((((H10N8_Avian_KP285360_A/chicken/Jiangxi/1204/2014|2014.011:0.0009384870835,H10N8_Avian_KP285408_A/chicken/Jiangxi/28113/2013|2013.838:8.141750971e-05):0.002047288587,H9N2_Avian_KX598690_A/chicken/Fujian/SIC16/2014|2014.500:-8.956038864e-08):4.478610785e-08,H9N2_Avian_KP285200_A/chicken/Jiangxi/20489/2013|2013.666:-4.47861078e-08):2.239601214e-08,H9N2_Avian_KM076707_A/Anser_fabalis/China/HuBS428/2014|2014.041:-2.239601209e-08):7.906518054e-05,(((H10N8_Avian_KP285456_A/chicken/Jiangxi/34609/2013|2013.975:-0.0002546874978,H10N8_Avian_KY402022_A/chicken/Hebei/SJZ01/2015|2015.068:0.001276805067):0.0001274592528,H10N8_Human_KJ406558_A/Jiangxi/IPB13c/2013|2013.967:-0.0001274592528):6.37525639e-05,H10N8_Human_KJ406557_A/Jiangxi/IPB13b/2013|2013.959:-6.37525639e-05):0.0009453570251):0.0003993213272):0.0001644370439,(((H9N2_Avian_KP416449_A/chicken/Dongguan/1674/2014|2014.140:0.0003539240843,H9N2_Avian_KT164854_A/chicken/Hubei/2014|2014.403:0.00066904596):0.0004472449355,(H9N2_Avian_MG063454_A/chicken/Xuzhou/XZ270/2016|2016.364:0.004446664685,H9N2_Avian_MG063455_A/chicken/Suqian/SQ1602/2016|2016.299:0.002772538077):0.001617812218):0.0006867730138,((H9N2_Avian_KX598704_A/chicken/Guangdong/SIC18/2014|2014.500:0.002850059705,H9N2_Avian_KX598702_A/chicken/Guangxi/SIC20/2014|2014.500:0.003339851242):0.001552388309,H9N2_Human_KU217317_A/Zhongshan/201501/2015|2015.101:0.002583596836):0.001407730915):0.0006189160546):0.0002403298444,H9N2_Avian_KP285168_A/chicken/Jiangxi/20446/2013|2013.666:0.000900079587):0.0007396867282,(H9N2_Avian_KR010422_A/common_teal/Nanji/NJ-101/2014|2014.301:0.003535931562,H9N2_Avian_KF259449_A/chicken/Rizhao/437/2013|2013.500:-0.0004667208696):0.000935334353):0.0004950082848,H9N2_Avian_KP414745_A/chicken/Suzhou/4822/2013|2013.819:0.002778838323):0.0001654782364,H9N2_Avian_MF794992_A/chicken/Jingmen/JM0305/2017|2017.195:0.007119534835):0.0006207335395,H9N2_Avian_KT338303_A/chicken/Shandong/1167/2015|2015.340:0.005658380444):0.0002035759819,H9N2_Avian_MG063452_A/chicken/Huaian/HA9/2016|2016.293:0.005901892853):0.0002786401576,H9N2_Avian_MG051187_A/chicken/Anhui/AH326/2016|2016.219:0.004440060319):0.0002771705857,(((((((((H5N6_Avian_KY415670_A/chicken/Hubei/ZYSJF38/2016|2016.140:5.551115123e-17,H5N6_Avian_KY415668_A/chicken/Hubei/ZYSJF16/2016|2016.140:5.551115123e-17):1.476279416e-17,H5N6_Avian_KY005874_A/chicken/Henan/YB0597/2016|2016.200:4.074835707e-17):0.0007283240418,H7N6_Avian_KY056311_A/chicken/Zhejiang/233/2016|2016.082:0.001326981217):0.0009724746486,(H5N6_Avian_KY005866_A/chicken/Anhui/MZ34/2016|2016.123:5.551115123e-17,H5N6_Avian_KY005858_A/chicken/Anhui/MZ33/2016|2016.123:5.551115123e-17):0.001082042733):0.003481883621,H5N6_Avian_KY415676_A/chicken/Taishun/TS90/2016|2016.134:0.00535713669):0.002000879148,H5N6_Avian_KX638419_A/oriental_magpie_robin/HK/6154/2015|2015.326:0.003439591434):0.0043358464,((((H9N2_Avian_KU143328_A/duck/Wuhan/WHYF14/2014|2014.953:0.0003969414059,H9N2_Avian_KJ426410_A/chicken/Jiangsu/SQ79/2011|2011.047:0.005769493504):0.0004165225508,H9N2_Avian_KM113200_A/chicken/Guangxi/C2163/2012|2012.375:0.001656555374):0.0002799323021,H5N1_Avian_KF888505_A/chicken/Bangladesh/15079/2012|2012.047:0.002801952597):0.0005226228993,H9N2_Avian_KU143327_A/chicken/Wuhan/JXQL01/2015|2015.038:0.004405887983):0.0005541751158):0.000977401461,(H9N2_Avian_KC821206_A/chicken/Hebei/FL/2011|2011.915:0.0005611576088,H9N2_Avian_KC821193_A/chicken/Hebei/ZR/2010|2010.833:0.002508057424):0.002307290483):0.0003461107888,(((H7N7_Avian_KF259409_A/pigeon/Wenzhou/397/2013|2013.500:-7.071321903e-06,H7N7_Avian_KF259407_A/chicken/Wenzhou/89/2013|2013.500:0.001030041366):3.536106922e-06,H7N7_Avian_KF259419_A/pigeon/Wenzhou/497/2013|2013.500:-3.536106922e-06):0.004378980252,H9N2_Avian_KF259438_A/chicken/Wenzhou/606/2013|2013.500:0.001787665922):0.005784147664):0.001141322659):0.001352408106,H7N9_Avian_MF630208_A/chicken/Hunan/S12753/2016|2016.378:0.00670372018):0.0006999424825,H9N2_Avian_KU042454_A/chicken/Zhejiang/3C22/2013|2013.868:0.003734340146):0.0005030843942,H9N2_Avian_KT699059_A/Anser_fabalis/Anhui/L139/2014|2014.962:0.004521233475):0.0007365902487,H9N2_Avian_MG280706_A/chicken/Anhui/WB/2014|2014.427:0.01218214975):0.0001880378136,(((((((((H5N1_Avian_KU143310_A/chicken/Wuhan/HAQL07/2014|2014.953:5.551115123e-17,H5N1_Avian_KU143308_A/duck/Wenzhou/HAYXLG10/2015|2015.038:5.551115123e-17):6.885585242e-16,H5N1_Avian_MF673392_A/chicken/Jiangsu/YB7/2015|2015.159:-6.33047373e-16):0.0007747771202,H5N1_Avian_KU042829_A/duck/Zhejiang/1220092/2014|2014.967:0.001270310493):0.0004027138225,(H5N1_Avian_KY415661_A/duck/Hubei/ZYSYF2/2016|2016.140:0.006183690243,H5N1_Avian_KY415662_A/duck/Hubei/ZYSYF25/2016|2016.140:0.002122144271):0.001670666783):0.0006130983197,(H5N1_Avian_KU057291_A/peacock/Yunnan/1/2015|2015.416:-0.000177844608,H5N1_Avian_KU057299_A/peacock/Yunnan/3/2015|2015.416:0.001199962177):0.003007963649):0.001312051031,H5N1_Avian_KU143307_A/chicken/Wuhan/HAQL16/2014|2014.953:0.000474759972):0.0008926067165,H5N1_Avian_KU143309_A/duck/Wenzhou/YJYF33/2015|2015.038:0.001159011456):0.002636840606,H5N1_Avian_LC208490_A/chicken/Japan/AQ-HE79/2015|2015.586:0.008829248227):0.007020309611,(((((H9N2_Avian_KP415247_A/chicken/Juxian/3387/2013|2013.814:5.551115123e-17,H9N2_Avian_KP415255_A/chicken/Juxian/3412/2013|2013.814:5.551115123e-17):0.0007494154751,H9N2_Avian_KM609634_A/chicken/Beijing/16/2013|2013.225:0.003347100378):0.0004463910404,(H9N2_Avian_KP415279_A/chicken/Jinan/4225/2013|2013.825:-0.0002572498893,H9N2_Avian_KP415271_A/chicken/Jinan/3952/2013|2013.825:0.001279367458):0.001096554431):0.001089207512,H9N2_Avian_KM609626_A/chicken/Liaoning/1116/2012|2012.874:0.002282066782):0.001823660333,H9N2_Avian_KC417049_A/chicken/Shanghai/C1/2012|2012.038:0.002306614008):0.002363006204):0.0006705478971):0.0008148561144,(H5N6_Human_KT245144_A/Yunnan/0127/2015|2015.099:0.006806280052,H9N2_Avian_LC208474_A/chicken/Japan/AQ-HE14/2015|2015.441:0.005706459908):0.003840999492):0.0004290668489,(((((H9N2_Avian_KP286240_A/duck/Jiangxi/36485/2013|2013.992:-0.0001364428566,H10N8_Avian_KP286048_A/chicken/Jiangxi/1270/2014|2014.011:0.001159412901):0.002629967621,H9N2_Avian_KX130848_A/chicken/Guangxi/C227/2015|2015.156:0.006732823953):0.001099576818,H9N2_Avian_KX598712_A/chicken/Shandong/SIC34/2014|2014.871:0.004627297452):0.001480402793,(H7N9_Avian_KP418554_A/chicken/Zhangzhou/8585/2014|2014.474:5.551115123e-17,H7N9_Avian_KP418562_A/chicken/Zhangzhou/8829/2014|2014.493:5.551115123e-17):0.0008359963297):0.0007714432534,H7N9_Avian_MF629960_A/chicken/Fujian/S4215/2014|2014.841:0.000273162778):0.004548733771):0.0004573580957,(H7N9_Avian_MF630320_A/chicken/Jilin/SD009/2016|2016.285:0.0004657705153,H7N9_Avian_KY751089_A/chicken/Hebei/HB13/2016|2016.997:0.002609066489):0.004949035285):0.00136941206,H7N9_Avian_MF630464_A/duck/Hunan/S40506/2015|2015.874:0.01009966719):0.002110414521,(((((H6N2_Avian_KT267017_A/pigeon/Guangxi/158/2014|2014.148:0.0001755804143,H9N2_Avian_KX598684_A/chicken/Sichuan/SIC8/2013|2013.038:0.00084738963):0.0005449681144,H9N2_Avian_KM070513_A/chicken/Guangxi/LS/2013|2013.893:0.003561776892):0.0005812176496,(H9N2_Avian_LC000599_A/muscovy_duck/Vietnam/LBM694/2014|2014.515:0.002331162242,H9N2_Avian_LC028179_A/muscovy_duck/Vietnam/LBM719/2014|2014.707:0.0007487282088):0.002046605818):0.005423844075,H9N2_Avian_LC331898_A/chicken/Vietnam/HU4-2/2015|2015.849:0.01260195996):0.001770651667,(((H9N2_Avian_KY415660_A/chicken/Hubei/ZYSJF15/2016|2016.063:0.002652142042,H9N2_Avian_MF795000_A/chicken/Daye/DY0602/2017|2017.195:0.001462856378):0.004201834367,H9N2_Avian_MF568507_A/chicken/Hubei/01/2015|2015.786:0.0020334966):0.003768677773,H7N9_Avian_KU143336_A/duck/Wenzhou/RAQL10/2015|2015.038:0.009076545384):0.00422294339):0.000358833612):0.0009255836616,(((H9N2_Avian_MG063456_A/chicken/Guangdong/GD1601/2016|2016.200:0.001255553715,H9N2_Avian_KY794614_A/chicken/Guangdong/835/2016|2016.123:-0.0002325836702):0.007276083652,H7N9_Avian_MF630160_A/chicken/Guangdong/SD1433/2016|2016.260:0.009695377707):0.002945415792,(H7N9_Avian_MF319555_A/chicken/Heinan/ZZ01/2017|2017.310:0.001963254252,H7N9_Avian_LC315921_A/duck/Japan/AQ-HE29-22/2017|2017.474:0.00319432148):0.005005401359):0.008282454515):0.00107852781):0.002046418991,H9N2_Avian_KP415369_A/chicken/Wenzhou/3293/2013|2013.808:0.008836411707):0.001849974625,((((((((((H9N2_Avian_KC821194_A/chicken/Beijing/HD/2010|2010.833:0.007748454335,H9N2_Avian_KP866023_A/chicken/Shanghai/340/2009|2009.918:0.003651085474):0.0003849743605,H9N2_Avian_KP866027_A/chicken/Jiangsu/925/2009|2009.918:0.002700265893):0.0006549375015,H9N2_Avian_KM113312_A/duck/Zhejiang/C1036/2009|2009.227:0.00139941023):0.0002652050148,((H9N2_Avian_KC821186_A/chicken/Shandong/sd01/2010|2010.000:0.003401177806,H9N2_Avian_MG280637_A/chicken/Shandong/C9YT/2011|2011.389:0.003835317687):0.000822432521,H9N2_Avian_KJ426415_A/chicken/Beijing/B7/2010|2010.921:0.006456012119):0.003186108424):0.0006648415016,H9N2_Avian_KM113264_A/chicken/Yunnan/C1212/2010|2010.214:0.003872604353):0.000269151458,(((H9N2_Avian_KM113232_A/chicken/Guangxi/C1435/2012|2012.225:0.0003958662185,H1N2_Avian_KF013911_A/chicken/Guangxi/GXc-1/2011|2011.129:0.007890324015):0.001677187776,H9N2_Avian_KF768183_A/chicken/Guangxi/066C10/2010|2010.438:0.005586956501):0.001656149702,((H9N2_Avian_KC821202_A/chicken/Sichuan/02/2011|2011.085:0.003614161663,H9N2_Avian_KC821178_A/chicken/Hebei/DF/2008|2008.162:0.0005050907468):0.003080651491,H9N2_Avian_KX598686_A/chicken/Hubei/SIC7/2013|2013.500:0.004213571105):0.002609151876):0.000470885136):0.0004018162475,H9N2_Avian_KM113104_A/chicken/Hunan/C4136/2010|2010.989:0.004956886271):0.0005431344975,(((((H9N2_Avian_KC768044_A/duck/Shanghai/C164/2009|2009.841:6.993290853e-16,H9N2_Avian_KF367741_A/chicken/Guangxi/G8/2009|2009.871:-5.883067828e-16):0.0002093118628,H9N2_Avian_KC768043_A/duck/Shanghai/C163/2009|2009.841:0.00285989883):0.0002592429814,H9N2_Swine_KC779049_A/swine/Henan/Y1/2009|2009.499:0.0007657303375):0.0002533038863,H9N2_Swine_KC779050_A/swine/Shanghai/Y1/2009|2009.781:0.0007685045519):0.0007487454292,H9N2_Avian_JN869526_A/chicken/Zhejiang/Q1D4/2010|2010.123:0.001308638117):0.0004029101308):0.001329455217,(((H6N6_Avian_KJ200638_A/chicken/Guangdong/S1311/2010|2010.167:5.551115123e-17,H6N2_Avian_KJ200646_A/chicken/Guangdong/S1312/2010|2010.167:5.551115123e-17):0.003526734252,H9N2_Avian_KM113136_A/chicken/Guizhou/C4058/2011|2011.871:0.005816247631):0.001819898411,H9N2_Avian_KP185395_A/ck/Guizhou/6/2011|2011.500:0.004544410475):0.003126147184):0.00131090906,(H9N2_Avian_KP866024_A/chicken/Shanghai/441/2009|2009.918:0.005293863987,H9N2_Avian_KJ426494_A/chicken/Jiangsu/07/2009|2009.518:0.002991041368):0.00171347794):0.003240757226):0.002650886328,((((((((((((((H9N2_Avian_KF259374_A/chicken/Hong_Kong/YO28/2011|2011.500:-0.0008324153613,H9N2_Avian_KF259397_A/chicken/Hong_Kong/YU148/2012|2012.500:0.004948951523):0.002080690539,H9N2_Avian_KM113168_A/duck/Guangdong/C3204/2010|2010.718:-3.392306931e-05):0.0005412751186,H9N2_Avian_KJ726696_A/chicken/Shanghai/B/2010|2010.619:0.005659192476):0.0002954647508,H9N2_Avian_KX598691_A/chicken/Guangdong/SIC10/2013|2013.123:0.005938975246):0.0005897103888,H9N2_Avian_KF259370_A/chicken/Hong_Kong/CRA45/2010|2010.500:0.001321810645):0.001365016061,H9N2_Avian_KJ725015_A/turtledove/Guangxi/49B6/2013|2013.197:0.00493089357):0.0002397029556,((H9N2_Avian_KM113224_A/duck/Zhejiang/C2046/2012|2012.375:0.0007683103153,H9N2_Avian_KP285752_A/duck/Jiangxi/8358/2013|2013.137:0.001276888617):0.005072616584,H9N2_Avian_KM113288_A/chicken/Guangdong/C1122/2011|2011.214:0.003237147516):0.0007295096222):0.0001593315706,H9N2_Avian_KF259392_A/chicken/Hong_Kong/YO6/2012|2012.500:0.004565625727):0.0006900917006,H9N2_Avian_KF259378_A/chicken/Hong_Kong/NT149W/2011|2011.500:0.005369119006):0.001187945854,H9N2_Avian_KJ426340_A/chicken/Jiangsu/YZ0657/2012|2012.419:0.005737451255):0.000400075396,H9N2_Avian_JN869541_A/chicken/Guangdong/ZHJ/2011|2011.452:0.009135348384):0.0007349711601,(((H9N2_Avian_KY794638_A/duck/Guangdong/A9/2016|2016.038:0.00102593348,H9N2_Avian_KY794622_A/duck/Guangdong/222/2015|2015.953:0.00102593348):0.007817096933,H9N2_Avian_KM609630_A/chicken/Jilin/0519/2012|2012.378:0.005828227573):0.0005547097794,H9N2_Avian_LC028358_A/muscovy_duck/Quang_Ninh/11/2013|2013.271:0.003539957732):0.001308716491):0.001438379129,((((H9N2_Avian_AB836742_A/chicken/Quang_Ninh/26/2013|2013.271:0.003395582301,H9N2_Avian_AB841275_A/muscovy_duck/Vietnam/LBM417/2013|2013.345:0.004859554945):0.001113463076,H9N2_Avian_KU311584_A/chicken/HoChiMinh/0181/2013|2013.468:0.006203060604):0.001107251095,H9N2_Avian_KU311627_A/chicken/HoChiMinh/0201/2014|2014.271:0.00410198997):0.004265564083,H9N2_Avian_KP866053_A/chicken/Guangdong/C76/2012|2012.918:0.003991915644):0.0005990465326):0.002274799691,((H9N2_Avian_KP414536_A/chicken/Dongguan/2827/2013|2013.962:0.0008732880744,H9N2_Avian_KX598719_A/chicken/Guangdong/SIC23/2014|2014.123:0.0001488294946):0.000845619203,H9N2_Avian_KX598683_A/chicken/Guangdong/SIC14/2013|2013.953:0.0001803142772):0.008124187546):0.005990148411):0.003862955316,H9N2_Avian_KU042631_A/chicken/Zhejiang/925018/2014|2014.732:0.01758035138):0.00548747186,((((((((((((((((((H9N2_Avian_AB753221_A/African_Stonechat/Vietnam/8/2009|2009.871:5.551115123e-17,H9N2_Avian_AB753204_A/Rock_Pigeon/Vietnam/6/2009|2009.871:5.551115123e-17):-2.79732664e-17,H9N2_Avian_AB753195_A/Japanese_Quail/Vietnam/4/2009|2009.871:8.348441764e-17):0.004959740295,H9N2_Avian_KJ426496_A/chicken/Shandong/07/2009|2009.496:-0.0008404878854):0.001306389736,H9N2_Avian_JF795147_A/chicken/Shandong/01/2009|2009.123:0.003868816495):0.001449500516,H5N1_Avian_GU596987_A/duck/Shandong/009/2008|2008.953:0.001122230967):0.002423821449,((((H9N2_Avian_GQ202059_A/chicken/Hebei/A/2007|2007.871:0.001088006679,H9N2_Avian_GQ202045_A/chicken/Hebei/C4/2008|2008.285:0.0009571922529):0.0001623092456,H9N2_Avian_GQ202039_A/chicken/Hebei/Y2/2009|2009.200:-0.0001634713928):0.0006473896135,H9N2_Avian_FJ534541_A/chicken/Henan/1-2/2008|2008.025:0.0003752025886):0.003602150217,H9N2_Avian_FJ581432_A/chicken/Zhejiang/HJ/2007|2007.500:0.006774247258):0.000750135966):0.0007568904078,H9N2_Avian_KC821182_A/chicken/Henan/DY/2009|2009.000:0.008683643876):0.001321412754,(H5N1_Avian_KT587289_A/pigeon/Hubei/RP25/2012|2012.970:0.007985336626,H9N2_Avian_KJ426503_A/chicken/Henan/Z01/2007|2007.016:0.004465690715):0.001163664675):0.0005648327486,H9N2_Avian_EU086248_A/chicken/Guangxi/55/2005|2005.500:0.006308996162):0.0003124149861,(H9N2_Avian_KF768217_A/duck/Guangxi/NN/2006|2006.066:4.719463055e-17,H9N2_Avian_KF768253_A/chicken/Guangxi/LF/2007|2007.885:6.382767191e-17):0.005298967559):0.000845116894,((H9N2_Avian_KM113144_A/chicken/Hunan/C3247/2009|2009.800:0.002157800921,H9N2_Avian_KC767262_A/chicken/Shaanxi/11/2012|2012.877:0.004017183356):0.003769554301,H9N2_Avian_KM113320_A/chicken/Guizhou/C1011/2009|2009.227:0.003491101137):0.005262948796):0.001331210543,(((H9N2_Avian_CY087190_A/duck/Tibet/S2/2009|2009.690:0.002300636861,H9N2_Avian_CY087182_A/chicken/Tibet/S4/2009|2009.690:0.0007964979791):0.0008517997188,H9N2_Avian_CY087174_A/chicken/Tibet/S1/2009|2009.690:0.0001758529107):0.002869400376,H9N2_Avian_KM113240_A/chicken/Chongqing/C1258/2011|2011.214:0.005427547485):0.004719844544):0.0005502797862,H9N2_Avian_KJ426495_A/chicken/Henan/01/2009|2009.060:0.007330434958):0.001674599699,H9N2_Avian_KM113216_A/chicken/Chongqing/C2093/2013|2013.359:0.01704930278):0.001247306377,(H9N2_Avian_JF795081_A/chicken/Shandong/BD/2008|2008.953:0.001799583697,H9N2_Avian_KJ426497_A/chicken/Anhui/02/2008|2008.090:0.005466090422):0.00911070963):0.001746259367,(((H9N2_Avian_KM113096_A/chicken/Hubei/C4196/2009|2009.984:0.003268792612,H9N2_Avian_KP866035_A/chicken/Hunan/2351/2009|2009.918:0.00188878312):0.0003374673319,(H6N2_Avian_KJ200854_A/duck/Hubei/S4135/2010|2010.940:-0.0004768707221,H9N2_Avian_KM113128_A/chicken/Hubei/C4071/2010|2010.989:0.002521958335):0.004872530748):0.00209207333,H9N2_Avian_KM113280_A/duck/Hubei/C1146/2011|2011.214:0.01209351564):0.01193546244):0.000237570338,H9N2_Avian_KU311595_A/chicken/VungTau/0189/2014|2014.192:0.02185714445):0.002004440604,((((((((H9N2_Avian_KF259327_A/chicken/Hong_Kong/NT286/2007|2007.500:0.001149788447,H9N2_Avian_KF259332_A/chicken/Hong_Kong/YU797/2007|2007.500:-0.0001298838535):0.003623159927,H9N2_Avian_KF259346_A/chicken/Hong_Kong/YU341/2008|2008.500:0.0004963065707):0.0005194356685,H9N2_Avian_KF259333_A/pigeon/Hong_Kong/WF255/2007|2007.500:0.001523622925):0.0008691431287,H9N2_Avian_KF259345_A/chicken/Hong_Kong/YSC82/2008|2008.500:0.003257684187):0.0006983836894,H9N2_Avian_KM113296_A/chicken/Guangdong/C1095/2009|2009.227:0.008458260212):0.002293884879,H9N2_Avian_KJ426499_A/chicken/Guangdong/01/2008|2008.003:0.008131936228):0.001601797691,H9N2_Avian_KF768194_A/chicken/Guangxi/DX/2008|2008.945:0.01182769336):0.003617125218,(H9N2_Avian_AB753211_A/Japanese_Quail/Vietnam/7/2009|2009.871:0.01226369546,H9N2_Avian_KF367734_A/chicken/Guangdong/G7/2009|2009.871:0.007866522192):0.002453665892):0.002827130498):0.0006057613669):0.0008311067288,((((((((H9N2_Avian_KP081536_A/chicken/Anhui/1/2008|2008.285:0.0007741371606,H5N1_Avian_KC261479_A/goose/Eastern_China/223/2008|2008.038:0.002295077873):0.0007581095685,H5N1_Avian_KC261478_A/duck/Eastern_China/057/2007|2007.619:0.0002666617644):0.0009607154501,H5N1_Avian_CY036272_A/peregrine_falcon/Hong_Kong/2142/2008|2008.500:0.005324077557):0.002437124583,((H5N1_Avian_KC261480_A/chicken/Eastern_China/ZG56/2011|2011.953:0.008742278467,H5N2_Avian_JX565022_A/chicken/Tibet/LZ01/2010|2010.953:0.001619204819):0.0007789919482,(H5N1_Avian_KC261482_A/chicken/Eastern_China/ZG16/2010|2010.953:-0.0010782104,H5N1_Avian_KC261481_A/chicken/North_China/k0604/2010|2010.619:0.006240443975):0.002919035966):0.003577574019):0.005344049414,H9N2_Avian_KJ426500_A/chicken/Jiangsu/02/2008|2008.088:0.003729414859):0.0003473909525,H9N2_Avian_KJ426502_A/chicken/Jiangsu/03/2007|2007.205:0.003768951359):0.001013555994,H9N2_Avian_KJ426504_A/chicken/Jiangsu/01/2007|2007.027:0.008530964168):0.003309271116,(((((H9N2_Human_KF188319_A/Hong_Kong/33982/2009|2009.500:0.000644639987,H9N2_Avian_KF768200_A/Chinese_francolin/Guangxi/B7/2010|2010.353:0.003459266565):0.004846374526,H9N2_Avian_AB753180_A/Chinese_Hwamei/Vietnam/38/2006|2006.953:0.004533111265):0.004843723787,H9N2_Avian_KU042413_A/quail/Zhejiang/2A4/2013|2013.789:0.01329307057):0.00483740854,(H6N1_Avian_HM144731_A/duck/Shantou/1275/2004|2004.500:0.002876907172,H9N2_Avian_KF259368_A/chicken/Hong_Kong/TSTB25W/2010|2010.500:0.01503351805):0.002281693638):0.001738053312,(((H9N2_Avian_JN869519_A/chicken/Fujian/G9/2009|2009.953:0.003634765995,H9N2_Avian_KX598696_A/chicken/Fujian/SIC5/2013|2013.500:0.003573755636):0.0003097429089,H9N2_Avian_KM113248_A/chicken/Fujian/C1239/2009|2009.227:0.005919524257):0.004307350448,H9N2_Avian_KM113192_A/duck/Fujian/C2246/2009|2009.312:0.007869758028):0.01499980529):0.002055018747):0.001000909795):0.001852488396,H9N2_Avian_KJ426501_A/chicken/Henan/12/2008|2008.915:0.01191123217):0.01220726897,H9N2_Avian_KU042619_A/duck/Zhejiang/727036/2014|2014.567:0.04047547142):0.01119727056,H6N2_Avian_KT423169_A/duck/Zhejiang/727038/2014|2014.534:0.02377401092):0.007145143628,((((((((((((((H9N2_Avian_KF881620_A/chicken/Egypt/D7099/2013|2013.041:0.001377324956,H9N2_Avian_KX000714_A/chicken/Egypt/Q10429E/2014|2014.948:0.004785206631):0.0003170159022,(H9N2_Avian_CY126233_A/chicken/El_Fayoum/CAI25/2011|2011.000:0.001761266657,H9N2_Avian_JX273134_A/chicken/Egypt/S4456B/2011|2011.986:0.006516103333):0.0007650487259):0.0008401805798,(H9N2_Avian_KF881397_A/chicken/Egypt/S5018D/2012|2012.227:0.001335561124,H9N2_Avian_KF881454_A/chicken/Egypt/D4905B/2012|2012.192:0.0007074082369):0.001233922836):0.001069517871,(H9N2_Avian_KX000847_A/chicken/Egypt/F10993B/2015|2015.321:0.002164794039,H9N2_Avian_KX000728_A/duck/Egypt/C9787/2014|2014.255:0.00195445837):0.001543608859):0.0008092518516,H9N2_Avian_KF881373_A/chicken/Egypt/D7663C/2013|2013.268:0.002284407719):0.001139168856,(H9N2_Avian_KX000779_A/pigeon/Egypt/S10408B/2014|2014.937:0.001059163548,H9N2_Avian_KX000828_A/pigeon/Egypt/S10409A/2014|2014.937:0.0009927034121):0.0106289546):0.001996128284,H9N2_Avian_KX000819_A/quail/Egypt/D10105/2014|2014.630:0.006948860739):0.002551713383,(((((H9N2_Avian_GQ148827_A/turkey/Israel/689/2008|2008.285:0.006265289898,H9N2_Avian_GQ148830_A/chicken/Israel/869/2007|2007.841:0.0009366700817):0.0007179846305,H9N2_Avian_GQ148823_A/chicken/Israel/184/2009|2009.123:0.001347693226):0.0008788011974,H9N2_Avian_GQ148832_A/chicken/Israel/951/2007|2007.918:0.0006627432043):0.001680985721,(H9N2_Avian_JQ254957_A/chicken/Israel/32/2009|2009.038:0.008914066645,H9N2_Avian_GQ148821_A/chicken/Israel/54/2008|2008.414:0.005733082335):0.0001307324128):0.00213546696,H9N2_Avian_JQ254967_A/chicken/Israel/1067/2010|2010.786:0.00708008271):0.002726821482):0.002218310493,H9N2_Avian_JQ254977_A/chicken/Israel/1184/2010|2010.871:0.01404971085):0.01170949082,((((((H9N2_Avian_CY038445_A/chicken/Pakistan/UDL-03/2005|2005.970:5.551115123e-17,H9N2_Avian_CY038421_A/chicken/Pakistan/UDL-02/2005|2005.997:5.551115123e-17):0.004592374631,H9N2_Avian_CY038405_A/chicken/Pakistan/UDL-04/2006|2006.463:0.005783091486):0.004019801615,(H9N2_Avian_CY038437_A/chicken/Pakistan/UDL-02/2006|2006.992:0.001082044221,H9N2_Avian_CY038485_A/chicken/Pakistan/UDL-04/2007|2007.222:0.0009618764729):0.00765383178):0.001918092981,((H9N2_Avian_CY038461_A/chicken/Pakistan/UDL-01/2008|2008.022:5.551115123e-17,H9N2_Avian_CY038453_A/chicken/Pakistan/UDL-03/2007|2007.959:5.551115123e-17):0.001438160827,H9N2_Avian_JN540069_A/chicken/Sihala/NARC-12103/2008|2008.145:0.0006057598679):0.00843680891):0.002167921957,(H7N3_Avian_HM346510_A/chicken/Karachi/NARC-100/2004|2004.310:0.00824701668,H9N2_Avian_KM519968_A/chicken/India/80998/2008|2008.030:0.012913926):0.0006251048378):0.001846790869,(H9N2_Avian_JN540077_A/chicken/Attock/NARC-14994/2009|2009.921:0.01088412344,H9N2_Avian_KU042913_A/chicken/Pakistan/10A/2015|2015.356:0.01369926852):0.01152491375):0.003525935525):0.001561063207,H9N2_Avian_JX465630_A/chicken/Iran/EBGV-88/2010|2010.123:0.02520951963):0.0008597445524,(((((((H9N2_Avian_KT362007_A/chicken/Bangladesh/23426/2014|2014.721:0.007248115025,H9N2_Avian_KT361999_A/chicken/Bangladesh/23618/2014|2014.795:0.01390256746):0.0009096612569,H9N2_Avian_KY635457_A/quail/Bangladesh/25987/2015|2015.647:0.007618333988):0.001008132148,H9N2_Avian_KJ643600_A/chicken/Bangladesh/19870/2013|2013.395:0.006845730705):0.002570186823,(H9N2_Avian_KJ643646_A/quail/Bangladesh/18521/2012|2012.899:0.00231370723,H9N2_Avian_KJ643787_A/chicken/Bangladesh/18408/2012|2012.871:0.001834883144):0.009990336941):0.003585473579,H9N2_Avian_KF188252_A/quail/Bangladesh/907/2009|2009.500:0.009877213406):0.007281184358,H9N2_Avian_KJ643811_A/chicken/Bangladesh/18857/2013|2013.074:0.01654248906):0.001065148726,(((((H9N2_Avian_MH135378_A/duck/Bangladesh/33127/2017|2017.551:5.551115123e-17,H9N2_Avian_MH135596_A/duck/Bangladesh/33135/2017|2017.551:5.551115123e-17):0.002039569454,H9N2_Avian_MH135416_A/chicken/Bangladesh/32754/2017|2017.381:0.004162433223):0.004370894767,H9N2_Avian_MG042174_A/chicken/Bangladesh/31624/2016|2016.989:0.004024384954):0.007873103012,H9N2_Avian_MH135485_A/chicken/Bangladesh/33386/2017|2017.625:0.009645998704):0.002667788561,H9N2_Avian_MG042154_A/quail/Bangladesh/31244/2016|2016.899:0.01592033775):0.01240474374):0.005715444968):0.001570972048,(((H9N2_Avian_MH107181_A/chicken/Fes/Pmc1_23/2016|2016.132:0.000710166323,H9N2_Avian_MH107189_A/chicken/kenitra/IAPP16S-04P_16w/2016|2016.151:0.001341700637):0.001259399426,H9N2_Avian_MF510855_A/chicken/Burkina_Faso/17RS93-19/2017|2017.038:0.002850242882):0.02973965082,H9N2_Avian_KT285352_A/chicken/India/01CL1619/2012|2012.058:0.0201891518):0.0006325539535):0.01814171721,((((((((((((H9N2_Avian_EF492265_A/chicken/Israel/1808/2004|2004.500:-0.000145559713,H9N2_Avian_MF673306_A/chicken/Jordan/55/2004|2004.315:0.001168529757):0.0008898473015,(H9N2_Avian_EF492248_A/chicken/Israel/282/2005|2005.500:0.003293334257,H9N2_Avian_MF673354_A/chicken/Jordan/56/2003|2003.173:0.0008075500133):0.001171629994):0.0002586486677,H9N2_Avian_MF673346_A/chicken/Jordan/12/2003|2003.879:-0.0002659822248):0.0002159757049,H9N2_Avian_EF492266_A/chicken/Israel/1953/2004|2004.500:0.001837651157):0.0009145554503,((H9N2_Avian_MF673330_A/chicken/Jordan/45/2004|2004.315:0.0008923392324,H9N2_Avian_EF492260_A/chicken/Israel/1376/2003|2003.500:0.002176550056):0.000680726546,H9N2_Avian_EF492254_A/chicken/Israel/853/2005|2005.500:0.009723030153):0.0006573407836):0.002078401404,H9N2_Avian_MF673338_A/chicken/Jordan/88/2005|2005.126:0.001935735419):0.0006152665959,H9N2_Avian_EF492247_A/chicken/Israel/178/2006|2006.500:0.003543999372):0.00279921189,((((((H9N2_Avian_EF492257_A/turkey/Israel/1013/2002|2002.500:0.00233428722,H9N2_Avian_EF492258_A/turkey/Israel/1209/2003|2003.500:0.001778016795):0.0002397373825,H9N2_Avian_EF492269_A/chicken/Israel/786/2001|2001.500:-0.0002474121031):0.0001237583345,H9N2_Avian_EF492270_A/turkey/Israel/810/2001|2001.500:-0.0001237583345):6.187858974e-05,H9N2_Avian_EF492268_A/turkey/Israel/619/2002|2002.500:-6.187858974e-05):3.094432565e-05,H9N2_Avian_EF492261_A/ostrich/Eshkol/1436/2003|2003.827:-3.094432565e-05):0.00251774868,H9N2_Avian_EF492272_A/chicken/Israel/90658/2000|2000.500:0.001533986457):0.004598076813):0.007998274429,(((H9N2_Avian_JX465629_A/chicken/Iran/ZMT-101/1998|1998.452:0.002713252089,H9N2_Avian_AB049166_A/parakeet/Narita/92A/98|1998.500:0.003466542184):0.001828981967,H9N2_Avian_AB049165_A/parakeet/Chiba/1/97|1997.500:0.0002234096908):0.001534744418,(H9N2_Avian_KY785902_A/quail/Hong_Kong/G1/1997|1997.500:0.002937550164,H6N1_Avian_AJ410569_A/quail/Hong_Kong/1721-20/99|1999.500:0.01171543918):0.000571785238):0.000829546117):0.001769467236,(H9N2_Avian_KF188355_A/chicken/Dubai/339/2001|2001.500:0.004021469394,H9N2_Avian_CY076726_A/chicken/Emirates/R66/2002|2002.500:0.001156517182):0.01318079983):0.002294161111,(((H9N2_Human_AJ278646_A/Hong_Kong/1073/99|1999.500:0.003364606546,H6N1_Avian_AF250482_A/Teal/Hong_Kong/W312/97|1997.500:-0.0002953915124):0.001283304973,(H6N1_Avian_AJ410572_A/quail/Hong_Kong/SF595/00|2000.500:0.000611228316,H6N1_Avian_AJ410574_A/chukka/Hong_Kong/FY295/00|2000.500:0.003489655954):0.003932358667):0.002630561975,H6N1_Avian_AJ410568_A/pheasant/Hong_Kong/SH39/99|1999.500:0.0004781455641):0.002209969375):0.002865911433,H9N2_Human_KX867852_A/Guangdong/W1/2004|2004.466:0.01227679885):0.004100757683):0.007993987951):0.003912751958,(((((((((((((((H9N2_Avian_EU081865_A/chicken/Guangxi/4/1999|1999.500:2.499392564e-17,H9N2_Avian_EU086238_A/chicken/Guangxi/6/2000|2000.500:8.602837682e-17):0.002341083271,(H9N2_Swine_EU502903_A/swine/Jiangxi/wx2/2004|2004.500:0.000117205306,H9N2_Swine_EU502895_A/swine/Jiangxi/1/2004|2004.500:0.001927882307):0.002824562801):0.001250946918,(H9N2_Avian_CY005507_A/pigeon/Nanchang/2-0461/2000|2000.129:-7.361665345e-17,H9N2_Avian_CY005513_A/wild_duck/Nanchang/2-0480/2000|2000.129:1.846389559e-16):0.001874837309):0.0005056615712,((H9N2_Swine_CY075033_A/swine/Guangxi/7/2007|2007.085:-0.0001128684774,H9N2_Swine_CY075057_A/swine/Guangxi/10/2007|2007.085:0.001132773071):0.00172386902,H9N2_Avian_KF768243_A/duck/Guangxi/NN/2005|2005.186:0.003425990436):0.001573099418):0.0009402222958,(((((((H9N2_Avian_HM590765_A/black-billed_magpie/Guangxi/30/2005|2005.367:5.551115123e-17,H9N2_Avian_HM590772_A/black-billed_magpie/Guangxi/31/2005|2005.367:5.551115123e-17):0.000793246618,H9N2_Avian_EU086235_A/duck/Guangxi/51/2005|2005.500:0.002296087353):0.0001949003943,H9N2_Avian_EU086285_A/quail/Guangxi/B1/2006|2006.500:0.0008203949294):0.000247285198,H9N2_Avian_EU086227_A/chicken/Guangxi/37/2005|2005.500:-0.000247285198):0.0001236533659,H9N2_Swine_EU086321_A/swine/Guangxi/S15/2005|2005.500:-0.0001236533659):0.0004384461815,H9N2_Swine_EU086304_A/swine/Guangxi/FS2/2005|2005.500:0.0005821062555):0.0108729645,H9N2_Avian_DQ064395_A/chicken/Henan/26/00|2000.500:0.005978454314):0.001706430332):0.001147145222,(((((((H9N2_Avian_KP866015_A/chicken/Shanghai/5/2003|2003.918:0.006220793524,H9N2_Avian_KF188385_A/guineafowl/HongKong/NT101/2003|2003.500:0.004140689762):0.001042779412,H9N2_Avian_KF188307_A/chicken/Hong_Kong/TP38/2003|2003.500:0.003115587409):0.001496238317,H9N2_Avian_AB256725_A/chicken/Yokohama/aq135/2001|2001.500:0.002614711924):0.0008586279864,H9N2_Avian_DQ064398_A/chicken/Jilin/53/01|2001.500:0.002248917625):0.00036158099,H9N2_Avian_DQ064385_A/chicken/Guangdong/4/00|2000.500:0.002215517015):0.0006620030125,(H9N2_Avian_KF768232_A/duck/Guangxi/RX/2009|2009.129:4.870029347e-17,H9N2_Avian_DQ485211_A/chicken/China/Guangxi1/2000|2000.214:6.232200899e-17):0.0003592330925):0.001506121161,(H9N2_Avian_JQ639789_A/chicken/Guangdong/V/2008|2008.003:0.003351747836,H9N2_Avian_DQ064396_A/chicken/Henan/43/02|2002.500:0.004905977926):0.002034689415):0.002027949544):0.0009319803172,H9N2_Avian_DQ485219_A/chicken/China/Guangxi14/2000|2000.866:0.009652436149):0.001294976497,(H9N2_Avian_EF070737_A/chicken/Gansu/2/99|1999.500:0.005646282951,H9N2_Avian_CY005501_A/quail/Nanchang/2-0460/2000|2000.129:0.01005760791):0.0005803216131):0.001230737518,((((((H9N2_Avian_DQ064384_A/chicken/Guangdong/21/02|2002.500:0.00440045444,H9N2_Avian_DQ064386_A/chicken/Guangdong/47/01|2001.500:0.001801548237):0.0008985309889,(H9N2_Avian_KP412435_A/sparrow/Shanghai/09/2013|2013.340:0.005902104217,H9N2_Avian_KP866019_A/chicken/Shanghai/4/2006|2006.918:0.001306417413):0.006517240779):0.001119555775,H9N2_Avian_DQ064388_A/chicken/Guangdong/56/01|2001.500:0.004645862421):0.001558360064,(H9N2_Avian_DQ064383_A/chicken/Guangdong/10/00|2000.500:-0.0001105454024,H9N2_Avian_DQ064399_A/chicken/Jiangsu/1/00|2000.500:0.001133515447):0.006348400406):0.002537828896,(((H9N2_Avian_CY077087_A/chicken/Hubei/01/1999|1999.140:0.00184771578,H9N2_Avian_DQ465403_A/duck/Hubei/W1/2004|2004.500:0.0001973718332):0.0002973114629,(H9N2_Avian_DQ064392_A/chicken/Hebei/31/00|2000.500:0.001071774774,H9N2_Avian_DQ064402_A/chicken/Ningxia/4/99|1999.500:0.005114694037):0.0007531743224):0.0003811560281,(H9N2_Avian_DQ064397_A/chicken/Henan/5/98|1998.500:0.0004898808307,H9N2_Avian_DQ064407_A/chicken/Beijing/8/98|1998.500:0.004638507815):0.003836158682):0.0007940952276):0.0008796019673,H9N2_Avian_EU532036_A/chicken/Hebei/L1/2006|2006.500:0.003079260883):0.001325554308):0.001182466816,((H9N2_Avian_DQ064389_A/chicken/Guangdong/6/97|1997.500:0.001120963056,H9N2_Avian_DQ064381_A/chicken/Shenzhen/9/97|1997.500:-0.0001010584631):0.001228520144,H9N2_Avian_KF188369_A/chicken/Hong_Kong/G9/1997|1997.500:-0.0002054533092):0.004917091717):0.0008158852549,((((H9N2_Avian_DQ064401_A/duck/Nanjing/2/97|1997.500:5.551115123e-17,H9N2_Avian_DQ064400_A/duck/Nanjing/1/97|1997.500:5.551115123e-17):1.661280655e-16,H9N2_Avian_DQ064403_A/chicken/Shandong/6/96|1996.500:-1.106169143e-16):1.661617574e-16,H9N2_Avian_DQ064404_A/chicken/Shandong/7/96|1996.500:-1.106506062e-16):0.002422722515,((H9N2_Avian_JF916724_A/duck/Fujian/MH/2003|2003.247:5.551115123e-17,H9N2_Avian_JF916716_A/Muscovy_duck/Fujian/CL/1997|1997.699:5.551115123e-17):0.00121759091,H9N2_Avian_HQ425337_A/duck/Fujian/FQ107/2007|2007.953:-0.0001954733409):0.003781321894):0.003321695657):0.0006812973843,(((((((((H9N2_Avian_EU365374_A/chicken/Hubei/C1/2007|2007.500:-0.0001208435147,H9N2_Avian_FJ384746_A/chicken/Jiangsu/7/2002|2002.500:0.001143813559):6.042243442e-05,H9N2_Avian_MH018680_A/chicken/Shandong/LY1/2017|2017.786:-6.042243442e-05):3.021656717e-05,H9N2_Swine_KX867828_A/swine/Jiangsu/C1/2008|2008.751:-3.021656717e-05):1.511095951e-05,H9N2_Swine_HQ893765_A/swine/Guangdong/L1/2010|2010.079:-1.511095951e-05):0.0001659697928,(H9N2_Avian_KX349958_A/duck/Nanjing/06/2003|2003.452:5.551115123e-17,H9N2_Avian_KX349960_A/duck/Nanjing/01/1999|1999.038:5.551115123e-17):0.0008561477762):0.005047688355,(H9N2_Avian_AY253755_A/Chicken/Shanghai/F/98|1998.500:1.471931854e-17,H9N2_Avian_KF142484_A/duck/Jiangsu/1/2008|2008.038:9.630298393e-17):0.004309382759):0.001064235283,(H9N2_Avian_DQ064406_A/chicken/Shijiazhuang/2/98|1998.500:0.003537527497,H9N2_Avian_DQ064382_A/chicken/Fujian/25/00|2000.500:0.00265238345):0.004752606305):0.002524726954,((((((H9N2_Avian_DQ064394_A/chicken/Heilongjiang/48/01|2001.500:0.004740893239,H9N2_Avian_AB256717_A/chicken/Yokohama/aq134/2002|2002.500:0.002478309524):0.0006004752312,H9N2_Avian_AB256685_A/chicken/Kobe/aq26/2001|2001.500:0.001451916427):0.001731152275,H9N2_Avian_AB256709_A/chicken/Yokohama/aq45/2002|2002.500:0.002410084309):0.001256854151,H9N2_Avian_JQ904463_A/chicken/Shandong/1/2008|2008.038:0.001821077254):0.001748413682,H9N2_Avian_AB256669_A/chicken/Osaka/aq48/97|1997.500:0.002380554041):0.001939099426,H9N2_Avian_DQ064405_A/chicken/Shanghai/10/01|2001.500:0.01227230761):0.001076994434):0.001891031037,(H9N2_Swine_EU516306_A/swine/Shandong/w4/2003|2003.500:0.008558962321,H9N2_Avian_KP866017_A/chicken/Shanghai/2/2004|2004.918:0.009279443866):0.004101552277):0.002559501943):0.001434232713,(H5N1_Swine_AY700217_A/swine/Shandong/2/03|2003.500:0.008134755764,H9N2_Avian_CY005519_A/chicken/Nanchang/4-301/2001|2001.318:0.00128374222):0.009709787093):0.001470894444,((H9N2_Avian_JQ639781_A/chicken/Guangdong/TS/2004|2004.164:-0.0001537941362,H9N2_Avian_DQ064387_A/chicken/Guangdong/5/97|1997.500:0.001175911705):0.006688912907,H9N2_Avian_KP055064_A/chicken/Beijing/3/1999|1999.099:0.005809491135):0.00056310559):0.00441457167,(H9N2_Avian_DQ064393_A/chicken/Heilongjiang/35/00|2000.500:0.005278912739,H9N2_Avian_DQ064390_A/chicken/Guangxi/10/99|1999.500:0.001964163034):0.008749525229):0.01236786536):0.014785437):0.002324643486,((((((((((((((((((((((((((((((((((((((((((H3N2_Canine_MF173227_A/canine/Indiana/003018/2016|2016.500:-0.0001616403498,H3N2_Canine_KX570995_A/canine/Wisconsin/19137/2016|2016.104:0.001183757919):8.084051724e-05,H3N2_Canine_KX571054_A/canine/Texas/343907/2015|2015.973:-8.084051724e-05):4.042901673e-05,H3N2_Canine_KX570989_A/canine/Indiana/96198/2015|2015.499:-4.042901673e-05):2.021960275e-05,H3N2_Canine_MF173280_A/canine/Texas/2100186/2015|2015.500:-2.021960275e-05):1.011234985e-05,H3N2_Canine_MF173400_A/canine/Indiana/2093681/2015|2015.500:-1.011234985e-05):5.057449805e-06,H3N2_Canine_MF173182_A/canine/Illinois/41915/2015|2015.500:-5.057449805e-06):2.529362664e-06,H3N2_Canine_KX570976_A/canine/Illinois/2883703/2015|2015.345:-2.529362664e-06):1.265000374e-06,H3N2_Canine_MF173281_A/canine/Florida/269770/2015|2015.500:-1.265000374e-06):0.0002616639854,((((H3N2_Canine_MF173172_A/canine/Indiana/1177-17-1/2017|2017.500:5.551115123e-17,H3N2_Canine_MG982717_A/canine/Illinois/M16-25374-14-1/2016|2016.500:5.551115123e-17):-1.214583989e-16,H3N2_Canine_MG982790_A/canine/Illinois/M17-05782-4-1/2017|2017.500:1.769695501e-16):0,(H3N2_Canine_MG982839_A/canine/Illinois/M17-05782-8-1/2017|2017.500:5.551115123e-17,H3N2_Canine_MG982822_A/canine/Pennsylvania/20170411-5/2017|2017.500:5.551115123e-17):0):0.0001962205452,(H3N2_Canine_MG982739_A/canine/Illinois/20170110-1G4/2016|2016.500:5.551115123e-17,H3N2_Canine_MF173168_A/canine/Indiana/132276-16-1-2/2016|2016.500:5.551115123e-17):0.0008267494992):0.0007604833954):0.000695176705,H3N2_Canine_MF173303_A/canine/Pennsylvania/0261885/2015|2015.500:0.000330119726):0.0004413201304,(((H3N2_Canine_KX571020_A/canine/North_Carolina/109904/2015|2015.573:5.551115123e-17,H3N2_Canine_MF173259_A/canine/North_Carolina/103297/2015|2015.500:5.551115123e-17):0.00117734447,H3N2_Canine_MF173283_A/canine/Georgia/101875/2015|2015.500:-0.0001552269014):7.764876344e-05,H3N2_Canine_KX571051_A/canine/Georgia/104940/2015|2015.540:-7.764876344e-05):0.0005839343918):0.00268443275,(H3N2_Canine_KX571045_A/canine/Korea/0589318/2015|2015.173:5.551115123e-17,H3N2_Canine_MF173346_A/canine/South_Korea/0173915/2015|2015.500:5.551115123e-17):0.001474909511):0.0024654743,H3N2_Canine_MG982864_A/canine/South_Korea/20170110-1F1/2016|2016.500:0.001409662625):0.0003535774205,(((((H3N2_Canine_MH105837_A/canine/Korea/AS-04/2012|2012.441:-0.0001427043869,H3N2_Canine_MH105843_A/canine/Korea/AS-14/2013|2013.603:0.001164821956):7.137927886e-05,H3N2_Canine_MH105844_A/canine/Korea/AS-15/2013|2013.693:-7.137927886e-05):0.001865719157,H3N2_Canine_KT446478_A/canine/Korea/S3001/2015|2015.318:0.001229403351):0.002662509309,H3N2_Canine_KR154332_A/canine/Korea/DG1/2014|2014.118:0.01092410531):0.0006890842562,((H3N2_Canine_JX679528_A/canine/Korea/KRIBB01/2011|2011.833:0.002021735174,H3N2_Canine_KX509808_A/canine/Korea/CY053/2014|2014.164:0.001047479859):0.0001309545627,H3N2_Canine_KC755921_A/canine/Korea/CY009/2010|2010.786:-0.00013211671):0.0003033408154):0.00271247022):0.0002119561026,((((((((((((H3N2_Canine_MH266345_A/canine/Minnesota/139684/2017|2017.605:0.001166403495,H3N2_Canine_MH266329_A/canine/Kentucky/128656/2017|2017.564:-0.0001434334504):7.175065983e-05,H3N2_Canine_MH266321_A/canine/Indiana/130636/2017|2017.573:-7.175065983e-05):3.588442609e-05,H3N2_Canine_MH266393_A/canine/South_Carolina/132956/2017|2017.581:-3.588442609e-05):1.794676344e-05,H3N2_Canine_MH266361_A/canine/Ohio/174509/2017|2017.767:-1.794676344e-05):8.975658074e-06,H3N2_Canine_MH266369_A/canine/Ohio/A82/2017|2017.822:-8.975658074e-06):4.488967791e-06,H3N2_Canine_MH266337_A/canine/Kentucky/174490/2017|2017.770:-4.488967791e-06):0.001185079278,H3N2_Canine_MH266305_A/canine/Florida/090919/2017|2017.397:-0.0001629617092):8.148897647e-05,H3N2_Canine_MG982832_A/canine/NorthCarolina/20170606-28/2017|2017.500:-8.148897647e-05):4.075494627e-05,H3N2_Canine_MH363690_A/canine/Georgia/20170606-19/2017|2017.395:-4.075494627e-05):2.038270483e-05,H3N2_Canine_MH266353_A/canine/North_Carolina/090487/2017|2017.397:-2.038270483e-05):1.019396961e-05,H3N2_Canine_MH363683_A/canine/Georgia/89750-1/2017|2017.397:-1.019396961e-05):5.098294075e-06,H3N2_Canine_MG982836_A/canine/Florida/20170606-18/2017|2017.500:-5.098294074e-06):0.004939266597):0.002375613886,H3N2_Canine_MH105835_A/canine/Korea/AS-01/2009|2009.712:0.001632621435):0.001684472551,((((((H3N2_Canine_KF826958_A/canine/Guangdong/23/2012|2012.712:5.551115123e-17,H3N2_Canine_KF826950_A/canine/Guangdong/12/2012|2012.704:5.551115123e-17):0.002207116829,(H3N2_Canine_KF042271_A/canine/Liaoning/H6/2012|2012.378:5.551115123e-17,H3N2_Canine_KF042263_A/canine/Liaoning/27/2012|2012.274:5.551115123e-17):0.002980653686):0.0009614983328,((H3N2_Canine_MG309811_A/canine/China/LG2/2015|2015.956:0.001193275192,H3N2_Canine_MG386685_A/canine/China/JLM2/2015|2015.899:0.0008518124216):0.002394574319,H3N2_Canine_MG982709_A/canine/California/20170411-20/2017|2017.500:0.00384036388):0.001194416616):0.002360945173,H3N2_Canine_KF042279_A/canine/Heilongjiang/L1/2013|2013.186:0.001269011061):0.00368076286,((((H3N2_Canine_JN247582_A/canine/Jiangsu/01/2009|2009.953:-0.0001411948201,H3N2_Canine_JF714154_A/canine/Zhejiang/1/2010|2010.745:0.001163312389):7.061624605e-05,H3N2_Canine_JN247598_A/canine/Jiangsu/03/2010|2010.285:-7.061624605e-05):3.531504875e-05,H3N2_Canine_JN247614_A/canine/Jiangsu/05/2010|2010.367:-3.531504875e-05):2.513527397e-05,H3N2_Canine_JX414245_A/canine/Guangdong/05/2011|2011.123:0.0009950066358):0.000463359919):0.001461698025,(((H3N2_Canine_KJ917348_A/canine/Guangdong/01/2013|2013.285:0.001167794738,H3N2_Canine_KJ917374_A/canine/Guangdong/01/2014|2014.123:-0.0001456771689):7.285806521e-05,H3N2_Canine_KJ917356_A/canine/Guangdong/02/2013|2013.285:-7.285806521e-05):3.64387782e-05,H3N2_Canine_KJ917382_A/canine/Guangdong/02/2014|2014.123:-3.64387782e-05):0.001690303289):0.001451255836):0.001088668866,(H3N2_Canine_FJ560885_A/canine/Korea/GCVP01/2007|2007.367:0.001613214315,H3N2_Canine_JX163259_A/canine/Korea/01/2007|2007.367:0.0024990897):0.0020226525):0.0008326620991,H3N2_Canine_JX195359_A/canine/Guangdong/3/2011|2011.200:0.001453571138):0.000161460487,((H3N2_Canine_GU433362_A/canine/Guangdong/2/2007|2007.795:0.0009777636918,H3N2_Canine_GU433355_A/canine/Guangdong/2/2006|2006.619:0.001066157003):9.905930996e-05,H3N2_Canine_GU433370_A/canine/Guangdong/1/2007|2007.293:-0.000100008576):0.0007332625244):0.002163793079,H3N2_Canine_GU433346_A/canine/Guangdong/1/2006|2006.452:0.003527499393):0.01115235647,(H6N1_Avian_CY109301_A/duck/Guizhou/1426/2006|2006.200:0.001076739066,H6N2_Avian_CY109293_A/duck/Guizhou/1084/2006|2006.123:-5.683447312e-05):0.007240005246):0.0002437839115,((((((((((((((H4N6_Avian_LC339614_A/duck/Hokkaido/W150/2014|2014.808:5.551115123e-17,H4N6_Avian_LC339598_A/duck/Hokkaido/W118/2014|2014.808:5.551115123e-17):0.000981294612,H11N6_Avian_LC339622_A/duck/Hokkaido/W165/2015|2015.844:0.004167707189):0.001824233776,H4N6_Avian_KU160918_A/duck/Guangxi/S2090/2012|2012.427:0.003402352987):0.0001784762835,((H4N6_Avian_MF399060_A/duck/Guangxi/149D24/2013|2013.882:0.0122863177,H6N6_Avian_LC028139_A/duck/Vietnam/LBM439/2013|2013.425:0.00668869765):0.001434623198,H4N6_Avian_CY146559_A/duck/Hunan/S11200/2012|2012.227:0.003183702759):0.0002162409108):0.0005280023743,H3N6_Avian_LC028366_A/duck/Quang_Ninh/14/2013|2013.271:0.004876762022):0.0007389701969,((((H11N9_Avian_LC339654_A/duck/Hokkaido/W242/2006|2006.814:0.004265014164,H6N2_Avian_HM144849_A/duck/Guangxi/141/2005|2005.500:0.001936988514):0.0002316050881,H3N6_Avian_LC371829_A/duck/Hokkaido/221/2008|2008.860:-0.0002530005215):0.0001267766226,H6N5_Avian_HM144871_A/duck/Hunan/5613/2003|2003.500:-0.0001267766226):0.0004875626796,H10N7_Avian_LC121487_A/duck/Hokkaido/W90/2007|2007.737:0.0005404208621):0.0002755106296):0.0004164302067,H5N3_Avian_LC371805_A/duck/Hokkaido/167/2007|2007.827:0.006908641169):0.0003425984286,H9N2_Avian_AB874678_A/duck/Chiba/1/2007|2007.500:0.002751196183):0.0004463954569,((H1N1_Avian_KU143295_A/wild_bird/Wuhan/WHHN58/2014|2014.953:0.005400186334,H9N2_Avian_LC042046_A/duck/Hokkaido/K04/2014|2014.726:0.00183773801):0.0008051366588,H7N7_Avian_KC876686_A/wild_goose/Dongting/PC0360/2012|2012.197:0.005431752449):0.00165628055):0.0005041231334,((((H11N9_Avian_KF259269_A/common_teal/Hong_Kong/MPD322/2007|2007.500:0.001260807713,H11N9_Avian_KF259268_A/wild_waterfowl/Hong_Kong/MPC729/2006|2006.500:0.0007843912186):0.000989625801,H4N6_Avian_KU160950_A/duck/Henan/S4179/2009|2009.921:0.002087985935):0.0001447011883,H10N9_Avian_KF259267_A/northern_shoveler/Hong_Kong/MPC657/2006|2006.500:0.006098367237):0.004180703998,H2N3_Avian_KC899756_A/wild_duck/SH17-1/2008|2008.953:0.00740894863):0.002363169336):0.0004604785198,((((((((H7N7_Avian_KM593189_A/chicken/Jiangxi/C25/2014|2014.123:0.0009868841088,H7N7_Avian_KP417106_A/wild_bird/Jiangxi/34458/2013|2013.953:0.001060296837):0.0001410241179,H7N7_Avian_KP417122_A/wild_bird/Jiangxi/35982/2013|2013.953:-0.0001415478875):0.0007565692202,H3N3_Avian_LC349314_A/duck/Mongolia/235/2014|2014.663:0.003364934602):0.002160711532,(H1N1_Avian_MF147160_A/mallard_duck/Georgia/11/2011|2011.058:0.005098602477,H8N8_Avian_CY098527_A/teal/Chany/444/2009|2009.658:0.002109919153):0.0009939372507):0.0005015327542,((((H1N1_Avian_LC367501_A/duck/Mongolia/675/2010|2010.658:0.003180843768,H3N3_Avian_LC367397_A/duck/Mongolia/496/2010|2010.658:-0.000106006763):5.295715451e-05,H10N8_Avian_LC349402_A/duck/Mongolia/371/2010|2010.658:-5.295715451e-05):2.648059288e-05,H10N8_Avian_LC367373_A/duck/Mongolia/46/2010|2010.652:-2.648059288e-05):0.002059349465,H4N6_Avian_JX454714_A/duck/Korea/DY104/2007|2007.953:-1.117252505e-05):0.0002648651091):0.0002565384191,((H6N5_Avian_HM144872_A/duck/Guangxi/1455/2004|2004.500:-6.091591511e-05,H6N2_Avian_HM144851_A/duck/Guangxi/3459/2005|2005.500:0.001083033484):3.063177017e-05,H6N5_Avian_HM144875_A/duck/Guangxi/585/2005|2005.500:-3.063177017e-05):0.00194025675):0.0001337084731,H2N9_Avian_CY184198_A/mallard/Sweden/101993/2009|2009.874:0.002961032817):0.000641659004,H6N1_Avian_CY109661_A/duck/Guizhou/2492/2007|2007.367:0.001411927106):0.003066912604):0.0003435555366,H3N8_Avian_KY130838_A/northern_pintail/Alaska/500/2012|2012.740:0.007067317285):0.001181497992,((((((((H1N2_Avian_KF013927_A/duck/Guangxi/GXd-4/2011|2011.181:0.001162895954,H1N2_Avian_KF013919_A/duck/Guangxi/GXd-1/2011|2011.129:-0.0001407783853):0.003131161629,H12N1_Avian_LC339670_A/duck/Hokkaido/W26/2012|2012.756:0.003141308602):0.0001984565354,H4N6_Avian_JX454754_A/wild_duck/Korea/SH5-60/2008|2008.786:0.0007834009013):0.0006593955865,H4N6_Avian_KU160846_A/duck/Anhui/S4155/2009|2009.847:0.003475815077):0.000673096075,(H3N8_Avian_LC332534_A/duck/Hokkaido/17/2015|2015.781:5.551115123e-17,H3N8_Avian_LC332502_A/duck/Hokkaido/12/2015|2015.770:5.551115123e-17):0.001381563244):0.0003403091401,H1N1_Avian_KJ764733_A/duck/Korea/372/2009|2009.953:0.002763410977):0.0004180049199,H3N8_Avian_KJ579957_A/pigeon/Anhui/08/2013|2013.586:0.003722259728):0.0007978781091,H4N6_Avian_AB746477_A/duck/Vietnam/LBM1/2011|2011.718:0.004379379676):0.001129789407):0.0003591167812,H4N6_Avian_KU160942_A/duck/Henan/S1091/2010|2010.167:0.003935143639):0.001968874131):0.0007101636854,(H5N2_Avian_KC784968_A/duck/Taiwan/DV1242/2009|2009.022:5.551115123e-17,H5N2_Avian_KC785013_A/duck/Taiwan/DV1238/2009|2009.022:5.551115123e-17):0.01145900195):0.0003379797943,((((((((H11N9_Avian_KX979467_A/mallard_duck/Netherlands/23/2012|2012.737:0.001147953125,H3N2_Avian_MF147569_A/mallard_duck/Netherlands/16/2012|2012.625:-0.0001258355559):0.001091642346,H6N8_Avian_KX979082_A/mallard_duck/Netherlands/9/2013|2013.786:0.0009572611784):0.0001189233319,((H9N2_Avian_KX470445_A/turkey/Poland/08/2014|2014.290:5.551115123e-17,H9N2_Avian_KX470453_A/turkey/Poland/09/2014|2014.293:5.551115123e-17):0.009283174226,H9N2_Avian_KX470437_A/turkey/Poland/14/2013|2013.310:6.287880889e-05):0.0009460531098):0.0007794519906,H5N1_Avian_KM213389_A/ruddy_turnstone/Iceland/2899/2013|2013.389:0.003383325268):0.002268539483,((H3N8_Avian_KX977875_A/Eurasian_teal/Netherlands/1/2011|2011.786:-1.083658015e-17,H6N8_Avian_KX978004_A/mallard_duck/Netherlands/15/2011|2011.701:1.218588826e-16):7.977662972e-05,H4N2_Avian_CY185482_A/garganey/Georgia/1/2011|2011.849:0.003017358211):0.0007044027599):0.004276599571,(H10N7_Avian_LC339814_A/duck/Mongolia/121/2011|2011.671:0.007013899978,H2N3_Avian_KC899757_A/wild_duck/SH17-34/2008|2008.953:0.004424722179):0.0008405836135):0.005142811353,((H9N2_Avian_AB473941_A/duck/Hokkaido/49/98|1998.500:0.004254505914,H6N2_Avian_HM144828_A/mallard/Jiangxi/8264/2004|2004.500:0.004044633942):0.0004145050513,(H8N4_Avian_CY041259_A/common_teal/Netherlands/1/2005|2005.500:0.004735104154,H5N1_Avian_CY021398_A/mallard/Italy/3401/2005|2005.500:0.003549801201):0.001167350822):0.0004445056574):0.0003396422723,H4N6_Avian_CY005487_A/duck/Nanchang/4-165/2000|2000.277:0.00559876562):0.001048051142):0.0006443693641,((((((((((((((((H2N9_Avian_KF259292_A/duck/Guangdong/707/2000|2000.500:1.485030619e-16,H2N8_Avian_CY117374_A/wild_duck/Shantou/992/2000|2000.000:-3.748075946e-17):0.004016724837,H5N2_Avian_EF634335_A/garganey/SanJiang/160/2006|2006.500:0.01170986691):0.0003173247681,H6N1_Avian_JF965240_A/duck/Eastern_China/34/2005|2005.285:0.003812359017):0.0003397961029,H5N2_Avian_GQ162787_A/duck/Primorie/2621/2001|2001.644:0.003821179427):0.0001436100285,(((H10N5_Avian_KP288017_A/migratory_duck/Jiangxi/6847/2003|2003.899:0.004432818206,H5N3_Avian_JF800145_A/spot-billed_duck/Korea/KNU_SYG06/2006|2006.500:0.0007118210236):0.00203654526,H6N8_Avian_EF597291_A/wild_duck/Shantou/1737/2000|2000.500:0.003146656078):5.146170089e-05,H3N8_Avian_LC339876_A/duck/Mongolia/144/2005|2005.710:0.003032121403):0.0001226531913):0.0005250221102,(H5N2_Avian_CY022078_A/poultry/Italy/367/1997|1997.500:0.002255768094,H5N2_Avian_CY018950_A/poultry/Italy/382/1997|1997.500:-0.0002004628347):0.008693767067):0.00117718687,((((H4N6_Avian_MF682669_A/mallard_duck/Netherlands/70/2008|2008.951:0.008337234867,H4N8_Avian_CY076914_A/common_eider/Netherlands2/2006|2006.500:1.455828678e-05):0.0005417308322,H6N1_Avian_CY043825_A/mallard/Sweden/30/2005|2005.500:0.000484202648):0.0004067922957,H7N3_Avian_HM849004_A/tufted_duck/PT/13771/2006|2006.219:0.00477946304):0.0008208440511,((H5N2_Avian_KX977806_A/greater_white-fronted_goose/Netherlands/2/2010|2010.077:0.003956774249,H10N7_Avian_CY185418_A/mallard/Republic_of_Georgia/1/2010|2010.077:0.003274966279):0.0004717205415,H5N2_Avian_KX977716_A/mallard_duck/Netherlands/32/2011|2011.800:0.001570047713):0.001837528566):0.001727660298):0.0002374309343,(H6N8_Avian_HM144892_A/duck/Hunan/3748/2004|2004.500:0.003772011242,H6N2_Avian_HM144800_A/duck/Hunan/573/2002|2002.500:0.002399454489):0.004084417145):0.0003540471464,(((((((H3N8_Avian_MF147711_A/mallard_duck/Netherlands/1/2004|2004.712:0.0009264210678,H4N6_Avian_KX978690_A/mute_swan/Netherlands/2/2006|2006.641:0.002142793965):0.0001222399111,H3N8_Avian_MF148038_A/mallard_duck/Netherlands/1/2003|2003.732:-0.0001234020583):0.0013915438,H6N1_Avian_MF575046_A/mallard_duck/Netherlands/1/2001|2001.671:0.004826675871):0.0003879271901,(H2N9_Avian_CY122000_A/mallard/Netherlands/13/2001|2001.500:0.001130712303,H7N3_Avian_CY005845_A/mallard/Netherlands/12/2000|2000.500:-0.0001077422591):0.0006477652967):0.0002128358216,H4N6_Avian_MF147483_A/mallard_duck/Netherlands/9/2001|2001.814:0.001828759972):0.0008362761258,H2N7_Avian_CY122032_A/mallard/Sweden/109/2002|2002.500:0.004076439096):0.001348757626,H10N7_Avian_CY183638_A/mallard/Sweden/1417/2002|2002.929:0.005026063058):0.0003593259239):0.000263209834,(((((H4N6_Avian_CY164409_A/mallard/Sweden/3715/2004|2004.893:0.001326463988,H7N7_Avian_CY183418_A/mallard/Sweden/7206/2004|2004.890:0.006946616415):0.0007173165932,H6N2_Avian_CY041363_A/Eurasian_wigeon/Sweden/1/2004|2004.500:0.001346155268):0.002212896308,H8N4_Avian_CY183369_A/mallard/Sweden/2834/2003|2003.400:0.005102881414):0.0002318491906,H10N4_Avian_CY184617_A/mallard/Sweden/396/2002|2002.836:0.001785486913):0.00165822197,(H7N7_Avian_CY183353_A/mallard/Sweden/2001/2003|2003.723:3.210442303e-05,H7N7_Avian_CY183434_A/mallard/Sweden/124987/2010|2010.858:0.00201298319):0.005684591002):0.00170554739):0.0003097849556,(H5N2_Avian_CY021526_A/turkey/Italy/1258/2005|2005.500:0.002178201472,H5N2_Avian_CY022630_A/turkey/Italy/1325/2005|2005.500:-0.0001352321111):0.005870587626):0.0003378156938,(((H10N8_Avian_KP287937_A/migratory_duck/Jiangxi/593/2005|2005.022:-0.00012606399,H10N8_Avian_KP287929_A/duck/Jiangxi/2039/2005|2005.093:0.001148181559):0.001973929421,H6N1_Avian_HM144732_A/duck/Hunan/177/2005|2005.500:0.00319916994):0.000641559068,H4N1_Swine_JX878678_A/swine/HuBei/06/2009|2009.392:0.001394444011):0.001813667568):0.0005131581171,(((H11N2_Avian_HM745401_A/duck/Jiangxi/k0701/2009|2009.534:0.004434603135,H5N2_Avian_JQ041411_A/duck/Hebei/0908/2009|2009.619:-0.0003354256862):0.001948066848,H6N5_Avian_GU220602_A/duck/Yangzhou/013/2008|2008.953:0.005308370619):0.005440506607,(H4N2_Avian_KU161046_A/duck/Sichuan/S4202/2011|2011.871:0.005755750745,H6N1_Avian_HM144730_A/mallard/Jiangxi/7787/2003|2003.500:0.005702973335):0.0020037526):0.0007126736335):0.0004830875574,(H7N9_Avian_KF259223_A/duck/Jiangxi/3230/2009|2009.500:5.551115123e-17,H7N9_Avian_KF259219_A/duck/Jiangxi/3141/2009|2009.500:5.551115123e-17):0.01121879859):0.0006055017524,H2N9_Avian_CY064953_A/mallard/Netherlands/5/1999|1999.795:0.01153724832):0.001308284366,((((((((((H5N3_Avian_KF885678_A/duck/Moscow/4182/2010|2010.871:-0.0001261912699,H5N3_Avian_MF992945_A/duck/Moscow/4182-C/2010|2010.500:0.001148308839):0.001240156825,(H7N7_Avian_MG720821_A/mallard/Nizhnegorsk/3-06-10/2010|2010.762:0.0005577717216,H7N7_Avian_MG720143_A/mallard/Askania-Nova/39-15-02/2011|2011.123:0.002517065283):0.002888755164):0.002913828769,(H3N8_Avian_CY185466_A/common_Teal/Republic_of_Georgia/1/2011|2011.715:0.002476153023,H4N6_Avian_LC367461_A/duck/Mongolia/637/2010|2010.658:0.002686080553):0.0002122586528):0.0006838126541,((H10N3_Avian_KP287833_A/duck/Jiangxi/13875/2005|2005.984:5.551115123e-17,H10N3_Avian_KP287841_A/duck/Jiangxi/13946/2005|2005.984:5.551115123e-17):0,(H10N3_Avian_KP287881_A/duck/Jiangxi/501/2006|2006.027:5.551115123e-17,H10N3_Avian_KP287849_A/duck/Jiangxi/302/2006|2006.027:5.551115123e-17):0):0.00453893672):0.0008842201524,H6N5_Avian_HM144876_A/duck/Hunan/748/2005|2005.500:0.004165907198):0.0005227659441,(H3N6_Avian_LC339884_A/duck/Mongolia/146/2010|2010.655:0.004524870899,H3N8_Avian_CY049807_A/gadwall/Altai/1326/2007|2007.704:0.003760034456):0.002657273492):0.001240143041,(H3N8_Avian_EU492524_A/duck/Beijing/40/04|2004.500:0.002745435943,H12N3_Avian_GQ907335_A/ruddy_shelduck/Mongolia/37/2005|2005.578:0.002399203287):0.002823743709):0.0005381082498,((H3N3_Avian_KJ439885_A/duck/Zhejiang/D17/2013|2013.789:5.551115123e-17,H3N3_Avian_KJ439886_A/duck/Zhejiang/D18/2013|2013.789:5.551115123e-17):0.005135572215,H3N2_Avian_KJ439880_A/duck/Zhejiang/D11/2013|2013.789:0.002083630548):0.00515960699):0.001639801001,H5N2_Avian_KX014905_A/chicken/France/160013g/2016|2016.000:0.006394195341):0.00590803068,H1N1_Avian_MF682873_A/mallard_duck/Netherlands/8/1999|1999.723:0.007411679494):0.0002151882911):0.0005298336018):0.0002826627252,((((((((((((((((((((((H6N2_Avian_KU143303_A/wild_bird/Wuhan/WHHN40/2014|2014.953:-7.332962646e-05,H6N2_Avian_KT717293_A/Anser_fabalis/China/Anhui/L180/2014|2014.973:0.001096299671):0.0009794834124,H9N2_Avian_KJ013300_A/bean_goose/Korea/220/2011|2011.775:0.001065599429):0.0001277530488,H2N1_Avian_LC371789_A/duck/Hokkaido/162/2013|2013.871:-0.0001287023149):6.43797213e-05,H9N2_Avian_KP336382_A/northern_pintail/Alaska/2011-0703/2011|2011.745:-6.43797213e-05):3.219920421e-05,H9N2_Avian_KP336390_A/emperor_goose/Alaska/2011-0713/2011|2011.726:-3.219920421e-05):1.610400933e-05,H9N2_Avian_KF971984_A/wild_waterfowl/Dongting/C2150/2011|2011.833:-1.610400933e-05):8.054209488e-06,H9N2_Avian_KF972024_A/wild_waterfowl/Dongting/C4317/2012|2012.162:-8.054209488e-06):6.652852022e-05,H9N2_Avian_JX437684_A/egret/Hunan/1/2012|2012.011:0.003008717714):0.001089521411,H1N2_Avian_KU881699_A/Anseriformes/Anhui/L6/2014|2014.986:0.001977147074):0.0005943994222,H4N8_Avian_KU161078_A/goose/Hunan/S2466/2011|2011.438:0.0004383392734):0.0006038863326,((H11N9_Avian_CY146687_A/duck/Hunan/S4137/2011|2011.860:5.551115123e-17,H11N9_Avian_CY146639_A/duck/Hunan/S4013/2011|2011.855:5.551115123e-17):0.002336972719,(H4N9_Avian_CY146591_A/duck/Hunan/S11643/2012|2012.227:-0.0001160376939,H4N9_Avian_CY146583_A/duck/Hunan/S11547/2012|2012.225:0.001139007738):0.002817096279):0.0004398223909):0.001705064769,(((((H4N2_Avian_CY146575_A/duck/Hunan/S11313/2012|2012.227:0.002529839511,H7N7_Avian_KF259226_A/goose/Guangdong/7472/2012|2012.500:0.006843605584):0.000971520636,H4N6_Avian_KU160926_A/duck/Guangxi/S4312/2011|2011.838:0.002104892734):8.049993383e-05,H4N6_Avian_JX454691_A/wild_duck/Korea/CSM4-28/2010|2010.704:0.0009359708816):0.0005986538302,(H10N8_Avian_KP287953_A/duck/Jiangxi/4759/2009|2009.200:0.0006963798508,H10N9_Avian_LC339702_A/duck/Hokkaido/WZ16/2008|2008.797:0.0003257377183):0.000428955229):0.0006966082082,H7N1_Avian_KU663408_A/common_pochard/XiangHai/420/2010|2010.742:0.003426383927):0.0003889586303):0.001438801603,H2N6_Avian_MG241344_A/wild_bird/Fujian/24/2017|2017.200:0.02448842742):0.00135071629,H10N9_Avian_KF259266_A/northern_shoveler/Hong_Kong/MPE2531/2008|2008.500:0.005444348441):0.001526540092,H10N8_Avian_KP287961_A/migratory_duck/Jiangxi/21248/2009|2009.822:0.008299474904):0.0006047932502,((H10N7_Avian_CY185690_A/mallard/Republic_of_Georgia/14/2011|2011.948:0.002332410886,H1N1_Avian_CY185594_A/mallard/Republic_of_Georgia/1/2012|2012.025:-0.0002805439261):0.001152823638,H1N1_Avian_MG722677_A/shelduck/Yasnopolyanske/4-08-02/2011|2011.104:0.0008942844827):0.007573019941):0.004738343217,(H10N9_Avian_CY183784_A/mallard/Sweden/52903/2006|2006.833:0.0008290920999,H9N2_Avian_CY184158_A/mallard/Portugal/83660/2009|2009.458:0.007455813255):0.007050286771):0.001374293193,(H6N8_Avian_HM144890_A/duck/Hunan/1469/2002|2002.500:0.008437329299,H6N8_Avian_CY109261_A/duck/Guangxi/2736/2006|2006.534:0.01402602387):0.001714979692):0.001698471697,((((((((H7N1_Avian_DQ991338_A/ostrich/Italy/984/00|2000.500:5.551115123e-17,H7N1_Avian_KF493363_A/ostrich/Italy/1086/2000|2000.093:5.551115123e-17):0.0009657711467,H7N1_Avian_CY024899_A/pekin_duck/Italy/1848/2000|2000.195:0.002109065858):0.0001497335248,H7N1_Avian_CY022662_A/guinea_fowl/Italy/155/2000|2000.027:-0.0001535494359):7.692967436e-05,H7N1_Avian_CY021558_A/duck/Italy/551/2000|2000.063:-7.692967436e-05):0.0001668138465,H7N1_Avian_CY025142_A/turkey/Italy/4617/1999|1999.951:0.0008572116781):0.00209430288,H7N1_Avian_CY025182_A/turkey/Italy/2732/1999|1999.592:0.002016249289):0.000595993961,((H7N1_Avian_CY021550_A/chicken/Italy/322/2001|2001.041:-0.000309487708,H7N1_Avian_KF493556_A/turkey/Italy/6960/2000|2000.973:0.003406622549):0.0006971045152,H7N1_Avian_CY021422_A/turkey/Italy/1351/2001|2001.123:0.0003250130538):0.00355487094):0.005345772933,((H6N8_Avian_GQ404698_A/ostrich/South_Africa/AI1447/2007|2007.671:0.004580319221,H3N8_Avian_AB569498_A/duck/Zambia/04/2008|2008.452:0.01011066309):0.0005571440144,H3N6_Avian_AB470299_A/pelican/Zambia/01/2006|2006.619:0.002518993915):0.004778551361):0.000819030756):0.0006491209227,(((((((H7N3_Avian_CY028661_A/turkey/Italy/9742/2002|2002.500:-0.0002442827784,H7N3_Avian_CY095523_A/chicken/Italy/4616/2003|2003.500:0.002289370392):0.001209977458,H7N3_Avian_CY024739_A/turkey/Italy/8000/2002|2002.500:0.0008398812177):0.0009703296454,(H7N3_Avian_CY021502_A/turkey/Italy/3337/2004|2004.500:5.551115123e-17,H7N3_Avian_CY020614_A/quail/Italy/3347/2004|2004.500:5.551115123e-17):0.004194432093):0.002866820778,H7N3_Avian_CY022614_A/turkey/Italy/2043/2003|2003.500:0.006022686881):0.003494768321,H7N7_Avian_CY184521_A/mallard/Sweden/1645/2002|2002.951:0.0017705391):0.002709965383,((H2N3_Avian_CY122213_A/mallard/Sweden/93/2005|2005.500:0.003193717063,H3N8_Avian_CY186260_A/mallard/Sweden/1636/2002|2002.948:-0.0001188800582):0.002731048632,H5N2_Avian_CY034759_A/mallard/Italy/4223-2/2006|2006.860:0.002447631797):0.0046254785):0.001109196424,(((((H2N2_Avian_CY121952_A/mallard/Sweden/68597/2007|2007.797:8.375532585e-17,H4N2_Avian_CY165155_A/mallard/Sweden/68551/2007|2007.795:2.726697661e-17):0,(H10N5_Avian_CY183824_A/mallard/Sweden/69792/2007|2007.863:5.551115123e-17,H10N6_Avian_CY183816_A/mallard/Sweden/69777/2007|2007.863:5.551115123e-17):0):0.005611544671,(H7N2_Avian_CY031029_A/duck/Italy/4609/2003|2003.500:-0.0001157170833,H7N2_Avian_CY021510_A/quail/Italy/4610/2003|2003.500:0.001137834652):0.00277645432):0.004103027325,H12N5_Avian_CY184032_A/mallard/Sweden/3328/2003|2003.710:0.003193414802):0.0006120678551,H2N2_Avian_CY121968_A/mallard/Netherlands/31/2006|2006.500:0.005667254349):0.001686998484):0.001952196967):0.000224249775,(((((H4N6_Avian_CY092162_A/duck/Western_Australia/8108/1984|1984.500:0.004584884491,H4N6_Avian_CY094896_A/duck/Western_Australia/8057/1984|1984.500:0.005834290861):0.001344108432,(H7N7_Avian_CY024779_A/starling/Victoria/1985|1985.500:5.551115123e-17,H7N7_Avian_CY025070_A/chicken/Victoria/1/1985|1985.411:5.551115123e-17):0.01138286263):0.003405341815,(H6N2_Avian_MF694019_A/domestic_duck/Georgia/1/2015|2015.773:0.01069348329,H3N8_Avian_CY005469_A/duck/Nanchang/1681/1992|1992.915:0.007198433837):0.001865145754):0.0009166252464,(H4N6_Avian_KU161086_A/goose/Jiangsu/S2433/2011|2011.438:5.551115123e-17,H4N6_Avian_KU161006_A/duck/Jiangsu/S2447/2011|2011.419:5.551115123e-17):0.01032450737):0.001509825395,(((H7N4_Avian_CY022702_A/chicken/New_South_Wales/327/1997|1997.904:-5.239125115e-05,H7N4_Avian_CY022694_A/chicken/New_South_Wales/2/1997|1997.923:0.00107450882):2.620273623e-05,H7N4_Avian_CY022710_A/emu/New_South_Wales/775/1997|1997.934:-2.620273623e-05):0.01521335643,H7N3_Avian_CY025078_A/chicken/Victoria/224/1992|1992.575:0.01257631474):0.001765035902):0.0008625518438):0.0001673625849,H5N2_Avian_KX978766_A/mallard_duck/Netherlands/5/2009|2009.088:0.009457090491):0.000196694329):0.0008747210987,((((((((H4N8_Avian_EF041496_A/duck/South_Africa/1233A/2004|2004.500:0.001873703668,H2N3_Avian_CY185682_A/mallard/Republic_of_Georgia/2/2012|2012.077:0.005359968246):0.0005750764929,H8N4_Avian_CY183466_A/mallard/Sweden/4486/2004|2004.556:0.004616477131):0.0003243802668,H10N7_Avian_CY185450_A/domestic_duck/Republic_of_Georgia/1/2010|2010.321:0.008083827927):0.0007499539636,((H4N6_Avian_MF147253_A/mallard_duck/Netherlands/3/2004|2004.956:0.001435920898,H6N2_Avian_CY041395_A/mallard/Netherlands/71/2006|2006.500:0.006863218958):0.0009070110161,H4N3_Avian_CY165921_A/mallard/Sweden/101900/2009|2009.868:0.006375401606):0.0007426387216):0.001069864618,((H6N5_Avian_CY149445_A/greylag_goose/Iceland/1459/2011|2011.833:0.001817853421,H6N5_Avian_CY149501_A/greylag_goose/Iceland/0948/2011|2011.833:0.002289318799):0.001573755584,H3N6_Avian_CY149333_A/mallard/Iceland/1007/2011|2011.784:0.001530234039):0.004844833626):0.001280276002,((H1N2_Avian_JX069108_A/ostrich/South_Africa/AI2887/2011|2011.707:0.01516312877,H12N8_Avian_KC876694_A/wild_goose/Dongting/C1037/2011|2011.858:0.006086874825):0.002219804373,H2N3_Avian_CY121984_A/northern_shoveler/Georgia/1/2010|2010.500:0.009035872657):0.001763234717):0.000410013507,((H9N2_Avian_CY093099_A/quail/Lebanon/273/2010|2010.619:0.001142481444,H9N2_Avian_CY093091_A/quail/Lebanon/272/2010|2010.619:-0.0001203638748):0.006713614667,H12N5_Avian_MF147995_A/Eurasian_wigeon/Netherlands/2/2009|2009.792:0.004749575196):0.002101420854):0.0006992220667,(((((H4N5_Avian_CY076993_A/black-headed_gull/Netherlands/1/2006|2006.500:0.0009102919928,H5N1_Avian_CY061888_A/teal/Germany/WV632/2005|2005.899:0.00215892304):0.001934762238,H5N1_Avian_AJ973609_A/duck/France/05066b/2005|2005.500:0.006371529668):0.002501252899,H4N6_Avian_CY164385_A/mallard/Sweden/3272/2003|2003.674:0.006952273143):0.001529942934,((H4N2_Avian_HQ285889_A/duck/Hunan/8-19/2009|2009.038:0.007510610813,H3N6_Avian_MF147499_A/Bewick_swan/Netherlands/5/2007|2007.929:0.003983416528):0.002899488134,H5N2_Avian_MF682870_A/mallard_duck/Netherlands/63/2006|2006.723:0.005541367977):0.001102986452):0.00190879901,(((H6N2_Avian_KX979302_A/greater_white-fronted_goose/Netherlands/8/2009|2009.995:0.00197076903,H4N6_Avian_CY166065_A/mallard/Sweden/105137/2009|2009.904:8.109793041e-05):0.000335475327,H10N4_Avian_CY183992_A/mallard/Sweden/133546/2011|2011.893:0.004891546368):0.002888101891,H11N1_Avian_CY055178_A/aquatic_bird/India/NIV-17095/2007|2007.975:0.004941901951):0.002985044645):0.0006202601525):0.0002104277517):0.0002367404892,(H10N7_Avian_KX977907_A/mallard_duck/Netherlands/16/2006|2006.036:0.0118794225,H6N1_Avian_KF695226_A/mallard/Sweden/54/2003|2003.912:0.004900569841):0.0008355530327):0.0008239634803,(((((((((H6N5_Avian_DQ376687_A/duck/Taiwan/WB459/04|2004.500:0.001289439006,H6N5_Avian_CY098535_A/aquatic_bird/Korea/W69/2005|2005.871:0.003855200224):0.000807039102,H4N2_Avian_CY076895_A/duck/Guangxi/912/2008|2008.200:0.003337594861):0.0007100362705,H6N2_Avian_CY109229_A/duck/Guangxi/1074/2006|2006.200:0.005562601522):0.0003571975255,(H4N6_Avian_JX454730_A/wild_bird/Korea/GS26/2006|2006.123:0.003798029527,H7N8_Avian_KF259290_A/wild_duck/Jiangxi/9157/2005|2005.500:0.001346609703):0.0001678260504):0.0004535335731,((H4N6_Avian_JX454762_A/wild_bird/Korea/YJ117/2007|2007.123:-0.0002051509491,H6N1_Avian_CY109341_A/wild_duck/Jiangxi/8462/2006|2006.871:0.00535415275):0.001558179283,(H7N1_Avian_KF259300_A/common_teal/Hong_Kong/MPM1645/2011|2011.500:1.033298731e-16,H7N7_Avian_KF259305_A/wild_waterfowl/Hong_Kong/MPM2121/2011|2011.500:7.692429339e-18):0.001555601159):0.002847314944):0.000538958085,((((((((H11N9_Avian_GQ219716_A/Baikal_teal/Hongze/14/2005|2005.123:3.517506835e-17,H11N2_Avian_GQ219713_A/spotbill_duck/Xuyi/6/2005|2005.038:7.584723411e-17):0.005390483241,H4N6_Avian_CY111609_A/duck/Shanghai/Y20/2006|2006.701:0.001871189604):9.73157171e-05,H4N6_Avian_JX454722_A/wild_bird/Korea/GD42/2005|2005.871:0.001956270392):0.0002129352094,H6N2_Avian_CY109317_A/duck/Hunan/2110/2006|2006.285:-0.0002286537799):0.0001204359914,H2N5_Avian_LC339662_A/duck/Hokkaido/W259/2005|2005.860:0.0009108266753):0.0005541196287,H3N8_Avian_CY100635_A/Mallard/SanJiang/90/2006|2006.500:0.0004735330008):0.0006450906938,H6N2_Avian_HM144855_A/mallard/Jiangxi/12147/2005|2005.500:0.001405633482):0.000491102637,H1N2_Avian_KJ764774_A/duck/Korea/U11-1/2007|2007.367:0.006714991072):0.00166864437):0.001291569243,((((((((H11N2_Avian_JX499146_A/chicken/Nanjing/908/2009|2009.162:0.05253282221,H5N1_Avian_EU430507_A/domestic_green-winged_teal/Hunan/79/2005|2005.500:0.002114183393):0.002615320961,H4N6_Avian_FJ349251_A/mallard/ZhaLong/88/2004|2004.600:-8.01946601e-05):0.0009304142572,H3N8_Avian_AB593434_A/duck/Vietnam/G119/2006|2006.871:0.003296858081):0.0007867133422,H8N4_Avian_EF061125_A/duck/Yangzhou/02/2005|2005.500:0.002299184596):0.0005225696612,H9N2_Avian_KC209494_A/wild_bird/Korea/8G39/2005|2005.844:0.004690129389):0.0004933476865,(H4N6_Avian_EU880343_A/mallard/Yan_chen/2005|2005.786:0.00125371039,H7N3_Avian_KX297756_A/aquatic_bird/Korea/w44/2005|2005.871:0.00389092884):0.001607544249):0.001176489366,(H6N2_Avian_CY109253_A/duck/Guangxi/2140/2006|2006.452:0.000900672026,H6N2_Avian_CY109621_A/duck/Guangxi/1533/2007|2007.285:0.003200212244):0.005624408954):0.000792747355,H7N3_Avian_KF259291_A/wild_duck/Jiangxi/10179/2005|2005.500:0.002577668198):0.0006605627549):0.000577189453,((H3N2_Avian_KU158900_A/duck/Hebei/B1647-1/2011|2011.500:0.00422245002,H6N2_Avian_KX518664_A/duck/Beijing/TZ/2014|2014.967:0.006225471129):0.005641448578,H3N2_Avian_KU158898_A/duck/Hebei/B1645-2/2011|2011.500:0.01768204262):0.01168000421):0.0009059874305,((H10N2_Avian_KP287809_A/migratory_duck/Jiangxi/10861/2005|2005.863:0.001089543916,H6N2_Avian_CY109309_A/duck/Guizhou/2773/2006|2006.367:-6.963932229e-05):0.002121632997,H5N2_Avian_AB490829_A/northern_pintail/Akita/714/2006|2006.953:0.004102199377):0.002394541767):0.00373532308):0.0009943606853,((((((((((((((((((H7N1_Avian_KX977865_A/bewicks_swan/Netherlands/7/2008|2008.978:2.602805016e-17,H7N1_Avian_KX979184_A/mallard_duck/Netherlands/60/2008|2008.786:8.49942523e-17):0.0005424314197,H11N2_Avian_CY138138_A/lesser_black-backed_gull/Iceland/145/2010|2010.389:0.006666090211):0.0003049289594,H7N1_Avian_KX979042_A/bean_goose/Netherlands/2/2009|2009.055:-0.0003117453393):0.0001560166971,H7N1_Avian_KX978555_A/bean_goose/Netherlands/1/2009|2009.055:-0.0001560166971):0.002048134117,H8N4_Avian_CY183524_A/mallard/Sweden/51156/2006|2006.778:0.002071764177):9.461018977e-05,H5N2_Avian_KX978402_A/greater_white-fronted_goose/Netherlands/6/2008|2008.995:0.0009275189654):0.0001624567696,H10N4_Avian_CY183800_A/mallard/Sweden/64476/2007|2007.430:-0.00016788619):0.0004719174099,H1N1_Avian_HQ259227_A/mallard/Bavaria/185-8/2008|2008.723:0.0005525350055):0.001237574237,H1N1_Avian_KX978493_A/Eurasian_wigeon/Netherlands/2/2007|2007.800:0.001848755398):0.0006778836346,H7N2_Avian_KP636489_A/Anas_platyrhynchos/Spain/1877/2009|2009.500:0.001377248181):0.0003376487789,H7N1_Avian_CY043841_A/mallard/Netherlands/22/2007|2007.500:0.00587524469):0.0004339801637,H1N1_Avian_KX977659_A/mallard_duck/Netherlands/23/2006|2006.647:0.004773658099):0.0002424427225,(((H3N8_Avian_HM570059_A/Anas_platyrhynchos/Belgium/12827/2007|2007.712:0.002289541187,H9N2_Avian_MF147200_A/mallard_duck/Netherlands/19/2005|2005.803:-0.0002342359278):0.0002897878429,H9N2_Avian_CY041267_A/pink-footed_goose/Netherlands/1/2006|2006.500:0.002788142387):0.000856142082,H9N2_Avian_MF575191_A/Eurasian_wigeon/Netherlands/4/2005|2005.822:0.001202297873):0.001524847528):0.0003648458118,((H10N6_Avian_MF146302_A/mallard_duck/Netherlands/8/2006|2006.441:-7.269508674e-05,H10N7_Avian_KX979058_A/mallard_duck/Netherlands/2/2007|2007.222:0.00109259968):0.003704778758,H4N2_Avian_CY164441_A/mallard/Sweden/5709/2005|2005.836:0.001441148191):0.001468796217):0.001308264919,(((H5N9_Avian_KX014897_A/duck/France/150289/2015|2015.937:0.002656110442,H5N2_Avian_KX014881_A/duck/France/150233/2015|2015.926:0.002492014595):0.001147829119,H5N9_Avian_KU320890_A/guinea_fowl/France/150207n/2015|2015.921:-0.0001211257558):0.001027526428,H5N9_Avian_KX014889_A/duck/France/150236/2015|2015.932:0.001032385558):0.01198795804):0.001093487964,(H6N8_Avian_KX977804_A/greater_white-fronted_goose/Netherlands/4/2008|2008.058:5.551115123e-17,H6N8_Avian_KX978771_A/bean_goose/Netherlands/1/2008|2008.058:5.551115123e-17):0.003931278073):0.003828070602,H11N9_Avian_KF259280_A/duck/Yunnan/1282/2007|2007.500:0.01759154709):0.0002592720605,(((((((H4N6_Avian_KU160910_A/duck/Guangxi/S1211/2010|2010.175:0.001035170817,H4N6_Avian_KU160902_A/duck/Guangxi/S1107/2010|2010.175:-1.220077227e-05):0.0009695636311,H4N6_Avian_KU160934_A/duck/Guizhou/S1167/2010|2010.167:0.001080206567):0.001840898576,H7N6_Avian_KF259307_A/wild_waterfowl/Hong_Kong/MPM3375/2011|2011.500:0.002309230741):0.0003344937039,((H7N7_Avian_KF259244_A/duck/Jiangxi/23008/2009|2009.500:0.0006054276236,H7N7_Avian_KF259241_A/wild_duck/Jiangxi/19831/2009|2009.500:0.001439771309):0.001206661299,H7N7_Avian_KX061793_A/duck/Hunan/S1161/2010|2010.296:0.003960636817):0.0001941363263):0.002307186979,H6N2_Avian_AB593442_A/Muscovy_duck/Vietnam/G33/2007|2007.704:0.006338292161):0.0016772398,((((H11N9_Avian_CY184134_A/mallard/Sweden/50980/2006|2006.770:1.418618309e-16,H4N9_Avian_CY165751_A/mallard/Sweden/101294/2009|2009.849:-3.083952846e-17):0.00118310214,H4N6_Avian_CY166081_A/mallard/Sweden/124228/2010|2010.833:0.003952473648):0.00376844835,(H10N4_Avian_CY185506_A/mallard/Republic_of_Georgia/12/2011|2011.112:0.002432542631,H1N1_Avian_CY185442_A/mallard/Republic_of_Georgia/4/2010|2010.129:0.002703033157):0.002547127494):0.004677007287,((H5N1_Avian_KC690159_A/domestic_green-winged_teal/Hunan/3450/2006|2006.203:0.003281958193,H3N6_Avian_GQ907327_A/red_crested_pochard/Mongolia/1915/2006|2006.715:-0.0002045353651):0.003120526658,H5N8_Avian_LC053463_A/duck/Quang_Ninh/19c511/2013|2013.271:0.01158505559):0.004832054572):0.002404422924):0.002573874776,((((H7N1_Avian_KT777910_A/ostrich/South_Africa/OUD/2012|2012.162:0.001102123333,H7N1_Avian_KT777803_A/sacred_ibis/South_Africa/120701/2012|2012.496:-7.915328895e-05):0.007475362901,H3N8_Avian_AB569506_A/goose/Zambia/05/2008|2008.534:0.0008180682008):0.0008129993691,((H6N2_Avian_AB569482_A/duck/Zambia/02/2008|2008.452:5.551115123e-17,H6N2_Avian_AB569490_A/duck_/Zambia/03/2008|2008.452:5.551115123e-17):0.003161888033,H6N1_Avian_KT777811_A/ostrich/South_Africa/AI1713/2009|2009.496:0.004076036312):0.00106472022):0.00118659804,H5N2_Avian_EF591760_A/ostrich/South_Africa/AI1160/2006|2006.500:0.003085149116):0.006188616004):0.0005943820963):0.000386099058):0.0009192586383,((((((((((((((((((((((((H5N3_Avian_CY047049_A/breeder_duck/France/090045b/2009|2009.500:0.002219408722,H11N2_Avian_CY041419_A/mallard/Netherlands/26/2005|2005.500:-0.0001754880278):0.00105641931,H10N7_Avian_CY183402_A/mallard/Sweden/5932/2005|2005.893:0.0009946062841):0.000124490322,H8N4_Avian_MF146848_A/mallard_duck/Netherlands/11/2006|2006.559:-0.0001250713956):0.0001225579479,(H6N8_Avian_KX978131_A/mallard_duck/Netherlands/16/2007|2007.871:0.0006244515373,H9N2_Avian_CY184150_A/mallard/Sweden/67860/2007|2007.833:0.001427415423):0.000909641298):0.0003442304005,((((H4N1_Avian_CY164932_A/mallard/Sweden/52371/2006|2006.822:5.551115123e-17,H4N6_Avian_CY164585_A/mallard/Sweden/51284/2006|2006.784:5.551115123e-17):0.0001035498778,H1N3_Avian_MF575158_A/black-headed_gull/Netherlands/1/2008|2008.222:0.002972040053):0.0004063650786,(H3N6_Avian_MF682657_A/mallard_duck/Netherlands/6/2008|2008.638:5.072796217e-17,H3N8_Avian_KX978064_A/mallard_duck/Netherlands/7/2008|2008.638:6.02943403e-17):0.000617767113):0.0002210049364,H5N2_Avian_KX979407_A/Eurasian_wigeon/Netherlands/1/2010|2010.737:0.001833087992):0.0006935274044):0.0008642365153,(H1N1_Avian_MF959950_A/mallard_duck/Netherlands/26/2009|2009.970:0.003149397657,H3N2_Avian_MF145962_A/mallard_duck/Netherlands/51/2008|2008.767:-7.197482883e-05):0.001220147381):0.0001781263671,H1N1_Avian_MF147292_A/mallard_duck/Netherlands/12/2005|2005.795:0.003829716181):0.0002349182839,(H10N9_Avian_CY183678_A/mallard/Sweden/5812/2005|2005.849:0.002070660148,H4N3_Avian_CY041355_A/mallard/Sweden/65/2005|2005.500:-1.535488872e-05):0.001903071172):0.0001333385288,H9N2_Avian_CY184118_A/mallard/Sweden/4932/2004|2004.827:0.002966849004):0.0001075004288,((H4N6_Avian_KX977777_A/bewicks_swan/Netherlands/3/2007|2007.929:0.0002578522587,H11N9_Avian_CY184342_A/mallard/Sweden/80011/2008|2008.877:0.00384931996):0.0005542304249,H4N6_Avian_CY165187_A/mallard/Sweden/68583/2007|2007.795:0.001513072419):0.0003973302531):0.0001140826959,(((((((H5N2_Avian_CY149349_A/great_black-backed_gull/Iceland/1110/2011|2011.789:0.00426651338,H1N1_Avian_KX977956_A/mallard_duck/Netherlands/51/2010|2010.921:0.0008690624084):0.001097199598,H3N6_Avian_MF147848_A/mallard_duck/Netherlands/2/2013|2013.690:0.004100230997):4.754982815e-05,H4N6_Avian_KX979018_A/mallard_duck/Netherlands/27/2009|2009.970:0.001985440111):0.0001445576758,((H10N7_Avian_KX979572_A/mallard_duck/Netherlands/5/2012|2012.359:0.002215005485,H2N3_Avian_MF146954_A/mallard_duck/Netherlands/25/2011|2011.759:0.004986954495):0.0004356117581,H6N2_Avian_KX978940_A/greater_white-fronted_goose/Netherlands/6/2010|2010.893:0.0005824380186):0.000385889616):0.0005359787794,H2N9_Avian_CY122221_A/mallard/Sweden/103/2005|2005.500:0.002558002112):0.0002930570263,H3N8_Avian_KX978206_A/turnstone/Netherlands/1/2010|2010.770:0.0007263906786):0.0004495674935,(((H6N8_Avian_KX978981_A/barnacle_goose/Netherlands/1/2014|2014.953:0.00438962698,H8N4_Avian_MF682761_A/mallard_duck/Netherlands/7/2015|2015.005:0.0007550122494):0.005567709854,H15N5_Avian_MF147505_A/mallard_duck/Sweden/139899/2012|2012.926:0.002779962779):0.0002066787981,H11N1_Avian_MF694097_A/common_teal/Netherlands/1/2015|2015.742:0.005014139073):0.0005448029629):0.0008656352833):8.904808268e-05,(H11N9_Avian_CY184206_A/mallard/Sweden/101574/2009|2009.860:0.002981337865,H5N3_Avian_CY046145_A/mallard/France/061054/2006|2006.849:0.002152233886):0.0009929223614):0.0001963894801,(((H10N4_Avian_CY077033_A/herring_gull/Netherlands/4/2006|2006.500:0.00446217185,H1N4_Avian_CY076898_A/mallard/Netherlands/30/2006|2006.500:0.01465335367):0.003271738006,H6N2_Avian_CY041387_A/barnacle_goose/Netherlands/1/2005|2005.500:0.001869997164):0.001007964491,H3N8_Avian_CY041243_A/mallard/Netherlands/3/2005|2005.500:0.001858412031):0.0005231645394):0.0004671540856,H11N3_Avian_MF146121_A/mallard_duck/Netherlands/24/2005|2005.825:0.001687867715):0.000523701924,(H7N1_Avian_GQ401160_A/duck/Denmark/53-147-8/2008|2008.312:0.006566727053,H4N2_Avian_MF147055_A/mallard_duck/Netherlands/53/2006|2006.712:0.001786085901):0.0003246393675):0.0003271811497,H9N2_Avian_JF745933_A/mallard/PT/27972-B139/2007|2007.679:0.002437347379):0.0006227055483,H7N7_Avian_KX978096_A/mallard_duck/Netherlands/1/2011|2011.145:0.003186014399):0.000470112032,H10N7_Avian_MF147071_A/mallard_duck/Netherlands/21/2010|2010.682:0.008966434013):0.0001848032329,(((((((H3N8_Avian_KX978194_A/mallard_duck/Netherlands/6/2013|2013.748:5.252914405e-05,H7N7_Avian_KX978745_A/mallard_duck/Netherlands/13/2013|2013.940:0.003022307861):0.000137727201,H4N6_Avian_KX979385_A/mallard_duck/Netherlands/19/2012|2012.682:0.002956800116):0.0007400523603,((H1N1_Avian_MF145966_A/mallard_duck/Netherlands/20/2012|2012.896:0.001731437837,H5N2_Avian_KU646955_A/Anas_platyrhynchos/Belgium/17330cls42/2013|2013.734:0.003413201392):0.0009844227796,H1N1_Avian_KX978706_A/mallard_duck/Netherlands/5/2013|2013.707:0.005271578184):0.001367960291):0.0007672469731,(H11N9_Avian_MF147382_A/European_herring_gull/Netherlands/1/2015|2015.041:0.004355209622,H7N7_Avian_MG721553_A/mallard/Novomyhalivka/10-23-12/2010|2010.975:0.002960050797):0.001036852422):0.0007533399283,(((H11N9_Avian_KF259263_A/common_teal/Hong_Kong/MPL1075/2011|2011.500:1.685109502e-16,H11N9_Avian_KF259297_A/wild_waterfowl/Hong_Kong/MPL1060/2011|2011.500:-5.748864771e-17):0.0009709762851,H5N2_Avian_JX570844_A/spot-billed_duck/Xianghai/427/2011|2011.786:0.004169316474):0.000499699494,(H7N7_Avian_KF259247_A/chicken/Jiangxi/2369/2010|2010.500:0.002178536912,H7N7_Avian_MF575020_A/mallard_duck/Netherlands/3/2009|2009.038:0.001917978941):0.001067074667):0.0007052488254):0.002455275572,(((H11N9_Avian_MF147116_A/common_teal/Netherlands/7/2005|2005.953:9.896756793e-05,H11N9_Avian_CY077057_A/mallard/Netherlands/42/2006|2006.500:0.002975869437):0.0009220126114,H8N4_Avian_CY183484_A/mallard/Sweden/5389/2005|2005.718:0.002189364974):0.001096954599,H4N2_Avian_MF146548_A/mallard_duck/Netherlands/18/2012|2012.636:0.008291474041):0.001405049309):0.003158710117,H11N1_Avian_MF682878_A/lesser_black-backed_gull/Netherlands/1/2007|2007.877:0.01073475386):0.0002307519064):0.0001864353194,(((H7N1_Avian_MF146984_A/mallard_duck/Netherlands/48/2011|2011.986:0.0007848219751,H7N1_Avian_KX978487_A/mallard_duck/Netherlands/31/2012|2012.025:0.0002372955939):0.003463818486,H5N3_Avian_KX978221_A/greater_white-fronted_goose/Netherlands/5/2010|2010.866:0.001692397817):0.001751182184,H6N2_Avian_KX977733_A/greater_white-fronted_goose/Netherlands/2/2011|2011.033:0.006605033212):0.0004528308204):0.0004200848695,(((((H11N9_Avian_KX977846_A/mallard_duck/Netherlands/12/2009|2009.668:0.0002421230288,H3N3_Avian_MF147702_A/mallard_duck/Netherlands/13/2009|2009.688:0.001809743931):0.0009384567796,H4N6_Avian_KX979236_A/mallard_duck/Netherlands/7/2011|2011.619:0.004225520687):0.0009692686709,H2N3_Avian_MF148058_A/mallard_duck/Netherlands/22/2013|2013.016:0.005277493181):0.001893593488,H4N6_Avian_MF682654_A/mallard_duck/Netherlands/49/2010|2010.910:0.004900947346):0.001444450149,(H12N5_Avian_MF575030_A/mallard_duck/Netherlands/83/2008|2008.973:0.001170032611,H7N3_Avian_MF682867_A/mallard_duck/Netherlands/5/2010|2010.548:0.002933873941):0.001696310136):0.001388906435):0.0004357152289,(((((((((((H2N2_Avian_CY121976_A/mallard/Netherlands/14/2007|2007.500:0.002104615913,H8N4_Avian_CY183548_A/mallard/Sweden/59517/2007|2007.666:0.0009645991203):4.565440438e-05,(H10N7_Avian_KX979353_A/mallard_duck/Netherlands/67/2008|2008.948:5.551115123e-17,H10N7_Avian_KX979017_A/mallard_duck/Netherlands/1/2009|2009.093:5.551115123e-17):0.002020258775):0.0009785175748,H1N5_Avian_CY076977_A/Bewicks_swan/Netherlands/1/2007|2007.500:0.00211217609):0.0001823086902,H7N2_Avian_CY043833_A/mallard/Netherlands/29/2006|2006.500:-0.0001924118163):0.000987261249,H12N5_Avian_MF147588_A/mallard_duck/Netherlands/4/2011|2011.581:0.001065503952):0.0005183047792,H6N8_Avian_KX977789_A/greater_white-fronted_goose/Netherlands/1/2011|2011.008:0.001533017084):0.0002662592715,H2N2_Avian_CY121928_A/mallard/Sweden/58112/2006|2006.836:0.001783664555):0.0004267227231,H6N2_Avian_EU152240_A/gull/Moscow/3100/2006|2006.786:0.002672283324):0.001144491627,H6N8_Avian_KX978471_A/barnacle_goose/Netherlands/1/2010|2010.019:0.001806380034):0.0006110566345,((H2N7_Avian_KM213383_A/ruddy_turnstone/Iceland/1946/2012|2012.381:0.002198102213,H1N1_Avian_KX978575_A/greater_white-fronted_goose/Netherlands/4/2011|2011.044:0.0008793206149):0.002527016162,H1N1_Avian_KX979290_A/greater_white-fronted_goose/Netherlands/1/2012|2012.885:0.004744050899):0.003059728622):0.002010841818,((H10N1_Avian_MF575216_A/Eurasian_wigeon/Netherlands/3/2007|2007.800:5.551115123e-17,H10N1_Avian_CY077049_A/Eurasian_wigeon/Netherlands/4/2007|2007.500:5.551115123e-17):0.001839906113,H6N1_Avian_KX978548_A/Eurasian_teal/Netherlands/1/2008|2008.723:0.003322327463):0.0007747707656):0.0009760207808):0.0003804841754,(((H7N7_Avian_KT777871_A/ostrich/South_Africa/KRB/2013|2013.247:0.007084324429,H7N1_Avian_KT777902_A/ostrich/South_Africa/ORD/2012|2012.162:0.005398637094):0.003586979608,H4N8_Avian_KT777926_A/cape_shoveler/South_Africa/STR0982/2013|2013.085:0.0005556374124):0.005133211247,H4N5_Avian_CY164569_A/mallard/Sweden/50709/2006|2006.759:0.006533976323):0.00168155622):0.0001323239563,(((((H6N1_Avian_JN860175_A/Muscovy_duck/France/09010/2009|2009.200:5.551115123e-17,H6N1_Avian_JN860183_A/turkey/France/09010-1/2009|2009.200:5.551115123e-17):-6.263821065e-17,H6N1_Avian_JN860191_A/turkey/France/09010-2/2009|2009.200:1.181493619e-16):0.00106075105,H6N1_Avian_JQ990782_A/turkey/France/10-040/2010|2010.285:0.0009844478824):0.00500043463,H10N7_Avian_KX977614_A/mallard_duck/Netherlands/6/2015|2015.170:0.009691621452):0.0009171803484,H5N3_Avian_KX978016_A/mallard_duck/Netherlands/36/2006|2006.693:0.007469908232):0.0003493166288):0.001411248248):0.0003707528249,((((((((((((((((((((H6N2_Avian_KX978066_A/greater_white-fronted_goose/Netherlands/9/2009|2009.995:-0.0001232692698,H6N8_Avian_KX978021_A/greater_white-fronted_goose/Netherlands/4/2010|2010.093:0.001145386839):0.002550716974,H6N5_Avian_CY041403_A/mallard/Netherlands/11/2007|2007.500:0.002602183897):0.0004797633687,H4N6_Avian_CY076985_A/dunlin/Sweden/1/2005|2005.500:0.00313823473):0.0001982860524,H6N1_Avian_KX979209_A/greater_white-fronted_goose/Netherlands/1/2010|2010.052:0.0008210995843):0.0001192008193,H7N4_Avian_KX979454_A/Eurasian_wigeon/Netherlands/2/2008|2008.992:0.0009084518102):0.000204334828,H9N2_Avian_CY041275_A/Bewicks_swan/Netherlands/5/2007|2007.500:0.00287974989):0.0004551790322,((H4N6_Avian_KX228213_A/chicken/England/474-016250/2014|2014.392:0.003359937723,H4N6_Avian_KX228221_A/chicken/Wales/600-020823/2014|2014.477:-0.000282514895):0.001395879289,(H4N2_Avian_CY041251_A/mallard/Netherlands/2/2005|2005.500:0.0002850081962,H5N2_Avian_CY184142_A/mallard/Sweden/58705/2006|2006.852:0.0007379618481):0.003791104264):0.0005911811839):0.0002440650761,H6N8_Avian_CY109653_A/duck/Guizhou/1560/2007|2007.200:0.002855542812):0.0003301117019,H6N8_Avian_KX979171_A/mallard_duck/Netherlands/17/2009|2009.762:0.002501546956):0.0002446534585,((((H11N9_Avian_KX978051_A/mallard_duck/Netherlands/36/2008|2008.726:0.001922207815,H7N1_Avian_KU646963_A/Tadorna_tadorna/Belgium/3441-P3/2009|2009.227:0.004240323772):0.0001611072647,H8N2_Avian_CY183426_A/mallard/Sweden/60041/2007|2007.781:-0.0001685317197):0.001479055907,H3N2_Avian_MF147506_A/mallard_duck/Netherlands/14/2011|2011.701:0.004233715992):0.001746120767,(H6N8_Avian_CY149533_A/greylag_goose/Iceland/0980/2011|2011.833:0.000982959304,H6N8_Avian_CY149461_A/greylag_goose/Iceland/1482/2011|2011.833:3.915826503e-05):0.003723893381):0.0003339492226):0.000115571981,((H6N2_Avian_MF146735_A/mallard_duck/Netherlands/12/2011|2011.666:0.002501111403,H9N2_Avian_KU646987_A/Anas_platyrhynchos/Belgium/24311pcs5/2012|2012.688:0.003670354328):0.001933910422,H6N4_Avian_KX978399_A/mallard_duck/Netherlands/30/2011|2011.797:0.001161612808):0.001528890244):0.0003235032839,(H2N3_Avian_CY122285_A/common_teal/Netherlands/2/2008|2008.500:-7.522488395e-05,H2N3_Avian_CY122301_A/mallard/Netherlands/12/2008|2008.500:0.001097342453):0.00211057892):8.418586229e-05,(((((H5N2_Avian_JX069084_A/ostrich/South_Africa/AI2114/2011|2011.167:-0.0006859852424,H5N2_Avian_JX069100_A/ostrich/South_Africa/AI2512/2011|2011.548:0.007884149935):0.008845347491,H4N6_Avian_AB569522_A/goose/Zambia/07/2008|2008.704:0.0005591468015):0.001807948788,(H6N2_Avian_AB569530_A/duck/Zambia/08/2009|2009.619:5.551115123e-17,H6N2_Avian_AB569546_A/duck/Zambia/10/2009|2009.704:5.551115123e-17):0.004496253151):0.002594869926,H9N1_Avian_AB569570_A/pelican/Zambia/13/2009|2009.871:0.002610735667):0.002338681395,(H3N8_Avian_KX979285_A/dunlin/Netherlands/3/2007|2007.578:0.0004175815558,H3N8_Avian_CY041347_A/turnstone/Netherlands/1/2007|2007.500:0.0006045360132):0.003431009935):0.001097143359):0.0007495977214,(H11N9_Avian_AB569562_A/duck/Zambia/12/2009|2009.704:0.007444743443,H11N9_Avian_AB569538_A/goose/Zambia/09/2009|2009.704:-0.0002110715289):0.004398811536):0.001326344341,((((((H4N6_Avian_KX979595_A/mallard_duck/Netherlands/30/2014|2014.551:0.005958164761,H4N6_Avian_MF694049_A/mallard_duck/Netherlands/35/2015|2015.638:0.005499424641):0.001327055847,H7N3_Avian_MF147959_A/mallard_duck/Netherlands/24/2014|2014.745:0.003916089218):0.0002361011507,H10N7_Avian_MF147421_A/mallard_duck/Netherlands/2/2014|2014.129:0.002355902587):3.261435505e-05,H7N7_Avian_MF694253_A/mallard_duck/Netherlands/18/2015|2015.485:0.004904525847):0.0003965905059,H2N9_Avian_MF145743_A/mallard_duck/Netherlands/14/2014|2014.652:0.008067602395):0.0002101060277,H4N6_Avian_KX979534_A/mallard_duck/Netherlands/24/2013|2013.707:0.005040746788):0.0001690642501):0.0002386135805,((H10N6_Avian_CY183832_A/mallard/Sweden/93475/2009|2009.641:0.002960717734,H7N7_Avian_KX978436_A/mallard_duck/Netherlands/82/2008|2008.959:0.001143188817):0.003393892877,H7N7_Human_KF918340_A/Italy/3/2013|2013.682:0.00494164537):0.0007660261229):0.0008841257169,(H15N4_Avian_CY098543_A/teal/Chany/7119/2008|2008.660:0.00353132524,H4N6_Avian_KX978148_A/mallard_duck/Netherlands/18/2007|2007.890:0.003700415289):0.001829553184):0.0001739466245,((H6N1_Avian_KX979261_A/mallard_duck/Netherlands/24/2009|2009.915:0.004115498246,H6N1_Avian_KX978683_A/mallard_duck/Netherlands/12/2012|2012.795:0.003127577527):0.001972127074,(H10N7_Avian_KX978154_A/mallard_duck/Netherlands/32/2013|2013.592:0.005831416479,H12N1_Avian_MF147280_A/Bewick_swan/Netherlands/1/2014|2014.915:0.003542028615):0.002234669121):0.001055510818):0.0005077548542,H7N8_Avian_KT777835_A/shelduck/South_Africa/DLH/2012|2012.496:0.01286016039):0.00182147252,H9N2_Avian_KU143329_A/duck/Wuhan/WHYF05/2014|2014.953:0.00326126223):0.001657637604):0.0003157829786,((((((((H7N3_Avian_HM346502_A/chicken/Chakwal/NARC-46/2003|2003.989:5.551115123e-17,H7N3_Avian_CY035826_A/chicken/Rawalpindi/NARC68/2002|2002.500:5.551115123e-17):0,(H7N3_Avian_HM346494_A/chicken/Karachi/NARC-23/2003|2003.871:5.551115123e-17,H7N3_Avian_HM346518_A/chicken/Chakwal/NARC-148/2004|2004.359:5.551115123e-17):0):0.001179337892,H7N3_Avian_HM346486_A/chicken/Chakwal/NARC-35/2001|2001.367:-0.000157220323):7.861585133e-05,H7N3_Avian_HM346478_A/chicken/Murree/NARC-01/1995|1995.038:-7.861585133e-05):3.931923871e-05,H7N3_Avian_CY035834_A/chicken/Pakistan/34668/1995|1995.500:-3.931923871e-05):0.004036139204,H7N3_Avian_CY037757_A/chicken/Pakistan/c1998/1998|1998.500:0.00324245346):0.02385977127,((H2N3_Avian_CY077530_A/mallard/New_Zealand/449-81/2004|2004.500:0.002200889759,H4N6_Avian_CY045360_A/mallard/New_Zealand/1615-17/2004|2004.500:0.0008683252739):0.009171994025,H6N9_Avian_CY077585_A/mallard/New_Zealand/1365-350/2005|2005.500:0.008858048993):0.007831823169):0.002840884419,(H3N6_Avian_CY101620_A/herring_gull/New_Jersey/159/1990|1990.397:0.01287510717,H8N4_Avian_CY184593_A/mallard/Sweden/541/2002|2002.849:0.01618926033):0.002938215714):0.001736398971):0.001561753363,((((((((((H4N6_Avian_JX454738_A/wild_duck/Korea/PSC6-1/2009|2009.786:0.001700402616,H5N1_Avian_JX497771_A/wild_duck/Korea/SNU50-5/2009|2009.737:0.006582793446):0.0001990646565,H10N8_Avian_KU921409_A/duck/Shanghai/602/2009|2009.953:-0.0002145005401):0.0003983923855,H9N2_Avian_KU366363_A/duck/Jiangxi/7554/2007|2007.989:0.0006313999042):0.0008652191646,H6N1_Avian_JF965224_A/duck/Eastern_China/1/2008|2008.871:0.0001586942029):0.0007587807489,((H9N2_Avian_KC162239_A/baikal_teal/Xianghai/421/2011|2011.786:0.003079882421,H6N2_Avian_CY098225_A/aquatic_bird/Korea/CN17/2009|2009.871:0.002064756808):0.0004769891672,H4N8_Avian_KC683706_A/duck/Nanjing/1102/2010|2010.871:0.001581344126):0.002372799982):0.0004070053694,H2N9_Avian_KF259295_A/wild_waterfowl/Hong_Kong/MPL696/2011|2011.500:0.002682849773):0.0004366785714,((H11N1_Avian_CY185410_A/black-headed_gull/Republic_of_Georgia/1/2010|2010.052:0.008053903,H5N2_Avian_KY584078_A/aquatic_bird/Korea/CN2/2009|2009.882:0.005551430824):0.001314769668,(H10N7_Avian_KP287977_A/duck/Jiangxi/26182/2009|2009.986:5.551115123e-17,H10N7_Avian_KP287985_A/duck/Jiangxi/26281/2009|2009.986:5.551115123e-17):0.004956031198):0.001024990776):0.0008598712734,(H7N7_Avian_KF259227_A/duck/Fujian/5408/2008|2008.500:5.551115123e-17,H7N7_Avian_KF259284_A/duck/Fujian/5448/2008|2008.500:5.551115123e-17):0.003743386647):0.003331600855,((((((H8N4_Avian_LC349338_A/duck/Mongolia/258/2011|2011.671:-7.321626876e-05,H4N2_Avian_KU160829_A/chicken/Shandong/S2510/2012|2012.340:0.003162550239):3.661924122e-05,H8N4_Avian_LC367421_A/duck/Mongolia/565/2011|2011.671:-3.661924122e-05):0.0004186328744,H1N2_Avian_KF874484_A/wild_waterfowl/Dongting/C2383/2012|2012.025:0.005794828117):0.00119633952,H10N7_Avian_KU921411_A/duck/Shanxi/3180/2010|2010.953:0.004033824262):0.0006361727263,(H6N5_Avian_JX465643_A/aquatic_bird/Korea/CN5/2009|2009.871:0.0009451124978,H6N8_Avian_CY098241_A/aquatic_bird/Korea/CN9/2009|2009.871:7.785754653e-05):0.0003779421006):0.003644927308,H6N8_Avian_KT266945_A/duck/Guangxi/113/2012|2012.203:0.01214157421):0.006376056973):0.00250116891,(H6N1_Avian_KX978115_A/greater_white-fronted_goose/Netherlands/11/2009|2009.937:0.001181251182,H9N2_Avian_CY184182_A/mallard/Sweden/99785/2009|2009.734:0.001896171646):0.006633656843):0.0008963220097):0.0005241047627,(((((((H10N7_Avian_KP287897_A/duck/Jiangxi/1410/2008|2008.074:-9.948855851e-05,H10N7_Avian_KP287913_A/duck/Jiangxi/1591/2008|2008.074:0.001122458603):0.000904914137,H10N3_Avian_KU921410_A/duck/Fujian/1761/2010|2010.953:0.004249154861):0.005469849201,H10N3_Avian_KP287921_A/migratory_duck/Jiangxi/20960/2008|2008.893:0.01147916864):0.003147058615,((H4N6_Avian_KX162611_A/duck/Shanghai/67-2/2009|2009.500:5.551115123e-17,H3N2_Avian_KU158901_A/duck/Shanghai/74-1/2009|2009.500:5.551115123e-17):6.945278067e-05,H4N6_Avian_KX162609_A/duck/Shanghai/44-2/2009|2009.500:0.0009535172637):0.01248092611):0.005433931364,(H2N9_Avian_CY117196_A/Duck/Nanchang/2-0485/2000|2000.129:5.551115123e-17,H2N9_Avian_CY005431_A/duck/Nanchang/2-0486/2000|2000.129:5.551115123e-17):0.01311160561):0.002007605945,((H6N2_Avian_JF965239_A/duck/Eastern_China/31/2004|2004.871:0.001963289342,H6N2_Avian_JF965238_A/duck/Eastern_China/29/2004|2004.871:8.857761802e-05):0.00365995445,H2N2_Avian_KM100133_A/duck/Wuxi/2/2013|2013.521:0.007849552335):0.004916040785):0.0008898202966,H1N8_Avian_GQ404706_A/Egyptian_goose/South_Africa/AI1448/2007|2007.425:0.008312463592):0.001386567413):0.0002361562617,((((H4N8_Swine_JX151008_A/swine/Guangdong/K4/2011|2011.803:0.01080125832,H4N2_Avian_KU161038_A/duck/Jiangxi/S3261/2009|2009.704:0.001708616814):0.0009273886091,H4N3_Avian_KU160862_A/duck/Fujian/S1487/2009|2009.258:0.007506251537):0.002113523121,(H6N8_Avian_CY109613_A/duck/Guangxi/1330/2007|2007.285:-0.000135546598,H6N8_Avian_CY109605_A/duck/Guangxi/890/2007|2007.200:0.001157664167):0.00203234685):0.007550352583,((H3N2_Avian_KT022252_A/duck/Guangxi/015D2/2009|2009.285:0.01472881646,H6N8_Avian_CY109725_A/duck/Shantou/168/2007|2007.367:0.01199623457):0.006256369209,(H11N9_Avian_AB593474_A/duck/Vietnam/G32/2008|2008.038:-0.0001074928909,H11N9_Avian_AB593466_A/duck/Vietnam/G30/2008|2008.038:0.001130462935):0.01531073062):0.003787589657):0.007995564143):0.0005350404165,(H10N8_Avian_KP862028_A/duck/Hunan/S3137/2009|2009.729:0.003764105193,H7N7_Avian_KM922680_A/lesser_white-fronted_goose/HuNan/412-3Y/2010|2010.786:0.006597378093):0.01199093121):0.001719388106,(((((((((((((((H15N9_Avian_KY635683_A/duck/Bangladesh/24704/2015|2015.142:5.551115123e-17,H15N9_Avian_KY635819_A/duck/Bangladesh/24697/2015|2015.142:5.551115123e-17):0.003718105739,H7N1_Avian_MF987894_A/aquatic_bird/South_Korea/sw001/2015|2015.904:0.001469664776):0.001195653691,(H4N6_Avian_MF694153_A/domestic_duck/Georgia/5/2016|2016.671:5.551115123e-17,H4N6_Avian_MF694215_A/domestic_duck/Georgia/6/2016|2016.690:5.551115123e-17):0.004016960111):0.0004242920707,((H10N7_Avian_LC121383_A/duck/Mongolia/499/2015|2015.663:5.551115123e-17,H10N7_Avian_LC121423_A/duck/Mongolia/626/2015|2015.663:5.551115123e-17):0.003582957338,H3N8_Avian_LC121303_A/duck/Mongolia/173/2015|2015.660:0.002606953608):0.0006107832256):0.0002369048489,((((((H8N4_Avian_MG976695_A/northern_pintail/Alaska/UGAI16-3997/2016|2016.679:0.002177057402,H1N1_Avian_KX066874_A/wild_bird/Korea/SK14/2014|2014.918:-0.000127778834):6.396865608e-05,H1N1_Avian_KU881707_A/Anseriformes/Anhui/L25/2014|2014.973:-6.396865608e-05):0.001119680063,H6N2_Avian_KU143301_A/wild_bird/Wuhan/CDHN09/2015|2015.038:-9.383478757e-05):4.694867618e-05,H6N2_Avian_KU143302_A/wild_bird/Wuhan/CDHN15/2015|2015.038:-4.694867618e-05):2.348184267e-05,H6N1_Avian_KT717301_A/Anser_fabalis/China/Anhui/L221/2014|2014.973:-2.348184267e-05):0.002110095133,H3N6_Avian_LC053487_A/duck/Vietnam/LBM798/2014|2014.923:0.002000782719):0.001609902988):0.0007423023543,H11N9_Avian_KX121191_A/bean_goose/Hubei/SZY200/2016|2016.153:0.01038121197):0.0005306595537,(H7N9_Avian_KY635753_A/duck/Bangladesh/26992/2015|2015.940:0.0002281577245,H7N9_Avian_KY635666_A/duck/Bangladesh/26980/2015|2015.940:0.0007939598445):0.006065828674):0.0001835412697,(((((H1N1_Avian_KY402068_A/hooded_crane/Korea/1176/2016|2016.033:0.00159666764,H4N6_Avian_CY146551_A/duck/Hunan/S11090/2012|2012.227:0.002515636375):0.0005303469397,H4N8_Avian_KU160854_A/duck/Chongqing/S2086/2012|2012.340:0.00152323917):0.0005468800406,((H4N6_Avian_LC000591_A/muscovy_duck/Vietnam/LBM687/2014|2014.515:0.009254665324,H3N2_Avian_LC053471_A/duck/Quang_Ninh/90c112/2013|2013.430:0.003247628275):0.0006327424119,H1N2_Avian_KJ907490_A/black-necked_crane/Zhaotong/ZT-12/2013|2013.874:0.0003620691567):0.001055586769):0.0004511103955,(H3N2_Avian_MG042271_A/duck/Bangladesh/31019/2016|2016.811:0.007866295482,H6N1_Avian_KY635725_A/duck/Bangladesh/25767/2015|2015.523:0.004677822831):0.001266675755):0.0005728612841,((H5N2_Avian_KY765301_A/ostrich/South_Africa/325863/2015|2015.496:0.01347052228,H7N7_Avian_MF694114_A/mallard_duck/Georgia/2/2016|2016.008:0.00331417418):0.0009811333906,H10N7_Avian_MF682900_A/mallard_duck/Georgia/1/2014|2014.896:0.002123684176):0.0007911990952):0.000643680266):0.0007268632607,H6N5_Avian_MF755249_A/mallard_duck/Netherlands/60/2015|2015.696:0.006400358604):0.0005148214365,((H5N1_Avian_MF694022_A/mallard_duck/Netherlands/41/2015|2015.704:-0.0001720784835,H5N6_Avian_MF694088_A/mallard_duck/Netherlands/52/2015|2015.707:0.002215999178):0.003609842451,H7N5_Avian_MF147259_A/mallard_duck/Netherlands/8/2014|2014.822:0.002626484738):0.002697753498):0.0004282879378,(((((((H10N3_Avian_LC121359_A/duck/Mongolia/326/2015|2015.663:5.551115123e-17,H1N2_Avian_LC121279_A/duck/Mongolia/154/2015|2015.660:5.551115123e-17):0.00442956622,H7N6_Avian_KP285512_A/duck/Jiangxi/32213/2013|2013.934:0.0007060095684):0.000181671375,H3N1_Avian_LC367445_A/duck/Mongolia/62/2013|2013.666:-0.0001864472088):0.0007569203483,((H10N3_Avian_KP286136_A/duck/Jiangxi/33663/2013|2013.953:5.551115123e-17,H10N3_Avian_KP286184_A/duck/Jiangxi/33757/2013|2013.953:5.551115123e-17):0.00164759916,H9N2_Avian_KM054789_A/chicken/Jilin/SD001/2014|2014.148:0.0004098204114):0.0002749696837):0.0004998770457,H1N1_Avian_LC148831_A/duck/Hokkaido/W9/2015|2015.745:0.003489746809):0.0004621651085,(H11N9_Avian_KU143299_A/wild_bird/Wuhan/CDHN173/2015|2015.038:5.551115123e-17,H11N9_Avian_KU143298_A/wild_bird/Wuhan/CDHN22/2015|2015.038:5.551115123e-17):0.001657413246):0.002379277728,((H4N6_Avian_LC121263_A/duck/Mongolia/118/2015|2015.660:0.002332459588,H3N6_Avian_LC121367_A/duck/Mongolia/405/2015|2015.663:0.002812179641):0.004753005164,H4N3_Avian_LC339900_A/duck/Mongolia/17/2011|2011.649:0.003607773714):0.005851291542):0.0007635050359):0.0006307139365,((H5N1_Avian_KR010414_A/goose/Inner_Mongolia/IM-192/2014|2014.816:0.004154001658,H7N9_Avian_MF630440_A/duck/Fujian/S4170/2014|2014.841:0.007314686759):0.0009336887969,H3N2_Avian_MF755260_A/mallard_duck/Netherlands/56/2015|2015.638:0.01114629465):0.0004102205902):0.0009418599804,(H4N6_Avian_LC121247_A/duck/Mongolia/101/2015|2015.660:0.002601436946,H4N6_Avian_MH135499_A/duck/Bangladesh/33676/2017|2017.740:0.008896338365):0.00170559517):0.0009381766799,((H6N2_Avian_MG042227_A/duck/Bangladesh/31227/2016|2016.899:0.001539580401,H5N7_Avian_MF362106_A/Duck/Dongting/D76-1/2016|2016.989:0.004650330546):0.001534470226,H7N8_Avian_MH458925_A/Duck/Hubei/HF5/2017|2017.318:0.002622914694):0.002693592885):0.001660791677,(((((((((H5N8_Avian_MG650622_A/chicken/Cameroon/17RS1661-1/2017|2017.038:0.0009365999108,H5N8_Avian_MF037855_A/green-winged_teal/Egypt/877/2016|2016.934:0.001107320784):0.000102117214,H5N8_Avian_KY576082_A/common_teal/Korea/W548/2016|2016.953:-0.0001030664801):5.15850442e-05,H5N8_Avian_KY576084_A/common_teal/Korea/W550/2016|2016.953:-5.15850442e-05):2.579963139e-05,H5N8_Avian_KY576085_A/common_teal/Korea/W555/2017|2017.008:-2.579963139e-05):1.29033723e-05,H5N8_Avian_MF037852_A/green-winged_teal/Egypt/871/2016|2016.934:-1.29033723e-05):7.899382425e-05,H5N8_Avian_MF155635_A/grey_heron/W779/2017|2017.071:0.001966464247):0.002144241836,H5N8_Avian_MF040675_A/Anser_cygnoides/Hubei/FW44/2016|2016.948:0.004027596094):0.0003044658279,((((H5N8_Avian_MG607426_A/duck/Democratic_Republic_of_the_Congo/17RS882-33/2017|2017.364:0.000636582099,H5N8_Avian_MG881968_A/grey-headed_gull/Uganda/MUWRP-538/2017|2017.008:0.003475721916):0.0007118328708,H5N8_Avian_MG607427_A/duck/Democratic_Republic_of_the_Congo/17RS882-40/2017|2017.362:0.0003158197587):0.001422015964,H5N8_Avian_MG650623_A/duck/Cameroon/17RS1661-3/2017|2017.038:0.002724372341):0.001446793026,H5N8_Avian_MF040691_A/Cygnus_atratus/Hubei/HF-1/2016|2016.967:0.005540343749):0.001285267498):0.005062117355,((((((((H5N8_Avian_MF926464_A/chicken/Chechnya/58/2017|2017.019:5.551115123e-17,H5N8_Avian_MF926456_A/chicken/Moscow/94/2017|2017.159:5.551115123e-17):0.001121168662,H5N8_Avian_MF926472_A/swan/Krasnodar/44/2017|2017.011:-9.819861742e-05):0.0007067231668,(H5N8_Avian_MH107200_A/Guinea_fowl/Belgium/6102/2017|2017.449:0.002126113633,H5N8_Avian_MH107192_A/Brahma_chicken/Belgium/6153/2017|2017.452:0.0009494762984):0.003418076368):0.001215243043,H5N8_Avian_MF926480_A/swan/Voronezh/2/2017|2017.005:0.002926845398):0.0004591567084,H5N8_Avian_MF926488_A/goose/Kalmykia/813/2016|2016.849:3.027087616e-05):0.002666632176,H5N8_Avian_MH107216_A/Cygnus_olor/Belgium/2967/2017|2017.216:0.001470574664):0.001922889888,(H5N6_Avian_LC379588_A/jungle_crow/Hyogo/2803A002/2018|2018.162:5.551115123e-17,H5N6_Avian_LC379596_A/jungle_crow/Hyogo/2803E011/2018|2018.167:5.551115123e-17):0.006440014085):0.002131782166,H5N6_Avian_MG891811_A/Anas_platyrhynchos/Korea/W615/2017|2017.948:0.009209003749):0.001763538421):0.01053139442):0.004714042601):0.001101996002,H11N9_Avian_MF147138_A/black-headed_gull/Netherlands/40/2009|2009.885:0.01534951835):0.0008568735659,((((H7N6_Avian_CY061611_A/duck/Victoria/512/2007|2007.500:0.01415970261,H3N2_Avian_CY094936_A/chestnut_teal/Victoria/1/2004|2004.500:0.006012131034):0.0007843474587,H7N2_Avian_CY033162_A/duck/Tasmania/277/2007|2007.500:0.0125630486):0.006267072201,H7N3_Avian_CY022686_A/chicken/Queensland/1994|1994.970:0.01207074601):0.003071708949,((H6N1_Avian_DQ376682_A/duck/Taiwan/A68/03|2003.500:0.002746237426,H5N3_Avian_AB562340_A/whistling_swan/Shimane/580/2002|2002.932:0.004474432437):0.006466594145,(H7N3_Avian_KF259234_A/duck/Jiangxi/8028/2009|2009.500:5.551115123e-17,H7N8_Avian_KF259278_A/duck/Jiangxi/9631/2009|2009.500:5.551115123e-17):0.01070911245):0.005463573003):0.003026325594):0.001111262447,(((((((((H2N3_Avian_CY122293_A/mallard/Netherlands/29/2010|2010.500:0.005689968641,H7N7_Avian_CY185426_A/mallard/Republic_of_Georgia/2/2010|2010.090:0.001547955703):0.0002491456581,(H2N3_Avian_MF146045_A/tufted_duck/Georgia/1/2012|2012.973:0.001474506728,H3N8_Avian_CY185474_A/mallard/Republic_of_Georgia/3/2011|2011.718:0.006802863263):0.001351604363):7.100635343e-05,(H11N9_Avian_KX979416_A/mallard_duck/Netherlands/26/2011|2011.773:0.004023119798,H1N1_Avian_KX978041_A/mallard_duck/Netherlands/37/2011|2011.934:0.002164408117):0.001767066971):0.0002813378263,H10N7_Avian_KX978439_A/mallard_duck/Netherlands/2/2011|2011.181:0.001877367794):0.0007560945609,(H9N3_Avian_CY185562_A/Mediterranean_gull/Georgia/1/2011|2011.332:0.007426841059,H3N8_Avian_KX978689_A/mallard_duck/Netherlands/30/2010|2010.721:0.001894747417):0.002381746402):0.001577148502,H6N2_Avian_CY185578_A/mallard/Republic_of_Georgia/13/2011|2011.901:0.007414308792):0.001908233164,H2N2_Avian_MF146694_A/mallard_duck/Netherlands/33/2011|2011.811:0.00459556583):0.002004265284,H3N6_Avian_MF146104_A/barnacle_goose/Netherlands/2/2014|2014.953:0.008036988569):0.003441864582,(((H5N1_Avian_KU310450_A/chicken/France/150169a/2015|2015.882:0.003060177671,H1N1_Avian_KY320433_A/Mallard/Sweden/816/2014|2014.953:0.001052126344):0.001799684696,H6N2_Avian_MF145833_A/mallard_duck/Netherlands/11/2014|2014.890:0.004416067251):0.0007094553635,(H4N6_Avian_KY635640_A/duck/Bangladesh/25891/2015|2015.521:0.002592235615,H6N1_Avian_MF694165_A/mallard_duck/Georgia/7/2015|2015.773:0.002552403615):0.002451655988):0.006973786662):0.003988307969):0.004382386691):0.000383263112,(((((((((((((H7N6_Avian_KP285584_A/duck/Jiangxi/5453/2014|2014.049:8.255001587e-17,H7N3_Avian_KP417020_A/duck/Jiangxi/5461/2014|2014.049:2.847228659e-17):8.957549825e-17,H7N3_Avian_KP417001_A/duck/Jiangxi/5444/2014|2014.049:-3.406434702e-17):0.0003672544387,H7N7_Avian_KX061801_A/duck/Jiangxi/S4770/2013|2013.882:0.0006557156056):0.0009485095438,H7N3_Avian_KP416810_A/duck/Jiangxi/21710/2013|2013.704:7.914308566e-05):0.0006383729824,(H11N3_Avian_KX028835_A/duck/Zhejiang/727D2/2013|2013.567:5.551115123e-17,H11N3_Avian_KX028840_A/duck/Zhejiang/727D26/2013|2013.567:5.551115123e-17):0.0003837445866):0.004970205561,((H3N8_Avian_KJ439890_A/duck/Zhejiang/D1-6/2013|2013.868:0.001161908542,H3N6_Avian_KJ439888_A/duck/Zhejiang/D1-2/2013|2013.868:-0.0001397909725):6.991676363e-05,H3N6_Avian_KJ439889_A/duck/Zhejiang/D1-3/2013|2013.868:-6.991676363e-05):0.002296549676):0.0005701026599,(((H3N2_Avian_KT022358_A/duck/Anhui/D293/2014|2014.093:0.001101804302,H4N2_Avian_KT589278_A/duck/Zhejiang/77139/2014|2014.512:0.0009432833115):0.001495246987,H7N3_Avian_KP413761_A/chicken/Huzhou/3916/2013|2013.811:0.0005583391228):0.0002765463398,(H3N6_Avian_KY415647_A/duck/Hubei/ZYSYF4/2015|2015.871:0.00117981,H3N6_Avian_KY415658_A/duck/Hubei/ZYSYF2/2015|2015.871:0.001898181785):0.0007627948286):0.002314662912):0.001453305135,H1N3_Avian_KY971222_A/chicken/Zhejiang/2CP25/2014|2014.189:0.003761178029):0.001682870969,H4N2_Avian_KU161014_A/duck/Jiangxi/S21046/2012|2012.425:0.009200686366):0.001674039693,(((((((((((H11N3_Avian_CY125010_A/duck/Jiangsu/10-d4/2011|2011.786:0.001987753206,H7N7_Avian_KX061817_A/duck/Zhejiang/S4235/2011|2011.882:0.002119419013):7.568066598e-05,H3N3_Avian_JX051232_A/duck/Zhejiang/5/2011|2011.452:0.0009541116237):0.0001645607587,H7N3_Avian_JQ906586_A/duck/Zhejiang/10/2011|2011.452:-0.000168398119):8.42262333e-05,H7N3_Avian_KF042078_A/duck/Zhejiang/DK16/2013|2013.200:-8.42262333e-05):4.216068444e-05,H7N3_Avian_KF042077_A/duck/Zhejiang/DK10/2013|2013.200:-4.216068444e-05):2.10941196e-05,H7N3_Avian_JQ906585_A/duck/Zhejiang/2/2011|2011.452:-2.10941196e-05):1.055024719e-05,H1N3_Avian_JN716325_A/duck/Zhejiang/0611-15/2011|2011.452:-1.055024719e-05):5.276718249e-06,H1N3_Avian_JN605378_A/duck/Zhejiang/0611-8/2011|2011.452:-5.276718249e-06):0.000192353659,H10N9_Avian_KF006417_A/chicken/Jiangsu/RD5/2013|2013.200:0.003908893749):0.001287429437,((((H2N8_Avian_KX394379_A/duck/Zhejiang/6D10/2013|2013.951:0.002102135118,H3N8_Avian_KX160098_A/mallard/Xuyi/14/2015|2015.973:0.005169753121):0.0006996776686,H3N2_Avian_KM222551_A/chicken/Shanghai/LPM2/2013|2013.619:0.002365385065):0.001281330606,(H1N3_Avian_KY971221_A/duck/Zhejiang/727D30/2013|2013.567:0.004456510527,H11N9_Avian_KR864832_A/duck/Zhejiang/71750/2013|2013.534:0.001736532772):0.005028774059):0.005971111659,H4N6_Avian_KU161062_A/duck/Zhejiang/S2235/2012|2012.452:0.002414236985):0.0008482276808):0.0009662225506,H1N3_Avian_KY971211_A/duck/Zhejiang/7731/2013|2013.512:0.009419367482):0.00167334812):0.001328801774,(((((((((((((H7N9_Avian_MF630512_A/duck/Shanghai/SD016/2015|2015.044:0.0009382985656,H4N2_Avian_KT589281_A/duck/Zhejiang/925028/2014|2014.732:0.001106789048):0.001409221574,H1N2_Avian_KY604969_A/chicken/Yuhuan/YH14/2016|2016.129:0.0006443645356):0.0002888803545,H1N2_Avian_KY415671_A/duck/Yuhuan/YH45/2016|2016.129:0.0007396854676):0.0003778447662,H7N3_Avian_KP414059_A/duck/Shaoxing/5516/2013|2013.825:0.002711293503):0.0007943946805,((H3N3_Avian_MG204060_A/duck/Fujian/SD063/2017|2017.200:0.0003484779668,H11N3_Avian_MG214162_A/duck/Fujian/SD061/2017|2017.200:0.0006744920776):0.002691685172,H7N3_Avian_KF259406_A/duck/Wenzhou/771/2013|2013.500:0.0003833905987):0.0002470781591):0.0002324424401,H7N9_Avian_MF630536_A/duck/Zhejiang/S4489/2014|2014.904:0.001569025482):0.0003484254113,H1N4_Avian_KU143296_A/duck/Wenzhou/YJYF78/2015|2015.038:0.001196537169):0.0003246535692,H7N9_Avian_MF630528_A/duck/Zhejiang/S4488/2014|2014.904:0.0009509240197):0.0004839758028,(H1N3_Avian_KY971223_A/chicken/Zhejiang/7418/2015|2015.504:5.551115123e-17,H1N3_Avian_KY971224_A/chicken/Zhejiang/7490/2015|2015.504:5.551115123e-17):0.004163021187):0.0009363574397,(H1N9_Avian_KY971226_A/chicken/Zhejiang/51048/2015|2015.353:5.551115123e-17,H1N9_Avian_KY971225_A/chicken/Zhejiang/51043/2015|2015.353:5.551115123e-17):0.002906802396):0.0006813799093,H3N8_Canine_MH018585_A/canine/Zhejiang/S34/2015|2015.014:0.006198985731):0.00167259695,(((((((H10N7_Avian_KP412458_A/chicken/Zhejiang/2C66/2014|2014.200:0.000969158065,H10N7_Avian_KP412456_A/chicken/Zhejiang/2CP2/2014|2014.200:0.001075929548):0.0001195085595,H7N7_Avian_KP413935_A/duck/Huzhou/4268/2013|2013.811:-0.0001195085595):0.001109523456,H7N7_Avian_KP413918_A/duck/Huzhou/4227/2013|2013.811:-8.549793116e-05):0.001033668175,(H1N2_Avian_KY971201_A/duck/Zhejiang/D6/2013|2013.789:0.004458475193,H1N2_Avian_KY971199_A/duck/Zhejiang/D1/2013|2013.789:0.005939033375):0.002079353658):0.002331640914,H4N6_Avian_KU160870_A/duck/Fujian/S2169/2012|2012.419:0.001285742656):0.0008881369258,(H3N2_Avian_KM222567_A/duck/Shanghai/SH2/2013|2013.315:0.002305805515,H3N2_Avian_KM222559_A/duck/Shanghai/SH1/2013|2013.315:-0.0002607179011):0.005122520907):0.0004571099638,(H10N2_Avian_KP063200_A/duck/Zhejiang/6D20/2013|2013.953:0.004380126341,H7N7_Avian_KX061809_A/duck/Zhejiang/S3158/2012|2012.797:0.00390306972):0.002841770321):0.002154851068):0.001711253194,H4N8_Avian_KY785664_A/duck/Guangdong/DGQTSJ147P/2015|2015.307:0.01232569179):0.00180549971):0.003762684154,((((((((((((H10N8_Avian_JQ924788_A/duck/Guangdong/E1/2012|2012.025:0.0006914544705,H4N2_Avian_KU160894_A/duck/Guangdong/S4040/2011|2011.890:0.005488339803):0.001680987751,(H3N6_Avian_KX121265_A/duck/Hunan/161/2015|2015.260:0.001132102853,H3N2_Avian_KX121233_A/duck/Hunan/139/2014|2014.863:-0.0001091328082):0.002481070514):0.0003441591419,((H3N2_Avian_LC028163_A/duck/Vietnam/LBM559/2013|2013.940:0.001301562999,H3N2_Avian_LC053495_A/duck/Quang_Ninh/220/2014|2014.710:0.003834012789):0.003666060324,H3N2_Avian_LC028107_A/muscovy_duck/Vietnam/LBM115/2012|2012.523:0.001526396904):0.001240694064):0.0006103512386,H3N2_Avian_LC028083_A/duck/Vietnam/LBM48/2011|2011.890:0.001437462047):0.000875228466,(H3N2_Avian_AB781672_A/muscovy_duck/Vietnam/LBM189/2012|2012.500:0.0008768133089,H3N8_Avian_LC028131_A/muscovy_duck/Vietnam/LBM437/2013|2013.425:0.001175053651):0.001584171792):0.0006081594835,H7N9_Avian_MF630448_A/duck/Guangxi/SDY129/2014|2014.808:0.008454699589):0.0003556183286,H3N6_Avian_KX121273_A/duck/Hunan/7/2015|2015.260:0.006445136839):0.001093602313,(((((H4N6_Avian_KT589292_A/duck/Zhejiang/414/2013|2013.247:5.551115123e-17,H4N6_Avian_KU161055_A/duck/Zhejiang/S2088/2011|2011.452:5.551115123e-17):0.001074852901,H4N6_Avian_KT589290_A/duck/Zhejiang/409/2013|2013.247:-5.188285662e-05):0.003429161971,H1N2_Avian_JN605377_A/duck/Zhejiang/0607-13/2011|2011.452:0.005881358636):0.001269667151,((H7N3_Avian_KF259286_A/duck/Fujian/6390/2010|2010.500:5.551115123e-17,H7N3_Avian_KF259230_A/duck/Fujian/6380/2010|2010.500:5.551115123e-17):0.002886302754,H7N3_Avian_KJ522764_A/duck/Zhejiang/1208/2009|2009.290:0.0001885342505):0.001088746885):0.001477751372,((H3N8_Avian_KU158895_A/duck/Shanghai/120-1/2009|2009.500:8.748157804e-17,H3N8_Avian_KU158897_A/chicken/Nanjing/B854-2/2011|2011.500:2.354072443e-17):2.375814813e-17,H3N8_Avian_KU158896_A/duck/Nanjing/A1591-1/2010|2010.500:3.17530031e-17):0.004946342146):0.003532751372):0.0003813795847,((((((H3N2_Avian_KT022308_A/duck/Guangxi/135D20/2013|2013.200:0.001027004292,H3N2_Avian_KT022324_A/chicken/Guangxi/165C7/2014|2014.285:0.001024862669):2.889906568e-05,H3N2_Avian_KT022300_A/chicken/Guangxi/135C10/2013|2013.200:0.0009902550676):5.082069808e-05,H4N2_Avian_KJ881014_A/duck/Guangxi/125D17/2012|2012.682:0.0009768319314):8.427681475e-05,H3N2_Avian_KT022292_A/pigeon/Guangxi/128P9/2012|2012.871:-8.66181073e-05):0.0005619224213,(H3N6_Avian_KR919747_A/duck/Guangxi/175D12/2014|2014.534:0.0009332991121,H3N2_Avian_KY415678_A/chicken/Ganzhou/GZ157/2016|2016.167:0.005277441447):0.001514129181):0.00127831079,H3N2_Avian_KY415679_A/chicken/Ganzhou/GZ43/2016|2016.071:0.004973743332):0.001413889873):0.001237204806,(H3N2_Avian_LC053479_A/muscovy_duck/Vietnam/LBM728/2014|2014.707:-0.0001138768735,H3N8_Avian_LC028187_A/muscovy_duck/Vietnam/LBM721/2014|2014.781:0.001135994443):0.007095901777):0.0009502258917,H3N2_Avian_MG021166_A/duck/Jiangshu/YZ916/2016|2016.688:0.009228378008):0.0025490035,H3N2_Avian_KT022316_A/goose/Guangxi/139G20/2013|2013.452:0.01064331691):0.0008065075571):0.002587966279,H6N2_Avian_KY415654_A/duck/Hubei/ZYSYG7/2015|2015.888:0.01429349163):0.01104851055):0.001682376869,(((((((((((((((((H5N2_Avian_KX979231_A/Eurasian_wigeon/Netherlands/1/2009|2009.693:0.001118540875,H5N2_Avian_KX979455_A/mallard_duck/Netherlands/52/2008|2008.770:-9.557083044e-05):5.692029003e-05,(H10N4_Avian_MF682865_A/ruddy_turnstone/Netherlands/1/2009|2009.805:5.551115123e-17,H10N4_Avian_MF959969_A/ruddy_turnstone/Netherlands/2/2009|2009.805:5.551115123e-17):0.0009707323394):0.000893541564,H10N4_Avian_MF959970_A/mallard_duck/Netherlands/30/2009|2009.855:0.003226374815):0.002879678956,(H2N3_Avian_CY122132_A/mallard/Sweden/84/2003|2003.500:0.002559184635,H5N2_Avian_CY076930_A/mallard/Sweden/74/2003|2003.500:0.00467873971):0.001909341724):0.0007087951102,H4N6_Avian_HM849018_A/mallard/PT/35910-2/2006|2006.827:0.007111014453):0.001027678344,H2N5_Avian_CY122068_A/mallard/Sweden/30/2002|2002.500:0.002050673707):0.001427542066,((((H10N4_Avian_CY183719_A/mallard/Sweden/51548/2006|2006.795:0.00252637079,H12N5_Avian_CY184040_A/mallard/Sweden/50968/2006|2006.767:0.005750999201):0.001312857104,H10N4_Avian_CY183711_A/mallard/Sweden/8023/2005|2005.710:0.003871235933):0.001323231176,H7N7_Avian_CY077017_A/mallard/Sweden/95/2005|2005.500:0.0007268786548):0.003641848193,H5N2_Avian_FJ519984_A/ostrich/South_Africa/N227/2004|2004.619:0.005769125347):0.008495080754):0.0004635425943,((((((((H2N7_Avian_CY122140_A/mallard/Sweden/9/2003|2003.500:0.001020123404,H7N9_Avian_CY186293_A/mallard/Sweden/1621/2002|2002.945:0.002069210567):0.0001233723359,H11N2_Avian_CY060326_A/mallard/Sweden/55/2002|2002.874:-0.0001310470566):0.00108222093,H4N6_Avian_MF146083_A/Eurasian_wigeon/Netherlands/1/2005|2005.734:-5.435804511e-05):0.0002230771014,H4N9_Avian_CY164249_A/mallard/Sweden/814/2002|2002.868:0.002861066631):0.004293612404,H6N8_Avian_MF147782_A/mallard_duck/Netherlands/2/2004|2004.737:0.006138564083):0.00139054773,H5N3_Avian_CY022646_A/teal/Italy/3812/2005|2005.500:0.008071409974):0.002895453329,((H3N6_Avian_CY005448_A/chicken/Nanchang/7-010/2000|2000.518:2.827621822e-05,H3N6_Avian_CY005454_A/quail/Nanchang/7-026/2000|2000.518:-2.827621822e-05):0.00745714427,H9N2_Avian_AB262466_A/duck/Hokkaido/9/99|1999.500:0.004040086545):0.0003768458427):0.001044528617,(((H3N8_Avian_MF575252_A/ruddy_turnstone/Netherlands/6/2008|2008.849:-0.0001970247724,H3N8_Avian_KX978116_A/turnstone/Netherlands/3/2008|2008.830:0.002248891733):0.003368990366,H10N4_Avian_MF575062_A/ruddy_turnstone/Netherlands/1/2008|2008.740:0.004986258541):0.005844609393,H12N5_Avian_CY184000_A/mallard/Sweden/343/2002|2002.830:0.003647419233):0.00733008773):0.0008559732296):6.539158453e-05,((((((H10N6_Avian_CY183614_A/mallard/Sweden/770/2002|2002.866:0.0008787426667,H4N3_Avian_CY164337_A/mallard/Sweden/1883/2003|2003.682:0.0001442273777):0.0009487979891,H4N2_Avian_CY164257_A/mallard/Sweden/906/2002|2002.877:0.001115937038):0.002583784303,H2N3_Avian_CY121992_A/mallard/Netherlands/14/2001|2001.500:0.003611379726):0.0004926584418,H10N9_Avian_CY184625_A/mallard/Sweden/936/2002|2002.877:0.001556043595):0.001713380189,H2N2_Avian_CY121960_A/white-fronted_goose/Netherlands/22/1999|1999.500:0.002415951675):0.005339255805,H5N2_Avian_CY022638_A/teal/Italy/3931-38/2005|2005.500:0.01032102417):0.001732810772):0.001619655719,H5N3_Avian_KX979511_A/mallard_duck/Netherlands/19/2009|2009.816:0.007096754462):0.001605629915,(((H11N9_Avian_CY060193_A/common_teal/Netherlands/9/2000|2000.904:0.004422655883,H3N6_Avian_MF959942_A/mallard_duck/Netherlands/3/2001|2001.729:0.008118606614):0.004371042182,H10N8_Avian_CY060377_A/mallard/Sweden/7/2003|2003.392:0.005090365108):0.00139164776,H3N8_Avian_MF147333_A/common_teal/Netherlands/07/2000|2000.893:0.007556338862):0.005234668329):0.001071668155,(((((H2N3_Avian_CY117116_A/duck/Rugen/88-4/1981|1981.500:1.663273224e-16,H2N3_Avian_CY117084_A/mallard/Stralsund/45-6/1981|1981.500:-5.530501996e-17):0.000801948542,H2N1_Avian_CY117100_A/mallard/Stralsund/41-4/1981|1981.500:0.002272888463):0.001821229194,H1N1_Avian_GU066781_A/mallard/Marquenterre/Z237/1983|1983.500:0.005479950521):0.001963668023,(H2N2_Avian_CY116956_A/chicken/Jena/4705/1984|1984.500:5.551115123e-17,H2N2_Avian_CY116964_A/chicken/Jena/4836/1983|1983.500:5.551115123e-17):0.01513289438):0.001609294194,(((((H3N8_Avian_KJ764714_A/goose/Guangxi/020G/2009|2009.367:0.001080284967,H3N6_Avian_KM186129_A/pigeon/Guangxi/020P/2009|2009.367:0.0009636357274):0.002200214289,H3N2_Avian_KT022260_A/duck/Guangxi/057D6/2010|2010.285:0.0008995060366):0.0001508771866,H3N2_Avian_KT022244_A/chicken/Guangxi/015C10/2009|2009.285:-0.0001609041811):0.002944527685,H10N7_Avian_KF259225_A/goose/Guizhou/829/2012|2012.500:0.003257625691):0.002702989572,H3N2_Avian_KT022268_A/chicken/Guangxi/073C2/2010|2010.534:0.009920887986):0.005694040004):0.0005130398978):0.0008527349114,(((((((((((H2N3_Avian_CY122092_A/mallard/Sweden/57/2002|2002.500:-0.0002172992165,H4N6_Avian_CY164289_A/mallard/Sweden/1616/2002|2002.945:0.003314434057):0.0004455167164,(H4N2_Avian_CY165451_A/mallard/Sweden/79976/2008|2008.874:0.002127027976,H4N6_Avian_CY165619_A/mallard/Sweden/80195/2008|2008.885:-8.182904345e-05):0.001629660454):0.0003932829444,H12N5_Avian_CY184056_A/mallard/Sweden/68529/2007|2007.789:0.001658755578):0.0009711672768,H11N9_Avian_CY060297_A/mallard/Sweden/48/2002|2002.868:0.0005663523017):0.000634075604,((H6N8_Avian_KX978856_A/greater_white-fronted_goose/Netherlands/4/2006|2006.071:0.002119161227,H6N8_Avian_CY041371_A/common_teal/Netherlands/2/2005|2005.500:0.0009607292236):0.0007647559364,H6N8_Avian_CY041379_A/black-headed_gull/Netherlands/1/2005|2005.500:0.0002524501617):0.003003972692):0.0002774359834,(H1N1_Avian_MF148094_A/common_teal/Netherlands/3/2005|2005.926:0.003665824211,H7N7_Avian_CY077009_A/mallard/Netherlands/9/2005|2005.500:0.006718162789):0.001693347768):0.0002312344238,(H3N8_Avian_KX979377_A/mallard_duck/Netherlands/34/2006|2006.693:0.0005293124092,H6N8_Avian_KX978468_A/mallard_duck/Netherlands/40/2006|2006.707:0.0004936576351):0.001111006034):0.00180592773,(((H10N2_Avian_CY183589_A/mallard/Sweden/737/2002|2002.863:9.607496107e-17,H11N8_Avian_CY060284_A/mallard/Sweden/45/2002|2002.866:1.494734139e-17):0.000566227926,H4N3_Avian_CY060290_A/mallard/Sweden/46/2002|2002.868:0.003568377762):0.0007478804933,((H4N6_Avian_CY164505_A/mallard/Sweden/5811/2005|2005.849:0.001173262852,H5N3_Avian_KX979412_A/mallard_duck/Netherlands/1/2008|2008.079:0.001904159976):0.0007328913822,H10N7_Avian_CY183792_A/mallard/Sweden/59463/2007|2007.652:0.002359050112):0.001341011103):0.003526235307):0.000777429553,(((H10N1_Avian_CY183952_A/mallard/Sweden/105501/2009|2009.918:0.002945323746,H3N8_Avian_KX978783_A/mallard_duck/Netherlands/13/2012|2012.748:0.001189281942):0.001572011906,(H1N1_Avian_MF146561_A/mallard_duck/Netherlands/18/2014|2014.652:0.00558841588,H7N3_Avian_MF146760_A/mallard_duck/Netherlands/23/2013|2013.268:0.002696489475):0.003206678243):0.001040064591,H3N2_Avian_MF146381_A/mallard_duck/Netherlands/34/2010|2010.767:0.007618122303):0.002556139747):0.001166220731,(H6N2_Avian_KX978475_A/Eurasian_wigeon/Netherlands/1/2006|2006.970:0.006098126715,H10N4_Avian_CY183670_A/mallard/Sweden/4411/2004|2004.460:0.002168311203):0.001224690274):0.004404034572,(((((((((H2N3_Avian_CY117172_A/Peking_duck/Heinersdorf/648-6/1985|1985.500:5.120352628e-17,H2N3_Avian_CY117180_A/Peking_duck/Heinersdorf/648-4/1986|1986.500:5.981877618e-17):0.003633525051,H5N2_Avian_KF435067_A/finch/England/2051/1991|1991.140:0.005688063425):0.004049503652,(H5N8_Avian_CY015090_A/turkey/Ireland/1378/1983|1983.500:0.01058464526,H2N3_Avian_CY117068_A/mallard/Rugen/26-4/1980|1980.500:0.001950795001):0.0008082945164):0.0001030650918,((H1N1_Avian_KJ889426_A/duck/Bavaria/2/1977|1977.500:0.00754218889,H2N3_Avian_CY117060_A/mallard/Berlin/452-6/1980|1980.500:0.01144581518):0.0002514920882,H10N4_Avian_GQ176127_A/mallard/Gloucestershire/PD374/1985|1985.500:0.00493365768):0.001176804561):0.0009615890677,(H5N2_Avian_CY005777_A/duck/Potsdam/1402-6/1986|1986.500:0.008336245345,H11N9_Avian_CY005852_A/shoveler/Netherlands/19/1999|1999.500:0.007425848982):0.001291369082):0.001053945803,((H14N5_Avian_CY130095_A/mallard/Astrakhan/263/1982|1982.500:0.004519889361,H6N8_Avian_HM144893_A/mallard/Jiangxi/6285/2004|2004.500:0.01767018022):0.001337170166,H10N8_Avian_CY184609_A/mallard/Sweden/233/2002|2002.814:0.008202807439):0.002959276665):0.0002632768152,((H2N2_Avian_DQ017488_A/mallard/Postdam/178-4/1983|1983.500:5.551115123e-17,H2N2_Avian_CY116868_A/mallard/Potsdam/177-6/1983|1983.500:5.551115123e-17):0.0003222646976,H2N1_Avian_CY116860_A/mallard/Potsdam/177-4/1983|1983.500:0.001721655997):0.005305216223):0.001963856007,(H6N2_Avian_CY060442_A/whitefronted_goose/Netherlands/2/1999|1999.164:0.006578670472,H3N8_Avian_MF146526_A/mallard_duck/Netherlands/08/2000|2000.636:0.003818838096):0.009502789325):0.0004700580919,(H5N6_Avian_CY005770_A/duck/Potsdam/2216-4/1984|1984.500:0.0001384314568,H2N3_Avian_CY117148_A/Peking_duck/Wagun/1689-4/1985|1985.500:0.005010570344):0.01019280314):0.001059903399):0.002230048513):0.002054462746,(((((H9N2_Avian_GU053187_A/chicken/Korea/MS96-CE6/1996|1996.500:0.0001580039541,H9N2_Avian_HQ871934_A/chicken/Korea/GH2/2007|2007.896:0.0008641136149):0.01413216673,H9N2_Avian_JX094857_A/chicken/Korea/01310/2001|2001.500:0.01359716556):0.005232441126,(H5N3_Avian_CY046153_A/duck/France/06436/2006|2006.216:0.01045974095,H7N1_Avian_CY005494_A/duck/Nanchang/1904/1992|1992.500:0.008508277653):0.002097449906):0.004108638371,H9N2_Avian_EU662948_A/chicken/Korea/S21/2004|2004.500:0.03817287097):0.003781867925,((H10N7_Avian_CY183646_A/mallard/Sweden/3151/2003|2003.493:0.001666963154,H2N1_Avian_CY122016_A/mallard/Sweden/88/2002|2002.500:0.005541558477):0.001610424127,H4N2_Avian_CY060222_A/mallard/Netherlands/12/2001|2001.921:0.002544844567):0.01175671721):0.001678720311):0.00127595086,((((((((((H4N2_Avian_KU161070_A/goose/Guangdong/S1780/2012|2012.186:5.551115123e-17,H4N2_Avian_KU160878_A/duck/Guangdong/S1123/2012|2012.178:5.551115123e-17):0.003917488893,H3N2_Avian_JX175256_A/duck/Guangdong/W12/2011|2011.973:0.003385546579):0.00311194207,(H3N2_Avian_JX286592_A/duck/Shanghai/C84/2009|2009.162:0.007742615003,H11N9_Avian_KF259271_A/duck/Guangdong/4323/2007|2007.500:0.002610420848):0.0005516150471):0.0011104995,H2N8_Avian_KY415672_A/Pigeon/Longquan/LQ67/2016|2016.079:0.01243073295):0.001516319166,H3N2_Avian_KJ439883_A/duck/Zhejiang/6D7/2013|2013.951:0.009928713436):0.001671905161,(((H3N8_Avian_CY146607_A/duck/Hunan/S1256/2012|2012.222:0.005515984932,H1N2_Avian_JN605376_A/duck/Zhejiang/0224-6/2011|2011.038:0.003830068103):0.0003317266811,H4N6_Avian_KU160990_A/duck/Hunan/S1166/2010|2010.167:0.003820385046):0.001523819637,H3N2_Avian_KX121225_A/duck/Hunan/122/2014|2014.863:0.009053146517):0.003086997847):0.002584211616,(((H1N2_Avian_KF013943_A/Muscovy_duck/Guangxi/GXd-3/2012|2012.153:0.002207795655,H1N2_Avian_KF013903_A/sparrow/Guangxi/GXs-1/2012|2012.186:0.0008815383151):0.003432117024,H5N1_Avian_KX160154_A/chicken/Gansu/5/2012|2012.419:0.005930260128):0.001249046231,H1N2_Avian_KF013935_A/duck/Guangxi/GXd-2/2012|2012.211:0.001818199342):0.009857280689):0.007730951824,H6N6_Avian_CY109837_A/duck/Fujian/3264/2007|2007.619:0.01612130285):0.004263526999,H3N9_Avian_KF259293_A/duck/Guangdong/455/2000|2000.500:0.01578273944):0.006398364119,H5N3_Avian_AM040281_A/duck/France/02166/2002|2002.500:0.01505959691):0.001051223383):0.0002107853652,((((((((((((((H12N5_Avian_LC339606_A/duck/Hokkaido/W132/2004|2004.811:0.003331059513,H4N5_Avian_LC371773_A/duck/Hokkaido/1058/2001|2001.797:0.0007881928971):0.0002214017388,H4N6_Avian_AB304150_A/duck/Shiga/8/2004|2004.500:0.003916722095):0.0002481561779,H4N2_Avian_LC371781_A/duck/Hokkaido/143/2004|2004.786:0.001817923025):0.0001391786064,((H2N8_Avian_KC899760_A/wild_duck/SH38-51/2010|2010.200:5.551115123e-17,H2N8_Avian_KC899763_A/wild_duck/SH38-64/2010|2010.200:5.551115123e-17):0.007601625089,H4N9_Avian_LC339646_A/duck/Hokkaido/W215/2006|2006.814:0.002795951311):0.0009170384541):0.0006246766148,((((H6N2_Avian_KJ200670_A/chicken/Guangdong/S2346/2009|2009.345:-0.0001625316876,H6N2_Avian_KJ200718_A/duck/Fujian/S4081/2008|2008.770:0.002205501048):8.130765459e-05,H6N2_Avian_KJ200862_A/duck/Hubei/S4170/2008|2008.770:-8.130765459e-05):0.003885863817,H4N8_Avian_KU160958_A/duck/Hubei/S2114/2012|2012.419:0.002310258493):0.001215021245,((H6N2_Avian_EF634343_A/mallard/Hei_Longjiang/131/2006|2006.500:0.001099525377,H6N2_Avian_EU094476_A/mallard/SanJiang/113/2006|2006.500:-7.962078392e-05):0.001559267378,H3N8_Avian_LC339686_A/duck/Hokkaido/W4/2010|2010.745:0.004679579112):0.0008414702983):0.001404269134):0.00045601605,H6N8_Avian_LC371837_A/duck/Hokkaido/228/2003|2003.877:0.0005904893184):0.0003364352464,((H5N3_Avian_LC042053_A/duck/Hokkaido/W240/2014|2014.827:5.551115123e-17,H5N3_Avian_LC042060_A/duck/Hokkaido/W280/2014|2014.827:5.551115123e-17):0.0002404301215,(H3N6_Avian_LC339734_A/duck/Hokkaido/10/2015|2015.770:0.004286654551,H2N9_Avian_KF259262_A/wild_waterfowl/Hong_Kong/MPP1311/2013|2013.500:0.00187978036):0.0007809332647):0.003321270846):0.001529491585,(((H11N9_Avian_KF259277_A/eurasian_wigeon/Hong_Kong/MPK653/2009|2009.500:0.001156327048,H11N9_Avian_KF259299_A/wild_waterfowl/Hong_Kong/MPJ1815/2010|2010.500:-0.0001342094787):0.0001514611968,H11N9_Avian_KF259264_A/northern_pintail/Hong_Kong/MPJ851/2009|2009.500:-0.0001509383001):0.00064725919,H10N9_Avian_KF259276_A/common_teal/Hong_Kong/MPK630/2009|2009.500:0.001400521597):0.004113549835):0.0009467843379,(((((((H7N6_Avian_KF259245_A/duck/Jiangxi/25134/2009|2009.500:5.551115123e-17,H7N6_Avian_KF259246_A/duck/Jiangxi/25186/2009|2009.500:5.551115123e-17):0.0008898852,H7N7_Avian_KF259252_A/duck/Jiangxi/21980/2010|2010.500:0.002207249641):0.0001593939828,H7N3_Avian_KF259274_A/duck/Jiangxi/16285/2010|2010.500:-0.0001688237515):8.441812418e-05,H7N7_Avian_KF259251_A/duck/Jiangxi/16769/2010|2010.500:-8.441812418e-05):4.223011207e-05,H7N3_Avian_KF259250_A/duck/Jiangxi/16736/2010|2010.500:-4.223011207e-05):0.00328083416,H7N3_Avian_KF259243_A/duck/Jiangxi/23005/2009|2009.500:0.008259199985):0.001457937868,H4N6_Avian_KU161030_A/duck/Jiangxi/S2443/2012|2012.425:0.003760455587):0.004878790895):0.001485757395,((((H8N4_Avian_LC339678_A/duck/Hokkaido/W285/2007|2007.814:0.000431422516,H4N6_Avian_KR010398_A/spot-billed_duck/Shanghai/SH12/2014|2014.293:0.003675749703):0.0007472261126,(H1N1_Avian_LC121399_A/duck/Mongolia/520/2015|2015.663:0.0005785588135,H4N6_Avian_KY415680_A/duck/Ganzhou/GZ5/2015|2015.945:-0.0005785588135):0.007584049023):0.0008352122151,H3N2_Avian_KJ917395_A/chicken/Guangdong/01/2013|2013.123:0.003861445363):0.0008767760068,(H4N2_Avian_MH135325_A/duck/Bangladesh/33638/2017|2017.740:0.007519930932,H3N2_Avian_LC132915_A/duck/Mongolia/124/2015|2015.660:-0.0002768551583):0.002577017535):0.001736060229):0.0002587119044,((H7N7_Avian_KP414902_A/chicken/Jiangxi/10784/2014|2014.132:0.008628805362,H6N1_Avian_KJ021051_A/mallard/San_Jiang/275/2007|2007.619:0.003906634903):0.0004687547208,H4N8_Avian_LC349394_A/duck/Mongolia/340/2011|2011.671:0.00904100936):0.0007269680506):0.001615287192,(((((((((((H10N8_Avian_KP862036_A/duck/Hunan/S4280/2009|2009.937:-0.0002180448991,H5N2_Avian_KR265547_A/duck/Japan/11OG1032/2011|2011.784:0.002269911859):0.0001978383635,H3N8_Avian_CY040969_A/chicken/Laos/A0573/2007|2007.500:0.003920434249):0.0006489620576,((H11N2_Avian_LC042068_A/duck/Hokkaido/WZ1/2014|2014.795:7.075067371e-17,H8N2_Avian_LC371821_A/duck/Hokkaido/207/2014|2014.822:4.027162875e-17):0.005243941884,H6N6_Avian_LC042084_A/duck/Yamagata/061004/2014|2014.805:-8.636615168e-05):0.001453681071):0.0003993574806,(((H3N8_Avian_LC339742_A/duck/Hokkaido/102/2014|2014.726:5.551115123e-17,H3N8_Avian_LC339750_A/duck/Hokkaido/103/2014|2014.726:5.551115123e-17):0.004093938194,H4N2_Avian_LC339574_A/duck/Hokkaido/491003/2014|2014.822:0.003143986151):0.001044333207,(H3N8_Avian_KT338580_A/northern_pintail/Alaska/870/2014|2014.742:3.150632908e-17,H3N6_Avian_KT338556_A/northern_pintail/Alaska/830/2014|2014.745:7.951597339e-17):0.001004439927):0.000638744654):0.0002670574699,H1N1_Avian_KJ764765_A/wild_duck/Korea/PSC30-20/2010|2010.038:0.0007467202505):0.0001451940645,H7N2_Avian_LC339638_A/duck/Hokkaido/W19/2013|2013.751:0.006083439441):0.0001704502594,H5N2_Avian_KR265579_A/duck/Japan/11UO0008/2011|2011.753:0.001882600011):0.0006258407136,((((H10N5_Avian_KP284888_A/migratory_duck/Jiangxi/30556/2013|2013.827:5.551115123e-17,H10N5_Avian_KP284920_A/migratory_duck/Jiangxi/31531/2013|2013.934:5.551115123e-17):0.0008245043233,H10N7_Avian_KP287668_A/duck/Jiangxi/27314/2012|2012.975:0.005424413871):0.000350281487,H4N2_Avian_KU160997_A/duck/Hunan/S2046/2011|2011.419:0.0006756519931):0.0002327865381,(H10N7_Avian_KP285896_A/migratory_duck/Jiangxi/33038/2013|2013.953:-7.697965526e-05,H10N7_Avian_KP285912_A/migratory_duck/Jiangxi/33195/2013|2013.953:0.001096884249):0.0002905708491):0.0006797426239):0.0007175052625,(H5N2_Avian_KU143305_A/chicken/Wuhan/WHJF/2014|2014.953:0.001122285035,H5N2_Avian_LC042076_A/duck/Hokkaido/WZ20/2014|2014.795:0.00299001898):0.001239337004):0.0010943934,(H8N4_Avian_LC339550_A/duck/Hokkaido/221/2014|2014.879:5.551115123e-17,H8N4_Avian_LC339558_A/duck/Hokkaido/222/2014|2014.879:5.551115123e-17):0.00674860404):0.001035353295,H5N2_Avian_LC371797_A/duck/Hokkaido/166/2014|2014.753:0.005233773334):0.002095677859):0.005082378711,(((((((((((H11N9_Avian_CY184456_A/mallard/Sweden/68745/2007|2007.805:0.00115277413,H4N3_Avian_CY165547_A/mallard/Sweden/80106/2008|2008.879:-0.0001306565612):6.535293492e-05,H6N2_Avian_KX979260_A/mallard_duck/Netherlands/19/2007|2007.932:-6.535293492e-05):0.003008400755,H5N2_Avian_CY049775_A/garganey/Altai/1213/2007|2007.704:0.004210190531):0.001295484014,H10N7_Avian_CY076946_A/mallard/Netherlands/02/2000|2000.500:0.0007552230271):0.0003260427491,(((H5N3_Avian_GQ227555_A/duck/Altai/1285/1991|1991.619:0.0009681897848,H7N1_Avian_KJ162067_A/softbill/California/13907-21/1994|1994.142:0.004172102974):0.0005950148884,H6N1_Avian_DQ376663_A/duck/Taiwan/WB29/99|1999.500:0.003561253755):0.0003324221391,H6N1_Avian_DQ376662_A/chicken/Taiwan/165/99|1999.500:0.02112499091):0.0004532140873):0.000974981005,H7N1_Avian_GU186595_A/softbill/CA/33445-158/1992|1992.500:0.002799846866):0.0008380280678,(H6N5_Avian_CY109285_A/duck/Guizhou/888/2006|2006.123:0.01307478262,H7N1_Avian_AB473546_A/duck/Mongolia/867/2002|2002.500:0.005900232734):0.0002146040508):0.001063274096,(((H7N7_Avian_AB438944_A/chicken/Netherlands/2586/2003|2003.500:-8.116980117e-05,H7N7_Avian_AJ619676_A/chicken/Germany/R28/03|2003.500:0.001101074394):4.059766067e-05,H7N7_Human_AY340089_A/Netherlands/219/2003|2003.500:-4.059766067e-05):2.030436588e-05,H7N7_Avian_AY340091_A/chicken/Netherlands/1/03|2003.500:-2.030436588e-05):0.01038338772):0.001230023272,H7N1_Avian_AB268555_A/duck/Mongolia/47/2001|2001.500:0.006629882112):0.001747240095,(((((((H10N6_Avian_KP287817_A/migratory_duck/Jiangxi/9334/2005|2005.816:0.0001361248438,H10N6_Avian_KP287825_A/migratory_duck/Jiangxi/10974/2005|2005.863:0.0008859927252):0.001260397841,(H4N6_Avian_JX454770_A/wild_bird/Korea/YS109/2007|2007.038:0.0007291705061,H3N8_Avian_AB593458_A/chicken/Vietnam/G14/2008|2008.038:0.004411122253):0.001852325403):0.0004585658223,(H3N2_Avian_KC261672_A/duck/Jiangsu/26/2004|2004.367:0.003021254312,H6N1_Avian_HM144735_A/mallard/Jiangxi/13228/2005|2005.500:0.006367391117):0.0008990653269):0.001252798958,(((H6N2_Avian_JF965256_A/duck/Eastern_China/59/2003|2003.871:-0.0001433985249,H6N2_Avian_JF965254_A/duck/Eastern_China/57/2003|2003.704:0.001165516094):0.000265472461,(H6N2_Avian_JF965252_A/duck/Eastern_China/54/2002|2002.953:0.00658966585,H6N2_Avian_JF965251_A/duck/Eastern_China/53/2002|2002.871:0.0006079579302):0.0007612840567):0.008389117655,H5N3_Avian_GQ227608_A/duck/Primorie/2633/2001|2001.644:0.00420390951):0.005060419118):0.0005063370844,H5N2_Avian_EU249550_A/duck/Malaysia/F118-08-04/2004|2004.500:0.01706639511):0.0007810552132,H6N2_Avian_CY109349_A/duck/Yunnan/3136/2006|2006.452:0.008794429575):0.0004436367455,H9N2_Avian_KF188268_A/duck/Hong_Kong/Y439/1997|1997.500:0.01821531009):0.001424274172):0.001335975005,(((((((H12N5_Avian_AB593482_A/duck/Vietnam/G18/2009|2009.038:0.0009100142255,H9N2_Avian_JN852780_A/duck/Korea/KNUDPJ09/2009|2009.367:0.002179319745):8.666063761e-05,H9N2_Avian_JN852804_A/chicken/Korea/KNUWSJ09/2009|2009.367:0.0009286346861):0.0001409263648,H4N6_Avian_KU160982_A/duck/Hunan/S1012/2009|2009.167:0.001922495898):6.895313572e-05,H9N2_Avian_JN852796_A/chicken/Korea/KNUSWR09/2009|2009.285:-7.473078679e-05):0.0004506743328,H10N8_Avian_KP862020_A/duck/Hunan/S1496/2011|2011.170:0.007864763078):0.000755774344,(H6N5_Avian_KT266914_A/duck/Guangxi/052/2010|2010.093:0.0005616292878,H6N5_Avian_JX293560_A/duck/Guangxi/GXd-1/2009|2009.904:0.005649111271):0.004612561933):0.001641231595,H4N9_Avian_KF259254_A/duck/Jiangxi/22041/2008|2008.500:0.00195986816):0.003593580782):0.001910209413):0.0008090554652,H4N6_Avian_MF148090_A/European_herring_gull/Netherlands/1/2006|2006.090:0.01442474671):0.008747095405):0.002441004373,(H4N6_Avian_KJ690584_A/duck/China/J1/2012|2012.751:0.007410068474,H14N3_Avian_KX602671_A/goose/Karachi/NARC-13N-969/2014|2014.005:0.003979764476):0.01562634915):0.005324226944):0.002048666998,(((((((((((((((((((((((((((((((((((((((((((((((((((((((((((((((((((((((((((((((((((((((((((((((((((((((((((((((((((((((((((((((((((((((((((((((((((((((((((((((((((((((((((((((((((((((((((((((((H1N1_Swine_HE582006_A/swine/Villa_Clara/84/2010|2010.833:0.001655600045,H1N1_Swine_HE584759_A/swine/La_Habana/130/2010|2010.833:0.002451572174):0.008068892101,H1N1_Swine_HQ695940_A/swine/Jangsu/46/2010|2010.038:0.003387594676):0.000660551405,H1N1_Swine_GU593047_A/swine/UP-India/IVRI01/2009|2009.868:0.005091057068):0.0002043746311,(H1N2_Swine_KM028122_A/swine/Guangxi/2900/2011|2011.770:0.00305636894,H1N1_Swine_KP404423_A/swine/Tianjin/47/2011|2011.871:0.007353985306):0.000852534978):0.0001145959067,H1N1_Swine_HQ728097_A/swine/Taiwan/HL-1125/2009|2009.899:0.002933689897):0.0001376317849,H1N1_Swine_CY061550_A/swine/Italy/85437/2009|2009.937:0.002966944891):0.0001582209784,H1N1_Swine_JX092625_A/swine/Colorado/A01203099/2011|2011.973:0.001891805565):0.0001316532354,(H1N1_Human_CY071376_A/Berlin/INS430/2010|2010.096:-0.0002024535613,H1N1_Human_HM014333_A/Guangzhou/GIRD07/2009|2009.605:0.00122457113):0.0008926098777):0.0001030612564,(H1N1_Swine_CY158442_A/swine/Illinois/02957/2010|2010.068:0.00118988951,H1N1_Human_CY072519_A/Athens/INS349/2009|2009.967:-0.0001677719412):0.0009315225327):5.652691798e-05,(((((H1N1_Swine_KC471372_A/swine/Korea/CY01-04/2012|2012.003:5.551115123e-17,H1N1_Swine_KC471348_A/swine/Korea/CY11-01/2011|2011.888:5.551115123e-17):0.001131486833,H3N1_Swine_KC471444_A/swine/Korea/CY03-13/2012|2012.175:-0.0001115822396):5.582190814e-05,H1N1_Swine_KC471388_A/swine/Korea/CY01-06/2012|2012.041:-5.582190814e-05):2.792118715e-05,H1N1_Swine_KC471356_A/swine/Korea/CY11-02/2011|2011.888:-2.792118715e-05):0.002656297404,H1N1_Human_JN207843_A/Zhejiang/89w/2009|2009.827:0.001448829224):0.0004591462113):3.628670125e-05,(H1N1_Swine_HQ541689_A/swine/Heilongjiang/44/2009|2009.786:0.002249942733,H1N1_Human_JQ612502_A/Hungary/40/2009|2009.816:-0.0002069733725):0.0009941346708):1.744713418e-05,H1N2_Swine_CY086899_A/swine/North_Carolina/226125/2010|2010.685:0.002032322972):1.548827436e-05,(((H1N1_Human_CY061579_A/Texas/JMS401/2010|2010.005:0.001853397664,H1N1_Human_HM157260_A/Yaroslavl/IIV-196/2009|2009.923:0.004309133923):0.0003554966553,H1N1_Human_CY167325_A/Tennessee/F1042A/2010|2010.093:-0.0003629211102):0.0008583912411,H1N1_Human_CY066704_A/Vienna/INS291/2009|2009.882:0.001709499838):0.0002437173853):9.895779619e-06,H1N1_Human_HM230702_A/Zhoushan/52/2009|2009.964:0.001012861041):2.737656124e-05,H1N1_Swine_HQ541705_A/swine/Yunnan/74/2010|2010.038:0.002021008478):3.758148079e-05,H1N1_Human_GQ168849_A/Massachusetts/06/2009|2009.315:0.0009854656366):2.176080009e-05,H1N1_Human_KC782023_A/Vermont/01/2010|2010.093:0.00100417268):1.208309943e-05,H1N1_Swine_KX571131_A/swine/Quebec/1600117/2014|2014.323:0.001013850381):6.299157297e-06,H1N1_Human_AB704481_A/Tochigi/2/2010|2010.033:0.001019634323):4.327589198e-06,H1N1_Human_KC781398_A/Nebraska/02/2010|2010.189:0.001021605891):7.110717073e-06,(H3N2_Swine_KX571121_A/swine/Quebec/1561816/2014|2014.052:-0.0001929988693,H1N1_Human_KC780360_A/North_Carolina/05/2010|2010.148:0.001215116438):0.001016046561):4.533076306e-06,H1N1_Human_KJ690411_A/Uganda/MUWRP-066/2009|2009.592:0.001021306787):5.138047595e-06,(((H1N1_Human_CY090862_A/Netherlands/2631c/2010|2010.107:5.551115123e-17,H1N1_Human_CY065873_A/Netherlands/2631b/2010|2010.008:5.551115123e-17):0.0003501210443,H1N1_Swine_CY195119_A/swine/Saskatchewan/SD0020/2013|2013.995:0.0037523627):0.0001693768577,H1N1_Human_CY072999_A/Managua/07193_09/2010|2010.090:0.0003397757015):0.0005102268051):4.389226761e-06,H3N2_Swine_KX571134_A/swine/Quebec/1603088/2014|2014.342:0.001021239919):1.015189417e-05,H1N1_Human_CY095865_A/Hubei/74/2009|2009.871:0.001010412887):1.136788836e-05,H1N1_Human_CY055551_A/Australia/10/2009|2009.548:0.001016284741):5.889984004e-06,H1N1_Swine_JN375217_A/swine/Guangdong/275/2010|2010.077:0.001021762645):3.148686142e-06,H1N1_Human_CY072927_A/Managua/4063-01/2009|2009.663:0.001024503943):3.942030658e-06,H1N1_Swine_JF714103_A/swine/QC/3974-5/2009|2009.874:0.001023710599):1.11746286e-05,H1N2_Swine_KM028234_A/swine/Guangxi/3205/2011|2011.847:0.001016478001):9.392580104e-06,H1N1_Human_KC780506_A/Utah/02/2010|2010.110:0.001018260049):5.162702398e-06,H1N1_Human_KF612152_A/Santa_Cruz/12541/2009|2009.496:0.001022489927):9.090013885e-06,H1N1_Swine_KR859642_A/swine/Illinois/A00970252/2010|2010.208:0.001018562616):3.8390683e-05,H1N1_Human_AB704489_A/Tochigi/10/2010|2010.030:0.0009791722815):2.231890393e-05,H1N1_Human_HM773213_A/Jiangsu/2/2009|2009.866:0.001005325395):1.091959444e-05,H1N1_Human_CY083091_A/Bogota/WRAIR0442T/2009|2009.463:0.001008600063):7.6389746e-06,H1N1_Human_KC781251_A/Georgia/06/2010|2010.096:0.001013845706):1.348711268e-05,(((H3N2_Swine_JN409394_A/swine/Kansas/10-91088/2010|2010.995:0.00194876352,H1N1_Swine_JQ695882_A/swine/Shandong/361/2010|2010.500:0.003199361517):0.001499441053,H1N1_Swine_KM489602_A/swine/Ontario/62/2012|2012.501:0.001606647943):0.000228863109,H1N1_Human_GU592898_A/Bishkek/03/2009|2009.907:0.000781783772):0.0002505102036):1.457816669e-05,H1N1_Swine_CY080435_A/swine/VIC/09-02797-62/2009|2009.630:-1.472526633e-05):4.493437129e-05,(((H1N1_Human_CY067644_A/Madrid/INS224/2009|2009.863:-0.0001911538995,H1N1_Human_CY090030_A/District_of_Columbia/WRAIR0313/2011|2011.074:0.003265990904):0.0006487625861,H1N1_Swine_KR701084_A/swine/England/072865/2013|2013.674:0.008729550718):0.0003264941264,H1N1_Human_AB539742_A/Shanghai/P1/2009|2009.721:0.0006833346971):0.0004820496515):2.753104607e-05,H1N1_Swine_KM496998_A/swine/Brazil/66/2011|2011.279:0.0009982591669):3.906673594e-05,H1N1_Human_CY075068_A/Athens/INS393/2010|2010.014:0.0009885858935):2.00328488e-05,H1N1_Human_KC780321_A/Georgia/25/2009|2009.989:0.0009983313269):1.605447353e-05,H1N1_Human_KC780697_A/Indiana/03/2010|2010.090:0.001006611866):2.815912827e-05,H1N1_Human_CY066552_A/San_Diego/INS198/2009|2009.803:-2.921636436e-05):1.461137592e-05,H1N1_Human_CY083618_A/Lima/WRAIR9202F/2009|2009.501:-1.461137592e-05):7.307285531e-06,H1N1_Human_KC780582_A/Virginia/01/2010|2010.055:-7.307285531e-06):3.654441899e-06,H1N1_Human_GQ465690_A/Canada-ON/RV1589/2009|2009.318:-3.654441899e-06):1.827620692e-06,H1N1_Swine_HQ695989_A/swine/Jangsu/504/2010|2010.038:-1.827620692e-06):9.140103038e-07,H1N1_Human_HM189315_A/Chita/CRIE-8/2009|2009.836:-9.140103038e-07):4.571051748e-07,H1N1_Swine_HQ541697_A/swine/Heilongjiang/105/2009|2009.786:-4.571051747e-07):2.286026206e-07,H1N1_Human_GQ485662_A/Almati/01/2009|2009.500:-2.286026206e-07):1.14326338e-07,H1N1_Human_KC781388_A/Alaska/01/2010|2010.101:-1.143263379e-07):5.717568804e-08,H1N1_Human_GU592890_A/Barnaul/04/2009|2009.962:-5.717568798e-08):2.859410632e-08,H1N1_Human_GU560017_A/Tomsk/06/2009|2009.890:-2.859410627e-08):1.430018551e-08,H1N1_Swine_KM029642_A/swine/Hong_Kong/NS3160/2010|2010.803:-1.430018546e-08):7.151659528e-09,H1N1_Human_GQ184629_A/Moscow/01/2009|2009.384:-7.151659473e-09):3.576613542e-09,H1N1_Human_KC261333_A/Mexico_City/INERPHAC4/2010|2010.227:-3.576613486e-09):1.788698762e-09,H1N1_Human_CY055941_A/Australia/82/2009|2009.668:-1.788698707e-09):8.945450039e-10,H1N1_Human_GQ330648_A/Moscow/IIV03/2009|2009.419:-8.945449483e-10):4.4737072e-10,H1N1_Human_GQ505854_A/Irkutsk/02/2009|2009.500:-4.473706645e-10):2.237343214e-10,H1N1_Human_KC781517_A/Utah/51/2009|2009.647:-2.237342659e-10):1.118915328e-10,H1N1_Human_CY071613_A/Ft_Carson/WR1448P/2009|2009.781:-1.118914773e-10):5.595780719e-11,H1N1_Human_GU433026_A/Tomsk/03/2009|2009.545:-5.595775167e-11):2.798498505e-11,H1N1_Human_GU562459_A/Karasuk/01/2010|2010.008:-2.798492954e-11):1.399534181e-11,H1N1_Human_KC782172_A/New_Mexico/16/2009|2009.849:-1.39952863e-11):6.998928324e-12,H1N1_Human_CY053493_A/Taiwan/167/2009|2009.712:-6.998872813e-12):3.500143789e-12,H1N1_Human_HM189450_A/Korea/CJ04/2009|2009.704:-3.500088278e-12):1.750301697e-12,H1N1_Human_KT181811_A/Singapore/DMS847/2009|2009.685:-1.750246186e-12):8.752477497e-13,H1N1_Human_CY111964_A/Hong_Kong/H090-761-V10/2009|2009.578:-8.751922386e-13):4.375496387e-13,H1N1_Human_CY054657_A/Russia/61/2009|2009.833:-4.374941275e-13):2.185712034e-13,H1N1_Human_KC780180_A/Montana/22/2009|2009.915:-2.185156922e-13):1.092453779e-13,H1N1_Human_GU138885_A/Myanmar/60/2009|2009.482:-1.091898668e-13):5.441412828e-14,H1N1_Human_KC780678_A/West_Virginia/13/2009|2009.647:-5.435861713e-14):2.691738166e-14,H1N1_Human_CY119379_A/Malaysia/2076039/2009|2009.586:-2.686187051e-14):1.32315911e-14,H1N1_Human_KT181757_A/Singapore/DMS41/2009|2009.759:-1.317607995e-14):6.440313834e-15,H1N1_Human_CY049926_A/New_Bern/WR0670/2009|2009.449:-6.384802682e-15):3.162779007e-15,H1N1_Swine_JQ612494_A/swine/Hungary/7380/2010|2010.216:-3.107267856e-15):1.072993513e-15,H1N1_Human_CY067636_A/Oslo/INS219/2009|2009.819:-1.017482362e-15):5.410992261e-16,H1N1_Human_KC780887_A/Nevada/01/2010|2010.030:-4.855880749e-16):3.596239607e-16,H1N1_Human_KC780749_A/Illinois/15/2009|2009.847:-3.041128094e-16):2.156469998e-16,H1N1_Swine_HQ393496_A/swine/Taiwan/TD-2542/2010|2010.666:-1.601358486e-16):9.039985472e-17,H1N1_Human_CY083818_A/Los_Angeles/INS423/2010|2010.096:-3.488870349e-17):1.15476901e-16,H1N1_Human_KC781076_A/Oklahoma/05/2009|2009.863:-5.996574979e-17):8.416029113e-17,H1N1_Human_CY071288_A/Athens/INS414/2010|2010.096:-2.86491399e-17):5.909844001e-17,H1N1_Human_CY047790_A/Argentina/7785/2009|2009.452:-3.587288776e-18):8.41851774e-17,H1N1_Human_GU433034_A/Novosibirsk/02/2009|2009.551:-2.867402617e-17):8.419762877e-17,H1N1_Human_GU108489_A/Zhejiang-Yiwu/11/2009|2009.679:-2.868647753e-17):9.048280896e-17,H1N1_Human_CY095766_A/Zhejiang/3/2009|2009.518:-3.497165773e-17):9.049665604e-17,H1N1_Human_KC780202_A/Maine/13/2009|2009.855:-3.49855048e-17):9.051050922e-17,H1N1_Swine_JQ695874_A/swine/Shandong/327/2010|2010.500:-3.499935799e-17):9.052436853e-17,H1N1_Human_GQ402215_A/Canada-QC/RV1759/2009|2009.345:-3.50132173e-17):9.053823396e-17,H1N1_Human_KC780083_A/South_Carolina/18/2009|2009.707:-3.502708272e-17):9.055210551e-17,H1N1_Human_GQ283480_A/Italy/49/2009|2009.400:-3.504095428e-17):9.05659832e-17,H1N1_Human_JQ409145_A/Helsinki/Vi3/2009|2009.447:-3.505483197e-17):9.057986702e-17,H1N1_Human_GQ225368_A/Fujian/1/2009|2009.386:-3.506871579e-17):9.059375698e-17,H1N1_Human_FJ984398_A/Ohio/07/2009|2009.310:-3.508260575e-17):9.060765308e-17,H1N1_Human_GQ232088_A/Guangdong/02/2009|2009.400:-3.509650185e-17):9.062155533e-17,H1N1_Human_FN434456_A/Quebec/147365/2009|2009.500:-3.51104041e-17):9.063546374e-17,H1N1_Human_GU138899_A/Yamaguchi/21/2009|2009.419:-3.51243125e-17):9.064937829e-17,H1N1_Human_CY044150_A/Bogota/0466N/2009|2009.479:-3.513822706e-17):9.066329901e-17,H1N1_Human_KC781929_A/Virginia/24/2009|2009.419:-3.515214778e-17):9.067722589e-17,H1N1_Human_CY066760_A/Pensacola/INS211/2009|2009.858:-3.516607466e-17):9.069115894e-17,H1N1_Human_CY056125_A/District_of_Columbia/INS33/2009|2009.816:-3.518000771e-17):9.070509816e-17,H3N2_Swine_KX571128_A/swine/Quebec/1557833/2013|2013.014:-3.519394693e-17):9.071904356e-17,H1N1_Human_CY121841_A/South_Carolina/10/2010|2010.500:-3.520789233e-17):9.073299514e-17,H1N1_Human_KJ130199_A/New_Zealand/2047/2009|2009.479:-3.522184391e-17):9.07469529e-17,H1N1_Human_CY065729_A/England/434/2009|2009.427:-3.523580167e-17):9.706145097e-17,H1N1_Human_CY044174_A/Bethesda/SP506/2009|2009.455:-4.155029974e-17):9.707681813e-17,H1N1_Human_KP307949_A/Tomsk/273/2010|2010.500:-4.15656669e-17):9.70921921e-17,H1N1_Human_CY062988_A/Vienna/INS179/2010|2010.011:-4.158104087e-17):9.710757289e-17,H1N1_Human_CY083562_A/Budapest/WRAIR2411N/2009|2009.923:-4.159642166e-17):9.712296051e-17,H1N1_Human_KC781746_A/North_Carolina/37/2009|2009.690:-4.161180928e-17):9.713835496e-17,H1N1_Human_CY128100_A/Viet_Nam/835/2009|2009.567:-4.162720373e-17):9.715375624e-17,H1N1_Human_CY060633_A/Ontario/314095/2009|2009.836:-4.164260501e-17):9.716916437e-17,H1N1_Human_KC780410_A/Florida/01/2010|2010.014:-4.165801314e-17):9.718457933e-17,H1N1_Human_GQ288375_A/Fuzhou/01/2009|2009.403:-4.16734281e-17):9.720000115e-17,H1N1_Human_CY043156_A/New_York/3418/2009|2009.359:-4.168884991e-17):9.721542981e-17,H1N1_Human_KP637457_A/Thailand/PY08016/2009|2009.559:-4.170427858e-17):9.723086533e-17,H1N1_Human_GQ225360_A/Shanghai/1/2009|2009.389:-4.17197141e-17):9.724630772e-17,H1N1_Human_GU138876_A/Hiroshima/207/2009|2009.496:-4.173515649e-17):9.726175697e-17,H1N1_Human_HM569676_A/Argentina/19527/2009|2009.452:-4.175060574e-17):9.727721309e-17,H1N1_Human_GU138889_A/Myanmar/JP133/2009|2009.553:-4.176606186e-17):9.729267609e-17,H1N1_Human_CY128172_A/Viet_Nam/13032015/2009|2009.633:-4.178152486e-17):9.730814597e-17,H1N1_Human_GQ351293_A/Italy/85/2009|2009.449:-4.179699474e-17):9.732362273e-17,H1N1_Human_GQ894937_A/Michigan/06/2009|2009.500:-4.18124715e-17):9.733910638e-17,H1N1_Human_CY065577_A/England/385/2009|2009.414:-4.182795515e-17):9.453631596e-06,((((((((H1N1_Human_KC781291_A/Washington/01/2010|2010.249:0.001112973958,H1N1_Human_FN434463_A/Quebec/144147/2009|2009.500:0.0009309467369):0.0001561881034,H1N1_Human_GQ465685_A/Canada-AB/RV1531/2009|2009.321:-0.0001571373695):7.871959385e-05,H1N1_Human_FJ998212_A/Canada-ON/RV1527/2009|2009.310:-7.871959385e-05):3.943894243e-05,H1N1_Human_KC780054_A/Washington/75/2009|2009.816:-3.943894243e-05):7.304928144e-05,H1N1_Swine_KM489604_A/swine/Ontario/46/2012|2012.507:0.007148725198):0.0001504757181,H1N1_Human_CY065765_A/British_Columbia/GFA0401/2009|2009.285:0.0008832126092):0.0001167235496,(H3N2_Swine_KJ413922_A/swine/Ontario/11-105317/2011|2011.893:5.551115123e-17,H3N2_Swine_KJ413914_A/swine/Ontario/103-18/2011|2011.893:5.551115123e-17):0.0009092099305):6.165123451e-05,(H1N2_Swine_KM507528_A/swine/Brazil/232-11-13/2011|2011.625:0.003398555686,H1N2_Swine_KM507522_A/swine/Brazil/185-11-7/2011|2011.510:-0.0003296663976):0.0009687120586):0.001015230521):5.711275019e-05,H1N1_Human_CY063583_A/Oslo/INS110/2009|2009.858:0.0009679928219):5.668505973e-05,(H1N1_Human_CY071056_A/Vienna/INS368/2010|2010.011:0.0004168451878,H1N1_Human_KC781182_A/Wyoming/01/2010|2010.104:0.001628353744):0.0009812573786):4.283249723e-05,H1N1_Human_KC780931_A/Colorado/13/2009|2009.762:0.0009766725844):0.0001181909,((H1N2_Swine_AB914487_A/swine/Chiba/14/2012|2012.038:0.00431783973,H1N1_Human_CY072327_A/Newark/INS318/2009|2009.953:0.0008224530291):0.0004370573764,(H1N1_Swine_KR700424_A/swine/England/045033/2013|2013.085:0.004384642544,H1N1_Human_KP637841_A/Thailand/IY07144/2010|2010.107:0.001782523663):0.0006157322719):0.000330225026):9.07214837e-05,(H1N1_Swine_CY159458_A/swine/Arkansas/SG1499/2010|2010.608:0.001191485162,H1N1_Human_KC780546_A/New_Jersey/01/2010|2010.000:-0.0001685151174):0.0009743405381):6.40160251e-05,(H1N1_Human_CY083115_A/Quito/WRAIR0617N/2009|2009.764:0.0002230251265,H1N1_Human_KJ690435_A/Uganda/MUWRP-224/2010|2010.860:0.0007990924425):0.0009672162944):5.572693559e-05,H1N1_Human_KC473855_A/Guangzhou/GIRD74/2010|2010.570:0.0009704319238):5.11920749e-05,H1N1_Human_CY071064_A/Tallinn/INS372/2009|2009.975:0.0009764605546):4.344535737e-05,((H1N1_Human_KC881986_A/Pennsylvania/02/2011|2011.142:3.1672435e-17,H1N1_Human_KC780302_A/Pennsylvania/31/2009|2009.923:7.934986747e-17):0.0008812072016,H1N1_Human_CY129863_A/Springfield/INS598/2011|2011.126:0.001170659759):0.0009839822124):5.699724954e-05,((((H1N1_Human_CY069091_A/Guam/NHRC0026/2009|2009.551:-0.0006851225294,H3N2_Swine_KM029898_A/swine/Guangxi/NS2394/2012|2012.668:0.004792294749):0.00034702254,H1N1_Swine_CY080443_A/swine/QLD/09-02865-07/2009|2009.644:-0.00034702254):0.0001793734841,H1N2_Swine_KU976828_A/swine/Mexico/AVX50/2013|2013.233:0.001874266374):0.0007438455863,((H1N1_Human_KP637689_A/Thailand/SP10497/2011|2011.129:0.001696531519,H1N1_Swine_CY116130_A/swine/England/373/2010|2010.011:0.0003485560944):0.000855423013,H1N1_Human_CY129655_A/Brooklyn/INS549/2011|2011.225:0.002245488032):0.0002845425758):0.0004685454715):3.289619588e-05,(H1N1_Human_CY103909_A/Guangdong/5301/2009|2009.500:0.0007658134457,H1N1_Human_KC781094_A/Iowa/14/2009|2009.932:0.0002540911476):0.0004730548716):3.208006227e-05,H1N1_Swine_JF275918_A/swine/Nanchang/3/2010|2010.033:0.002020889065):2.667761848e-05,H1N1_Human_CY063004_A/Tallinn/INS182/2010|2010.008:0.0009984528859):1.779418592e-05,((((H1N1_Human_CY089627_A/Nanchang/8011/2009|2009.973:-4.173244885e-18,H1N1_Human_GU198204_A/Nanjing/3/2009|2009.792:1.151955473e-16):0.0007568249873,H1N1_Human_CY089619_A/Nanchang/8008/2009|2009.964:0.001288262626):0.0006724714984,H1N1_Human_KC781458_A/Louisiana/01/2010|2010.090:0.0003495445082):0.0001859815908,H1N1_Human_KC780782_A/Alaska/47/2009|2009.923:-0.0004415221219):0.0003645061272):2.949988787e-05,(H1N1_Human_CY096048_A/Hubei/99/2009|2009.775:2.417797976e-05,H1N1_Human_CY083211_A/New_Jersey/WRAIR1504P/2009|2009.551:0.0009979395892):0.001002482303):4.99402702e-05,H1N1_Human_KJ856069_A/Sri_Lanka/2005/2009|2009.904:0.005116090411):5.182023853e-05,((H1N1_Human_JX262212_A/India/GWL02/2011|2011.644:5.551115123e-17,H1N1_Human_JX262211_A/India/GWL01/2011|2011.644:5.551115123e-17):-9.63025188e-17,H1N1_Human_CY069027_A/Guam/NHRC0018/2009|2009.553:1.5181367e-16):0.0009630168829):3.451101794e-05,(((H1N1_Swine_MH061762_A/swine/Mexico/9741916/2013|2013.236:0.00220790483,H1N1_Swine_MH061658_A/swine/Mexico/9199572/2012|2012.488:0.0008609844585):0.003790090687,H1N1_Human_HM173600_A/Blagovechensk/01/2009|2009.863:0.0008591367129):0.0003872856558,H1N1_Human_CY069123_A/Madrid/INS298/2009|2009.896:-0.0001321242184):0.001012301504):7.652916822e-05,((H3N2_Swine_JN409442_A/swine/Kansas/11-110529/2011|2011.266:0.001662453429,H1N1_Human_CY065998_A/Ulgii/9911/2009|2009.940:0.0003827455034):0.0009153163596,H1N2_Swine_KM028730_A/swine/Hong_Kong/3125/2011|2011.589:0.001138509552):0.0008253182842):0.0001591993925,((H1N1_Human_CY062812_A/Odense/INS143/2009|2009.860:0.0006673477022,H3N2_Swine_JQ220551_A/swine/Guangxi/NS2783/2010|2010.849:0.003436558849):0.0004965734884,H1N1_Human_CY067048_A/Aarhus/INS253/2009|2009.890:0.0005282114082):0.0004281953794):2.957259968e-05,(((((((((((((((((((H1N2_Swine_CY158474_A/swine/Arkansas/SG1376/2011|2011.068:0.000962097769,H1N2_Swine_JN652564_A/swine/Indiana/A01049794/2011|2011.260:0.001089769191):4.50483022e-05,H1N2_Swine_KT589347_A/swine/Illinois/A00857138b/2011|2011.800:0.0009741058311):2.672458246e-05,H1N2_Swine_KJ161933_A/swine/Indiana/A00968358/2012|2012.104:0.0009992088977):0.0001254368446,H1N2_Swine_CY158570_A/swine/Indiana/04254/2011|2011.244:-0.0001273448002):6.370891289e-05,H1N2_Swine_CY158554_A/swine/North_Carolina/SG1391/2011|2011.241:-6.370891289e-05):0.002159418577,H1N1_Swine_AB911612_A/swine/Kagoshima/60/2010|2010.786:0.0009188817709):0.0002256714114,H1N1_Swine_JX092408_A/swine/South_Dakota/A01202617/2011|2011.740:0.0007977384791):0.0001383211313,H1N2_Swine_JX092630_A/swine/Iowa/A01203125/2012|2012.014:-0.0001408107733):7.056480895e-05,H1N1_Swine_JN863562_A/swine/Illinois/A01049981/2011|2011.373:-7.056480895e-05):3.534593845e-05,H1N1_Swine_HQ840314_A/swine/Minnesota/136B/2009|2009.663:-3.534593845e-05):1.768362692e-05,H1N1_Swine_HQ840301_A/swine/Minnesota/130A/2009|2009.666:-1.768362692e-05):8.852596521e-06,H1N1_Human_CY055171_A/Dundgobi/9746/2009|2009.915:-8.852596521e-06):4.762036562e-05,(H3N2_Swine_KY938575_A/swine/Minnesota/A01668936/2016|2016.893:0.00393461011,H1N1_Swine_JX099408_A/swine/Illinois/A01104012/2012|2012.066:0.002245184164):0.0009719863433):0.0005669601606,H1N1_Swine_KC435079_A/swine/North_Dakota/A01104053/2012|2012.816:0.00460511889):0.0004037145355,((H1N2_Swine_MF194625_A/swine/Iowa/MT_12_07_11_2_10/2011|2011.890:-0.0006129907346,H1N2_Swine_MF194569_A/swine/Iowa/MT_12_07_11_2_25/2011|2011.890:0.004716897286):0.001249428406,H1N2_Swine_JX092390_A/swine/Minnesota/A01202471/2011|2011.570:0.001840674099):0.0006412419115):0.000188635377,(((((H3N2_Swine_KM028018_A/swine/Guangxi/2242/2011|2011.597:0.0002093179088,H3N2_Swine_KM028466_A/swine/Guangxi/508/2012|2012.189:0.0008127996602):0.0006392860591,H3N2_Swine_KM028442_A/swine/Guangxi/NS3900/2011|2011.995:0.000386647421):0.0007862352014,H3N2_Swine_KM029434_A/swine/Hong_Kong/NS1651/2012|2012.392:0.001782645533):0.0001873132924,(((H3N2_Swine_KM027618_A/swine/Guangdong/3494/2011|2011.800:5.551115123e-17,H3N2_Swine_KM027626_A/swine/Guangdong/3502/2011|2011.800:5.551115123e-17):1.273369978e-16,H3N2_Swine_KM028554_A/swine/Hong_Kong/NS2810/2011|2011.551:-7.182584654e-17):1.273575258e-16,H3N2_Swine_KM028634_A/swine/Hong_Kong/NS2822/2011|2011.551:-7.184637456e-17):0.0008383747987):0.0001295380309,(H3N2_Swine_KM029442_A/swine/Hong_Kong/NS2168/2012|2012.468:-1.103993997e-05,H3N2_Swine_KM061016_A/swine/Guangxi/NNXD/2013|2013.247:0.002054009301):0.000901136793):0.0005386148025):0.0007092588411,((((H1N1_Swine_KM507543_A/swine/Brazil/12A/2010|2010.088:5.551115123e-17,H1N1_Swine_KF683617_A/swine/Brazil/107-3A/2010|2010.532:5.551115123e-17):0.0005586459776,H3N2_Swine_KM507514_A/swine/Brazil/365-11-7/2011|2011.858:0.003565462958):0.0005548963321,(H1N1_Swine_KJ847635_A/swine/Italy/6352-11/2013|2013.038:0.004054021776,H1N2_Swine_JX092386_A/swine/Minnesota/A01202453/2011|2011.532:0.005267566699):0.0004796470853):0.0004158319365,H1N1_Swine_AB909401_A/swine/Hiroshima/8/2011|2011.038:0.004243309582):0.0002262123562):0.0002807609608,(((((H3N2_Swine_AB704810_A/swine/Chonburi/NIAH106952-028/2011|2011.123:5.551115123e-17,H3N2_Swine_AB704802_A/swine/Chonburi/NIAH106952-026/2011|2011.123:5.551115123e-17):0.002667382741,H1N1_Swine_KM028530_A/swine/Hong_Kong/830/2011|2011.148:0.0004219512297):0.0008498439842,H1N1_Human_KC881934_A/New_Mexico/06/2011|2011.140:0.0001838506588):0.0009621145508,(H1N1_Human_KJ690514_A/Uganda/MUWRP-243/2011|2011.274:0.002424867631,H1N1_Human_KJ690537_A/Uganda/MUWRP-240/2011|2011.101:-0.0003730006705):0.002151565195):0.0005274488608,((H3N2_Swine_MF194237_A/swine/South_Dakota/MT_12_07_1554/2012|2012.830:5.551115123e-17,H3N2_Swine_MF194393_A/swine/South_Dakota/MT_12_07_2018/2012|2012.197:5.551115123e-17):-2.713378211e-17,H3N2_Swine_MF194681_A/swine/Dakota_Superior/MT_12_07_411/2012|2012.008:8.264493334e-17):0.005719301089):0.0004465258666):0.000183931004,H1N1_Human_CY063044_A/Bochum/INS187/2009|2009.940:0.0007121364157):0.0001787359314):0.0001618094809,(((((H1N1_Swine_KJ725049_A/swine/Guangdong/306/2013|2013.038:0.003400523988,H3N2_Swine_KM061024_A/swine/Guangxi/JGB4/2013|2013.452:0.001733047763):0.000436709075,(H1N1_Canine_MG254087_A/canine/Guangxi/LZ317/2013|2013.893:5.551115123e-17,H1N1_Canine_MG254075_A/canine/Guangxi/HC18/2013|2013.795:5.551115123e-17):0.002650279603):0.0002697974684,(H3N2_Swine_KM029746_A/swine/Guangdong/NS2883/2012|2012.641:-0.0002206780435,H3N2_Swine_KM029730_A/swine/Guangdong/NS2717/2012|2012.603:0.001244695627):0.002828252902):0.002690533221,((H3N2_Canine_MG254084_A/canine/Guangxi/LZ45/2015|2015.058:5.551115123e-17,H1N1_Canine_MG254081_A/canine/Guangxi/LZ20/2015|2015.038:5.551115123e-17):2.245993384e-17,H1N1_Canine_MG254085_A/canine/Guangxi/LZ52/2015|2015.066:3.30512174e-17):0.006205906891):0.001636476496,(H1N2_Swine_KJ729271_A/swine/Zhejiang/43/2012|2012.871:0.001130880422,H1N2_Swine_KJ729263_A/swine/Guangxi/325/2012|2012.871:-0.0001109758287):0.005984367365):0.001938640561):8.037013574e-05,(((((((((H1N1_Human_JN596862_A/Orenburg/01/2009|2009.595:0.0008941754785,H1N1_Human_KC781902_A/Alabama/01/2010|2010.008:0.002195158492):0.0001547913482,H1N1_Swine_CY061800_A/swine/Hong_Kong/2995/2009|2009.959:0.0008711421319):0.0001876984196,H1N1_Human_GU211236_A/Omsk/02/2009|2009.500:-0.0001934437355):9.692808896e-05,H1N1_Human_GQ485657_A/Ekaterinburg/01/2009|2009.500:-9.692808896e-05):4.874082499e-05,H1N1_Human_KM437819_A/Finland/776N/2010|2010.500:-4.874082499e-05):0.0004164651421,(H1N1_Human_JX403981_A/Liaoning/1/2009|2009.797:0.0009082540569,H1N1_Human_KC683498_A/Liaoning/14/2009|2009.951:0.002160956636):0.0006069810554):0.0005061581589,((((H1N1_Human_CY092937_A/Maryland/NHRC0004/2009|2009.808:0.001198462541,H1N1_Human_KC780497_A/Wisconsin/01/2010|2010.063:-0.000175492497):8.831582414e-05,H1N1_Human_CY072655_A/Managua/4570-01/2009|2009.622:-8.831582414e-05):0.0001653383483,H3N2_Swine_KX571114_A/swine/Quebec/1708732/2015|2015.115:0.0008599729886):0.0007812487133,H1N1_Swine_CY099184_A/swine/Minnesota/02979/2010|2010.129:0.001269447601):0.0005232521225):0.000318259458,(((H1N2_Swine_MH061722_A/swine/Mexico/9711817/2013|2013.189:0.001893843194,H1N2_Swine_MH061546_A/swine/Mexico/10290795/2014|2014.973:0.0001513557383):0.00176090671,(H3N1_Swine_MH061714_A/swine/Mexico/9684432/2013|2013.151:0.0009172993411,H3N1_Swine_MH061706_A/swine/Mexico/9634750/2013|2013.082:0.002151915692):0.002369769554):0.001656606585,(H1N1_Human_CY129975_A/Warsaw/INS620/2011|2011.082:7.023734203e-06,H1N1_Human_CY129983_A/Warsaw/INS621/2011|2011.093:0.001012880859):0.001438849428):0.0002031131117):0.0004412009903,H1N1_Human_CY066992_A/Brussels/INS245/2009|2009.879:0.000578068847):0.0005240803968):0.0001418287373,((((H1N2_Swine_KM027642_A/swine/Guangdong/3583/2011|2011.819:0.004841545268,H1N1_Swine_JX987193_A/swine/Nanjing/50/2011|2011.151:0.003416180494):0.0001611268344,(H1N2_Swine_AB914503_A/swine/Chiba/119/2012|2012.786:0.003246658859,H1N1_Human_CY089380_A/Managua/3246-01/2010|2010.227:0.001901466177):0.0008987710667):0.0004917179704,(H1N1_Swine_JN162039_A/swine/Minnesota/A01049428/2011|2011.047:0.001189506757,H1N1_Human_CY052712_A/Texas/45140902/2009|2009.701:-0.0001665367127):0.001044533504):2.313648583e-05,H1N1_Human_CY063180_A/California/VRDL10/2010|2010.112:0.003057002751):1.633397214e-05):6.013589369e-05,H1N1_Human_KF918706_A/Beijing/132/2010|2010.844:0.0009591471724):0.0001513495458,(H1N2_Swine_CY246220_A/swine/Saskatchewan/SD0163/2016|2016.279:0.007551755826,H1N1_Swine_CY195432_A/swine/Saskatchewan/SD0053/2014|2014.923:0.00282658114):0.0008722489961):9.746199612e-05,H1N1_Human_CY066672_A/Tessenderlo/INS287/2009|2009.940:0.0009355227867):5.839649741e-05,(H1N1_Human_KJ690403_A/Uganda/MUWRP-093/2009|2009.726:0.000298974502,H1N1_Human_KU922553_A/Kerala/RGCBA923/2009|2009.764:0.001744946192):0.0004504041781):4.314550596e-05,H1N1_Swine_KJ764749_A/swine/Korea/GBCG01/2010|2010.123:0.003045542018):5.460828598e-05,((H1N1_Swine_KM027570_A/swine/Guangdong/NS2765/2011|2011.627:0.002209114218,H1N1_Swine_KM027690_A/swine/Guangdong/NS3704/2011|2011.858:-0.0001538089593):0.001991128115,H1N1_Swine_JN375225_A/swine/Guangdong/1430/2010|2010.345:5.605625974e-05):0.002041974601):1.948272634e-05,(((((((((((((((((((((((((((((((((((((((((((((((((H1N1_Human_JN714487_A/Nizhnii_Novgorod/CRIE-NGV/2010|2010.997:5.551115123e-17,H1N1_Human_JN714495_A/Nizhnii_Novgorod/CRIE-BLM/2011|2011.068:5.551115123e-17):1.436274254e-16,H1N1_Human_JN153089_A/Vladimir/IIV-35/2011|2011.082:-8.811627413e-17):0.00220642633,H1N1_Human_JQ693702_A/Taiwan/2116/2011|2011.145:0.0008709964981):0.0001438659025,H1N1_Swine_JX092634_A/swine/Missouri/A01203163/2012|2012.044:0.000879328256):0.001123262165,H1N1_Human_JN129267_A/Moscow/IIV-83/2011|2011.058:0.0009289149189):6.663809646e-05,((((H1N1_Human_CY176459_A/Kowloon/INS3_639/2011|2011.101:0.001916754935,H1N1_Human_KJ943479_A/Santiago/p15d1/2011|2011.622:0.004293985624):0.0001133370927,H1N2_Swine_KM027586_A/swine/Guangdong/3196/2011|2011.723:0.0009047474792):0.0002254104718,H1N1_Human_CY176779_A/Kowloon/INS3_691/2011|2011.068:-0.0002350363692):0.0001178790796,H1N1_Human_KP637353_A/Thailand/KS10403/2011|2011.315:-0.0001178790796):0.0009659451109):5.609393579e-05,((H1N1_Human_KJ856203_A/Sri_Lanka/2290/2011|2011.090:0.004975206728,H1N1_Human_KJ856077_A/Sri_Lanka/2008/2009|2009.912:0.002251844601):0.0009622789392,H1N1_Human_KJ856171_A/Sri_Lanka/22/2012|2012.416:0.007887427924):0.001213672755):5.613578554e-05,H1N1_Human_KT181649_A/Singapore/DMS1165/2011|2011.025:0.0009617190645):4.558709357e-05,H1N1_Human_KU299866_A/Cambodia/V0902335/2011|2011.647:0.0009756558674):5.595058376e-05,(((H1N1_Swine_JN673261_A/swine/Texas/A01104004/2011|2011.537:5.551115123e-17,H1N1_Swine_JN673253_A/swine/Texas/A01104003/2011|2011.537:5.551115123e-17):0.001528074127,H1N1_Swine_MG962483_A/swine/Queensland/P12-14600-69/2012|2012.699:0.004651720146):0.0003513529665,H1N1_Human_CY176643_A/Westmead/INS3_664/2011|2011.551:0.0006656770282):0.0004710563843):3.958251611e-05,(((H1N1_Human_CY182010_A/Nicaragua/AGA2-62/2011|2011.836:5.551115123e-17,H1N1_Human_CY181778_A/Nicaragua/AGA2-29/2011|2011.773:5.551115123e-17):0.001321749012,(H1N1_Swine_KJ680538_A/swine/Kenya/1613/2011|2011.592:0.002351044153,H1N1_Swine_KJ680540_A/swine/Kenya/9469/2011|2011.562:-0.000295738894):0.00383522221):0.0007544900737,((H1N1_Human_CY081535_A/Cambodia/NHRCC00007/2009|2009.784:5.551115123e-17,H1N1_Human_CY081487_A/Cambodia/NHRCC00001/2009|2009.784:5.551115123e-17):0.001663213867,H1N1_Human_JF510037_A/India/GWL_DSC/2010|2010.688:0.001426120103):0.0007873533774):0.0002190174217):4.109922402e-05,H1N1_Human_KT181707_A/Singapore/DMS1243/2012|2012.526:0.0009772328773):4.180467536e-05,H1N1_Human_CY080592_A/Ulaanbaatar/190/2011|2011.027:0.0009848044609):2.708309185e-05,H1N1_Human_KT181708_A/Singapore/DMS1244/2012|2012.688:0.0009955033352):3.079949148e-05,H1N1_Human_HQ891280_A/Vladivistok/7/2010|2010.921:-3.334010405e-05):1.669843875e-05,H1N1_Human_JN187315_A/Taiwan/842/2010|2010.967:-1.669843875e-05):8.35259517e-06,H1N1_Human_CY092905_A/Georgia/NHRC0001/2011|2011.071:-8.35259517e-06):4.178810147e-06,H1N1_Human_KY925952_A/Viamao/LACENRS-1400/2011|2011.638:-4.178810147e-06):2.08984091e-06,H1N1_Human_JX309935_A/Singapore/GP4523/2010|2010.918:-2.08984091e-06):1.045536323e-06,H1N1_Human_KC881969_A/Minnesota/03/2011|2011.132:-1.045536323e-06):5.228772985e-07,H1N1_Human_CY129943_A/Aarhus/INS615/2011|2011.093:-5.228772985e-07):2.614932409e-07,H1N1_Human_JX625945_A/England/05160856/2010|2010.964:-2.614932408e-07):1.307739272e-07,H1N1_Human_JN704794_A/Cheboksary/IIV-92/2011|2011.142:-1.307739272e-07):6.540062251e-08,H1N1_Human_CY129639_A/Munich/INS541/2011|2011.132:-6.540062245e-08):3.270714364e-08,H1N1_Human_KC881829_A/Kentucky/09/2010|2010.833:-3.270714359e-08):1.635698915e-08,H1N1_Human_CY167717_A/Tennessee/F2080c7879A/2011|2011.227:-1.635698909e-08):8.180204017e-09,H1N1_Human_CY129959_A/Tallinn/INS618/2011|2011.085:-8.180203962e-09):4.090956796e-09,H1N1_Human_CY129887_A/Tessenderlo/INS604/2011|2011.140:-4.090956741e-09):2.045906059e-09,H1N1_Swine_KM028178_A/swine/Guangxi/NS3098/2011|2011.808:-2.045906004e-09):1.02316686e-09,H1N1_Human_CY096530_A/Bangkok/INS518/2010|2010.690:-1.023166805e-09):5.1169022e-10,H1N1_Human_KC882348_A/Maine/04/2011|2011.129:-5.116901645e-10):2.558986205e-10,H1N1_Human_JF316709_A/Beijing/HZ01/2011|2011.036:-2.55898565e-10):7.161917512e-06,H1N1_Human_CY176483_A/Athens/INS3_642/2011|2011.115:0.002037925729):5.574536645e-05,(((((H1N1_Human_CY176627_A/Westmead/INS3_662/2011|2011.551:0.0004256609726,H1N1_Human_JN187319_A/Taiwan/5506/2011|2011.044:0.001617308388):0.0007039985228,(H1N1_Human_JQ041355_A/Novosibirsk/KSH/2011|2011.090:0.001243897224,H1N1_Human_JN714503_A/Joshkar-Ola/CRIE-BLP/2011|2011.142:0.0008114080351):0.001350770719):0.0004035099815,H1N1_Human_CY121817_A/St-_Petersburg/100/2011|2011.500:0.002679738277):0.0003488932249,H1N1_Swine_CY207070_A/swine/Colombia/3/2011|2011.570:0.002736525759):0.0005898881627,(H1N1_Human_KY926196_A/Sao_Jose_do_Inhacora/LACENRS-2082/2012|2012.562:0.00130663585,H1N1_Swine_CY207046_A/swine/Colombia/M1484/2015|2015.342:0.003881134665):0.0009873966136):0.0001924994042):0.0001903592355,H1N1_Human_CY081064_A/Ontario/130741/2010|2010.781:0.002914011619):0.0001462930203,H1N1_Human_CY092418_A/Missouri/NHRC0001/2011|2011.066:-0.0001504807228):0.0001876939254,H1N1_Human_KC882264_A/Michigan/03/2011|2011.241:0.0008343098459):0.0001528865105,(H1N1_Human_KC882333_A/Virginia/04/2011|2011.014:5.551115123e-17,H1N1_Human_KC881966_A/Arizona/01/2011|2011.085:5.551115123e-17):0.0008703379391):0.0001376913603,H1N1_Human_CY176443_A/Dayton/INS3_634/2011|2011.055:0.0008882421198):9.122178568e-05,H1N1_Human_HQ834749_A/Moscow/IIV-33/2010|2010.781:0.002995333553):7.09485625e-05,H1N1_Human_KC881664_A/North_Carolina/09/2011|2011.052:0.001976675802):0.0001121669236,(H1N1_Human_KC882338_A/Maryland/06/2011|2011.142:0.001902517451,H1N1_Human_CY176555_A/Headington/INS3_651/2011|2011.030:0.001166697582):0.0009251129006):9.880642408e-05,(((H1N1_Human_KF612141_A/Santa_Cruz/2083/2011|2011.830:0.002007707041,H1N1_Swine_CY207086_A/swine/Colombia/1/2011|2011.455:0.001061507992):7.044338483e-05,(H1N1_Human_KF612148_A/Santa_Cruz/111/2012|2012.181:0.0001914876383,H1N1_Human_KF612151_A/Santa_Cruz/541/2012|2012.200:0.0008314824061):0.000955135794):4.246893693e-05,H1N1_Human_KF612146_A/Santa_Cruz/0223/2011|2011.792:-4.578086277e-05):0.0009306882323):0.0003379722868,H1N1_Human_CY176571_A/Aarhus/INS3_653/2011|2011.066:0.0004276909965):0.000394797532,((((H1N1_Human_JX046929_A/Moscow/IIV-45/2012|2012.132:5.52311586e-05,H1N1_Human_JX473013_A/Vladivostok/28/2012|2012.233:-5.52311586e-05):0.0002196307257,H1N1_Human_JQ768356_A/Tomsk/IIV-19/2012|2012.052:0.001826503554):0.00212911665,(H1N1_Swine_JQ695890_A/swine/Shandong/811/2009|2009.500:0.000987654904,H1N1_Swine_JQ695898_A/swine/Shandong/854/2009|2009.500:3.531514033e-05):0.0009601896211):0.000622067483,H1N1_Human_KU322097_A/Milano/21/2012|2012.500:0.001426553494):0.0002518087113):0.0001702630511,H1N1_Human_CY097983_A/Budapest/WRAIR3789T/2011|2011.047:0.0008541305614):0.00025425549,H1N1_Human_JX625753_A/England/178/2010|2010.918:0.001809958499):0.0001903074924,(((H1N1_Human_KC882367_A/Colorado/11/2010|2010.992:4.976358613e-17,H1N1_Human_CY124795_A/Singapore/TT190/2011|2011.236:6.125871633e-17):0.001455179247,H1N1_Human_KP637705_A/Thailand/SP11686/2012|2012.575:0.002645705023):0.001594481961,(H1N1_Human_CY069235_A/Munich/INS365/2009|2009.937:-0.0002271222991,H1N1_Human_CY071368_A/Newark/INS429/2010|2010.173:0.002272209912):0.0004897993173):0.000823773434):0.0001427769996,((((((((((((H1N1_Human_KC891294_A/North_Carolina/09/2012|2012.162:5.551115123e-17,H1N1_Human_CY176531_A/Durham/INS3_648/2012|2012.181:5.551115123e-17):0.001129532569,H1N1_Human_CY176691_A/Bronx/INS3_673/2012|2012.175:-0.0001096279761):5.485302346e-05,H1N1_Human_CY115449_A/Mexico/InDRE3740/2011|2011.962:-5.485302346e-05):2.744642526e-05,H1N1_Human_KM437691_A/Finland/214/2012|2012.500:-2.744642526e-05):1.373321901e-05,H1N1_Human_CY176715_A/Dayton/INS3_676/2012|2012.192:-1.373321901e-05):6.86798365e-06,H1N1_Human_MG856225_A/Mexico/VER78/2012|2012.014:-6.86798365e-06):3.434679173e-06,H1N1_Human_CY147964_A/Georgia/M5081/2012|2012.085:-3.434679173e-06):0.0002055288652,H1N1_Human_JX905425_A/Florida/06/2012|2012.156:0.0008166183683):0.0004833570275,H1N1_Human_KF560151_A/Helsinki/894/2012|2012.162:0.001576199652):0.0003723807616,(H1N1_Human_CY176739_A/Lima/INS3_680/2012|2012.526:5.551115123e-17,H1N1_Human_CY176731_A/Lima/INS3_678/2012|2012.540:5.551115123e-17):0.0006467460861):0.002158893054,(H1N1_Human_CY129951_A/Tallinn/INS617/2011|2011.071:5.551115123e-17,H1N1_Human_CY129687_A/Athens/INS554/2011|2011.132:5.551115123e-17):0.0004095859335):0.0002452554057,H1N1_Human_KC882429_A/Delaware/04/2011|2011.093:0.0007784340462):0.0009122212936):0.0006780835786):4.00573783e-05,H1N1_Swine_KC833444_A/swine/Thailand/NS393/2009|2009.619:0.0008850907797):0.0001476793782,H1N1_Swine_GU324342_A/swine/Taiwan/TD-4119B2/2009|2009.841:0.001966991274):0.0001399263565,((((((((H1N1_Human_JN187314_A/Taiwan/5270/2010|2010.679:-0.0004451463363,H1N1_Swine_CY195472_A/swine/Alberta/SD0061/2014|2014.959:0.006620130614):0.001338217474,H1N1_Swine_KR699871_A/swine/England/080012/2011|2011.529:0.0007251136158):0.0001709011298,H1N1_Human_CY096603_A/Cambridge/INS528/2010|2010.216:0.001887401143):0.0001689457443,H1N1_Human_CY096219_A/Melbourne/INS467/2010|2010.641:-0.0001777406074):8.90165907e-05,H1N1_Human_CY093049_A/Chile/78/2010|2010.625:-8.90165907e-05):4.454561691e-05,H1N1_Human_CY092663_A/Sydney/DD3-41/2010|2010.649:-4.454561691e-05):4.831771364e-05,H1N1_Human_KT181719_A/Singapore/DMS133/2010|2010.581:0.0009749715611):0.0004164323877,(((H1N1_Human_JN714511_A/Volgograd/CRIE-DMV/2011|2011.096:4.913714149e-17,H1N1_Human_KM437659_A/Finland/1520N/2011|2011.500:6.188516097e-17):-8.700233595e-17,H1N1_Human_KU322436_A/Parma/641/2010|2010.500:1.425134872e-16):0.0004443391156,H1N1_Human_JN185096_A/Tula/CRIE-SIA/2011|2011.066:0.001610966143):0.0006099994917):0.0008960127181):0.0001854681403,((((((((H3N2_Swine_JN652559_A/swine/Iowa/A01049750/2011|2011.236:-0.0002446900741,H3N2_Swine_JX657763_A/swine/Illinois/A01240575/2011|2011.989:0.002289889006):0.0001230440454,H3N2_Swine_JN409426_A/swine/Kansas/11-107824/2011|2011.208:-0.0001230440454):6.165564969e-05,H1N2_Swine_JX092393_A/swine/Nebraska/A01202501/2011|2011.605:-6.165564969e-05):5.198921248e-05,H1N1_Swine_CY158578_A/swine/Iowa/SG1401/2011|2011.759:0.001994800902):0.0003210685304,(H3N2_Swine_JN652576_A/swine/Texas/A01049914/2011|2011.321:5.551115123e-17,H3N2_Swine_JN652577_A/swine/Texas/A01049915/2011|2011.321:5.551115123e-17):0.0007064654408):0.0003630109198,((H3N2_Swine_JX273047_A/swine/Nebraska/A01300032/2012|2012.444:0.003110987753,H3N2_Swine_JX657738_A/swine/Nebraska/A01240337/2011|2011.888:0.002076782761):0.0008486984436,H3N2_Swine_JX656959_A/swine/Nebraska/A01300022/2012|2012.479:0.0001693861283):0.001174350155):0.001181745383,H1N1_Swine_JF956829_A/swine/OH/9838/2011|2011.140:0.005268629323):0.0002969974226,((H3N1_Canine_CY090038_A/canine/Korea/1/2010|2010.096:5.551115123e-17,H3N1_Canine_KM514374_A/canine/Korea/VC125678/2012|2012.195:5.551115123e-17):3.058291832e-16,H1N2_Swine_CY086883_A/swine/Indiana/24-0218/2010|2010.140:-2.50318032e-16):0.0008422153629):0.0004685263704):0.0001904617091,H1N1_Swine_JF275942_A/swine/Nanchang/6/2010|2010.033:0.001864367183):8.766478436e-05,((((H3N2_Swine_KF982056_A/swine/Illinois/A01427144/2013|2013.847:0.001834693347,H3N2_Swine_KX150758_A/swine/Illinois/A01894510/2016|2016.238:0.003309945882):0.006973792109,H3N2_Swine_JQ689095_A/swine/Minnesota/A01047396/2011|2011.033:0.003502065722):0.0006640467001,(H1N1_Swine_KC013587_A/swine/Minnesota/A01270355/2012|2012.734:0.002113911038,H1N1_Swine_KT735006_A/swine/California/A01459047/2015|2015.386:0.008266126743):0.001470026886):0.0006531716815,H1N1_Human_CY063012_A/Tallinn/INS183/2010|2010.016:0.001392040004):0.0003421517415):0.0001579310177,((((((H1N2_Swine_MF194293_A/swine/South_Dakota/MT_12_07_2079/2012|2012.197:-0.0001182717764,H1N2_Swine_JX397995_A/swine/Minnesota/12/2012|2012.488:0.001141241821):5.916640924e-05,H1N2_Swine_MF194213_A/swine/South_Dakota/MT_12_07_2081/2012|2012.197:-5.916640924e-05):2.959847075e-05,H1N2_Swine_MF194893_A/swine/Minnesota/MT_12_07_2083/2012|2012.216:-2.959847075e-05):0.003385479695,H1N1_Swine_AB911604_A/swine/Hiroshima/52/2011|2011.871:0.005929953187):0.001727362761,H1N1_Swine_JX844140_A/swine/Minnesota/A01301732/2012|2012.674:0.01043384023):0.0007100903166,H1N1_Swine_CY207054_A/swine/Colombia/M1445/2015|2015.500:0.006371100636):0.0008370665495):0.000134380661,((H1N1_Human_JN032409_A/Changchun/01/2009|2009.860:0.0002897175368,H1N1_Human_HM230694_A/Zhoushan/1/2009|2009.885:0.001762149423):0.0006501993708,(H1N2_Swine_MG962491_A/swine/Western_Australia/2577896X/2012|2012.589:0.003352948515,H1N2_Swine_MG962507_A/swine/Western_Australia/AS16-3457-09/2016|2016.852:0.005967367044):0.006197181401):0.0009680969602):0.0004149805755,((H1N1_Swine_CY246373_A/swine/Quebec/SD0175/2016|2016.433:0.008614878221,H1N1_Human_CY176406_A/Brighton/INS3_669/2011|2011.068:0.00178269818):0.0001469722828,H1N1_Swine_AB911596_A/swine/Ibaraki/46/2010|2010.704:0.002967371592):0.0006027557631):0.0002692422943,((((((((((((((((((((((((((((((((((((((((((((H1N1_Swine_GQ150331_A/swine/Alberta/OTH-33-8/2009|2009.500:0.002219638515,H1N1_Human_CY065773_A/Canada/GFA0402/2009|2009.285:0.0008551984893):8.742692948e-05,H1N1_Human_GQ455035_A/Nanjing/2/2009|2009.458:0.0009385065506):0.000130176867,H1N1_Human_CY053247_A/Brownsville/35H/2009|2009.400:0.0008957566132):0.0001154241012,(H3N2_Swine_KM355388_A/swine/Thailand/CU-S14129N/2013|2013.912:0.005578896113,H1N1_Swine_JF714004_A/SW/SK/12-71/2009|2009.548:0.0005882700949):0.0004086980366):0.0001181631718,H3N2_Swine_KX571118_A/swine/Quebec/1279825/2011|2011.186:-0.0001239990314):6.207528517e-05,H1N1_Human_KC781321_A/Mississippi/01/2009|2009.362:-6.207528517e-05):3.105574791e-05,H1N1_Human_CY112060_A/Hong_Kong/H090-779-V22/2009|2009.600:-3.105574791e-05):1.55406435e-05,H1N1_Human_GQ894917_A/Rhode_Island/07/2009|2009.500:-1.55406435e-05):7.771972198e-06,H1N1_Avian_HM370978_A/turkey/Ontario/FAV114-17/2009|2009.838:-7.771972198e-06):3.887649819e-06,H1N1_Avian_HM370963_A/turkey/Ontario/FAV110/2009|2009.808:-3.887649819e-06):1.94423805e-06,H1N1_Human_CY073297_A/Silver_Spring/WRAIRSP510P20/2009|2009.460:-1.94423805e-06):9.723256827e-07,H1N1_Human_GQ214145_A/Paris/2580/2009|2009.326:-9.723256827e-07):4.862662141e-07,H1N1_Human_GQ465689_A/Canada-PQ/RV1586/2009|2009.315:-4.86266214e-07):2.431848158e-07,H1N1_Human_GQ166229_A/Sichuan/1/2009|2009.353:-2.431848158e-07):1.216182723e-07,H1N1_Human_GQ894895_A/Tennessee/05/2009|2009.500:-1.216182723e-07):6.082207438e-08,H1N1_Human_GQ457474_A/Alabama/02/2009|2009.318:-6.082207432e-08):3.041750892e-08,H1N1_Human_CY053072_A/Houston/13OS/2009|2009.321:-3.041750886e-08):1.521199156e-08,H1N1_Human_GQ385303_A/Toronto/0462/2009|2009.397:-1.521199151e-08):7.607615005e-09,H1N1_Human_GQ496147_A/Vladivostok/IIV18/2009|2009.559:-7.607614949e-09):3.804617617e-09,H1N1_Human_GQ496144_A/Vladivostok/IIV17/2009|2009.553:-3.804617562e-09):1.9027136e-09,H1N1_Human_GQ402218_A/Canada-SK/RV1798/2009|2009.342:-1.902713545e-09):9.515588898e-10,H1N1_Human_GQ223446_A/GuangzhouSB/01/2009|2009.375:-9.515588342e-10):4.758810968e-10,H1N1_Human_KC781806_A/Oregon/11/2009|2009.460:-4.758810413e-10):2.379908411e-10,H1N1_Human_GQ465688_A/Canada-NS/RV1565/2009|2009.326:-2.379907856e-10):1.190207376e-10,H1N1_Human_GQ433899_A/Jiangsu/1/2009|2009.452:-1.190206821e-10):5.952300175e-11,H1N1_Human_CY147884_A/Mexico/24052/2009|2009.318:-5.952294624e-11):2.976780729e-11,H1N1_Human_GQ465694_A/Canada-SK/RV1794/2009|2009.345:-2.976775178e-11):1.488720154e-11,H1N1_Human_GQ117073_A/Minnesota/02/2009|2009.318:-1.488714603e-11):7.444520588e-12,H1N1_Human_GQ131025_A/Korea/01/2009|2009.332:-7.444465077e-12):3.722725819e-12,H1N1_Human_CY046944_A/Netherlands/602/2009|2009.323:-3.722670308e-12):1.861519293e-12,H1N1_Human_GQ117096_A/Indiana/09/2009|2009.304:-1.861463782e-12):0.00010298524,((((((((H1N1_Swine_KX571130_A/swine/Quebec/1698189/2014|2014.055:-1.004073174e-16,H1N1_Swine_KX571135_A/swine/Quebec/1709376/2015|2015.118:2.114296199e-16):0.0008134662459,H1N1_Human_CY083043_A/Dakar/WRAIR0020T/2010|2010.126:0.002263956582):0.0001413695266,H1N1_Swine_KC514527_A/swine/Cotes_dArmor/110466/2010|2010.090:0.0008771260421):0.0001297187661,H1N1_Human_CY083035_A/Dakar/WRAIR0019T/2010|2010.068:-0.0001313555464):6.574894326e-05,H1N1_Human_CY041963_A/Santo_Domingo/572N/2009|2009.392:-6.574894326e-05):3.291914529e-05,H1N1_Human_CY043113_A/Santo_Domingo/568T/2009|2009.397:-3.291914529e-05):0.001050919655,H1N1_Human_CY083482_A/Chicago/WRAIR1690P/2009|2009.784:-2.844493316e-05):0.0006800469588,(H1N1_Human_CY049878_A/Cherry_Point/WR0102/2009|2009.332:5.551115123e-17,H1N1_Human_CY049823_A/Craven/WR0019/2009|2009.340:5.551115123e-17):0.0003458865214):0.0009184493572):0.0001634356063,(H1N1_Human_GQ457473_A/Kansas/02/2009|2009.310:5.551115123e-17,H1N1_Human_CY044238_A/San_Antonio/PR921/2009|2009.282:5.551115123e-17):0.0008625571914):0.0002712009349,H1N1_Human_GQ457495_A/Nebraska/02/2009|2009.285:-0.000272147239):0.0001964975483,H1N1_Human_GQ132148_A/Canada-NS/RV1538/2009|2009.500:0.0008285240249):0.0001461086275,(((((((H1N2_Swine_CY195264_A/swine/Manitoba/D0342/2014|2014.460:0.00623430662,H1N1_Human_CY060745_A/Ontario/9698/2009|2009.452:-2.383165098e-06):1.19182763e-06,H1N1_Swine_JF714039_A/swine/MB/10422/2009|2009.510:-1.19182763e-06):5.960364058e-07,H1N1_Human_GQ402226_A/Canada-MB/RV2020/2009|2009.408:-5.960364058e-07):2.980795232e-07,H1N1_Human_GQ402222_A/Canada-MB/RV1977/2009|2009.386:-2.980795231e-07):1.49070434e-07,H1N1_Human_GQ200293_A/Shandong/1/2009|2009.353:-1.490704339e-07):0.000637127191,(H3N2_Swine_CY158770_A/swine/Manitoba/SG1438/2011|2011.852:0.004280197723,H1N1_Human_CY147836_A/Mexico/24045/2009|2009.299:0.001886968484):0.000391682612):0.0003479377097,H3N2_Swine_JX163287_A/swine/Michigan/A01203498/2012|2012.345:0.003262557111):0.0008866961629):9.733688429e-05,H1N1_Human_GQ465691_A/Canada-AB/RV1644/2009|2009.329:0.0009218000637):0.0002417513067,((H1N1_Human_GU234174_A/Chita/01/2009|2009.500:0.0009278303912,H1N1_Human_KM437843_A/Finland/836N/2010|2010.500:0.001116090303):0.0001546343997,H1N1_Human_CY083442_A/Ft-Benning/WRAIR1669P/2009|2009.745:-0.0001555836658):0.0007891316406):0.000173528075,(H1N1_Swine_AB704826_A/swine/Chachoengsao/NIAH107037-22/2011|2011.123:5.551115123e-17,H1N1_Swine_AB704858_A/swine/Chachoengsao/NIAH107037-29/2011|2011.123:5.551115123e-17):0.004975360168):0.0004141714182,H1N1_Human_HM241720_A/Nsk/NIV10348/2009|2009.682:0.0006078551613):0.0002252596796,H1N1_Human_GQ373264_A/Toronto/3141/2009|2009.310:0.0008006738005):0.000141946797,H1N1_Human_GQ527168_A/Omsk/01/2009|2009.611:0.001913928941):0.0001043274318,(((((((H1N1_Human_GQ223409_A/Beijing/501/2009|2009.384:0.001182053031,H1N1_Human_GQ225384_A/Beijing/3/2009|2009.381:-0.0001590829863):0.001108529431,H1N1_Human_GQ463203_A/Hunan/SWL3/2009|2009.447:0.0009433375288):0.0002440351366,H1N1_Human_GQ465692_A/Canada-PQ/RV1758/2009|2009.348:-0.0002478510477):0.0001243305358,H1N1_Human_GQ402219_A/Canada-QC/RV1954/2009|2009.373:-0.0001243305358):6.229742145e-05,H1N1_Human_CY051208_A/Wisconsin/629-D01414/2009|2009.485:-6.229742145e-05):0.0006951460205,H1N1_Human_JQ409137_A/Helsinki/Vi2/2009|2009.447:0.002375323395):0.0008648591894,H1N1_Human_KC780858_A/Wyoming/16/2009|2009.836:0.0001626837484):0.0009209233563):0.001233647125,(((((((((H3N2_Swine_JX280453_A/swine/Texas/A01104013/2012|2012.123:0.004672448859,H3N2_Swine_CY194446_A/swine/Alabama/D0383/2012|2012.942:0.001494717349):0.0003253975198,H3N2_Swine_JX092395_A/swine/Iowa/A01202529/2011|2011.638:-0.0003300861217):0.0001654270958,H3N2_Swine_JX092623_A/swine/Illinois/A01202978/2011|2011.956:-0.0001654270958):0.0008264229038,H3N2_Swine_JQ756383_A/swine/Missouri/A01240017/2011|2011.871:0.002255874309):0.0002642116309,H3N2_Swine_JN940425_A/swine/NY/A01104005/2011|2011.699:-0.0002685458922):0.0001347859628,H3N2_Swine_JQ689119_A/swine/Missouri/A01047969/2010|2010.951:-0.0001347859628):0.0004454066169,((H1N2_Swine_KC139745_A/swine/Nebraska/A01270646/2012|2012.775:0.0005007972259,H1N2_Swine_KJ995979_A/swine/Nebraska/A01104081/2014|2014.359:0.006721422207):0.002571366852,H1N1_Swine_KC859027_A/swine/Iowa/A01443907/2013|2013.208:0.004733687103):0.005725243848):0.0003923181698,H1N1_Swine_JX092402_A/swine/Mississippi/A01202593/2011|2011.699:0.002767712837):0.001989855043,(((H1N2_Swine_MF664422_A/swine/South_Carolina/A01932046/2017|2017.090:-0.0001490968848,H1N2_Swine_MF801564_A/swine/South_Carolina/A02214849/2017|2017.214:0.002192066246):7.460039842e-05,H1N2_Swine_MF145391_A/swine/South_Carolina/A01671949/2016|2016.989:-7.460039842e-05):0.008071268983,H1N2_Swine_KT965425_A/swine/Pennsylvania/A01944215/2015|2015.745:0.005532338645):0.008265464886):0.0008048562954):0.001023086953):0.0001445312086,(((((((((((((((((((((((((((((((((((((((((((((((((((((((((((((((((((H1N1_Human_CY223512_A/North_Dakota/12/2017|2017.164:0.001278674533,H1N1_Human_CY224241_A/Idaho/11/2017|2017.142:-0.000255511171):0.001047355632,H1N1_Human_CY220810_A/California/216/2016|2016.948:0.001002071663):1.605797216e-05,H1N1_Human_KY487105_A/Keelung/0068/2016|2016.162:0.001009875508):2.564146278e-05,H1N1_Human_KX409166_A/Maine/05/2016|2016.126:0.001000292017):5.418680682e-05,H1N1_Human_CY220842_A/Indiana/09/2017|2017.066:0.0009666162728):3.072886701e-05,H1N1_Human_KX916063_A/New_York/67/2016|2016.247:0.0009969237624):2.811074665e-05,(H1N1_Human_KX004756_A/Arizona/39/2015|2015.934:5.551115123e-17,H1N1_Human_KX004917_A/Montana/01/2016|2016.011:5.551115123e-17):0.0009995418828):4.395976356e-05,H1N1_Human_KX775354_A/Arkhangelsk/CRIE-109/2016|2016.036:0.0009836928659):2.388856428e-05,H1N1_Human_CY214309_A/Wisconsin/105/2016|2016.978:0.0009941539474):3.308558165e-05,H1N1_Human_KY925168_A/Porto_Alegre/LACENRS-1053/2016|2016.301:0.0009883990988):4.843300897e-05,H1N1_Human_KU509585_A/Colorado/20/2015|2015.890:-4.875734571e-05):2.438308289e-05,H1N1_Swine_KX150721_A/swine/Tennessee/A01894329/2016|2016.236:-2.438308289e-05):4.890214044e-05,(H1N1_Human_MF593520_A/Mexico/4436/2016|2016.159:0.0002533838573,H1N1_Human_MF593586_A/Mexico/8517/2017|2017.047:0.0007687337118):0.002003276272):3.008293784e-05,H3N2_Swine_CY246565_A/swine/Saskatchewan/SD0184/2016|2016.797:-3.185086102e-05):1.592831346e-05,H1N1_Human_KX004813_A/Minnesota/58/2015|2015.975:-1.592831346e-05):7.965598728e-06,H1N1_Human_KX411390_A/Missouri/12/2016|2016.216:-7.965598728e-06):3.983520624e-06,H1N1_Human_CY225593_A/Virginia/13/2017|2017.121:-3.983520624e-06):1.992121073e-06,H1N1_Human_KX004228_A/Nevada/42/2015|2015.975:-1.992121073e-06):9.96240982e-07,H1N1_Human_CY217020_A/South_Dakota/01/2017|2017.000:-9.962409819e-07):4.982107463e-07,H1N1_Avian_KX232480_A/turkey/Ontario/FAV-005-2/2016|2016.258:-4.982107462e-07):2.491505169e-07,H1N1_Human_KY949646_A/Linkou/0032/2015|2015.959:-2.491505169e-07):1.245978384e-07,H1N1_Swine_KX433150_A/swine/Illinois/A01775937/2016|2016.397:-1.245978383e-07):6.231021308e-08,H1N1_Human_KX410974_A/Oklahoma/08/2016|2016.184:-6.231021302e-08):3.116075551e-08,H1N1_Human_MF768862_A/Jeddah/0234/2015|2015.882:-3.116075546e-08):1.558320322e-08,H1N1_Human_KX004189_A/Alaska/263/2015|2015.836:-1.558320316e-08):7.79301468e-09,H1N1_Human_KX408686_A/District_Of_Columbia/01/2016|2016.093:-7.793014625e-09):3.897213721e-09,H1N1_Human_KX004375_A/Wisconsin/88/2015|2015.899:-3.897213665e-09):1.948960253e-09,H1N1_Swine_KX518697_A/swine/Pennsylvania/A01776820/2016|2016.466:-1.948960198e-09):9.746564864e-10,H1N1_Human_KX919071_A/Texas/112/2016|2016.140:-9.746564309e-10):4.874165266e-10,H1N1_Human_KX005724_A/Indiana/07/2016|2016.063:-4.87416471e-10):2.43752059e-10,H1N1_Human_KX005650_A/Florida/05/2016|2016.019:-2.437520035e-10):1.218977306e-10,H1N1_Avian_KX232488_A/turkey/Ontario/FAV-006-4/2016|2016.263:-1.218976751e-10):6.095954609e-11,H1N1_Human_KX914999_A/New_Mexico/20/2016|2016.159:-6.095949058e-11):3.048526171e-11,H1N1_Human_KX004678_A/Idaho/38/2015|2015.973:-3.04852062e-11):1.524524886e-11,H1N1_Human_KX915551_A/Virginia/49/2016|2016.247:-1.524519335e-11):7.624100954e-12,H1N1_Human_KX409230_A/West_Virginia/01/2016|2016.145:-7.624045443e-12):3.812111487e-12,H1N1_Human_KX775378_A/Rostov/CRIE-164/2016|2016.058:-3.812055976e-12):1.906385112e-12,H1N1_Human_KX775394_A/Krasnodar/CRIE-203/2016|2016.090:-1.9063296e-12):9.526511095e-13,H1N1_Human_KX411238_A/North_Carolina/37/2016|2016.216:-9.525955984e-13):4.763071744e-13,H1N1_Human_CY211029_A/Pennsylvania/94/2016|2016.855:-4.762516632e-13):6.698808097e-05,H1N1_Human_KY925618_A/Pelotas/LACENRS-1213/2016|2016.315:0.0009551294881):7.069937291e-05,H1N1_Human_KX407470_A/Delaware/09/2016|2016.162:0.0009522706715):9.325906871e-05,H1N1_Human_KX408310_A/North_Dakota/05/2016|2016.052:0.0009307664559):5.767839456e-05,H1N1_Human_KX775402_A/Moscow/CRIE-282/2016|2016.096:0.0009666789646):7.613510545e-05,H1N1_Human_KX004512_A/Nebraska/20/2015|2015.997:0.000951517524):0.0002058914491,H1N1_Human_KY115697_A/Georgia/09/2016|2016.500:0.0008144919764):0.0001342982197,H1N1_Human_KX775410_A/Moscow/CRIE-287/2016|2016.129:0.00192807249):0.0001516784783,H1N1_Human_KX410662_A/Ohio/16/2016|2016.227:0.0008814359085):0.0001391244163,H1N1_Swine_MF522012_A/swine/Illinois/A01932036/2017|2017.099:0.0008781552628):7.312595319e-05,H1N1_Human_CY209483_A/South_Dakota/31/2016|2016.816:0.0009485978243):6.788381802e-05,(H1N1_Human_KX006208_A/Rhode_Island/04/2016|2016.085:1.072245963e-16,H1N1_Human_KX915831_A/Utah/37/2016|2016.329:3.797706125e-18):0.0009561813805):9.635081208e-05,H1N1_Human_KX410630_A/Maryland/12/2016|2016.148:0.001964841303):0.0002378604574,H1N1_Human_KX407878_A/Oregon/08/2016|2016.159:0.0007806017457):0.000224733977,H1N1_Human_KX407830_A/Louisiana/06/2016|2016.142:0.0008020975622):0.000218289848,(H1N1_Human_KX411750_A/Iowa/11/2016|2016.222:0.001163310064,H1N1_Swine_KY938569_A/swine/Nebraska/A01783006/2016|2016.838:-0.0001403400197):0.0007769351081):0.000199131913,H1N1_Human_KX919415_A/Arizona/64/2016|2016.337:0.0008421558292):0.0002113344976,H1N1_Human_CY223544_A/Wyoming/09/2017|2017.148:0.004948462746):4.10007894e-05,((((((((((((((((((((H1N1_Human_MH126039_A/Montana/05/2018|2018.036:0.001226140444,H1N1_Human_MH306063_A/Wisconsin/75/2018|2018.175:-0.0002040228745):0.0001019887952,H1N1_Human_MH183984_A/Virginia/11/2018|2018.104:-0.0001019887952):5.09920354e-05,H1N1_Human_MH183872_A/Oklahoma/09/2018|2018.049:-5.09920354e-05):0.0009443536475,H1N1_Human_MH360161_A/Utah/23/2018|2018.225:0.002132402037):0.0002328268173,H1N1_Human_MH125879_A/Illinois/12/2018|2018.096:-0.0002337861574):0.000117346461,H1N1_Human_MH359913_A/Delaware/24/2018|2018.222:-0.000117346461):5.870892731e-05,H1N1_Human_MH183744_A/Mississippi/09/2018|2018.079:-5.870892731e-05):2.9359575e-05,H1N1_Human_MH446878_A/South_Carolina/01/2018|2018.230:-2.9359575e-05):1.468234406e-05,H1N1_Human_MH359937_A/Georgia/21/2018|2018.189:-1.468234406e-05):7.342450759e-06,H1N1_Human_MH083624_A/Kentucky/37/2017|2017.997:-7.342450759e-06):3.671864966e-06,H1N1_Human_MH083464_A/Florida/07/2018|2018.027:-3.671864966e-06):1.836252388e-06,H1N1_Human_MH245922_A/Arkansas/07/2018|2018.115:-1.836252387e-06):0.0001903920944,H1N1_Human_MH246074_A/New_Hampshire/13/2018|2018.132:0.0008317573172):0.000652516137,H1N1_Human_MH446569_A/District_Of_Columbia/10/2018|2018.126:0.0003683280315):0.002089004986,((((((((H1N1_Human_MG978571_A/Georgia/31/2017|2017.959:5.551115123e-17,H1N1_Human_MH183808_A/Nebraska/06/2018|2018.123:5.551115123e-17):0.0009540233842,H1N1_Human_MH360129_A/North_Dakota/19/2018|2018.233:0.002143111456):7.653588451e-05,H1N1_Human_CY250150_A/Hawaii/47/2017|2017.668:0.000951116745):8.83270735e-05,H1N1_Human_MH083598_A/Kansas/01/2018|2018.016:0.0009267343186):0.0001035077482,H1N1_Human_MH084240_A/Wyoming/01/2018|2018.008:-0.0001035077482):0.0004785815754,(((H1N1_Human_MH126167_A/South_Dakota/05/2018|2018.066:0.0001915006317,H1N1_Human_MH125735_A/California/21/2018|2018.038:0.0018536983):0.001129024318,H1N1_Human_MH446929_A/Washington/82/2018|2018.225:-0.0001059574825):0.0004697975682,H1N1_Human_MH084152_A/Vermont/03/2018|2018.038:0.001590709444):0.0005217017484):0.0001622477338,(H1N1_Human_MH083352_A/Arizona/74/2017|2017.964:0.001872674888,H1N1_Human_CY250126_A/Florida/66/2017|2017.729:0.0001724127251):0.000207839585):0.0008202078319,(H1N1_Swine_MH156546_A/swine/Ohio/A01354347/2018|2018.123:0.00118618555,H1N1_Human_CY262020_A/Oklahoma/31/2017|2017.866:-0.0001632155053):0.0005490012409):0.0007513930947):0.0005234469453,((H1N1_Human_MH125847_A/Idaho/04/2018|2018.068:5.551115123e-17,H1N1_Human_MH083800_A/Missouri/52/2017|2017.500:5.551115123e-17):-4.252063986e-17,H1N1_Human_CY265342_A/New_Jersey/37/2017|2017.929:9.803179109e-17):0.001659574178):0.0004381534345,H1N1_Human_CY223560_A/New_Mexico/08/2017|2017.140:0.002649243137):0.0005159640527,H1N1_Human_MH083440_A/Connecticut/40/2017|2017.970:0.003092196346):5.694250781e-05,((H1N1_Human_MH246026_A/Massachusetts/15/2018|2018.134:-0.0001310237118,H1N1_Human_CY261988_A/Utah/39/2017|2017.890:0.001153141281):6.552929158e-05,H1N1_Human_CY263289_A/Massachusetts/21/2017|2017.907:-6.552929158e-05):0.002000135724):0.002502341488,(((H1N1_Avian_KX232504_A/turkey/Manitoba/FAV-0009-2/2016|2016.282:5.551115123e-17,H1N1_Avian_KX232512_A/turkey/Manitoba/FAV-0009-3/2016|2016.282:5.551115123e-17):6.428455924e-05,H1N1_Swine_KX230399_A/swine/Illinois/A01749913/2016|2016.293:0.001980914373):0.0003326261273,(H1N1_Human_CY218844_A/Minnesota/04/2017|2017.041:0.0003405003045,H1N1_Human_CY221609_A/Wisconsin/25/2017|2017.137:0.0006835172792):0.00069442436):0.000713101639):0.000364557827):0.000784614835,H1N1_Human_MF768846_A/Jeddah/KFAFH3161/2015|2015.841:0.002445819139):0.001309372683,(((((H1N1_Human_MG279287_A/Japan/NHRC_20-1903/2017|2017.104:-0.000111869581,H1N1_Human_MF593602_A/Mexico/12317/2017|2017.063:0.001131774174):5.597359882e-05,H1N1_Human_CY223600_A/Louisiana/12/2017|2017.129:-5.597359882e-05):2.799192238e-05,H1N1_Human_CY224185_A/Rhode_Island/08/2017|2017.123:-2.799192238e-05):0.0001454334751,H1N1_Human_CY238381_A/Texas/103/2017|2017.247:0.001910456859):0.001585127656,H1N1_Human_CY225545_A/Ohio/06/2017|2017.104:0.001504273769):0.001486628804):0.0005054750927,((((((((((((((H1N1_Human_KY950094_A/Baltimore/0065/2016|2016.121:0.002103234249,H1N1_Human_MF593496_A/Mexico/4431/2016|2016.162:-6.026488773e-05):0.001111398021,H1N1_Human_KX078504_A/India/DRDE_GWL672/2015|2015.173:0.0009442926507):9.681728033e-05,H1N1_Human_KX775346_A/Krasnodar/108/2015|2015.975:0.0009217955046):0.000133128982,H1N1_Human_KX004496_A/Tennessee/23/2015|2015.942:0.0008898425901):8.020344343e-05,H1N1_Human_KY509819_A/Chungnam/29/2016|2016.008:-8.107554953e-05):4.055500721e-05,H1N1_Human_KX410766_A/Vermont/13/2016|2016.214:-4.055500721e-05):2.028124622e-05,H1N1_Human_KU589373_A/Alabama/13/2015|2015.918:-2.028124622e-05):1.014249511e-05,H1N1_Human_KX417065_A/New_York/61/2015|2015.595:-1.014249511e-05):5.072183901e-06,H1N1_Human_KX775362_A/Arkhangelsk/CRIE-111/2016|2016.058:-5.072183901e-06):2.536560296e-06,H1N1_Human_KX775370_A/Rostov/CRIE-162/2016|2016.060:-2.536560296e-06):1.268514407e-06,H1N1_Human_KX789447_A/India/Kol-S4659/2015|2015.227:-1.268514407e-06):0.0002439587922,H1N1_Human_KX005461_A/Georgia/16/2015|2015.962:0.0007790546482):0.0002778449732,H1N1_Human_KX775386_A/Krasnodar/CRIE-202/2016|2016.077:0.0007442611436):0.001205257004,H1N1_Human_CY218081_A/Washington/01/2017|2017.014:0.003948540076):0.001228796363):0.00257942784,(((((((((((((((((((((((((H1N1_Swine_KJ701786_A/swine/Illinois/A01493472/2014|2014.230:0.001000429262,H1N1_Human_KU922555_A/Kerala/RGCB140815/2014|2014.247:0.001051437698):3.398823274e-05,H1N1_Human_KT274604_A/Florida/01/2014|2014.005:0.0009851659005):2.924264341e-05,H1N1_Human_CY188186_A/Nicaragua/7579_04/2013|2013.592:0.000998409986):5.71382178e-05,H1N1_Human_KP702184_A/Egypt/42/2014|2014.227:0.0009626429368):3.369547318e-05,H1N1_Human_KY925234_A/Camaqua/LACENRS-3512/2013|2013.655:0.0009928397303):3.999160231e-05,H1N1_Swine_KJ667966_A/swine/Missouri/A01492887/2014|2014.110:0.0009807405456):2.203530876e-05,H1N1_Human_KT181717_A/Singapore/DMS1316/2013|2013.564:0.0009995960668):8.309395523e-05,H1N1_Swine_KJ493338_A/swine/Minnesota/A01491704/2014|2014.093:-8.419525185e-05):4.211316777e-05,H3N1_Human_KY925968_A/Santa_Cruz_do_Sul/LACENRS-2672/2013|2013.553:-4.211316777e-05):2.106283872e-05,H1N1_Human_KY925196_A/Cachoeira_do_Sul/LACENRS-1828/2013|2013.488:-2.106283872e-05):1.053488677e-05,H1N1_Human_CY188674_A/Nicaragua/5804_09/2013|2013.249:-1.053488677e-05):2.572119284e-05,H1N1_Swine_KJ739424_A/swine/North_Carolina/A01410573/2014|2014.216:0.0009965898216):5.976451292e-05,H1N1_Human_KY116986_A/District_Of_Columbia/02/2014|2014.342:0.003021657799):7.006738363e-05,(H1N1_Swine_KJ206096_A/swine/Illinois/A01490609/2014|2014.019:0.001449573391,H1N1_Human_KR271586_A/Mexico/241001/2014|2014.027:0.0005955142227):0.0009672464547):0.000136364536,H1N1_Human_KY925306_A/Rosario_do_Sul/LACENRS-383/2012|2012.471:0.000886970244):0.0001262010011,H1N1_Human_KJ943043_A/Santiago/p18d1/2013|2013.466:0.0008932829305):0.0001121597799,(((((H1N1_Swine_KJ417892_A/swine/Nebraska/A01491300/2014|2014.071:0.002326448957,H1N1_Swine_KJ605093_A/swine/Kansas/A01410327/2014|2014.101:-0.0002825282621):0.0001413778402,H1N1_Human_KU051442_A/Thailand/CU_FS2/2014|2014.288:-0.0001413778402):7.072442439e-05,H1N1_Human_KU051434_A/Thailand/CU_FS1/2014|2014.285:-7.072442439e-05):3.536878999e-05,H1N1_Swine_KJ588392_A/swine/Nebraska/A01492657/2014|2014.156:-3.536878999e-05):0.0009316656797,(H1N1_Swine_KJ701855_A/swine/Iowa/A01410472/2014|2014.167:-2.8774131e-05,H1N1_Swine_KJ907735_A/swine/Kansas/A01377299/2014|2014.326:0.001048678724):9.215721865e-05):0.000917340865):0.000113949218,H1N1_Human_CY188834_A/New_York/WC-LVD-13-003/2013|2013.910:0.0009127641898):0.0002027769819,((((((((((H1N1_Human_KU922554_A/Kerala/RGCB141437/2014|2014.436:5.551115123e-17,H1N1_Human_MF768614_A/Jeddah/8244/2014|2014.921:5.551115123e-17):-2.127518993e-16,H1N1_Human_KT836526_A/Washington/59/2014|2014.899:2.682630506e-16):5.698197052e-05,H1N1_Human_KT836630_A/Virginia/40/2014|2014.973:0.0009629226227):0.0001902125327,((H1N1_Human_KY487516_A/Taipei/0063/2016|2016.126:5.551115123e-17,H1N1_Human_KY487364_A/Taipei/0008/2015|2015.973:5.551115123e-17):0.001231404293,H1N1_Human_KY509820_A/Gangwon/61/2016|2016.047:0.001857929677):0.0008276741657):0.0002233753655,H1N1_Human_KT836740_A/Louisiana/03/2015|2015.282:0.0008062973819):0.0003516365427,(H1N1_Human_KY925320_A/Santa_Maria/LACENRS-2140/2014|2014.658:0.0001624428278,H1N1_Human_KY925148_A/Porto_Alegre/LACENRS-1380/2014|2014.444:0.0008605272166):0.002746751394):0.0007073174166,H1N1_Human_KT836631_A/California/55/2014|2014.233:0.0003103363054):0.000395102238,(((H1N1_Human_LC033292_A/Nagasaki/13N094/2014|2014.195:-0.0001712407036,H1N1_Human_KU322420_A/Parma/56/2014|2014.500:0.003246077708):8.565340847e-05,H1N1_Human_LC032828_A/Okinawa/13T001/2013|2013.814:-8.565340847e-05):4.284616142e-05,H1N1_Human_KU592818_A/Alaska/38/2014|2014.671:-4.284616142e-05):0.0006320766715):0.0002185503396,H1N1_Swine_CY245826_A/swine/Manitoba/SD0106/2015|2015.422:0.003832733998):0.0003238197654,H1N1_Human_CY189522_A/New_York/WC-LVD-14-062/2014|2014.268:0.001772196367):0.0008397086047):0.0001186251488,((((H1N1_Human_KJ645764_A/Gainesville/08/2013|2013.923:5.551115123e-17,H1N1_Human_KJ645772_A/Gainesville/05/2014|2014.038:5.551115123e-17):0.0009438837484,H1N1_Human_KU592746_A/North_Carolina/04/2014|2014.126:0.001107983212):0.00113856388,H1N1_Human_KM409072_A/Rhode_Island/09/2013|2013.973:-0.0001126303996):0.0005749878254,H1N1_Avian_KM244079_A/turkey/Virginia/4135/2014|2014.090:0.0004509456548):0.0009034664849):0.0003880673093,(((H1N1_Human_KU322096_A/Milano/24/2014|2014.500:5.551115123e-17,H1N1_Human_KT180314_A/FuZhou/SWL11609/2013|2013.923:5.551115123e-17):0.002017767541,H1N1_Human_MF768878_A/Jeddah/7611/2014|2014.433:3.409941974e-05):0.0007126936517,((H1N1_Human_KM219200_A/Helsinki/303N/2014|2014.088:0.00122920305,H1N1_Human_KR271570_A/Mexico/200102/2014|2014.038:-0.000207085481):0.000842449288,H1N1_Human_KM437803_A/Finland/75/2014|2014.110:0.0001805207564):0.00136040878):0.0001335810203):0.0003939265991,(H1N1_Human_KR271538_A/Mexico/101812/2013|2013.962:0.001114384615,H1N1_Human_KR271610_A/Mexico/631812/2013|2013.945:-9.448002143e-05):0.001669943188):0.0002855925955,H1N1_Human_KT274656_A/Louisiana/34/2013|2013.967:0.0007259895661):0.0005250472361,(((((((((((((H1N1_Human_KY681629_A/Saudi_Arabia/02/2013|2013.786:5.551115123e-17,H1N1_Human_KY681630_A/Saudi_Arabia/03/2013|2013.786:5.551115123e-17):0.001236590378,H1N1_Human_CY135109_A/Texas/JMM_52/2012|2012.929:-0.000214472809):0.001126761018,H1N1_Swine_CY245674_A/swine/Alberta/SD0077/2015|2015.093:0.0009327806632):4.687187536e-05,H1N1_Swine_CY194606_A/swine/Arkansas/D0386/2013|2013.342:0.0009790616048):7.093644725e-05,H1N1_Human_KF559783_A/Helsinki/551/2013|2013.112:0.0009549970329):0.0001157434758,H1N1_Human_CY168536_A/Boston/YGA_01002/2012|2012.964:0.0009018813776):0.0001325973797,H1N1_Human_CY171544_A/Chicago/YGA_04123/2012|2012.995:-0.000133606641):6.686311777e-05,H1N1_Swine_KR701028_A/swine/Finland/si632/2013|2013.140:-6.686311777e-05):0.0003035718025,H1N1_Human_KJ147490_A/Lima/070674913/2013|2013.534:0.0007197973547):0.000302866948,H1N1_Human_KF560103_A/Helsinki/844/2013|2013.148:0.002778664328):0.0002887535316,((((H1N1_Human_KJ943233_A/Santiago/p20d1/2013|2013.468:0.001077020388,H1N1_Human_KF746669_A/Kazan/CRIE-01/2012|2012.992:0.0009680672253):0.0001564252131,H1N1_Human_KF746705_A/Kazan/CRIE-03/2013|2013.008:-0.0001564252131):7.823115968e-05,H1N1_Human_KF746713_A/Kazan/CRIE-04/2013|2013.022:-7.823115968e-05):0.0006991372732,H1N1_Human_KT181716_A/Singapore/DMS1315/2013|2013.364:0.002372736903):0.0007461051751):0.0004351757852,H1N1_Swine_CY195336_A/swine/Alberta/SD0040/2014|2014.715:0.002650703737):0.0007594239484,((H1N1_Human_KF270585_A/India/P131027/2013|2013.071:0.0001365286499,H1N1_Human_KP637913_A/Thailand/SN11790/2012|2012.564:0.0008855889191):0.0003440488144,H1N1_Human_KJ577184_A/Nepal/VIROAF5/2012|2012.649:0.00067892123):0.0002737864328):0.0005104568199):0.0002144174197,H1N1_Swine_CY245970_A/swine/Saskatchewan/SD0121/2015|2015.784:0.00443562672):0.0007426946138):0.000448480845,H3N2_Swine_KX571117_A/swine/Quebec/P0316/2011|2011.186:0.004913594712):0.0005020727683,((((((((((H1N1_Human_KT836777_A/Ohio/08/2015|2015.151:0.002232840207,H1N1_Swine_KU323240_A/swine/Italy/161692/2015|2015.500:0.0008445826209):0.0002536503222,H1N1_Human_KT836920_A/South_Dakota/16/2015|2015.197:-0.0002583329073):0.0001292519019,H1N1_Human_KU322085_A/Milano/230/2015|2015.500:-0.0001292519019):0.0007013029802,H1N1_Human_KU509561_A/Kentucky/14/2015|2015.614:0.003402702993):0.0005206842751,H1N1_Human_KU322084_A/Milano/276/2015|2015.500:0.0005092713275):0.0004054781711,H1N1_Human_KU517811_A/Gainesville/01/2015|2015.937:0.0006136058571):0.0004341232684,H1N1_Human_LC032860_A/Kyoto/13K017/2014|2014.066:0.0005918102117):0.00105895132,((H1N1_Human_CY256715_A/Nicaragua/8427_02/2016|2016.014:-0.0001602295905,H1N1_Human_KY487465_A/EastBaltimore/0103/2016|2016.175:0.001183199635):8.016869256e-05,H1N1_Human_CY256795_A/Nicaragua/7912_09/2015|2015.918:-8.016869256e-05):0.0002232776833):0.0005904757207,H1N1_Human_KX409222_A/Mississippi/08/2016|2016.129:0.0004371846207):0.0006562245205,H1N1_Human_CY256779_A/Nicaragua/8746_02/2015|2015.904:0.001397732407):0.003954758757):0.001596648259,((H1N1_Swine_KF229772_A/swine/France/71-130116/2013|2013.178:0.001047598486,H1N1_Human_KF280738_A/India/Nag132467/2013|2013.082:0.001004268474):0.0007673126364,(H1N1_Human_KF280722_A/India/P12946/2012|2012.110:0.0008064135043,H1N1_Human_KJ856024_A/Sri_Lanka/11/2012|2012.762:0.002262475784):0.002336219576):0.004130705688):0.001592693629,H1N1_Swine_KX518698_A/swine/Nebraska/A01776855/2016|2016.468:0.009609400903):0.003364794917,H1N1_Swine_KU323033_A/swine/Italy/321118-6/2014|2014.500:0.007463172313):0.0005397983979):0.000417718769,((((((((((((((H1N1_Swine_KR701036_A/swine/Hungary/S137/2013|2013.310:0.003444574911,H1N1_Human_KU322431_A/Parma/167/2011|2011.500:0.0006677291042):0.0002247229837,H1N1_Human_CY176755_A/Cologne/INS3_686/2011|2011.123:0.0007915274909):0.0001952472189,H1N1_Human_KJ856016_A/Sri_Lanka/1082/2011|2011.038:-0.00019725752):9.906383491e-05,H1N1_Human_KJ856125_A/Sri_Lanka/20894/2010|2010.918:-9.906383491e-05):4.977759228e-05,H1N1_Human_CY129735_A/Madrid/INS573/2011|2011.140:-4.977759228e-05):0.0004323667566,(((H1N1_Human_CY176707_A/Minneapolis/INS3_675/2012|2012.156:0.003514000142,H1N1_Human_KJ943209_A/Santiago/p21d3/2011|2011.586:-0.0004447851084):0.0002235061621,H1N1_Human_KU322435_A/Parma/7/2011|2011.500:-0.0002235061621):0.0001121253522,H1N1_Human_CY160641_A/Peru/PER045/2011|2011.915:-0.0001121253522):0.0005919989906):0.0004645364581,H1N1_Human_KU322405_A/Parma/644/2010|2010.500:0.0005617114428):0.000522999626,H1N1_Human_KJ856163_A/Sri_Lanka/21406/2010|2010.696:0.005131948999):0.001308178316,((((H1N2_Swine_KP027588_A/swine/Brazil/G2P1/2013|2013.425:5.551115123e-17,H1N2_Swine_KP027596_A/swine/Brazil/G2P2/2013|2013.425:5.551115123e-17):0.002619227726,H1N1_Human_JQ431229_A/Reunion/2154-2-M5E/2009|2009.677:0.0004581951023):0.0005681150374,H3N2_Swine_MH061634_A/swine/Mexico/8630588/2011|2011.734:0.00253211363):0.0006325260192,((H3N2_Swine_MF098995_A/swine/Curico/VN1401-1824/2015|2015.937:0.001166010441,H3N2_Swine_MF098802_A/swine/Curico/VN1401-1806/2015|2015.937:-0.0001438928716):0.003364929766,H3N2_Swine_MF099103_A/swine/Chile/33/2014|2014.551:0.0007581385552):0.005668546422):0.0008010294632):0.0003878260451,(H3N2_Swine_KT427459_A/swine/Korea/S2001/2015|2015.499:0.01002406902,H3N2_Swine_AB914511_A/swine/Tochigi/14/2013|2013.123:0.005830074133):0.001472130665):0.0003705866505,H1N1_Swine_JN652457_A/swine/Illinois/A01049469/2011|2011.068:0.00175333041):0.0003932314702,(H1N1_Human_KF280706_A/India/P121778/2012|2012.148:0.0004439669027,H1N1_Swine_KX013016_A/swine/Schallern/IDT19989/2014|2014.268:0.003659939649):0.002731959887):0.0003182802702,H1N1_Swine_CY160245_A/swine/Mexico/SG1450/2011|2011.855:0.004363875392):0.001034334106,H1N1_Swine_AB910574_A/swine/Kagoshima/23/2012|2012.200:0.01073967245):0.0003104134496):0.0001802601917,(((((((((((((((((((((((((((((((((H1N1_Human_CY072551_A/Wroclaw/INS437/2009|2009.937:0.0009218429512,H1N1_Human_CY062980_A/Bonn/INS178/2010|2010.011:0.002155579877):0.0002105369227,H1N2_Swine_KC222527_A/swine/Papenburg/IDT12653/2010|2010.838:-0.0002152195078):0.0001078321849,H1N1_Human_CY072439_A/Athens/INS338/2009|2009.995:-0.0001078321849):5.395525474e-05,H1N1_Human_GU592906_A/Magadan/02/2009|2009.951:-5.395525474e-05):2.699298884e-05,H1N1_Human_CY072303_A/Warsaw/INS315/2009|2009.932:-2.699298884e-05):1.350173446e-05,H1N1_Human_JQ612510_A/Hungary/2/2010|2010.030:-1.350173446e-05):6.752229392e-06,H1N1_Human_HM101152_A/Tver/IIV-183/2009|2009.899:-6.752229392e-06):3.376796051e-06,H1N1_Human_HM189323_A/Arkhangelsk/CRIE-GNY/2009|2009.899:-3.376796051e-06):1.688738841e-06,H1N1_Human_HM189355_A/Lipetsk/CRIE-BVV/2009|2009.858:-1.68873884e-06):8.445398964e-07,H1N1_Human_CY062996_A/Tallinn/INS181/2009|2009.970:-8.445398963e-07):4.223552201e-07,H1N2_Swine_KR700674_A/swine/England/142162/2010|2010.921:-4.223552201e-07):2.112202631e-07,H1N1_Human_GU562451_A/Perm/01/2009|2009.899:-2.11220263e-07):1.056314664e-07,H1N1_Human_HM104479_A/Yaroslavl/IIV-198/2009|2009.926:-1.056314664e-07):5.282640505e-08,H1N1_Human_GU727831_A/IIV-Anadyr/177/2009|2009.923:-5.2826405e-08):2.641854015e-08,H1N1_Human_GU371261_A/Orenburg/IIV2974/2009|2009.874:-2.641854009e-08):1.321194054e-08,H1N1_Human_CY073091_A/Ankara/WRAIR1435T/2009|2009.866:-1.321194048e-08):0.0001540694068,H1N2_Swine_KR700666_A/swine/England/101878/2010|2010.666:0.0008680482787):0.0002162310303,H1N1_Human_CY065865_A/Netherlands/1493b/2009|2009.808:-0.000215708168):0.0001561546158,((H1N1_Human_GU367328_A/Salekhard/01/2009|2009.500:1.814104937e-06,H1N1_Swine_KR700571_A/swine/Denmark/10-1310-1/2011|2011.392:0.004122294831):0.0007001564073,H1N2_Swine_KR699863_A/swine/England/058879/2011|2011.370:0.0003122862074):0.0003625110256):0.0001391706938,H1N1_Human_HM124386_A/Orenburg/IIV-13/2010|2010.164:0.0008892010286):0.0001221945095,(H1N1_Swine_JQ253796_A/swine/Norway/02_11342/2009|2009.770:0.0005167316818,H1N1_Human_GU480944_A/Kurgan/01/2009|2009.605:0.001539354093):0.0003886310516):0.000238985145,((H1N2_Swine_KR700416_A/swine/England/041118/2013|2013.005:0.004251720374,H1N2_Swine_KR700754_A/swine/England/30148/2012|2012.825:0.001923263903):0.001323830038,H1N2_Swine_KR700698_A/swine/England/90276/2011|2011.622:0.001248473208):0.0008065864593):0.0001984705052,H1N2_Swine_KC222543_A/swine/Ankum-Stockum/IDT13531/2011|2011.455:0.001858927649):0.0001088242227,H1N1_Swine_KR700770_A/swine/England/11582/2012|2012.236:0.006097121814):0.0002002143985,(H1N2_Swine_KC631931_A/swine/Garrel/IDT14892/2012|2012.142:0.003343392416,H1N2_Swine_KR700746_A/swine/England/7800/2012|2012.107:0.0007637798035):0.00084854964):0.0004669963741,((((((H1N1_Swine_CY116341_A/swine/England/MD0040352R/2009|2009.500:-0.0003149428063,H1N1_Swine_KR699855_A/swine/England/063414/2011|2011.392:0.004439051742):0.0001578503469,H1N1_Swine_KR701100_A/swine/England/1353/2009|2009.915:-0.0001578503469):7.902954965e-05,H1N1_Swine_CY115994_A/swine/England/1464/2010|2010.937:-7.902954965e-05):0.0001130800824,H1N2_Swine_KC631899_A/swine/Albersloh/IDT14635-1/2012|2012.068:0.001932360329):0.0007740256152,H1N1_Human_GU451259_A/Tver/IIV2969/2009|2009.868:0.0002512784427):0.0007566513044,(H1N1_Human_CY053630_A/Russia/165/2009|2009.858:0.0006831575885,H1N1_Human_CY062804_A/Vienna/INS142/2009|2009.901:0.003429146426):0.001044335818):0.0004447427343):0.0005816185813,(H1N1_Swine_JQ612486_A/swine/Hungary/4431/2010|2010.115:0.001508132842,H1N2_Swine_KR700504_A/swine/Netherlands/Asten-263/2011|2011.400:0.002604171173):0.0004345710292):0.0004146563632,((H1N1_Swine_KF309216_A/swine/Italy/120336/2012|2012.367:5.551115123e-17,H1N1_Swine_KF309240_A/swine/Italy/225349-4/2012|2012.704:5.551115123e-17):0.001728419521,H1N1_Swine_KF823976_A/swine/Italy/325451/2011|2011.953:0.004446564756):0.001628823917):0.0003381263383,H1N2_Swine_KU322866_A/swine/Italy/124953/2014|2014.500:0.01329103288):0.00138730619,H1N2_Swine_KR700802_A/swine/England/61025/2013|2013.345:0.008514281958):0.0004913112493,((H1N2_Swine_KU218718_A/swine/Henan/PL01/2012|2012.800:5.551115123e-17,H1N2_Swine_JQ277160_A/swine/Henan/4/2010|2010.953:5.551115123e-17):7.897611724e-17,H1N2_Swine_JQ806066_A/swine/Henan/YIL/2010|2010.953:-2.346496601e-17):0.005336730335):0.001184462722,H1N1_Swine_AB910582_A/swine/Chiba/30/2012|2012.285:0.007900563856):0.0007441553169,((((H1N2_Swine_KJ437547_A/swine/Missouri/A01411322/2014|2014.038:0.002513637939,H1N2_Swine_KF885645_A/swine/Iowa/13C097/2013|2013.230:0.004705564824):0.001480128878,H3N2_Swine_KC290724_A/swine/Minnesota/A01279377/2012|2012.888:0.004738958354):0.00338082085,H3N2_Swine_KR701268_A/swine/Spain/28778/2012|2012.500:0.006616794062):0.001260756818,((H1N1_Swine_MF872835_A/swine/Spain/40240-1/2017|2017.104:0.004332055271,H1N1_Swine_MF872805_A/swine/Spain/40250-2/2016|2016.967:0.008140768192):0.01199942019,H3N2_Swine_KM355396_A/swine/Thailand/CU-S14252N/2014|2014.052:0.007294813283):0.001167006264):7.714131097e-05):5.879681863e-05):0.00020147815,(H1N2_Swine_KM029826_A/swine/Guangdong/NS3156/2012|2012.699:0.002463826255,H1N1_Swine_KU245750_A/swine/Poland/1889614/2014|2014.973:0.007889209596):0.001077356728):0.0004504148661,H1N1_Swine_KC222591_A/swine/Neumarkt/IDT14179/2011|2011.855:0.001956956751):0.0002917410585,(H3N2_Swine_CY131588_A/swine/Ohio/11SW183/2011|2011.600:-0.0002599238666,H3N2_Human_JN638729_A/Indiana/08/2011|2011.567:0.001283087229):0.001980955101):0.0007963705028,H3N2_Swine_JX898903_A/swine/Montana/21/2012|2012.701:0.00850613016):0.001176013989,(((((((((((((((H1N2_Swine_KU752447_A/swine/California/A01459157/2015|2015.921:-2.536832697e-05,H3N2_Swine_MG662617_A/swine/North_Carolina/A02218550/2017|2017.564:0.004129274879):0.0005931495859,H1N1_Swine_KU680988_A/swine/Iowa/A01941927/2016|2016.036:0.0004337438169):0.001774222874,H1N2_Swine_KP307995_A/swine/Minnesota/A01567012/2014|2014.419:0.0002917801013):0.0002628096342,(H1N1_Swine_MG662681_A/swine/Arkansas/A02218161/2017|2017.507:0.003604489008,H1N1_Swine_MF373266_A/swine/Minnesota/A01672344/2017|2017.027:0.0005078150068):0.003656149152):0.0008684493655,(H1N2_Swine_KP691548_A/swine/Minnesota/A01567671/2015|2015.019:-0.0001699183643,H1N2_Swine_KP725193_A/swine/Minnesota/A01567833/2015|2015.036:0.001192035933):0.001338958408):0.000790327092,(((H1N2_Swine_KC534991_A/swine/Oklahoma/A01432269/2012|2012.953:5.551115123e-17,H1N1_Swine_KJ640839_A/swine/Texas/13TOSU0050/2013|2013.085:5.551115123e-17):6.169869994e-17,H1N2_Swine_KC866544_A/swine/Kentucky/12TOSU1155/2012|2012.844:-6.187548704e-18):6.170545748e-17,H1N2_Swine_KC866464_A/swine/Kentucky/12TOSU1053/2012|2012.844:-6.194306244e-18):0.0002327011057):0.0001524131338,H1N2_Swine_KF922761_A/swine/Kansas/A01290646/2013|2013.784:0.0008762276857):0.0008737188892,((((H3N2_Swine_KU362568_A/swine/Kansas/A01377649/2015|2015.932:0.002917613725,H1N1_Swine_MF522036_A/swine/Missouri/A01672819/2017|2017.099:0.002231388076):0.001364127067,H3N2_Swine_KM409517_A/swine/Nebraska/A01476165/2014|2014.570:0.0006894590423):0.0004319879393,H3N2_Swine_MF872659_A/swine/Iowa/A01667095/2017|2017.195:0.004759772493):0.001091876598,(H1N2_Swine_KU598255_A/swine/South_Dakota/A01941705/2015|2015.970:0.001704238803,H1N2_Swine_KM879418_A/swine/Nebraska/A01476438/2014|2014.693:0.001373752981):0.003086685448):0.0009238552414):0.0006043926493,((((H1N1_Swine_MF973372_A/swine/Texas/A02214607/2017|2017.274:-0.0001994244446,H1N1_Swine_MF801558_A/swine/Iowa/A01667091/2017|2017.233:0.001221542014):9.976848426e-05,H1N1_Swine_MF973288_A/swine/Oklahoma/A02214419/2017|2017.252:-9.976848426e-05):0.003243240893,H1N2_Swine_MF045336_A/swine/Kansas/A01781760/2016|2016.723:0.002938022781):0.001858302102,H3N2_Swine_KM821575_A/swine/Kansas/A01477353/2014|2014.627:0.004370115425):0.003767449648):0.0002829146459,(H1N2_Swine_KY938623_A/swine/Illinois/A01782816/2016|2016.833:0.001983652893,H1N2_Swine_MG662623_A/swine/Oklahoma/A01785279/2017|2017.542:0.003178580683):0.002618393761):0.001193884181,H1N2_Swine_KY401828_A/swine/Nebraska/A01778104/2016|2016.515:0.01101034935):0.001242272103,(H1N2_Swine_KX518696_A/swine/Nebraska/A01776543/2016|2016.447:0.003363254893,H1N2_Swine_KY402010_A/swine/Kansas/A01777675/2016|2016.515:0.0007406516587):0.005185878125):0.003959569818,(((((((((H3N2_Swine_KJ413923_A/swine/Ontario/204-76/2012|2012.638:-0.0005518358704,H3N2_Swine_KU752455_A/swine/Indiana/A01812061/2015|2015.847:0.008850975727):0.0002773678382,H3N2_Avian_JN706703_A/turkey/Ontario/FAV-10/2011|2011.551:-0.0002773678382):0.0001391591807,H3N2_Avian_JN683632_A/turkey/Ontario/FAV-9/2011|2011.148:-0.0001391591807):0.0004516276562,H3N2_Swine_KX264773_A/swine/Ontario/G14/2014|2014.611:0.01008178052):0.000835326232,H3N2_Swine_KJ413916_A/swine/Ontario/105-56/2012|2012.137:0.001199662235):0.0006184790085,H1N1_Swine_KR700172_A/swine/Spain/29113/2012|2012.066:0.005096805226):0.0006417836876,H3N2_Swine_JX092609_A/swine/Indiana/A01202866/2011|2011.874:0.001675827231):0.0004370694268,H3N2_Swine_KC534985_A/swine/Michigan/A01432375/2013|2013.038:0.001618122233):0.0004194183975,H3N2_Swine_KX264772_A/swine/Ontario/G13/2014|2014.671:0.007866142229):0.003611972047):0.0008573990046,H1N1_Swine_KM497006_A/swine/Brazil/263/2012|2012.904:0.009409535034):0.0006237921598,H1N1_Swine_JX092384_A/swine/North_Carolina/A01202450/2011|2011.532:0.006667963073):0.0003679180294):0.0006366415017,((((((((((((((((((H1N1_Swine_KY970168_A/swine/Michigan/A01259076/2017|2017.200:5.551115123e-17,H1N1_Swine_MF801596_A/swine/Michigan/A02214235/2017|2017.216:5.551115123e-17):-8.938148086e-17,H1N1_Swine_MH234432_A/swine/Ohio/OH-18-7963/2018|2018.260:1.448926321e-16):0.001012369228,(H1N1_Swine_KY509891_A/swine/Ohio/A01778720/2016|2016.641:0.001380312876,H1N1_Swine_KY938593_A/swine/Pennsylvania/A01668939/2016|2016.910:0.004820144458):0.001040690871):0.0001643418431,H1N1_Swine_KU362571_A/swine/Kansas/A01377661/2015|2015.932:-0.0001720383357):0.0002593309915,H1N1_Swine_MG521004_A/swine/Illinois/A02218178/2017|2017.493:0.001796244156):0.0007463656099,H3N1_Swine_MF045307_A/swine/Missouri/A01782798/2016|2016.822:0.005473714447):0.0005630908898,H1N1_Swine_KY888033_A/swine/Kansas/A01378019/2017|2017.156:0.001509829605):0.0003738484048,((((H3N1_Swine_MH255658_A/swine/Indiana/17TOSU1822/2017|2017.496:5.551115123e-17,H3N1_Swine_MH255629_A/swine/Indiana/17TOSU1827/2017|2017.496:5.551115123e-17):-1.957887754e-17,H1N1_Swine_MF716939_A/swine/Ohio/17TOSU1384/2017|2017.529:7.509002878e-17):0.0003982446701,(H1N1_Swine_MG521112_A/swine/Indiana/A02218180/2017|2017.471:5.551115123e-17,H1N1_Swine_MG521120_A/swine/Wisconsin/A01104100/2017|2017.792:5.551115123e-17):0.0006247253742):0.002269353489,(((H1N1_Swine_MF145461_A/swine/Arkansas/A01671281/2016|2016.948:0.002099404269,H1N1_Swine_KY938617_A/swine/Arkansas/A01668226/2016|2016.868:0.002019848141):0.0002697915344,H1N1_Swine_KX088420_A/swine/Ohio/A01733849/2016|2016.216:-0.000279221303):0.0001398066028,H1N1_Swine_KX658660_A/swine/Indiana/A01812239/2016|2016.458:-0.0001398066028):0.0008122056488):0.001700981509):0.0002163276,H1N1_Swine_KY963998_A/swine/Indiana/16TOSU6524/2016|2016.329:0.002330643407):0.000878736839,((((((H1N1_Swine_KU761557_A/swine/Minnesota/A01942199/2016|2016.085:0.001296865905,H1N1_Swine_KU379568_A/swine/Illinois/A01796450/2015|2015.882:0.0007482217086):0.0009998407637,H1N1_Swine_KT828188_A/swine/Iowa/14TOSU10638/2014|2014.500:2.217524287e-05):0.0005409501486,(H1N1_Swine_KT995520_A/swine/Missouri/A01795229/2015|2015.723:0.003491344623,H1N1_Swine_MF801520_A/swine/Minnesota/A02214666/2017|2017.219:0.008972008798):0.0004728688703):0.000627112547,(((H1N1_Swine_KT164901_A/swine/Pennsylvania/A01554941/2015|2015.362:0.0004940376164,H1N1_Swine_KX960581_A/swine/Indiana/15TOSU1187/2015|2015.556:0.002603097224):0.0003120229424,H1N1_Swine_KT198623_A/swine/Pennsylvania/A02024399/2015|2015.400:-0.0003104225828):0.0008949102087,H1N1_Swine_KT429539_A/swine/Iowa/A02025218/2015|2015.518:0.004798974318):0.0004374536714):0.0002645583659,H1N1_Swine_KU513738_A/swine/Iowa/A01727251/2015|2015.934:0.001783710732):0.0004756560136,(((H1N2_Swine_KY327484_A/swine/Kentucky/15TOSU25093/2015|2015.852:6.55915589e-17,H1N2_Swine_KY327784_A/swine/Kentucky/15TOSU1969/2015|2015.852:4.543074356e-17):0.001032580342,H1N2_Swine_CY219690_A/swine/Iowa/16TOSU2756/2016|2016.436:0.002044842486):0.007442597129,H1N2_Swine_MF973366_A/swine/Illinois/A02215044/2017|2017.296:0.004135401593):0.000973544423):0.000484295144):0.002987821964,((((((H1N2_Swine_KJ640270_A/swine/Indiana/13TOSU1142/2013|2013.496:5.551115123e-17,H1N2_Swine_KJ640791_A/swine/Indiana/13TOSU1144/2013|2013.496:5.551115123e-17):0.0009770316754,(H3N2_Swine_KM076723_A/swine/Iowa/13H076/2013|2013.655:5.551115123e-17,H3N2_Swine_KM076739_A/swine/Iowa/13H092/2013|2013.655:5.551115123e-17):0.001068055938):0.0001707395423,H1N1_Swine_KM185831_A/swine/Indiana/13TOSU3988/2013|2013.663:-0.0001707395423):0.001211947282,H1N1_Swine_KJ640607_A/swine/Ohio/13TOSU1958/2013|2013.581:-0.0001909869822):9.563322959e-05,H1N1_Swine_KJ640390_A/swine/Ohio/13TOSU2115/2013|2013.581:-9.563322959e-05):0.001710243766,(H1N2_Swine_KT313466_A/swine/South_Dakota/A01823237/2015|2015.477:0.005119160468,H1N1_Swine_KJ493397_A/swine/North_Dakota/A01410241/2014|2014.060:0.007364766851):0.0003127152387):0.001087420789):0.001057194227,(((((((H1N1_Swine_MF919941_A/swine/Minnesota/MT_13_01_S45/2013|2013.118:0.0008248827159,H1N1_Swine_MF919803_A/swine/Minnesota/MT_13_01_S17/2013|2013.044:0.0001972348531):0.0004985720575,(H1N1_Swine_MF194537_A/swine/Iowa/MT_12_07_3830/2012|2012.518:5.551115123e-17,H1N1_Swine_MF194261_A/swine/South_Dakota/MT_12_07_2005/2012|2012.197:5.551115123e-17):0.0005273614227):0.001886522613,H1N1_Swine_KJ640582_A/swine/Texas/13TOSU0035/2013|2013.085:0.001187948216):0.0006475530125,H1N1_Swine_KU558826_A/swine/Illinois/A01728329/2015|2015.959:0.006352809358):0.0005206469273,(((H1N1_Swine_KC167160_A/swine/South_Dakota/A01267922/2012|2012.811:0.007910102459,H1N2_Swine_KP751334_A/swine/Minnesota/A01567956/2014|2014.956:0.001404765213):0.0009889806753,H1N1_Swine_KJ130215_A/swine/South_Dakota/SJ1319788/2013|2013.866:0.001081263772):0.0002424765355,((H1N1_Swine_KC436072_A/swine/Colorado/A01432240/2012|2012.953:5.551115123e-17,H1N1_Swine_KC779043_A/swine/California/A00968789/2013|2013.038:5.551115123e-17):0.0003827941353,H1N2_Swine_KY938611_A/swine/Colorado/A01668653/2016|2016.888:0.003724378084):0.002946239588):0.0005364685898):0.001339404973,H3N2_Swine_KF229752_A/swine/Wyoming/A01381213/2013|2013.384:0.0009545186531):0.001191253296,H1N1_Swine_KJ640807_A/swine/Indiana/13TOSU1998/2013|2013.581:0.001859265651):0.0004877969549):0.0003022342015,(H1N1_Swine_MF045263_A/swine/South_Dakota/A01678471/2016|2016.816:0.002166049202,H1N1_Swine_MG912584_A/swine/Kansas/A01378038/2017|2017.989:0.005105839037):0.006019940743):0.002452138453,H1N1_Swine_KP186060_A/swine/Ohio/A01476806/2014|2014.811:0.007040862081):0.002648099904,((H1N1_Swine_MG784572_A/swine/Nebraska/A02219793/2017|2017.641:0.0009207607071,H1N1_Swine_KF836376_A/swine/Illinois/A01227424/2013|2013.679:0.0001022093373):0.005447322221,H1N1_Swine_KJ361936_A/swine/Illinois/A01427360/2013|2013.995:0.003953975061):0.005762916978):0.0009906540009,H1N1_Swine_JF812326_A/swine/Nebraska/A01049048/2010|2010.877:0.009165169113):0.0005393847333,((((H3N2_Swine_CY195488_A/swine/Saskatchewan/SD0065/2014|2014.975:0.0001684145013,H1N1_Swine_CY195111_A/swine/Saskatchewan/SD0017/2013|2013.962:0.0008537030678):0.0007983366785,H3N2_Swine_CY246114_A/swine/Saskatchewan/SD0149/2016|2016.110:0.00125696858):0.0004146374121,H3N2_Swine_CY245922_A/swine/Saskatchewan/SD0118/2015|2015.668:0.004730269929):0.0007583283253,H3N2_Swine_CY246469_A/swine/British_Columbia/SD0180/2016|2016.660:0.002341779113):0.008471493204):0.000259710834,((((((((((((((((H3N2_Swine_MF522060_A/swine/Missouri/A01672702/2017|2017.090:-0.0001007320513,H3N2_Swine_MF801488_A/swine/Missouri/A01667102/2017|2017.195:0.001120636645):0.001158322364,H3N2_Swine_MF522030_A/swine/Oklahoma/A01932035/2017|2017.099:0.0008881303306):7.717666159e-05,H3N2_Swine_MF373320_A/swine/Oklahoma/A01672422/2017|2017.044:0.0009443080189):7.517271059e-05,H3N2_Swine_MG784602_A/swine/Minnesota/A02221495/2017|2017.658:0.001982567712):7.421705741e-05,H3N2_Swine_KX981491_A/swine/Ohio/16TOSU5254/2016|2016.608:-7.626481917e-05):3.814150959e-05,H3N2_Swine_CY242775_A/swine/Indiana/16TOSU4175/2016|2016.496:-3.814150959e-05):1.907417372e-05,H3N2_Swine_KY935536_A/swine/Illinois/16TOSU7082/2016|2016.414:-1.907417372e-05):9.538796935e-06,H3N2_Swine_CY242969_A/swine/Ohio/16TOSU5162/2016|2016.581:-9.538796935e-06):4.770253811e-06,H3N2_Human_KY935492_A/environment/Indiana/16TOSU3854/2016|2016.496:-4.770253811e-06):2.385554731e-06,H3N2_Swine_MF973421_A/swine/Illinois/0TM102/2017|2017.118:-2.385554731e-06):0.0005124864529,H3N2_Swine_CY219514_A/swine/Iowa/16TOSU2419/2016|2016.436:0.0005106468203):0.0004568210082,H3N2_Swine_MG983213_A/swine/Missouri/A02200041/2018|2018.066:0.004706970248):0.001506754002,H3N2_Swine_MF145478_A/swine/Missouri/A01671485/2016|2016.953:0.0002844407762):0.0007148730172,((((H3N2_Swine_KP901308_A/swine/Missouri/A01840724/2015|2015.096:5.551115123e-17,H3N2_Swine_KP765820_A/swine/Missouri/A01840324/2015|2015.019:5.551115123e-17):4.015888016e-16,H3N2_Swine_KP461638_A/swine/Missouri/A01840163/2014|2014.945:-3.460776504e-16):0.0006478944446,H3N2_Swine_KT965370_A/swine/Iowa/A01944136/2015|2015.740:0.002429528383):0.0003906180386,(H3N2_Swine_KU300985_A/swine/Minnesota/A01941094/2015|2015.866:0.001384806038,H3N2_Swine_CY243057_A/swine/Kentucky/16TOSU6069/2016|2016.833:0.002719100513):0.0006522384355):0.0003325036103):0.004428188432,((H3N1_Swine_KP137716_A/swine/Iowa/A01476471/2014|2014.038:0.0009571910966,H3N1_Swine_KP341407_A/swine/Iowa/A01555108/2014|2014.882:6.492647238e-05):0.0009962497269,H3N1_Swine_KP137767_A/swine/Iowa/A01476500/2013|2013.556:0.001063291954):0.0008116668109):0.0004578940835,H3N1_Swine_KJ941370_A/swine/Missouri/A01410818/2013|2013.964:0.003660623326):0.01065120273):0.0002166941487):0.000407487341,(((((((((((((((H1N1_Human_KJ690395_A/Uganda/MUWRP-176/2010|2010.510:0.0009567515934,H1N1_Human_JF764082_A/India/Blore/2010|2010.219:0.001098553666):3.831494955e-05,H1N1_Human_CY081072_A/Ontario/3620/2010|2010.896:0.0009792313531):0.0001012516478,((H1N1_Human_KC881839_A/Pennsylvania/17/2010|2010.874:-0.0003024400543,H1N1_Human_KM437683_A/Finland/1529N/2011|2011.500:0.002346360749):0.00152864173,H3N2_Swine_MH061570_A/swine/Mexico/10499819/2014|2014.252:0.008861568246):0.000927046256):0.0007060083105,(H1N1_Swine_MF099128_A/swine/Rengo/VN1401-95/2014|2014.425:0.001336601312,H1N1_Swine_MF099270_A/swine/Rengo/VN1401-1563/2015|2015.764:0.003808037917):0.007490554902):0.0002760265309,H1N1_Human_CY075428_A/Chile/4064/2009|2009.518:0.0008306897541):0.00026277176,H1N1_Human_CY075204_A/Chile/1603/2009|2009.452:-0.00027656781):0.0008723096603,H1N2_Swine_MF099344_A/swine/El_Monte/VN1401-1537/2015|2015.762:0.0127812305):0.0007880676377,(((((H1N2_Swine_KJ640783_A/swine/Texas/13TOSU6273/2013|2013.748:5.551115123e-17,H1N2_Swine_KJ640254_A/swine/Texas/13TOSU6276/2013|2013.748:5.551115123e-17):-4.034703606e-16,H1N2_Swine_KT828107_A/swine/Indiana/14TOSU0032/2014|2014.500:4.589815118e-16):0.00188612202,H1N2_Swine_KU229966_A/swine/Wisconsin/A01104088/2015|2015.860:0.008474527483):0.003689925857,H1N2_Swine_MF098881_A/swine/Chile/VN1401-343/2014|2014.792:0.01176371553):0.001230379895,(H1N1_Swine_KJ175142_A/swine/Guatemala/CIP049-IP070167/2010|2010.762:5.551115123e-17,H1N1_Swine_KJ175134_A/swine/Guatemala/CIP049-IP070166/2010|2010.762:5.551115123e-17):0.002832567202):0.0005185705749):0.0004335567658,H1N1_Swine_MF099122_A/swine/Rancagua/VN1401-689/2015|2015.019:0.009913578898):0.0008173368815,H1N2_Swine_MF098815_A/swine/Chile/29/2014|2014.515:0.005333463831):0.0005617770786,H1N1_Swine_MF098904_A/swine/Chile/66/2014|2014.636:0.01330892377):0.0008812894321,H1N2_Swine_MF099224_A/swine/Melipilla/VN1401-983/2015|2015.359:0.01031575076):4.495503412e-05,(H1N1_Swine_KM496990_A/swine/Brazil/18/2012|2012.110:0.001391298767,H1N1_Swine_KP027604_A/swine/Brazil/G3P1/2013|2013.597:0.006848674964):0.008741051015):0.0008203482585,H3N2_Swine_CY245986_A/swine/Alberta/SD0123/2015|2015.803:0.01525261544):0.0006589869134,((H1N2_Swine_KU177216_A/swine/Zhejiang/SW64/2014|2014.123:0.005728766199,H3N2_Swine_CY245882_A/swine/Manitoba/SD0112/2015|2015.534:0.0143098545):0.001451413696,H1N1_Swine_CY246764_A/swine/Saskatchewan/SD0205/2016|2016.948:0.01866194098):0.0008968567188):0.0006727315754):0.0002127157198,((((((((((H3N2_Swine_MG521070_A/swine/Minnesota/A01785267/2017|2017.414:0.005851307525,H3N2_Swine_MF145455_A/swine/Minnesota/A01678475/2016|2016.926:0.001370911908):0.003236304214,H3N2_Swine_KY938629_A/swine/South_Dakota/A01678473/2016|2016.841:0.0009073902315):0.002204837752,H3N2_Swine_CY194534_A/swine/Manitoba/D0205/2013|2013.195:0.001431715684):0.0008637823311,((H3N2_Swine_KX571132_A/swine/Quebec/1714808/2015|2015.156:9.069146065e-05,H3N2_Swine_CY195304_A/swine/Manitoba/D0349/2014|2014.595:0.0009314261084):0.001017737304,H3N2_Swine_CY246533_A/swine/Manitoba/D0460/2016|2016.762:0.00521251831):0.001266157084):0.000668604615,((H1N2_Swine_CY245585_A/swine/Saskatchewan/SD0136/2016|2016.033:0.002257531211,H1N2_Swine_KX264765_A/swine/Manitoba/G6/2014|2014.005:0.001843353059):0.001686426932,H1N2_Swine_MG662649_A/swine/Iowa/A02218429/2017|2017.548:0.007694602484):0.0004182281893):0.0005397847348,H3N2_Swine_CY195448_A/swine/Manitoba/D0363/2014|2014.995:0.004624562613):0.0003063643822,(H1N1_Swine_CY246605_A/swine/Manitoba/D0465/2016|2016.841:0.002498315641,H1N2_Swine_CY195528_A/swine/Manitoba/D0374/2015|2015.115:0.003676668636):0.004057031781):0.0006839662145,(((H1N2_Swine_CY194278_A/swine/Manitoba/D0171/2012|2012.334:-0.0006111538281,H3N2_Swine_CY245842_A/swine/Manitoba/D0430/2015|2015.455:0.006821894387):0.001115481701,H1N2_Swine_CY194382_A/swine/Manitoba/D0104/2012|2012.814:0.00200328907):0.0004605899219,(H3N2_Swine_MF373248_A/swine/Michigan/A01672424/2017|2017.052:-0.0005698907136,H3N2_Swine_MG193855_A/swine/Michigan/A02216465/2017|2017.397:0.006770348048):0.004822167245):0.001080834384):0.001598171213,((((((H1N1_Swine_KU598246_A/swine/Minnesota/A01941706/2015|2015.970:-3.123936777e-05,H1N2_Swine_KY509969_A/swine/Minnesota/A01781045/2016|2016.660:0.005198091623):0.0005076033883,H1N1_Swine_KU362583_A/swine/Minnesota/A01941304/2015|2015.907:2.734441547e-06):0.00081230117,(H1N2_Swine_CY246050_A/swine/Manitoba/D0436/2016|2016.016:0.001463973061,H1N2_Swine_CY245938_A/swine/Manitoba/D0406/2015|2015.767:0.001610863943):0.001536970045):0.0003647609138,((H1N1_Swine_CY246493_A/swine/Manitoba/D0455/2016|2016.663:0.0010148796,H3N2_Swine_CY246701_A/swine/Manitoba/D0476/2016|2016.937:0.001030208013):0.001807316795,H1N1_Swine_MG521028_A/swine/Nebraska/A02216645/2017|2017.427:0.004395278056):0.0007972250026):0.0008147545384,H1N2_Swine_CY246429_A/swine/Manitoba/D0450/2016|2016.592:0.001754812172):0.001138185118,(H1N2_Swine_KY888041_A/swine/Kansas/A01378020/2017|2017.205:0.001900382112,H3N2_Swine_MG521094_A/swine/Pennsylvania/A02218184/2017|2017.468:0.005313399711):0.0008317310604):0.002025731514):0.002604959032,(H1N2_Swine_CY194975_A/swine/Manitoba/D0290/2013|2013.885:0.002334968325,H1N2_Swine_CY194910_A/swine/Manitoba/D0282/2013|2013.811:-0.0002898807117):0.007051749304):0.004872467927):0.0004447924608,(((((((H1N2_Swine_KY401855_A/swine/South_Dakota/A01678175/2016|2016.430:0.00429334978,H1N2_Swine_KX230387_A/swine/South_Dakota/A01677105/2016|2016.321:-0.000196833927):0.001196878181,H1N2_Swine_KT327362_A/swine/Missouri/A02076915/2015|2015.496:0.002949535072):0.002928338784,H3N1_Swine_KM892791_A/swine/Illinois/A01565507/2014|2014.707:0.001200346393):0.001712841128,(H1N2_Swine_KC333126_A/swine/Nebraska/A01277808/2012|2012.904:-0.000318298264,H1N2_Swine_KC844210_A/swine/South_Dakota/A01349341/2013|2013.195:0.002362218958):0.0003719455137):0.002306442419,H1N2_Swine_KF013536_A/swine/Nebraska/A01379861/2013|2013.288:-0.0002218692597):0.0001121954285,H1N2_Swine_KF360365_A/swine/Nebraska/A01381819/2013|2013.447:-0.0001121954285):0.00500118515,H1N1_Swine_CY245866_A/swine/Saskatchewan/SD0110/2015|2015.458:0.01393903608):0.0002462172051):0.0006793512572,(((((((((((((((((H1N1_Swine_KT965395_A/swine/Oklahoma/A01944302/2015|2015.745:0.002203193192,H1N1_Swine_MF145374_A/swine/Oklahoma/A01671948/2016|2016.973:0.00509984228):0.0001910175995,H3N2_Swine_KT356672_A/swine/California/A01459014/2015|2015.208:-0.000215088586):0.0001078384721,H3N2_Swine_KT356664_A/swine/California/A01459016/2015|2015.208:-0.0001078384721):5.393803295e-05,H1N2_Swine_KT827879_A/swine/Ohio/14TOSU23764/2014|2014.500:-5.393803295e-05):2.697419188e-05,H1N2_Swine_KT827997_A/swine/Ohio/14TOSU23771/2014|2014.500:-2.697419188e-05):1.34899817e-05,H1N1_Swine_KX960698_A/swine/Indiana/14TOSU2671/2014|2014.526:-1.34899817e-05):6.746285971e-06,H1N1_Swine_KT828024_A/swine/Indiana/14TOSU0454/2014|2014.500:-6.746285971e-06):3.373790794e-06,H3N2_Swine_KT828227_A/swine/Kentucky/14TOSU24005/2014|2014.500:-3.373790794e-06):0.0003638355746,(H3N2_Swine_KY327764_A/swine/Kentucky/15TOSU1991/2015|2015.852:5.551115123e-17,H3N2_Swine_KY327582_A/swine/Kentucky/15TOSU1908/2015|2015.852:5.551115123e-17):0.001681506488):0.001027028573,H3N2_Swine_KT828157_A/swine/Kentucky/14TOSU23911/2014|2014.500:-1.2074117e-06):0.0003864773909,(H3N2_Swine_KY401910_A/swine/Oklahoma/A01777830/2016|2016.553:0.005163180015,H3N2_Swine_MG784578_A/swine/Nebraska/A02221499/2017|2017.655:0.009434391798):0.002191185667):0.0004949192414,(H3N2_Swine_KX960585_A/swine/Ohio/15TOSU0742/2015|2015.688:5.551115123e-17,H3N2_Swine_KX960508_A/swine/Ohio/15TOSU0741/2015|2015.688:5.551115123e-17):0.001839177314):0.001823108008,H1N1_Swine_MF664405_A/swine/Oklahoma/A01672680/2017|2017.085:0.001635609503):0.0008992211369,H1N1_Swine_KM821602_A/swine/Oklahoma/A01476227/2014|2014.611:0.006319360596):0.0007129910056,(((H3N2_Swine_MH234859_A/swine/Kansas/A01378039/2018|2018.173:0.001149566244,H3N2_Swine_MF172991_A/swine/Kansas/A01378025/2017|2017.329:-0.0001265961998):6.336020859e-05,H3N2_Swine_MG193785_A/swine/Nebraska/A01785261/2017|2017.332:-6.336020859e-05):0.005290499493,H1N2_Swine_KU598243_A/swine/Nebraska/A01941636/2015|2015.973:0.001936430168):0.003580381918):0.001616065674,(H1N1_Swine_MG521034_A/swine/Indiana/A02216644/2017|2017.436:5.551115123e-17,H1N1_Swine_MF801532_A/swine/Ohio/A02214229/2017|2017.214:5.551115123e-17):0.005130894993):0.002408210441,((H1N2_Swine_KP412351_A/swine/Oklahoma/A01567187/2014|2014.934:-7.354315763e-05,H1N2_Swine_KP270786_A/swine/Oklahoma/A01566774/2014|2014.868:0.001093447751):0.00978684538,H1N2_Swine_KF478877_A/swine/Missouri/A01432837/2013|2013.534:0.00485163876):0.002015483621):0.004933988919):0.0009177396655,H3N2_Swine_MH061754_A/swine/Mexico/9741876/2013|2013.236:0.009808666685):0.0009110198905,((((((((((((((((((((((((((((H1N2_Swine_KU695680_A/swine/Arkansas/A01729957/2016|2016.052:0.0009344351923,H1N2_Swine_MG521022_A/swine/Indiana/A02217290/2017|2017.449:0.002141154739):7.270840346e-05,H1N2_Swine_KT274679_A/swine/Arkansas/A02024832/2015|2015.455:-7.461759221e-05):3.731545007e-05,H1N2_Swine_KT198629_A/swine/Arkansas/A02024656/2015|2015.433:-3.731545007e-05):9.562843609e-05,H1N2_Swine_MG662611_A/swine/Missouri/A02218506/2017|2017.562:0.008181364295):0.0001509426766,(H3N2_Swine_KU229933_A/swine/Arkansas/A01797066/2015|2015.825:5.551115123e-17,H3N2_Swine_KU229911_A/swine/Arkansas/A01797067/2015|2015.825:5.551115123e-17):0.0008731201023):0.0004844548362,((H1N2_Swine_KT580911_A/swine/Indiana/A01260910/2015|2015.403:0.0007967105956,H1N2_Swine_KT580863_A/swine/Indiana/A01260888/2015|2015.337:0.0002262594487):0.0003238945632,H1N2_Swine_MF522078_A/swine/Wisconsin/A01932590/2017|2017.159:0.004821499973):0.0005651386924):0.0003494969767,H1N2_Swine_KT825105_A/swine/Oklahoma/A01857063/2015|2015.652:0.001702560839):0.0004377183654,H1N2_Swine_MF045269_A/swine/Indiana/A01782152/2016|2016.759:0.001612333263):0.0004112342252,(((H1N2_Swine_KY678542_A/swine/Missouri/A01781220/2016|2016.677:0.002145685336,H1N2_Swine_KU752489_A/swine/Florida/A01104090/2015|2015.885:0.0009299045947):0.00108092717,H1N2_Swine_KU301040_A/swine/Illinois/A01795970/2015|2015.844:-6.157081209e-05):0.001688305487,(H1N2_Swine_KU529088_A/swine/Iowa/A01727813/2015|2015.951:0.001581343345,H1N2_Swine_KY401942_A/swine/Minnesota/A01778109/2016|2016.573:0.002517834104):0.00141537163):0.0006280644978):0.0005121577331,(((H1N2_Swine_KX247678_A/swine/Alabama/A01104091/2016|2016.260:0.001086626617,H1N1_Swine_KX380228_A/swine/Iowa/A01775501/2016|2016.375:0.0009584609961):0.000151399814,H1N2_Swine_KU695701_A/swine/Illinois/A01729946/2016|2016.052:-0.000151399814):0.00084063935,H1N2_Swine_KU160759_A/swine/Iowa/A01944800/2015|2015.808:0.002233893969):0.001564700103):0.0001963833219,(((((((((H3N2_Swine_MF716936_A/swine/Ohio/17TOSU1395/2017|2017.529:5.551115123e-17,H3N2_Swine_MG193881_A/swine/Maryland/A01764005/2017|2017.710:5.551115123e-17):4.439005281e-16,H3N2_Swine_MG193805_A/swine/Maryland/A01764024/2017|2017.726:-3.883893768e-16):4.439730777e-16,H3N2_Swine_MF716947_A/swine/Ohio/17TOSU4061/2017|2017.570:-3.884619265e-16):4.440456527e-16,H3N2_Swine_MH255617_A/swine/Indiana/17TOSU1833/2017|2017.496:-3.885345015e-16):4.44118253e-16,H3N2_Swine_MF566114_A/swine/Wisconsin/A01104099/2017|2017.534:-3.886071018e-16):0.002420359926,H3N2_Swine_MF973330_A/swine/Illinois/A02214843/2017|2017.282:-0.0003752723131):0.0005663503316,H3N2_Swine_MG521058_A/swine/Iowa/A02218163/2017|2017.468:0.001483508344):0.001467068212,H1N2_Swine_MF145368_A/swine/Michigan/A01671231/2016|2016.937:0.0005841736609):0.0005117084515,(((((H1N2_Swine_CY243186_A/swine/Ohio/16TOSU8287/2016|2016.496:5.551115123e-17,H1N2_Swine_CY243178_A/swine/Ohio/16TOSU8320/2016|2016.496:5.551115123e-17):3.092084011e-16,H1N2_Swine_KY401888_A/swine/Oklahoma/A01777841/2016|2016.551:-2.536972499e-16):6.428797443e-05,H1N2_Swine_MF664411_A/swine/Minnesota/A01932042/2017|2017.104:0.0009586820699):0.001023394329,H1N2_Swine_MF522006_A/swine/Iowa/A01932417/2017|2017.137:0.003144318779):0.001540844673,H1N2_Swine_KT965422_A/swine/Oklahoma/A01857679/2015|2015.748:0.0005481252389):0.0005206047239):0.0007057191975):0.0004495471135,H1N1_Swine_MF973318_A/swine/Missouri/A02214279/2017|2017.252:0.005597756425):0.0005144402487,(H1N2_Swine_KY938605_A/swine/Oklahoma/A01668938/2016|2016.912:0.002227567507,H1N2_Swine_MF801506_A/swine/Illinois/A02214664/2017|2017.233:0.001884736508):0.0006282060667):0.003730189719,H3N2_Swine_KU680982_A/swine/Iowa/A01941921/2015|2015.995:0.004642062438):0.001051093837,H3N2_Swine_KY964014_A/swine/Indiana/15TOSU8903/2015|2015.496:0.00415152738):0.001715430086,((((((((((((((H3N2_Swine_KJ605002_A/swine/North_Carolina/A01410354/2014|2014.200:0.001022839278,H3N2_Swine_KF874326_A/swine/Kansas/A01377090/2013|2013.773:0.001020130083):0.0001074015749,H3N2_Swine_KF998037_A/swine/Illinois/A01427136/2013|2013.841:-0.0001089816621):5.452156476e-05,H3N2_Swine_KF646126_A/swine/Michigan/A01259074/2013|2013.633:-5.452156476e-05):2.72660943e-05,H3N2_Swine_KF704141_A/swine/Indiana/13TOSU1128/2013|2013.562:-2.72660943e-05):1.363570415e-05,H3N2_Swine_KJ206205_A/swine/Illinois/A00843193/2014|2014.005:-1.363570415e-05):6.81918109e-06,H3N2_Swine_KC844213_A/swine/Ohio/A01349485/2013|2013.219:-6.81918109e-06):3.410255311e-06,H3N2_Swine_KC171952_A/swine/Illinois/A01432127/2012|2012.786:-3.410255311e-06):1.705460169e-06,H3N2_Swine_KM185935_A/swine/Texas/13TOSU0060/2013|2013.159:-1.705460169e-06):5.964821383e-05,H3N2_Swine_CY194646_A/swine/Kentucky/D0385/2013|2013.381:0.0009624841875):0.0001060055412,H1N1_Swine_KF695378_A/swine/Michigan/A01259075/2013|2013.693:0.000919927939):0.000495269547,H1N1_Swine_KF791397_A/swine/Oklahoma/A01290605/2013|2013.753:0.006749491146):0.0002891442042,(H3N2_Swine_CY195023_A/swine/Maryland/D0384/2013|2013.910:0.001477401716,H3N2_Swine_KJ734785_A/swine/Missouri/A01493970/2014|2014.252:0.001600021112):0.0007787516906):0.0001788638859,H1N2_Swine_MG662587_A/swine/Pennsylvania/A02218034/2017|2017.507:0.00395627605):0.0005263602488,(H3N2_Swine_KU558838_A/swine/Illinois/A01728293/2015|2015.973:0.006116470719,H1N1_Swine_KP662640_A/swine/Minnesota/A01567490/2014|2014.995:0.002182669137):0.001577009372):0.0002030274574):0.0004720289747,H1N1_Swine_MG662661_A/swine/Iowa/A02218750/2017|2017.564:0.006893409744):0.0005118910312,(((H1N2_Swine_KU143666_A/swine/North_Carolina/A01945861/2015|2015.786:-0.0001720562586,H1N2_Swine_MF973306_A/swine/Pennsylvania/A02214908/2017|2017.315:0.003269191099):0.002491808791,H1N2_Swine_KU301019_A/swine/North_Carolina/A01796310/2015|2015.860:0.003715491849):0.001858229236,H3N2_Swine_MF973282_A/swine/North_Carolina/A02214438/2017|2017.258:0.009185225948):0.00159539738):0.000257136604,(((((((((((((H1N2_Swine_KR982635_A/swine/Michigan/A02077465/2015|2015.329:-0.0001703367682,H1N2_Swine_KX658668_A/swine/Indiana/A01812224/2016|2016.414:0.001193306813):0.0008097108075,H1N2_Swine_KX380234_A/swine/Iowa/A01775725/2016|2016.378:0.006455391501):0.0007093619958,H1N2_Swine_KJ739370_A/swine/North_Carolina/A01410564/2014|2014.211:0.003456717084):0.0007403476457,H1N2_Swine_MF522024_A/swine/Indiana/A01932256/2017|2017.123:0.005505823032):0.001902275006,H3N2_Swine_JX952144_A/swine/North_Carolina/A01270394/2012|2012.411:0.0001353414075):0.002215971594,H1N2_Swine_KC785088_A/swine/Ohio/A01349140/2013|2013.162:-0.0001536544167):7.68914799e-05,H1N2_Swine_KC405495_A/swine/Ohio/A01279763/2012|2012.932:-7.68914799e-05):3.846089561e-05,H3N2_Swine_JX092644_A/swine/North_Carolina/A01203272/2012|2012.118:-3.846089561e-05):0.0006861882929,((((H3N2_Swine_JX964965_A/swine/Wisconsin/A00677500/2012|2012.630:0.001023044717,H3N2_Swine_KJ640238_A/swine/Ohio/13TOSU1373/2013|2013.581:0.005157142649):0.0001231198518,H3N2_Swine_KC261889_A/swine/Pennsylvania/A01104050/2012|2012.603:-0.0001349426371):6.762115669e-05,H3N2_Swine_KC020476_A/swine/Pennsylvania/A01104049/2012|2012.603:-6.762115669e-05):0.0001533355576,H3N2_Swine_KC855519_A/swine/Ohio/12TOSU176/2012|2012.545:0.0008684793932):0.0003386509526):0.0001972017635,H3N2_Swine_KT995488_A/swine/North_Carolina/A01945452/2015|2015.762:0.002880707751):0.0002027783,(((((H3N2_Swine_KU942651_A/swine/Indiana/A01812151/2016|2016.052:0.001004455012,H1N2_Swine_MF425634_A/swine/California/A01459202/2016|2016.216:0.001050850247):1.659775018e-05,H1N2_Swine_KU160731_A/swine/Illinois/A01944807/2015|2015.816:0.001000837234):0.005530039508,H1N2_Swine_KJ605110_A/swine/Texas/A01410206/2014|2014.055:0.00171932064):0.001506927563,H3N2_Swine_KM872089_A/swine/California/A00968949/2014|2014.499:0.001586209589):0.0007955712343,H1N1_Swine_KY678590_A/swine/Minnesota/A01781391/2016|2016.701:0.004918696067):0.001098117084):0.0001491859137,((H3N2_Swine_KJ484600_A/swine/Kansas/A01377165/2013|2013.918:0.002365973197,H3N2_Swine_KM251574_A/swine/Kansas/A01377326/2014|2014.496:0.001741678626):0.002583734441,H3N2_Swine_KC310693_A/swine/Indiana/A01260093/2012|2012.827:0.001529605854):0.0009004112576):0.0002354245679,((H1N1_Swine_JX975048_A/swine/Ohio/25/2012|2012.740:5.551115123e-17,H3N2_Human_KJ942689_A/Indiana/21/2012|2012.500:5.551115123e-17):2.410625227e-16,H3N2_Swine_KC167140_A/swine/Indiana/A01260041/2012|2012.786:-1.855513714e-16):0.0002624326473):0.0005891061078):0.0003321550667,(((H1N1_Swine_KR780632_A/swine/Ohio/A01847657/2015|2015.299:5.551115123e-17,H1N1_Swine_KP341342_A/swine/Ohio/A01840052/2014|2014.921:5.551115123e-17):0.007374500227,H3N2_Swine_KC435087_A/swine/Tennessee/A01104055/2012|2012.814:0.002978535623):0.0001659402609,H1N2_Swine_KJ640326_A/swine/Ohio/13TOSU0554/2013|2013.414:0.002917642843):0.0007135038854):0.0002891391974,H1N1_Swine_KF680065_A/swine/North_Carolina/A01364596/2013|2013.671:0.002813374421):0.0004510614952,((((((H1N2_Swine_KT356714_A/swine/Pennsylvania/A02035484/2015|2015.515:0.005565793442,H1N2_Swine_MF145415_A/swine/Pennsylvania/A01671487/2016|2016.945:0.003755795034):0.001148385723,H1N2_Swine_KU558814_A/swine/Ohio/A01728547/2015|2015.978:0.004026425692):0.000732094863,(H1N2_Swine_KU877364_A/swine/North_Carolina/A01731857/2016|2016.112:0.002594403883,H1N1_Swine_MF973378_A/swine/North_Carolina/A02214775/2017|2017.296:0.003580580394):0.00137367629):0.0008021106453,(H1N2_Swine_MF872675_A/swine/Ohio/A01354316/2017|2017.614:5.551115123e-17,H1N2_Swine_MF872667_A/swine/Ohio/A01354319/2017|2017.614:5.551115123e-17):0.005207510069):0.0008131832713,(H1N2_Swine_MF045205_A/swine/North_Carolina/A01781221/2016|2016.682:0.003456923881,H1N1_Swine_KY678548_A/swine/North_Carolina/A01781336/2016|2016.701:0.00272954493):0.0003721740285):0.001529498038,((H1N1_Swine_MF522072_A/swine/North_Carolina/A01672751/2017|2017.104:0.0008742136621,H1N1_Swine_KY938587_A/swine/Missouri/A01668216/2016|2016.852:0.002195001371):0.0002030541676,(H1N1_Swine_KU143669_A/swine/North_Carolina/A01945756/2015|2015.800:0.001133969525,H1N2_Swine_KP186077_A/swine/North_Carolina/A01476787/2014|2014.803:-0.000110999481):0.0008322437147):0.002882195702):0.001510069084):0.0005012300698,H1N2_Swine_MF425626_A/swine/Michigan/A01259077/2017|2017.408:0.008841283929):0.0005543877599,(H3N2_Swine_KU752502_A/swine/Florida/A01104089/2015|2015.877:0.0003317264872,H3N2_Swine_MF373326_A/swine/Indiana/A01672517/2017|2017.052:0.006906197857):0.008234740974):0.0002619845187,(((H3N2_Swine_JX964933_A/swine/Maryland/A01104040/2012|2012.619:5.551115123e-17,H3N2_Swine_JX964941_A/swine/Maryland/A01104048/2012|2012.622:5.551115123e-17):3.695912059e-05,H3N2_Swine_KX358882_A/swine/Colorado/A01775092/2016|2016.356:0.00717156251):0.0003358666437,H1N2_Swine_MG784638_A/swine/Oklahoma/A02219505/2017|2017.616:0.005915750861):0.001666143238):0.0004749817179,((H3N2_Swine_MF045252_A/swine/Nebraska/A01781225/2016|2016.685:2.96842113e-05,H1N2_Swine_MF373260_A/swine/Nebraska/A01672049/2017|2017.011:0.0009924333577):7.839802381e-05,H1N2_Swine_MG521040_A/swine/Nebraska/A02216637/2017|2017.416:0.0009445720206):0.009055673057):0.001450373547,(((((((((((((((((((((((H3N2_Swine_JX502003_A/swine/Korea/D79/2011|2011.786:0.0009858526379,H3N2_Swine_KF680263_A/swine/Nebraska/A01399268/2013|2013.603:0.00518913164):5.656243136e-05,H1N1_Swine_JX080599_A/swine/Michigan/A01203374/2012|2012.249:0.0009710901981):0.0001125841374,H1N1_Swine_CY125713_A/swine/Indiana/A00968365/2012|2012.512:0.001936922219):7.216897645e-05,(H3N2_Swine_KC471420_A/swine/Korea/CY02-10/2012|2012.137:5.551115123e-17,H3N2_Swine_KC471492_A/swine/Korea/CY03-19/2012|2012.233:5.551115123e-17):0.000952435463):6.697768107e-05,H3N2_Swine_KC592050_A/swine/Wyoming/A01444560/2013|2013.033:-7.093544713e-05):3.548713159e-05,H3N2_Human_JQ290183_A/Iowa/09/2011|2011.868:-3.548713159e-05):1.77546027e-05,H1N1_Swine_JX030380_A/swine/Indiana/A01243254/2012|2012.197:-1.77546027e-05):8.879076812e-06,H3N2_Swine_KC562210_A/swine/Maryland/A01444460/2013|2013.005:-8.879076812e-06):4.440426491e-06,H1N1_Swine_JX092632_A/swine/Wisconsin/A01203142/2012|2012.027:-4.440426491e-06):5.219060013e-05,H3N2_Swine_JX502002_A/swine/Korea/A18/2011|2011.704:0.002003307834):0.0001666461873,H3N2_Swine_KJ640518_A/swine/Indiana/13TOSU1207/2013|2013.496:0.003937622267):0.00015560477,(H3N2_Swine_CY122329_A/swine/Ohio/6/2012|2012.452:0.004050054672,H3N2_Swine_KC951136_A/swine/Pennsylvania/A01432652/2013|2013.285:0.002137473243):0.0009065111205):0.0002275784126,(((H1N2_Swine_CY131836_A/swine/Ohio/11SW221/2011|2011.627:5.551115123e-17,H1N2_Swine_CY131350_A/swine/Ohio/11SW125/2011|2011.595:5.551115123e-17):-7.907181888e-17,H3N2_Swine_CY131238_A/swine/Ohio/11SW114/2011|2011.592:1.345829701e-16):0.0004236910654,((H1N1_Swine_KC436063_A/swine/Illinois/A01244401/2012|2012.953:2.91898793e-17,H1N1_Swine_KC866552_A/swine/Ohio/12TOSU44/2012|2012.471:8.183242316e-17):0.005333578333,H3N2_Swine_JQ738182_A/swine/Illinois/A00857304b/2012|2012.011:-0.0001980025448):0.0006070719637):0.000814853984):0.000252240612,H1N2_Swine_KC790366_A/swine/Iowa/A01445788/2013|2013.151:0.0007674735345):0.0004311879304,(H3N2_Swine_KJ130095_A/swine/Nebraska/A01409533/2013|2013.885:0.001316103374,H3N2_Swine_KJ764790_A/swine/Nebraska/A01493915/2014|2014.268:0.001773230596):0.002666236689):0.0004537556373,((((((((H3N2_Swine_KT828229_A/swine/Ohio/14TOSU21811/2014|2014.500:5.551115123e-17,H3N2_Swine_KT827970_A/swine/Indiana/14TOSU8019/2014|2014.500:5.551115123e-17):7.529954064e-16,H1N2_Swine_KX960607_A/swine/Indiana/14TOSU6438/2014|2014.542:-6.974842552e-16):7.531356307e-16,H3N2_Swine_KX960595_A/swine/Ohio/14TOSU22297/2014|2014.597:-6.976244795e-16):7.532759092e-16,H3N2_Swine_KT828239_A/swine/Indiana/14TOSU0463/2014|2014.500:-6.977647579e-16):7.534162419e-16,H3N2_Swine_KM361410_A/swine/North_Dakota/A01104084/2014|2014.562:-6.979050907e-16):0.0009257233423,(((H3N2_Swine_MF145484_A/swine/Arkansas/A01671574/2016|2016.970:0.002722726169,H3N2_Swine_MH234416_A/swine/Ohio/OH-18-6910/2018|2018.230:0.006614025676):0.0009045093542,H3N2_Swine_MF045199_A/swine/North_Dakota/A01782435/2016|2016.795:0.001144472546):0.001236230995,H3N2_Swine_MH234424_A/swine/Ohio/OH-18-7450/2018|2018.249:0.004501173744):0.002443928198):0.00014735641,((((H1N2_Swine_KY509927_A/swine/California/A01778665/2016|2016.627:5.551115123e-17,H3N2_Swine_CY219957_A/swine/Michigan/16TOSU3399/2016|2016.460:5.551115123e-17):1.544414897e-16,H3N2_Swine_CY219965_A/swine/Michigan/16TOSU3403/2016|2016.460:-9.893033851e-17):1.54466046e-16,H3N2_Swine_CY219756_A/swine/Kentucky/16TOSU3279/2016|2016.512:-9.89548948e-17):1.544906119e-16,H3N2_Swine_CY219674_A/swine/Iowa/16TOSU2708/2016|2016.436:-9.897946062e-17):0.0008883720784):0.001057890959,H3N2_Swine_MF599466_A/swine/Kansas/A01378028/2017|2017.564:0.006233817336):0.001917579468):0.0002982582924,((((H1N2_Swine_KM260154_A/swine/Kansas/A01377335/2014|2014.512:0.001861725354,H1N2_Swine_KF874323_A/swine/Kansas/A01377088/2013|2013.773:0.001207163935):0.003201100336,H1N2_Swine_KC751550_A/swine/Kansas/12-164540/2012|2012.978:-0.0001158038103):0.001628417104,H1N2_Swine_KJ528302_A/swine/Kansas/12-156064/2012|2012.953:0.002509049418):0.001417988097,H1N2_Swine_KJ777469_A/swine/Kansas/A01377287/2014|2014.247:0.004788138663):0.001513136301):0.0002701833558,H3N2_Swine_KF574776_A/swine/Virginia/A01290329/2013|2013.619:0.003236210537):0.0007309521295,((H1N2_Swine_KF142498_A/swine/Korea/CY0423-12/2013|2013.307:5.551115123e-17,H1N2_Swine_KF142506_A/swine/Korea/CY0423-33/2013|2013.307:5.551115123e-17):0.006099901836,H3N1_Swine_KC471436_A/swine/Korea/CY03-12/2012|2012.175:0.002197441519):0.001641518521):0.0005046487891,H1N2_Human_KJ620418_A/Minnesota/14/2012|2012.953:0.004801982549):0.000421236166,(((((H1N1_Swine_KT889332_A/swine/Missouri/A01945149/2015|2015.721:0.005935731786,H1N1_Swine_KJ588389_A/swine/Missouri/A01492716/2014|2014.137:0.0002504341352):0.0004614398332,(H1N1_Swine_KT828004_A/swine/Kentucky/14TOSU23804/2014|2014.500:5.551115123e-17,H1N1_Swine_KT827904_A/swine/Kentucky/14TOSU23975/2014|2014.500:5.551115123e-17):0.001596051649):0.001440665433,(H1N1_Swine_KP461620_A/swine/Arkansas/A01840184/2014|2014.899:-0.0001879847864,H1N1_Swine_KP137719_A/swine/Arkansas/A01476717/2014|2014.786:0.001210102355):0.001665185065):0.000938456379,H1N1_Swine_KU752463_A/swine/Indiana/A01812068/2015|2015.863:0.006310583636):0.002403518007,((((H3N2_Swine_KY938641_A/swine/Missouri/A01668196/2016|2016.858:0.0009268962418,H1N1_Swine_MF045181_A/swine/Missouri/A01782586/2016|2016.795:0.002152994209):0.0001128768829,H1N2_Swine_MF373314_A/swine/Missouri/A01672030/2017|2017.044:0.001935038529):0.000577972413,H1N2_Swine_MF045229_A/swine/Missouri/A01782148/2016|2016.759:0.0004448409481):0.005869183146,H1N1_Swine_KJ640598_A/swine/Iowa/13TOSU0239/2013|2013.496:0.005605392975):0.001347356766):0.003257785345):0.0003882870035,((((((((H3N2_Swine_KU143672_A/swine/North_Carolina/A01945753/2015|2015.800:0.00355086085,H1N1_Swine_KT943584_A/swine/North_Carolina/120138/2014|2014.962:-0.0004734380216):0.002607732806,H1N1_Swine_KU695677_A/swine/North_Carolina/A01730376/2016|2016.058:0.003611828839):0.000376212416,H1N1_Swine_KU242676_A/swine/North_Carolina/A01795841/2015|2015.847:0.002702072659):0.0003042458353,H1N2_Swine_MF801494_A/swine/North_Carolina/A01667104/2017|2017.178:0.005918625911):0.0002471233748,H3N2_Swine_KU171032_A/swine/Ilinois/A02090968/2015|2015.770:0.001007211222):0.002300518311,H1N2_Swine_KF537380_A/swine/North_Carolina/A01432952/2013|2013.619:0.001174307536):0.0003122712182,(((H3N2_Swine_KU942623_A/swine/North_Carolina/A01732322/2016|2016.142:0.0009929183071,H3N2_Swine_KY401882_A/swine/North_Carolina/A01777989/2016|2016.567:0.001052280625):0.006881396973,H1N2_Swine_KF282744_A/swine/North_Carolina/A01432766/2013|2013.452:0.002539184319):0.002044214802,H1N2_Swine_MG784662_A/swine/North_Carolina/A02218906/2017|2017.603:0.00737244414):0.001155369941):0.0005519914523,H3N2_Swine_KF059254_A/swine/Pennsylvania/A01380412/2013|2013.230:0.001538733266):0.002954990802):0.0006951343749,((((((H3N1_Swine_MF045223_A/swine/Iowa/A01782998/2016|2016.822:0.001485958635,H3N1_Swine_KY938677_A/swine/Iowa/A01668922/2016|2016.907:0.0005693466244):0.003928407898,H3N2_Swine_MF045283_A/swine/Oregon/A01104094/2016|2016.422:0.006467632899):0.0001919660705,H3N2_Swine_KP288096_A/swine/Iowa/A01476914/2014|2014.844:-0.0002430959608):0.0001216253854,H3N2_Swine_KP247603_A/swine/Iowa/A01566613/2014|2014.868:-0.0001216253854):6.083814598e-05,H3N2_Swine_KR821161_A/swine/Minnesota/A01847237/2015|2015.249:-6.083814598e-05):0.002891746954,H1N1_Swine_KJ397941_A/swine/North_Carolina/A01410047/2013|2013.967:0.004331940374):0.005848147339):0.001044102152):0.001273345812,H3N2_Swine_KU229951_A/swine/Illinois/A01944946/2015|2015.825:0.009215841816):0.006878470814):0.001288483244,((H1N2_Swine_KU976769_A/swine/Mexico/AVX17/2012|2012.208:0.001016171393,H1N2_Swine_KU976642_A/swine/Mexico/AVX5/2011|2011.208:3.733200343e-06):0.0007018463074,H1N2_Swine_KU976509_A/swine/Mexico/AVX18/2012|2012.195:0.002377238234):0.01782846154):0.008353491061,((((((H1N1_Swine_MH061770_A/swine/Mexico/9762101/2013|2013.260:0.002219857692,H3N2_Swine_KU976505_A/swine/Mexico/AVX53/2013|2013.405:0.0008490315968):0.002613038156,H3N2_Swine_KU976761_A/swine/Mexico/AVX35/2012|2012.852:0.003604359651):0.006820546446,(H1N1_Swine_KU976893_A/swine/Mexico/AVX12/2012|2012.241:0.002202633116,H1N1_Swine_KU976647_A/swine/Mexico/AVX62/2014|2014.036:0.003983835695):0.002758489876):0.001405921745,H1N2_Swine_KU976496_A/swine/Mexico/AVX4/2011|2011.208:0.007588376824):0.002531529295,H1N1_Swine_KU976540_A/swine/Mexico/AVX63/2014|2014.312:0.00803981668):0.001821203554,H3N2_Swine_KU976767_A/swine/Mexico/AVX26/2012|2012.471:0.01146704951):0.0217486176):0.005097912008,((((((((((((((((((((((((H1N1_Swine_KP404247_A/swine/Hebei/148/2012|2012.852:0.007163984789,H1N1_Swine_KP404287_A/swine/Hunan/196/2011|2011.871:0.005363960933):0.000719939285,(H1N1_Swine_FJ536811_A/swine/Fujian/204/2007|2007.786:-0.0006260585921,H1N1_Swine_GU086060_A/swine/Shandong/101/2008|2008.500:0.00679321841):0.003488365987):0.0005496137315,(H1N1_Swine_CY061864_A/swine/Hong_Kong/2896/2009|2009.959:0.00182076884,H1N1_Swine_KM029594_A/swine/Hong_Kong/NS2822/2010|2010.745:0.008635761421):0.002946325492):0.0001555853875,H1N1_Swine_JN809207_A/swine/Jiangsu/zg8/2010|2010.953:0.001970639771):0.0002757193569,((H1N1_Swine_JQ319651_A/swine/Jiangsu/40/2011|2011.022:5.551115123e-17,H1N1_Swine_KU982580_A/swine/Henan/01/2012|2012.789:5.551115123e-17):0.002086233432,H1N1_Swine_CY085857_A/swine/Hong_Kong/676/2008|2008.367:0.006180204486):0.0008192029489):0.0002039165831,((H1N1_Swine_HQ541673_A/swine/Henan/11/2005|2005.619:0.001435261945,H1N2_Swine_HQ541641_A/swine/Tianjin/1/2007|2007.953:0.006810005866):0.00125291632,H1N1_Human_KF057133_A/Jiangsu/1/2011|2011.008:0.0008018703838):0.0002838307699):0.0001841235069,(H1N1_Swine_CY083011_A/swine/Hubei/101/2009|2009.627:-0.0001835976163,H1N1_Swine_CY091748_A/swine/Hubei/03/2009|2009.079:0.001205715185):0.001635376086):0.0002518068468,H1N1_Swine_CY085825_A/swine/Hong_Kong/NS120/2007|2007.099:0.002948039425):0.0002522936857,(((H1N1_Swine_KM029866_A/swine/Guangxi/NS2176/2012|2012.630:5.551115123e-17,H1N1_Swine_KM029882_A/swine/Guangxi/NS2180/2012|2012.630:5.551115123e-17):0.001007378303,H1N1_Swine_KP404319_A/swine/Hunan/388/2013|2013.038:0.001037820629):0.0001617583154,(H1N1_Swine_KP404351_A/swine/Jiangsu/49/2012|2012.866:0.001893297635,H1N1_Swine_KM594565_A/swine/Shanghai/3/2014|2014.008:0.001182292296):0.002938658841):0.00181985173):0.0002853545683,H1N1_Swine_KP404279_A/swine/Heilongjiang/B106/2011|2011.858:0.00437564107):0.0001777195201,((((H1N1_Swine_KM027986_A/swine/Guangxi/3214/2010|2010.964:5.551115123e-17,H1N1_Swine_KM027994_A/swine/Guangxi/3216/2010|2010.964:5.551115123e-17):0.003984221561,H1N1_Swine_CY085833_A/swine/Hong_Kong/435/2007|2007.233:0.001178012015):0.000761893181,(H1N1_Swine_KP404367_A/swine/Liaoning/117/2012|2012.904:5.551115123e-17,H1N1_Swine_KP404375_A/swine/Liaoning/225/2012|2012.904:5.551115123e-17):0.001283288418):0.0009923371522,H1N1_Swine_KP404431_A/swine/Tianjin/Y9/2011|2011.871:0.001587434462):0.0003347013562):0.0002633145568,((((H1N1_Swine_KP735725_A/swine/Shandong/S113/2014|2014.852:0.001935308579,H1N1_Swine_KX264369_A/swine/Zhucheng/90/2014|2014.707:0.003203297262):0.002126414896,H1N1_Swine_KX296778_A/swine/Ningjin/03/2014|2014.940:0.007330250921):0.002534325296,H1N1_Swine_KP735727_A/swine/Shandong/S269/2014|2014.852:-0.001018046862):0.003156442329,(H1N1_Swine_KM028362_A/swine/Guangxi/3843/2011|2011.995:0.00148923008,H1N1_Swine_KJ174948_A/swine/Guangxi/BB1/2013|2013.849:0.002614676472):0.0005356997602):0.002516592587):0.0002492604005,H1N1_Swine_KF057137_A/swine/Jiangsu/S30/2011|2011.096:0.002701719108):0.0008398610482,(H1N1_Swine_HQ541650_A/swine/Hunan/26/2010|2010.038:0.005023906763,H1N1_Swine_KM029314_A/swine/Hong_Kong/NS967/2012|2012.200:0.00219831267):0.001533494262):0.0007766581911,(H1N1_Swine_KP404271_A/swine/Heilongjiang/30/2012|2012.364:5.551115123e-17,H1N1_Swine_KP404263_A/swine/Heilongjiang/27/2012|2012.364:5.551115123e-17):0.007644972633):0.0006657607096,(H1N1_Swine_JN809204_A/swine/Jiangsu/zg4/2010|2010.953:0.004436613252,H1N1_Swine_KP404255_A/swine/Henan/232/2011|2011.852:0.007022066703):0.002252557175):0.001073920513,((H1N1_Swine_KP404383_A/swine/Sichuan/62/2012|2012.863:-0.0003247725285,H1N1_Swine_KP404391_A/swine/Sichuan/172/2012|2012.863:0.002369860142):0.002489691079,H1N1_Swine_KM029074_A/swine/Hong_Kong/NS4853/2011|2011.953:0.00267866359):0.002512188182):0.001061639266,((((((H1N1_Swine_KM029674_A/swine/Guangdong/NS2433/2012|2012.545:0.002183834474,H1N1_Swine_KJ725041_A/swine/Guangdong/104/2013|2013.038:0.006067146514):0.0001096861452,H1N1_Swine_KM029698_A/swine/Guangdong/NS2541/2012|2012.564:0.001935252361):0.001877640595,H1N1_Swine_KJ493639_A/swine/Guangxi/S2/2013|2013.175:0.003295549671):0.007515899324,(H1N2_Swine_JN375314_A/swine/Guangdong/2676/2010|2010.649:5.551115123e-17,H1N2_Swine_JN375316_A/swine/Guangdong/2712/2010|2010.649:5.551115123e-17):0.00564927299):0.002664070003,((H1N1_Swine_KM029202_A/swine/Hong_Kong/141/2012|2012.011:0.003791639367,H1N1_Swine_KP404335_A/swine/Hunan/951/2013|2013.038:0.00238334491):0.01252478063,H1N1_Swine_CY085881_A/swine/Hong_Kong/1559/2008|2008.847:0.005588070264):0.0014207941):0.004597436858,((((H1N2_Swine_KM029402_A/swine/Hong_Kong/1122/2012|2012.200:5.551115123e-17,H1N2_Swine_KM029410_A/swine/Hong_Kong/1123/2012|2012.200:5.551115123e-17):0.004630276551,H1N2_Swine_KM027834_A/swine/Guangdong/663/2012|2012.162:0.002588926211):0.01512052356,H1N2_Swine_JN375312_A/swine/Hong_Kong/2237/2010|2010.584:0.01399819994):0.001220798177,H1N2_Swine_CY061664_A/swine/Hong_Kong/1479/2009|2009.556:0.01895918466):0.0002767253143):0.0009261238495):0.0006298027541,(((((((((((H3N2_Swine_CY116477_A/swine/Italy/15360-3/2001|2001.500:0.003949775039,H3N2_Swine_CY116506_A/swine/Italy/272121-1/2002|2002.500:0.004305362206):0.001910833049,(H1N1_Swine_CY085553_A/swine/Hong_Kong/NS129/2003|2003.099:0.001943562944,H1N1_Swine_CY085561_A/swine/Hong_Kong/638/2003|2003.351:0.003201076285):0.001769796301):5.439405967e-05,H1N1_Swine_CY116490_A/swine/Italy/172336/2001|2001.500:0.005414190041):0.0003968716329,H1N1_Swine_CY116383_A/swine/Ille_et_Vilaine/1455/1999|1999.500:-0.0004502696044):0.0004611892646,H1N2_Swine_CY116445_A/swine/Gent/177/2002|2002.500:0.002645821408):0.0006657858905,H1N1_Swine_CY116534_A/swine/Lutol/3/2000|2000.500:0.003449429631):0.0006355620196,H1N1_Swine_CY115884_A/swine/Brno/00/2000|2000.500:0.005076283934):0.001061136685,H1N1_Swine_FJ975084_A/swine/Italy/7704/2001|2001.038:0.003270659108):0.0002478813934,((H1N1_Swine_KR699745_A/swine/France/Finistere-0011/2011|2011.027:0.003609049308,H1N2_Swine_KR700949_A/swine/France/22-120228/2012|2012.518:0.004648676454):0.003754316831,H1N1_Swine_CY116359_A/swine/Finnistere/800/2004|2004.500:0.00354359571):0.002170354167):0.0006556952426,H1N1_Swine_CY116391_A/swine/Cotes_dArmor/1624/2002|2002.500:0.009177825215):0.0009261450101,H1N2_Swine_CY116370_A/swine/Cotes_dArmor/1174/2009|2009.500:0.006082032571):0.0005197444905):0.002053202242,((((((((H3N2_Swine_KR701244_A/swine/Belgium/Moorslede-515/2011|2011.868:0.009539656009,H1N1_Swine_KR699975_A/swine/Belgium/Faimes-628/2010|2010.953:0.00842728227):0.01406009508,H1N1_Swine_KR700116_A/swine/Denmark/1085-1/2012|2012.500:0.02150067539):0.001088841659,H3N2_Swine_CY020502_A/swine/Spain/42386/2002|2002.500:0.005350786742):0.002008901777,H3N2_Swine_KR701442_A/swine/Hungary/4025/2013|2013.151:0.01651330654):0.0008482507165,(((H1N1_Swine_KR699721_A/swine/Germany/Ostbevern-IDT13211/2011|2011.238:0.004151501369,H1N2_Swine_KR699674_A/swine/Germany/Nikolausdorf-IDT12279/2010|2010.500:0.0009840744195):0.001116567241,H1N1_Swine_KR699879_A/swine/Netherlands/Groelnlo-186/2011|2011.247:0.002002000175):0.006091732105,(H3N2_Swine_CY116453_A/swine/Gent/96/2007|2007.500:0.003682031891,H3N2_Swine_CY116561_A/swine/Spain/82108/2007|2007.500:0.0004251403283):0.007755315555):0.005707425841):0.001156016455,H1N2_Swine_KR700595_A/swine/Spain/29262/2012|2012.082:0.01221573626):0.0007248314343,((H1N1_Swine_CY116469_A/swine/Italy/151672-3/2003|2003.500:0.001259353245,H1N1_Swine_CY116514_A/swine/Italy/289171/2003|2003.500:0.002861423784):0.01266482958,H3N2_Swine_EU478807_A/swine/Bakum/IDT1769/2003|2003.178:0.01093630998):0.002983697813):0.0009993163129,(((H1N1_Swine_KR700925_A/swine/France/50-120350/2012|2012.773:0.0145898512,H3N2_Swine_KR701180_A/swine/Germany/Ottendorf-IDT11910/2010|2010.323:0.005439044351):0.007556545538,H1N1_Swine_KR700520_A/swine/France/56-110525/2010|2010.901:0.01183792825):0.004772307784,H1N2_Swine_KR700180_A/swine/Spain/29257/2012|2012.079:0.02429149265):0.0009550539489):0.0007071020123):0.002416702648,H3N2_Swine_KR701284_A/swine/Spain/18512/2011|2011.500:0.02157445074):0.002799272631,(((((((((H1N2_Swine_EU478822_A/swine/Granstedt/IDT3475/2004|2004.649:0.004438434269,H1N2_Swine_CY116553_A/swine/Spain/40564/2002|2002.500:0.0006969450732):0.001260288416,H1N2_Swine_EU053136_A/swine/Doetlingen/IDT4735/2005|2005.932:0.006052742564):0.002172255876,H1N1_Swine_GQ161122_A/swine/Haseluenne/IDT2617/2003|2003.770:0.005124524777):0.002659178852,H1N2_Swine_EU053144_A/swine/Cloppenburg/IDT4777/2005|2005.948:0.008388915192):0.009676158431,H1N2_Swine_DQ186977_A/swine/Bakum/1832/2000|2000.500:0.006914808419):0.002964530829,(H1N1_Swine_CY009893_A/swine/Spain/50047/2003|2003.500:0.0178722911,H1N1_Swine_CY115876_A/swine/Bieganow/1/2001|2001.500:0.02666954166):0.0009554358897):0.001424841251,H3N2_Swine_EU478814_A/swine/Nordkirchen/IDT1993/2003|2003.285:0.007831776653):0.001463243242,(((H1N1_Swine_AB434331_A/swine/Chachoengsao/NIAH587/2005|2005.500:5.551115123e-17,H1N1_Swine_AB434323_A/swine/Chonburi/NIAH589/2005|2005.500:5.551115123e-17):0.004128858075,(H1N1_Swine_AB620178_A/swine/Saraburi/NIAH116625-11/2009|2009.871:0.005505088918,H1N1_Swine_AB514942_A/swine/Ratchaburi/NIAH101942/2008|2008.038:0.003831136938):0.004301469281):0.003500923683,(H1N1_Swine_AB434315_A/swine/Chonburi/NIAH977/2004|2004.500:0.001823929389,H1N1_Swine_AB434307_A/swine/Chonburi/NIAH9469/2004|2004.500:0.001250907616):0.009322437105):0.01279530931):0.001798651947,(H3N2_Swine_KR701276_A/swine/Spain/16677/2011|2011.500:0.01241333983,H1N1_Swine_KR701044_A/swine/Spain/33903/2012|2012.504:0.01879663873):0.01188005372):0.001185308576):0.002582423467,((((((((((((((((((H1N1_Swine_CY116437_A/swine/Gent/132/2005|2005.500:0.0001187386066,H1N1_Swine_KR701020_A/swine/Poland/006801/2013|2013.058:0.0199316098):0.0007757789228,(H1N2_Swine_KR699935_A/swine/Belgium/Oostkamp-26/2012|2012.030:0.01157776425,H1N1_Swine_KR700858_A/swine/Belgium/Heist-op-den-Berg-363/2012|2012.795:0.009633108089):0.008611828506):0.0006867539428,((H1N2_Swine_CY116542_A/swine/Ploufragan/0214/2006|2006.668:-9.70245811e-05,H1N1_Swine_CY116429_A/swine/Gent/112/2007|2007.500:0.00111914215):0.0006787268683,(H1N1_Swine_CY116498_A/swine/Italy/186678-2/2005|2005.500:0.001067770627,H1N1_Swine_CY116522_A/swine/Italy/29313/2006|2006.500:0.0009875346318):0.002442210876):0.0008847612031):0.0008864688689,(H1N1_Swine_CY115859_A/swine/Morbihan/0287/2007|2007.619:0.003947407386,H1N2_Swine_KR700965_A/swine/France/37-120345/2012|2012.795:0.008521551777):0.003652200584):0.0006424496064,H3N2_Swine_KR701228_A/swine/Belgium/Izegem-538/2010|2010.838:0.008607554779):0.00016868986,H1N2_Swine_KM267912_A/swine/France/22-130212/2013|2013.425:0.01674961507):0.001114021671,(((H1N1_Swine_KR700933_A/swine/France/22-120340/2012|2012.770:0.004338119827,H1N2_Swine_KR701487_A/swine/France/IIIeetVilaine-0346/2011|2011.414:0.004998241062):0.00113086458,H1N1_Swine_KR701499_A/swine/France/CotesdArmor-0388/2009|2009.570:0.0009100596458):0.0021995181,H1N1_Swine_KR700251_A/swine/France/Morbihan-0285/2011|2011.408:0.006195667453):0.004706059654):0.0009678254747,(H1N1_Swine_KR699951_A/swine/Belgium/Poperinge-387/2011|2011.647:0.006531095665,H1N1_Swine_KR700842_A/swine/Belgium/Glabbeek-287/2012|2012.578:0.01343493862):0.002862145287):0.001149283842,H1N2_Swine_KR700243_A/swine/France/CotesdArmor-0074/2011|2011.088:0.009693449996):0.001416459414,((((H1N1_Swine_CY010581_A/swine/Spain/53207/2004|2004.500:0.003420996922,H1N1_Swine_HF674890_A/swine/Spain/SF11131/2007|2007.500:0.005894694979):0.001137965323,H1N2_Swine_KR701148_A/swine/Netherlands/Wanroij-CVI2117A/2012|2012.367:0.01820720917):0.0008053970001,H1N1_Swine_KR701012_A/swine/Poland/18275/2012|2012.753:0.01896559897):0.00108508954,((H3N2_Swine_KR701220_A/swine/Belgium/Bree-205/2011|2011.277:6.369594876e-17,H3N2_Swine_KR701236_A/swine/Belgium/Valdegem-581/2010|2010.901:4.73263537e-17):0.00637352053,H1N2_Swine_KR700164_A/swine/Spain/24237/2011|2011.496:0.008286048566):0.009138166701):0.001334009876):0.0007543288495,(((((H1N2_Swine_KX433135_A/swine/Kitzen/IDT6142/2007|2007.356:1.099464482e-05,H1N2_Swine_HF674906_A/Swine/Spain/SF12091/2007|2007.500:0.0010119754):0.0002913521795,H3N1_Swine_KC222519_A/swine/Wuerusreuth/IDT10990/2009|2009.877:0.005887156479):0.006793333068,H1N1_Swine_EU478823_A/swine/Greven/IDT2889/2004|2004.500:0.004760085367):0.0006547304784,H1N2_Swine_HF674914_A/swine/Spain/80598-LP4/2007|2007.500:0.008766501201):0.002110418549,H1N1_Swine_KR701004_A/swine/Poland/321/2012|2012.033:0.01342869383):0.002150567411):0.001624956061,(H1N2_Swine_CY116421_A/swine/Gent/100/2007|2007.500:0.007860787073,H3N2_Swine_KR701450_A/swine/Spain/33936/2012|2012.507:0.01659705116):0.0003215719838):0.001718162424,H3N2_Swine_HF674898_A/Swine/Spain/80598LP1/2007|2007.500:0.004865201916):0.0008116620914,H1N2_Swine_CY116526_A/swine/Italy/71251/2005|2005.500:0.009545924955):0.001407085487,(((((((((((H3N2_Swine_KR701418_A/swine/Netherlands/Weert-167B/2012|2012.312:0.005734812677,H3N2_Swine_KR701434_A/swine/Belgium/Belsele-66/2013|2013.195:0.007888354424):0.001043268584,H3N2_Swine_KR701474_A/swine/Netherlands/Ysselsteyn-CVI8864A/2012|2012.353:-0.0001012897409):0.0009993295084,H1N1_Swine_KR700981_A/swine/France/01-130054/2013|2013.058:0.002616530943):0.001182419562,H3N2_Swine_KC514525_A/swine/France/59-120031/2012|2012.047:0.002177862689):0.0007193837873,H3N2_Swine_KR701260_A/swine/Netherlands/Vragender-503/2011|2011.858:0.003430413021):0.0008133939346,(((H1N1_Swine_KR699911_A/swine/Netherlands/Groenlo-37/2012|2012.052:0.001287267582,H3N2_Swine_KR701410_A/swine/Germany/Coesfeld-Harle-IDT14741-1/2012|2012.068:-0.0002642975375):0.0001321435979,H3N2_Swine_KR701252_A/swine/Netherlands/Geesteren-346/2011|2011.581:-0.0001321435979):0.0005153186875,H3N2_Swine_KR701323_A/swine/Germany/Atteln-IDT14453/2011|2011.077:0.001532110218):0.001786493131):0.003959244561,H3N2_Swine_KU322505_A/swine/Italy/319159-3/2010|2010.500:0.002434648033):0.001481812806,H3N2_Swine_KU322581_A/swine/Italy/337155/2012|2012.500:0.005733122422):0.00191527337,(((H1N2_Swine_KR701124_A/swine/Netherlands/Lemele-CVI2974A/2013|2013.274:0.00258114515,H1N1_Swine_KR700148_A/swine/Spain/22013/2011|2011.277:0.001553460537):0.001410968909,H1N1_Swine_KR699887_A/swine/Belgium/Maldegem-553/2010|2010.863:0.0006496423336):0.0002229395966,H3N2_Swine_KR701379_A/swine/Belgium/Glabbeek-284/2012|2012.578:0.0008047130329):0.0005742139488):0.002274567368,(H1N1_Swine_KR700587_A/swine/Poland/16315/2011|2011.816:0.006641301618,H1N2_Swine_KR699831_A/swine/Italy/57680/2011|2011.184:0.01015705652):0.00168382182):0.0008463793647,(((H1N2_Swine_KR700886_A/swine/Netherlands/De-Lutte-167A/2012|2012.312:0.01069563755,H1N1_Swine_KR700377_A/swine/Germany/Ahlen-Dolberg-IDT14631/2012|2012.008:0.001787323975):0.0002998654937,H1N2_Swine_KR700015_A/swine/Netherlands/Lievelde-511/2011|2011.855:0.002815573413):0.0005906550851,H1N1_Swine_KR700369_A/swine/Germany/Reinberg-IDT14457-1/2012|2012.003:0.003297622847):0.005231036874):0.01138436206):0.000487820232,(((((((((H3N2_Human_KJ623712_A/Pavia/07/2014|2014.038:0.002246606971,H3N2_Swine_KJ880937_A/swine/Italy/311349/2013|2013.871:0.0008282300333):0.0005135032984,H3N2_Swine_KU322913_A/swine/Italy/134414/2014|2014.500:0.003618534573):0.0006463500022,H1N1_Swine_KU323272_A/swine/Italy/203977/2015|2015.500:0.003495248029):0.0005777762229,H3N2_Swine_KU322611_A/swine/Italy/100176-1/2013|2013.500:0.003554259635):0.0006084885228,((H3N2_Swine_KU323104_A/swine/Italy/358481-1/2014|2014.500:0.003028511956,H3N2_Swine_KU323160_A/swine/Italy/23398/2015|2015.500:0.001078660263):0.001269373764,(H1N1_Swine_KU322985_A/swine/Italy/263752/2014|2014.500:-9.469828844e-05,H1N1_Human_KY368153_A/Pavia/65/2016|2016.786:0.001114602882):0.003893982551):0.000439620911):0.003333280311,H1N1_Swine_KF500938_A/swine/Italy/73449/2013|2013.200:0.008250195453):0.0006874303414,H3N2_Swine_KU322519_A/swine/Italy/171855/2011|2011.500:0.005552960369):0.01645418263,((((((H1N2_Swine_KU322746_A/swine/Italy/346150/2013|2013.500:0.0006152041097,H1N2_Swine_KU323264_A/swine/Italy/203964/2015|2015.500:0.001440101149):0.0009591935091,H1N2_Swine_KU322787_A/swine/Italy/34333/2014|2014.500:0.002121823896):0.001163389447,(H1N2_Swine_KU322573_A/swine/Italy/337085/2012|2012.500:-0.0008102704891,H3N2_Swine_KU323319_A/swine/Italy/248147-8/2015|2015.500:0.008029473252):0.000945338956):0.006960689782,((H1N2_Swine_KR699839_A/swine/Italy/275736/2010|2010.742:0.00203196467,H1N1_Swine_KU322511_A/swine/Italy/267505/2010|2010.500:0.002079429102):0.0006023696414,H1N2_Swine_KR699823_A/swine/Italy/41350/2011|2011.132:0.003533635831):0.006821421747):0.001907234567,H1N2_Swine_KU322650_A/swine/Italy/198930-3/2013|2013.500:0.01233392953):0.001969695512,H1N2_Swine_KU323200_A/swine/Italy/65210/2015|2015.500:0.011663216):0.007726305105):0.0003800013247,((H1N1_Human_CY079547_A/Switzerland/5165/2010|2010.803:0.01614675255,H3N2_Swine_KR701402_A/swine/Germany/Visbek-IDT13347/2011|2011.500:0.01160470456):0.003706334438,H1N1_Swine_KR700156_A/swine/Spain/23998/2011|2011.466:0.01595694759):0.001672300345):0.001515687676):0.0007746346215,((H3N2_Swine_KR701188_A/swine/Germany/Stadtloder-IDT11945/2010|2010.353:0.0048039156,H1N1_Swine_KR699943_A/swine/Belgium/Wingene-455/2011|2011.773:0.01312503691):0.002364739509,(H1N1_Swine_KR700007_A/swine/Netherlands/Neerkant-174/2011|2011.236:0.001496727973,H1N1_Swine_KR701156_A/swine/Netherlands/Mill-CVI2617A/2012|2012.414:0.005722474789):0.005365820406):0.009016733302):0.004697246239,H1N1_Swine_KR700902_A/swine/Belgium/111/2013|2013.500:0.01586869176):0.01389522127):0.005052066074,((((H1N1_Swine_KR699816_A/swine/Italy/302593/2010|2010.923:0.01882579711,H1N2_Swine_KR700579_A/swine/Denmark/10-1391-3/2011|2011.414:0.01926834789):0.003864758583,H1N2_Swine_KF514382_A/swine/Denmark/10302-2/2012|2012.140:0.01351409132):0.002057178866,H1N2_Swine_KR700480_A/swine/Denmark/10345-1/2012|2012.162:0.01543028381):0.001159402959,((H1N1_Swine_MF872847_A/swine/Spain/45690-2/2016|2016.986:0.0001294819675,H3N2_Swine_MF872836_A/swine/Spain/45690-1/2016|2016.986:0.0008926356016):0.005703487034,H1N2_Swine_MF872850_A/swine/Spain/45700-1/2016|2016.879:0.007853664038):0.01018066405):0.01260846545):0.001393003506):0.007384932567,((((((((((((((((H3N2_Swine_CY116138_A/swine/England/375017/1993|1993.811:0.0009974803887,H1N1_Swine_CY116302_A/swine/England/771270/1995|1995.923:0.004147158841):5.709754065e-05,H1N1_Swine_CY116047_A/swine/England/200276/1992|1992.101:-6.178012574e-05):0.0002213965055,(H3N2_Swine_KR701357_A/swine/England/502321/1994|1994.500:0.00510608773,H1N1_Swine_CY116186_A/swine/England/425742/1994|1994.101:0.001080381081):0.0008167658624):0.0001462001375,H1N1_Swine_CY116061_A/swine/England/252411/1992|1992.792:0.00192001903):0.0002276856158,((H1N2_Swine_CY116201_A/swine/England/448813/1994|1994.310:-0.0002447058692,H1N2_Swine_CY116162_A/swine/England/40280/1996|1996.518:0.002288626564):0.002377988257,H1N2_Swine_KR700604_A/swine/England/463180/1994|1994.359:0.002800178498):0.0008068905066):0.0005108949156,((H1N1_Swine_CY116077_A/swine/England/26029/1998|1998.458:5.551115123e-17,H1N1_Swine_CY116007_A/swine/England/167655/1997|1997.962:5.551115123e-17):0.002619368054,H1N1_Swine_CY116255_A/swine/England/636804/1996|1996.814:0.001504740882):0.005809502643):0.0003430323863,H1N1_Swine_CY116085_A/swine/England/279053/1993|1993.173:0.001686197977):0.0004444538223,H1N1_Swine_CY116170_A/swine/England/410711/1994|1994.005:0.005688821767):0.0007844556323,((((H1N2_Swine_CY116233_A/swine/England/60797/2000|2000.973:5.551115123e-17,H1N1_Swine_CY116154_A/swine/England/39572/2001|2001.868:5.551115123e-17):0.005440265714,H1N2_Swine_CY116271_A/swine/England/661263/1997|1997.112:0.004943721286):0.005028905571,H1N1_Swine_CY116279_A/swine/England/68327/1998|1998.882:-0.0008632204062):0.006050779836,((H1N1_Swine_CY115938_A/swine/England/101692/1997|1997.310:0.00590595528,H1N2_Swine_CY116263_A/swine/England/645913/1996|1996.967:0.004478031721):0.005195576605,H1N2_Swine_CY115915_A/swine/England/002295/2002|2002.923:0.01505054294):0.001518866109):0.0001118981547):0.0004874113916,H3N2_Swine_CY116178_A/swine/England/425069/1994|1994.101:0.007963047696):0.001392208684,H1N1_Swine_CY116294_A/swine/England/745769/1995|1995.803:0.004441535054):0.001478835956,(H1N1_Swine_CY098503_A/swine/Italy/1369-7/1994|1994.500:0.01366250915,H1N1_Swine_CY116461_A/swine/Italy/1513-1/1998|1998.500:0.01070507578):0.003061329788):0.0003421818078,(H1N2_Swine_KR700627_A/swine/England/1437/2004|2004.833:0.01415628438,H1N1_Swine_CY116407_A/swine/OMS/2112/1995|1995.500:0.01598685094):0.0009915195145):0.001237895519,(((((((H1N1_Swine_CY116023_A/swine/England/17788/2000|2000.205:0.001178915164,H1N1_Swine_CY116015_A/swine/England/17787/2000|2000.205:0.001924627738):0.00151152989,(H1N1_Swine_CY115922_A/swine/England/004772/2001|2001.038:0.007401054393,H1N1_Swine_CY116225_A/swine/England/57610/1999|1999.863:0.0008763155971):0.001627024437):0.00333378447,((H1N1_Swine_CY115930_A/swine/England/010402/2003|2003.112:2.081017908e-05,H1N2_Swine_CY116217_A/swine/England/483/2006|2006.359:0.008232964526):0.0009809306167,H1N1_Swine_CY115962_A/swine/England/1131/2004|2004.685:0.001088506247):0.00735068681):0.008734048855,H1N1_Swine_CY116146_A/swine/England/383/2005|2005.266:0.01641025003):0.004530577035,((H3N2_Swine_AB434355_A/swine/Udon_Thani/NIAH464/2004|2004.500:0.006168916756,H1N1_Swine_AB434291_A/swine/Ratchaburi/NIAH1481/2000|2000.500:0.003145950915):0.009510903842,H3N2_Swine_CY116333_A/swine/England/90591/1997|1997.110:0.009580484302):0.00196597502):0.0006366141097,((H1N1_Swine_AB434299_A/swine/Ratchaburi/NIAH550/2003|2003.500:0.006999355786,H1N1_Swine_KJ162040_A/swine/Thailand/CU-S3350N/2012|2012.118:0.01317247786):0.004964238154,H3N2_Swine_AB434363_A/swine/Nakhon_pathom/NIAH586-1/2005|2005.500:0.02254603963):0.00176336594):0.0004665347467,(H1N2_Swine_AB434339_A/swine/Saraburi/NIAH13021/2005|2005.500:0.01510248114,H3N2_Swine_AB434379_A/swine/Ratchaburi/NIAH874/2005|2005.500:0.01774640429):0.004421723614):0.0003515818166):0.001549473311,((((((((H1N2_Swine_CY116106_A/swine/England/303/2009|2009.268:0.001402979473,H1N1_Swine_CY115954_A/swine/England/1093/2005|2005.753:0.003735868463):0.0008467944314,H1N1_Swine_CY116069_A/swine/England/254/2002|2002.175:0.001226310765):0.002285718134,(H1N1_Swine_CY116114_A/swine/England/33780/2006|2006.195:0.001029210644,H1N1_Swine_KR700643_A/swine/England/267/2007|2007.142:0.001022656316):0.001878649667):0.001046542048,H1N1_Swine_CY115907_A/swine/England/001195/2007|2007.847:0.003144568711):0.002733094339,(H1N2_Swine_KR700337_A/swine/England/997/2008|2008.937:-0.000247159079,H1N2_Swine_CY116346_A/swine/England/P185/2008|2008.981:0.002292217438):0.00247390041):0.001655334777,(H1N1_Swine_KR700730_A/swine/Scotland/034632/2012|2012.537:0.004867961849,H1N2_Swine_KR700651_A/swine/England/000304/2009|2009.247:0.002375113925):0.007520845035):0.0003592846072,(((H1N1_Swine_CY116122_A/swine/England/35320/1999|1999.455:0.003635318028,H1N2_Swine_CY116247_A/swine/England/61605/1998|1998.879:0.007791335368):0.0008560649102,H1N2_Swine_CY116326_A/swine/England/88761/1997|1997.090:0.001174937067):0.003289729847,H1N2_Swine_CY116193_A/swine/England/43142/2001|2001.970:0.003018529055):0.003189286724):0.001246220521,H1N1_Swine_CY116209_A/swine/England/453/2006|2006.340:-0.004585045653):0.003868751822):0.002616100445,((H3N2_Swine_AB434347_A/swine/Chachoengsao/2003|2003.500:0.008979632827,H3N2_Swine_KC859217_A/swine/Thailand/PB482/2009|2009.877:0.0177690389):0.006167225358,(H3N2_Swine_AB620194_A/swine/Saraburi/NIAH107725-28/2008|2008.452:0.006247903525,H3N2_Swine_AB620202_A/swine/Saraburi/NIAH109713-36/2009|2009.534:0.004113579761):0.02275299865):0.001647181198):0.001852116435):0.009641646261,((((((H1N1_Swine_KJ889410_A/swine/Italy/147/1981|1981.500:5.551115123e-17,H1N1_Swine_KJ889402_A/swine/Italy/VI147/1981|1981.500:5.551115123e-17):0.001053971682,H1N1_Swine_KJ889335_A/swine/Arnsberg/3/1981|1981.112:0.0009911159313):0.000117525212,(H1N1_Swine_KJ889319_A/swine/Marseille/2260/1980|1980.500:5.551115123e-17,H1N1_Swine_KJ889367_A/swine/Germany/S27/1981|1981.500:5.551115123e-17):0.001936060898):0.002619290994,((H1N1_Swine_CY025254_A/swine/Italy/670/1987|1987.500:-0.0001460528814,H1N1_Swine_CY022987_A/swine/Italy/671/1987|1987.500:0.001169022926):0.006781717811,H1N1_Swine_CY116399_A/swine/OMS/2111/1995|1995.500:0.01879434238):0.004303051657):0.001860512933,H3N2_Swine_CY077945_A/swine/Brabant/1984|1984.500:0.009679140641):0.002691521208,((H1N1_Swine_KJ889311_A/swine/Arnsberg/6554/1979|1979.932:0.001175047866,H1N1_Swine_KJ889303_A/swine/Arnsberg/1/1979|1979.932:-0.0001529302972):0.00351694594,H1N1_Swine_KJ889327_A/swine/Netherlands/25/1980|1980.500:0.006925964004):0.002882491482):0.004492954834):0.006475649587,(H5N2_Avian_CY021382_A/turkey/Italy/1980|1980.500:0.01862539042,H1N1_Avian_KJ889434_A/duck/Schleswig/21/1979|1979.500:0.01264897274):0.003788680279):0.001814324266,(((H3N8_Avian_CY014703_A/duck/Chabarovsk/1610/1972_|1972.500:0.01629213528,H5N3_Avian_CY014985_A/tern/South_Africa/1961|1961.500:0.01612116585):0.0009469481091,H7N7_Avian_KJ889442_A/turkey/England/647/1977|1977.500:0.01983602296):0.002507149019,H7N7_Avian_CY015040_A/goose/Leipzig/187-7/1979|1979.500:0.01748905171):0.004130643543):0.0070579485,((((((((H11N6_Swine_CY073455_A/swine/KU/2/2001|2001.500:5.551115123e-17,H11N6_Avian_CY014680_A/duck/England/1/1956|1956.500:5.551115123e-17):-2.40548322e-17,H11N6_Avian_CY087841_A/duck/United_Kingdom/1/1956|1956.441:7.956598343e-17):0.01622840964,H3N8_Avian_CY005814_A/duck/Ukraine/1/1963|1963.945:0.007153031245):0.003194661518,(H5N1_Avian_DQ997290_A/chicken/Jilin/hd/2002|2002.500:5.551115123e-17,H5N1_Avian_AY653194_A/chicken/Jilin/9/2004|2004.500:5.551115123e-17):0.02082513793):0.004058236206,((H10N7_Avian_CY014672_A/chicken/Germany/N/1949|1949.500:0.0103808636,H5N1_Avian_CY015082_A/chicken/Scotland/1959|1959.500:0.0196836974):0.001248758189,H4N6_Avian_CY130023_A/duck/Czechoslovakia/1956|1956.500:0.02074764188):0.001414079971):0.003562908419,((((H6N1_Avian_CY005606_A/chicken/Hong_Kong/17/1977|1977.500:0.0005876377537,H5N3_Avian_CY005590_A/duck/Hong_Kong/205/1977|1977.500:0.00771819676):0.0007267806285,(H2N2_Avian_CY116892_A/duck/Hong_Kong/273/1978|1978.500:5.551115123e-17,H2N2_Avian_CY005539_A/duck/Hong_Kong/319/1978|1978.500:5.551115123e-17):0.008815588903):0.003198590784,H3N2_Avian_CY005553_A/duck/Hong_Kong/7/1975|1975.500:0.002537036422):0.009488148757,H7N3_Avian_CY015066_A/turkey/England/1963|1963.500:0.01208967385):0.002471733686):0.00408983129,(H7N6_Avian_AB538497_A/quail/Aichi/6/2009|2009.200:5.551115123e-17,H7N6_Avian_AB538496_A/quail/Aichi/5/2009|2009.200:5.551115123e-17):0.04125873879):0.001942005233,(H10N8_Avian_CY087761_A/shearwater/Australia/2/1972|1972.441:5.551115123e-17,H10N8_Avian_CY005795_A/quail/Italy/1117/1965|1965.500:5.551115123e-17):0.03487072503):0.002145692934):0.001919267783,(H7N7_Avian_GU186778_A/chicken/Brescia/1902|1902.500:0.02513439235,H7N1_Avian_CY077423_A/chicken/Rostock/45/1934|1934.500:0.0226937464):0.008163744876):0.004934189917):0.00251460968,(((((((((((((((((((H13N2_Avian_KX978102_A/black-headed_gull/Netherlands/27/2009|2009.553:0.001077730401,H13N2_Avian_KX977972_A/black-headed_gull/Netherlands/8/2010|2010.532:0.0009661902932):0.0002886274252,(H13N6_Avian_GQ907319_A/Mongolian_gull/Mongolia/405/2007|2007.655:0.00151528801,H13N6_Avian_GQ907311_A/Mongolian_gull/Mongolia/401/2007|2007.655:0.0005286326849):0.001770098982):0.0004506261517,H13N8_Avian_CY184489_A/black-headed_gull/Sweden/74342/2008|2008.551:0.0005752942822):0.0007290652646,((H13N6_Avian_KX978273_A/black-headed_gull/Netherlands/11/2009|2009.534:5.551115123e-17,H13N6_Avian_KX977691_A/black-headed_gull/Netherlands/29/2009|2009.553:5.551115123e-17):-4.497742911e-16,H13N3_Avian_KX978291_A/black-headed_gull/Netherlands/17/2009|2009.534:5.052854423e-16):0.0002925272141):0.0005121161143,(((H13N6_Avian_CY185602_A/yellow-legged_gull/Republic_of_Georgia/2/2012|2012.701:0.0002236820885,H13N8_Avian_CY185626_A/yellow-legged_gull/Georgia/1/2013|2013.121:0.0007984354805):0.0008115947776,H13N8_Avian_CY185634_A/yellow-legged_gull/Georgia/2/2013|2013.178:0.0002113752668):0.004733064237,(H13N8_Avian_MF147158_A/black-headed_gull/Netherlands/20/2011|2011.468:0.001466610227,H13N8_Avian_KX978676_A/black-headed_gull/Netherlands/21/2011|2011.468:0.001608226778):0.003061101626):0.0005091631401):0.0008628644603,(H13N8_Avian_MF146905_A/black-headed_gull/Netherlands/2/2010|2010.532:-0.0002221462923,H13N8_Avian_MF147742_A/black-headed_gull/Netherlands/5/2010|2010.532:0.001244263861):0.001200120511):0.001606454833,(((H13N6_Avian_KX978999_A/black-headed_gull/Netherlands/10/2007|2007.507:5.551115123e-17,H13N6_Avian_KX977607_A/black-headed_gull/Netherlands/2/2007|2007.507:5.551115123e-17):0.002864173961,H13N2_Avian_MF146958_A/black-headed_gull/Netherlands/38/2009|2009.518:0.002280465268):0.002451217168,(H13N6_Avian_AB285097_A/duck/Siberia/272PF/1998|1998.500:-0.0001417917961,H13N6_Avian_AB284991_A/duck/Siberia/272/1998|1998.500:0.001161696389):0.0123571524):0.001410134029):0.001375874343,(((((((H13N8_Avian_CY185514_A/black-headed_gull/Georgia/1/2011|2011.296:0.001195919802,H16N3_Avian_CY185586_A/black-headed_gull/Republic_of_Georgia/4/2012|2012.022:-0.0001738022332):0.001000168478,(H13N8_Avian_MF461191_A/black-tailed_gull/Weihai/17/2016|2016.989:5.551115123e-17,H13N8_Avian_MH201573_A/black-tailed_gull/Weihai/6/2016|2016.989:5.551115123e-17):0.005187374593):0.0005402351565,H13N8_Avian_MF145864_A/yellow-legged_gull/Georgia/1/2011|2011.132:0.00152366403):0.0002925145358,H13N8_Avian_KX979140_A/black-headed_gull/Netherlands/10/2013|2013.545:0.0007281068341):0.0009624886979,(H13N6_Avian_CY185490_A/black-headed_gull/Republic_of_Georgia/7/2011|2011.868:0.001456374861,H13N6_Avian_CY185610_A/yellow-legged_gull/Republic_of_Georgia/3/2012|2012.701:0.002644509409):0.00268509337):0.001080796324,(H13N2_Avian_MF145998_A/black-headed_gull/Netherlands/13/2014|2014.518:5.551115123e-17,H13N2_Avian_MF575029_A/black-headed_gull/Netherlands/4/2014|2014.518:5.551115123e-17):0.001770673784):0.001106467685,H13N8_Avian_MF146532_A/yellow-legged_gull/Georgia/4/2012|2012.721:0.008769970267):0.0008526242881):0.001304036223,(H13N6_Avian_MF146301_A/black-headed_gull/Netherlands/26/2012|2012.466:5.551115123e-17,H13N6_Avian_MF146100_A/black-headed_gull/Netherlands/32/2012|2012.466:5.551115123e-17):0.003365135124):0.00108041196,((H13N2_Avian_MF693956_A/black-headed_gull/Netherlands/2/2016|2016.534:5.551115123e-17,H13N2_Avian_MF694072_A/black-headed_gull/Netherlands/6/2016|2016.534:5.551115123e-17):0.005114549543,H16N3_Avian_MF693952_A/European_herring_gull/Netherlands/3/2015|2015.901:0.001071919269):0.006472426041):0.0002104462355,((H16N3_Avian_MF147069_A/black-headed_gull/Netherlands/18/2014|2014.978:0.003922285538,H16N3_Avian_MF694105_A/lesser_black-backed_gull/Netherlands/1/2015|2015.712:0.005422126036):0.00482062744,H16N3_Avian_CY149341_A/glaucous_gull-herring_gull_hybrid/Iceland/1108/2011|2011.789:0.004592530162):0.00215317673):0.0004869231745,H16N3_Avian_CY138146_A/black-headed_gull/Iceland/713/2010|2010.699:0.01852404317):0.002267935579,(((H13N6_Avian_CY130341_A/glaucous-winged_gull/Southeastern_Alaska/9JR0822R0/2009|2009.630:0.003670669554,H13N6_Avian_CY196612_A/glaucous-winged_gull/Southcentral_Alaska/11JR02474/2011|2011.658:0.007755983842):0.001054115212,H13N2_Avian_JX030407_A/mallard/Korea/SH38-45/2010|2010.219:0.003114837959):0.001025091466,H13N6_Avian_LC339630_A/duck/Hokkaido/W189/2006|2006.814:0.009473234553):0.007254538433):0.002183218651,(((H13N6_Avian_CY213664_A/glaucous-winged_gull/Southcentral_Alaska/15MB01694/2015|2015.666:0.0009932510614,H13N6_Avian_CY213528_A/glaucous-winged_gull/Southcentral_Alaska/15MB01610/2015|2015.647:2.971898293e-05):0.0005974308783,(H13N8_Avian_CY213704_A/glaucous-winged_gull/Southcentral_Alaska/15MB02018/2015|2015.701:5.551115123e-17,H13N8_Avian_CY213696_A/glaucous-winged_gull/Southcentral_Alaska/15MB02016/2015|2015.701:5.551115123e-17):0.001447651963):0.003670890005,(H13N2_Avian_MF461183_A/black-tailed_gull/Weihai/115/2016|2016.989:5.551115123e-17,H13N2_Avian_MH201565_A/black-tailed_gull/Weihai/42/2016|2016.989:5.551115123e-17):0.002552790237):0.01340970077):0.007444135595,(((((((((((((H13N6_Avian_CY125302_A/black-legged_kittiwake/Quebec/02838-1/2009|2009.627:5.541376325e-16,H13N6_Avian_CY128959_A/mallard-black_duck_hybrid/New_Brunswick/03736/2009|2009.701:-4.4311533e-16):0,(H13N6_Avian_CY195826_A/gull/Massachusetts/13JR03320/2013|2013.501:5.551115123e-17,H13N6_Avian_CY125213_A/ring-billed_gull/Quebec/02434-1/2009|2009.548:5.551115123e-17):0):0.0015
[truncated: 410,658 more chars]
