# Supplementary material for: A brief history of bird flu
Source: Philos Trans R Soc Lond B Biol Sci. 2019 May 6;374(1775):20180257. doi: 10.1098/rstb.2018.0257 (PMC6553608; doi:10.1098/rstb.2018.0257)
Supplement: Data for segments 1,2,3,5,7,8 - 8809 taxa for display [file rstb20180257supp3.zip › internals_subsample_for_display/hxnx_all_seg7_8809_with_og_infoTbl.txt]

beastNames	accn	host	subtype	Htype	Ntype	country	region	continent	decDate	avHost5
H6N1_Avian_KX978115_A/greater_white-fronted_goose/Netherlands/11/2009|2009.937	KX978115	Avian	H6N1	H6	N1	Netherlands	WesternEurope	Europe	2009.937	Wild-ans-long
H3N8_Avian_KX978206_A/turnstone/Netherlands/1/2010|2010.770	KX978206	Avian	H3N8	H3	N8	Netherlands	WesternEurope	Europe	2010.77	Wild-other
H6N5_Avian_CY149445_A/greylag_goose/Iceland/1459/2011|2011.833	CY149445	Avian	H6N5	H6	N5	Iceland	NorthernEurope	Europe	2011.833	Wild-ans-long
H6N5_Avian_CY149501_A/greylag_goose/Iceland/0948/2011|2011.833	CY149501	Avian	H6N5	H6	N5	Iceland	NorthernEurope	Europe	2011.833	Wild-ans-long
H6N2_Avian_KX978940_A/greater_white-fronted_goose/Netherlands/6/2010|2010.893	KX978940	Avian	H6N2	H6	N2	Netherlands	WesternEurope	Europe	2010.893	Wild-ans-long
H5N2_Avian_KX979407_A/Eurasian_wigeon/Netherlands/1/2010|2010.737	KX979407	Avian	H5N2	H5	N2	Netherlands	WesternEurope	Europe	2010.737	Wild-ans-long
H5N2_Avian_CY149349_A/great_black-backed_gull/Iceland/1110/2011|2011.789	CY149349	Avian	H5N2	H5	N2	Iceland	NorthernEurope	Europe	2011.789	Wild-other
H1N1_Avian_KX979290_A/greater_white-fronted_goose/Netherlands/1/2012|2012.885	KX979290	Avian	H1N1	H1	N1	Netherlands	WesternEurope	Europe	2012.885	Wild-ans-long
H5N3_Avian_KX978221_A/greater_white-fronted_goose/Netherlands/5/2010|2010.866	KX978221	Avian	H5N3	H5	N3	Netherlands	WesternEurope	Europe	2010.866	Wild-ans-long
H6N2_Avian_KX978066_A/greater_white-fronted_goose/Netherlands/9/2009|2009.995	KX978066	Avian	H6N2	H6	N2	Netherlands	WesternEurope	Europe	2009.995	Wild-ans-long
H11N9_Avian_MF147382_A/European_herring_gull/Netherlands/1/2015|2015.041	MF147382	Avian	H11N9	H11	N9	Netherlands	WesternEurope	Europe	2015.041	Wild-other
H6N8_Avian_KX978021_A/greater_white-fronted_goose/Netherlands/4/2010|2010.093	KX978021	Avian	H6N8	H6	N8	Netherlands	WesternEurope	Europe	2010.093	Wild-ans-long
H5N3_Avian_KF885678_A/duck/Moscow/4182/2010|2010.871	KF885678	Avian	H5N3	H5	N3	Russia	EasternEurope	Europe	2010.871	Dom-ans
H5N3_Avian_MF992945_A/duck/Moscow/4182-C/2010|2010.500	MF992945	Avian	H5N3	H5	N3	Russia	EasternEurope	Europe	2010.5	Dom-ans
H5N2_Avian_KU143305_A/chicken/Wuhan/WHJF/2014|2014.953	KU143305	Avian	H5N2	H5	N2	China	EasternAsia	Asia	2014.953	Dom-gal
H4N6_Avian_JX454714_A/duck/Korea/DY104/2007|2007.953	JX454714	Avian	H4N6	H4	N6	South Korea	EasternAsia	Asia	2007.953	Dom-ans
H9N2_Avian_KU366363_A/duck/Jiangxi/7554/2007|2007.989	KU366363	Avian	H9N2	H9	N2	China	EasternAsia	Asia	2007.989	Dom-ans
H4N6_Avian_KU160822_A/chicken/Hunan/S1267/2010|2010.167	KU160822	Avian	H4N6	H4	N6	China	EasternAsia	Asia	2010.167	Dom-gal
H4N6_Avian_KU160814_A/chicken/Hunan/S1248/2010|2010.167	KU160814	Avian	H4N6	H4	N6	China	EasternAsia	Asia	2010.167	Dom-gal
H7N3_Avian_KF259274_A/duck/Jiangxi/16285/2010|2010.500	KF259274	Avian	H7N3	H7	N3	China	EasternAsia	Asia	2010.5	Dom-ans
H7N7_Avian_KF259252_A/duck/Jiangxi/21980/2010|2010.500	KF259252	Avian	H7N7	H7	N7	China	EasternAsia	Asia	2010.5	Dom-ans
H7N7_Avian_KF259251_A/duck/Jiangxi/16769/2010|2010.500	KF259251	Avian	H7N7	H7	N7	China	EasternAsia	Asia	2010.5	Dom-ans
H7N3_Avian_KF259250_A/duck/Jiangxi/16736/2010|2010.500	KF259250	Avian	H7N3	H7	N3	China	EasternAsia	Asia	2010.5	Dom-ans
H10N8_Avian_KP862028_A/duck/Hunan/S3137/2009|2009.729	KP862028	Avian	H10N8	H10	N8	China	EasternAsia	Asia	2009.729	Dom-ans
H4N6_Avian_LC349346_A/duck/Mongolia/262/2011|2011.666	LC349346	Avian	H4N6	H4	N6	Mongolia	EasternAsia	Asia	2011.666	Dom-ans
H4N3_Avian_LC339900_A/duck/Mongolia/17/2011|2011.649	LC339900	Avian	H4N3	H4	N3	Mongolia	EasternAsia	Asia	2011.649	Dom-ans
H1N2_Avian_KF013943_A/Muscovy_duck/Guangxi/GXd-3/2012|2012.153	KF013943	Avian	H1N2	H1	N2	China	EasternAsia	Asia	2012.153	Dom-ans
H1N2_Avian_KF013903_A/sparrow/Guangxi/GXs-1/2012|2012.186	KF013903	Avian	H1N2	H1	N2	China	EasternAsia	Asia	2012.186	Wild-other
H10N8_Avian_KP862036_A/duck/Hunan/S4280/2009|2009.937	KP862036	Avian	H10N8	H10	N8	China	EasternAsia	Asia	2009.937	Dom-ans
H4N6_Avian_KU160926_A/duck/Guangxi/S4312/2011|2011.838	KU160926	Avian	H4N6	H4	N6	China	EasternAsia	Asia	2011.838	Dom-ans
H5N1_Avian_KP762503_A/chicken/Jiangsu/927/2013|2013.879	KP762503	Avian	H5N1	H5	N1	China	EasternAsia	Asia	2013.879	Dom-gal
H5N1_Avian_KY437770_A/goose/Yangzhou/0403/2014|2014.252	KY437770	Avian	H5N1	H5	N1	China	EasternAsia	Asia	2014.252	Dom-ans
H4N6_Avian_KU161086_A/goose/Jiangsu/S2433/2011|2011.438	KU161086	Avian	H4N6	H4	N6	China	EasternAsia	Asia	2011.438	Dom-ans
H4N6_Avian_KU161006_A/duck/Jiangsu/S2447/2011|2011.419	KU161006	Avian	H4N6	H4	N6	China	EasternAsia	Asia	2011.419	Dom-ans
H11N9_Avian_KF259253_A/duck/Guizhou/1078/2011|2011.500	KF259253	Avian	H11N9	H11	N9	China	EasternAsia	Asia	2011.5	Dom-ans
H3N8_Avian_AB786918_A/muscovy_duck/Vietnam/LBM240/2012|2012.500	AB786918	Avian	H3N8	H3	N8	Viet Nam	SouthEasternAsia	Asia	2012.5	Dom-ans
H3N6_Avian_AB812576_A/duck/Vietnam/LBM235/2012|2012.600	AB812576	Avian	H3N6	H3	N6	Viet Nam	SouthEasternAsia	Asia	2012.6	Dom-ans
H6N6_Avian_LC028147_A/muscovy_duck/Vietnam/LBM541/2013|2013.940	LC028147	Avian	H6N6	H6	N6	Viet Nam	SouthEasternAsia	Asia	2013.94	Dom-ans
H4N8_Avian_KU160958_A/duck/Hubei/S2114/2012|2012.419	KU160958	Avian	H4N8	H4	N8	China	EasternAsia	Asia	2012.419	Dom-ans
H4N2_Avian_CY146575_A/duck/Hunan/S11313/2012|2012.227	CY146575	Avian	H4N2	H4	N2	China	EasternAsia	Asia	2012.227	Dom-ans
H7N7_Avian_KT777871_A/ostrich/South_Africa/KRB/2013|2013.247	KT777871	Avian	H7N7	H7	N7	South Africa	SouthernAfrica	Africa	2013.247	Wild-other
H3N2_Avian_KT022276_A/duck/Guangxi/112D4/2012|2012.500	KT022276	Avian	H3N2	H3	N2	China	EasternAsia	Asia	2012.5	Dom-ans
H3N6_Avian_LC053487_A/duck/Vietnam/LBM798/2014|2014.923	LC053487	Avian	H3N6	H3	N6	Viet Nam	SouthEasternAsia	Asia	2014.923	Dom-ans
H6N6_Avian_KY415659_A/duck/Hubei/ZYSYF8/2015|2015.871	KY415659	Avian	H6N6	H6	N6	China	EasternAsia	Asia	2015.871	Dom-ans
H9N2_Avian_KU143329_A/duck/Wuhan/WHYF05/2014|2014.953	KU143329	Avian	H9N2	H9	N2	China	EasternAsia	Asia	2014.953	Dom-ans
H5N1_Avian_KR010414_A/goose/Inner_Mongolia/IM-192/2014|2014.816	KR010414	Avian	H5N1	H5	N1	China	EasternAsia	Asia	2014.816	Dom-ans
H6N2_Avian_KY415652_A/duck/Hubei/ZYSYG15/2015|2015.888	KY415652	Avian	H6N2	H6	N2	China	EasternAsia	Asia	2015.888	Dom-ans
H3N6_Avian_LC339734_A/duck/Hokkaido/10/2015|2015.770	LC339734	Avian	H3N6	H3	N6	Japan	EasternAsia	Asia	2015.77	Dom-ans
H1N1_Avian_LC148831_A/duck/Hokkaido/W9/2015|2015.745	LC148831	Avian	H1N1	H1	N1	Japan	EasternAsia	Asia	2015.745	Dom-ans
H11N9_Avian_KX121191_A/bean_goose/Hubei/SZY200/2016|2016.153	KX121191	Avian	H11N9	H11	N9	China	EasternAsia	Asia	2016.153	Wild-ans-long
H6N2_Avian_MG042227_A/duck/Bangladesh/31227/2016|2016.899	MG042227	Avian	H6N2	H6	N2	Bangladesh	SouthernAsia	Asia	2016.899	Dom-ans
H3N8_Avian_KX949527_A/northern_pintail/Alaska/UGAI15-7403/2015|2015.753	KX949527	Avian	H3N8	H3	N8	USA	NorthernAmerica	America	2015.753	Wild-ans-long
H6N1_Avian_KY131332_A/northern_pintail/Alaska/UGAI15-6994/2015|2015.721	KY131332	Avian	H6N1	H6	N1	USA	NorthernAmerica	America	2015.721	Wild-ans-long
H3N6_Avian_KY131410_A/northern_pintail/Alaska/UGAI15-7415/2015|2015.756	KY131410	Avian	H3N6	H3	N6	USA	NorthernAmerica	America	2015.756	Wild-ans-long
H8N4_Avian_MG976695_A/northern_pintail/Alaska/UGAI16-3997/2016|2016.679	MG976695	Avian	H8N4	H8	N4	USA	NorthernAmerica	America	2016.679	Wild-ans-long
H4N2_Avian_MH135325_A/duck/Bangladesh/33638/2017|2017.740	MH135325	Avian	H4N2	H4	N2	Bangladesh	SouthernAsia	Asia	2017.74	Dom-ans
H1N1_Avian_LC367501_A/duck/Mongolia/675/2010|2010.658	LC367501	Avian	H1N1	H1	N1	Mongolia	EasternAsia	Asia	2010.658	Dom-ans
H3N8_Avian_CY146607_A/duck/Hunan/S1256/2012|2012.222	CY146607	Avian	H3N8	H3	N8	China	EasternAsia	Asia	2012.222	Dom-ans
H10N8_Avian_KP285600_A/duck/Jiangxi/6460/2013|2013.090	KP285600	Avian	H10N8	H10	N8	China	EasternAsia	Asia	2013.09	Dom-ans
H10N8_Avian_KP285656_A/duck/Jiangxi/6535/2013|2013.090	KP285656	Avian	H10N8	H10	N8	China	EasternAsia	Asia	2013.09	Dom-ans
H6N8_Avian_KX867860_A/wild_bird/Jiangxi/P419/2016|2016.016	KX867860	Avian	H6N8	H6	N8	China	EasternAsia	Asia	2016.016	Wild-other
H3N8_Avian_LC367357_A/duck/Mongolia/405/2011|2011.655	LC367357	Avian	H3N8	H3	N8	Mongolia	EasternAsia	Asia	2011.655	Dom-ans
H4N2_Avian_KU160966_A/duck/Hubei/S2213/2012|2012.419	KU160966	Avian	H4N2	H4	N2	China	EasternAsia	Asia	2012.419	Dom-ans
H3N2_Avian_LC028163_A/duck/Vietnam/LBM559/2013|2013.940	LC028163	Avian	H3N2	H3	N2	Viet Nam	SouthEasternAsia	Asia	2013.94	Dom-ans
H3N2_Avian_LC053495_A/duck/Quang_Ninh/220/2014|2014.710	LC053495	Avian	H3N2	H3	N2	Viet Nam	SouthEasternAsia	Asia	2014.71	Dom-ans
H3N2_Avian_KM222551_A/chicken/Shanghai/LPM2/2013|2013.619	KM222551	Avian	H3N2	H3	N2	China	EasternAsia	Asia	2013.619	Dom-gal
H11N9_Avian_KU143299_A/wild_bird/Wuhan/CDHN173/2015|2015.038	KU143299	Avian	H11N9	H11	N9	China	EasternAsia	Asia	2015.038	Wild-other
H11N9_Avian_KU143298_A/wild_bird/Wuhan/CDHN22/2015|2015.038	KU143298	Avian	H11N9	H11	N9	China	EasternAsia	Asia	2015.038	Wild-other
H1N1_Avian_KU143294_A/wild_bird/Wuhan/WHHN16/2014|2014.953	KU143294	Avian	H1N1	H1	N1	China	EasternAsia	Asia	2014.953	Wild-other
H5N2_Avian_KY765301_A/ostrich/South_Africa/325863/2015|2015.496	KY765301	Avian	H5N2	H5	N2	South Africa	SouthernAfrica	Africa	2015.496	Wild-other
H10N2_Avian_LC121287_A/duck/Mongolia/141/2015|2015.660	LC121287	Avian	H10N2	H10	N2	Mongolia	EasternAsia	Asia	2015.66	Dom-ans
H10N2_Avian_LC108123_A/duck/Mongolia/66/2015|2015.660	LC108123	Avian	H10N2	H10	N2	Mongolia	EasternAsia	Asia	2015.66	Dom-ans
H9N2_Avian_KY415660_A/chicken/Hubei/ZYSJF15/2016|2016.063	KY415660	Avian	H9N2	H9	N2	China	EasternAsia	Asia	2016.063	Dom-gal
H6N2_Avian_KY415654_A/duck/Hubei/ZYSYG7/2015|2015.888	KY415654	Avian	H6N2	H6	N2	China	EasternAsia	Asia	2015.888	Dom-ans
H3N8_Avian_MG042211_A/duck/Bangladesh/30828/2016|2016.737	MG042211	Avian	H3N8	H3	N8	Bangladesh	SouthernAsia	Asia	2016.737	Dom-ans
H7N9_Avian_MF630448_A/duck/Guangxi/SDY129/2014|2014.808	MF630448	Avian	H7N9	H7	N9	China	EasternAsia	Asia	2014.808	Dom-ans
H7N9_Avian_MF630440_A/duck/Fujian/S4170/2014|2014.841	MF630440	Avian	H7N9	H7	N9	China	EasternAsia	Asia	2014.841	Dom-ans
H11N9_Avian_KF259259_A/duck/Jiangxi/22537/2012|2012.500	KF259259	Avian	H11N9	H11	N9	China	EasternAsia	Asia	2012.5	Dom-ans
H4N2_Avian_KU161022_A/duck/Jiangxi/S21055/2012|2012.425	KU161022	Avian	H4N2	H4	N2	China	EasternAsia	Asia	2012.425	Dom-ans
H7N7_Avian_KM593189_A/chicken/Jiangxi/C25/2014|2014.123	KM593189	Avian	H7N7	H7	N7	China	EasternAsia	Asia	2014.123	Dom-gal
H5N8_Avian_LC053463_A/duck/Quang_Ninh/19c511/2013|2013.271	LC053463	Avian	H5N8	H5	N8	Viet Nam	SouthEasternAsia	Asia	2013.271	Dom-ans
H10N7_Avian_LC121383_A/duck/Mongolia/499/2015|2015.663	LC121383	Avian	H10N7	H10	N7	Mongolia	EasternAsia	Asia	2015.663	Dom-ans
H10N7_Avian_LC121423_A/duck/Mongolia/626/2015|2015.663	LC121423	Avian	H10N7	H10	N7	Mongolia	EasternAsia	Asia	2015.663	Dom-ans
H6N6_Avian_KY415681_A/duck/Ganzhou/GZ148/2016|2016.071	KY415681	Avian	H6N6	H6	N6	China	EasternAsia	Asia	2016.071	Dom-ans
H5N2_Avian_KT327406_A/thrush/Taiwan/A234/2015|2015.044	KT327406	Avian	H5N2	H5	N2	Taiwan	EasternAsia	Asia	2015.044	Wild-other
H5N2_Avian_KT327398_A/night_heron/Taiwan/A289/2015|2015.049	KT327398	Avian	H5N2	H5	N2	Taiwan	EasternAsia	Asia	2015.049	Wild-other
H5N2_Avian_KT327383_A/goose/Taiwan/01004/2015|2015.022	KT327383	Avian	H5N2	H5	N2	Taiwan	EasternAsia	Asia	2015.022	Dom-ans
H5N2_Avian_KU646888_A/goose/Taiwan/01031/2015|2015.030	KU646888	Avian	H5N2	H5	N2	Taiwan	EasternAsia	Asia	2015.03	Dom-ans
H7N7_Avian_KP414902_A/chicken/Jiangxi/10784/2014|2014.132	KP414902	Avian	H7N7	H7	N7	China	EasternAsia	Asia	2014.132	Dom-gal
H10N3_Avian_LC121391_A/duck/Mongolia/518/2015|2015.663	LC121391	Avian	H10N3	H10	N3	Mongolia	EasternAsia	Asia	2015.663	Dom-ans
H15N9_Avian_KY635683_A/duck/Bangladesh/24704/2015|2015.142	KY635683	Avian	H15N9	H15	N9	Bangladesh	SouthernAsia	Asia	2015.142	Dom-ans
H15N9_Avian_KY635819_A/duck/Bangladesh/24697/2015|2015.142	KY635819	Avian	H15N9	H15	N9	Bangladesh	SouthernAsia	Asia	2015.142	Dom-ans
H5N8_Avian_KY576082_A/common_teal/Korea/W548/2016|2016.953	KY576082	Avian	H5N8	H5	N8	South Korea	EasternAsia	Asia	2016.953	Wild-ans-long
H5N8_Avian_MF155635_A/grey_heron/W779/2017|2017.071	MF155635	Avian	H5N8	H5	N8	South Korea	EasternAsia	Asia	2017.071	Wild-other
H5N8_Avian_KY576084_A/common_teal/Korea/W550/2016|2016.953	KY576084	Avian	H5N8	H5	N8	South Korea	EasternAsia	Asia	2016.953	Wild-ans-long
H5N8_Avian_KY576085_A/common_teal/Korea/W555/2017|2017.008	KY576085	Avian	H5N8	H5	N8	South Korea	EasternAsia	Asia	2017.008	Wild-ans-long
H5N8_Avian_MG650622_A/chicken/Cameroon/17RS1661-1/2017|2017.038	MG650622	Avian	H5N8	H5	N8	Cameroon	CentralAfrica	Africa	2017.038	Dom-gal
H5N8_Avian_MF037855_A/green-winged_teal/Egypt/877/2016|2016.934	MF037855	Avian	H5N8	H5	N8	Egypt	NorthernAfrica	Africa	2016.934	Wild-ans-long
H5N8_Avian_MF037852_A/green-winged_teal/Egypt/871/2016|2016.934	MF037852	Avian	H5N8	H5	N8	Egypt	NorthernAfrica	Africa	2016.934	Wild-ans-long
H5N8_Avian_MF040675_A/Anser_cygnoides/Hubei/FW44/2016|2016.948	MF040675	Avian	H5N8	H5	N8	China	EasternAsia	Asia	2016.948	Dom-ans
H5N8_Avian_MG607427_A/duck/Democratic_Republic_of_the_Congo/17RS882-40/2017|2017.362	MG607427	Avian	H5N8	H5	N8	Democratic Republic of the Congo	CentralAfrica	Africa	2017.362	Dom-ans
H5N8_Avian_MG607426_A/duck/Democratic_Republic_of_the_Congo/17RS882-33/2017|2017.364	MG607426	Avian	H5N8	H5	N8	Democratic Republic of the Congo	CentralAfrica	Africa	2017.364	Dom-ans
H5N8_Avian_MG881968_A/grey-headed_gull/Uganda/MUWRP-538/2017|2017.008	MG881968	Avian	H5N8	H5	N8	Uganda	EasternAfrica	Africa	2017.008	Wild-other
H5N8_Avian_MG650623_A/duck/Cameroon/17RS1661-3/2017|2017.038	MG650623	Avian	H5N8	H5	N8	Cameroon	CentralAfrica	Africa	2017.038	Dom-ans
H5N8_Avian_MH107200_A/Guinea_fowl/Belgium/6102/2017|2017.449	MH107200	Avian	H5N8	H5	N8	Belgium	WesternEurope	Europe	2017.449	Dom-gal
H5N8_Avian_MH107192_A/Brahma_chicken/Belgium/6153/2017|2017.452	MH107192	Avian	H5N8	H5	N8	Belgium	WesternEurope	Europe	2017.452	Wild-other
H5N8_Avian_MF926488_A/goose/Kalmykia/813/2016|2016.849	MF926488	Avian	H5N8	H5	N8	Russia	EasternEurope	Europe	2016.849	Dom-ans
H5N8_Avian_MF926464_A/chicken/Chechnya/58/2017|2017.019	MF926464	Avian	H5N8	H5	N8	Russia	EasternEurope	Europe	2017.019	Dom-gal
H5N8_Avian_MF926456_A/chicken/Moscow/94/2017|2017.159	MF926456	Avian	H5N8	H5	N8	Russia	EasternEurope	Europe	2017.159	Dom-gal
H5N6_Avian_LC379588_A/jungle_crow/Hyogo/2803A002/2018|2018.162	LC379588	Avian	H5N6	H5	N6	Japan	EasternAsia	Asia	2018.162	Wild-other
H5N6_Avian_LC379596_A/jungle_crow/Hyogo/2803E011/2018|2018.167	LC379596	Avian	H5N6	H5	N6	Japan	EasternAsia	Asia	2018.167	Wild-other
H6N2_Avian_KU143301_A/wild_bird/Wuhan/CDHN09/2015|2015.038	KU143301	Avian	H6N2	H6	N2	China	EasternAsia	Asia	2015.038	Wild-other
H6N2_Avian_KU143302_A/wild_bird/Wuhan/CDHN15/2015|2015.038	KU143302	Avian	H6N2	H6	N2	China	EasternAsia	Asia	2015.038	Wild-other
H2N8_Avian_KX394379_A/duck/Zhejiang/6D10/2013|2013.951	KX394379	Avian	H2N8	H2	N8	China	EasternAsia	Asia	2013.951	Dom-ans
H3N6_Avian_KX121273_A/duck/Hunan/7/2015|2015.260	KX121273	Avian	H3N6	H3	N6	China	EasternAsia	Asia	2015.26	Dom-ans
H2N3_Avian_LC121431_A/duck/Mongolia/655/2015|2015.663	LC121431	Avian	H2N3	H2	N3	Mongolia	EasternAsia	Asia	2015.663	Dom-ans
H2N3_Avian_LC121375_A/duck/Mongolia/482/2015|2015.663	LC121375	Avian	H2N3	H2	N3	Mongolia	EasternAsia	Asia	2015.663	Dom-ans
H4N6_Avian_LC121263_A/duck/Mongolia/118/2015|2015.660	LC121263	Avian	H4N6	H4	N6	Mongolia	EasternAsia	Asia	2015.66	Dom-ans
H4N6_Avian_KY635640_A/duck/Bangladesh/25891/2015|2015.521	KY635640	Avian	H4N6	H4	N6	Bangladesh	SouthernAsia	Asia	2015.521	Dom-ans
H4N6_Avian_LC121247_A/duck/Mongolia/101/2015|2015.660	LC121247	Avian	H4N6	H4	N6	Mongolia	EasternAsia	Asia	2015.66	Dom-ans
H6N2_Avian_MF694019_A/domestic_duck/Georgia/1/2015|2015.773	MF694019	Avian	H6N2	H6	N2	Georgia	WesternAsia	Asia	2015.773	Dom-ans
H7N9_Avian_KY635753_A/duck/Bangladesh/26992/2015|2015.940	KY635753	Avian	H7N9	H7	N9	Bangladesh	SouthernAsia	Asia	2015.94	Dom-ans
H7N9_Avian_KY635666_A/duck/Bangladesh/26980/2015|2015.940	KY635666	Avian	H7N9	H7	N9	Bangladesh	SouthernAsia	Asia	2015.94	Dom-ans
H1N1_Avian_LC121399_A/duck/Mongolia/520/2015|2015.663	LC121399	Avian	H1N1	H1	N1	Mongolia	EasternAsia	Asia	2015.663	Dom-ans
H3N2_Avian_MG042271_A/duck/Bangladesh/31019/2016|2016.811	MG042271	Avian	H3N2	H3	N2	Bangladesh	SouthernAsia	Asia	2016.811	Dom-ans
H5N2_Avian_JX069084_A/ostrich/South_Africa/AI2114/2011|2011.167	JX069084	Avian	H5N2	H5	N2	South Africa	SouthernAfrica	Africa	2011.167	Wild-other
H5N2_Avian_JX069100_A/ostrich/South_Africa/AI2512/2011|2011.548	JX069100	Avian	H5N2	H5	N2	South Africa	SouthernAfrica	Africa	2011.548	Wild-other
H7N1_Avian_KT777910_A/ostrich/South_Africa/OUD/2012|2012.162	KT777910	Avian	H7N1	H7	N1	South Africa	SouthernAfrica	Africa	2012.162	Wild-other
H7N1_Avian_KT777803_A/sacred_ibis/South_Africa/120701/2012|2012.496	KT777803	Avian	H7N1	H7	N1	South Africa	SouthernAfrica	Africa	2012.496	Wild-other
H7N1_Avian_KT777902_A/ostrich/South_Africa/ORD/2012|2012.162	KT777902	Avian	H7N1	H7	N1	South Africa	SouthernAfrica	Africa	2012.162	Wild-other
H7N8_Avian_MH458925_A/Duck/Hubei/HF5/2017|2017.318	MH458925	Avian	H7N8	H7	N8	China	EasternAsia	Asia	2017.318	Dom-ans
H1N1_Avian_KY402068_A/hooded_crane/Korea/1176/2016|2016.033	KY402068	Avian	H1N1	H1	N1	South Korea	EasternAsia	Asia	2016.033	Wild-other
H5N2_Avian_KX978402_A/greater_white-fronted_goose/Netherlands/6/2008|2008.995	KX978402	Avian	H5N2	H5	N2	Netherlands	WesternEurope	Europe	2008.995	Wild-ans-long
H3N8_Avian_KX979285_A/dunlin/Netherlands/3/2007|2007.578	KX979285	Avian	H3N8	H3	N8	Netherlands	WesternEurope	Europe	2007.578	Wild-other
H3N8_Avian_CY041347_A/turnstone/Netherlands/1/2007|2007.500	CY041347	Avian	H3N8	H3	N8	Netherlands	WesternEurope	Europe	2007.5	Wild-other
H4N6_Avian_MF148090_A/European_herring_gull/Netherlands/1/2006|2006.090	MF148090	Avian	H4N6	H4	N6	Netherlands	WesternEurope	Europe	2006.09	Wild-other
H4N5_Avian_CY076993_A/black-headed_gull/Netherlands/1/2006|2006.500	CY076993	Avian	H4N5	H4	N5	Netherlands	WesternEurope	Europe	2006.5	Wild-other
H6N8_Avian_CY041379_A/black-headed_gull/Netherlands/1/2005|2005.500	CY041379	Avian	H6N8	H6	N8	Netherlands	WesternEurope	Europe	2005.5	Wild-other
H6N1_Avian_KX979209_A/greater_white-fronted_goose/Netherlands/1/2010|2010.052	KX979209	Avian	H6N1	H6	N1	Netherlands	WesternEurope	Europe	2010.052	Wild-ans-long
H10N1_Avian_MF575216_A/Eurasian_wigeon/Netherlands/3/2007|2007.800	MF575216	Avian	H10N1	H10	N1	Netherlands	WesternEurope	Europe	2007.8	Wild-ans-long
H10N1_Avian_CY077049_A/Eurasian_wigeon/Netherlands/4/2007|2007.500	CY077049	Avian	H10N1	H10	N1	Netherlands	WesternEurope	Europe	2007.5	Wild-ans-long
H4N6_Avian_KX977777_A/bewicks_swan/Netherlands/3/2007|2007.929	KX977777	Avian	H4N6	H4	N6	Netherlands	WesternEurope	Europe	2007.929	Wild-ans-long
H5N3_Avian_CY047049_A/breeder_duck/France/090045b/2009|2009.500	CY047049	Avian	H5N3	H5	N3	France	WesternEurope	Europe	2009.5	Dom-ans
H6N2_Avian_KX978475_A/Eurasian_wigeon/Netherlands/1/2006|2006.970	KX978475	Avian	H6N2	H6	N2	Netherlands	WesternEurope	Europe	2006.97	Wild-ans-long
H12N5_Avian_MF147995_A/Eurasian_wigeon/Netherlands/2/2009|2009.792	MF147995	Avian	H12N5	H12	N5	Netherlands	WesternEurope	Europe	2009.792	Wild-ans-long
H6N8_Avian_KX977804_A/greater_white-fronted_goose/Netherlands/4/2008|2008.058	KX977804	Avian	H6N8	H6	N8	Netherlands	WesternEurope	Europe	2008.058	Wild-ans-long
H6N8_Avian_KX978771_A/bean_goose/Netherlands/1/2008|2008.058	KX978771	Avian	H6N8	H6	N8	Netherlands	WesternEurope	Europe	2008.058	Wild-ans-long
H6N8_Avian_KX978856_A/greater_white-fronted_goose/Netherlands/4/2006|2006.071	KX978856	Avian	H6N8	H6	N8	Netherlands	WesternEurope	Europe	2006.071	Wild-ans-long
H9N2_Avian_MF575191_A/Eurasian_wigeon/Netherlands/4/2005|2005.822	MF575191	Avian	H9N2	H9	N2	Netherlands	WesternEurope	Europe	2005.822	Wild-ans-long
H1N1_Avian_MF148094_A/common_teal/Netherlands/3/2005|2005.926	MF148094	Avian	H1N1	H1	N1	Netherlands	WesternEurope	Europe	2005.926	Wild-ans-long
H5N2_Avian_CY021526_A/turkey/Italy/1258/2005|2005.500	CY021526	Avian	H5N2	H5	N2	Italy	SouthernEurope	Europe	2005.5	Dom-gal
H5N2_Avian_CY022630_A/turkey/Italy/1325/2005|2005.500	CY022630	Avian	H5N2	H5	N2	Italy	SouthernEurope	Europe	2005.5	Dom-gal
H4N6_Avian_CY076985_A/dunlin/Sweden/1/2005|2005.500	CY076985	Avian	H4N6	H4	N6	Sweden	NorthernEurope	Europe	2005.5	Wild-other
H6N2_Avian_CY041363_A/Eurasian_wigeon/Sweden/1/2004|2004.500	CY041363	Avian	H6N2	H6	N2	Sweden	NorthernEurope	Europe	2004.5	Wild-ans-long
H5N3_Avian_CY046153_A/duck/France/06436/2006|2006.216	CY046153	Avian	H5N3	H5	N3	France	WesternEurope	Europe	2006.216	Dom-ans
H5N1_Avian_AJ973609_A/duck/France/05066b/2005|2005.500	AJ973609	Avian	H5N1	H5	N1	France	WesternEurope	Europe	2005.5	Dom-ans
H5N3_Avian_AM040281_A/duck/France/02166/2002|2002.500	AM040281	Avian	H5N3	H5	N3	France	WesternEurope	Europe	2002.5	Dom-ans
H10N4_Avian_MF575062_A/ruddy_turnstone/Netherlands/1/2008|2008.740	MF575062	Avian	H10N4	H10	N4	Netherlands	WesternEurope	Europe	2008.74	Wild-other
H2N3_Avian_CY122285_A/common_teal/Netherlands/2/2008|2008.500	CY122285	Avian	H2N3	H2	N3	Netherlands	WesternEurope	Europe	2008.5	Wild-ans-long
H7N7_Avian_KF259227_A/duck/Fujian/5408/2008|2008.500	KF259227	Avian	H7N7	H7	N7	China	EasternAsia	Asia	2008.5	Dom-ans
H7N7_Avian_KF259284_A/duck/Fujian/5448/2008|2008.500	KF259284	Avian	H7N7	H7	N7	China	EasternAsia	Asia	2008.5	Dom-ans
H7N1_Avian_CY025142_A/turkey/Italy/4617/1999|1999.951	CY025142	Avian	H7N1	H7	N1	Italy	SouthernEurope	Europe	1999.951	Dom-gal
H7N1_Avian_CY022662_A/guinea_fowl/Italy/155/2000|2000.027	CY022662	Avian	H7N1	H7	N1	Italy	SouthernEurope	Europe	2000.027	Dom-gal
H7N1_Avian_CY021558_A/duck/Italy/551/2000|2000.063	CY021558	Avian	H7N1	H7	N1	Italy	SouthernEurope	Europe	2000.063	Dom-ans
H7N1_Avian_DQ991338_A/ostrich/Italy/984/00|2000.500	DQ991338	Avian	H7N1	H7	N1	Italy	SouthernEurope	Europe	2000.5	Wild-other
H7N1_Avian_KF493363_A/ostrich/Italy/1086/2000|2000.093	KF493363	Avian	H7N1	H7	N1	Italy	SouthernEurope	Europe	2000.093	Wild-other
H7N1_Avian_CY025182_A/turkey/Italy/2732/1999|1999.592	CY025182	Avian	H7N1	H7	N1	Italy	SouthernEurope	Europe	1999.592	Dom-gal
H7N1_Avian_CY021422_A/turkey/Italy/1351/2001|2001.123	CY021422	Avian	H7N1	H7	N1	Italy	SouthernEurope	Europe	2001.123	Dom-gal
H7N1_Avian_CY021550_A/chicken/Italy/322/2001|2001.041	CY021550	Avian	H7N1	H7	N1	Italy	SouthernEurope	Europe	2001.041	Dom-gal
H7N1_Avian_KF493556_A/turkey/Italy/6960/2000|2000.973	KF493556	Avian	H7N1	H7	N1	Italy	SouthernEurope	Europe	2000.973	Dom-gal
H5N2_Avian_FJ519984_A/ostrich/South_Africa/N227/2004|2004.619	FJ519984	Avian	H5N2	H5	N2	South Africa	SouthernAfrica	Africa	2004.619	Wild-other
H6N2_Avian_KX979302_A/greater_white-fronted_goose/Netherlands/8/2009|2009.995	KX979302	Avian	H6N2	H6	N2	Netherlands	WesternEurope	Europe	2009.995	Wild-ans-long
H3N8_Avian_MF575252_A/ruddy_turnstone/Netherlands/6/2008|2008.849	MF575252	Avian	H3N8	H3	N8	Netherlands	WesternEurope	Europe	2008.849	Wild-other
H3N8_Avian_KX978116_A/turnstone/Netherlands/3/2008|2008.830	KX978116	Avian	H3N8	H3	N8	Netherlands	WesternEurope	Europe	2008.83	Wild-other
H6N8_Avian_GQ404698_A/ostrich/South_Africa/AI1447/2007|2007.671	GQ404698	Avian	H6N8	H6	N8	South Africa	SouthernAfrica	Africa	2007.671	Wild-other
H7N1_Avian_GQ401160_A/duck/Denmark/53-147-8/2008|2008.312	GQ401160	Avian	H7N1	H7	N1	Denmark	NorthernEurope	Europe	2008.312	Dom-ans
H5N2_Avian_KX977806_A/greater_white-fronted_goose/Netherlands/2/2010|2010.077	KX977806	Avian	H5N2	H5	N2	Netherlands	WesternEurope	Europe	2010.077	Wild-ans-long
H6N2_Avian_KX977733_A/greater_white-fronted_goose/Netherlands/2/2011|2011.033	KX977733	Avian	H6N2	H6	N2	Netherlands	WesternEurope	Europe	2011.033	Wild-ans-long
H2N7_Avian_CY185698_A/black-headed_gull/Republic_of_Georgia/8/2012|2012.003	CY185698	Avian	H2N7	H2	N7	Georgia	WesternAsia	Asia	2012.003	Wild-other
H10N5_Avian_CY149485_A/black-headed_gull/Iceland/1298/2011|2011.808	CY149485	Avian	H10N5	H10	N5	Iceland	NorthernEurope	Europe	2011.808	Wild-other
H2N7_Avian_KM213383_A/ruddy_turnstone/Iceland/1946/2012|2012.381	KM213383	Avian	H2N7	H2	N7	Iceland	NorthernEurope	Europe	2012.381	Wild-other
H1N1_Avian_KX978575_A/greater_white-fronted_goose/Netherlands/4/2011|2011.044	KX978575	Avian	H1N1	H1	N1	Netherlands	WesternEurope	Europe	2011.044	Wild-ans-long
H3N8_Avian_LC349378_A/duck/Mongolia/29/2011|2011.652	LC349378	Avian	H3N8	H3	N8	Mongolia	EasternAsia	Asia	2011.652	Dom-ans
H4N6_Avian_LC349410_A/duck/Mongolia/372/2010|2010.658	LC349410	Avian	H4N6	H4	N6	Mongolia	EasternAsia	Asia	2010.658	Dom-ans
H4N8_Avian_KU161078_A/goose/Hunan/S2466/2011|2011.438	KU161078	Avian	H4N8	H4	N8	China	EasternAsia	Asia	2011.438	Dom-ans
H3N8_Avian_LC339766_A/duck/Mongolia/1047/2009|2009.666	LC339766	Avian	H3N8	H3	N8	Mongolia	EasternAsia	Asia	2009.666	Dom-ans
H6N1_Avian_CY109661_A/duck/Guizhou/2492/2007|2007.367	CY109661	Avian	H6N1	H6	N1	China	EasternAsia	Asia	2007.367	Dom-ans
H4N8_Avian_LC349394_A/duck/Mongolia/340/2011|2011.671	LC349394	Avian	H4N8	H4	N8	Mongolia	EasternAsia	Asia	2011.671	Dom-ans
H3N6_Avian_LC367453_A/duck/Mongolia/621/2010|2010.658	LC367453	Avian	H3N6	H3	N6	Mongolia	EasternAsia	Asia	2010.658	Dom-ans
H2N8_Avian_KY415672_A/Pigeon/Longquan/LQ67/2016|2016.079	KY415672	Avian	H2N8	H2	N8	China	EasternAsia	Asia	2016.079	Wild-other
H12N5_Avian_AB593482_A/duck/Vietnam/G18/2009|2009.038	AB593482	Avian	H12N5	H12	N5	Viet Nam	SouthEasternAsia	Asia	2009.038	Dom-ans
H4N3_Avian_KU160862_A/duck/Fujian/S1487/2009|2009.258	KU160862	Avian	H4N3	H4	N3	China	EasternAsia	Asia	2009.258	Dom-ans
H4N6_Avian_LC339782_A/duck/Mongolia/1099/2009|2009.666	LC339782	Avian	H4N6	H4	N6	Mongolia	EasternAsia	Asia	2009.666	Dom-ans
H4N6_Avian_LC339790_A/duck/Mongolia/1117/2009|2009.666	LC339790	Avian	H4N6	H4	N6	Mongolia	EasternAsia	Asia	2009.666	Dom-ans
H10N8_Avian_KP287953_A/duck/Jiangxi/4759/2009|2009.200	KP287953	Avian	H10N8	H10	N8	China	EasternAsia	Asia	2009.2	Dom-ans
H3N6_Avian_LC371829_A/duck/Hokkaido/221/2008|2008.860	LC371829	Avian	H3N6	H3	N6	Japan	EasternAsia	Asia	2008.86	Dom-ans
H4N6_Avian_KJ690584_A/duck/China/J1/2012|2012.751	KJ690584	Avian	H4N6	H4	N6	China	EasternAsia	Asia	2012.751	Dom-ans
H11N2_Avian_HM745401_A/duck/Jiangxi/k0701/2009|2009.534	HM745401	Avian	H11N2	H11	N2	China	EasternAsia	Asia	2009.534	Dom-ans
H3N2_Avian_LC132915_A/duck/Mongolia/124/2015|2015.660	LC132915	Avian	H3N2	H3	N2	Mongolia	EasternAsia	Asia	2015.66	Dom-ans
H3N3_Avian_LC349314_A/duck/Mongolia/235/2014|2014.663	LC349314	Avian	H3N3	H3	N3	Mongolia	EasternAsia	Asia	2014.663	Dom-ans
H6N5_Avian_CY109285_A/duck/Guizhou/888/2006|2006.123	CY109285	Avian	H6N5	H6	N5	China	EasternAsia	Asia	2006.123	Dom-ans
H6N1_Avian_CY109301_A/duck/Guizhou/1426/2006|2006.200	CY109301	Avian	H6N1	H6	N1	China	EasternAsia	Asia	2006.2	Dom-ans
H6N2_Avian_CY109293_A/duck/Guizhou/1084/2006|2006.123	CY109293	Avian	H6N2	H6	N2	China	EasternAsia	Asia	2006.123	Dom-ans
H6N1_Avian_HM144732_A/duck/Hunan/177/2005|2005.500	HM144732	Avian	H6N1	H6	N1	China	EasternAsia	Asia	2005.5	Dom-ans
H3N2_Avian_KC261672_A/duck/Jiangsu/26/2004|2004.367	KC261672	Avian	H3N2	H3	N2	China	EasternAsia	Asia	2004.367	Dom-ans
H3N2_Avian_KJ917395_A/chicken/Guangdong/01/2013|2013.123	KJ917395	Avian	H3N2	H3	N2	China	EasternAsia	Asia	2013.123	Dom-gal
H11N9_Avian_CY025198_A/sharp-tailed_sandpiper/Australia/6/2004|2004.500	CY025198	Avian	H11N9	H11	N9	Australia	AustraliaNewZealandOceania	Oceania	2004.5	Wild-other
H11N9_Avian_CY029882_A/sharp-tailed_sandpiper/Australia/10/2004|2004.500	CY029882	Avian	H11N9	H11	N9	Australia	AustraliaNewZealandOceania	Oceania	2004.5	Wild-other
H6N8_Avian_HM144892_A/duck/Hunan/3748/2004|2004.500	HM144892	Avian	H6N8	H6	N8	China	EasternAsia	Asia	2004.5	Dom-ans
H5N8_Avian_KU042857_A/goose/Zhejiang/925104/2014|2014.732	KU042857	Avian	H5N8	H5	N8	China	EasternAsia	Asia	2014.732	Dom-ans
H5N6_Avian_KU042847_A/goose/Zhejiang/925106/2014|2014.732	KU042847	Avian	H5N6	H5	N6	China	EasternAsia	Asia	2014.732	Dom-ans
H5N8_Avian_KP732700_A/duck/Eastern_China/S0215/2014|2014.123	KP732700	Avian	H5N8	H5	N8	China	EasternAsia	Asia	2014.123	Dom-ans
H5N8_Avian_KU042856_A/goose/Zhejiang/925037/2014|2014.732	KU042856	Avian	H5N8	H5	N8	China	EasternAsia	Asia	2014.732	Dom-ans
H5N8_Avian_KX013032_A/goose/Eastern_China/CZ/2013|2013.860	KX013032	Avian	H5N8	H5	N8	China	EasternAsia	Asia	2013.86	Dom-ans
H5N8_Avian_KJ476675_A/duck/Zhejiang/W24/2013|2013.868	KJ476675	Avian	H5N8	H5	N8	China	EasternAsia	Asia	2013.868	Dom-ans
H5N8_Avian_KT221077_A/goose/Shandong/WFSG1/2014|2014.274	KT221077	Avian	H5N8	H5	N8	China	EasternAsia	Asia	2014.274	Dom-ans
H5N8_Avian_KT221085_A/goose/Yangzhou/0420/2014|2014.299	KT221085	Avian	H5N8	H5	N8	China	EasternAsia	Asia	2014.299	Dom-ans
H5N8_Avian_KT221069_A/goose/Jiangsu/QD5/2014|2014.156	KT221069	Avian	H5N8	H5	N8	China	EasternAsia	Asia	2014.156	Dom-ans
H5N8_Avian_KX013024_A/duck/Eastern_China/JY/2014|2014.008	KX013024	Avian	H5N8	H5	N8	China	EasternAsia	Asia	2014.008	Dom-ans
H5N8_Avian_KJ476676_A/duck/Zhejiang/6D18/2013|2013.951	KJ476676	Avian	H5N8	H5	N8	China	EasternAsia	Asia	2013.951	Dom-ans
H5N6_Avian_KU143322_A/duck/Wenzhou/YHQL22/2014|2014.953	KU143322	Avian	H5N6	H5	N6	China	EasternAsia	Asia	2014.953	Dom-ans
H5N6_Avian_KU143323_A/duck/Taizhou/TZYG12/2015|2015.038	KU143323	Avian	H5N6	H5	N6	China	EasternAsia	Asia	2015.038	Dom-ans
H5N8_Avian_KP732697_A/duck/Eastern_China/S1210/2013|2013.940	KP732697	Avian	H5N8	H5	N8	China	EasternAsia	Asia	2013.94	Dom-ans
H10N5_Avian_KP284888_A/migratory_duck/Jiangxi/30556/2013|2013.827	KP284888	Avian	H10N5	H10	N5	China	EasternAsia	Asia	2013.827	Wild-ans-long
H10N5_Avian_KP284920_A/migratory_duck/Jiangxi/31531/2013|2013.934	KP284920	Avian	H10N5	H10	N5	China	EasternAsia	Asia	2013.934	Wild-ans-long
H3N8_Avian_CY146631_A/duck/Hunan/S1824/2012|2012.225	CY146631	Avian	H3N8	H3	N8	China	EasternAsia	Asia	2012.225	Dom-ans
H3N6_Avian_LC121367_A/duck/Mongolia/405/2015|2015.663	LC121367	Avian	H3N6	H3	N6	Mongolia	EasternAsia	Asia	2015.663	Dom-ans
H3N3_Avian_LC132907_A/duck/Mongolia/122/2015|2015.660	LC132907	Avian	H3N3	H3	N3	Mongolia	EasternAsia	Asia	2015.66	Dom-ans
H5N2_Avian_KJ162807_A/duck/Taiwan/11254/2013|2013.542	KJ162807	Avian	H5N2	H5	N2	Taiwan	EasternAsia	Asia	2013.542	Dom-ans
H3N3_Avian_LC132923_A/duck/Mongolia/129/2015|2015.660	LC132923	Avian	H3N3	H3	N3	Mongolia	EasternAsia	Asia	2015.66	Dom-ans
H3N8_Avian_LC108131_A/duck/Mongolia/83/2015|2015.660	LC108131	Avian	H3N8	H3	N8	Mongolia	EasternAsia	Asia	2015.66	Dom-ans
H10N6_Avian_KP287817_A/migratory_duck/Jiangxi/9334/2005|2005.816	KP287817	Avian	H10N6	H10	N6	China	EasternAsia	Asia	2005.816	Wild-ans-long
H10N2_Avian_KP287809_A/migratory_duck/Jiangxi/10861/2005|2005.863	KP287809	Avian	H10N2	H10	N2	China	EasternAsia	Asia	2005.863	Wild-ans-long
H6N2_Avian_CY109229_A/duck/Guangxi/1074/2006|2006.200	CY109229	Avian	H6N2	H6	N2	China	EasternAsia	Asia	2006.2	Dom-ans
H2N5_Avian_LC339662_A/duck/Hokkaido/W259/2005|2005.860	LC339662	Avian	H2N5	H2	N5	Japan	EasternAsia	Asia	2005.86	Dom-ans
H4N9_Avian_LC339646_A/duck/Hokkaido/W215/2006|2006.814	LC339646	Avian	H4N9	H4	N9	Japan	EasternAsia	Asia	2006.814	Dom-ans
H10N6_Avian_KP287825_A/migratory_duck/Jiangxi/10974/2005|2005.863	KP287825	Avian	H10N6	H10	N6	China	EasternAsia	Asia	2005.863	Wild-ans-long
H3N8_Avian_LC339876_A/duck/Mongolia/144/2005|2005.710	LC339876	Avian	H3N8	H3	N8	Mongolia	EasternAsia	Asia	2005.71	Dom-ans
H10N7_Avian_KU921411_A/duck/Shanxi/3180/2010|2010.953	KU921411	Avian	H10N7	H10	N7	China	EasternAsia	Asia	2010.953	Dom-ans
H3N6_Avian_LC339884_A/duck/Mongolia/146/2010|2010.655	LC339884	Avian	H3N6	H3	N6	Mongolia	EasternAsia	Asia	2010.655	Dom-ans
H5N3_Avian_LC371805_A/duck/Hokkaido/167/2007|2007.827	LC371805	Avian	H5N3	H5	N3	Japan	EasternAsia	Asia	2007.827	Dom-ans
H5N2_Avian_KC784968_A/duck/Taiwan/DV1242/2009|2009.022	KC784968	Avian	H5N2	H5	N2	Taiwan	EasternAsia	Asia	2009.022	Dom-ans
H5N2_Avian_KC785013_A/duck/Taiwan/DV1238/2009|2009.022	KC785013	Avian	H5N2	H5	N2	Taiwan	EasternAsia	Asia	2009.022	Dom-ans
H11N9_Avian_AB593474_A/duck/Vietnam/G32/2008|2008.038	AB593474	Avian	H11N9	H11	N9	Viet Nam	SouthEasternAsia	Asia	2008.038	Dom-ans
H7N2_Avian_LC339638_A/duck/Hokkaido/W19/2013|2013.751	LC339638	Avian	H7N2	H7	N2	Japan	EasternAsia	Asia	2013.751	Dom-ans
H5N1_Avian_MH135336_A/chicken/Bangladesh/33395/2017|2017.625	MH135336	Avian	H5N1	H5	N1	Bangladesh	SouthernAsia	Asia	2017.625	Dom-gal
H5N1_Avian_KY635453_A/duck/Bangladesh/26251/2015|2015.696	KY635453	Avian	H5N1	H5	N1	Bangladesh	SouthernAsia	Asia	2015.696	Dom-ans
H5N1_Avian_MG957526_A/duck/Bangladesh/31993/2017|2017.123	MG957526	Avian	H5N1	H5	N1	Bangladesh	SouthernAsia	Asia	2017.123	Dom-ans
H5N1_Avian_MH135436_A/chicken/Bangladesh/32747/2017|2017.381	MH135436	Avian	H5N1	H5	N1	Bangladesh	SouthernAsia	Asia	2017.381	Dom-gal
H5N1_Avian_MH135542_A/duck/Bangladesh/33848/2017|2017.797	MH135542	Avian	H5N1	H5	N1	Bangladesh	SouthernAsia	Asia	2017.797	Dom-ans
H5N1_Avian_MG042378_A/chicken/Bangladesh/30065/2016|2016.400	MG042378	Avian	H5N1	H5	N1	Bangladesh	SouthernAsia	Asia	2016.4	Dom-gal
H5N1_Avian_MG042098_A/duck/Bangladesh/30818/2016|2016.737	MG042098	Avian	H5N1	H5	N1	Bangladesh	SouthernAsia	Asia	2016.737	Dom-ans
H5N1_Avian_MG042212_A/duck/Bangladesh/31294/2016|2016.899	MG042212	Avian	H5N1	H5	N1	Bangladesh	SouthernAsia	Asia	2016.899	Dom-ans
H7N1_Avian_KX979042_A/bean_goose/Netherlands/2/2009|2009.055	KX979042	Avian	H7N1	H7	N1	Netherlands	WesternEurope	Europe	2009.055	Wild-ans-long
H7N1_Avian_KX978555_A/bean_goose/Netherlands/1/2009|2009.055	KX978555	Avian	H7N1	H7	N1	Netherlands	WesternEurope	Europe	2009.055	Wild-ans-long
H7N4_Avian_KX979454_A/Eurasian_wigeon/Netherlands/2/2008|2008.992	KX979454	Avian	H7N4	H7	N4	Netherlands	WesternEurope	Europe	2008.992	Wild-ans-long
H7N1_Avian_KX977865_A/bewicks_swan/Netherlands/7/2008|2008.978	KX977865	Avian	H7N1	H7	N1	Netherlands	WesternEurope	Europe	2008.978	Wild-ans-long
H1N1_Avian_KX978493_A/Eurasian_wigeon/Netherlands/2/2007|2007.800	KX978493	Avian	H1N1	H1	N1	Netherlands	WesternEurope	Europe	2007.8	Wild-ans-long
H6N8_Avian_CY149533_A/greylag_goose/Iceland/0980/2011|2011.833	CY149533	Avian	H6N8	H6	N8	Iceland	NorthernEurope	Europe	2011.833	Wild-ans-long
H6N8_Avian_CY149461_A/greylag_goose/Iceland/1482/2011|2011.833	CY149461	Avian	H6N8	H6	N8	Iceland	NorthernEurope	Europe	2011.833	Wild-ans-long
H11N9_Avian_MF147116_A/common_teal/Netherlands/7/2005|2005.953	MF147116	Avian	H11N9	H11	N9	Netherlands	WesternEurope	Europe	2005.953	Wild-ans-long
H3N8_Avian_LC332534_A/duck/Hokkaido/17/2015|2015.781	LC332534	Avian	H3N8	H3	N8	Japan	EasternAsia	Asia	2015.781	Dom-ans
H3N8_Avian_LC332502_A/duck/Hokkaido/12/2015|2015.770	LC332502	Avian	H3N8	H3	N8	Japan	EasternAsia	Asia	2015.77	Dom-ans
H5N3_Avian_LC042053_A/duck/Hokkaido/W240/2014|2014.827	LC042053	Avian	H5N3	H5	N3	Japan	EasternAsia	Asia	2014.827	Dom-ans
H5N3_Avian_LC042060_A/duck/Hokkaido/W280/2014|2014.827	LC042060	Avian	H5N3	H5	N3	Japan	EasternAsia	Asia	2014.827	Dom-ans
H2N1_Avian_LC371789_A/duck/Hokkaido/162/2013|2013.871	LC371789	Avian	H2N1	H2	N1	Japan	EasternAsia	Asia	2013.871	Dom-ans
H1N1_Avian_KX066874_A/wild_bird/Korea/SK14/2014|2014.918	KX066874	Avian	H1N1	H1	N1	South Korea	EasternAsia	Asia	2014.918	Wild-other
H1N1_Avian_KU143295_A/wild_bird/Wuhan/WHHN58/2014|2014.953	KU143295	Avian	H1N1	H1	N1	China	EasternAsia	Asia	2014.953	Wild-other
H11N6_Avian_LC339622_A/duck/Hokkaido/W165/2015|2015.844	LC339622	Avian	H11N6	H11	N6	Japan	EasternAsia	Asia	2015.844	Dom-ans
H3N2_Avian_KJ439880_A/duck/Zhejiang/D11/2013|2013.789	KJ439880	Avian	H3N2	H3	N2	China	EasternAsia	Asia	2013.789	Dom-ans
H3N3_Avian_KJ439885_A/duck/Zhejiang/D17/2013|2013.789	KJ439885	Avian	H3N3	H3	N3	China	EasternAsia	Asia	2013.789	Dom-ans
H3N3_Avian_KJ439886_A/duck/Zhejiang/D18/2013|2013.789	KJ439886	Avian	H3N3	H3	N3	China	EasternAsia	Asia	2013.789	Dom-ans
H5N2_Avian_LC042076_A/duck/Hokkaido/WZ20/2014|2014.795	LC042076	Avian	H5N2	H5	N2	Japan	EasternAsia	Asia	2014.795	Dom-ans
H10N7_Avian_KP287668_A/duck/Jiangxi/27314/2012|2012.975	KP287668	Avian	H10N7	H10	N7	China	EasternAsia	Asia	2012.975	Dom-ans
H4N6_Avian_KU161030_A/duck/Jiangxi/S2443/2012|2012.425	KU161030	Avian	H4N6	H4	N6	China	EasternAsia	Asia	2012.425	Dom-ans
H4N6_Avian_JX454770_A/wild_bird/Korea/YS109/2007|2007.038	JX454770	Avian	H4N6	H4	N6	South Korea	EasternAsia	Asia	2007.038	Wild-other
H11N9_Avian_KF259269_A/common_teal/Hong_Kong/MPD322/2007|2007.500	KF259269	Avian	H11N9	H11	N9	Hong Kong	EasternAsia	Asia	2007.5	Wild-ans-long
H2N3_Avian_LC371813_A/duck/Hokkaido/17/2001|2001.759	LC371813	Avian	H2N3	H2	N3	Japan	EasternAsia	Asia	2001.759	Dom-ans
H2N9_Avian_KF259292_A/duck/Guangdong/707/2000|2000.500	KF259292	Avian	H2N9	H2	N9	China	EasternAsia	Asia	2000.5	Dom-ans
H5N3_Avian_CY024747_A/duck/Italy/775/2004|2004.500	CY024747	Avian	H5N3	H5	N3	Italy	SouthernEurope	Europe	2004.5	Dom-ans
H6N2_Avian_JF965239_A/duck/Eastern_China/31/2004|2004.871	JF965239	Avian	H6N2	H6	N2	China	EasternAsia	Asia	2004.871	Dom-ans
H6N2_Avian_JF965238_A/duck/Eastern_China/29/2004|2004.871	JF965238	Avian	H6N2	H6	N2	China	EasternAsia	Asia	2004.871	Dom-ans
H4N6_Avian_CY111609_A/duck/Shanghai/Y20/2006|2006.701	CY111609	Avian	H4N6	H4	N6	China	EasternAsia	Asia	2006.701	Dom-ans
H5N1_Avian_AB212283_A/duck/Yokohama/aq10/2003|2003.500	AB212283	Avian	H5N1	H5	N1	Japan	EasternAsia	Asia	2003.5	Dom-ans
H10N3_Avian_KP287881_A/duck/Jiangxi/501/2006|2006.027	KP287881	Avian	H10N3	H10	N3	China	EasternAsia	Asia	2006.027	Dom-ans
H10N3_Avian_KP287849_A/duck/Jiangxi/302/2006|2006.027	KP287849	Avian	H10N3	H10	N3	China	EasternAsia	Asia	2006.027	Dom-ans
H10N3_Avian_KP287833_A/duck/Jiangxi/13875/2005|2005.984	KP287833	Avian	H10N3	H10	N3	China	EasternAsia	Asia	2005.984	Dom-ans
H10N3_Avian_KP287841_A/duck/Jiangxi/13946/2005|2005.984	KP287841	Avian	H10N3	H10	N3	China	EasternAsia	Asia	2005.984	Dom-ans
H4N6_Avian_JX454730_A/wild_bird/Korea/GS26/2006|2006.123	JX454730	Avian	H4N6	H4	N6	South Korea	EasternAsia	Asia	2006.123	Wild-other
H4N6_Avian_JX454722_A/wild_bird/Korea/GD42/2005|2005.871	JX454722	Avian	H4N6	H4	N6	South Korea	EasternAsia	Asia	2005.871	Wild-other
H10N5_Avian_KP288017_A/migratory_duck/Jiangxi/6847/2003|2003.899	KP288017	Avian	H10N5	H10	N5	China	EasternAsia	Asia	2003.899	Wild-ans-long
H6N5_Avian_HM144871_A/duck/Hunan/5613/2003|2003.500	HM144871	Avian	H6N5	H6	N5	China	EasternAsia	Asia	2003.5	Dom-ans
H6N5_Avian_DQ376687_A/duck/Taiwan/WB459/04|2004.500	DQ376687	Avian	H6N5	H6	N5	Taiwan	EasternAsia	Asia	2004.5	Dom-ans
H6N2_Avian_JF965252_A/duck/Eastern_China/54/2002|2002.953	JF965252	Avian	H6N2	H6	N2	China	EasternAsia	Asia	2002.953	Dom-ans
H6N2_Avian_JF965251_A/duck/Eastern_China/53/2002|2002.871	JF965251	Avian	H6N2	H6	N2	China	EasternAsia	Asia	2002.871	Dom-ans
H6N2_Avian_JF965256_A/duck/Eastern_China/59/2003|2003.871	JF965256	Avian	H6N2	H6	N2	China	EasternAsia	Asia	2003.871	Dom-ans
H6N2_Avian_JF965254_A/duck/Eastern_China/57/2003|2003.704	JF965254	Avian	H6N2	H6	N2	China	EasternAsia	Asia	2003.704	Dom-ans
H5N3_Avian_GQ227608_A/duck/Primorie/2633/2001|2001.644	GQ227608	Avian	H5N3	H5	N3	Russia	EasternEurope	Europe	2001.644	Dom-ans
H4N1_Swine_JX878678_A/swine/HuBei/06/2009|2009.392	JX878678	Swine	H4N1	H4	N1	China	EasternAsia	Asia	2009.392	Swine
H4N6_Avian_AB304150_A/duck/Shiga/8/2004|2004.500	AB304150	Avian	H4N6	H4	N6	Japan	EasternAsia	Asia	2004.5	Dom-ans
H4N2_Avian_LC371781_A/duck/Hokkaido/143/2004|2004.786	LC371781	Avian	H4N2	H4	N2	Japan	EasternAsia	Asia	2004.786	Dom-ans
H6N8_Avian_HM144890_A/duck/Hunan/1469/2002|2002.500	HM144890	Avian	H6N8	H6	N8	China	EasternAsia	Asia	2002.5	Dom-ans
H6N2_Avian_HM144800_A/duck/Hunan/573/2002|2002.500	HM144800	Avian	H6N2	H6	N2	China	EasternAsia	Asia	2002.5	Dom-ans
H7N7_Avian_AB438944_A/chicken/Netherlands/2586/2003|2003.500	AB438944	Avian	H7N7	H7	N7	Netherlands	WesternEurope	Europe	2003.5	Dom-gal
H7N7_Human_AY340089_A/Netherlands/219/2003|2003.500	AY340089	Human	H7N7	H7	N7	Netherlands	WesternEurope	Europe	2003.5	Human
H7N7_Avian_AY340091_A/chicken/Netherlands/1/03|2003.500	AY340091	Avian	H7N7	H7	N7	Netherlands	WesternEurope	Europe	2003.5	Dom-gal
H7N7_Avian_AJ619676_A/chicken/Germany/R28/03|2003.500	AJ619676	Avian	H7N7	H7	N7	Germany	WesternEurope	Europe	2003.5	Dom-gal
H7N3_Avian_CY024739_A/turkey/Italy/8000/2002|2002.500	CY024739	Avian	H7N3	H7	N3	Italy	SouthernEurope	Europe	2002.5	Dom-gal
H7N3_Avian_CY028661_A/turkey/Italy/9742/2002|2002.500	CY028661	Avian	H7N3	H7	N3	Italy	SouthernEurope	Europe	2002.5	Dom-gal
H7N3_Avian_CY095523_A/chicken/Italy/4616/2003|2003.500	CY095523	Avian	H7N3	H7	N3	Italy	SouthernEurope	Europe	2003.5	Dom-gal
H7N3_Avian_CY021502_A/turkey/Italy/3337/2004|2004.500	CY021502	Avian	H7N3	H7	N3	Italy	SouthernEurope	Europe	2004.5	Dom-gal
H7N3_Avian_CY020614_A/quail/Italy/3347/2004|2004.500	CY020614	Avian	H7N3	H7	N3	Italy	SouthernEurope	Europe	2004.5	Dom-gal
H7N3_Avian_CY022614_A/turkey/Italy/2043/2003|2003.500	CY022614	Avian	H7N3	H7	N3	Italy	SouthernEurope	Europe	2003.5	Dom-gal
H6N9_Avian_CY109685_A/duck/Hunan/1590/2007|2007.534	CY109685	Avian	H6N9	H6	N9	China	EasternAsia	Asia	2007.534	Dom-ans
H7N2_Avian_CY031029_A/duck/Italy/4609/2003|2003.500	CY031029	Avian	H7N2	H7	N2	Italy	SouthernEurope	Europe	2003.5	Dom-ans
H7N2_Avian_CY021510_A/quail/Italy/4610/2003|2003.500	CY021510	Avian	H7N2	H7	N2	Italy	SouthernEurope	Europe	2003.5	Dom-gal
H5N2_Avian_CY005777_A/duck/Potsdam/1402-6/1986|1986.500	CY005777	Avian	H5N2	H5	N2	Germany	WesternEurope	Europe	1986.5	Dom-ans
H5N2_Avian_JQ041411_A/duck/Hebei/0908/2009|2009.619	JQ041411	Avian	H5N2	H5	N2	China	EasternAsia	Asia	2009.619	Dom-ans
H7N1_Avian_AB473546_A/duck/Mongolia/867/2002|2002.500	AB473546	Avian	H7N1	H7	N1	Mongolia	EasternAsia	Asia	2002.5	Dom-ans
H9N2_Avian_JX465629_A/chicken/Iran/ZMT-101/1998|1998.452	JX465629	Avian	H9N2	H9	N2	Iran	SouthernAsia	Asia	1998.452	Dom-gal
H7N7_Human_KF918340_A/Italy/3/2013|2013.682	KF918340	Human	H7N7	H7	N7	Italy	SouthernEurope	Europe	2013.682	Human
H5N1_Avian_KM213389_A/ruddy_turnstone/Iceland/2899/2013|2013.389	KM213389	Avian	H5N1	H5	N1	Iceland	NorthernEurope	Europe	2013.389	Wild-other
H9N2_Avian_KX470445_A/turkey/Poland/08/2014|2014.290	KX470445	Avian	H9N2	H9	N2	Poland	EasternEurope	Europe	2014.29	Dom-gal
H9N2_Avian_KX470453_A/turkey/Poland/09/2014|2014.293	KX470453	Avian	H9N2	H9	N2	Poland	EasternEurope	Europe	2014.293	Dom-gal
H9N2_Avian_KX470437_A/turkey/Poland/14/2013|2013.310	KX470437	Avian	H9N2	H9	N2	Poland	EasternEurope	Europe	2013.31	Dom-gal
H5N1_Avian_KU310450_A/chicken/France/150169a/2015|2015.882	KU310450	Avian	H5N1	H5	N1	France	WesternEurope	Europe	2015.882	Dom-gal
H5N2_Avian_KX014905_A/chicken/France/160013g/2016|2016.000	KX014905	Avian	H5N2	H5	N2	France	WesternEurope	Europe	2016	Dom-gal
H5N9_Avian_KU320890_A/guinea_fowl/France/150207n/2015|2015.921	KU320890	Avian	H5N9	H5	N9	France	WesternEurope	Europe	2015.921	Dom-gal
H5N9_Avian_KX014889_A/duck/France/150236/2015|2015.932	KX014889	Avian	H5N9	H5	N9	France	WesternEurope	Europe	2015.932	Dom-ans
H5N9_Avian_KX014897_A/duck/France/150289/2015|2015.937	KX014897	Avian	H5N9	H5	N9	France	WesternEurope	Europe	2015.937	Dom-ans
H5N2_Avian_KX014881_A/duck/France/150233/2015|2015.926	KX014881	Avian	H5N2	H5	N2	France	WesternEurope	Europe	2015.926	Dom-ans
H3N8_Avian_CY185466_A/common_Teal/Republic_of_Georgia/1/2011|2011.715	CY185466	Avian	H3N8	H3	N8	Georgia	WesternAsia	Asia	2011.715	Wild-ans-long
H11N1_Avian_MF575074_A/black-headed_gull/Netherlands/21/2014|2014.984	MF575074	Avian	H11N1	H11	N1	Netherlands	WesternEurope	Europe	2014.984	Wild-other
H9N2_Avian_KX000779_A/pigeon/Egypt/S10408B/2014|2014.937	KX000779	Avian	H9N2	H9	N2	Egypt	NorthernAfrica	Africa	2014.937	Wild-other
H9N2_Avian_KX000828_A/pigeon/Egypt/S10409A/2014|2014.937	KX000828	Avian	H9N2	H9	N2	Egypt	NorthernAfrica	Africa	2014.937	Wild-other
H5N1_Avian_FJ784884_A/duck/Hubei/2911/2007|2007.077	FJ784884	Avian	H5N1	H5	N1	China	EasternAsia	Asia	2007.077	Dom-ans
H5N1_Avian_FJ784886_A/chicken/Hunan/3157/2006|2006.912	FJ784886	Avian	H5N1	H5	N1	China	EasternAsia	Asia	2006.912	Dom-gal
H5N1_Avian_FJ784883_A/chicken/Hubei/2856/2007|2007.077	FJ784883	Avian	H5N1	H5	N1	China	EasternAsia	Asia	2007.077	Dom-gal
H3N2_Avian_KT022252_A/duck/Guangxi/015D2/2009|2009.285	KT022252	Avian	H3N2	H3	N2	China	EasternAsia	Asia	2009.285	Dom-ans
H11N1_Avian_MF682878_A/lesser_black-backed_gull/Netherlands/1/2007|2007.877	MF682878	Avian	H11N1	H11	N1	Netherlands	WesternEurope	Europe	2007.877	Wild-other
H1N3_Avian_MF575158_A/black-headed_gull/Netherlands/1/2008|2008.222	MF575158	Avian	H1N3	H1	N3	Netherlands	WesternEurope	Europe	2008.222	Wild-other
H4N6_Avian_KX228213_A/chicken/England/474-016250/2014|2014.392	KX228213	Avian	H4N6	H4	N6	United Kingdom	NorthernEurope	Europe	2014.392	Dom-gal
H5N2_Avian_CY146679_A/duck/Hunan/S4124/2011|2011.860	CY146679	Avian	H5N2	H5	N2	China	EasternAsia	Asia	2011.86	Dom-ans
H5N2_Avian_CY146655_A/duck/Hunan/S4101/2011|2011.860	CY146655	Avian	H5N2	H5	N2	China	EasternAsia	Asia	2011.86	Dom-ans
H5N2_Avian_AB753188_A/Eurasian_Woodcock/Vietnam/8/2007|2007.871	AB753188	Avian	H5N2	H5	N2	Viet Nam	SouthEasternAsia	Asia	2007.871	Wild-other
H6N8_Avian_CY109613_A/duck/Guangxi/1330/2007|2007.285	CY109613	Avian	H6N8	H6	N8	China	EasternAsia	Asia	2007.285	Dom-ans
H6N8_Avian_CY109605_A/duck/Guangxi/890/2007|2007.200	CY109605	Avian	H6N8	H6	N8	China	EasternAsia	Asia	2007.2	Dom-ans
H11N9_Avian_CY060193_A/common_teal/Netherlands/9/2000|2000.904	CY060193	Avian	H11N9	H11	N9	Netherlands	WesternEurope	Europe	2000.904	Wild-ans-long
H2N2_Avian_CY121960_A/white-fronted_goose/Netherlands/22/1999|1999.500	CY121960	Avian	H2N2	H2	N2	Netherlands	WesternEurope	Europe	1999.5	Wild-ans-long
H6N8_Avian_CY041371_A/common_teal/Netherlands/2/2005|2005.500	CY041371	Avian	H6N8	H6	N8	Netherlands	WesternEurope	Europe	2005.5	Wild-ans-long
H9N1_Avian_CY185522_A/black-headed_gull/Georgia/2/2011|2011.296	CY185522	Avian	H9N1	H9	N1	Georgia	WesternAsia	Asia	2011.296	Wild-other
H11N1_Avian_CY185410_A/black-headed_gull/Republic_of_Georgia/1/2010|2010.052	CY185410	Avian	H11N1	H11	N1	Georgia	WesternAsia	Asia	2010.052	Wild-other
H2N7_Avian_CY185650_A/black-headed_gull/Republic_of_Georgia/7/2012|2012.060	CY185650	Avian	H2N7	H2	N7	Georgia	WesternAsia	Asia	2012.06	Wild-other
H9N2_Avian_CY093099_A/quail/Lebanon/273/2010|2010.619	CY093099	Avian	H9N2	H9	N2	Lebanon	WesternAsia	Asia	2010.619	Dom-gal
H6N2_Avian_CY185402_A/common_coot/Republic_of_Georgia/1/2010|2010.055	CY185402	Avian	H6N2	H6	N2	Georgia	WesternAsia	Asia	2010.055	Wild-other
H14N3_Avian_KX602671_A/goose/Karachi/NARC-13N-969/2014|2014.005	KX602671	Avian	H14N3	H14	N3	Pakistan	SouthernAsia	Asia	2014.005	Dom-ans
H4N6_Avian_MF694153_A/domestic_duck/Georgia/5/2016|2016.671	MF694153	Avian	H4N6	H4	N6	Georgia	WesternAsia	Asia	2016.671	Dom-ans
H4N6_Avian_MF694215_A/domestic_duck/Georgia/6/2016|2016.690	MF694215	Avian	H4N6	H4	N6	Georgia	WesternAsia	Asia	2016.69	Dom-ans
H5N7_Avian_MF362106_A/Duck/Dongting/D76-1/2016|2016.989	MF362106	Avian	H5N7	H5	N7	China	EasternAsia	Asia	2016.989	Dom-ans
H5N3_Avian_KT327414_A/Bulbul/Taiwan/01156/2015|2015.038	KT327414	Avian	H5N3	H5	N3	Taiwan	EasternAsia	Asia	2015.038	Wild-other
H5N3_Avian_KT327376_A/goose/Taiwan/01042/2015|2015.030	KT327376	Avian	H5N3	H5	N3	Taiwan	EasternAsia	Asia	2015.03	Dom-ans
H5N3_Avian_KU646904_A/goose/Taiwan/01038/2015|2015.030	KU646904	Avian	H5N3	H5	N3	Taiwan	EasternAsia	Asia	2015.03	Dom-ans
H5N3_Avian_KU646912_A/chicken/Taiwan/01174/2015|2015.041	KU646912	Avian	H5N3	H5	N3	Taiwan	EasternAsia	Asia	2015.041	Dom-gal
H2N5_Avian_CY185618_A/black-headed_gull/Republic_of_Georgia/9/2012|2012.142	CY185618	Avian	H2N5	H2	N5	Georgia	WesternAsia	Asia	2012.142	Wild-other
H3N2_Avian_KU158900_A/duck/Hebei/B1647-1/2011|2011.500	KU158900	Avian	H3N2	H3	N2	China	EasternAsia	Asia	2011.5	Dom-ans
H3N8_Avian_KU158895_A/duck/Shanghai/120-1/2009|2009.500	KU158895	Avian	H3N8	H3	N8	China	EasternAsia	Asia	2009.5	Dom-ans
H10N8_Avian_KU921409_A/duck/Shanghai/602/2009|2009.953	KU921409	Avian	H10N8	H10	N8	China	EasternAsia	Asia	2009.953	Dom-ans
H6N5_Avian_KT266914_A/duck/Guangxi/052/2010|2010.093	KT266914	Avian	H6N5	H6	N5	China	EasternAsia	Asia	2010.093	Dom-ans
H4N6_Avian_KU160950_A/duck/Henan/S4179/2009|2009.921	KU160950	Avian	H4N6	H4	N6	China	EasternAsia	Asia	2009.921	Dom-ans
H4N6_Avian_KU160990_A/duck/Hunan/S1166/2010|2010.167	KU160990	Avian	H4N6	H4	N6	China	EasternAsia	Asia	2010.167	Dom-ans
H3N2_Avian_AB746485_A/duck/Vietnam/LBM12/2011|2011.718	AB746485	Avian	H3N2	H3	N2	Viet Nam	SouthEasternAsia	Asia	2011.718	Dom-ans
H4N6_Avian_AB746477_A/duck/Vietnam/LBM1/2011|2011.718	AB746477	Avian	H4N6	H4	N6	Viet Nam	SouthEasternAsia	Asia	2011.718	Dom-ans
H3N2_Avian_LC028107_A/muscovy_duck/Vietnam/LBM115/2012|2012.523	LC028107	Avian	H3N2	H3	N2	Viet Nam	SouthEasternAsia	Asia	2012.523	Dom-ans
H3N2_Avian_LC028083_A/duck/Vietnam/LBM48/2011|2011.890	LC028083	Avian	H3N2	H3	N2	Viet Nam	SouthEasternAsia	Asia	2011.89	Dom-ans
H10N7_Avian_KP285896_A/migratory_duck/Jiangxi/33038/2013|2013.953	KP285896	Avian	H10N7	H10	N7	China	EasternAsia	Asia	2013.953	Wild-ans-long
H10N7_Avian_KP285912_A/migratory_duck/Jiangxi/33195/2013|2013.953	KP285912	Avian	H10N7	H10	N7	China	EasternAsia	Asia	2013.953	Wild-ans-long
H7N7_Avian_KP417122_A/wild_bird/Jiangxi/35982/2013|2013.953	KP417122	Avian	H7N7	H7	N7	China	EasternAsia	Asia	2013.953	Wild-other
H7N7_Avian_KP417106_A/wild_bird/Jiangxi/34458/2013|2013.953	KP417106	Avian	H7N7	H7	N7	China	EasternAsia	Asia	2013.953	Wild-other
H10N3_Avian_KP286136_A/duck/Jiangxi/33663/2013|2013.953	KP286136	Avian	H10N3	H10	N3	China	EasternAsia	Asia	2013.953	Dom-ans
H10N3_Avian_KP286184_A/duck/Jiangxi/33757/2013|2013.953	KP286184	Avian	H10N3	H10	N3	China	EasternAsia	Asia	2013.953	Dom-ans
H4N1_Avian_LC349306_A/duck/Mongolia/202/2013|2013.666	LC349306	Avian	H4N1	H4	N1	Mongolia	EasternAsia	Asia	2013.666	Dom-ans
H3N1_Avian_LC367445_A/duck/Mongolia/62/2013|2013.666	LC367445	Avian	H3N1	H3	N1	Mongolia	EasternAsia	Asia	2013.666	Dom-ans
H1N2_Avian_KJ907490_A/black-necked_crane/Zhaotong/ZT-12/2013|2013.874	KJ907490	Avian	H1N2	H1	N2	China	EasternAsia	Asia	2013.874	Wild-other
H6N1_Avian_KY635725_A/duck/Bangladesh/25767/2015|2015.523	KY635725	Avian	H6N1	H6	N1	Bangladesh	SouthernAsia	Asia	2015.523	Dom-ans
H4N6_Avian_MH135499_A/duck/Bangladesh/33676/2017|2017.740	MH135499	Avian	H4N6	H4	N6	Bangladesh	SouthernAsia	Asia	2017.74	Dom-ans
H11N1_Avian_MF694097_A/common_teal/Netherlands/1/2015|2015.742	MF694097	Avian	H11N1	H11	N1	Netherlands	WesternEurope	Europe	2015.742	Wild-ans-long
H10N3_Avian_LC121359_A/duck/Mongolia/326/2015|2015.663	LC121359	Avian	H10N3	H10	N3	Mongolia	EasternAsia	Asia	2015.663	Dom-ans
H1N2_Avian_LC121279_A/duck/Mongolia/154/2015|2015.660	LC121279	Avian	H1N2	H1	N2	Mongolia	EasternAsia	Asia	2015.66	Dom-ans
H3N8_Avian_AB569498_A/duck/Zambia/04/2008|2008.452	AB569498	Avian	H3N8	H3	N8	Zambia	EasternAfrica	Africa	2008.452	Dom-ans
H16N3_Avian_GQ907295_A/black_headed_gull/Mongolia/1756/2006|2006.685	GQ907295	Avian	H16N3	H16	N3	Mongolia	EasternAsia	Asia	2006.685	Wild-other
H13N6_Avian_GQ907303_A/black_headed_gull/Mongolia/1766/2006|2006.685	GQ907303	Avian	H13N6	H13	N6	Mongolia	EasternAsia	Asia	2006.685	Wild-other
H10N7_Avian_CY185450_A/domestic_duck/Republic_of_Georgia/1/2010|2010.321	CY185450	Avian	H10N7	H10	N7	Georgia	WesternAsia	Asia	2010.321	Dom-ans
H11N2_Avian_JX499146_A/chicken/Nanjing/908/2009|2009.162	JX499146	Avian	H11N2	H11	N2	China	EasternAsia	Asia	2009.162	Dom-gal
H9N3_Avian_CY185546_A/black-headed_gull/Republic_of_Georgia/8/2011|2011.329	CY185546	Avian	H9N3	H9	N3	Georgia	WesternAsia	Asia	2011.329	Wild-other
H9N3_Avian_CY185562_A/Mediterranean_gull/Georgia/1/2011|2011.332	CY185562	Avian	H9N3	H9	N3	Georgia	WesternAsia	Asia	2011.332	Wild-other
H11N2_Avian_CY138138_A/lesser_black-backed_gull/Iceland/145/2010|2010.389	CY138138	Avian	H11N2	H11	N2	Iceland	NorthernEurope	Europe	2010.389	Wild-other
H11N9_Avian_MF147138_A/black-headed_gull/Netherlands/40/2009|2009.885	MF147138	Avian	H11N9	H11	N9	Netherlands	WesternEurope	Europe	2009.885	Wild-other
H4N6_Avian_KX228221_A/chicken/Wales/600-020823/2014|2014.477	KX228221	Avian	H4N6	H4	N6	United Kingdom	NorthernEurope	Europe	2014.477	Dom-gal
H10N8_Avian_KP862020_A/duck/Hunan/S1496/2011|2011.170	KP862020	Avian	H10N8	H10	N8	China	EasternAsia	Asia	2011.17	Dom-ans
H3N2_Avian_JX286592_A/duck/Shanghai/C84/2009|2009.162	JX286592	Avian	H3N2	H3	N2	China	EasternAsia	Asia	2009.162	Dom-ans
H7N6_Avian_KP418025_A/chicken/Jiangxi/14535/2014|2014.299	KP418025	Avian	H7N6	H7	N6	China	EasternAsia	Asia	2014.299	Dom-gal
H7N6_Avian_KP417956_A/chicken/Jiangxi/14501/2014|2014.299	KP417956	Avian	H7N6	H7	N6	China	EasternAsia	Asia	2014.299	Dom-gal
H7N9_Avian_KP418203_A/chicken/Shantou/4816/2014|2014.553	KP418203	Avian	H7N9	H7	N9	China	EasternAsia	Asia	2014.553	Dom-gal
H9N2_Avian_KP415369_A/chicken/Wenzhou/3293/2013|2013.808	KP415369	Avian	H9N2	H9	N2	China	EasternAsia	Asia	2013.808	Dom-gal
H7N9_Avian_KP413977_A/silkie_chicken/Shaoxing/5130/2013|2013.822	KP413977	Avian	H7N9	H7	N9	China	EasternAsia	Asia	2013.822	Dom-gal
H9N2_Avian_KP417197_A/chicken/Shaoxing/5088/2013|2013.822	KP417197	Avian	H9N2	H9	N2	China	EasternAsia	Asia	2013.822	Dom-gal
H9N2_Avian_KU042454_A/chicken/Zhejiang/3C22/2013|2013.868	KU042454	Avian	H9N2	H9	N2	China	EasternAsia	Asia	2013.868	Dom-gal
H7N9_Avian_KP455981_A/goose/Jiangsu/1027/2013|2013.260	KP455981	Avian	H7N9	H7	N9	China	EasternAsia	Asia	2013.26	Dom-ans
H7N9_Avian_KP414017_A/chicken/Shaoxing/5224/2013|2013.822	KP414017	Avian	H7N9	H7	N9	China	EasternAsia	Asia	2013.822	Dom-gal
H9N2_Avian_KP415352_A/chicken/Ningbo/2929/2013|2013.800	KP415352	Avian	H9N2	H9	N2	China	EasternAsia	Asia	2013.8	Dom-gal
H7N9_Avian_KP413753_A/chicken/Huzhou/3802/2013|2013.811	KP413753	Avian	H7N9	H7	N9	China	EasternAsia	Asia	2013.811	Dom-gal
H7N9_Avian_KP413737_A/chicken/Huzhou/3765/2013|2013.811	KP413737	Avian	H7N9	H7	N9	China	EasternAsia	Asia	2013.811	Dom-gal
H7N9_Avian_KP415150_A/chicken/Jiangxi/10964/2014|2014.132	KP415150	Avian	H7N9	H7	N9	China	EasternAsia	Asia	2014.132	Dom-gal
H7N2_Avian_KM054797_A/chicken/Jilin/SD020/2014|2014.148	KM054797	Avian	H7N2	H7	N2	China	EasternAsia	Asia	2014.148	Dom-gal
H7N9_Human_KM374045_A/Zhejiang/LS01/2014|2014.104	KM374045	Human	H7N9	H7	N9	China	EasternAsia	Asia	2014.104	Human
H9N2_Avian_KP417162_A/chicken/Jiaxing/4713/2013|2013.816	KP417162	Avian	H9N2	H9	N2	China	EasternAsia	Asia	2013.816	Dom-gal
H7N9_Avian_MF630400_A/chicken/Zhejiang/S4071/2013|2013.934	MF630400	Avian	H7N9	H7	N9	China	EasternAsia	Asia	2013.934	Dom-gal
H9N2_Avian_KT449599_A/chicken/Qingdao/008/2014|2014.025	KT449599	Avian	H9N2	H9	N2	China	EasternAsia	Asia	2014.025	Dom-gal
H9N2_Avian_KT449609_A/chicken/Qingdao/018/2014|2014.025	KT449609	Avian	H9N2	H9	N2	China	EasternAsia	Asia	2014.025	Dom-gal
H7N9_Human_KM244522_A/Taiwan/4-CGMH2/2014|2014.310	KM244522	Human	H7N9	H7	N9	Taiwan	EasternAsia	Asia	2014.31	Human
H7N9_Human_KM244514_A/Taiwan/4-CGMH1/2014|2014.310	KM244514	Human	H7N9	H7	N9	Taiwan	EasternAsia	Asia	2014.31	Human
H9N2_Avian_KP404002_A/chicken/Shanghai/015/2014|2014.515	KP404002	Avian	H9N2	H9	N2	China	EasternAsia	Asia	2014.515	Dom-gal
H5N6_Avian_KX638419_A/oriental_magpie_robin/HK/6154/2015|2015.326	KX638419	Avian	H5N6	H5	N6	Hong Kong	EasternAsia	Asia	2015.326	Wild-other
H7N9_Avian_KP418097_A/chicken/Jiangxi/15044/2014|2014.318	KP418097	Avian	H7N9	H7	N9	China	EasternAsia	Asia	2014.318	Dom-gal
H9N2_Avian_KU042620_A/pigeon/Zhejiang/77037/2014|2014.512	KU042620	Avian	H9N2	H9	N2	China	EasternAsia	Asia	2014.512	Wild-other
H9N2_Avian_KU042621_A/pigeon/Zhejiang/727044/2014|2014.567	KU042621	Avian	H9N2	H9	N2	China	EasternAsia	Asia	2014.567	Wild-other
H9N2_Avian_KU143326_A/chicken/Taizhou/TZJF05/2015|2015.038	KU143326	Avian	H9N2	H9	N2	China	EasternAsia	Asia	2015.038	Dom-gal
H7N9_Avian_MF630384_A/chicken/Zhejiang/S4017/2013|2013.934	MF630384	Avian	H7N9	H7	N9	China	EasternAsia	Asia	2013.934	Dom-gal
H9N2_Avian_KU042619_A/duck/Zhejiang/727036/2014|2014.567	KU042619	Avian	H9N2	H9	N2	China	EasternAsia	Asia	2014.567	Dom-ans
H7N9_Avian_KP418554_A/chicken/Zhangzhou/8585/2014|2014.474	KP418554	Avian	H7N9	H7	N9	China	EasternAsia	Asia	2014.474	Dom-gal
H7N9_Avian_KP418562_A/chicken/Zhangzhou/8829/2014|2014.493	KP418562	Avian	H7N9	H7	N9	China	EasternAsia	Asia	2014.493	Dom-gal
H9N2_Avian_KF259438_A/chicken/Wenzhou/606/2013|2013.500	KF259438	Avian	H9N2	H9	N2	China	EasternAsia	Asia	2013.5	Dom-gal
H9N2_Avian_KF500978_A/chicken/Shanghai/020/2013|2013.285	KF500978	Avian	H9N2	H9	N2	China	EasternAsia	Asia	2013.285	Dom-gal
H9N2_Avian_KM609634_A/chicken/Beijing/16/2013|2013.225	KM609634	Avian	H9N2	H9	N2	China	EasternAsia	Asia	2013.225	Dom-gal
H9N2_Avian_KP415174_A/chicken/Qingdao/2144/2013|2013.805	KP415174	Avian	H9N2	H9	N2	China	EasternAsia	Asia	2013.805	Dom-gal
H9N2_Avian_KP417130_A/chicken/Huzhou/3892/2013|2013.811	KP417130	Avian	H9N2	H9	N2	China	EasternAsia	Asia	2013.811	Dom-gal
H9N2_Avian_KJ128363_A/pigeon/Shanghai/JC1/2013|2013.285	KJ128363	Avian	H9N2	H9	N2	China	EasternAsia	Asia	2013.285	Wild-other
H9N2_Avian_KP415279_A/chicken/Jinan/4225/2013|2013.825	KP415279	Avian	H9N2	H9	N2	China	EasternAsia	Asia	2013.825	Dom-gal
H9N2_Avian_KP415271_A/chicken/Jinan/3952/2013|2013.825	KP415271	Avian	H9N2	H9	N2	China	EasternAsia	Asia	2013.825	Dom-gal
H9N2_Avian_KM245334_A/Anthropoides_virgo/Baicheng/219/2013|2013.162	KM245334	Avian	H9N2	H9	N2	China	EasternAsia	Asia	2013.162	Wild-other
H9N2_Avian_KM609621_A/chicken/Shandong/qd0107/2013|2013.016	KM609621	Avian	H9N2	H9	N2	China	EasternAsia	Asia	2013.016	Dom-gal
H7N9_Avian_KF042106_A/pigeon/Zhejiang/P2/2013|2013.285	KF042106	Avian	H7N9	H7	N9	China	EasternAsia	Asia	2013.285	Wild-other
H9N2_Avian_KX598690_A/chicken/Fujian/SIC16/2014|2014.500	KX598690	Avian	H9N2	H9	N2	China	EasternAsia	Asia	2014.5	Dom-gal
H7N9_Human_KJ411976_A/Shanghai/01/2014|2014.005	KJ411976	Human	H7N9	H7	N9	China	EasternAsia	Asia	2014.005	Human
H7N9_Human_KJ195800_A/Shanghai/PD-02/2014|2014.044	KJ195800	Human	H7N9	H7	N9	China	EasternAsia	Asia	2014.044	Human
H7N9_Avian_MF630200_A/chicken/Henan/S1425/2014|2014.425	MF630200	Avian	H7N9	H7	N9	China	EasternAsia	Asia	2014.425	Dom-gal
H9N9_Avian_KJ938653_A/chicken/Changzhou/C08/2013|2013.967	KJ938653	Avian	H9N9	H9	N9	China	EasternAsia	Asia	2013.967	Dom-gal
H7N9_Avian_MF630224_A/chicken/Hunan/SD017/2014|2014.132	MF630224	Avian	H7N9	H7	N9	China	EasternAsia	Asia	2014.132	Dom-gal
H7N9_Avian_MF630480_A/duck/Jiangsu/S1181/2014|2014.364	MF630480	Avian	H7N9	H7	N9	China	EasternAsia	Asia	2014.364	Dom-ans
H7N9_Avian_KU143333_A/chicken/Wenzhou/WZTSLG02/2015|2015.123	KU143333	Avian	H7N9	H7	N9	China	EasternAsia	Asia	2015.123	Dom-gal
H7N9_Avian_KY751070_A/chicken/Jiangsu/JT123/2015|2015.203	KY751070	Avian	H7N9	H7	N9	China	EasternAsia	Asia	2015.203	Dom-gal
H7N9_Avian_MF630344_A/chicken/Xinjiang/SD033/2014|2014.921	MF630344	Avian	H7N9	H7	N9	China	EasternAsia	Asia	2014.921	Dom-gal
H7N9_Avian_MF630352_A/chicken/Xinjiang/SD036/2014|2014.921	MF630352	Avian	H7N9	H7	N9	China	EasternAsia	Asia	2014.921	Dom-gal
H7N9_Human_KR351275_A/Quzhou/2/2015|2015.307	KR351275	Human	H7N9	H7	N9	China	EasternAsia	Asia	2015.307	Human
H7N9_Human_KR351267_A/Quzhou/1/2015|2015.312	KR351267	Human	H7N9	H7	N9	China	EasternAsia	Asia	2015.312	Human
H7N9_Avian_MF630360_A/chicken/Zhejiang/S1074/2016|2016.353	MF630360	Avian	H7N9	H7	N9	China	EasternAsia	Asia	2016.353	Dom-gal
H9N2_Avian_KX867844_A/chicken/Jiangsu/JS4539/2014|2014.466	KX867844	Avian	H9N2	H9	N2	China	EasternAsia	Asia	2014.466	Dom-gal
H7N9_Human_KY286430_A/Fujian/S03/2015|2015.060	KY286430	Human	H7N9	H7	N9	China	EasternAsia	Asia	2015.06	Human
H7N9_Avian_MF630288_A/chicken/Jiangxi/S10017/2015|2015.225	MF630288	Avian	H7N9	H7	N9	China	EasternAsia	Asia	2015.225	Dom-gal
H7N9_Avian_MF630104_A/chicken/Guangdong/SD027/2015|2015.197	MF630104	Avian	H7N9	H7	N9	China	EasternAsia	Asia	2015.197	Dom-gal
H9N2_Avian_KP415190_A/chicken/Yantai/2303/2013|2013.800	KP415190	Avian	H9N2	H9	N2	China	EasternAsia	Asia	2013.8	Dom-gal
H9N2_Avian_KP415182_A/chicken/Yantai/2243/2013|2013.800	KP415182	Avian	H9N2	H9	N2	China	EasternAsia	Asia	2013.8	Dom-gal
H9N2_Avian_KM609635_A/chicken/Beijing/1115/2013|2013.871	KM609635	Avian	H9N2	H9	N2	China	EasternAsia	Asia	2013.871	Dom-gal
H9N2_Avian_KM054789_A/chicken/Jilin/SD001/2014|2014.148	KM054789	Avian	H9N2	H9	N2	China	EasternAsia	Asia	2014.148	Dom-gal
H7N9_Human_KP058488_A/Shanghai/Mix1/2014|2014.005	KP058488	Human	H7N9	H7	N9	China	EasternAsia	Asia	2014.005	Human
H9N2_Avian_MG280698_A/chicken/Jiangsu/TM71/2014|2014.033	MG280698	Avian	H9N2	H9	N2	China	EasternAsia	Asia	2014.033	Dom-gal
H9N2_Avian_KP415385_A/chicken/Huzhou/3801/2013|2013.811	KP415385	Avian	H9N2	H9	N2	China	EasternAsia	Asia	2013.811	Dom-gal
H9N2_Avian_KP415344_A/chicken/Ningbo/2727/2013|2013.800	KP415344	Avian	H9N2	H9	N2	China	EasternAsia	Asia	2013.8	Dom-gal
H7N9_Avian_KP413943_A/chicken/Jiaxing/4490/2013|2013.814	KP413943	Avian	H7N9	H7	N9	China	EasternAsia	Asia	2013.814	Dom-gal
H7N9_Avian_MF630328_A/chicken/Ningxia/S1152/2014|2014.370	MF630328	Avian	H7N9	H7	N9	China	EasternAsia	Asia	2014.37	Dom-gal
H9N2_Avian_MG063456_A/chicken/Guangdong/GD1601/2016|2016.200	MG063456	Avian	H9N2	H9	N2	China	EasternAsia	Asia	2016.2	Dom-gal
H9N2_Avian_KY794614_A/chicken/Guangdong/835/2016|2016.123	KY794614	Avian	H9N2	H9	N2	China	EasternAsia	Asia	2016.123	Dom-gal
H7N9_Avian_KJ549789_A/chicken/Shanghai/PD-CN-02/2014|2014.055	KJ549789	Avian	H7N9	H7	N9	China	EasternAsia	Asia	2014.055	Dom-gal
H7N9_Avian_KX215920_A/chicken/Huaian/003/2015|2015.096	KX215920	Avian	H7N9	H7	N9	China	EasternAsia	Asia	2015.096	Dom-gal
H7N9_Human_KX215926_A/Huaian/062/2014|2014.121	KX215926	Human	H7N9	H7	N9	China	EasternAsia	Asia	2014.121	Human
H7N9_Human_KX215925_A/Huaian/002/2015|2015.090	KX215925	Human	H7N9	H7	N9	China	EasternAsia	Asia	2015.09	Human
H7N9_Avian_MF630280_A/chicken/Jiangsu/SD012/2015|2015.044	MF630280	Avian	H7N9	H7	N9	China	EasternAsia	Asia	2015.044	Dom-gal
H7N9_Avian_KU143332_A/chicken/Taizhou/TZJF02/2015|2015.038	KU143332	Avian	H7N9	H7	N9	China	EasternAsia	Asia	2015.038	Dom-gal
H9N2_Avian_KU143327_A/chicken/Wuhan/JXQL01/2015|2015.038	KU143327	Avian	H9N2	H9	N2	China	EasternAsia	Asia	2015.038	Dom-gal
H7N9_Avian_KU143331_A/chicken/Wenzhou/RAQL18/2015|2015.038	KU143331	Avian	H7N9	H7	N9	China	EasternAsia	Asia	2015.038	Dom-gal
H7N9_Avian_KU143335_A/duck/Wenzhou/YJYF24/2015|2015.038	KU143335	Avian	H7N9	H7	N9	China	EasternAsia	Asia	2015.038	Dom-ans
H7N9_Avian_KU143336_A/duck/Wenzhou/RAQL10/2015|2015.038	KU143336	Avian	H7N9	H7	N9	China	EasternAsia	Asia	2015.038	Dom-ans
H7N9_Avian_MF630392_A/chicken/Zhejiang/S4060/2014|2014.899	MF630392	Avian	H7N9	H7	N9	China	EasternAsia	Asia	2014.899	Dom-gal
H9N2_Avian_KX598721_A/chicken/Jiangsu/SIC11/2013|2013.285	KX598721	Avian	H9N2	H9	N2	China	EasternAsia	Asia	2013.285	Dom-gal
H7N9_Human_KX215924_A/Huaian/001/2015|2015.060	KX215924	Human	H7N9	H7	N9	China	EasternAsia	Asia	2015.06	Human
H7N9_Avian_KX215921_A/chicken/Huaian/007/2014|2014.038	KX215921	Avian	H7N9	H7	N9	China	EasternAsia	Asia	2014.038	Dom-gal
H7N9_Human_KX215919_A/Huaian/083/2014|2014.400	KX215919	Human	H7N9	H7	N9	China	EasternAsia	Asia	2014.4	Human
H9N2_Avian_KU143324_A/chicken/Wenzhou/YHQL04/2014|2014.953	KU143324	Avian	H9N2	H9	N2	China	EasternAsia	Asia	2014.953	Dom-gal
H9N2_Avian_KP285352_A/chicken/Jiangxi/1202/2014|2014.011	KP285352	Avian	H9N2	H9	N2	China	EasternAsia	Asia	2014.011	Dom-gal
H5N6_Avian_KY415670_A/chicken/Hubei/ZYSJF38/2016|2016.140	KY415670	Avian	H5N6	H5	N6	China	EasternAsia	Asia	2016.14	Dom-gal
H5N6_Avian_KY415668_A/chicken/Hubei/ZYSJF16/2016|2016.140	KY415668	Avian	H5N6	H5	N6	China	EasternAsia	Asia	2016.14	Dom-gal
H5N6_Avian_KY005874_A/chicken/Henan/YB0597/2016|2016.200	KY005874	Avian	H5N6	H5	N6	China	EasternAsia	Asia	2016.2	Dom-gal
H7N6_Avian_KY056311_A/chicken/Zhejiang/233/2016|2016.082	KY056311	Avian	H7N6	H7	N6	China	EasternAsia	Asia	2016.082	Dom-gal
H5N6_Avian_KY005866_A/chicken/Anhui/MZ34/2016|2016.123	KY005866	Avian	H5N6	H5	N6	China	EasternAsia	Asia	2016.123	Dom-gal
H5N6_Avian_KY005858_A/chicken/Anhui/MZ33/2016|2016.123	KY005858	Avian	H5N6	H5	N6	China	EasternAsia	Asia	2016.123	Dom-gal
H5N6_Avian_MF960007_A/chicken/Guangdong/GD1602/2016|2016.219	MF960007	Avian	H5N6	H5	N6	China	EasternAsia	Asia	2016.219	Dom-gal
H5N6_Avian_KY415676_A/chicken/Taishun/TS90/2016|2016.134	KY415676	Avian	H5N6	H5	N6	China	EasternAsia	Asia	2016.134	Dom-gal
H5N6_Avian_KY415677_A/chicken/Taishun/TS2/2016|2016.134	KY415677	Avian	H5N6	H5	N6	China	EasternAsia	Asia	2016.134	Dom-gal
H7N9_Avian_KY751073_A/chicken/Anhui/AH275/2015|2015.247	KY751073	Avian	H7N9	H7	N9	China	EasternAsia	Asia	2015.247	Dom-gal
H7N9_Avian_KY751071_A/chicken/Anhui/AH271/2015|2015.227	KY751071	Avian	H7N9	H7	N9	China	EasternAsia	Asia	2015.227	Dom-gal
H7N9_Avian_KY751079_A/chicken/Shandong/SD69/2015|2015.203	KY751079	Avian	H7N9	H7	N9	China	EasternAsia	Asia	2015.203	Dom-gal
H9N2_Avian_MG051187_A/chicken/Anhui/AH326/2016|2016.219	MG051187	Avian	H9N2	H9	N2	China	EasternAsia	Asia	2016.219	Dom-gal
H9N2_Avian_KX598723_A/chicken/Jiangsu/SIC42/2015|2015.285	KX598723	Avian	H9N2	H9	N2	China	EasternAsia	Asia	2015.285	Dom-gal
H9N2_Avian_KX867836_A/chicken/Anhui/AH120/2015|2015.562	KX867836	Avian	H9N2	H9	N2	China	EasternAsia	Asia	2015.562	Dom-gal
H7N9_Avian_KY751076_A/chicken/Zhejiang/JX158/2015|2015.337	KY751076	Avian	H7N9	H7	N9	China	EasternAsia	Asia	2015.337	Dom-gal
H9N2_Avian_KU042622_A/chicken/Zhejiang/3C9/2014|2014.271	KU042622	Avian	H9N2	H9	N2	China	EasternAsia	Asia	2014.271	Dom-gal
H7N9_Avian_KY751093_A/chicken/Guangdong/GD20/2017|2017.014	KY751093	Avian	H7N9	H7	N9	China	EasternAsia	Asia	2017.014	Dom-gal
H7N9_Avian_KY751091_A/chicken/Guangdong/GD15/2016|2016.022	KY751091	Avian	H7N9	H7	N9	China	EasternAsia	Asia	2016.022	Dom-gal
H7N9_Avian_MF630040_A/chicken/Guangdong/SD008/2017|2017.022	MF630040	Avian	H7N9	H7	N9	China	EasternAsia	Asia	2017.022	Dom-gal
H7N9_Avian_MF319555_A/chicken/Heinan/ZZ01/2017|2017.310	MF319555	Avian	H7N9	H7	N9	China	EasternAsia	Asia	2017.31	Dom-gal
H7N9_Avian_LC315921_A/duck/Japan/AQ-HE29-22/2017|2017.474	LC315921	Avian	H7N9	H7	N9	Japan	EasternAsia	Asia	2017.474	Dom-ans
H7N9_Avian_MF630192_A/chicken/Hebei/S1257/2016|2016.318	MF630192	Avian	H7N9	H7	N9	China	EasternAsia	Asia	2016.318	Dom-gal
H7N9_Avian_KY415685_A/chicken/Ganzhou/GZ79/2016|2016.071	KY415685	Avian	H7N9	H7	N9	China	EasternAsia	Asia	2016.071	Dom-gal
H7N9_Avian_MF630488_A/duck/Jiangsu/S1220/2016|2016.364	MF630488	Avian	H7N9	H7	N9	China	EasternAsia	Asia	2016.364	Dom-ans
H7N9_Avian_KY751088_A/chicken/Liaoning/LN1/2016|2016.022	KY751088	Avian	H7N9	H7	N9	China	EasternAsia	Asia	2016.022	Dom-gal
H7N9_Avian_MF630208_A/chicken/Hunan/S12753/2016|2016.378	MF630208	Avian	H7N9	H7	N9	China	EasternAsia	Asia	2016.378	Dom-gal
H7N9_Avian_KY751083_A/chicken/Jiangsu/JS11/2016|2016.323	KY751083	Avian	H7N9	H7	N9	China	EasternAsia	Asia	2016.323	Dom-gal
H7N9_Avian_KY751082_A/chicken/Shandong/SD183/2016|2016.222	KY751082	Avian	H7N9	H7	N9	China	EasternAsia	Asia	2016.222	Dom-gal
H9N2_Avian_LC208514_A/duck/Japan/AQ-HE28/2015|2015.458	LC208514	Avian	H9N2	H9	N2	Japan	EasternAsia	Asia	2015.458	Dom-ans
H9N2_Avian_KX598720_A/chicken/Zhejiang/SIC40/2015|2015.038	KX598720	Avian	H9N2	H9	N2	China	EasternAsia	Asia	2015.038	Dom-gal
H9N2_Avian_KU720443_A/chicken/Shanghai/06/2015|2015.367	KU720443	Avian	H9N2	H9	N2	China	EasternAsia	Asia	2015.367	Dom-gal
H7N9_Avian_MF630368_A/chicken/Zhejiang/S1190/2015|2015.225	MF630368	Avian	H7N9	H7	N9	China	EasternAsia	Asia	2015.225	Dom-gal
H9N2_Avian_KU042631_A/chicken/Zhejiang/925018/2014|2014.732	KU042631	Avian	H9N2	H9	N2	China	EasternAsia	Asia	2014.732	Dom-gal
H7N9_Human_KF997834_A/Shanghai/5190T/2013|2013.367	KF997834	Human	H7N9	H7	N9	China	EasternAsia	Asia	2013.367	Human
H9N2_Avian_KJ726700_A/wild_chicken/Shanghai/C1/2014|2014.200	KJ726700	Avian	H9N2	H9	N2	China	EasternAsia	Asia	2014.2	Wild-other
H7N9_Avian_KJ508893_A/tree_sparrow/Shanghai/01/2013|2013.351	KJ508893	Avian	H7N9	H7	N9	China	EasternAsia	Asia	2013.351	Wild-other
H7N9_Avian_CY147167_A/homing_pigeon/Jiangsu/SD184/2013|2013.299	CY147167	Avian	H7N9	H7	N9	China	EasternAsia	Asia	2013.299	Wild-other
H7N9_Human_CY187619_A/Anhui/1-DEWH730/2013|2013.500	CY187619	Human	H7N9	H7	N9	China	EasternAsia	Asia	2013.5	Human
H7N9_Human_KF007071_A/Wuxi/3/2013|2013.263	KF007071	Human	H7N9	H7	N9	China	EasternAsia	Asia	2013.263	Human
H7N9_Human_CY181554_A/Anhui/DEWH72-06/2013|2013.500	CY181554	Human	H7N9	H7	N9	China	EasternAsia	Asia	2013.5	Human
H7N9_Human_KC853764_A/Hangzhou/1/2013|2013.225	KC853764	Human	H7N9	H7	N9	China	EasternAsia	Asia	2013.225	Human
H7N9_Human_KF021600_A/Shanghai/02/2013|2013.173	KF021600	Human	H7N9	H7	N9	China	EasternAsia	Asia	2013.173	Human
H7N9_Human_KJ476644_A/Beijing/2/2013|2013.288	KJ476644	Human	H7N9	H7	N9	China	EasternAsia	Asia	2013.288	Human
H7N9_Avian_CY147183_A/pigeon/Shanghai/S1421/2013|2013.252	CY147183	Avian	H7N9	H7	N9	China	EasternAsia	Asia	2013.252	Wild-other
H7N9_Human_KJ633811_A/Zhejiang/DTID-ZJU01/2013|2013.252	KJ633811	Human	H7N9	H7	N9	China	EasternAsia	Asia	2013.252	Human
H7N9_Avian_CY147071_A/duck/Zhejiang/SC410/2013|2013.288	CY147071	Avian	H7N9	H7	N9	China	EasternAsia	Asia	2013.288	Dom-ans
H7N9_Human_KF226114_A/Jiangsu/1/2013|2013.299	KF226114	Human	H7N9	H7	N9	China	EasternAsia	Asia	2013.299	Human
H7N9_Human_KF226106_A/Jiangsu/2/2013|2013.299	KF226106	Human	H7N9	H7	N9	China	EasternAsia	Asia	2013.299	Human
H7N9_Human_KF277192_A/Nanchang/1/2013|2013.310	KF277192	Human	H7N9	H7	N9	China	EasternAsia	Asia	2013.31	Human
H7N9_Human_KF420301_A/Changsha/2/2013|2013.323	KF420301	Human	H7N9	H7	N9	China	EasternAsia	Asia	2013.323	Human
H7N9_Avian_KP414075_A/chicken/Jiangxi/12492/2013|2013.263	KP414075	Avian	H7N9	H7	N9	China	EasternAsia	Asia	2013.263	Dom-gal
H5N9_Avian_KP793735_A/chicken/Yuhang/2/2013|2013.271	KP793735	Avian	H5N9	H5	N9	China	EasternAsia	Asia	2013.271	Dom-gal
H7N9_Avian_KP414093_A/chicken/Jiangxi/12544/2013|2013.263	KP414093	Avian	H7N9	H7	N9	China	EasternAsia	Asia	2013.263	Dom-gal
H7N9_Human_KF420300_A/Changsha/1/2013|2013.219	KF420300	Human	H7N9	H7	N9	China	EasternAsia	Asia	2013.219	Human
H7N9_Avian_CY146967_A/chicken/Shanghai/S1055/2013|2013.252	CY146967	Avian	H7N9	H7	N9	China	EasternAsia	Asia	2013.252	Dom-gal
H7N9_Avian_CY146959_A/chicken/Shanghai/S1053/2013|2013.252	CY146959	Avian	H7N9	H7	N9	China	EasternAsia	Asia	2013.252	Dom-gal
H7N9_Human_KF007143_A/Suzhou/5/2013|2013.277	KF007143	Human	H7N9	H7	N9	China	EasternAsia	Asia	2013.277	Human
H7N9_Human_KF007055_A/Nanjing/4/2013|2013.263	KF007055	Human	H7N9	H7	N9	China	EasternAsia	Asia	2013.263	Human
H7N9_Human_KF150619_A/Xuzhou/1/2013|2013.312	KF150619	Human	H7N9	H7	N9	China	EasternAsia	Asia	2013.312	Human
H7N9_Human_KF007079_A/Wuxi/4/2013|2013.263	KF007079	Human	H7N9	H7	N9	China	EasternAsia	Asia	2013.263	Human
H7N9_Avian_MF988741_A/duck/Anhui/S702/2013|2013.255	MF988741	Avian	H7N9	H7	N9	China	EasternAsia	Asia	2013.255	Dom-ans
H7N9_Avian_CY147063_A/duck/Anhui/SC702/2013|2013.288	CY147063	Avian	H7N9	H7	N9	China	EasternAsia	Asia	2013.288	Dom-ans
H7N9_Human_KJ476652_A/Beijing/3/2013|2013.288	KJ476652	Human	H7N9	H7	N9	China	EasternAsia	Asia	2013.288	Human
H9N2_Avian_KJ426336_A/chicken/Jiangsu/TM55/2013|2013.085	KJ426336	Avian	H9N2	H9	N2	China	EasternAsia	Asia	2013.085	Dom-gal
H7N9_Avian_CY146927_A/chicken/Jiangsu/SC035/2013|2013.288	CY146927	Avian	H7N9	H7	N9	China	EasternAsia	Asia	2013.288	Dom-gal
H7N9_Avian_CY146919_A/chicken/Jiangsu/S002/2013|2013.288	CY146919	Avian	H7N9	H7	N9	China	EasternAsia	Asia	2013.288	Dom-gal
H7N9_Avian_KT779620_A/duck/Wuxi/0405006/2013|2013.258	KT779620	Avian	H7N9	H7	N9	China	EasternAsia	Asia	2013.258	Dom-ans
H7N9_Avian_KM879376_A/duck/Sunan/040802G/2013|2013.285	KM879376	Avian	H7N9	H7	N9	China	EasternAsia	Asia	2013.285	Dom-ans
H7N9_Avian_KF259459_A/chicken/Rizhao/867/2013|2013.500	KF259459	Avian	H7N9	H7	N9	China	EasternAsia	Asia	2013.5	Dom-gal
H7N9_Avian_KF259461_A/chicken/Rizhao/875/2013|2013.500	KF259461	Avian	H7N9	H7	N9	China	EasternAsia	Asia	2013.5	Dom-gal
H7N9_Human_KF007119_A/Nanjing/6/2013|2013.274	KF007119	Human	H7N9	H7	N9	China	EasternAsia	Asia	2013.274	Human
H7N9_Human_KF007111_A/Suzhou/3/2013|2013.268	KF007111	Human	H7N9	H7	N9	China	EasternAsia	Asia	2013.268	Human
H7N9_Avian_CY147199_A/wild_pigeon/Jiangsu/SD001/2013|2013.290	CY147199	Avian	H7N9	H7	N9	China	EasternAsia	Asia	2013.29	Wild-other
H7N9_Avian_KJ395989_A/chicken/Guangdong/G1/2013|2013.340	KJ395989	Avian	H7N9	H7	N9	China	EasternAsia	Asia	2013.34	Dom-gal
H10N8_Avian_KP285456_A/chicken/Jiangxi/34609/2013|2013.975	KP285456	Avian	H10N8	H10	N8	China	EasternAsia	Asia	2013.975	Dom-gal
H7N9_Human_KY286422_A/Minhang/S01/2013|2013.156	KY286422	Human	H7N9	H7	N9	China	EasternAsia	Asia	2013.156	Human
H7N9_Human_KF007063_A/Zhenjiang/1/2013|2013.263	KF007063	Human	H7N9	H7	N9	China	EasternAsia	Asia	2013.263	Human
H7N9_Human_KF055471_A/Zhejiang/HZ1/2013|2013.285	KF055471	Human	H7N9	H7	N9	China	EasternAsia	Asia	2013.285	Human
H7N9_Avian_KP412427_A/chicken/Hangzhou/174/2013|2013.340	KP412427	Avian	H7N9	H7	N9	China	EasternAsia	Asia	2013.34	Dom-gal
H9N2_Avian_KP415247_A/chicken/Juxian/3387/2013|2013.814	KP415247	Avian	H9N2	H9	N2	China	EasternAsia	Asia	2013.814	Dom-gal
H9N2_Avian_KP415255_A/chicken/Juxian/3412/2013|2013.814	KP415255	Avian	H9N2	H9	N2	China	EasternAsia	Asia	2013.814	Dom-gal
H9N2_Avian_KT449607_A/duck/Qingdao/016/2014|2014.025	KT449607	Avian	H9N2	H9	N2	China	EasternAsia	Asia	2014.025	Dom-ans
H9N2_Avian_KP415316_A/silkie_chicken/Shaoxing/2471/2013|2013.800	KP415316	Avian	H9N2	H9	N2	China	EasternAsia	Asia	2013.8	Dom-gal
H9N2_Avian_KM609626_A/chicken/Liaoning/1116/2012|2012.874	KM609626	Avian	H9N2	H9	N2	China	EasternAsia	Asia	2012.874	Dom-gal
H9N2_Avian_KC464601_A/brambling/Beijing/16/2012|2012.849	KC464601	Avian	H9N2	H9	N2	China	EasternAsia	Asia	2012.849	Wild-other
H7N9_Avian_MF630296_A/chicken/Jiangxi/S10844/2015|2015.230	MF630296	Avian	H7N9	H7	N9	China	EasternAsia	Asia	2015.23	Dom-gal
H9N2_Avian_KU042417_A/pigeon/Zhejiang/P4/2013|2013.266	KU042417	Avian	H9N2	H9	N2	China	EasternAsia	Asia	2013.266	Wild-other
H9N2_Avian_KU042418_A/pigeon/Zhejiang/P5/2013|2013.266	KU042418	Avian	H9N2	H9	N2	China	EasternAsia	Asia	2013.266	Wild-other
H9N2_Avian_CY146663_A/duck/Hunan/S4111/2011|2011.860	CY146663	Avian	H9N2	H9	N2	China	EasternAsia	Asia	2011.86	Dom-ans
H9N2_Avian_KP866054_A/chicken/Zhejiang/B2013/2012|2012.918	KP866054	Avian	H9N2	H9	N2	China	EasternAsia	Asia	2012.918	Dom-gal
H9N2_Avian_KJ726698_A/chicken/Shanghai/D/2011|2011.534	KJ726698	Avian	H9N2	H9	N2	China	EasternAsia	Asia	2011.534	Dom-gal
H9N2_Avian_KM113152_A/chicken/Hunan/C3229/2012|2012.981	KM113152	Avian	H9N2	H9	N2	China	EasternAsia	Asia	2012.981	Dom-gal
H9N2_Avian_KJ426340_A/chicken/Jiangsu/YZ0657/2012|2012.419	KJ426340	Avian	H9N2	H9	N2	China	EasternAsia	Asia	2012.419	Dom-gal
H9N2_Avian_MG280619_A/chicken/Jiangsu/JT12/2011|2011.208	MG280619	Avian	H9N2	H9	N2	China	EasternAsia	Asia	2011.208	Dom-gal
H9N2_Avian_JQ356890_A/chicken/Zhejiang/329/2011|2011.200	JQ356890	Avian	H9N2	H9	N2	China	EasternAsia	Asia	2011.2	Dom-gal
H9N2_Avian_KC417049_A/chicken/Shanghai/C1/2012|2012.038	KC417049	Avian	H9N2	H9	N2	China	EasternAsia	Asia	2012.038	Dom-gal
H9N2_Avian_KM609625_A/chicken/Shaanxi/xa0414/2013|2013.282	KM609625	Avian	H9N2	H9	N2	China	EasternAsia	Asia	2013.282	Dom-gal
H9N2_Avian_KM113080_A/chicken/Hubei/SC122/2013|2013.359	KM113080	Avian	H9N2	H9	N2	China	EasternAsia	Asia	2013.359	Dom-gal
H9N2_Avian_KP866052_A/duck/Anhui/C313/2012|2012.918	KP866052	Avian	H9N2	H9	N2	China	EasternAsia	Asia	2012.918	Dom-ans
H9N2_Avian_KX598685_A/chicken/Hubei/SIC3/2012|2012.953	KX598685	Avian	H9N2	H9	N2	China	EasternAsia	Asia	2012.953	Dom-gal
H4N2_Avian_KU160974_A/duck/Hubei/S2227/2012|2012.419	KU160974	Avian	H4N2	H4	N2	China	EasternAsia	Asia	2012.419	Dom-ans
H7N9_Avian_MF629992_A/chicken/Fujian/SD005/2015|2015.044	MF629992	Avian	H7N9	H7	N9	China	EasternAsia	Asia	2015.044	Dom-gal
H7N9_Avian_MF629976_A/chicken/Fujian/S4248/2014|2014.841	MF629976	Avian	H7N9	H7	N9	China	EasternAsia	Asia	2014.841	Dom-gal
H9N2_Avian_KX598693_A/chicken/Fujian/SIC13/2013|2013.953	KX598693	Avian	H9N2	H9	N2	China	EasternAsia	Asia	2013.953	Dom-gal
H9N9_Avian_KF042122_A/chicken/Zhejiang/C11/2013|2013.200	KF042122	Avian	H9N9	H9	N9	China	EasternAsia	Asia	2013.2	Dom-gal
H7N9_Avian_KF042105_A/pigeon/Zhejiang/P1/2013|2013.285	KF042105	Avian	H7N9	H7	N9	China	EasternAsia	Asia	2013.285	Wild-other
H5N9_Avian_KP793726_A/chicken/Yuhang/1/2013|2013.271	KP793726	Avian	H5N9	H5	N9	China	EasternAsia	Asia	2013.271	Dom-gal
H9N2_Avian_KP866056_A/duck/Anhui/C652/2012|2012.918	KP866056	Avian	H9N2	H9	N2	China	EasternAsia	Asia	2012.918	Dom-ans
H9N2_Avian_KM609632_A/chicken/Hebei/0721/2013|2013.551	KM609632	Avian	H9N2	H9	N2	China	EasternAsia	Asia	2013.551	Dom-gal
H9N2_Avian_KR010422_A/common_teal/Nanji/NJ-101/2014|2014.301	KR010422	Avian	H9N2	H9	N2	China	EasternAsia	Asia	2014.301	Wild-ans-long
H7N9_Avian_KU318992_A/chicken/China/028/2014|2014.025	KU318992	Avian	H7N9	H7	N9	China	EasternAsia	Asia	2014.025	Dom-gal
H9N2_Avian_KC821197_A/chicken/Jiangsu/TS/2010|2010.915	KC821197	Avian	H9N2	H9	N2	China	EasternAsia	Asia	2010.915	Dom-gal
H9N2_Avian_KM113112_A/chicken/Yunnan/C4090/2011|2011.871	KM113112	Avian	H9N2	H9	N2	China	EasternAsia	Asia	2011.871	Dom-gal
H9N2_Avian_KC821191_A/chicken/Shandong/10/2010|2010.748	KC821191	Avian	H9N2	H9	N2	China	EasternAsia	Asia	2010.748	Dom-gal
H9N2_Avian_KM113256_A/chicken/Zhejiang/C1219/2010|2010.214	KM113256	Avian	H9N2	H9	N2	China	EasternAsia	Asia	2010.214	Dom-gal
H9N2_Avian_JN869533_A/chicken/Jiangsu/Q3/2010|2010.123	JN869533	Avian	H9N2	H9	N2	China	EasternAsia	Asia	2010.123	Dom-gal
H5N2_Avian_JQ041412_A/chicken/Hebei/1102/2010|2010.953	JQ041412	Avian	H5N2	H5	N2	China	EasternAsia	Asia	2010.953	Dom-gal
H5N2_Avian_KJ719462_A/chicken/Hebei/1102-MA/2010|2010.367	KJ719462	Avian	H5N2	H5	N2	China	EasternAsia	Asia	2010.367	Dom-gal
H9N2_Avian_KF714786_A/chicken/Hunan/12/2011|2011.921	KF714786	Avian	H9N2	H9	N2	China	EasternAsia	Asia	2011.921	Dom-gal
H9N2_Avian_KC417050_A/chicken/Shanghai/C2/2012|2012.038	KC417050	Avian	H9N2	H9	N2	China	EasternAsia	Asia	2012.038	Dom-gal
H9N2_Avian_JN869526_A/chicken/Zhejiang/Q1D4/2010|2010.123	JN869526	Avian	H9N2	H9	N2	China	EasternAsia	Asia	2010.123	Dom-gal
H9N2_Swine_KM029506_A/swine/Hong_Kong/NS943/2010|2010.225	KM029506	Swine	H9N2	H9	N2	Hong Kong	EasternAsia	Asia	2010.225	Swine
H9N2_Avian_KJ726695_A/chicken/Shanghai/A/2010|2010.452	KJ726695	Avian	H9N2	H9	N2	China	EasternAsia	Asia	2010.452	Dom-gal
H9N2_Swine_KC779050_A/swine/Shanghai/Y1/2009|2009.781	KC779050	Swine	H9N2	H9	N2	China	EasternAsia	Asia	2009.781	Swine
H9N2_Avian_KC768044_A/duck/Shanghai/C164/2009|2009.841	KC768044	Avian	H9N2	H9	N2	China	EasternAsia	Asia	2009.841	Dom-ans
H9N2_Avian_KP081536_A/chicken/Anhui/1/2008|2008.285	KP081536	Avian	H9N2	H9	N2	China	EasternAsia	Asia	2008.285	Dom-gal
H9N2_Avian_KC821194_A/chicken/Beijing/HD/2010|2010.833	KC821194	Avian	H9N2	H9	N2	China	EasternAsia	Asia	2010.833	Dom-gal
H9N2_Avian_AB836742_A/chicken/Quang_Ninh/26/2013|2013.271	AB836742	Avian	H9N2	H9	N2	Viet Nam	SouthEasternAsia	Asia	2013.271	Dom-gal
H9N2_Avian_KM113232_A/chicken/Guangxi/C1435/2012|2012.225	KM113232	Avian	H9N2	H9	N2	China	EasternAsia	Asia	2012.225	Dom-gal
H9N2_Avian_KP866027_A/chicken/Jiangsu/925/2009|2009.918	KP866027	Avian	H9N2	H9	N2	China	EasternAsia	Asia	2009.918	Dom-gal
H9N2_Avian_KP866024_A/chicken/Shanghai/441/2009|2009.918	KP866024	Avian	H9N2	H9	N2	China	EasternAsia	Asia	2009.918	Dom-gal
H9N2_Avian_KM113312_A/duck/Zhejiang/C1036/2009|2009.227	KM113312	Avian	H9N2	H9	N2	China	EasternAsia	Asia	2009.227	Dom-ans
H9N2_Avian_KP866023_A/chicken/Shanghai/340/2009|2009.918	KP866023	Avian	H9N2	H9	N2	China	EasternAsia	Asia	2009.918	Dom-gal
H9N2_Avian_KX598686_A/chicken/Hubei/SIC7/2013|2013.500	KX598686	Avian	H9N2	H9	N2	China	EasternAsia	Asia	2013.5	Dom-gal
H9N2_Avian_KC821202_A/chicken/Sichuan/02/2011|2011.085	KC821202	Avian	H9N2	H9	N2	China	EasternAsia	Asia	2011.085	Dom-gal
H9N2_Avian_KM113104_A/chicken/Hunan/C4136/2010|2010.989	KM113104	Avian	H9N2	H9	N2	China	EasternAsia	Asia	2010.989	Dom-gal
H9N2_Avian_KJ726696_A/chicken/Shanghai/B/2010|2010.619	KJ726696	Avian	H9N2	H9	N2	China	EasternAsia	Asia	2010.619	Dom-gal
H9N2_Avian_KP866051_A/duck/Zhejiang/B1995/2012|2012.918	KP866051	Avian	H9N2	H9	N2	China	EasternAsia	Asia	2012.918	Dom-ans
H9N2_Avian_MG280651_A/chicken/Zhejiang/618/2012|2012.318	MG280651	Avian	H9N2	H9	N2	China	EasternAsia	Asia	2012.318	Dom-gal
H9N2_Avian_KC821203_A/chicken/Shandong/03/2011|2011.162	KC821203	Avian	H9N2	H9	N2	China	EasternAsia	Asia	2011.162	Dom-gal
H9N2_Avian_KJ726697_A/chicken/Shanghai/C/2011|2011.452	KJ726697	Avian	H9N2	H9	N2	China	EasternAsia	Asia	2011.452	Dom-gal
H9N2_Avian_KP185395_A/ck/Guizhou/6/2011|2011.500	KP185395	Avian	H9N2	H9	N2	China	EasternAsia	Asia	2011.5	Dom-gal
H9N2_Avian_KM113136_A/chicken/Guizhou/C4058/2011|2011.871	KM113136	Avian	H9N2	H9	N2	China	EasternAsia	Asia	2011.871	Dom-gal
H9N2_Avian_KF259374_A/chicken/Hong_Kong/YO28/2011|2011.500	KF259374	Avian	H9N2	H9	N2	Hong Kong	EasternAsia	Asia	2011.5	Dom-gal
H9N2_Avian_KC821186_A/chicken/Shandong/sd01/2010|2010.000	KC821186	Avian	H9N2	H9	N2	China	EasternAsia	Asia	2010	Dom-gal
H9N2_Avian_MG280637_A/chicken/Shandong/C9YT/2011|2011.389	MG280637	Avian	H9N2	H9	N2	China	EasternAsia	Asia	2011.389	Dom-gal
H5N2_Avian_KF150637_A/chicken/Jiangsu/1001/2013|2013.277	KF150637	Avian	H5N2	H5	N2	China	EasternAsia	Asia	2013.277	Dom-gal
H9N2_Avian_KC821178_A/chicken/Hebei/DF/2008|2008.162	KC821178	Avian	H9N2	H9	N2	China	EasternAsia	Asia	2008.162	Dom-gal
H9N2_Avian_KC768043_A/duck/Shanghai/C163/2009|2009.841	KC768043	Avian	H9N2	H9	N2	China	EasternAsia	Asia	2009.841	Dom-ans
H9N2_Avian_KJ426494_A/chicken/Jiangsu/07/2009|2009.518	KJ426494	Avian	H9N2	H9	N2	China	EasternAsia	Asia	2009.518	Dom-gal
H7N7_Avian_KF259409_A/pigeon/Wenzhou/397/2013|2013.500	KF259409	Avian	H7N7	H7	N7	China	EasternAsia	Asia	2013.5	Wild-other
H7N7_Avian_KF259419_A/pigeon/Wenzhou/497/2013|2013.500	KF259419	Avian	H7N7	H7	N7	China	EasternAsia	Asia	2013.5	Wild-other
H7N7_Avian_KF259407_A/chicken/Wenzhou/89/2013|2013.500	KF259407	Avian	H7N7	H7	N7	China	EasternAsia	Asia	2013.5	Dom-gal
H7N7_Avian_KF259428_A/chicken/Wenzhou/678/2013|2013.500	KF259428	Avian	H7N7	H7	N7	China	EasternAsia	Asia	2013.5	Dom-gal
H9N2_Avian_KF259449_A/chicken/Rizhao/437/2013|2013.500	KF259449	Avian	H9N2	H9	N2	China	EasternAsia	Asia	2013.5	Dom-gal
H9N2_Avian_KM113224_A/duck/Zhejiang/C2046/2012|2012.375	KM113224	Avian	H9N2	H9	N2	China	EasternAsia	Asia	2012.375	Dom-ans
H9N2_Avian_KP285752_A/duck/Jiangxi/8358/2013|2013.137	KP285752	Avian	H9N2	H9	N2	China	EasternAsia	Asia	2013.137	Dom-ans
H9N2_Avian_KJ426332_A/chicken/Shandong/0613/2012|2012.447	KJ426332	Avian	H9N2	H9	N2	China	EasternAsia	Asia	2012.447	Dom-gal
H9N2_Avian_KM609616_A/chicken/Shandong/qd0427/2012|2012.318	KM609616	Avian	H9N2	H9	N2	China	EasternAsia	Asia	2012.318	Dom-gal
H9N2_Avian_KJ426334_A/chicken/Shandong/ZL1/2013|2013.247	KJ426334	Avian	H9N2	H9	N2	China	EasternAsia	Asia	2013.247	Dom-gal
H9N2_Avian_JQ356891_A/chicken/Zhejiang/607/2011|2011.452	JQ356891	Avian	H9N2	H9	N2	China	EasternAsia	Asia	2011.452	Dom-gal
H9N2_Avian_KJ426415_A/chicken/Beijing/B7/2010|2010.921	KJ426415	Avian	H9N2	H9	N2	China	EasternAsia	Asia	2010.921	Dom-gal
H9N2_Swine_KC779049_A/swine/Henan/Y1/2009|2009.499	KC779049	Swine	H9N2	H9	N2	China	EasternAsia	Asia	2009.499	Swine
H9N2_Avian_KF768183_A/chicken/Guangxi/066C10/2010|2010.438	KF768183	Avian	H9N2	H9	N2	China	EasternAsia	Asia	2010.438	Dom-gal
H6N8_Avian_JX304763_A/duck/Guangxi/GXd-6/2010|2010.860	JX304763	Avian	H6N8	H6	N8	China	EasternAsia	Asia	2010.86	Dom-ans
H5N2_Avian_KX160202_A/chicken/Shandong/S3/2014|2014.060	KX160202	Avian	H5N2	H5	N2	China	EasternAsia	Asia	2014.06	Dom-gal
H5N2_Avian_KJ683883_A/chicken/Qingdao/1/2014|2014.041	KJ683883	Avian	H5N2	H5	N2	China	EasternAsia	Asia	2014.041	Dom-gal
H5N2_Avian_KP000010_A/chicken/Chiping/0321/2014|2014.216	KP000010	Avian	H5N2	H5	N2	China	EasternAsia	Asia	2014.216	Dom-gal
H5N2_Avian_KU143304_A/chicken/Wenzhou/HAYXLG01/2015|2015.038	KU143304	Avian	H5N2	H5	N2	China	EasternAsia	Asia	2015.038	Dom-gal
H5N2_Avian_KU143306_A/chicken/Wenzhou/HAYXLG03/2015|2015.038	KU143306	Avian	H5N2	H5	N2	China	EasternAsia	Asia	2015.038	Dom-gal
H5N2_Avian_KY437794_A/chicken/Jiangsu/XZ216/2014|2014.225	KY437794	Avian	H5N2	H5	N2	China	EasternAsia	Asia	2014.225	Dom-gal
H5N2_Avian_KJ174940_A/chicken/Henan/Q7/2013|2013.504	KJ174940	Avian	H5N2	H5	N2	China	EasternAsia	Asia	2013.504	Dom-gal
H5N2_Avian_KP000018_A/chicken/Laiwu/0313/2014|2014.195	KP000018	Avian	H5N2	H5	N2	China	EasternAsia	Asia	2014.195	Dom-gal
H5N2_Avian_KY437802_A/chicken/Beijing/BJ7/2014|2014.748	KY437802	Avian	H5N2	H5	N2	China	EasternAsia	Asia	2014.748	Dom-gal
H5N2_Avian_KX160169_A/chicken/Hebei/3/2013|2013.970	KX160169	Avian	H5N2	H5	N2	China	EasternAsia	Asia	2013.97	Dom-gal
H5N2_Avian_KP000026_A/chicken/Shijiazhuang/1209/2013|2013.937	KP000026	Avian	H5N2	H5	N2	China	EasternAsia	Asia	2013.937	Dom-gal
H7N9_Avian_MF629960_A/chicken/Fujian/S4215/2014|2014.841	MF629960	Avian	H7N9	H7	N9	China	EasternAsia	Asia	2014.841	Dom-gal
H9N2_Avian_KY794638_A/duck/Guangdong/A9/2016|2016.038	KY794638	Avian	H9N2	H9	N2	China	EasternAsia	Asia	2016.038	Dom-ans
H9N2_Avian_KY794622_A/duck/Guangdong/222/2015|2015.953	KY794622	Avian	H9N2	H9	N2	China	EasternAsia	Asia	2015.953	Dom-ans
H9N2_Avian_KM113200_A/chicken/Guangxi/C2163/2012|2012.375	KM113200	Avian	H9N2	H9	N2	China	EasternAsia	Asia	2012.375	Dom-gal
H6N2_Avian_KT267017_A/pigeon/Guangxi/158/2014|2014.148	KT267017	Avian	H6N2	H6	N2	China	EasternAsia	Asia	2014.148	Wild-other
H9N2_Avian_KM070513_A/chicken/Guangxi/LS/2013|2013.893	KM070513	Avian	H9N2	H9	N2	China	EasternAsia	Asia	2013.893	Dom-gal
H9N2_Avian_KM609630_A/chicken/Jilin/0519/2012|2012.378	KM609630	Avian	H9N2	H9	N2	China	EasternAsia	Asia	2012.378	Dom-gal
H9N2_Avian_KF259392_A/chicken/Hong_Kong/YO6/2012|2012.500	KF259392	Avian	H9N2	H9	N2	Hong Kong	EasternAsia	Asia	2012.5	Dom-gal
H9N2_Avian_KM113168_A/duck/Guangdong/C3204/2010|2010.718	KM113168	Avian	H9N2	H9	N2	China	EasternAsia	Asia	2010.718	Dom-ans
H9N2_Avian_JN869541_A/chicken/Guangdong/ZHJ/2011|2011.452	JN869541	Avian	H9N2	H9	N2	China	EasternAsia	Asia	2011.452	Dom-gal
H9N2_Avian_KF259370_A/chicken/Hong_Kong/CRA45/2010|2010.500	KF259370	Avian	H9N2	H9	N2	Hong Kong	EasternAsia	Asia	2010.5	Dom-gal
H9N2_Avian_KX598691_A/chicken/Guangdong/SIC10/2013|2013.123	KX598691	Avian	H9N2	H9	N2	China	EasternAsia	Asia	2013.123	Dom-gal
H9N2_Equine_JQ228392_A/equine/Guangxi/3/2011|2011.208	JQ228392	Equine	H9N2	H9	N2	China	EasternAsia	Asia	2011.208	Equine
H9N2_Avian_KF259378_A/chicken/Hong_Kong/NT149W/2011|2011.500	KF259378	Avian	H9N2	H9	N2	Hong Kong	EasternAsia	Asia	2011.5	Dom-gal
H9N2_Avian_LC028358_A/muscovy_duck/Quang_Ninh/11/2013|2013.271	LC028358	Avian	H9N2	H9	N2	Viet Nam	SouthEasternAsia	Asia	2013.271	Dom-ans
H9N2_Avian_AB841275_A/muscovy_duck/Vietnam/LBM417/2013|2013.345	AB841275	Avian	H9N2	H9	N2	Viet Nam	SouthEasternAsia	Asia	2013.345	Dom-ans
H9N2_Avian_KF259397_A/chicken/Hong_Kong/YU148/2012|2012.500	KF259397	Avian	H9N2	H9	N2	Hong Kong	EasternAsia	Asia	2012.5	Dom-gal
H7N9_Avian_MF630080_A/chicken/Guangdong/SD021/2014|2014.145	MF630080	Avian	H7N9	H7	N9	China	EasternAsia	Asia	2014.145	Dom-gal
H7N9_Avian_MF630056_A/chicken/Guangdong/SD014/2014|2014.071	MF630056	Avian	H7N9	H7	N9	China	EasternAsia	Asia	2014.071	Dom-gal
H7N9_Avian_MF630072_A/chicken/Guangdong/SD018/2015|2015.071	MF630072	Avian	H7N9	H7	N9	China	EasternAsia	Asia	2015.071	Dom-gal
H7N9_Avian_MF630160_A/chicken/Guangdong/SD1433/2016|2016.260	MF630160	Avian	H7N9	H7	N9	China	EasternAsia	Asia	2016.26	Dom-gal
H9N2_Avian_KP414289_A/chicken/Shenzhen/844/2013|2013.937	KP414289	Avian	H9N2	H9	N2	China	EasternAsia	Asia	2013.937	Dom-gal
H9N2_Avian_KM113288_A/chicken/Guangdong/C1122/2011|2011.214	KM113288	Avian	H9N2	H9	N2	China	EasternAsia	Asia	2011.214	Dom-gal
H7N9_Avian_KP413268_A/silkie_chicken/Shenzhen/2139/2013|2013.948	KP413268	Avian	H7N9	H7	N9	China	EasternAsia	Asia	2013.948	Dom-gal
H7N9_Human_KP414165_A/Shenzhen/SP44/2014|2014.060	KP414165	Human	H7N9	H7	N9	China	EasternAsia	Asia	2014.06	Human
H7N9_Avian_KP413177_A/chicken/Shenzhen/742/2013|2013.940	KP413177	Avian	H7N9	H7	N9	China	EasternAsia	Asia	2013.94	Dom-gal
H7N9_Human_KF662950_A/Guangdong/1/2013|2013.605	KF662950	Human	H7N9	H7	N9	China	EasternAsia	Asia	2013.605	Human
H7N9_Human_KF667742_A/Huizhou/01/2013|2013.600	KF667742	Human	H7N9	H7	N9	China	EasternAsia	Asia	2013.6	Human
H7N9_Avian_KP413446_A/silkie_chicken/Dongguan/3520/2013|2013.964	KP413446	Avian	H7N9	H7	N9	China	EasternAsia	Asia	2013.964	Dom-gal
H7N9_Avian_KP415735_A/silkie_chicken/Dongguan/1448/2014|2014.140	KP415735	Avian	H7N9	H7	N9	China	EasternAsia	Asia	2014.14	Dom-gal
H7N9_Human_KX509959_A/Guangdong/6/2013|2013.786	KX509959	Human	H7N9	H7	N9	China	EasternAsia	Asia	2013.786	Human
H7N9_Avian_MF630008_A/chicken/Guangdong/SC086/2013|2013.611	MF630008	Avian	H7N9	H7	N9	China	EasternAsia	Asia	2013.611	Dom-gal
H7N9_Human_KP416633_A/Shenzhen/SP113/2014|2014.192	KP416633	Human	H7N9	H7	N9	China	EasternAsia	Asia	2014.192	Human
H7N9_Avian_MF630184_A/chicken/Guangxi/SD006/2014|2014.063	MF630184	Avian	H7N9	H7	N9	China	EasternAsia	Asia	2014.063	Dom-gal
H7N9_Avian_MF630168_A/chicken/Guangxi/SD004/2014|2014.063	MF630168	Avian	H7N9	H7	N9	China	EasternAsia	Asia	2014.063	Dom-gal
H7N9_Avian_KP413494_A/chicken/Dongguan/3563/2013|2013.964	KP413494	Avian	H7N9	H7	N9	China	EasternAsia	Asia	2013.964	Dom-gal
H7N9_Avian_KP416291_A/silkie_chicken/Dongguan/1271/2014|2014.140	KP416291	Avian	H7N9	H7	N9	China	EasternAsia	Asia	2014.14	Dom-gal
H7N9_Avian_KP416513_A/chicken/Shenzhen/138/2014|2014.134	KP416513	Avian	H7N9	H7	N9	China	EasternAsia	Asia	2014.134	Dom-gal
H9N2_Avian_KP866053_A/chicken/Guangdong/C76/2012|2012.918	KP866053	Avian	H9N2	H9	N2	China	EasternAsia	Asia	2012.918	Dom-gal
H9N2_Avian_KP414536_A/chicken/Dongguan/2827/2013|2013.962	KP414536	Avian	H9N2	H9	N2	China	EasternAsia	Asia	2013.962	Dom-gal
H9N2_Avian_KX598719_A/chicken/Guangdong/SIC23/2014|2014.123	KX598719	Avian	H9N2	H9	N2	China	EasternAsia	Asia	2014.123	Dom-gal
H9N2_Avian_KX598683_A/chicken/Guangdong/SIC14/2013|2013.953	KX598683	Avian	H9N2	H9	N2	China	EasternAsia	Asia	2013.953	Dom-gal
H9N2_Avian_KX598715_A/chicken/Guangdong/SIC37/2015|2015.038	KX598715	Avian	H9N2	H9	N2	China	EasternAsia	Asia	2015.038	Dom-gal
H5N6_Human_KT245144_A/Yunnan/0127/2015|2015.099	KT245144	Human	H5N6	H5	N6	China	EasternAsia	Asia	2015.099	Human
H9N2_Avian_MF425648_A/quail/Guangxi/198Q39/2015|2015.353	MF425648	Avian	H9N2	H9	N2	China	EasternAsia	Asia	2015.353	Dom-gal
H9N2_Avian_MF465803_A/dove/Guangxi/96B8/2014|2014.123	MF465803	Avian	H9N2	H9	N2	China	EasternAsia	Asia	2014.123	Wild-other
H9N2_Avian_KP414640_A/chicken/Dongguan/3839/2013|2013.964	KP414640	Avian	H9N2	H9	N2	China	EasternAsia	Asia	2013.964	Dom-gal
H9N2_Avian_KJ725015_A/turtledove/Guangxi/49B6/2013|2013.197	KJ725015	Avian	H9N2	H9	N2	China	EasternAsia	Asia	2013.197	Wild-other
H9N2_Avian_KX598697_A/chicken/Guangdong/SIC2/2012|2012.871	KX598697	Avian	H9N2	H9	N2	China	EasternAsia	Asia	2012.871	Dom-gal
H9N2_Avian_KP414272_A/chicken/Shenzhen/678/2013|2013.940	KP414272	Avian	H9N2	H9	N2	China	EasternAsia	Asia	2013.94	Dom-gal
H9N2_Avian_LC331898_A/chicken/Vietnam/HU4-2/2015|2015.849	LC331898	Avian	H9N2	H9	N2	Viet Nam	SouthEasternAsia	Asia	2015.849	Dom-gal
H9N2_Avian_KP285200_A/chicken/Jiangxi/20489/2013|2013.666	KP285200	Avian	H9N2	H9	N2	China	EasternAsia	Asia	2013.666	Dom-gal
H10N8_Avian_KY402022_A/chicken/Hebei/SJZ01/2015|2015.068	KY402022	Avian	H10N8	H10	N8	China	EasternAsia	Asia	2015.068	Dom-gal
H9N2_Avian_KP285168_A/chicken/Jiangxi/20446/2013|2013.666	KP285168	Avian	H9N2	H9	N2	China	EasternAsia	Asia	2013.666	Dom-gal
H10N6_Avian_KP286408_A/chicken/Jiangxi/13266/2014|2014.241	KP286408	Avian	H10N6	H10	N6	China	EasternAsia	Asia	2014.241	Dom-gal
H10N6_Avian_KP285936_A/chicken/Jiangxi/12272/2014|2014.203	KP285936	Avian	H10N6	H10	N6	China	EasternAsia	Asia	2014.203	Dom-gal
H9N2_Avian_MG280706_A/chicken/Anhui/WB/2014|2014.427	MG280706	Avian	H9N2	H9	N2	China	EasternAsia	Asia	2014.427	Dom-gal
H10N8_Human_KJ406558_A/Jiangxi/IPB13c/2013|2013.967	KJ406558	Human	H10N8	H10	N8	China	EasternAsia	Asia	2013.967	Human
H10N8_Human_KJ406557_A/Jiangxi/IPB13b/2013|2013.959	KJ406557	Human	H10N8	H10	N8	China	EasternAsia	Asia	2013.959	Human
H9N2_Avian_KY415683_A/chicken/Ganzhou/GZ86/2016|2016.071	KY415683	Avian	H9N2	H9	N2	China	EasternAsia	Asia	2016.071	Dom-gal
H9N2_Avian_KP414745_A/chicken/Suzhou/4822/2013|2013.819	KP414745	Avian	H9N2	H9	N2	China	EasternAsia	Asia	2013.819	Dom-gal
H9N2_Avian_KP286240_A/duck/Jiangxi/36485/2013|2013.992	KP286240	Avian	H9N2	H9	N2	China	EasternAsia	Asia	2013.992	Dom-ans
H9N2_Avian_KP416449_A/chicken/Dongguan/1674/2014|2014.140	KP416449	Avian	H9N2	H9	N2	China	EasternAsia	Asia	2014.14	Dom-gal
H9N2_Avian_KT164854_A/chicken/Hubei/2014|2014.403	KT164854	Avian	H9N2	H9	N2	China	EasternAsia	Asia	2014.403	Dom-gal
H5N6_Avian_KY415690_A/chicken/Ganzhou/GZ50/2015|2015.945	KY415690	Avian	H5N6	H5	N6	China	EasternAsia	Asia	2015.945	Dom-gal
H9N2_Avian_KU143328_A/duck/Wuhan/WHYF14/2014|2014.953	KU143328	Avian	H9N2	H9	N2	China	EasternAsia	Asia	2014.953	Dom-ans
H9N2_Avian_KX130848_A/chicken/Guangxi/C227/2015|2015.156	KX130848	Avian	H9N2	H9	N2	China	EasternAsia	Asia	2015.156	Dom-gal
H9N2_Avian_KP415166_A/chicken/Qingdao/2044/2013|2013.805	KP415166	Avian	H9N2	H9	N2	China	EasternAsia	Asia	2013.805	Dom-gal
H9N2_Avian_KP415222_A/chicken/Rizhao/2658/2013|2013.811	KP415222	Avian	H9N2	H9	N2	China	EasternAsia	Asia	2013.811	Dom-gal
H9N2_Avian_KX598717_A/chicken/Shandong/SIC39/2015|2015.038	KX598717	Avian	H9N2	H9	N2	China	EasternAsia	Asia	2015.038	Dom-gal
H7N9_Avian_MF630232_A/chicken/Hunan/SD019/2014|2014.132	MF630232	Avian	H7N9	H7	N9	China	EasternAsia	Asia	2014.132	Dom-gal
H9N2_Avian_KX598712_A/chicken/Shandong/SIC34/2014|2014.871	KX598712	Avian	H9N2	H9	N2	China	EasternAsia	Asia	2014.871	Dom-gal
H9N2_Avian_LC208474_A/chicken/Japan/AQ-HE14/2015|2015.441	LC208474	Avian	H9N2	H9	N2	Japan	EasternAsia	Asia	2015.441	Dom-gal
H10N8_Avian_KP285360_A/chicken/Jiangxi/1204/2014|2014.011	KP285360	Avian	H10N8	H10	N8	China	EasternAsia	Asia	2014.011	Dom-gal
H9N2_Avian_KT338303_A/chicken/Shandong/1167/2015|2015.340	KT338303	Avian	H9N2	H9	N2	China	EasternAsia	Asia	2015.34	Dom-gal
H9N2_Avian_MG063454_A/chicken/Xuzhou/XZ270/2016|2016.364	MG063454	Avian	H9N2	H9	N2	China	EasternAsia	Asia	2016.364	Dom-gal
H9N2_Avian_LC208482_A/chicken/Japan/AQ-HE61/2015|2015.512	LC208482	Avian	H9N2	H9	N2	Japan	EasternAsia	Asia	2015.512	Dom-gal
H9N2_Avian_MG063453_A/chicken/Anhui/AH329/2016|2016.529	MG063453	Avian	H9N2	H9	N2	China	EasternAsia	Asia	2016.529	Dom-gal
H7N9_Avian_MF630464_A/duck/Hunan/S40506/2015|2015.874	MF630464	Avian	H7N9	H7	N9	China	EasternAsia	Asia	2015.874	Dom-ans
H9N2_Avian_MF568507_A/chicken/Hubei/01/2015|2015.786	MF568507	Avian	H9N2	H9	N2	China	EasternAsia	Asia	2015.786	Dom-gal
H9N2_Avian_KX598709_A/chicken/Shandong/SIC24/2014|2014.367	KX598709	Avian	H9N2	H9	N2	China	EasternAsia	Asia	2014.367	Dom-gal
H9N2_Avian_KX598704_A/chicken/Guangdong/SIC18/2014|2014.500	KX598704	Avian	H9N2	H9	N2	China	EasternAsia	Asia	2014.5	Dom-gal
H9N2_Avian_KX598702_A/chicken/Guangxi/SIC20/2014|2014.500	KX598702	Avian	H9N2	H9	N2	China	EasternAsia	Asia	2014.5	Dom-gal
H9N2_Human_KU217317_A/Zhongshan/201501/2015|2015.101	KU217317	Human	H9N2	H9	N2	China	EasternAsia	Asia	2015.101	Human
H9N2_Avian_KX598714_A/chicken/Guangdong/SIC41/2015|2015.123	KX598714	Avian	H9N2	H9	N2	China	EasternAsia	Asia	2015.123	Dom-gal
H7N9_Avian_MF629944_A/chicken/Fujian/S1096/2015|2015.266	MF629944	Avian	H7N9	H7	N9	China	EasternAsia	Asia	2015.266	Dom-gal
H9N2_Avian_KX598694_A/chicken/Guangxi/SIC22/2014|2014.038	KX598694	Avian	H9N2	H9	N2	China	EasternAsia	Asia	2014.038	Dom-gal
H9N2_Human_KM455875_A/Lengshuitan/11197/2013|2013.885	KM455875	Human	H9N2	H9	N2	China	EasternAsia	Asia	2013.885	Human
H9N2_Avian_KX598695_A/chicken/Guangxi/SIC15/2013|2013.953	KX598695	Avian	H9N2	H9	N2	China	EasternAsia	Asia	2013.953	Dom-gal
H9N2_Human_KX595341_A/Hunan/44557/2015|2015.912	KX595341	Human	H9N2	H9	N2	China	EasternAsia	Asia	2015.912	Human
H9N2_Avian_MF795000_A/chicken/Daye/DY0602/2017|2017.195	MF795000	Avian	H9N2	H9	N2	China	EasternAsia	Asia	2017.195	Dom-gal
H7N9_Human_KY910838_A/Yunnan/0129/2017|2017.107	KY910838	Human	H7N9	H7	N9	China	EasternAsia	Asia	2017.107	Human
H7N9_Human_MG366904_A/Kunming/KMCDC-YHY/2017|2017.164	MG366904	Human	H7N9	H7	N9	China	EasternAsia	Asia	2017.164	Human
H9N2_Human_MF440737_A/Beijing/1/2017|2017.321	MF440737	Human	H9N2	H9	N2	China	EasternAsia	Asia	2017.321	Human
H9N2_Human_MF440729_A/Beijing/1/2016|2016.945	MF440729	Human	H9N2	H9	N2	China	EasternAsia	Asia	2016.945	Human
H9N2_Avian_KX598716_A/chicken/Sichuan/SIC36/2014|2014.953	KX598716	Avian	H9N2	H9	N2	China	EasternAsia	Asia	2014.953	Dom-gal
H9N2_Avian_MF794992_A/chicken/Jingmen/JM0305/2017|2017.195	MF794992	Avian	H9N2	H9	N2	China	EasternAsia	Asia	2017.195	Dom-gal
H7N9_Avian_KP418227_A/chicken/Shantou/4833/2014|2014.553	KP418227	Avian	H7N9	H7	N9	China	EasternAsia	Asia	2014.553	Dom-gal
H7N9_Human_MF370249_A/Changsha/26/2017|2017.093	MF370249	Human	H7N9	H7	N9	China	EasternAsia	Asia	2017.093	Human
H7N9_Human_KY621545_A/Qingyuan/GIRD01/2017|2017.036	KY621545	Human	H7N9	H7	N9	China	EasternAsia	Asia	2017.036	Human
H9N2_Avian_MG063455_A/chicken/Suqian/SQ1602/2016|2016.299	MG063455	Avian	H9N2	H9	N2	China	EasternAsia	Asia	2016.299	Dom-gal
H9N2_Avian_MG063452_A/chicken/Huaian/HA9/2016|2016.293	MG063452	Avian	H9N2	H9	N2	China	EasternAsia	Asia	2016.293	Dom-gal
H7N9_Avian_MF630320_A/chicken/Jilin/SD009/2016|2016.285	MF630320	Avian	H7N9	H7	N9	China	EasternAsia	Asia	2016.285	Dom-gal
H7N9_Avian_MF630336_A/chicken/Shanghai/S4100/2015|2015.860	MF630336	Avian	H7N9	H7	N9	China	EasternAsia	Asia	2015.86	Dom-gal
H9N2_Avian_LC208506_A/duck/Japan/AQ-HE5/2015|2015.422	LC208506	Avian	H9N2	H9	N2	Japan	EasternAsia	Asia	2015.422	Dom-ans
H9N2_Avian_KY415686_A/chicken/Ganzhou/GZ140/2016|2016.145	KY415686	Avian	H9N2	H9	N2	China	EasternAsia	Asia	2016.145	Dom-gal
H7N9_Avian_MF630240_A/chicken/Jiangsu/S1045/2016|2016.195	MF630240	Avian	H7N9	H7	N9	China	EasternAsia	Asia	2016.195	Dom-gal
H9N2_Avian_KU720444_A/chicken/Shanghai/15/2015|2015.367	KU720444	Avian	H9N2	H9	N2	China	EasternAsia	Asia	2015.367	Dom-gal
H7N9_Avian_MF630496_A/duck/Jiangsu/S1700/2016|2016.200	MF630496	Avian	H7N9	H7	N9	China	EasternAsia	Asia	2016.2	Dom-ans
H9N2_Avian_KY415673_A/chicken/Yuhuan/YH15/2016|2016.129	KY415673	Avian	H9N2	H9	N2	China	EasternAsia	Asia	2016.129	Dom-gal
H7N9_Avian_MF630432_A/chicken/Zhejiang/SD001/2016|2016.000	MF630432	Avian	H7N9	H7	N9	China	EasternAsia	Asia	2016	Dom-gal
H7N9_Avian_KY751090_A/chicken/Zhejiang/ZJ14/2017|2017.022	KY751090	Avian	H7N9	H7	N9	China	EasternAsia	Asia	2017.022	Dom-gal
H9N2_Avian_KY415684_A/duck/Ganzhou/GZ188/2016|2016.071	KY415684	Avian	H9N2	H9	N2	China	EasternAsia	Asia	2016.071	Dom-ans
H9N2_Avian_MG192152_A/chicken/Fujian/SD056/2017|2017.200	MG192152	Avian	H9N2	H9	N2	China	EasternAsia	Asia	2017.2	Dom-gal
H9N2_Avian_MG192153_A/chicken/Fujian/SD070/2017|2017.200	MG192153	Avian	H9N2	H9	N2	China	EasternAsia	Asia	2017.2	Dom-gal
H9N2_Avian_KY056312_A/chicken/Zhejiang/221/2016|2016.082	KY056312	Avian	H9N2	H9	N2	China	EasternAsia	Asia	2016.082	Dom-gal
H9N2_Avian_MG204046_A/chicken/Xiamen/10/2015|2015.786	MG204046	Avian	H9N2	H9	N2	China	EasternAsia	Asia	2015.786	Dom-gal
H9N2_Avian_MG204045_A/chicken/Xiamen/09/2015|2015.704	MG204045	Avian	H9N2	H9	N2	China	EasternAsia	Asia	2015.704	Dom-gal
H7N9_Avian_KY415674_A/chicken/Longquan/LQ78/2016|2016.079	KY415674	Avian	H7N9	H7	N9	China	EasternAsia	Asia	2016.079	Dom-gal
H9N2_Avian_KU143325_A/duck/Wenzhou/YHQL64/2014|2014.953	KU143325	Avian	H9N2	H9	N2	China	EasternAsia	Asia	2014.953	Dom-ans
H7N9_Avian_KY751084_A/chicken/Shandong/SD216/2016|2016.951	KY751084	Avian	H7N9	H7	N9	China	EasternAsia	Asia	2016.951	Dom-gal
H7N9_Avian_KY751089_A/chicken/Hebei/HB13/2016|2016.997	KY751089	Avian	H7N9	H7	N9	China	EasternAsia	Asia	2016.997	Dom-gal
H7N9_Avian_KY751099_A/chicken/Zhejiang/JH16/2017|2017.118	KY751099	Avian	H7N9	H7	N9	China	EasternAsia	Asia	2017.118	Dom-gal
H7N9_Avian_KY751094_A/chicken/Jiangsu/LY246/2017|2017.049	KY751094	Avian	H7N9	H7	N9	China	EasternAsia	Asia	2017.049	Dom-gal
H7N9_Avian_MF630520_A/duck/Zhejiang/S1375/2016|2016.359	MF630520	Avian	H7N9	H7	N9	China	EasternAsia	Asia	2016.359	Dom-ans
H7N9_Avian_KY751095_A/chicken/Jiangsu/0116/2017|2017.041	KY751095	Avian	H7N9	H7	N9	China	EasternAsia	Asia	2017.041	Dom-gal
H9N2_Human_KX808591_A/Guangdong/MZ058/2016|2016.452	KX808591	Human	H9N2	H9	N2	China	EasternAsia	Asia	2016.452	Human
H7N9_Human_KY643849_A/Guangdong/HP001/2017|2017.008	KY643849	Human	H7N9	H7	N9	China	EasternAsia	Asia	2017.008	Human
H7N9_Human_KY643850_A/Guangdong/SP440/2017|2017.008	KY643850	Human	H7N9	H7	N9	China	EasternAsia	Asia	2017.008	Human
H5N1_Avian_MF112934_A/chicken/Nigeria/16VIR5840-93/2016|2016.178	MF112934	Avian	H5N1	H5	N1	Nigeria	WesternAfrica	Africa	2016.178	Dom-gal
H5N1_Avian_MF112926_A/chicken/Nigeria/16VIR5840-85/2016|2016.047	MF112926	Avian	H5N1	H5	N1	Nigeria	WesternAfrica	Africa	2016.047	Dom-gal
H5N1_Avian_MF112924_A/duck/Nigeria/16VIR5840-83/2016|2016.027	MF112924	Avian	H5N1	H5	N1	Nigeria	WesternAfrica	Africa	2016.027	Dom-ans
H5N1_Avian_KY926766_A/duck/Cameroon/16VIR3791-21/2016|2016.408	KY926766	Avian	H5N1	H5	N1	Cameroon	CentralAfrica	Africa	2016.408	Dom-ans
H5N1_Avian_KY926750_A/chicken/Cameroon/16VIR3791-12/2016|2016.389	KY926750	Avian	H5N1	H5	N1	Cameroon	CentralAfrica	Africa	2016.389	Dom-gal
H5N1_Avian_KY926758_A/chicken/Cameroon/16VIR3791-16/2016|2016.449	KY926758	Avian	H5N1	H5	N1	Cameroon	CentralAfrica	Africa	2016.449	Dom-gal
H5N1_Avian_MF112864_A/chicken/Nigeria/16VIR5840-23/2015|2015.104	MF112864	Avian	H5N1	H5	N1	Nigeria	WesternAfrica	Africa	2015.104	Dom-gal
H5N1_Avian_KU971560_A/chicken/Burkina_Faso/15VIR1774-4/2015|2015.192	KU971560	Avian	H5N1	H5	N1	Burkina Faso	WesternAfrica	Africa	2015.192	Dom-gal
H5N1_Avian_KU971490_A/chicken/Burkina_Faso/15VIR1774-2/2015|2015.192	KU971490	Avian	H5N1	H5	N1	Burkina Faso	WesternAfrica	Africa	2015.192	Dom-gal
H5N1_Avian_KU971576_A/chicken/Ivory_Coast/15VIR2742-3/2015|2015.279	KU971576	Avian	H5N1	H5	N1	Cote d'Ivoire	WesternAfrica	Africa	2015.279	Dom-gal
H5N1_Avian_KU971568_A/duck/Ivory_Coast/15VIR2742-2/2015|2015.279	KU971568	Avian	H5N1	H5	N1	Cote d'Ivoire	WesternAfrica	Africa	2015.279	Dom-ans
H5N1_Avian_KU971475_A/chicken/Ghana/15VIR5480-7/2015|2015.570	KU971475	Avian	H5N1	H5	N1	Ghana	WesternAfrica	Africa	2015.57	Dom-gal
H5N1_Avian_MF112893_A/chicken/Nigeria/16VIR5840-52/2015|2015.233	MF112893	Avian	H5N1	H5	N1	Nigeria	WesternAfrica	Africa	2015.233	Dom-gal
H5N1_Avian_KU971451_A/chicken/Ghana/15VIR5480-27/2015|2015.597	KU971451	Avian	H5N1	H5	N1	Ghana	WesternAfrica	Africa	2015.597	Dom-gal
H5N1_Avian_KU971435_A/duck/Ghana/15VIR5480-24/2015|2015.567	KU971435	Avian	H5N1	H5	N1	Ghana	WesternAfrica	Africa	2015.567	Dom-ans
H5N1_Avian_MF112843_A/duck/Nigeria/16VIR5840-2/2015|2015.036	MF112843	Avian	H5N1	H5	N1	Nigeria	WesternAfrica	Africa	2015.036	Dom-ans
H5N1_Avian_KU971307_A/chicken/Niger/15VIR2060-1/2015|2015.249	KU971307	Avian	H5N1	H5	N1	Niger	WesternAfrica	Africa	2015.249	Dom-gal
H5N1_Avian_KU971315_A/chicken/Niger/15VIR2060-12/2015|2015.249	KU971315	Avian	H5N1	H5	N1	Niger	WesternAfrica	Africa	2015.249	Dom-gal
H5N1_Avian_MF112844_A/goose/Nigeria/16VIR5840-3/2015|2015.033	MF112844	Avian	H5N1	H5	N1	Nigeria	WesternAfrica	Africa	2015.033	Dom-ans
H5N1_Avian_KU971591_A/turtledove/Ivory_Coast/15VIR2742-7/2015|2015.326	KU971591	Avian	H5N1	H5	N1	Cote d'Ivoire	WesternAfrica	Africa	2015.326	Wild-other
H5N1_Avian_KX644144_A/chicken/Lebanon/157/2016|2016.452	KX644144	Avian	H5N1	H5	N1	Lebanon	WesternAsia	Asia	2016.452	Dom-gal
H5N1_Avian_KU042834_A/pigeon/Zhejiang/112090/2014|2014.885	KU042834	Avian	H5N1	H5	N1	China	EasternAsia	Asia	2014.885	Wild-other
H5N1_Avian_KU042829_A/duck/Zhejiang/1220092/2014|2014.967	KU042829	Avian	H5N1	H5	N1	China	EasternAsia	Asia	2014.967	Dom-ans
H5N1_Avian_KP762515_A/chicken/Jiangsu/2477/2014|2014.458	KP762515	Avian	H5N1	H5	N1	China	EasternAsia	Asia	2014.458	Dom-gal
H5N1_Avian_KU042833_A/pigeon/Zhejiang/112089/2014|2014.885	KU042833	Avian	H5N1	H5	N1	China	EasternAsia	Asia	2014.885	Wild-other
H5N1_Avian_KU042830_A/goose/Zhejiang/112071/2014|2014.885	KU042830	Avian	H5N1	H5	N1	China	EasternAsia	Asia	2014.885	Dom-ans
H5N1_Avian_KU143307_A/chicken/Wuhan/HAQL16/2014|2014.953	KU143307	Avian	H5N1	H5	N1	China	EasternAsia	Asia	2014.953	Dom-gal
H5N1_Avian_KU143310_A/chicken/Wuhan/HAQL07/2014|2014.953	KU143310	Avian	H5N1	H5	N1	China	EasternAsia	Asia	2014.953	Dom-gal
H5N1_Avian_KU143309_A/duck/Wenzhou/YJYF33/2015|2015.038	KU143309	Avian	H5N1	H5	N1	China	EasternAsia	Asia	2015.038	Dom-ans
H5N1_Avian_KU143308_A/duck/Wenzhou/HAYXLG10/2015|2015.038	KU143308	Avian	H5N1	H5	N1	China	EasternAsia	Asia	2015.038	Dom-ans
H5N1_Avian_KY415661_A/duck/Hubei/ZYSYF2/2016|2016.140	KY415661	Avian	H5N1	H5	N1	China	EasternAsia	Asia	2016.14	Dom-ans
H5N1_Avian_KY415662_A/duck/Hubei/ZYSYF25/2016|2016.140	KY415662	Avian	H5N1	H5	N1	China	EasternAsia	Asia	2016.14	Dom-ans
H5N1_Avian_MF673392_A/chicken/Jiangsu/YB7/2015|2015.159	MF673392	Avian	H5N1	H5	N1	China	EasternAsia	Asia	2015.159	Dom-gal
H5N1_Avian_KU057291_A/peacock/Yunnan/1/2015|2015.416	KU057291	Avian	H5N1	H5	N1	China	EasternAsia	Asia	2015.416	Wild-other
H5N1_Avian_KU057299_A/peacock/Yunnan/3/2015|2015.416	KU057299	Avian	H5N1	H5	N1	China	EasternAsia	Asia	2015.416	Wild-other
H5N1_Avian_LC208490_A/chicken/Japan/AQ-HE79/2015|2015.586	LC208490	Avian	H5N1	H5	N1	Japan	EasternAsia	Asia	2015.586	Dom-gal
H9N2_Avian_KF714778_A/chicken/Hunan/1/2012|2012.085	KF714778	Avian	H9N2	H9	N2	China	EasternAsia	Asia	2012.085	Dom-gal
H9N2_Avian_CY087190_A/duck/Tibet/S2/2009|2009.690	CY087190	Avian	H9N2	H9	N2	China	EasternAsia	Asia	2009.69	Dom-ans
H9N2_Avian_CY087174_A/chicken/Tibet/S1/2009|2009.690	CY087174	Avian	H9N2	H9	N2	China	EasternAsia	Asia	2009.69	Dom-gal
H9N2_Avian_CY087182_A/chicken/Tibet/S4/2009|2009.690	CY087182	Avian	H9N2	H9	N2	China	EasternAsia	Asia	2009.69	Dom-gal
H5N1_Avian_GU596987_A/duck/Shandong/009/2008|2008.953	GU596987	Avian	H5N1	H5	N1	China	EasternAsia	Asia	2008.953	Dom-ans
H9N2_Avian_KJ426495_A/chicken/Henan/01/2009|2009.060	KJ426495	Avian	H9N2	H9	N2	China	EasternAsia	Asia	2009.06	Dom-gal
H9N2_Avian_KP866015_A/chicken/Shanghai/5/2003|2003.918	KP866015	Avian	H9N2	H9	N2	China	EasternAsia	Asia	2003.918	Dom-gal
H9N2_Avian_JF795147_A/chicken/Shandong/01/2009|2009.123	JF795147	Avian	H9N2	H9	N2	China	EasternAsia	Asia	2009.123	Dom-gal
H9N2_Avian_KJ426500_A/chicken/Jiangsu/02/2008|2008.088	KJ426500	Avian	H9N2	H9	N2	China	EasternAsia	Asia	2008.088	Dom-gal
H9N2_Avian_KJ426504_A/chicken/Jiangsu/01/2007|2007.027	KJ426504	Avian	H9N2	H9	N2	China	EasternAsia	Asia	2007.027	Dom-gal
H9N2_Avian_KC821182_A/chicken/Henan/DY/2009|2009.000	KC821182	Avian	H9N2	H9	N2	China	EasternAsia	Asia	2009	Dom-gal
H9N2_Avian_AB753221_A/African_Stonechat/Vietnam/8/2009|2009.871	AB753221	Avian	H9N2	H9	N2	Viet Nam	SouthEasternAsia	Asia	2009.871	Wild-other
H9N2_Avian_AB753204_A/Rock_Pigeon/Vietnam/6/2009|2009.871	AB753204	Avian	H9N2	H9	N2	Viet Nam	SouthEasternAsia	Asia	2009.871	Wild-other
H9N2_Avian_AB753195_A/Japanese_Quail/Vietnam/4/2009|2009.871	AB753195	Avian	H9N2	H9	N2	Viet Nam	SouthEasternAsia	Asia	2009.871	Wild-other
H9N2_Avian_KM113240_A/chicken/Chongqing/C1258/2011|2011.214	KM113240	Avian	H9N2	H9	N2	China	EasternAsia	Asia	2011.214	Dom-gal
H9N2_Avian_KC821206_A/chicken/Hebei/FL/2011|2011.915	KC821206	Avian	H9N2	H9	N2	China	EasternAsia	Asia	2011.915	Dom-gal
H9N2_Avian_KC821193_A/chicken/Hebei/ZR/2010|2010.833	KC821193	Avian	H9N2	H9	N2	China	EasternAsia	Asia	2010.833	Dom-gal
H9N2_Avian_KJ426410_A/chicken/Jiangsu/SQ79/2011|2011.047	KJ426410	Avian	H9N2	H9	N2	China	EasternAsia	Asia	2011.047	Dom-gal
H9N2_Avian_KM609600_A/chicken/Shanxi/0703/2012|2012.501	KM609600	Avian	H9N2	H9	N2	China	EasternAsia	Asia	2012.501	Dom-gal
H9N2_Avian_KM609627_A/chicken/Liaoning/0704/2012|2012.504	KM609627	Avian	H9N2	H9	N2	China	EasternAsia	Asia	2012.504	Dom-gal
H9N2_Avian_MG280659_A/chicken/Jiangsu/YZ640/2012|2012.318	MG280659	Avian	H9N2	H9	N2	China	EasternAsia	Asia	2012.318	Dom-gal
H9N2_Avian_KM609629_A/chicken/Jilin/1031/2012|2012.830	KM609629	Avian	H9N2	H9	N2	China	EasternAsia	Asia	2012.83	Dom-gal
H9N2_Avian_KM609628_A/chicken/Liaoning/0517/2013|2013.373	KM609628	Avian	H9N2	H9	N2	China	EasternAsia	Asia	2013.373	Dom-gal
H9N2_Avian_KX598684_A/chicken/Sichuan/SIC8/2013|2013.038	KX598684	Avian	H9N2	H9	N2	China	EasternAsia	Asia	2013.038	Dom-gal
H9N2_Avian_JF906209_A/chicken/China/AH-10-01/2010|2010.918	JF906209	Avian	H9N2	H9	N2	China	EasternAsia	Asia	2010.918	Dom-gal
H9N2_Avian_LC000599_A/muscovy_duck/Vietnam/LBM694/2014|2014.515	LC000599	Avian	H9N2	H9	N2	Viet Nam	SouthEasternAsia	Asia	2014.515	Dom-ans
H9N2_Avian_LC028179_A/muscovy_duck/Vietnam/LBM719/2014|2014.707	LC028179	Avian	H9N2	H9	N2	Viet Nam	SouthEasternAsia	Asia	2014.707	Dom-ans
H9N2_Avian_KP866032_A/Duck/Fujian/1753/2009|2009.918	KP866032	Avian	H9N2	H9	N2	China	EasternAsia	Asia	2009.918	Dom-ans
H9N2_Avian_KM113320_A/chicken/Guizhou/C1011/2009|2009.227	KM113320	Avian	H9N2	H9	N2	China	EasternAsia	Asia	2009.227	Dom-gal
H9N2_Avian_JN869519_A/chicken/Fujian/G9/2009|2009.953	JN869519	Avian	H9N2	H9	N2	China	EasternAsia	Asia	2009.953	Dom-gal
H9N2_Avian_KM113192_A/duck/Fujian/C2246/2009|2009.312	KM113192	Avian	H9N2	H9	N2	China	EasternAsia	Asia	2009.312	Dom-ans
H9N2_Avian_KM113248_A/chicken/Fujian/C1239/2009|2009.227	KM113248	Avian	H9N2	H9	N2	China	EasternAsia	Asia	2009.227	Dom-gal
H9N2_Avian_KX598696_A/chicken/Fujian/SIC5/2013|2013.500	KX598696	Avian	H9N2	H9	N2	China	EasternAsia	Asia	2013.5	Dom-gal
H11N9_Avian_KF259264_A/northern_pintail/Hong_Kong/MPJ851/2009|2009.500	KF259264	Avian	H11N9	H11	N9	Hong Kong	EasternAsia	Asia	2009.5	Wild-ans-long
H10N9_Avian_KF259276_A/common_teal/Hong_Kong/MPK630/2009|2009.500	KF259276	Avian	H10N9	H10	N9	Hong Kong	EasternAsia	Asia	2009.5	Wild-ans-long
H11N9_Avian_KF259277_A/eurasian_wigeon/Hong_Kong/MPK653/2009|2009.500	KF259277	Avian	H11N9	H11	N9	Hong Kong	EasternAsia	Asia	2009.5	Wild-ans-long
H8N4_Avian_LC339550_A/duck/Hokkaido/221/2014|2014.879	LC339550	Avian	H8N4	H8	N4	Japan	EasternAsia	Asia	2014.879	Dom-ans
H8N4_Avian_LC339558_A/duck/Hokkaido/222/2014|2014.879	LC339558	Avian	H8N4	H8	N4	Japan	EasternAsia	Asia	2014.879	Dom-ans
H7N1_Avian_KF259300_A/common_teal/Hong_Kong/MPM1645/2011|2011.500	KF259300	Avian	H7N1	H7	N1	Hong Kong	EasternAsia	Asia	2011.5	Wild-ans-long
H3N8_Avian_KY130814_A/glaucous-winged_gull/Alaska/473/2012|2012.740	KY130814	Avian	H3N8	H3	N8	USA	NorthernAmerica	America	2012.74	Wild-other
H9N2_Avian_AB874678_A/duck/Chiba/1/2007|2007.500	AB874678	Avian	H9N2	H9	N2	Japan	EasternAsia	Asia	2007.5	Dom-ans
H10N7_Avian_LC121487_A/duck/Hokkaido/W90/2007|2007.737	LC121487	Avian	H10N7	H10	N7	Japan	EasternAsia	Asia	2007.737	Dom-ans
H3N8_Avian_LC339686_A/duck/Hokkaido/W4/2010|2010.745	LC339686	Avian	H3N8	H3	N8	Japan	EasternAsia	Asia	2010.745	Dom-ans
H5N2_Avian_KR265579_A/duck/Japan/11UO0008/2011|2011.753	KR265579	Avian	H5N2	H5	N2	Japan	EasternAsia	Asia	2011.753	Dom-ans
H6N1_Avian_LC371853_A/duck/Hokkaido/W159/2006|2006.814	LC371853	Avian	H6N1	H6	N1	Japan	EasternAsia	Asia	2006.814	Dom-ans
H6N8_Avian_LC371837_A/duck/Hokkaido/228/2003|2003.877	LC371837	Avian	H6N8	H6	N8	Japan	EasternAsia	Asia	2003.877	Dom-ans
H2N2_Avian_LC371845_A/duck/Hokkaido/95/2001|2001.762	LC371845	Avian	H2N2	H2	N2	Japan	EasternAsia	Asia	2001.762	Dom-ans
H11N2_Avian_LC042068_A/duck/Hokkaido/WZ1/2014|2014.795	LC042068	Avian	H11N2	H11	N2	Japan	EasternAsia	Asia	2014.795	Dom-ans
H9N2_Avian_LC042046_A/duck/Hokkaido/K04/2014|2014.726	LC042046	Avian	H9N2	H9	N2	Japan	EasternAsia	Asia	2014.726	Dom-ans
H3N8_Avian_CY040969_A/chicken/Laos/A0573/2007|2007.500	CY040969	Avian	H3N8	H3	N8	Laos	SouthEasternAsia	Asia	2007.5	Dom-gal
H5N2_Avian_KY130862_A/northern_pintail/Alaska/622/2012|2012.740	KY130862	Avian	H5N2	H5	N2	USA	NorthernAmerica	America	2012.74	Wild-ans-long
H5N2_Avian_LC371797_A/duck/Hokkaido/166/2014|2014.753	LC371797	Avian	H5N2	H5	N2	Japan	EasternAsia	Asia	2014.753	Dom-ans
H12N1_Avian_LC339670_A/duck/Hokkaido/W26/2012|2012.756	LC339670	Avian	H12N1	H12	N1	Japan	EasternAsia	Asia	2012.756	Dom-ans
H11N2_Avian_KT338516_A/glaucous-winged_gull/Alaska/670/2014|2014.723	KT338516	Avian	H11N2	H11	N2	USA	NorthernAmerica	America	2014.723	Wild-other
H3N6_Avian_KY131418_A/northern_pintail/Alaska/UGAI15-7417/2015|2015.756	KY131418	Avian	H3N6	H3	N6	USA	NorthernAmerica	America	2015.756	Wild-ans-long
H3N8_Avian_KT338580_A/northern_pintail/Alaska/870/2014|2014.742	KT338580	Avian	H3N8	H3	N8	USA	NorthernAmerica	America	2014.742	Wild-ans-long
H8N4_Avian_LC339678_A/duck/Hokkaido/W285/2007|2007.814	LC339678	Avian	H8N4	H8	N4	Japan	EasternAsia	Asia	2007.814	Dom-ans
H11N9_Avian_LC339654_A/duck/Hokkaido/W242/2006|2006.814	LC339654	Avian	H11N9	H11	N9	Japan	EasternAsia	Asia	2006.814	Dom-ans
H12N5_Avian_LC339606_A/duck/Hokkaido/W132/2004|2004.811	LC339606	Avian	H12N5	H12	N5	Japan	EasternAsia	Asia	2004.811	Dom-ans
H5N1_Avian_CY040977_A/chicken/Laos/P0130/2007|2007.500	CY040977	Avian	H5N1	H5	N1	Laos	SouthEasternAsia	Asia	2007.5	Dom-gal
H4N6_Avian_JX454762_A/wild_bird/Korea/YJ117/2007|2007.123	JX454762	Avian	H4N6	H4	N6	South Korea	EasternAsia	Asia	2007.123	Wild-other
H6N2_Avian_CY109317_A/duck/Hunan/2110/2006|2006.285	CY109317	Avian	H6N2	H6	N2	China	EasternAsia	Asia	2006.285	Dom-ans
H6N8_Avian_CY109261_A/duck/Guangxi/2736/2006|2006.534	CY109261	Avian	H6N8	H6	N8	China	EasternAsia	Asia	2006.534	Dom-ans
H6N2_Avian_CY109253_A/duck/Guangxi/2140/2006|2006.452	CY109253	Avian	H6N2	H6	N2	China	EasternAsia	Asia	2006.452	Dom-ans
H6N1_Avian_CY109269_A/duck/Guangxi/3333/2006|2006.704	CY109269	Avian	H6N1	H6	N1	China	EasternAsia	Asia	2006.704	Dom-ans
H6N2_Avian_CY109621_A/duck/Guangxi/1533/2007|2007.285	CY109621	Avian	H6N2	H6	N2	China	EasternAsia	Asia	2007.285	Dom-ans
H10N3_Avian_KP287921_A/migratory_duck/Jiangxi/20960/2008|2008.893	KP287921	Avian	H10N3	H10	N3	China	EasternAsia	Asia	2008.893	Wild-ans-long
H10N8_Avian_KP287937_A/migratory_duck/Jiangxi/593/2005|2005.022	KP287937	Avian	H10N8	H10	N8	China	EasternAsia	Asia	2005.022	Wild-ans-long
H10N8_Avian_KP287929_A/duck/Jiangxi/2039/2005|2005.093	KP287929	Avian	H10N8	H10	N8	China	EasternAsia	Asia	2005.093	Dom-ans
H9N2_Avian_FJ581432_A/chicken/Zhejiang/HJ/2007|2007.500	FJ581432	Avian	H9N2	H9	N2	China	EasternAsia	Asia	2007.5	Dom-gal
H6N2_Avian_HM144849_A/duck/Guangxi/141/2005|2005.500	HM144849	Avian	H6N2	H6	N2	China	EasternAsia	Asia	2005.5	Dom-ans
H6N5_Avian_HM144872_A/duck/Guangxi/1455/2004|2004.500	HM144872	Avian	H6N5	H6	N5	China	EasternAsia	Asia	2004.5	Dom-ans
H6N5_Avian_HM144876_A/duck/Hunan/748/2005|2005.500	HM144876	Avian	H6N5	H6	N5	China	EasternAsia	Asia	2005.5	Dom-ans
H6N2_Avian_HM144851_A/duck/Guangxi/3459/2005|2005.500	HM144851	Avian	H6N2	H6	N2	China	EasternAsia	Asia	2005.5	Dom-ans
H6N2_Avian_CY109309_A/duck/Guizhou/2773/2006|2006.367	CY109309	Avian	H6N2	H6	N2	China	EasternAsia	Asia	2006.367	Dom-ans
H8N4_Avian_EF061125_A/duck/Yangzhou/02/2005|2005.500	EF061125	Avian	H8N4	H8	N4	China	EasternAsia	Asia	2005.5	Dom-ans
H7N3_Avian_KF259243_A/duck/Jiangxi/23005/2009|2009.500	KF259243	Avian	H7N3	H7	N3	China	EasternAsia	Asia	2009.5	Dom-ans
H7N3_Avian_KF259234_A/duck/Jiangxi/8028/2009|2009.500	KF259234	Avian	H7N3	H7	N3	China	EasternAsia	Asia	2009.5	Dom-ans
H7N8_Avian_KF259278_A/duck/Jiangxi/9631/2009|2009.500	KF259278	Avian	H7N8	H7	N8	China	EasternAsia	Asia	2009.5	Dom-ans
H7N6_Avian_KF259245_A/duck/Jiangxi/25134/2009|2009.500	KF259245	Avian	H7N6	H7	N6	China	EasternAsia	Asia	2009.5	Dom-ans
H7N6_Avian_KF259246_A/duck/Jiangxi/25186/2009|2009.500	KF259246	Avian	H7N6	H7	N6	China	EasternAsia	Asia	2009.5	Dom-ans
H10N8_Avian_KP285408_A/chicken/Jiangxi/28113/2013|2013.838	KP285408	Avian	H10N8	H10	N8	China	EasternAsia	Asia	2013.838	Dom-gal
H10N8_Avian_KP286048_A/chicken/Jiangxi/1270/2014|2014.011	KP286048	Avian	H10N8	H10	N8	China	EasternAsia	Asia	2014.011	Dom-gal
H6N2_Avian_KJ200894_A/duck/Hunan/S4386/2009|2009.978	KJ200894	Avian	H6N2	H6	N2	China	EasternAsia	Asia	2009.978	Dom-ans
H4N2_Avian_KU161070_A/goose/Guangdong/S1780/2012|2012.186	KU161070	Avian	H4N2	H4	N2	China	EasternAsia	Asia	2012.186	Dom-ans
H4N2_Avian_KU160878_A/duck/Guangdong/S1123/2012|2012.178	KU160878	Avian	H4N2	H4	N2	China	EasternAsia	Asia	2012.178	Dom-ans
H10N8_Avian_JQ924788_A/duck/Guangdong/E1/2012|2012.025	JQ924788	Avian	H10N8	H10	N8	China	EasternAsia	Asia	2012.025	Dom-ans
H4N2_Avian_KU160894_A/duck/Guangdong/S4040/2011|2011.890	KU160894	Avian	H4N2	H4	N2	China	EasternAsia	Asia	2011.89	Dom-ans
H4N8_Swine_JX151008_A/swine/Guangdong/K4/2011|2011.803	JX151008	Swine	H4N8	H4	N8	China	EasternAsia	Asia	2011.803	Swine
H4N2_Avian_KU160886_A/duck/Guangdong/S1469/2010|2010.175	KU160886	Avian	H4N2	H4	N2	China	EasternAsia	Asia	2010.175	Dom-ans
H4N8_Avian_KU160806_A/chicken/Guangdong/S1010/2010|2010.167	KU160806	Avian	H4N8	H4	N8	China	EasternAsia	Asia	2010.167	Dom-gal
H4N2_Avian_KU161038_A/duck/Jiangxi/S3261/2009|2009.704	KU161038	Avian	H4N2	H4	N2	China	EasternAsia	Asia	2009.704	Dom-ans
H6N6_Swine_JQ815881_A/swine/Yangzhou/080/2009|2009.038	JQ815881	Swine	H6N6	H6	N6	China	EasternAsia	Asia	2009.038	Swine
H6N6_Avian_GU324777_A/duck/Jiangsu/022/2009|2009.038	GU324777	Avian	H6N6	H6	N6	China	EasternAsia	Asia	2009.038	Dom-ans
H6N6_Avian_JF965231_A/duck/Eastern_China/8/2009|2009.285	JF965231	Avian	H6N6	H6	N6	China	EasternAsia	Asia	2009.285	Dom-ans
H6N6_Avian_JF965226_A/duck/Eastern_China/3/2009|2009.038	JF965226	Avian	H6N6	H6	N6	China	EasternAsia	Asia	2009.038	Dom-ans
H6N6_Avian_JF965237_A/duck/Eastern_China/16/2010|2010.285	JF965237	Avian	H6N6	H6	N6	China	EasternAsia	Asia	2010.285	Dom-ans
H6N6_Avian_JF965218_A/goose/Eastern_China/17/2010|2010.285	JF965218	Avian	H6N6	H6	N6	China	EasternAsia	Asia	2010.285	Dom-ans
H3N6_Avian_KC261680_A/duck/Jiangsu/4/2010|2010.200	KC261680	Avian	H3N6	H3	N6	China	EasternAsia	Asia	2010.2	Dom-ans
H6N2_Avian_JF965242_A/duck/Eastern_China/39/2007|2007.200	JF965242	Avian	H6N2	H6	N2	China	EasternAsia	Asia	2007.2	Dom-ans
H6N2_Avian_JF965241_A/duck/Eastern_China/38/2007|2007.200	JF965241	Avian	H6N2	H6	N2	China	EasternAsia	Asia	2007.2	Dom-ans
H6N2_Avian_JF965245_A/duck/Eastern_China/46/2008|2008.285	JF965245	Avian	H6N2	H6	N2	China	EasternAsia	Asia	2008.285	Dom-ans
H4N8_Avian_KY785664_A/duck/Guangdong/DGQTSJ147P/2015|2015.307	KY785664	Avian	H4N8	H4	N8	China	EasternAsia	Asia	2015.307	Dom-ans
H9N2_Avian_CY093091_A/quail/Lebanon/272/2010|2010.619	CY093091	Avian	H9N2	H9	N2	Lebanon	WesternAsia	Asia	2010.619	Dom-gal
H6N2_Avian_KJ200838_A/duck/Hubei/S1366/2009|2009.173	KJ200838	Avian	H6N2	H6	N2	China	EasternAsia	Asia	2009.173	Dom-ans
H6N2_Avian_KJ200878_A/duck/Hunan/S3047/2009|2009.803	KJ200878	Avian	H6N2	H6	N2	China	EasternAsia	Asia	2009.803	Dom-ans
H6N2_Avian_KJ200846_A/duck/Hubei/S1114/2009|2009.173	KJ200846	Avian	H6N2	H6	N2	China	EasternAsia	Asia	2009.173	Dom-ans
H6N6_Avian_KJ200694_A/chicken/Hunan/S3003/2009|2009.778	KJ200694	Avian	H6N6	H6	N6	China	EasternAsia	Asia	2009.778	Dom-gal
H6N6_Avian_KJ200686_A/chicken/Guangxi/S4381/2010|2010.937	KJ200686	Avian	H6N6	H6	N6	China	EasternAsia	Asia	2010.937	Dom-gal
H6N6_Avian_KJ200830_A/duck/Guangxi/S4111/2010|2010.940	KJ200830	Avian	H6N6	H6	N6	China	EasternAsia	Asia	2010.94	Dom-ans
H6N1_Avian_KT266929_A/duck/Guangxi/105/2011|2011.704	KT266929	Avian	H6N1	H6	N1	China	EasternAsia	Asia	2011.704	Dom-ans
H6N2_Avian_KJ200702_A/chicken/Hunan/S4191/2009|2009.885	KJ200702	Avian	H6N2	H6	N2	China	EasternAsia	Asia	2009.885	Dom-gal
H6N6_Avian_KJ200886_A/duck/Hunan/S4273/2010|2010.940	KJ200886	Avian	H6N6	H6	N6	China	EasternAsia	Asia	2010.94	Dom-ans
H6N6_Avian_KJ200638_A/chicken/Guangdong/S1311/2010|2010.167	KJ200638	Avian	H6N6	H6	N6	China	EasternAsia	Asia	2010.167	Dom-gal
H6N2_Avian_KJ200646_A/chicken/Guangdong/S1312/2010|2010.167	KJ200646	Avian	H6N2	H6	N2	China	EasternAsia	Asia	2010.167	Dom-gal
H6N6_Avian_KJ200654_A/chicken/Guangdong/S1414/2010|2010.173	KJ200654	Avian	H6N6	H6	N6	China	EasternAsia	Asia	2010.173	Dom-gal
H6N2_Avian_KJ200734_A/duck/Guangdong/S1328/2010|2010.167	KJ200734	Avian	H6N2	H6	N2	China	EasternAsia	Asia	2010.167	Dom-ans
H6N2_Avian_KJ200926_A/goose/Guangdong/S1384/2010|2010.167	KJ200926	Avian	H6N2	H6	N2	China	EasternAsia	Asia	2010.167	Dom-ans
H6N6_Avian_KJ200902_A/duck/Zhejiang/S1023/2010|2010.167	KJ200902	Avian	H6N6	H6	N6	China	EasternAsia	Asia	2010.167	Dom-ans
H6N6_Avian_KJ200766_A/duck/Guangdong/S1155/2011|2011.184	KJ200766	Avian	H6N6	H6	N6	China	EasternAsia	Asia	2011.184	Dom-ans
H6N6_Avian_KJ200782_A/duck/Guangdong/S3180/2010|2010.781	KJ200782	Avian	H6N6	H6	N6	China	EasternAsia	Asia	2010.781	Dom-ans
H6N6_Avian_KJ200918_A/duck/Zhejiang/S4204/2010|2010.940	KJ200918	Avian	H6N6	H6	N6	China	EasternAsia	Asia	2010.94	Dom-ans
H6N6_Avian_CY110952_A/duck/Hubei/2/2010|2010.386	CY110952	Avian	H6N6	H6	N6	China	EasternAsia	Asia	2010.386	Dom-ans
H6N6_Avian_CY110944_A/duck/Hubei/10/2010|2010.386	CY110944	Avian	H6N6	H6	N6	China	EasternAsia	Asia	2010.386	Dom-ans
H6N2_Avian_LC028099_A/duck/Vietnam/LBM74-c1/2011|2011.929	LC028099	Avian	H6N2	H6	N2	Viet Nam	SouthEasternAsia	Asia	2011.929	Dom-ans
H6N6_Avian_KU143300_A/turtledove/Wuhan/HKBJ62/2015|2015.038	KU143300	Avian	H6N6	H6	N6	China	EasternAsia	Asia	2015.038	Wild-other
H6N6_Avian_LC028091_A/muscovy_duck/Vietnam/LBM69/2011|2011.929	LC028091	Avian	H6N6	H6	N6	Viet Nam	SouthEasternAsia	Asia	2011.929	Dom-ans
H6N2_Avian_KT267001_A/duck/Guangxi/132/2013|2013.195	KT267001	Avian	H6N2	H6	N2	China	EasternAsia	Asia	2013.195	Dom-ans
H6N6_Avian_AB983233_A/duck/Vietnam/LBM678/2014|2014.422	AB983233	Avian	H6N6	H6	N6	Viet Nam	SouthEasternAsia	Asia	2014.422	Dom-ans
H6N6_Avian_LC028171_A/muscovy_duck/Vietnam/LBM601/2014|2014.277	LC028171	Avian	H6N6	H6	N6	Viet Nam	SouthEasternAsia	Asia	2014.277	Dom-ans
H6N6_Avian_KP285312_A/duck/Jiangxi/10304/2013|2013.186	KP285312	Avian	H6N6	H6	N6	China	EasternAsia	Asia	2013.186	Dom-ans
H6N6_Avian_KT267025_A/pigeon/Guangxi/161/2014|2014.205	KT267025	Avian	H6N6	H6	N6	China	EasternAsia	Asia	2014.205	Wild-other
H6N6_Avian_KT267033_A/pigeon/Guangxi/164/2014|2014.282	KT267033	Avian	H6N6	H6	N6	China	EasternAsia	Asia	2014.282	Wild-other
H6N6_Avian_CY146623_A/duck/Hunan/S1661/2012|2012.225	CY146623	Avian	H6N6	H6	N6	China	EasternAsia	Asia	2012.225	Dom-ans
H6N6_Avian_JF965223_A/chicken/Eastern_China/49/2010|2010.619	JF965223	Avian	H6N6	H6	N6	China	EasternAsia	Asia	2010.619	Dom-gal
H6N2_Avian_KT423166_A/chicken/Zhejiang/77025/2014|2014.534	KT423166	Avian	H6N2	H6	N2	China	EasternAsia	Asia	2014.534	Dom-gal
H6N2_Avian_KT423165_A/chicken/Zhejiang/77024/2014|2014.534	KT423165	Avian	H6N2	H6	N2	China	EasternAsia	Asia	2014.534	Dom-gal
H6N2_Avian_HM144854_A/chicken/Hunan/989/2005|2005.500	HM144854	Avian	H6N2	H6	N2	China	EasternAsia	Asia	2005.5	Dom-gal
H6N2_Avian_HM144853_A/duck/Hunan/908/2005|2005.500	HM144853	Avian	H6N2	H6	N2	China	EasternAsia	Asia	2005.5	Dom-ans
H6N8_Avian_CY109325_A/duck/Hunan/4056/2006|2006.619	CY109325	Avian	H6N8	H6	N8	China	EasternAsia	Asia	2006.619	Dom-ans
H6N2_Avian_HM144836_A/duck/Shantou/5808/2005|2005.500	HM144836	Avian	H6N2	H6	N2	China	EasternAsia	Asia	2005.5	Dom-ans
H6N2_Avian_CY109709_A/duck/Jiangxi/7348/2007|2007.953	CY109709	Avian	H6N2	H6	N2	China	EasternAsia	Asia	2007.953	Dom-ans
H6N2_Avian_CY109701_A/duck/Jiangxi/5178/2007|2007.871	CY109701	Avian	H6N2	H6	N2	China	EasternAsia	Asia	2007.871	Dom-ans
H6N2_Avian_JX297582_A/duck/Guangxi/GXd-3/2009|2009.633	JX297582	Avian	H6N2	H6	N2	China	EasternAsia	Asia	2009.633	Dom-ans
H6N6_Avian_KT266921_A/duck/Guangxi/058/2010|2010.266	KT266921	Avian	H6N6	H6	N6	China	EasternAsia	Asia	2010.266	Dom-ans
H6N2_Avian_CY109749_A/duck/Shantou/1080/2007|2007.452	CY109749	Avian	H6N2	H6	N2	China	EasternAsia	Asia	2007.452	Dom-ans
H6N2_Avian_CY110329_A/duck/Shantou/9414/2006|2006.367	CY110329	Avian	H6N2	H6	N2	China	EasternAsia	Asia	2006.367	Dom-ans
H6N6_Avian_CY110417_A/duck/Shantou/17081/2006|2006.704	CY110417	Avian	H6N6	H6	N6	China	EasternAsia	Asia	2006.704	Dom-ans
H6N2_Avian_KJ200814_A/duck/Guangdong/S4192/2008|2008.770	KJ200814	Avian	H6N2	H6	N2	China	EasternAsia	Asia	2008.77	Dom-ans
H6N6_Avian_KJ200758_A/duck/Guangdong/S1663/2009|2009.173	KJ200758	Avian	H6N6	H6	N6	China	EasternAsia	Asia	2009.173	Dom-ans
H6N2_Avian_KJ200750_A/duck/Guangdong/S1566/2009|2009.173	KJ200750	Avian	H6N2	H6	N2	China	EasternAsia	Asia	2009.173	Dom-ans
H6N6_Avian_CY109757_A/duck/Shantou/1240/2007|2007.534	CY109757	Avian	H6N6	H6	N6	China	EasternAsia	Asia	2007.534	Dom-ans
H6N6_Avian_KJ200934_A/goose/Guangdong/S4362/2009|2009.978	KJ200934	Avian	H6N6	H6	N6	China	EasternAsia	Asia	2009.978	Dom-ans
H6N6_Avian_KU050812_A/chicken/Zhejiang/110102/2015|2015.025	KU050812	Avian	H6N6	H6	N6	China	EasternAsia	Asia	2015.025	Dom-gal
H6N6_Avian_CY109533_A/duck/Fujian/3796/2006|2006.285	CY109533	Avian	H6N6	H6	N6	China	EasternAsia	Asia	2006.285	Dom-ans
H6N6_Avian_CY110593_A/duck/Fujian/1641/2006|2006.123	CY110593	Avian	H6N6	H6	N6	China	EasternAsia	Asia	2006.123	Dom-ans
H6N2_Avian_CY109541_A/duck/Fujian/4276/2006|2006.367	CY109541	Avian	H6N2	H6	N2	China	EasternAsia	Asia	2006.367	Dom-ans
H6N2_Avian_HM144868_A/duck/Fujian/8719/2005|2005.500	HM144868	Avian	H6N2	H6	N2	China	EasternAsia	Asia	2005.5	Dom-ans
H6N2_Avian_CY109485_A/duck/Fujian/416/2006|2006.038	CY109485	Avian	H6N2	H6	N2	China	EasternAsia	Asia	2006.038	Dom-ans
H6N2_Avian_HM144842_A/duck/Shantou/13468/2005|2005.500	HM144842	Avian	H6N2	H6	N2	China	EasternAsia	Asia	2005.5	Dom-ans
H6N2_Avian_CY109445_A/duck/Shantou/10776/2006|2006.452	CY109445	Avian	H6N2	H6	N2	China	EasternAsia	Asia	2006.452	Dom-ans
H6N6_Avian_HM050394_A/Muscovy_duck/Fujian/FZ01/2008|2008.205	HM050394	Avian	H6N6	H6	N6	China	EasternAsia	Asia	2008.205	Dom-ans
H6N6_Avian_CY109917_A/duck/Fujian/8320/2007|2007.953	CY109917	Avian	H6N6	H6	N6	China	EasternAsia	Asia	2007.953	Dom-ans
H6N2_Avian_CY109877_A/duck/Fujian/5744/2007|2007.786	CY109877	Avian	H6N2	H6	N2	China	EasternAsia	Asia	2007.786	Dom-ans
H6N6_Avian_CY109837_A/duck/Fujian/3264/2007|2007.619	CY109837	Avian	H6N6	H6	N6	China	EasternAsia	Asia	2007.619	Dom-ans
H6N6_Avian_KJ200822_A/duck/Guangdong/S4251/2010|2010.940	KJ200822	Avian	H6N6	H6	N6	China	EasternAsia	Asia	2010.94	Dom-ans
H6N2_Avian_HM144752_A/duck/Shantou/2167/2001|2001.500	HM144752	Avian	H6N2	H6	N2	China	EasternAsia	Asia	2001.5	Dom-ans
H6N2_Avian_HM144797_A/duck/Shantou/2450/2002|2002.500	HM144797	Avian	H6N2	H6	N2	China	EasternAsia	Asia	2002.5	Dom-ans
H6N2_Avian_HM144856_A/duck/Fujian/420/2005|2005.500	HM144856	Avian	H6N2	H6	N2	China	EasternAsia	Asia	2005.5	Dom-ans
H6N2_Avian_DQ376685_A/duck/Kingmen/E322/04|2004.500	DQ376685	Avian	H6N2	H6	N2	Taiwan	EasternAsia	Asia	2004.5	Dom-ans
H6N2_Avian_HM144739_A/duck/Shantou/1252/2000|2000.500	HM144739	Avian	H6N2	H6	N2	China	EasternAsia	Asia	2000.5	Dom-ans
H6N6_Avian_CY109733_A/duck/Shantou/358/2007|2007.367	CY109733	Avian	H6N6	H6	N6	China	EasternAsia	Asia	2007.367	Dom-ans
H6N2_Avian_JF965222_A/chicken/Eastern_China/45/2007|2007.452	JF965222	Avian	H6N2	H6	N2	China	EasternAsia	Asia	2007.452	Dom-gal
H6N2_Avian_JF965220_A/chicken/Eastern_China/43/2007|2007.452	JF965220	Avian	H6N2	H6	N2	China	EasternAsia	Asia	2007.452	Dom-gal
H5N6_Avian_LC274976_A/northern_goshawk/Mie/2412C007/2016|2016.951	LC274976	Avian	H5N6	H5	N6	Japan	EasternAsia	Asia	2016.951	Wild-other
H5N6_Avian_LC317081_A/peregrine_falcon/Hokkaido/X7/2016|2016.948	LC317081	Avian	H5N6	H5	N6	Japan	EasternAsia	Asia	2016.948	Wild-other
H5N6_Avian_LC318851_A/coot/Iwate/13/2016|2016.973	LC318851	Avian	H5N6	H5	N6	Japan	EasternAsia	Asia	2016.973	Wild-other
H5N6_Avian_LC318658_A/grey-faced_buzzard/Aomori/10/2016|2016.989	LC318658	Avian	H5N6	H5	N6	Japan	EasternAsia	Asia	2016.989	Wild-other
H5N6_Avian_LC314513_A/black-headed_gull/Ibaraki/0803-194/2016|2016.926	LC314513	Avian	H5N6	H5	N6	Japan	EasternAsia	Asia	2016.926	Wild-other
H5N6_Avian_LC276848_A/peregrine_falcon/Niigata/15/2016|2016.915	LC276848	Avian	H5N6	H5	N6	Japan	EasternAsia	Asia	2016.915	Wild-other
H5N6_Avian_LC274905_A/snowy_owl/Akita/0051D008/2016|2016.893	LC274905	Avian	H5N6	H5	N6	Japan	EasternAsia	Asia	2016.893	Wild-other
H5N6_Avian_LC274913_A/snowy_owl/Akita/0051D010-4/2016|2016.893	LC274913	Avian	H5N6	H5	N6	Japan	EasternAsia	Asia	2016.893	Wild-other
H5N6_Avian_LC276806_A/chicken/Miyazaki/21/2016|2016.967	LC276806	Avian	H5N6	H5	N6	Japan	EasternAsia	Asia	2016.967	Dom-gal
H5N6_Avian_LC309000_A/eastern_buzzard/Oita/4401F005/2017|2017.030	LC309000	Avian	H5N6	H5	N6	Japan	EasternAsia	Asia	2017.03	Wild-other
H5N6_Avian_KY576119_A/common_teal/Korea/W559/2017|2017.008	KY576119	Avian	H5N6	H5	N6	South Korea	EasternAsia	Asia	2017.008	Wild-ans-long
H5N6_Avian_LC276814_A/chicken/Kumamoto/45/2016|2016.984	LC276814	Avian	H5N6	H5	N6	Japan	EasternAsia	Asia	2016.984	Dom-gal
H5N6_Avian_LC318923_A/peregrine_falcon/Niigata/12/2017|2017.000	LC318923	Avian	H5N6	H5	N6	Japan	EasternAsia	Asia	2017	Wild-other
H5N6_Avian_LC276872_A/peregrine_falcon/Gifu/2102A008/2017|2017.148	LC276872	Avian	H5N6	H5	N6	Japan	EasternAsia	Asia	2017.148	Wild-other
H5N6_Avian_LC316686_A/tundra_swan/Niigata/1511C003/2016|2016.904	LC316686	Avian	H5N6	H5	N6	Japan	EasternAsia	Asia	2016.904	Wild-ans-long
H5N6_Avian_LC275016_A/coot/Shiga/2501T010/2017|2017.008	LC275016	Avian	H5N6	H5	N6	Japan	EasternAsia	Asia	2017.008	Wild-other
H5N6_Avian_LC314561_A/black-headed_gull/Hyogo/2801E009/2017|2017.047	LC314561	Avian	H5N6	H5	N6	Japan	EasternAsia	Asia	2017.047	Wild-other
H5N6_Avian_LC279867_A/muscovy_duck/Quang_Ninh/254/2016|2016.170	LC279867	Avian	H5N6	H5	N6	Viet Nam	SouthEasternAsia	Asia	2016.17	Dom-ans
H5N6_Avian_LC279767_A/muscovy_duck/Vietnam/LBM809/2015|2015.858	LC279767	Avian	H5N6	H5	N6	Viet Nam	SouthEasternAsia	Asia	2015.858	Dom-ans
H5N6_Avian_KX151179_A/Pavo_cristatus/Jiangxi/JA1/2016|2016.156	KX151179	Avian	H5N6	H5	N6	China	EasternAsia	Asia	2016.156	Wild-other
H5N6_Avian_MF182417_A/goose/Guangdong/QY01/2016|2016.803	MF182417	Avian	H5N6	H5	N6	China	EasternAsia	Asia	2016.803	Dom-ans
H5N6_Avian_MF960006_A/duck/Anhui/S4/2016|2016.022	MF960006	Avian	H5N6	H5	N6	China	EasternAsia	Asia	2016.022	Dom-ans
H5N6_Avian_KT454958_A/Syrrhaptes_paradoxus/Guangdong/ZH283/2015|2015.137	KT454958	Avian	H5N6	H5	N6	China	EasternAsia	Asia	2015.137	Wild-other
H5N6_Avian_LC028203_A/duck/Vietnam/LBM752/2014|2014.781	LC028203	Avian	H5N6	H5	N6	Viet Nam	SouthEasternAsia	Asia	2014.781	Dom-ans
H5N6_Avian_KX638410_A/peregrine_falcon/HK/4955/2015|2015.271	KX638410	Avian	H5N6	H5	N6	Hong Kong	EasternAsia	Asia	2015.271	Wild-other
H6N6_Avian_KY415682_A/duck/Ganzhou/GZ151/2016|2016.071	KY415682	Avian	H6N6	H6	N6	China	EasternAsia	Asia	2016.071	Dom-ans
H5N6_Avian_MF960004_A/goose/Yangzhou/YZ587/2016|2016.381	MF960004	Avian	H5N6	H5	N6	China	EasternAsia	Asia	2016.381	Dom-ans
H5N6_Avian_LC208498_A/chicken/Japan/AQ-HE144/2015|2015.899	LC208498	Avian	H5N6	H5	N6	Japan	EasternAsia	Asia	2015.899	Dom-gal
H6N6_Avian_KY056310_A/chicken/Zhejiang/234/2016|2016.082	KY056310	Avian	H6N6	H6	N6	China	EasternAsia	Asia	2016.082	Dom-gal
H5N2_Avian_KY056306_A/chicken/Zhejiang/194/2016|2016.082	KY056306	Avian	H5N2	H5	N2	China	EasternAsia	Asia	2016.082	Dom-gal
H6N6_Avian_LC042084_A/duck/Yamagata/061004/2014|2014.805	LC042084	Avian	H6N6	H6	N6	Japan	EasternAsia	Asia	2014.805	Dom-ans
H6N2_Avian_KT423170_A/duck/Zhejiang/727042/2014|2014.534	KT423170	Avian	H6N2	H6	N2	China	EasternAsia	Asia	2014.534	Dom-ans
H6N6_Avian_KU050815_A/chicken/Zhejiang/514158/2015|2015.364	KU050815	Avian	H6N6	H6	N6	China	EasternAsia	Asia	2015.364	Dom-gal
H5N2_Avian_KX602702_A/chicken/Zhejiang/514135/2015|2015.364	KX602702	Avian	H5N2	H5	N2	China	EasternAsia	Asia	2015.364	Dom-gal
H6N6_Avian_MG198931_A/duck/Fujian/SD099/2017|2017.200	MG198931	Avian	H6N6	H6	N6	China	EasternAsia	Asia	2017.2	Dom-ans
H6N6_Avian_MG198930_A/duck/Fujian/SD086/2017|2017.200	MG198930	Avian	H6N6	H6	N6	China	EasternAsia	Asia	2017.2	Dom-ans
H6N6_Avian_KJ781233_A/duck/Guangdong/C120/2011|2011.500	KJ781233	Avian	H6N6	H6	N6	China	EasternAsia	Asia	2011.5	Dom-ans
H6N6_Avian_KU762362_A/duck/Guizhou/013/2014|2014.778	KU762362	Avian	H6N6	H6	N6	China	EasternAsia	Asia	2014.778	Dom-ans
H6N6_Avian_JX304771_A/duck/Guangxi/GXd-7/2011|2011.036	JX304771	Avian	H6N6	H6	N6	China	EasternAsia	Asia	2011.036	Dom-ans
H6N6_Avian_KJ200910_A/duck/Zhejiang/S1134/2011|2011.184	KJ200910	Avian	H6N6	H6	N6	China	EasternAsia	Asia	2011.184	Dom-ans
H6N6_Avian_KJ200678_A/chicken/Guangxi/S4029/2010|2010.937	KJ200678	Avian	H6N6	H6	N6	China	EasternAsia	Asia	2010.937	Dom-gal
H6N5_Avian_JX293560_A/duck/Guangxi/GXd-1/2009|2009.904	JX293560	Avian	H6N5	H6	N5	China	EasternAsia	Asia	2009.904	Dom-ans
H6N2_Avian_KJ200662_A/chicken/Guangdong/S1453/2010|2010.173	KJ200662	Avian	H6N2	H6	N2	China	EasternAsia	Asia	2010.173	Dom-gal
H6N2_Avian_KT266953_A/goose/Guangxi/115/2012|2012.244	KT266953	Avian	H6N2	H6	N2	China	EasternAsia	Asia	2012.244	Dom-ans
H6N2_Avian_KT266969_A/duck/Guangxi/121/2012|2012.575	KT266969	Avian	H6N2	H6	N2	China	EasternAsia	Asia	2012.575	Dom-ans
H6N2_Avian_KT266961_A/chicken/Guangxi/121/2012|2012.575	KT266961	Avian	H6N2	H6	N2	China	EasternAsia	Asia	2012.575	Dom-gal
H6N2_Avian_KT266937_A/goose/Guangxi/105/2011|2011.704	KT266937	Avian	H6N2	H6	N2	China	EasternAsia	Asia	2011.704	Dom-ans
H6N6_Avian_CY109629_A/duck/Guangxi/2281/2007|2007.452	CY109629	Avian	H6N6	H6	N6	China	EasternAsia	Asia	2007.452	Dom-ans
H6N6_Avian_JX304747_A/duck/Guangxi/GXd-4/2009|2009.868	JX304747	Avian	H6N6	H6	N6	China	EasternAsia	Asia	2009.868	Dom-ans
H6N6_Avian_KT266993_A/chicken/Guangxi/129/2013|2013.134	KT266993	Avian	H6N6	H6	N6	China	EasternAsia	Asia	2013.134	Dom-gal
H6N2_Avian_KT267009_A/goose/Guangxi/158/2013|2013.978	KT267009	Avian	H6N2	H6	N2	China	EasternAsia	Asia	2013.978	Dom-ans
H6N6_Avian_KU050806_A/chicken/Zhejiang/727009/2014|2014.567	KU050806	Avian	H6N6	H6	N6	China	EasternAsia	Asia	2014.567	Dom-gal
H6N2_Avian_KT423169_A/duck/Zhejiang/727038/2014|2014.534	KT423169	Avian	H6N2	H6	N2	China	EasternAsia	Asia	2014.534	Dom-ans
H6N6_Avian_KU050810_A/chicken/Zhejiang/727028/2014|2014.567	KU050810	Avian	H6N6	H6	N6	China	EasternAsia	Asia	2014.567	Dom-gal
H3N2_Avian_JX175256_A/duck/Guangdong/W12/2011|2011.973	JX175256	Avian	H3N2	H3	N2	China	EasternAsia	Asia	2011.973	Dom-ans
H6N8_Avian_KT266945_A/duck/Guangxi/113/2012|2012.203	KT266945	Avian	H6N8	H6	N8	China	EasternAsia	Asia	2012.203	Dom-ans
H6N1_Avian_AJ410572_A/quail/Hong_Kong/SF595/00|2000.500	AJ410572	Avian	H6N1	H6	N1	Hong Kong	EasternAsia	Asia	2000.5	Dom-gal
H6N1_Avian_AJ410568_A/pheasant/Hong_Kong/SH39/99|1999.500	AJ410568	Avian	H6N1	H6	N1	Hong Kong	EasternAsia	Asia	1999.5	Dom-gal
H9N2_Avian_KY785902_A/quail/Hong_Kong/G1/1997|1997.500	KY785902	Avian	H9N2	H9	N2	Hong Kong	EasternAsia	Asia	1997.5	Dom-gal
H9N2_Avian_EU081865_A/chicken/Guangxi/4/1999|1999.500	EU081865	Avian	H9N2	H9	N2	China	EasternAsia	Asia	1999.5	Dom-gal
H9N2_Avian_DQ064393_A/chicken/Heilongjiang/35/00|2000.500	DQ064393	Avian	H9N2	H9	N2	China	EasternAsia	Asia	2000.5	Dom-gal
H9N2_Avian_DQ064390_A/chicken/Guangxi/10/99|1999.500	DQ064390	Avian	H9N2	H9	N2	China	EasternAsia	Asia	1999.5	Dom-gal
H9N2_Avian_DQ064395_A/chicken/Henan/26/00|2000.500	DQ064395	Avian	H9N2	H9	N2	China	EasternAsia	Asia	2000.5	Dom-gal
H9N2_Human_AJ278646_A/Hong_Kong/1073/99|1999.500	AJ278646	Human	H9N2	H9	N2	Hong Kong	EasternAsia	Asia	1999.5	Human
H6N1_Avian_AJ410574_A/chukka/Hong_Kong/FY295/00|2000.500	AJ410574	Avian	H6N1	H6	N1	Hong Kong	EasternAsia	Asia	2000.5	Wild-other
H9N2_Avian_AB049165_A/parakeet/Chiba/1/97|1997.500	AB049165	Avian	H9N2	H9	N2	Japan	EasternAsia	Asia	1997.5	Wild-other
H9N2_Avian_AB049166_A/parakeet/Narita/92A/98|1998.500	AB049166	Avian	H9N2	H9	N2	Japan	EasternAsia	Asia	1998.5	Wild-other
H6N1_Avian_AJ410569_A/quail/Hong_Kong/1721-20/99|1999.500	AJ410569	Avian	H6N1	H6	N1	Hong Kong	EasternAsia	Asia	1999.5	Dom-gal
H9N2_Avian_DQ064389_A/chicken/Guangdong/6/97|1997.500	DQ064389	Avian	H9N2	H9	N2	China	EasternAsia	Asia	1997.5	Dom-gal
H9N2_Avian_DQ064381_A/chicken/Shenzhen/9/97|1997.500	DQ064381	Avian	H9N2	H9	N2	China	EasternAsia	Asia	1997.5	Dom-gal
H9N2_Avian_KF188369_A/chicken/Hong_Kong/G9/1997|1997.500	KF188369	Avian	H9N2	H9	N2	Hong Kong	EasternAsia	Asia	1997.5	Dom-gal
H9N2_Human_KX867852_A/Guangdong/W1/2004|2004.466	KX867852	Human	H9N2	H9	N2	China	EasternAsia	Asia	2004.466	Human
H6N1_Avian_HM144731_A/duck/Shantou/1275/2004|2004.500	HM144731	Avian	H6N1	H6	N1	China	EasternAsia	Asia	2004.5	Dom-ans
H9N2_Avian_AB753180_A/Chinese_Hwamei/Vietnam/38/2006|2006.953	AB753180	Avian	H9N2	H9	N2	Viet Nam	SouthEasternAsia	Asia	2006.953	Wild-other
H9N2_Avian_KU042413_A/quail/Zhejiang/2A4/2013|2013.789	KU042413	Avian	H9N2	H9	N2	China	EasternAsia	Asia	2013.789	Dom-gal
H9N2_Human_KF188319_A/Hong_Kong/33982/2009|2009.500	KF188319	Human	H9N2	H9	N2	Hong Kong	EasternAsia	Asia	2009.5	Human
H9N2_Avian_KF768200_A/Chinese_francolin/Guangxi/B7/2010|2010.353	KF768200	Avian	H9N2	H9	N2	China	EasternAsia	Asia	2010.353	Wild-other
H2N9_Avian_CY117196_A/Duck/Nanchang/2-0485/2000|2000.129	CY117196	Avian	H2N9	H2	N9	China	EasternAsia	Asia	2000.129	Dom-ans
H2N9_Avian_CY005431_A/duck/Nanchang/2-0486/2000|2000.129	CY005431	Avian	H2N9	H2	N9	China	EasternAsia	Asia	2000.129	Dom-ans
H7N6_Avian_AB538497_A/quail/Aichi/6/2009|2009.200	AB538497	Avian	H7N6	H7	N6	Japan	EasternAsia	Asia	2009.2	Dom-gal
H7N6_Avian_AB538496_A/quail/Aichi/5/2009|2009.200	AB538496	Avian	H7N6	H7	N6	Japan	EasternAsia	Asia	2009.2	Dom-gal
H9N2_Swine_KX421153_A/swine/Yantai/16/2012|2012.721	KX421153	Swine	H9N2	H9	N2	China	EasternAsia	Asia	2012.721	Swine
H9N2_Avian_JX094857_A/chicken/Korea/01310/2001|2001.500	JX094857	Avian	H9N2	H9	N2	South Korea	EasternAsia	Asia	2001.5	Dom-gal
H9N2_Avian_GU053187_A/chicken/Korea/MS96-CE6/1996|1996.500	GU053187	Avian	H9N2	H9	N2	South Korea	EasternAsia	Asia	1996.5	Dom-gal
H9N2_Avian_HQ871934_A/chicken/Korea/GH2/2007|2007.896	HQ871934	Avian	H9N2	H9	N2	South Korea	EasternAsia	Asia	2007.896	Dom-gal
H9N2_Avian_EU662948_A/chicken/Korea/S21/2004|2004.500	EU662948	Avian	H9N2	H9	N2	South Korea	EasternAsia	Asia	2004.5	Dom-gal
H5N6_Avian_KP765799_A/duck/Guangzhou/41227/2014|2014.978	KP765799	Avian	H5N6	H5	N6	China	EasternAsia	Asia	2014.978	Dom-ans
H5N2_Avian_JX570860_A/little_grebe/Xianghai/429/2011|2011.786	JX570860	Avian	H5N2	H5	N2	China	EasternAsia	Asia	2011.786	Wild-other
H9N2_Avian_EF492265_A/chicken/Israel/1808/2004|2004.500	EF492265	Avian	H9N2	H9	N2	Israel	WesternAsia	Asia	2004.5	Dom-gal
H9N2_Avian_MF673330_A/chicken/Jordan/45/2004|2004.315	MF673330	Avian	H9N2	H9	N2	Jordan	WesternAsia	Asia	2004.315	Dom-gal
H9N2_Avian_EF492260_A/chicken/Israel/1376/2003|2003.500	EF492260	Avian	H9N2	H9	N2	Israel	WesternAsia	Asia	2003.5	Dom-gal
H9N2_Avian_EF492266_A/chicken/Israel/1953/2004|2004.500	EF492266	Avian	H9N2	H9	N2	Israel	WesternAsia	Asia	2004.5	Dom-gal
H9N2_Avian_MF673346_A/chicken/Jordan/12/2003|2003.879	MF673346	Avian	H9N2	H9	N2	Jordan	WesternAsia	Asia	2003.879	Dom-gal
H9N2_Avian_MF673306_A/chicken/Jordan/55/2004|2004.315	MF673306	Avian	H9N2	H9	N2	Jordan	WesternAsia	Asia	2004.315	Dom-gal
H9N2_Avian_EF492247_A/chicken/Israel/178/2006|2006.500	EF492247	Avian	H9N2	H9	N2	Israel	WesternAsia	Asia	2006.5	Dom-gal
H9N2_Avian_MF673338_A/chicken/Jordan/88/2005|2005.126	MF673338	Avian	H9N2	H9	N2	Jordan	WesternAsia	Asia	2005.126	Dom-gal
H9N2_Avian_EF492248_A/chicken/Israel/282/2005|2005.500	EF492248	Avian	H9N2	H9	N2	Israel	WesternAsia	Asia	2005.5	Dom-gal
H9N2_Avian_MF673354_A/chicken/Jordan/56/2003|2003.173	MF673354	Avian	H9N2	H9	N2	Jordan	WesternAsia	Asia	2003.173	Dom-gal
H9N2_Avian_EF492254_A/chicken/Israel/853/2005|2005.500	EF492254	Avian	H9N2	H9	N2	Israel	WesternAsia	Asia	2005.5	Dom-gal
H9N2_Avian_GQ148827_A/turkey/Israel/689/2008|2008.285	GQ148827	Avian	H9N2	H9	N2	Israel	WesternAsia	Asia	2008.285	Dom-gal
H9N2_Avian_GQ148832_A/chicken/Israel/951/2007|2007.918	GQ148832	Avian	H9N2	H9	N2	Israel	WesternAsia	Asia	2007.918	Dom-gal
H9N2_Avian_GQ148830_A/chicken/Israel/869/2007|2007.841	GQ148830	Avian	H9N2	H9	N2	Israel	WesternAsia	Asia	2007.841	Dom-gal
H9N2_Avian_GQ148823_A/chicken/Israel/184/2009|2009.123	GQ148823	Avian	H9N2	H9	N2	Israel	WesternAsia	Asia	2009.123	Dom-gal
H9N2_Avian_JQ254957_A/chicken/Israel/32/2009|2009.038	JQ254957	Avian	H9N2	H9	N2	Israel	WesternAsia	Asia	2009.038	Dom-gal
H9N2_Avian_GQ148821_A/chicken/Israel/54/2008|2008.414	GQ148821	Avian	H9N2	H9	N2	Israel	WesternAsia	Asia	2008.414	Dom-gal
H9N2_Avian_JQ254967_A/chicken/Israel/1067/2010|2010.786	JQ254967	Avian	H9N2	H9	N2	Israel	WesternAsia	Asia	2010.786	Dom-gal
H9N2_Avian_JQ254977_A/chicken/Israel/1184/2010|2010.871	JQ254977	Avian	H9N2	H9	N2	Israel	WesternAsia	Asia	2010.871	Dom-gal
H9N2_Avian_EF492269_A/chicken/Israel/786/2001|2001.500	EF492269	Avian	H9N2	H9	N2	Israel	WesternAsia	Asia	2001.5	Dom-gal
H9N2_Avian_EF492270_A/turkey/Israel/810/2001|2001.500	EF492270	Avian	H9N2	H9	N2	Israel	WesternAsia	Asia	2001.5	Dom-gal
H9N2_Avian_EF492268_A/turkey/Israel/619/2002|2002.500	EF492268	Avian	H9N2	H9	N2	Israel	WesternAsia	Asia	2002.5	Dom-gal
H9N2_Avian_EF492257_A/turkey/Israel/1013/2002|2002.500	EF492257	Avian	H9N2	H9	N2	Israel	WesternAsia	Asia	2002.5	Dom-gal
H9N2_Avian_EF492261_A/ostrich/Eshkol/1436/2003|2003.827	EF492261	Avian	H9N2	H9	N2	Israel	WesternAsia	Asia	2003.827	Wild-other
H9N2_Avian_EF492258_A/turkey/Israel/1209/2003|2003.500	EF492258	Avian	H9N2	H9	N2	Israel	WesternAsia	Asia	2003.5	Dom-gal
H9N2_Avian_EF492272_A/chicken/Israel/90658/2000|2000.500	EF492272	Avian	H9N2	H9	N2	Israel	WesternAsia	Asia	2000.5	Dom-gal
H9N2_Avian_KF881397_A/chicken/Egypt/S5018D/2012|2012.227	KF881397	Avian	H9N2	H9	N2	Egypt	NorthernAfrica	Africa	2012.227	Dom-gal
H9N2_Avian_KF881454_A/chicken/Egypt/D4905B/2012|2012.192	KF881454	Avian	H9N2	H9	N2	Egypt	NorthernAfrica	Africa	2012.192	Dom-gal
H9N2_Avian_CY126233_A/chicken/El_Fayoum/CAI25/2011|2011.000	CY126233	Avian	H9N2	H9	N2	Egypt	NorthernAfrica	Africa	2011	Dom-gal
H9N2_Avian_KF881373_A/chicken/Egypt/D7663C/2013|2013.268	KF881373	Avian	H9N2	H9	N2	Egypt	NorthernAfrica	Africa	2013.268	Dom-gal
H9N2_Avian_KX000847_A/chicken/Egypt/F10993B/2015|2015.321	KX000847	Avian	H9N2	H9	N2	Egypt	NorthernAfrica	Africa	2015.321	Dom-gal
H9N2_Avian_JX273134_A/chicken/Egypt/S4456B/2011|2011.986	JX273134	Avian	H9N2	H9	N2	Egypt	NorthernAfrica	Africa	2011.986	Dom-gal
H9N2_Avian_KF881620_A/chicken/Egypt/D7099/2013|2013.041	KF881620	Avian	H9N2	H9	N2	Egypt	NorthernAfrica	Africa	2013.041	Dom-gal
H9N2_Avian_KX000728_A/duck/Egypt/C9787/2014|2014.255	KX000728	Avian	H9N2	H9	N2	Egypt	NorthernAfrica	Africa	2014.255	Dom-ans
H9N2_Avian_KX000819_A/quail/Egypt/D10105/2014|2014.630	KX000819	Avian	H9N2	H9	N2	Egypt	NorthernAfrica	Africa	2014.63	Dom-gal
H9N2_Avian_KX000714_A/chicken/Egypt/Q10429E/2014|2014.948	KX000714	Avian	H9N2	H9	N2	Egypt	NorthernAfrica	Africa	2014.948	Dom-gal
H6N2_Avian_CY060442_A/whitefronted_goose/Netherlands/2/1999|1999.164	CY060442	Avian	H6N2	H6	N2	Netherlands	WesternEurope	Europe	1999.164	Wild-ans-long
H2N2_Avian_EU735811_A/chicken/PA/298101-4/2004|2004.500	EU735811	Avian	H2N2	H2	N2	USA	NorthernAmerica	America	2004.5	Dom-gal
H5N3_Avian_GQ227555_A/duck/Altai/1285/1991|1991.619	GQ227555	Avian	H5N3	H5	N3	Russia	EasternEurope	Europe	1991.619	Dom-ans
H7N1_Avian_AB268555_A/duck/Mongolia/47/2001|2001.500	AB268555	Avian	H7N1	H7	N1	Mongolia	EasternAsia	Asia	2001.5	Dom-ans
H1N1_Avian_CY091595_A/duck/Shimane/188/1999|1999.500	CY091595	Avian	H1N1	H1	N1	Japan	EasternAsia	Asia	1999.5	Dom-ans
H5N2_Avian_EU249550_A/duck/Malaysia/F118-08-04/2004|2004.500	EU249550	Avian	H5N2	H5	N2	Malaysia	SouthEasternAsia	Asia	2004.5	Dom-ans
H5N2_Avian_CY022078_A/poultry/Italy/367/1997|1997.500	CY022078	Avian	H5N2	H5	N2	Italy	SouthernEurope	Europe	1997.5	Dom-gal
H5N2_Avian_CY018950_A/poultry/Italy/382/1997|1997.500	CY018950	Avian	H5N2	H5	N2	Italy	SouthernEurope	Europe	1997.5	Dom-gal
H3N8_Avian_MF147333_A/common_teal/Netherlands/07/2000|2000.893	MF147333	Avian	H3N8	H3	N8	Netherlands	WesternEurope	Europe	2000.893	Wild-ans-long
H5N9_Avian_EU743136_A/emu/NY/12716/1994|1994.500	EU743136	Avian	H5N9	H5	N9	USA	NorthernAmerica	America	1994.5	Wild-other
H5N2_Avian_CY021382_A/turkey/Italy/1980|1980.500	CY021382	Avian	H5N2	H5	N2	Italy	SouthernEurope	Europe	1980.5	Dom-gal
H7N7_Avian_KJ889442_A/turkey/England/647/1977|1977.500	KJ889442	Avian	H7N7	H7	N7	United Kingdom	NorthernEurope	Europe	1977.5	Dom-gal
H6N1_Avian_CY005606_A/chicken/Hong_Kong/17/1977|1977.500	CY005606	Avian	H6N1	H6	N1	Hong Kong	EasternAsia	Asia	1977.5	Dom-gal
H5N8_Avian_CY015090_A/turkey/Ireland/1378/1983|1983.500	CY015090	Avian	H5N8	H5	N8	Ireland	NorthernEurope	Europe	1983.5	Dom-gal
H5N2_Avian_KF435067_A/finch/England/2051/1991|1991.140	KF435067	Avian	H5N2	H5	N2	USA	NorthernAmerica	America	1991.14	Wild-other
H1N6_Avian_CY179140_A/thick-billed_murre/Alaska/335/1976|1976.500	CY179140	Avian	H1N6	H1	N6	USA	NorthernAmerica	America	1976.5	Wild-other
H1N6_Avian_CY179604_A/common_murre/Alaska/211/1976|1976.500	CY179604	Avian	H1N6	H1	N6	USA	NorthernAmerica	America	1976.5	Wild-other
H1N2_Avian_CY179036_A/common_murre/Alaska/175/1976|1976.500	CY179036	Avian	H1N2	H1	N2	USA	NorthernAmerica	America	1976.5	Wild-other
H1N2_Avian_CY178920_A/thick-billed_murre/Alaska/236/1976|1976.500	CY178920	Avian	H1N2	H1	N2	USA	NorthernAmerica	America	1976.5	Wild-other
H3N8_Avian_CY005814_A/duck/Ukraine/1/1963|1963.945	CY005814	Avian	H3N8	H3	N8	Ukraine	EasternEurope	Europe	1963.945	Dom-ans
H2N3_Avian_CY117116_A/duck/Rugen/88-4/1981|1981.500	CY117116	Avian	H2N3	H2	N3	Germany	WesternEurope	Europe	1981.5	Dom-ans
H7N7_Avian_CY015040_A/goose/Leipzig/187-7/1979|1979.500	CY015040	Avian	H7N7	H7	N7	Germany	WesternEurope	Europe	1979.5	Dom-ans
H2N2_Avian_CY116956_A/chicken/Jena/4705/1984|1984.500	CY116956	Avian	H2N2	H2	N2	Germany	WesternEurope	Europe	1984.5	Dom-gal
H2N2_Avian_CY116964_A/chicken/Jena/4836/1983|1983.500	CY116964	Avian	H2N2	H2	N2	Germany	WesternEurope	Europe	1983.5	Dom-gal
H10N5_Swine_JX500446_A/swine/Hubei/10/2008|2008.326	JX500446	Swine	H10N5	H10	N5	China	EasternAsia	Asia	2008.326	Swine
H10N5_Avian_LC121479_A/duck/Hong_Kong/934/1980|1980.500	LC121479	Avian	H10N5	H10	N5	Hong Kong	EasternAsia	Asia	1980.5	Dom-ans
H5N2_Avian_CY005576_A/duck/Hong_Kong/342/78|1978.500	CY005576	Avian	H5N2	H5	N2	Hong Kong	EasternAsia	Asia	1978.5	Dom-ans
H3N6_Swine_KJ889418_A/swine/Kazakhstan/106/1985|1985.500	KJ889418	Swine	H3N6	H3	N6	Kazakhstan	CentralAsia	Asia	1985.5	Swine
H5N6_Avian_CY005770_A/duck/Potsdam/2216-4/1984|1984.500	CY005770	Avian	H5N6	H5	N6	Germany	WesternEurope	Europe	1984.5	Dom-ans
H1N1_Avian_KJ889434_A/duck/Schleswig/21/1979|1979.500	KJ889434	Avian	H1N1	H1	N1	Germany	WesternEurope	Europe	1979.5	Dom-ans
H7N3_Avian_HM346494_A/chicken/Karachi/NARC-23/2003|2003.871	HM346494	Avian	H7N3	H7	N3	Pakistan	SouthernAsia	Asia	2003.871	Dom-gal
H7N3_Avian_HM346518_A/chicken/Chakwal/NARC-148/2004|2004.359	HM346518	Avian	H7N3	H7	N3	Pakistan	SouthernAsia	Asia	2004.359	Dom-gal
H7N3_Avian_HM346502_A/chicken/Chakwal/NARC-46/2003|2003.989	HM346502	Avian	H7N3	H7	N3	Pakistan	SouthernAsia	Asia	2003.989	Dom-gal
H7N3_Avian_CY035826_A/chicken/Rawalpindi/NARC68/2002|2002.500	CY035826	Avian	H7N3	H7	N3	Pakistan	SouthernAsia	Asia	2002.5	Dom-gal
H7N3_Avian_HM346486_A/chicken/Chakwal/NARC-35/2001|2001.367	HM346486	Avian	H7N3	H7	N3	Pakistan	SouthernAsia	Asia	2001.367	Dom-gal
H7N3_Avian_HM346478_A/chicken/Murree/NARC-01/1995|1995.038	HM346478	Avian	H7N3	H7	N3	Pakistan	SouthernAsia	Asia	1995.038	Dom-gal
H7N3_Avian_CY035834_A/chicken/Pakistan/34668/1995|1995.500	CY035834	Avian	H7N3	H7	N3	Pakistan	SouthernAsia	Asia	1995.5	Dom-gal
H7N3_Avian_CY037757_A/chicken/Pakistan/c1998/1998|1998.500	CY037757	Avian	H7N3	H7	N3	Pakistan	SouthernAsia	Asia	1998.5	Dom-gal
H7N3_Avian_HM346510_A/chicken/Karachi/NARC-100/2004|2004.310	HM346510	Avian	H7N3	H7	N3	Pakistan	SouthernAsia	Asia	2004.31	Dom-gal
H9N2_Avian_CY038461_A/chicken/Pakistan/UDL-01/2008|2008.022	CY038461	Avian	H9N2	H9	N2	Pakistan	SouthernAsia	Asia	2008.022	Dom-gal
H9N2_Avian_CY038453_A/chicken/Pakistan/UDL-03/2007|2007.959	CY038453	Avian	H9N2	H9	N2	Pakistan	SouthernAsia	Asia	2007.959	Dom-gal
H9N2_Avian_JN540069_A/chicken/Sihala/NARC-12103/2008|2008.145	JN540069	Avian	H9N2	H9	N2	Pakistan	SouthernAsia	Asia	2008.145	Dom-gal
H9N2_Avian_CY038437_A/chicken/Pakistan/UDL-02/2006|2006.992	CY038437	Avian	H9N2	H9	N2	Pakistan	SouthernAsia	Asia	2006.992	Dom-gal
H9N2_Avian_CY038485_A/chicken/Pakistan/UDL-04/2007|2007.222	CY038485	Avian	H9N2	H9	N2	Pakistan	SouthernAsia	Asia	2007.222	Dom-gal
H9N2_Avian_CY038405_A/chicken/Pakistan/UDL-04/2006|2006.463	CY038405	Avian	H9N2	H9	N2	Pakistan	SouthernAsia	Asia	2006.463	Dom-gal
H9N2_Avian_CY038445_A/chicken/Pakistan/UDL-03/2005|2005.970	CY038445	Avian	H9N2	H9	N2	Pakistan	SouthernAsia	Asia	2005.97	Dom-gal
H9N2_Avian_CY038421_A/chicken/Pakistan/UDL-02/2005|2005.997	CY038421	Avian	H9N2	H9	N2	Pakistan	SouthernAsia	Asia	2005.997	Dom-gal
H9N2_Avian_JN540077_A/chicken/Attock/NARC-14994/2009|2009.921	JN540077	Avian	H9N2	H9	N2	Pakistan	SouthernAsia	Asia	2009.921	Dom-gal
H9N2_Avian_JX465630_A/chicken/Iran/EBGV-88/2010|2010.123	JX465630	Avian	H9N2	H9	N2	Iran	SouthernAsia	Asia	2010.123	Dom-gal
H9N2_Avian_KU042913_A/chicken/Pakistan/10A/2015|2015.356	KU042913	Avian	H9N2	H9	N2	Pakistan	SouthernAsia	Asia	2015.356	Dom-gal
H9N2_Avian_KM519968_A/chicken/India/80998/2008|2008.030	KM519968	Avian	H9N2	H9	N2	India	SouthernAsia	Asia	2008.03	Dom-gal
H9N2_Avian_KT285352_A/chicken/India/01CL1619/2012|2012.058	KT285352	Avian	H9N2	H9	N2	India	SouthernAsia	Asia	2012.058	Dom-gal
H9N2_Avian_KF188355_A/chicken/Dubai/339/2001|2001.500	KF188355	Avian	H9N2	H9	N2	United Arab Emirates	WesternAsia	Asia	2001.5	Dom-gal
H9N2_Avian_CY076726_A/chicken/Emirates/R66/2002|2002.500	CY076726	Avian	H9N2	H9	N2	United Arab Emirates	WesternAsia	Asia	2002.5	Dom-gal
H9N2_Avian_KJ643600_A/chicken/Bangladesh/19870/2013|2013.395	KJ643600	Avian	H9N2	H9	N2	Bangladesh	SouthernAsia	Asia	2013.395	Dom-gal
H9N2_Avian_KJ643811_A/chicken/Bangladesh/18857/2013|2013.074	KJ643811	Avian	H9N2	H9	N2	Bangladesh	SouthernAsia	Asia	2013.074	Dom-gal
H9N2_Avian_KY635457_A/quail/Bangladesh/25987/2015|2015.647	KY635457	Avian	H9N2	H9	N2	Bangladesh	SouthernAsia	Asia	2015.647	Dom-gal
H9N2_Avian_MH135378_A/duck/Bangladesh/33127/2017|2017.551	MH135378	Avian	H9N2	H9	N2	Bangladesh	SouthernAsia	Asia	2017.551	Dom-ans
H9N2_Avian_MH135596_A/duck/Bangladesh/33135/2017|2017.551	MH135596	Avian	H9N2	H9	N2	Bangladesh	SouthernAsia	Asia	2017.551	Dom-ans
H9N2_Avian_KT362007_A/chicken/Bangladesh/23426/2014|2014.721	KT362007	Avian	H9N2	H9	N2	Bangladesh	SouthernAsia	Asia	2014.721	Dom-gal
H9N2_Avian_KF188252_A/quail/Bangladesh/907/2009|2009.500	KF188252	Avian	H9N2	H9	N2	Bangladesh	SouthernAsia	Asia	2009.5	Dom-gal
H9N2_Avian_MG042154_A/quail/Bangladesh/31244/2016|2016.899	MG042154	Avian	H9N2	H9	N2	Bangladesh	SouthernAsia	Asia	2016.899	Dom-gal
H9N2_Avian_KT361999_A/chicken/Bangladesh/23618/2014|2014.795	KT361999	Avian	H9N2	H9	N2	Bangladesh	SouthernAsia	Asia	2014.795	Dom-gal
H9N2_Avian_MH135485_A/chicken/Bangladesh/33386/2017|2017.625	MH135485	Avian	H9N2	H9	N2	Bangladesh	SouthernAsia	Asia	2017.625	Dom-gal
H9N2_Avian_MH135416_A/chicken/Bangladesh/32754/2017|2017.381	MH135416	Avian	H9N2	H9	N2	Bangladesh	SouthernAsia	Asia	2017.381	Dom-gal
H9N2_Avian_MG042174_A/chicken/Bangladesh/31624/2016|2016.989	MG042174	Avian	H9N2	H9	N2	Bangladesh	SouthernAsia	Asia	2016.989	Dom-gal
H9N2_Avian_KJ643646_A/quail/Bangladesh/18521/2012|2012.899	KJ643646	Avian	H9N2	H9	N2	Bangladesh	SouthernAsia	Asia	2012.899	Dom-gal
H9N2_Avian_KJ643787_A/chicken/Bangladesh/18408/2012|2012.871	KJ643787	Avian	H9N2	H9	N2	Bangladesh	SouthernAsia	Asia	2012.871	Dom-gal
H9N2_Avian_MH107181_A/chicken/Fes/Pmc1_23/2016|2016.132	MH107181	Avian	H9N2	H9	N2	Morocco	NorthernAfrica	Africa	2016.132	Dom-gal
H9N2_Avian_MH107189_A/chicken/kenitra/IAPP16S-04P_16w/2016|2016.151	MH107189	Avian	H9N2	H9	N2	Morocco	NorthernAfrica	Africa	2016.151	Dom-gal
H9N2_Avian_MF510855_A/chicken/Burkina_Faso/17RS93-19/2017|2017.038	MF510855	Avian	H9N2	H9	N2	Burkina Faso	WesternAfrica	Africa	2017.038	Dom-gal
H9N2_Swine_EU086321_A/swine/Guangxi/S15/2005|2005.500	EU086321	Swine	H9N2	H9	N2	China	EasternAsia	Asia	2005.5	Swine
H9N2_Avian_EU086235_A/duck/Guangxi/51/2005|2005.500	EU086235	Avian	H9N2	H9	N2	China	EasternAsia	Asia	2005.5	Dom-ans
H9N2_Avian_EU086238_A/chicken/Guangxi/6/2000|2000.500	EU086238	Avian	H9N2	H9	N2	China	EasternAsia	Asia	2000.5	Dom-gal
H9N2_Avian_JQ639781_A/chicken/Guangdong/TS/2004|2004.164	JQ639781	Avian	H9N2	H9	N2	China	EasternAsia	Asia	2004.164	Dom-gal
H9N2_Avian_DQ485219_A/chicken/China/Guangxi14/2000|2000.866	DQ485219	Avian	H9N2	H9	N2	China	EasternAsia	Asia	2000.866	Dom-gal
H4N6_Avian_MF399060_A/duck/Guangxi/149D24/2013|2013.882	MF399060	Avian	H4N6	H4	N6	China	EasternAsia	Asia	2013.882	Dom-ans
H2N2_Avian_CY116892_A/duck/Hong_Kong/273/1978|1978.500	CY116892	Avian	H2N2	H2	N2	Hong Kong	EasternAsia	Asia	1978.5	Dom-ans
H2N2_Avian_CY005539_A/duck/Hong_Kong/319/1978|1978.500	CY005539	Avian	H2N2	H2	N2	Hong Kong	EasternAsia	Asia	1978.5	Dom-ans
H6N2_Avian_CY005613_A/duck/Hong_Kong/d134/1977|1977.500	CY005613	Avian	H6N2	H6	N2	Hong Kong	EasternAsia	Asia	1977.5	Dom-ans
H6N1_Avian_DQ376656_A/chicken/Taiwan/G23/87|1987.500	DQ376656	Avian	H6N1	H6	N1	Taiwan	EasternAsia	Asia	1987.5	Dom-gal
H6N1_Avian_DQ376654_A/duck/Taiwan/0526/72|1972.500	DQ376654	Avian	H6N1	H6	N1	Taiwan	EasternAsia	Asia	1972.5	Dom-ans
H6N1_Avian_DQ376655_A/chicken/Taiwan/G2/87|1987.500	DQ376655	Avian	H6N1	H6	N1	Taiwan	EasternAsia	Asia	1987.5	Dom-gal
H6N5_Avian_CY005823_A/shearwater/Australia/1/1973|1973.500	CY005823	Avian	H6N5	H6	N5	Australia	AustraliaNewZealandOceania	Oceania	1973.5	Wild-other
H3N2_Avian_AB612887_A/duck/Hokkaido/5/1977|1977.500	AB612887	Avian	H3N2	H3	N2	Japan	EasternAsia	Asia	1977.5	Dom-ans
H3N8_Avian_AB275286_A/duck/Hokkaido/8/1980|1980.500	AB275286	Avian	H3N8	H3	N8	Japan	EasternAsia	Asia	1980.5	Dom-ans
H3N8_Avian_CY014703_A/duck/Chabarovsk/1610/1972_|1972.500	CY014703	Avian	H3N8	H3	N8	Russia	EasternEurope	Europe	1972.5	Dom-ans
H6N1_Avian_CY005598_A/duck/Hong_Kong/d73/1976|1976.500	CY005598	Avian	H6N1	H6	N1	Hong Kong	EasternAsia	Asia	1976.5	Dom-ans
H2N9_Avian_CY005547_A/duck/Hong_Kong/278/1978|1978.500	CY005547	Avian	H2N9	H2	N9	Hong Kong	EasternAsia	Asia	1978.5	Dom-ans
H5N3_Avian_CY005583_A/goose/Hong_Kong/23/1978|1978.500	CY005583	Avian	H5N3	H5	N3	Hong Kong	EasternAsia	Asia	1978.5	Dom-ans
H5N1_Avian_DQ997119_A/chicken/Hubei/wj/1997|1997.500	DQ997119	Avian	H5N1	H5	N1	China	EasternAsia	Asia	1997.5	Dom-gal
H15N9_Avian_CY005718_A/sooty_tern/Western_Australia/2190/1983|1983.500	CY005718	Avian	H15N9	H15	N9	Australia	AustraliaNewZealandOceania	Oceania	1983.5	Wild-other
H15N9_Avian_CY130103_A/shearWater/Australia/2576/1979|1979.500	CY130103	Avian	H15N9	H15	N9	Australia	AustraliaNewZealandOceania	Oceania	1979.5	Wild-other
H15N9_Avian_CY005406_A/wedge-tailed_shearwater/Western_Australia/2576/1979|1979.500	CY005406	Avian	H15N9	H15	N9	Australia	AustraliaNewZealandOceania	Oceania	1979.5	Wild-other
H15N9_Avian_CY005725_A/wedge-tailed_shearwater/Western_Australia/2327/1983|1983.500	CY005725	Avian	H15N9	H15	N9	Australia	AustraliaNewZealandOceania	Oceania	1983.5	Wild-other
H6N2_Avian_CY028244_A/eurasian_coot/Western_Australia/2727/1979|1979.500	CY028244	Avian	H6N2	H6	N2	Australia	AustraliaNewZealandOceania	Oceania	1979.5	Wild-other
H1N1_Avian_CY014628_A/duck/Australia/749/1980|1980.500	CY014628	Avian	H1N1	H1	N1	Australia	AustraliaNewZealandOceania	Oceania	1980.5	Dom-ans
H7N7_Avian_CY024787_A/chicken/Victoria/1976|1976.038	CY024787	Avian	H7N7	H7	N7	Australia	AustraliaNewZealandOceania	Oceania	1976.038	Dom-gal
H5N3_Avian_CY045256_A/shearwater/Australia/751/1975|1975.500	CY045256	Avian	H5N3	H5	N3	Australia	AustraliaNewZealandOceania	Oceania	1975.5	Wild-other
H4N6_Avian_CY130023_A/duck/Czechoslovakia/1956|1956.500	CY130023	Avian	H4N6	H4	N6	Czech Republic	EasternEurope	Europe	1956.5	Dom-ans
H5N3_Avian_CY014985_A/tern/South_Africa/1961|1961.500	CY014985	Avian	H5N3	H5	N3	South Africa	SouthernAfrica	Africa	1961.5	Wild-other
H1N9_Avian_CY179676_A/thick-billed_murre/Alaska/326/1976|1976.500	CY179676	Avian	H1N9	H1	N9	USA	NorthernAmerica	America	1976.5	Wild-other
H1N9_Avian_CY178904_A/thick-billed_murre/Alaska/146/1976|1976.500	CY178904	Avian	H1N9	H1	N9	USA	NorthernAmerica	America	1976.5	Wild-other
H10N7_Avian_CY014672_A/chicken/Germany/N/1949|1949.500	CY014672	Avian	H10N7	H10	N7	Germany	WesternEurope	Europe	1949.5	Dom-gal
H13N8_Avian_CY185514_A/black-headed_gull/Georgia/1/2011|2011.296	CY185514	Avian	H13N8	H13	N8	Georgia	WesternAsia	Asia	2011.296	Wild-other
H13N6_Avian_CY185490_A/black-headed_gull/Republic_of_Georgia/7/2011|2011.868	CY185490	Avian	H13N6	H13	N6	Georgia	WesternAsia	Asia	2011.868	Wild-other
H13N8_Avian_MF145864_A/yellow-legged_gull/Georgia/1/2011|2011.132	MF145864	Avian	H13N8	H13	N8	Georgia	WesternAsia	Asia	2011.132	Wild-other
H16N3_Avian_MF575044_A/black-headed_gull/Netherlands/36/2014|2014.559	MF575044	Avian	H16N3	H16	N3	Netherlands	WesternEurope	Europe	2014.559	Wild-other
H13N6_Avian_MF146491_A/black-headed_gull/Netherlands/16/2014|2014.523	MF146491	Avian	H13N6	H13	N6	Netherlands	WesternEurope	Europe	2014.523	Wild-other
H13N8_Avian_KX979140_A/black-headed_gull/Netherlands/10/2013|2013.545	KX979140	Avian	H13N8	H13	N8	Netherlands	WesternEurope	Europe	2013.545	Wild-other
H16N3_Avian_CY185586_A/black-headed_gull/Republic_of_Georgia/4/2012|2012.022	CY185586	Avian	H16N3	H16	N3	Georgia	WesternAsia	Asia	2012.022	Wild-other
H13N6_Avian_CY185602_A/yellow-legged_gull/Republic_of_Georgia/2/2012|2012.701	CY185602	Avian	H13N6	H13	N6	Georgia	WesternAsia	Asia	2012.701	Wild-other
H16N3_Avian_KX977838_A/black-headed_gull/Netherlands/5/2013|2013.510	KX977838	Avian	H16N3	H16	N3	Netherlands	WesternEurope	Europe	2013.51	Wild-other
H16N3_Avian_KX979132_A/black-headed_gull/Netherlands/2/2013|2013.490	KX979132	Avian	H16N3	H16	N3	Netherlands	WesternEurope	Europe	2013.49	Wild-other
H13N8_Avian_KX978210_A/black-headed_gull/Netherlands/7/2013|2013.510	KX978210	Avian	H13N8	H13	N8	Netherlands	WesternEurope	Europe	2013.51	Wild-other
H13N6_Avian_MF146301_A/black-headed_gull/Netherlands/26/2012|2012.466	MF146301	Avian	H13N6	H13	N6	Netherlands	WesternEurope	Europe	2012.466	Wild-other
H13N6_Avian_MF146100_A/black-headed_gull/Netherlands/32/2012|2012.466	MF146100	Avian	H13N6	H13	N6	Netherlands	WesternEurope	Europe	2012.466	Wild-other
H13N6_Avian_KX978373_A/black-headed_gull/Netherlands/11/2014|2014.474	KX978373	Avian	H13N6	H13	N6	Netherlands	WesternEurope	Europe	2014.474	Wild-other
H16N3_Avian_MF147069_A/black-headed_gull/Netherlands/18/2014|2014.978	MF147069	Avian	H16N3	H16	N3	Netherlands	WesternEurope	Europe	2014.978	Wild-other
H16N3_Avian_KY243235_A/black-headed_gull/Netherlands/107/2012|2012.545	KY243235	Avian	H16N3	H16	N3	Netherlands	WesternEurope	Europe	2012.545	Wild-other
H13N2_Avian_MF145998_A/black-headed_gull/Netherlands/13/2014|2014.518	MF145998	Avian	H13N2	H13	N2	Netherlands	WesternEurope	Europe	2014.518	Wild-other
H13N2_Avian_MF575029_A/black-headed_gull/Netherlands/4/2014|2014.518	MF575029	Avian	H13N2	H13	N2	Netherlands	WesternEurope	Europe	2014.518	Wild-other
H13N6_Avian_CY185610_A/yellow-legged_gull/Republic_of_Georgia/3/2012|2012.701	CY185610	Avian	H13N6	H13	N6	Georgia	WesternAsia	Asia	2012.701	Wild-other
H16N3_Avian_MF693952_A/European_herring_gull/Netherlands/3/2015|2015.901	MF693952	Avian	H16N3	H16	N3	Netherlands	WesternEurope	Europe	2015.901	Wild-other
H16N3_Avian_MF694105_A/lesser_black-backed_gull/Netherlands/1/2015|2015.712	MF694105	Avian	H16N3	H16	N3	Netherlands	WesternEurope	Europe	2015.712	Wild-other
H13N2_Avian_MF693956_A/black-headed_gull/Netherlands/2/2016|2016.534	MF693956	Avian	H13N2	H13	N2	Netherlands	WesternEurope	Europe	2016.534	Wild-other
H13N2_Avian_MF694072_A/black-headed_gull/Netherlands/6/2016|2016.534	MF694072	Avian	H13N2	H13	N2	Netherlands	WesternEurope	Europe	2016.534	Wild-other
H16N3_Avian_KX977893_A/black-headed_gull/Netherlands/9/2010|2010.551	KX977893	Avian	H16N3	H16	N3	Netherlands	WesternEurope	Europe	2010.551	Wild-other
H16N3_Avian_KX978151_A/black-headed_gull/Netherlands/14/2010|2010.551	KX978151	Avian	H16N3	H16	N3	Netherlands	WesternEurope	Europe	2010.551	Wild-other
H13N8_Avian_MF147158_A/black-headed_gull/Netherlands/20/2011|2011.468	MF147158	Avian	H13N8	H13	N8	Netherlands	WesternEurope	Europe	2011.468	Wild-other
H13N8_Avian_KX978676_A/black-headed_gull/Netherlands/21/2011|2011.468	KX978676	Avian	H13N8	H13	N8	Netherlands	WesternEurope	Europe	2011.468	Wild-other
H16N3_Avian_KX978157_A/black-headed_gull/Netherlands/93/2012|2012.540	KX978157	Avian	H16N3	H16	N3	Netherlands	WesternEurope	Europe	2012.54	Wild-other
H16N3_Avian_MF147468_A/black-headed_gull/Netherlands/25/2009|2009.553	MF147468	Avian	H16N3	H16	N3	Netherlands	WesternEurope	Europe	2009.553	Wild-other
H16N3_Avian_KX978428_A/black-headed_gull/Netherlands/16/2009|2009.534	KX978428	Avian	H16N3	H16	N3	Netherlands	WesternEurope	Europe	2009.534	Wild-other
H16N3_Avian_CY184497_A/black-headed_gull/Sweden/87533/2009|2009.573	CY184497	Avian	H16N3	H16	N3	Sweden	NorthernEurope	Europe	2009.573	Wild-other
H13N2_Avian_KX979248_A/black-headed_gull/Netherlands/12/2010|2010.551	KX979248	Avian	H13N2	H13	N2	Netherlands	WesternEurope	Europe	2010.551	Wild-other
H16N3_Avian_MF147747_A/black-headed_gull/Netherlands/37/2011|2011.573	MF147747	Avian	H16N3	H16	N3	Netherlands	WesternEurope	Europe	2011.573	Wild-other
H13N2_Avian_MF146958_A/black-headed_gull/Netherlands/38/2009|2009.518	MF146958	Avian	H13N2	H13	N2	Netherlands	WesternEurope	Europe	2009.518	Wild-other
H16N8_Avian_MF146865_A/black-headed_gull/Netherlands/43/2008|2008.510	MF146865	Avian	H16N8	H16	N8	Netherlands	WesternEurope	Europe	2008.51	Wild-other
H13N2_Avian_KX978102_A/black-headed_gull/Netherlands/27/2009|2009.553	KX978102	Avian	H13N2	H13	N2	Netherlands	WesternEurope	Europe	2009.553	Wild-other
H13N3_Avian_KX978291_A/black-headed_gull/Netherlands/17/2009|2009.534	KX978291	Avian	H13N3	H13	N3	Netherlands	WesternEurope	Europe	2009.534	Wild-other
H13N3_Avian_MF575271_A/black-headed_gull/Netherlands/8/2011|2011.468	MF575271	Avian	H13N3	H13	N3	Netherlands	WesternEurope	Europe	2011.468	Wild-other
H16N3_Avian_MF148128_A/black-headed_gull/Netherlands/33/2011|2011.485	MF148128	Avian	H16N3	H16	N3	Netherlands	WesternEurope	Europe	2011.485	Wild-other
H13N8_Avian_CY185626_A/yellow-legged_gull/Georgia/1/2013|2013.121	CY185626	Avian	H13N8	H13	N8	Georgia	WesternAsia	Asia	2013.121	Wild-other
H13N8_Avian_MF146532_A/yellow-legged_gull/Georgia/4/2012|2012.721	MF146532	Avian	H13N8	H13	N8	Georgia	WesternAsia	Asia	2012.721	Wild-other
H13N8_Avian_CY185634_A/yellow-legged_gull/Georgia/2/2013|2013.178	CY185634	Avian	H13N8	H13	N8	Georgia	WesternAsia	Asia	2013.178	Wild-other
H16N3_Avian_MF694084_A/black-headed_gull/Netherlands/1/2016|2016.534	MF694084	Avian	H16N3	H16	N3	Netherlands	WesternEurope	Europe	2016.534	Wild-other
H16N3_Avian_MF693938_A/black-headed_gull/Netherlands/3/2016|2016.534	MF693938	Avian	H16N3	H16	N3	Netherlands	WesternEurope	Europe	2016.534	Wild-other
H13N8_Avian_MF146905_A/black-headed_gull/Netherlands/2/2010|2010.532	MF146905	Avian	H13N8	H13	N8	Netherlands	WesternEurope	Europe	2010.532	Wild-other
H13N6_Avian_KX979201_A/black-headed_gull/Netherlands/1/2010|2010.532	KX979201	Avian	H13N6	H13	N6	Netherlands	WesternEurope	Europe	2010.532	Wild-other
H13N8_Avian_MF147742_A/black-headed_gull/Netherlands/5/2010|2010.532	MF147742	Avian	H13N8	H13	N8	Netherlands	WesternEurope	Europe	2010.532	Wild-other
H13N2_Avian_KX977972_A/black-headed_gull/Netherlands/8/2010|2010.532	KX977972	Avian	H13N2	H13	N2	Netherlands	WesternEurope	Europe	2010.532	Wild-other
H13N8_Avian_CY184489_A/black-headed_gull/Sweden/74342/2008|2008.551	CY184489	Avian	H13N8	H13	N8	Sweden	NorthernEurope	Europe	2008.551	Wild-other
H16N3_Avian_MF147677_A/black-headed_gull/Netherlands/78/2008|2008.532	MF147677	Avian	H16N3	H16	N3	Netherlands	WesternEurope	Europe	2008.532	Wild-other
H16N3_Avian_MF146588_A/black-headed_gull/Netherlands/84/2008|2008.532	MF146588	Avian	H16N3	H16	N3	Netherlands	WesternEurope	Europe	2008.532	Wild-other
H16N3_Avian_CY184481_A/black-headed_gull/Sweden/74340/2008|2008.500	CY184481	Avian	H16N3	H16	N3	Sweden	NorthernEurope	Europe	2008.5	Wild-other
H16N3_Avian_CY149341_A/glaucous_gull-herring_gull_hybrid/Iceland/1108/2011|2011.789	CY149341	Avian	H16N3	H16	N3	Iceland	NorthernEurope	Europe	2011.789	Wild-other
H13N8_Avian_MF145705_A/black-headed_gull/Netherlands/95/2008|2008.534	MF145705	Avian	H13N8	H13	N8	Netherlands	WesternEurope	Europe	2008.534	Wild-other
H13N8_Avian_KX977796_A/black-headed_gull/Netherlands/21/2008|2008.658	KX977796	Avian	H13N8	H13	N8	Netherlands	WesternEurope	Europe	2008.658	Wild-other
H13N8_Avian_JF775473_A/herring_gull/Mongolia/454/2008|2008.704	JF775473	Avian	H13N8	H13	N8	Mongolia	EasternAsia	Asia	2008.704	Wild-other
H16N3_Avian_CY195696_A/glaucous-winged_gull/Southcentral_Alaska/12MB01620/2012|2012.625	CY195696	Avian	H16N3	H16	N3	USA	NorthernAmerica	America	2012.625	Wild-other
H16N3_Avian_CY196789_A/glaucous-winged_gull/Southcentral_Alaska/12NH01593/2008|2008.677	CY196789	Avian	H16N3	H16	N3	USA	NorthernAmerica	America	2008.677	Wild-other
H16N3_Avian_CY195712_A/glaucous-winged_gull/Southcentral_Alaska/12MB01823/2012|2012.660	CY195712	Avian	H16N3	H16	N3	USA	NorthernAmerica	America	2012.66	Wild-other
H16N3_Avian_CY196813_A/glaucous-winged_gull/Southcentral_Alaska/12NH01679/2008|2008.682	CY196813	Avian	H16N3	H16	N3	USA	NorthernAmerica	America	2008.682	Wild-other
H16N3_Avian_CY177442_A/California_gull/California/1196P/2013|2013.518	CY177442	Avian	H16N3	H16	N3	USA	NorthernAmerica	America	2013.518	Wild-other
H16N3_Avian_KY131091_A/glaucous-winged_gull/Alaska/567/2013|2013.712	KY131091	Avian	H16N3	H16	N3	USA	NorthernAmerica	America	2013.712	Wild-other
H16N3_Avian_CY196468_A/glaucous-winged_gull/Southcentral_Alaska/11JR01724/2011|2011.605	CY196468	Avian	H16N3	H16	N3	USA	NorthernAmerica	America	2011.605	Wild-other
H16N3_Avian_CY196588_A/glaucous-winged_gull/Southcentral_Alaska/11JR01908/2011|2011.605	CY196588	Avian	H16N3	H16	N3	USA	NorthernAmerica	America	2011.605	Wild-other
H16N3_Avian_CY196010_A/glaucous-winged_gull/Southcentral_Alaska/10JR01814/2010|2010.688	CY196010	Avian	H16N3	H16	N3	USA	NorthernAmerica	America	2010.688	Wild-other
H16N3_Avian_CY138146_A/black-headed_gull/Iceland/713/2010|2010.699	CY138146	Avian	H16N3	H16	N3	Iceland	NorthernEurope	Europe	2010.699	Wild-other
H16N3_Avian_CY239297_A/glaucous-winged_gull/Southcentral_Alaska/13MB02410/2013|2013.597	CY239297	Avian	H16N3	H16	N3	USA	NorthernAmerica	America	2013.597	Wild-other
H16N3_Avian_CY213728_A/glaucous-winged_gull/Southcentral_Alaska/13MB02558/2013|2013.660	CY213728	Avian	H16N3	H16	N3	USA	NorthernAmerica	America	2013.66	Wild-other
H13N6_Avian_KX978999_A/black-headed_gull/Netherlands/10/2007|2007.507	KX978999	Avian	H13N6	H13	N6	Netherlands	WesternEurope	Europe	2007.507	Wild-other
H13N6_Avian_KX977607_A/black-headed_gull/Netherlands/2/2007|2007.507	KX977607	Avian	H13N6	H13	N6	Netherlands	WesternEurope	Europe	2007.507	Wild-other
H13N8_Avian_CY077001_A/black-headed_gull/Sweden/1/2005|2005.500	CY077001	Avian	H13N8	H13	N8	Sweden	NorthernEurope	Europe	2005.5	Wild-other
H16N3_Avian_KX977916_A/black-headed_gull/Netherlands/7/2007|2007.507	KX977916	Avian	H16N3	H16	N3	Netherlands	WesternEurope	Europe	2007.507	Wild-other
H16N3_Avian_MF682815_A/black-headed_gull/Netherlands/3/2007|2007.507	MF682815	Avian	H16N3	H16	N3	Netherlands	WesternEurope	Europe	2007.507	Wild-other
H16N3_Avian_MF146149_A/European_herring_gull/Netherlands/5/2006|2006.123	MF146149	Avian	H16N3	H16	N3	Netherlands	WesternEurope	Europe	2006.123	Wild-other
H13N6_Avian_GQ907319_A/Mongolian_gull/Mongolia/405/2007|2007.655	GQ907319	Avian	H13N6	H13	N6	Mongolia	EasternAsia	Asia	2007.655	Wild-other
H13N6_Avian_GQ907311_A/Mongolian_gull/Mongolia/401/2007|2007.655	GQ907311	Avian	H13N6	H13	N6	Mongolia	EasternAsia	Asia	2007.655	Wild-other
H13N6_Avian_KX978273_A/black-headed_gull/Netherlands/11/2009|2009.534	KX978273	Avian	H13N6	H13	N6	Netherlands	WesternEurope	Europe	2009.534	Wild-other
H13N6_Avian_KX977691_A/black-headed_gull/Netherlands/29/2009|2009.553	KX977691	Avian	H13N6	H13	N6	Netherlands	WesternEurope	Europe	2009.553	Wild-other
H13N8_Avian_CY195810_A/ring-billed_gull/Massachusetts/13DC30736-2/2013|2013.964	CY195810	Avian	H13N8	H13	N8	USA	NorthernAmerica	America	2013.964	Wild-other
H13N8_Avian_CY195802_A/ring-billed_gull/Massachusetts/13DC30736-1/2013|2013.964	CY195802	Avian	H13N8	H13	N8	USA	NorthernAmerica	America	2013.964	Wild-other
H16N3_Avian_CY195842_A/gull/Massachusetts/13WP00539/2013|2013.036	CY195842	Avian	H16N3	H16	N3	USA	NorthernAmerica	America	2013.036	Wild-other
H16N3_Avian_CY195834_A/gull/Massachusetts/13WP00522/2013|2013.036	CY195834	Avian	H16N3	H16	N3	USA	NorthernAmerica	America	2013.036	Wild-other
H13N6_Avian_CY195664_A/gull/Massachusetts/12JR00671/2012|2012.775	CY195664	Avian	H13N6	H13	N6	USA	NorthernAmerica	America	2012.775	Wild-other
H13N6_Avian_CY195648_A/ring-billed_gull/Massachusetts/12DC00060/2012|2012.855	CY195648	Avian	H13N6	H13	N6	USA	NorthernAmerica	America	2012.855	Wild-other
H13N6_Avian_CY195826_A/gull/Massachusetts/13JR03320/2013|2013.501	CY195826	Avian	H13N6	H13	N6	USA	NorthernAmerica	America	2013.501	Wild-other
H13N6_Avian_CY125213_A/ring-billed_gull/Quebec/02434-1/2009|2009.548	CY125213	Avian	H13N6	H13	N6	Canada	NorthernAmerica	America	2009.548	Wild-other
H13N6_Avian_CY125302_A/black-legged_kittiwake/Quebec/02838-1/2009|2009.627	CY125302	Avian	H13N6	H13	N6	Canada	NorthernAmerica	America	2009.627	Wild-other
H16N3_Avian_CY206863_A/glaucous-winged_gull/Southcentral_Alaska/14MB00623/2014|2014.611	CY206863	Avian	H16N3	H16	N3	USA	NorthernAmerica	America	2014.611	Wild-other
H16N3_Avian_CY206951_A/glaucous-winged_gull/Southcentral_Alaska/14MB01770/2014|2014.658	CY206951	Avian	H16N3	H16	N3	USA	NorthernAmerica	America	2014.658	Wild-other
H16N3_Avian_CY239329_A/glaucous-winged_gull/Southcentral_Alaska/16MB02941/2016|2016.622	CY239329	Avian	H16N3	H16	N3	USA	NorthernAmerica	America	2016.622	Wild-other
H16N3_Avian_CY239353_A/glaucous-winged_gull/Southcentral_Alaska/16MB03027/2016|2016.630	CY239353	Avian	H16N3	H16	N3	USA	NorthernAmerica	America	2016.63	Wild-other
H16N3_Avian_CY213672_A/glaucous-winged_gull/Southcentral_Alaska/15MB01747/2015|2015.666	CY213672	Avian	H16N3	H16	N3	USA	NorthernAmerica	America	2015.666	Wild-other
H16N3_Avian_CY213656_A/glaucous-winged_gull/Southcentral_Alaska/15MB01680/2015|2015.647	CY213656	Avian	H16N3	H16	N3	USA	NorthernAmerica	America	2015.647	Wild-other
H16N3_Avian_KT338588_A/northern_pintail/Alaska/886/2014|2014.742	KT338588	Avian	H16N3	H16	N3	USA	NorthernAmerica	America	2014.742	Wild-ans-long
H16N3_Avian_KT338612_A/glaucous-winged_gull/Alaska/915/2014|2014.729	KT338612	Avian	H16N3	H16	N3	USA	NorthernAmerica	America	2014.729	Wild-other
H16N3_Avian_CY195656_A/gull/Massachusetts/12JR00662/2012|2012.775	CY195656	Avian	H16N3	H16	N3	USA	NorthernAmerica	America	2012.775	Wild-other
H13N6_Avian_CY145940_A/ruddy_turnstone/New_Jersey/AI09-294/2009|2009.356	CY145940	Avian	H13N6	H13	N6	USA	NorthernAmerica	America	2009.356	Wild-other
H13N6_Avian_MH068336_A/laughing_gull/New_Jersey/UGAI17-2839/2017|2017.389	MH068336	Avian	H13N6	H13	N6	USA	NorthernAmerica	America	2017.389	Wild-other
H13N6_Avian_MH068368_A/laughing_gull/New_Jersey/UGAI17-2856/2017|2017.389	MH068368	Avian	H13N6	H13	N6	USA	NorthernAmerica	America	2017.389	Wild-other
H16N3_Avian_EU030979_A/shorebird/Delaware/168/06|2006.500	EU030979	Avian	H16N3	H16	N3	USA	NorthernAmerica	America	2006.5	Wild-other
H16N3_Avian_CY045384_A/shorebird/Delaware/195/2006|2006.386	CY045384	Avian	H16N3	H16	N3	USA	NorthernAmerica	America	2006.386	Wild-other
H13N9_Avian_CY145454_A/laughing_gull/New_Jersey/Sg-00559/2008|2008.403	CY145454	Avian	H13N9	H13	N9	USA	NorthernAmerica	America	2008.403	Wild-other
H13N9_Avian_CY043897_A/shorebird/Delaware/224/2006|2006.386	CY043897	Avian	H13N9	H13	N9	USA	NorthernAmerica	America	2006.386	Wild-other
H13N9_Avian_CY043889_A/shorebird/Delaware/221/2006|2006.386	CY043889	Avian	H13N9	H13	N9	USA	NorthernAmerica	America	2006.386	Wild-other
H13N2_Avian_CY239281_A/herring_gull/Massachusetts/A00080257/2006|2006.888	CY239281	Avian	H13N2	H13	N2	USA	NorthernAmerica	America	2006.888	Wild-other
H13N2_Avian_CY239409_A/herring_gull/Massachusetts/A00080255/2006|2006.888	CY239409	Avian	H13N2	H13	N2	USA	NorthernAmerica	America	2006.888	Wild-other
H13N9_Avian_CY127800_A/shorebird/Delaware_Bay/424/2007|2007.392	CY127800	Avian	H13N9	H13	N9	USA	NorthernAmerica	America	2007.392	Wild-other
H13N9_Avian_KF772959_A/seagull/Chile/5775/2009|2009.838	KF772959	Avian	H13N9	H13	N9	Chile	SouthernAmerica	America	2009.838	Wild-other
H16N3_Avian_LC339710_A/duck/Hokkaido/WZ82/2013|2013.795	LC339710	Avian	H16N3	H16	N3	Japan	EasternAsia	Asia	2013.795	Dom-ans
H13N8_Avian_MF145975_A/black-headed_gull/Netherlands/1/2000|2000.507	MF145975	Avian	H13N8	H13	N8	Netherlands	WesternEurope	Europe	2000.507	Wild-other
H13N9_Avian_CY004444_A/shorebird/DE/68/2004|2004.373	CY004444	Avian	H13N9	H13	N9	USA	NorthernAmerica	America	2004.373	Wild-other
H13N6_Avian_AB285097_A/duck/Siberia/272PF/1998|1998.500	AB285097	Avian	H13N6	H13	N6	Russia	EasternEurope	Europe	1998.5	Dom-ans
H13N6_Avian_AB284991_A/duck/Siberia/272/1998|1998.500	AB284991	Avian	H13N6	H13	N6	Russia	EasternEurope	Europe	1998.5	Dom-ans
H13N2_Avian_CY003895_A/herring_gull/DE/475/1986|1986.414	CY003895	Avian	H13N2	H13	N2	USA	NorthernAmerica	America	1986.414	Wild-other
H13N2_Avian_CY004451_A/herring_gull/NJ/782/1986|1986.359	CY004451	Avian	H13N2	H13	N2	USA	NorthernAmerica	America	1986.359	Wild-other
H16N3_Avian_CY136591_A/herring_gull/New_Jersey/780/1986|1986.359	CY136591	Avian	H16N3	H16	N3	USA	NorthernAmerica	America	1986.359	Wild-other
H16N3_Avian_CY004562_A/herring_gull/Delaware_Bay/712/1988|1988.370	CY004562	Avian	H16N3	H16	N3	USA	NorthernAmerica	America	1988.37	Wild-other
H13N2_Avian_CY005065_A/laughing_gull/Delaware_Bay/2838/1987|1987.378	CY005065	Avian	H13N2	H13	N2	USA	NorthernAmerica	America	1987.378	Wild-other
H16N3_Avian_CY136615_A/laughing_gull/Delaware_Bay/2623/1987|1987.381	CY136615	Avian	H16N3	H16	N3	USA	NorthernAmerica	America	1987.381	Wild-other
H16N3_Avian_CY136631_A/laughing_gull/Delaware_Bay/2839/1987|1987.378	CY136631	Avian	H16N3	H16	N3	USA	NorthernAmerica	America	1987.378	Wild-other
H13N6_Avian_CY014695_A/gull/Maryland/704/1977|1977.723	CY014695	Avian	H13N6	H13	N6	USA	NorthernAmerica	America	1977.723	Wild-other
H13N6_Avian_CY005859_A/gull/Minnesota/945/1980|1980.647	CY005859	Avian	H13N6	H13	N6	USA	NorthernAmerica	America	1980.647	Wild-other
H16N3_Avian_CY144179_A/herring_gull/New_York/AI00-532/2000|2000.414	CY144179	Avian	H16N3	H16	N3	USA	NorthernAmerica	America	2000.414	Wild-other
H16N3_Avian_CY127446_A/laughing_gull/Delaware_Bay/296/1998|1998.378	CY127446	Avian	H16N3	H16	N3	USA	NorthernAmerica	America	1998.378	Wild-other
H7N7_Avian_GU186778_A/chicken/Brescia/1902|1902.500	GU186778	Avian	H7N7	H7	N7	Italy	SouthernEurope	Europe	1902.5	Dom-gal
H7N1_Avian_CY077423_A/chicken/Rostock/45/1934|1934.500	CY077423	Avian	H7N1	H7	N1	Germany	WesternEurope	Europe	1934.5	Dom-gal
H1N1_Swine_KP404367_A/swine/Liaoning/117/2012|2012.904	KP404367	Swine	H1N1	H1	N1	China	EasternAsia	Asia	2012.904	Swine
H1N1_Swine_KP404375_A/swine/Liaoning/225/2012|2012.904	KP404375	Swine	H1N1	H1	N1	China	EasternAsia	Asia	2012.904	Swine
H1N1_Swine_KP404431_A/swine/Tianjin/Y9/2011|2011.871	KP404431	Swine	H1N1	H1	N1	China	EasternAsia	Asia	2011.871	Swine
H1N1_Swine_KP404247_A/swine/Hebei/148/2012|2012.852	KP404247	Swine	H1N1	H1	N1	China	EasternAsia	Asia	2012.852	Swine
H1N1_Swine_KM028362_A/swine/Guangxi/3843/2011|2011.995	KM028362	Swine	H1N1	H1	N1	China	EasternAsia	Asia	2011.995	Swine
H1N1_Swine_KP404279_A/swine/Heilongjiang/B106/2011|2011.858	KP404279	Swine	H1N1	H1	N1	China	EasternAsia	Asia	2011.858	Swine
H1N1_Swine_KP404383_A/swine/Sichuan/62/2012|2012.863	KP404383	Swine	H1N1	H1	N1	China	EasternAsia	Asia	2012.863	Swine
H1N1_Swine_KP404391_A/swine/Sichuan/172/2012|2012.863	KP404391	Swine	H1N1	H1	N1	China	EasternAsia	Asia	2012.863	Swine
H1N1_Swine_KM029074_A/swine/Hong_Kong/NS4853/2011|2011.953	KM029074	Swine	H1N1	H1	N1	Hong Kong	EasternAsia	Asia	2011.953	Swine
H1N1_Swine_JQ319651_A/swine/Jiangsu/40/2011|2011.022	JQ319651	Swine	H1N1	H1	N1	China	EasternAsia	Asia	2011.022	Swine
H1N1_Swine_KU982580_A/swine/Henan/01/2012|2012.789	KU982580	Swine	H1N1	H1	N1	China	EasternAsia	Asia	2012.789	Swine
H1N1_Swine_KM029866_A/swine/Guangxi/NS2176/2012|2012.630	KM029866	Swine	H1N1	H1	N1	China	EasternAsia	Asia	2012.63	Swine
H1N1_Swine_KM029882_A/swine/Guangxi/NS2180/2012|2012.630	KM029882	Swine	H1N1	H1	N1	China	EasternAsia	Asia	2012.63	Swine
H1N1_Swine_KP404319_A/swine/Hunan/388/2013|2013.038	KP404319	Swine	H1N1	H1	N1	China	EasternAsia	Asia	2013.038	Swine
H1N1_Human_KF057133_A/Jiangsu/1/2011|2011.008	KF057133	Human	H1N1	H1	N1	China	EasternAsia	Asia	2011.008	Human
H1N1_Swine_KP404351_A/swine/Jiangsu/49/2012|2012.866	KP404351	Swine	H1N1	H1	N1	China	EasternAsia	Asia	2012.866	Swine
H1N1_Swine_KP404287_A/swine/Hunan/196/2011|2011.871	KP404287	Swine	H1N1	H1	N1	China	EasternAsia	Asia	2011.871	Swine
H1N1_Swine_KF057137_A/swine/Jiangsu/S30/2011|2011.096	KF057137	Swine	H1N1	H1	N1	China	EasternAsia	Asia	2011.096	Swine
H1N1_Swine_KP404271_A/swine/Heilongjiang/30/2012|2012.364	KP404271	Swine	H1N1	H1	N1	China	EasternAsia	Asia	2012.364	Swine
H1N1_Swine_KP404263_A/swine/Heilongjiang/27/2012|2012.364	KP404263	Swine	H1N1	H1	N1	China	EasternAsia	Asia	2012.364	Swine
H1N1_Swine_HQ541650_A/swine/Hunan/26/2010|2010.038	HQ541650	Swine	H1N1	H1	N1	China	EasternAsia	Asia	2010.038	Swine
H1N1_Swine_JN809207_A/swine/Jiangsu/zg8/2010|2010.953	JN809207	Swine	H1N1	H1	N1	China	EasternAsia	Asia	2010.953	Swine
H1N1_Swine_KM027986_A/swine/Guangxi/3214/2010|2010.964	KM027986	Swine	H1N1	H1	N1	China	EasternAsia	Asia	2010.964	Swine
H1N1_Swine_KM027994_A/swine/Guangxi/3216/2010|2010.964	KM027994	Swine	H1N1	H1	N1	China	EasternAsia	Asia	2010.964	Swine
H1N1_Swine_KM029314_A/swine/Hong_Kong/NS967/2012|2012.200	KM029314	Swine	H1N1	H1	N1	Hong Kong	EasternAsia	Asia	2012.2	Swine
H1N1_Swine_CY061864_A/swine/Hong_Kong/2896/2009|2009.959	CY061864	Swine	H1N1	H1	N1	Hong Kong	EasternAsia	Asia	2009.959	Swine
H1N1_Swine_KM029594_A/swine/Hong_Kong/NS2822/2010|2010.745	KM029594	Swine	H1N1	H1	N1	Hong Kong	EasternAsia	Asia	2010.745	Swine
H1N1_Swine_FJ536811_A/swine/Fujian/204/2007|2007.786	FJ536811	Swine	H1N1	H1	N1	China	EasternAsia	Asia	2007.786	Swine
H1N1_Swine_GU086060_A/swine/Shandong/101/2008|2008.500	GU086060	Swine	H1N1	H1	N1	China	EasternAsia	Asia	2008.5	Swine
H1N1_Swine_CY083011_A/swine/Hubei/101/2009|2009.627	CY083011	Swine	H1N1	H1	N1	China	EasternAsia	Asia	2009.627	Swine
H1N1_Swine_CY091748_A/swine/Hubei/03/2009|2009.079	CY091748	Swine	H1N1	H1	N1	China	EasternAsia	Asia	2009.079	Swine
H1N1_Swine_KM594565_A/swine/Shanghai/3/2014|2014.008	KM594565	Swine	H1N1	H1	N1	China	EasternAsia	Asia	2014.008	Swine
H1N1_Swine_JN809204_A/swine/Jiangsu/zg4/2010|2010.953	JN809204	Swine	H1N1	H1	N1	China	EasternAsia	Asia	2010.953	Swine
H1N1_Swine_KP404255_A/swine/Henan/232/2011|2011.852	KP404255	Swine	H1N1	H1	N1	China	EasternAsia	Asia	2011.852	Swine
H1N1_Swine_CY085833_A/swine/Hong_Kong/435/2007|2007.233	CY085833	Swine	H1N1	H1	N1	Hong Kong	EasternAsia	Asia	2007.233	Swine
H1N1_Swine_CY085825_A/swine/Hong_Kong/NS120/2007|2007.099	CY085825	Swine	H1N1	H1	N1	Hong Kong	EasternAsia	Asia	2007.099	Swine
H1N1_Swine_CY085857_A/swine/Hong_Kong/676/2008|2008.367	CY085857	Swine	H1N1	H1	N1	Hong Kong	EasternAsia	Asia	2008.367	Swine
H1N1_Swine_HQ541673_A/swine/Henan/11/2005|2005.619	HQ541673	Swine	H1N1	H1	N1	China	EasternAsia	Asia	2005.619	Swine
H1N2_Swine_HQ541641_A/swine/Tianjin/1/2007|2007.953	HQ541641	Swine	H1N2	H1	N2	China	EasternAsia	Asia	2007.953	Swine
H1N1_Swine_KM029202_A/swine/Hong_Kong/141/2012|2012.011	KM029202	Swine	H1N1	H1	N1	Hong Kong	EasternAsia	Asia	2012.011	Swine
H1N1_Swine_KP404335_A/swine/Hunan/951/2013|2013.038	KP404335	Swine	H1N1	H1	N1	China	EasternAsia	Asia	2013.038	Swine
H1N1_Swine_CY085553_A/swine/Hong_Kong/NS129/2003|2003.099	CY085553	Swine	H1N1	H1	N1	Hong Kong	EasternAsia	Asia	2003.099	Swine
H1N1_Swine_CY085561_A/swine/Hong_Kong/638/2003|2003.351	CY085561	Swine	H1N1	H1	N1	Hong Kong	EasternAsia	Asia	2003.351	Swine
H1N2_Swine_CY061664_A/swine/Hong_Kong/1479/2009|2009.556	CY061664	Swine	H1N2	H1	N2	Hong Kong	EasternAsia	Asia	2009.556	Swine
H1N1_Swine_KM029698_A/swine/Guangdong/NS2541/2012|2012.564	KM029698	Swine	H1N1	H1	N1	China	EasternAsia	Asia	2012.564	Swine
H1N1_Swine_KM029674_A/swine/Guangdong/NS2433/2012|2012.545	KM029674	Swine	H1N1	H1	N1	China	EasternAsia	Asia	2012.545	Swine
H1N1_Swine_KJ725041_A/swine/Guangdong/104/2013|2013.038	KJ725041	Swine	H1N1	H1	N1	China	EasternAsia	Asia	2013.038	Swine
H1N1_Swine_KJ493639_A/swine/Guangxi/S2/2013|2013.175	KJ493639	Swine	H1N1	H1	N1	China	EasternAsia	Asia	2013.175	Swine
H1N1_Swine_CY085881_A/swine/Hong_Kong/1559/2008|2008.847	CY085881	Swine	H1N1	H1	N1	Hong Kong	EasternAsia	Asia	2008.847	Swine
H1N1_Swine_CY116490_A/swine/Italy/172336/2001|2001.500	CY116490	Swine	H1N1	H1	N1	Italy	SouthernEurope	Europe	2001.5	Swine
H1N1_Swine_FJ975084_A/swine/Italy/7704/2001|2001.038	FJ975084	Swine	H1N1	H1	N1	Italy	SouthernEurope	Europe	2001.038	Swine
H1N1_Swine_CY116383_A/swine/Ille_et_Vilaine/1455/1999|1999.500	CY116383	Swine	H1N1	H1	N1	France	WesternEurope	Europe	1999.5	Swine
H1N1_Swine_CY116534_A/swine/Lutol/3/2000|2000.500	CY116534	Swine	H1N1	H1	N1	Poland	EasternEurope	Europe	2000.5	Swine
H1N1_Swine_CY115884_A/swine/Brno/00/2000|2000.500	CY115884	Swine	H1N1	H1	N1	Czech Republic	EasternEurope	Europe	2000.5	Swine
H1N1_Swine_CY116359_A/swine/Finnistere/800/2004|2004.500	CY116359	Swine	H1N1	H1	N1	France	WesternEurope	Europe	2004.5	Swine
H1N1_Swine_CY116391_A/swine/Cotes_dArmor/1624/2002|2002.500	CY116391	Swine	H1N1	H1	N1	France	WesternEurope	Europe	2002.5	Swine
H1N2_Swine_CY116370_A/swine/Cotes_dArmor/1174/2009|2009.500	CY116370	Swine	H1N2	H1	N2	France	WesternEurope	Europe	2009.5	Swine
H1N2_Swine_DQ186977_A/swine/Bakum/1832/2000|2000.500	DQ186977	Swine	H1N2	H1	N2	Germany	WesternEurope	Europe	2000.5	Swine
H1N1_Swine_CY116469_A/swine/Italy/151672-3/2003|2003.500	CY116469	Swine	H1N1	H1	N1	Italy	SouthernEurope	Europe	2003.5	Swine
H1N1_Swine_CY116514_A/swine/Italy/289171/2003|2003.500	CY116514	Swine	H1N1	H1	N1	Italy	SouthernEurope	Europe	2003.5	Swine
H1N1_Swine_GQ161122_A/swine/Haseluenne/IDT2617/2003|2003.770	GQ161122	Swine	H1N1	H1	N1	Germany	WesternEurope	Europe	2003.77	Swine
H1N1_Swine_CY009893_A/swine/Spain/50047/2003|2003.500	CY009893	Swine	H1N1	H1	N1	Spain	SouthernEurope	Europe	2003.5	Swine
H3N2_Swine_CY020502_A/swine/Spain/42386/2002|2002.500	CY020502	Swine	H3N2	H3	N2	Spain	SouthernEurope	Europe	2002.5	Swine
H3N2_Swine_CY116477_A/swine/Italy/15360-3/2001|2001.500	CY116477	Swine	H3N2	H3	N2	Italy	SouthernEurope	Europe	2001.5	Swine
H3N2_Swine_CY116506_A/swine/Italy/272121-1/2002|2002.500	CY116506	Swine	H3N2	H3	N2	Italy	SouthernEurope	Europe	2002.5	Swine
H3N2_Swine_EU478807_A/swine/Bakum/IDT1769/2003|2003.178	EU478807	Swine	H3N2	H3	N2	Germany	WesternEurope	Europe	2003.178	Swine
H3N2_Swine_EU478814_A/swine/Nordkirchen/IDT1993/2003|2003.285	EU478814	Swine	H3N2	H3	N2	Germany	WesternEurope	Europe	2003.285	Swine
H1N2_Swine_CY116445_A/swine/Gent/177/2002|2002.500	CY116445	Swine	H1N2	H1	N2	Belgium	WesternEurope	Europe	2002.5	Swine
H1N1_Swine_CY116047_A/swine/England/200276/1992|1992.101	CY116047	Swine	H1N1	H1	N1	United Kingdom	NorthernEurope	Europe	1992.101	Swine
H1N1_Swine_CY116085_A/swine/England/279053/1993|1993.173	CY116085	Swine	H1N1	H1	N1	United Kingdom	NorthernEurope	Europe	1993.173	Swine
H1N1_Swine_CY116061_A/swine/England/252411/1992|1992.792	CY116061	Swine	H1N1	H1	N1	United Kingdom	NorthernEurope	Europe	1992.792	Swine
H3N2_Swine_KR701357_A/swine/England/502321/1994|1994.500	KR701357	Swine	H3N2	H3	N2	United Kingdom	NorthernEurope	Europe	1994.5	Swine
H1N1_Swine_CY116294_A/swine/England/745769/1995|1995.803	CY116294	Swine	H1N1	H1	N1	United Kingdom	NorthernEurope	Europe	1995.803	Swine
H1N1_Swine_CY116170_A/swine/England/410711/1994|1994.005	CY116170	Swine	H1N1	H1	N1	United Kingdom	NorthernEurope	Europe	1994.005	Swine
H1N2_Swine_KR700604_A/swine/England/463180/1994|1994.359	KR700604	Swine	H1N2	H1	N2	United Kingdom	NorthernEurope	Europe	1994.359	Swine
H3N2_Swine_CY116178_A/swine/England/425069/1994|1994.101	CY116178	Swine	H3N2	H3	N2	United Kingdom	NorthernEurope	Europe	1994.101	Swine
H3N2_Swine_CY116138_A/swine/England/375017/1993|1993.811	CY116138	Swine	H3N2	H3	N2	United Kingdom	NorthernEurope	Europe	1993.811	Swine
H1N1_Swine_CY116077_A/swine/England/26029/1998|1998.458	CY116077	Swine	H1N1	H1	N1	United Kingdom	NorthernEurope	Europe	1998.458	Swine
H1N1_Swine_CY116007_A/swine/England/167655/1997|1997.962	CY116007	Swine	H1N1	H1	N1	United Kingdom	NorthernEurope	Europe	1997.962	Swine
H1N1_Swine_CY116255_A/swine/England/636804/1996|1996.814	CY116255	Swine	H1N1	H1	N1	United Kingdom	NorthernEurope	Europe	1996.814	Swine
H1N1_Swine_CY115922_A/swine/England/004772/2001|2001.038	CY115922	Swine	H1N1	H1	N1	United Kingdom	NorthernEurope	Europe	2001.038	Swine
H1N1_Swine_CY116225_A/swine/England/57610/1999|1999.863	CY116225	Swine	H1N1	H1	N1	United Kingdom	NorthernEurope	Europe	1999.863	Swine
H1N1_Swine_CY115938_A/swine/England/101692/1997|1997.310	CY115938	Swine	H1N1	H1	N1	United Kingdom	NorthernEurope	Europe	1997.31	Swine
H1N2_Swine_CY116263_A/swine/England/645913/1996|1996.967	CY116263	Swine	H1N2	H1	N2	United Kingdom	NorthernEurope	Europe	1996.967	Swine
H1N1_Swine_CY116302_A/swine/England/771270/1995|1995.923	CY116302	Swine	H1N1	H1	N1	United Kingdom	NorthernEurope	Europe	1995.923	Swine
H1N1_Swine_CY116186_A/swine/England/425742/1994|1994.101	CY116186	Swine	H1N1	H1	N1	United Kingdom	NorthernEurope	Europe	1994.101	Swine
H1N1_Swine_CY116279_A/swine/England/68327/1998|1998.882	CY116279	Swine	H1N1	H1	N1	United Kingdom	NorthernEurope	Europe	1998.882	Swine
H1N2_Swine_CY116271_A/swine/England/661263/1997|1997.112	CY116271	Swine	H1N2	H1	N2	United Kingdom	NorthernEurope	Europe	1997.112	Swine
H3N2_Swine_CY116333_A/swine/England/90591/1997|1997.110	CY116333	Swine	H3N2	H3	N2	United Kingdom	NorthernEurope	Europe	1997.11	Swine
H1N1_Swine_CY116023_A/swine/England/17788/2000|2000.205	CY116023	Swine	H1N1	H1	N1	United Kingdom	NorthernEurope	Europe	2000.205	Swine
H1N1_Swine_CY116015_A/swine/England/17787/2000|2000.205	CY116015	Swine	H1N1	H1	N1	United Kingdom	NorthernEurope	Europe	2000.205	Swine
H1N2_Swine_KR700627_A/swine/England/1437/2004|2004.833	KR700627	Swine	H1N2	H1	N2	United Kingdom	NorthernEurope	Europe	2004.833	Swine
H1N1_Swine_CY116146_A/swine/England/383/2005|2005.266	CY116146	Swine	H1N1	H1	N1	United Kingdom	NorthernEurope	Europe	2005.266	Swine
H1N2_Swine_CY116106_A/swine/England/303/2009|2009.268	CY116106	Swine	H1N2	H1	N2	United Kingdom	NorthernEurope	Europe	2009.268	Swine
H1N2_Swine_KR700337_A/swine/England/997/2008|2008.937	KR700337	Swine	H1N2	H1	N2	United Kingdom	NorthernEurope	Europe	2008.937	Swine
H1N2_Swine_CY116346_A/swine/England/P185/2008|2008.981	CY116346	Swine	H1N2	H1	N2	United Kingdom	NorthernEurope	Europe	2008.981	Swine
H1N1_Swine_KR700730_A/swine/Scotland/034632/2012|2012.537	KR700730	Swine	H1N1	H1	N1	United Kingdom	NorthernEurope	Europe	2012.537	Swine
H1N2_Swine_KR700651_A/swine/England/000304/2009|2009.247	KR700651	Swine	H1N2	H1	N2	United Kingdom	NorthernEurope	Europe	2009.247	Swine
H1N2_Swine_CY115915_A/swine/England/002295/2002|2002.923	CY115915	Swine	H1N2	H1	N2	United Kingdom	NorthernEurope	Europe	2002.923	Swine
H1N2_Swine_CY116233_A/swine/England/60797/2000|2000.973	CY116233	Swine	H1N2	H1	N2	United Kingdom	NorthernEurope	Europe	2000.973	Swine
H1N1_Swine_CY116154_A/swine/England/39572/2001|2001.868	CY116154	Swine	H1N1	H1	N1	United Kingdom	NorthernEurope	Europe	2001.868	Swine
H1N1_Swine_CY116209_A/swine/England/453/2006|2006.340	CY116209	Swine	H1N1	H1	N1	United Kingdom	NorthernEurope	Europe	2006.34	Swine
H1N1_Swine_CY115954_A/swine/England/1093/2005|2005.753	CY115954	Swine	H1N1	H1	N1	United Kingdom	NorthernEurope	Europe	2005.753	Swine
H1N1_Swine_CY116069_A/swine/England/254/2002|2002.175	CY116069	Swine	H1N1	H1	N1	United Kingdom	NorthernEurope	Europe	2002.175	Swine
H1N1_Swine_CY025254_A/swine/Italy/670/1987|1987.500	CY025254	Swine	H1N1	H1	N1	Italy	SouthernEurope	Europe	1987.5	Swine
H1N1_Swine_CY022987_A/swine/Italy/671/1987|1987.500	CY022987	Swine	H1N1	H1	N1	Italy	SouthernEurope	Europe	1987.5	Swine
H3N2_Swine_CY077945_A/swine/Brabant/1984|1984.500	CY077945	Swine	H3N2	H3	N2	Netherlands	WesternEurope	Europe	1984.5	Swine
H1N1_Swine_CY116407_A/swine/OMS/2112/1995|1995.500	CY116407	Swine	H1N1	H1	N1	France	WesternEurope	Europe	1995.5	Swine
H1N1_Swine_CY098503_A/swine/Italy/1369-7/1994|1994.500	CY098503	Swine	H1N1	H1	N1	Italy	SouthernEurope	Europe	1994.5	Swine
H1N1_Swine_CY116122_A/swine/England/35320/1999|1999.455	CY116122	Swine	H1N1	H1	N1	United Kingdom	NorthernEurope	Europe	1999.455	Swine
H1N2_Swine_CY116326_A/swine/England/88761/1997|1997.090	CY116326	Swine	H1N2	H1	N2	United Kingdom	NorthernEurope	Europe	1997.09	Swine
H1N2_Swine_CY116247_A/swine/England/61605/1998|1998.879	CY116247	Swine	H1N2	H1	N2	United Kingdom	NorthernEurope	Europe	1998.879	Swine
H1N2_Swine_CY116201_A/swine/England/448813/1994|1994.310	CY116201	Swine	H1N2	H1	N2	United Kingdom	NorthernEurope	Europe	1994.31	Swine
H1N2_Swine_CY116162_A/swine/England/40280/1996|1996.518	CY116162	Swine	H1N2	H1	N2	United Kingdom	NorthernEurope	Europe	1996.518	Swine
H1N1_Swine_CY116114_A/swine/England/33780/2006|2006.195	CY116114	Swine	H1N1	H1	N1	United Kingdom	NorthernEurope	Europe	2006.195	Swine
H1N1_Swine_KR700643_A/swine/England/267/2007|2007.142	KR700643	Swine	H1N1	H1	N1	United Kingdom	NorthernEurope	Europe	2007.142	Swine
H1N1_Swine_CY115907_A/swine/England/001195/2007|2007.847	CY115907	Swine	H1N1	H1	N1	United Kingdom	NorthernEurope	Europe	2007.847	Swine
H1N2_Swine_CY116193_A/swine/England/43142/2001|2001.970	CY116193	Swine	H1N2	H1	N2	United Kingdom	NorthernEurope	Europe	2001.97	Swine
H3N2_Swine_AB434355_A/swine/Udon_Thani/NIAH464/2004|2004.500	AB434355	Swine	H3N2	H3	N2	Thailand	SouthEasternAsia	Asia	2004.5	Swine
H3N2_Swine_AB434347_A/swine/Chachoengsao/2003|2003.500	AB434347	Swine	H3N2	H3	N2	Thailand	SouthEasternAsia	Asia	2003.5	Swine
H1N1_Swine_AB434291_A/swine/Ratchaburi/NIAH1481/2000|2000.500	AB434291	Swine	H1N1	H1	N1	Thailand	SouthEasternAsia	Asia	2000.5	Swine
H1N1_Swine_AB434315_A/swine/Chonburi/NIAH977/2004|2004.500	AB434315	Swine	H1N1	H1	N1	Thailand	SouthEasternAsia	Asia	2004.5	Swine
H1N1_Swine_AB434307_A/swine/Chonburi/NIAH9469/2004|2004.500	AB434307	Swine	H1N1	H1	N1	Thailand	SouthEasternAsia	Asia	2004.5	Swine
H1N1_Swine_AB434299_A/swine/Ratchaburi/NIAH550/2003|2003.500	AB434299	Swine	H1N1	H1	N1	Thailand	SouthEasternAsia	Asia	2003.5	Swine
H1N2_Swine_AB434339_A/swine/Saraburi/NIAH13021/2005|2005.500	AB434339	Swine	H1N2	H1	N2	Thailand	SouthEasternAsia	Asia	2005.5	Swine
H3N2_Swine_AB620194_A/swine/Saraburi/NIAH107725-28/2008|2008.452	AB620194	Swine	H3N2	H3	N2	Thailand	SouthEasternAsia	Asia	2008.452	Swine
H3N2_Swine_AB620202_A/swine/Saraburi/NIAH109713-36/2009|2009.534	AB620202	Swine	H3N2	H3	N2	Thailand	SouthEasternAsia	Asia	2009.534	Swine
H3N2_Swine_AB434379_A/swine/Ratchaburi/NIAH874/2005|2005.500	AB434379	Swine	H3N2	H3	N2	Thailand	SouthEasternAsia	Asia	2005.5	Swine
H3N2_Swine_AB434363_A/swine/Nakhon_pathom/NIAH586-1/2005|2005.500	AB434363	Swine	H3N2	H3	N2	Thailand	SouthEasternAsia	Asia	2005.5	Swine
H1N1_Swine_CY115876_A/swine/Bieganow/1/2001|2001.500	CY115876	Swine	H1N1	H1	N1	Poland	EasternEurope	Europe	2001.5	Swine
H1N1_Swine_AB620178_A/swine/Saraburi/NIAH116625-11/2009|2009.871	AB620178	Swine	H1N1	H1	N1	Thailand	SouthEasternAsia	Asia	2009.871	Swine
H1N1_Swine_AB514942_A/swine/Ratchaburi/NIAH101942/2008|2008.038	AB514942	Swine	H1N1	H1	N1	Thailand	SouthEasternAsia	Asia	2008.038	Swine
H1N1_Swine_AB434331_A/swine/Chachoengsao/NIAH587/2005|2005.500	AB434331	Swine	H1N1	H1	N1	Thailand	SouthEasternAsia	Asia	2005.5	Swine
H1N1_Swine_AB434323_A/swine/Chonburi/NIAH589/2005|2005.500	AB434323	Swine	H1N1	H1	N1	Thailand	SouthEasternAsia	Asia	2005.5	Swine
H3N2_Swine_KC859217_A/swine/Thailand/PB482/2009|2009.877	KC859217	Swine	H3N2	H3	N2	Thailand	SouthEasternAsia	Asia	2009.877	Swine
H1N1_Swine_KJ162040_A/swine/Thailand/CU-S3350N/2012|2012.118	KJ162040	Swine	H1N1	H1	N1	Thailand	SouthEasternAsia	Asia	2012.118	Swine
H1N1_Swine_CY115930_A/swine/England/010402/2003|2003.112	CY115930	Swine	H1N1	H1	N1	United Kingdom	NorthernEurope	Europe	2003.112	Swine
H1N1_Swine_CY115962_A/swine/England/1131/2004|2004.685	CY115962	Swine	H1N1	H1	N1	United Kingdom	NorthernEurope	Europe	2004.685	Swine
H1N2_Swine_CY116217_A/swine/England/483/2006|2006.359	CY116217	Swine	H1N2	H1	N2	United Kingdom	NorthernEurope	Europe	2006.359	Swine
H1N1_Swine_KJ889410_A/swine/Italy/147/1981|1981.500	KJ889410	Swine	H1N1	H1	N1	Italy	SouthernEurope	Europe	1981.5	Swine
H1N1_Swine_KJ889402_A/swine/Italy/VI147/1981|1981.500	KJ889402	Swine	H1N1	H1	N1	Italy	SouthernEurope	Europe	1981.5	Swine
H1N1_Swine_KJ889335_A/swine/Arnsberg/3/1981|1981.112	KJ889335	Swine	H1N1	H1	N1	Germany	WesternEurope	Europe	1981.112	Swine
H1N1_Swine_KJ889319_A/swine/Marseille/2260/1980|1980.500	KJ889319	Swine	H1N1	H1	N1	France	WesternEurope	Europe	1980.5	Swine
H1N1_Swine_KJ889367_A/swine/Germany/S27/1981|1981.500	KJ889367	Swine	H1N1	H1	N1	Germany	WesternEurope	Europe	1981.5	Swine
H1N1_Swine_KJ889327_A/swine/Netherlands/25/1980|1980.500	KJ889327	Swine	H1N1	H1	N1	Netherlands	WesternEurope	Europe	1980.5	Swine
H1N1_Swine_KJ889311_A/swine/Arnsberg/6554/1979|1979.932	KJ889311	Swine	H1N1	H1	N1	Germany	WesternEurope	Europe	1979.932	Swine
H1N1_Swine_KJ889303_A/swine/Arnsberg/1/1979|1979.932	KJ889303	Swine	H1N1	H1	N1	Germany	WesternEurope	Europe	1979.932	Swine
H7N2_Avian_AY724263_A/chicken/Hebei/1/2002|2002.500	AY724263	Avian	H7N2	H7	N2	China	EasternAsia	Asia	2002.5	Dom-gal
H1N1_Swine_CY116461_A/swine/Italy/1513-1/1998|1998.500	CY116461	Swine	H1N1	H1	N1	Italy	SouthernEurope	Europe	1998.5	Swine
H1N1_Swine_CY116399_A/swine/OMS/2111/1995|1995.500	CY116399	Swine	H1N1	H1	N1	France	WesternEurope	Europe	1995.5	Swine
H1N1_Swine_CY116437_A/swine/Gent/132/2005|2005.500	CY116437	Swine	H1N1	H1	N1	Belgium	WesternEurope	Europe	2005.5	Swine
H1N2_Swine_CY116542_A/swine/Ploufragan/0214/2006|2006.668	CY116542	Swine	H1N2	H1	N2	France	WesternEurope	Europe	2006.668	Swine
H1N1_Swine_CY010581_A/swine/Spain/53207/2004|2004.500	CY010581	Swine	H1N1	H1	N1	Spain	SouthernEurope	Europe	2004.5	Swine
H1N1_Human_CY079547_A/Switzerland/5165/2010|2010.803	CY079547	Human	H1N1	H1	N1	Switzerland	WesternEurope	Europe	2010.803	Human
H1N1_Swine_CY116498_A/swine/Italy/186678-2/2005|2005.500	CY116498	Swine	H1N1	H1	N1	Italy	SouthernEurope	Europe	2005.5	Swine
H1N2_Swine_CY116526_A/swine/Italy/71251/2005|2005.500	CY116526	Swine	H1N2	H1	N2	Italy	SouthernEurope	Europe	2005.5	Swine
H1N1_Swine_CY116522_A/swine/Italy/29313/2006|2006.500	CY116522	Swine	H1N1	H1	N1	Italy	SouthernEurope	Europe	2006.5	Swine
H1N1_Swine_HF674890_A/swine/Spain/SF11131/2007|2007.500	HF674890	Swine	H1N1	H1	N1	Spain	SouthernEurope	Europe	2007.5	Swine
H1N1_Swine_CY115859_A/swine/Morbihan/0287/2007|2007.619	CY115859	Swine	H1N1	H1	N1	France	WesternEurope	Europe	2007.619	Swine
H1N2_Swine_KR700965_A/swine/France/37-120345/2012|2012.795	KR700965	Swine	H1N2	H1	N2	France	WesternEurope	Europe	2012.795	Swine
H1N1_Swine_KR701499_A/swine/France/CotesdArmor-0388/2009|2009.570	KR701499	Swine	H1N1	H1	N1	France	WesternEurope	Europe	2009.57	Swine
H1N1_Swine_KR700251_A/swine/France/Morbihan-0285/2011|2011.408	KR700251	Swine	H1N1	H1	N1	France	WesternEurope	Europe	2011.408	Swine
H1N1_Swine_KR700933_A/swine/France/22-120340/2012|2012.770	KR700933	Swine	H1N1	H1	N1	France	WesternEurope	Europe	2012.77	Swine
H1N2_Swine_KR701487_A/swine/France/IIIeetVilaine-0346/2011|2011.414	KR701487	Swine	H1N2	H1	N2	France	WesternEurope	Europe	2011.414	Swine
H1N1_Swine_KR700925_A/swine/France/50-120350/2012|2012.773	KR700925	Swine	H1N1	H1	N1	France	WesternEurope	Europe	2012.773	Swine
H1N1_Swine_KR699745_A/swine/France/Finistere-0011/2011|2011.027	KR699745	Swine	H1N1	H1	N1	France	WesternEurope	Europe	2011.027	Swine
H1N2_Swine_KM267912_A/swine/France/22-130212/2013|2013.425	KM267912	Swine	H1N2	H1	N2	France	WesternEurope	Europe	2013.425	Swine
H1N2_Swine_KR700949_A/swine/France/22-120228/2012|2012.518	KR700949	Swine	H1N2	H1	N2	France	WesternEurope	Europe	2012.518	Swine
H3N2_Swine_KR701276_A/swine/Spain/16677/2011|2011.500	KR701276	Swine	H3N2	H3	N2	Spain	SouthernEurope	Europe	2011.5	Swine
H1N1_Swine_KR701020_A/swine/Poland/006801/2013|2013.058	KR701020	Swine	H1N1	H1	N1	Poland	EasternEurope	Europe	2013.058	Swine
H1N1_Swine_KR699879_A/swine/Netherlands/Groelnlo-186/2011|2011.247	KR699879	Swine	H1N1	H1	N1	Netherlands	WesternEurope	Europe	2011.247	Swine
H1N1_Swine_KR699721_A/swine/Germany/Ostbevern-IDT13211/2011|2011.238	KR699721	Swine	H1N1	H1	N1	Germany	WesternEurope	Europe	2011.238	Swine
H1N2_Swine_KR699674_A/swine/Germany/Nikolausdorf-IDT12279/2010|2010.500	KR699674	Swine	H1N2	H1	N2	Germany	WesternEurope	Europe	2010.5	Swine
H1N1_Swine_KR701012_A/swine/Poland/18275/2012|2012.753	KR701012	Swine	H1N1	H1	N1	Poland	EasternEurope	Europe	2012.753	Swine
H1N1_Swine_KR700520_A/swine/France/56-110525/2010|2010.901	KR700520	Swine	H1N1	H1	N1	France	WesternEurope	Europe	2010.901	Swine
H1N2_Swine_KR700243_A/swine/France/CotesdArmor-0074/2011|2011.088	KR700243	Swine	H1N2	H1	N2	France	WesternEurope	Europe	2011.088	Swine
H3N2_Swine_KR701220_A/swine/Belgium/Bree-205/2011|2011.277	KR701220	Swine	H3N2	H3	N2	Belgium	WesternEurope	Europe	2011.277	Swine
H1N1_Swine_KR700007_A/swine/Netherlands/Neerkant-174/2011|2011.236	KR700007	Swine	H1N1	H1	N1	Netherlands	WesternEurope	Europe	2011.236	Swine
H1N1_Swine_KR701156_A/swine/Netherlands/Mill-CVI2617A/2012|2012.414	KR701156	Swine	H1N1	H1	N1	Netherlands	WesternEurope	Europe	2012.414	Swine
H3N2_Swine_KR701188_A/swine/Germany/Stadtloder-IDT11945/2010|2010.353	KR701188	Swine	H3N2	H3	N2	Germany	WesternEurope	Europe	2010.353	Swine
H3N2_Swine_CY116453_A/swine/Gent/96/2007|2007.500	CY116453	Swine	H3N2	H3	N2	Belgium	WesternEurope	Europe	2007.5	Swine
H3N2_Swine_CY116561_A/swine/Spain/82108/2007|2007.500	CY116561	Swine	H3N2	H3	N2	Spain	SouthernEurope	Europe	2007.5	Swine
H1N1_Swine_KR700156_A/swine/Spain/23998/2011|2011.466	KR700156	Swine	H1N1	H1	N1	Spain	SouthernEurope	Europe	2011.466	Swine
H1N2_Swine_KR699935_A/swine/Belgium/Oostkamp-26/2012|2012.030	KR699935	Swine	H1N2	H1	N2	Belgium	WesternEurope	Europe	2012.03	Swine
H1N1_Swine_KR700858_A/swine/Belgium/Heist-op-den-Berg-363/2012|2012.795	KR700858	Swine	H1N1	H1	N1	Belgium	WesternEurope	Europe	2012.795	Swine
H1N1_Swine_EU478823_A/swine/Greven/IDT2889/2004|2004.500	EU478823	Swine	H1N1	H1	N1	Germany	WesternEurope	Europe	2004.5	Swine
H3N2_Swine_HF674898_A/Swine/Spain/80598LP1/2007|2007.500	HF674898	Swine	H3N2	H3	N2	Spain	SouthernEurope	Europe	2007.5	Swine
H1N2_Swine_KX433135_A/swine/Kitzen/IDT6142/2007|2007.356	KX433135	Swine	H1N2	H1	N2	Germany	WesternEurope	Europe	2007.356	Swine
H1N2_Swine_KR701124_A/swine/Netherlands/Lemele-CVI2974A/2013|2013.274	KR701124	Swine	H1N2	H1	N2	Netherlands	WesternEurope	Europe	2013.274	Swine
H1N1_Swine_KR699943_A/swine/Belgium/Wingene-455/2011|2011.773	KR699943	Swine	H1N1	H1	N1	Belgium	WesternEurope	Europe	2011.773	Swine
H1N1_Swine_KR700116_A/swine/Denmark/1085-1/2012|2012.500	KR700116	Swine	H1N1	H1	N1	Denmark	NorthernEurope	Europe	2012.5	Swine
H1N1_Swine_CY116429_A/swine/Gent/112/2007|2007.500	CY116429	Swine	H1N1	H1	N1	Belgium	WesternEurope	Europe	2007.5	Swine
H1N1_Swine_KR699951_A/swine/Belgium/Poperinge-387/2011|2011.647	KR699951	Swine	H1N1	H1	N1	Belgium	WesternEurope	Europe	2011.647	Swine
H3N2_Swine_KR701244_A/swine/Belgium/Moorslede-515/2011|2011.868	KR701244	Swine	H3N2	H3	N2	Belgium	WesternEurope	Europe	2011.868	Swine
H1N1_Swine_KR699975_A/swine/Belgium/Faimes-628/2010|2010.953	KR699975	Swine	H1N1	H1	N1	Belgium	WesternEurope	Europe	2010.953	Swine
H3N2_Swine_KR701228_A/swine/Belgium/Izegem-538/2010|2010.838	KR701228	Swine	H3N2	H3	N2	Belgium	WesternEurope	Europe	2010.838	Swine
H1N1_Swine_KR700842_A/swine/Belgium/Glabbeek-287/2012|2012.578	KR700842	Swine	H1N1	H1	N1	Belgium	WesternEurope	Europe	2012.578	Swine
H1N1_Swine_KF500938_A/swine/Italy/73449/2013|2013.200	KF500938	Swine	H1N1	H1	N1	Italy	SouthernEurope	Europe	2013.2	Swine
H1N2_Swine_KR700180_A/swine/Spain/29257/2012|2012.079	KR700180	Swine	H1N2	H1	N2	Spain	SouthernEurope	Europe	2012.079	Swine
H1N2_Swine_HF674914_A/swine/Spain/80598-LP4/2007|2007.500	HF674914	Swine	H1N2	H1	N2	Spain	SouthernEurope	Europe	2007.5	Swine
H3N2_Swine_KR701284_A/swine/Spain/18512/2011|2011.500	KR701284	Swine	H3N2	H3	N2	Spain	SouthernEurope	Europe	2011.5	Swine
H3N2_Swine_KR701442_A/swine/Hungary/4025/2013|2013.151	KR701442	Swine	H3N2	H3	N2	Hungary	EasternEurope	Europe	2013.151	Swine
H1N2_Swine_CY116421_A/swine/Gent/100/2007|2007.500	CY116421	Swine	H1N2	H1	N2	Belgium	WesternEurope	Europe	2007.5	Swine
H1N2_Swine_KR701148_A/swine/Netherlands/Wanroij-CVI2117A/2012|2012.367	KR701148	Swine	H1N2	H1	N2	Netherlands	WesternEurope	Europe	2012.367	Swine
H1N1_Swine_KR701044_A/swine/Spain/33903/2012|2012.504	KR701044	Swine	H1N1	H1	N1	Spain	SouthernEurope	Europe	2012.504	Swine
H3N2_Swine_KR701450_A/swine/Spain/33936/2012|2012.507	KR701450	Swine	H3N2	H3	N2	Spain	SouthernEurope	Europe	2012.507	Swine
H1N1_Swine_MF872835_A/swine/Spain/40240-1/2017|2017.104	MF872835	Swine	H1N1	H1	N1	Spain	SouthernEurope	Europe	2017.104	Swine
H1N2_Swine_KR700595_A/swine/Spain/29262/2012|2012.082	KR700595	Swine	H1N2	H1	N2	Spain	SouthernEurope	Europe	2012.082	Swine
H1N1_Swine_MF872805_A/swine/Spain/40250-2/2016|2016.967	MF872805	Swine	H1N1	H1	N1	Spain	SouthernEurope	Europe	2016.967	Swine
H1N2_Swine_KR700015_A/swine/Netherlands/Lievelde-511/2011|2011.855	KR700015	Swine	H1N2	H1	N2	Netherlands	WesternEurope	Europe	2011.855	Swine
H1N2_Swine_KR700886_A/swine/Netherlands/De-Lutte-167A/2012|2012.312	KR700886	Swine	H1N2	H1	N2	Netherlands	WesternEurope	Europe	2012.312	Swine
H1N1_Swine_KR700377_A/swine/Germany/Ahlen-Dolberg-IDT14631/2012|2012.008	KR700377	Swine	H1N1	H1	N1	Germany	WesternEurope	Europe	2012.008	Swine
H3N2_Swine_KR701402_A/swine/Germany/Visbek-IDT13347/2011|2011.500	KR701402	Swine	H3N2	H3	N2	Germany	WesternEurope	Europe	2011.5	Swine
H1N1_Swine_KR700369_A/swine/Germany/Reinberg-IDT14457-1/2012|2012.003	KR700369	Swine	H1N1	H1	N1	Germany	WesternEurope	Europe	2012.003	Swine
H3N2_Swine_KR701236_A/swine/Belgium/Valdegem-581/2010|2010.901	KR701236	Swine	H3N2	H3	N2	Belgium	WesternEurope	Europe	2010.901	Swine
H1N2_Swine_HF674906_A/Swine/Spain/SF12091/2007|2007.500	HF674906	Swine	H1N2	H1	N2	Spain	SouthernEurope	Europe	2007.5	Swine
H3N2_Swine_KR701268_A/swine/Spain/28778/2012|2012.500	KR701268	Swine	H3N2	H3	N2	Spain	SouthernEurope	Europe	2012.5	Swine
H1N1_Swine_KR700902_A/swine/Belgium/111/2013|2013.500	KR700902	Swine	H1N1	H1	N1	Belgium	WesternEurope	Europe	2013.5	Swine
H1N2_Swine_EU478822_A/swine/Granstedt/IDT3475/2004|2004.649	EU478822	Swine	H1N2	H1	N2	Germany	WesternEurope	Europe	2004.649	Swine
H1N2_Swine_CY116553_A/swine/Spain/40564/2002|2002.500	CY116553	Swine	H1N2	H1	N2	Spain	SouthernEurope	Europe	2002.5	Swine
H1N2_Swine_EU053136_A/swine/Doetlingen/IDT4735/2005|2005.932	EU053136	Swine	H1N2	H1	N2	Germany	WesternEurope	Europe	2005.932	Swine
H1N2_Swine_EU053144_A/swine/Cloppenburg/IDT4777/2005|2005.948	EU053144	Swine	H1N2	H1	N2	Germany	WesternEurope	Europe	2005.948	Swine
H1N2_Swine_KR699839_A/swine/Italy/275736/2010|2010.742	KR699839	Swine	H1N2	H1	N2	Italy	SouthernEurope	Europe	2010.742	Swine
H1N1_Swine_KU322511_A/swine/Italy/267505/2010|2010.500	KU322511	Swine	H1N1	H1	N1	Italy	SouthernEurope	Europe	2010.5	Swine
H1N2_Swine_KR699823_A/swine/Italy/41350/2011|2011.132	KR699823	Swine	H1N2	H1	N2	Italy	SouthernEurope	Europe	2011.132	Swine
H1N2_Swine_KU322573_A/swine/Italy/337085/2012|2012.500	KU322573	Swine	H1N2	H1	N2	Italy	SouthernEurope	Europe	2012.5	Swine
H1N2_Swine_KU322746_A/swine/Italy/346150/2013|2013.500	KU322746	Swine	H1N2	H1	N2	Italy	SouthernEurope	Europe	2013.5	Swine
H1N1_Swine_KU323272_A/swine/Italy/203977/2015|2015.500	KU323272	Swine	H1N1	H1	N1	Italy	SouthernEurope	Europe	2015.5	Swine
H1N2_Swine_KU322787_A/swine/Italy/34333/2014|2014.500	KU322787	Swine	H1N2	H1	N2	Italy	SouthernEurope	Europe	2014.5	Swine
H1N2_Swine_KU323264_A/swine/Italy/203964/2015|2015.500	KU323264	Swine	H1N2	H1	N2	Italy	SouthernEurope	Europe	2015.5	Swine
H1N2_Swine_KU322650_A/swine/Italy/198930-3/2013|2013.500	KU322650	Swine	H1N2	H1	N2	Italy	SouthernEurope	Europe	2013.5	Swine
H1N2_Swine_KU323200_A/swine/Italy/65210/2015|2015.500	KU323200	Swine	H1N2	H1	N2	Italy	SouthernEurope	Europe	2015.5	Swine
H3N2_Human_KJ623712_A/Pavia/07/2014|2014.038	KJ623712	Human	H3N2	H3	N2	Italy	SouthernEurope	Europe	2014.038	Human
H3N2_Swine_KJ880937_A/swine/Italy/311349/2013|2013.871	KJ880937	Swine	H3N2	H3	N2	Italy	SouthernEurope	Europe	2013.871	Swine
H3N2_Swine_KU322611_A/swine/Italy/100176-1/2013|2013.500	KU322611	Swine	H3N2	H3	N2	Italy	SouthernEurope	Europe	2013.5	Swine
H3N2_Swine_KU322913_A/swine/Italy/134414/2014|2014.500	KU322913	Swine	H3N2	H3	N2	Italy	SouthernEurope	Europe	2014.5	Swine
H1N1_Swine_KU322985_A/swine/Italy/263752/2014|2014.500	KU322985	Swine	H1N1	H1	N1	Italy	SouthernEurope	Europe	2014.5	Swine
H1N1_Human_KY368153_A/Pavia/65/2016|2016.786	KY368153	Human	H1N1	H1	N1	Italy	SouthernEurope	Europe	2016.786	Human
H3N2_Swine_KU323104_A/swine/Italy/358481-1/2014|2014.500	KU323104	Swine	H3N2	H3	N2	Italy	SouthernEurope	Europe	2014.5	Swine
H3N2_Swine_KU323160_A/swine/Italy/23398/2015|2015.500	KU323160	Swine	H3N2	H3	N2	Italy	SouthernEurope	Europe	2015.5	Swine
H3N2_Swine_KU323319_A/swine/Italy/248147-8/2015|2015.500	KU323319	Swine	H3N2	H3	N2	Italy	SouthernEurope	Europe	2015.5	Swine
H1N1_Swine_KR699816_A/swine/Italy/302593/2010|2010.923	KR699816	Swine	H1N1	H1	N1	Italy	SouthernEurope	Europe	2010.923	Swine
H3N2_Swine_KR701474_A/swine/Netherlands/Ysselsteyn-CVI8864A/2012|2012.353	KR701474	Swine	H3N2	H3	N2	Netherlands	WesternEurope	Europe	2012.353	Swine
H3N2_Swine_KR701260_A/swine/Netherlands/Vragender-503/2011|2011.858	KR701260	Swine	H3N2	H3	N2	Netherlands	WesternEurope	Europe	2011.858	Swine
H3N2_Swine_KC514525_A/swine/France/59-120031/2012|2012.047	KC514525	Swine	H3N2	H3	N2	France	WesternEurope	Europe	2012.047	Swine
H3N2_Swine_KR701418_A/swine/Netherlands/Weert-167B/2012|2012.312	KR701418	Swine	H3N2	H3	N2	Netherlands	WesternEurope	Europe	2012.312	Swine
H3N2_Swine_KR701252_A/swine/Netherlands/Geesteren-346/2011|2011.581	KR701252	Swine	H3N2	H3	N2	Netherlands	WesternEurope	Europe	2011.581	Swine
H1N1_Swine_KR699911_A/swine/Netherlands/Groenlo-37/2012|2012.052	KR699911	Swine	H1N1	H1	N1	Netherlands	WesternEurope	Europe	2012.052	Swine
H3N2_Swine_KR701410_A/swine/Germany/Coesfeld-Harle-IDT14741-1/2012|2012.068	KR701410	Swine	H3N2	H3	N2	Germany	WesternEurope	Europe	2012.068	Swine
H3N2_Swine_KR701323_A/swine/Germany/Atteln-IDT14453/2011|2011.077	KR701323	Swine	H3N2	H3	N2	Germany	WesternEurope	Europe	2011.077	Swine
H1N1_Swine_KR700981_A/swine/France/01-130054/2013|2013.058	KR700981	Swine	H1N1	H1	N1	France	WesternEurope	Europe	2013.058	Swine
H3N2_Swine_KR701434_A/swine/Belgium/Belsele-66/2013|2013.195	KR701434	Swine	H3N2	H3	N2	Belgium	WesternEurope	Europe	2013.195	Swine
H1N1_Swine_KR699887_A/swine/Belgium/Maldegem-553/2010|2010.863	KR699887	Swine	H1N1	H1	N1	Belgium	WesternEurope	Europe	2010.863	Swine
H3N2_Swine_KR701379_A/swine/Belgium/Glabbeek-284/2012|2012.578	KR701379	Swine	H3N2	H3	N2	Belgium	WesternEurope	Europe	2012.578	Swine
H1N1_Swine_KR700148_A/swine/Spain/22013/2011|2011.277	KR700148	Swine	H1N1	H1	N1	Spain	SouthernEurope	Europe	2011.277	Swine
H3N2_Swine_KU322505_A/swine/Italy/319159-3/2010|2010.500	KU322505	Swine	H3N2	H3	N2	Italy	SouthernEurope	Europe	2010.5	Swine
H1N1_Swine_KR700587_A/swine/Poland/16315/2011|2011.816	KR700587	Swine	H1N1	H1	N1	Poland	EasternEurope	Europe	2011.816	Swine
H3N2_Swine_KU322581_A/swine/Italy/337155/2012|2012.500	KU322581	Swine	H3N2	H3	N2	Italy	SouthernEurope	Europe	2012.5	Swine
H1N2_Swine_KR699831_A/swine/Italy/57680/2011|2011.184	KR699831	Swine	H1N2	H1	N2	Italy	SouthernEurope	Europe	2011.184	Swine
H1N2_Swine_KR700164_A/swine/Spain/24237/2011|2011.496	KR700164	Swine	H1N2	H1	N2	Spain	SouthernEurope	Europe	2011.496	Swine
H1N1_Swine_KR701004_A/swine/Poland/321/2012|2012.033	KR701004	Swine	H1N1	H1	N1	Poland	EasternEurope	Europe	2012.033	Swine
H1N2_Swine_KR700579_A/swine/Denmark/10-1391-3/2011|2011.414	KR700579	Swine	H1N2	H1	N2	Denmark	NorthernEurope	Europe	2011.414	Swine
H1N2_Swine_KF514382_A/swine/Denmark/10302-2/2012|2012.140	KF514382	Swine	H1N2	H1	N2	Denmark	NorthernEurope	Europe	2012.14	Swine
H1N2_Swine_KR700480_A/swine/Denmark/10345-1/2012|2012.162	KR700480	Swine	H1N2	H1	N2	Denmark	NorthernEurope	Europe	2012.162	Swine
H3N2_Swine_KR701180_A/swine/Germany/Ottendorf-IDT11910/2010|2010.323	KR701180	Swine	H3N2	H3	N2	Germany	WesternEurope	Europe	2010.323	Swine
H1N1_Swine_MF872847_A/swine/Spain/45690-2/2016|2016.986	MF872847	Swine	H1N1	H1	N1	Spain	SouthernEurope	Europe	2016.986	Swine
H1N2_Swine_MF872850_A/swine/Spain/45700-1/2016|2016.879	MF872850	Swine	H1N2	H1	N2	Spain	SouthernEurope	Europe	2016.879	Swine
H3N2_Swine_MF872836_A/swine/Spain/45690-1/2016|2016.986	MF872836	Swine	H3N2	H3	N2	Spain	SouthernEurope	Europe	2016.986	Swine
H3N8_Avian_CY029898_A/red-necked_stint/Western_Australia/4915/1984|1984.500	CY029898	Avian	H3N8	H3	N8	Australia	AustraliaNewZealandOceania	Oceania	1984.5	Wild-other
H3N8_Avian_CY028284_A/red-necked_stint/Western_Australia/4923/1983|1983.500	CY028284	Avian	H3N8	H3	N8	Australia	AustraliaNewZealandOceania	Oceania	1983.5	Wild-other
H3N8_Avian_CY028276_A/red-necked_stint/Bunbury/4500/1980|1980.444	CY028276	Avian	H3N8	H3	N8	Australia	AustraliaNewZealandOceania	Oceania	1980.444	Wild-other
H4N8_Avian_CY005699_A/red-necked_stint/Australia/4189/1980|1980.814	CY005699	Avian	H4N8	H4	N8	Australia	AustraliaNewZealandOceania	Oceania	1980.814	Wild-other
H4N8_Avian_CY035891_A/red-necked_stint/Western_Australia/4094/1984|1984.500	CY035891	Avian	H4N8	H4	N8	Australia	AustraliaNewZealandOceania	Oceania	1984.5	Wild-other
H3N8_Avian_CY005704_A/red-necked_stint/Australia/4500/1980|1980.929	CY005704	Avian	H3N8	H3	N8	Australia	AustraliaNewZealandOceania	Oceania	1980.929	Wild-other
H12N9_Avian_CY005709_A/red-necked_stint/Australia/5745/1981|1981.173	CY005709	Avian	H12N9	H12	N9	Australia	AustraliaNewZealandOceania	Oceania	1981.173	Wild-other
H12N9_Avian_CY029874_A/red-necked_stint/Western_Australia/5745/1982|1982.241	CY029874	Avian	H12N9	H12	N9	Australia	AustraliaNewZealandOceania	Oceania	1982.241	Wild-other
H5N2_Avian_CY005759_A/duck/New_Zealand/41/1984|1984.107	CY005759	Avian	H5N2	H5	N2	New Zealand	AustraliaNewZealandOceania	Oceania	1984.107	Dom-ans
H5N1_Avian_EU430502_A/domestic_green-winged_teal/Hunan/67/2005|2005.500	EU430502	Avian	H5N1	H5	N1	China	EasternAsia	Asia	2005.5	Dom-ans
H5N1_Avian_EU430507_A/domestic_green-winged_teal/Hunan/79/2005|2005.500	EU430507	Avian	H5N1	H5	N1	China	EasternAsia	Asia	2005.5	Dom-ans
H5N1_Avian_HM172144_A/chicken/Xinjiang/28/2006|2006.500	HM172144	Avian	H5N1	H5	N1	China	EasternAsia	Asia	2006.5	Dom-gal
H5N1_Avian_HM172147_A/chicken/Xinjiang/27/2006|2006.500	HM172147	Avian	H5N1	H5	N1	China	EasternAsia	Asia	2006.5	Dom-gal
H5N1_Avian_AB478035_A/chicken/Pyigyitagon/204/2006|2006.500	AB478035	Avian	H5N1	H5	N1	Myanmar	SouthEasternAsia	Asia	2006.5	Dom-gal
H5N1_Avian_HM172143_A/chicken/Xinjiang/78/2005|2005.500	HM172143	Avian	H5N1	H5	N1	China	EasternAsia	Asia	2005.5	Dom-gal
H5N1_Avian_HM172145_A/chicken/Xinjiang/68/2005|2005.500	HM172145	Avian	H5N1	H5	N1	China	EasternAsia	Asia	2005.5	Dom-gal
H5N1_Human_EF587280_A/Beijing/01/2003|2003.500	EF587280	Human	H5N1	H5	N1	China	EasternAsia	Asia	2003.5	Human
H5N1_Avian_DQ997170_A/duck/Hubei/wp/2003|2003.500	DQ997170	Avian	H5N1	H5	N1	China	EasternAsia	Asia	2003.5	Dom-ans
H5N1_Avian_HM172459_A/chicken/Jiangxi/25/2004|2004.500	HM172459	Avian	H5N1	H5	N1	China	EasternAsia	Asia	2004.5	Dom-gal
H5N1_Avian_DQ997275_A/goose/Jilin/hb/2003|2003.500	DQ997275	Avian	H5N1	H5	N1	China	EasternAsia	Asia	2003.5	Dom-ans
H5N1_Avian_AY676047_A/chicken/Korea/es/2003|2003.500	AY676047	Avian	H5N1	H5	N1	South Korea	EasternAsia	Asia	2003.5	Dom-gal
H5N1_Avian_AY676048_A/duck/Korea/ESD1/03|2003.500	AY676048	Avian	H5N1	H5	N1	South Korea	EasternAsia	Asia	2003.5	Dom-ans
H5N1_Avian_AB189048_A/chicken/Kyoto/3/2004|2004.500	AB189048	Avian	H5N1	H5	N1	Japan	EasternAsia	Asia	2004.5	Dom-gal
H5N1_Avian_AB189056_A/crow/Kyoto/53/2004|2004.500	AB189056	Avian	H5N1	H5	N1	Japan	EasternAsia	Asia	2004.5	Wild-other
H5N1_Avian_AB188819_A/chicken/Oita/8/2004|2004.500	AB188819	Avian	H5N1	H5	N1	Japan	EasternAsia	Asia	2004.5	Dom-gal
H5N1_Avian_AB189064_A/crow/Osaka/102/2004|2004.500	AB189064	Avian	H5N1	H5	N1	Japan	EasternAsia	Asia	2004.5	Wild-other
H5N1_Avian_AY609315_A/chicken/Guangdong/174/04|2004.500	AY609315	Avian	H5N1	H5	N1	China	EasternAsia	Asia	2004.5	Dom-gal
H5N1_Avian_AY950237_A/chicken/Henan/01/2004|2004.500	AY950237	Avian	H5N1	H5	N1	China	EasternAsia	Asia	2004.5	Dom-gal
H5N1_Swine_DQ997258_A/swine/Henan/wy/2004|2004.500	DQ997258	Swine	H5N1	H5	N1	China	EasternAsia	Asia	2004.5	Swine
H5N1_Avian_AY950239_A/chicken/Henan/12/2004|2004.500	AY950239	Avian	H5N1	H5	N1	China	EasternAsia	Asia	2004.5	Dom-gal
H5N1_Avian_AY770077_A/chicken/Hubei/489/2004|2004.500	AY770077	Avian	H5N1	H5	N1	China	EasternAsia	Asia	2004.5	Dom-gal
H5N1_Avian_AY684709_A/chicken/Hubei/327/2004|2004.500	AY684709	Avian	H5N1	H5	N1	China	EasternAsia	Asia	2004.5	Dom-gal
H5N1_Avian_JX013491_A/parrot/Guangdong/C99/2005|2005.085	JX013491	Avian	H5N1	H5	N1	China	EasternAsia	Asia	2005.085	Wild-other
H5N1_Avian_AY737306_A/duck/Guangdong/173/04|2004.500	AY737306	Avian	H5N1	H5	N1	China	EasternAsia	Asia	2004.5	Dom-ans
H5N1_Avian_HM172123_A/chicken/Anhui/39/2004|2004.500	HM172123	Avian	H5N1	H5	N1	China	EasternAsia	Asia	2004.5	Dom-gal
H5N1_Human_HM172159_A/Anhui/1/2005|2005.500	HM172159	Human	H5N1	H5	N1	China	EasternAsia	Asia	2005.5	Human
H5N1_Avian_EU594352_A/duck/Hubei/Hangmei01/2006|2006.500	EU594352	Avian	H5N1	H5	N1	China	EasternAsia	Asia	2006.5	Dom-ans
H5N1_Avian_HM172119_A/duck/Hubei/49/2005|2005.500	HM172119	Avian	H5N1	H5	N1	China	EasternAsia	Asia	2005.5	Dom-ans
H5N1_Human_HM172120_A/Anhui/2/2005|2005.500	HM172120	Human	H5N1	H5	N1	China	EasternAsia	Asia	2005.5	Human
H5N1_Avian_KP638542_A/wildbird/Anhui/82/2005|2005.500	KP638542	Avian	H5N1	H5	N1	China	EasternAsia	Asia	2005.5	Wild-other
H5N1_Avian_HM172118_A/chicken/Sichuan/81/2005|2005.500	HM172118	Avian	H5N1	H5	N1	China	EasternAsia	Asia	2005.5	Dom-gal
H5N1_Avian_HM172117_A/goose/Hubei/65/2005|2005.500	HM172117	Avian	H5N1	H5	N1	China	EasternAsia	Asia	2005.5	Dom-ans
H5N1_Avian_CY030892_A/duck/Yunnan/5310/2006|2006.500	CY030892	Avian	H5N1	H5	N1	China	EasternAsia	Asia	2006.5	Dom-ans
H5N1_Avian_JX094837_A/turtle_dove/Guangdong/300/2005|2005.833	JX094837	Avian	H5N1	H5	N1	China	EasternAsia	Asia	2005.833	Wild-other
H5N1_Avian_HM172131_A/shrike/Tibet/13/2006|2006.500	HM172131	Avian	H5N1	H5	N1	China	EasternAsia	Asia	2006.5	Wild-other
H5N1_Avian_KJ003990_A/duck/Hubei/xn/2007|2007.868	KJ003990	Avian	H5N1	H5	N1	China	EasternAsia	Asia	2007.868	Dom-ans
H5N1_Avian_HM172141_A/chicken/Hunan/21/2005|2005.500	HM172141	Avian	H5N1	H5	N1	China	EasternAsia	Asia	2005.5	Dom-gal
H5N5_Avian_JX878686_A/duck/HuBei/03/2010|2010.236	JX878686	Avian	H5N5	H5	N5	China	EasternAsia	Asia	2010.236	Dom-ans
H5N1_Avian_AY737292_A/chicken/Guangdong/191/04|2004.500	AY737292	Avian	H5N1	H5	N1	China	EasternAsia	Asia	2004.5	Dom-gal
H5N1_Avian_HM172155_A/duck/Hunan/69/2004|2004.500	HM172155	Avian	H5N1	H5	N1	China	EasternAsia	Asia	2004.5	Dom-ans
H5N1_Avian_HM172158_A/duck/Hunan/70/2004|2004.500	HM172158	Avian	H5N1	H5	N1	China	EasternAsia	Asia	2004.5	Dom-ans
H5N1_Avian_DQ997290_A/chicken/Jilin/hd/2002|2002.500	DQ997290	Avian	H5N1	H5	N1	China	EasternAsia	Asia	2002.5	Dom-gal
H5N1_Avian_AY653194_A/chicken/Jilin/9/2004|2004.500	AY653194	Avian	H5N1	H5	N1	China	EasternAsia	Asia	2004.5	Dom-gal
H5N1_Avian_HM172151_A/duck/Jiangxi/80/2005|2005.500	HM172151	Avian	H5N1	H5	N1	China	EasternAsia	Asia	2005.5	Dom-ans
H5N1_Human_AY627893_A/Thailand/2-SP-33-/2004|2004.500	AY627893	Human	H5N1	H5	N1	Thailand	SouthEasternAsia	Asia	2004.5	Human
H5N1_Human_EU268222_A/Thailand/16/2004|2004.500	EU268222	Human	H5N1	H5	N1	Thailand	SouthEasternAsia	Asia	2004.5	Human
H5N1_Avian_AB450627_A/chicken/Kohn_Kaen/NIAH330/2004|2004.500	AB450627	Avian	H5N1	H5	N1	Thailand	SouthEasternAsia	Asia	2004.5	Dom-gal
H5N1_Avian_AB440342_A/duck/Angthong/72/2004|2004.500	AB440342	Avian	H5N1	H5	N1	Thailand	SouthEasternAsia	Asia	2004.5	Dom-ans
H5N1_Avian_GU186649_A/duck/Ang_Thong/71-2-/2004|2004.500	GU186649	Avian	H5N1	H5	N1	Thailand	SouthEasternAsia	Asia	2004.5	Dom-ans
H5N1_Avian_DQ407247_A/little_grebe/Thailand/Phichit-01/2004|2004.500	DQ407247	Avian	H5N1	H5	N1	Thailand	SouthEasternAsia	Asia	2004.5	Wild-other
H5N1_Avian_AB576205_A/pigeon/Thailand/VSMU-7-NPT/2004|2004.500	AB576205	Avian	H5N1	H5	N1	Thailand	SouthEasternAsia	Asia	2004.5	Wild-other
H5N1_Avian_AB450636_A/open-bill_stork/Thailand/VSMU-20-AYA/2004|2004.500	AB450636	Avian	H5N1	H5	N1	Thailand	SouthEasternAsia	Asia	2004.5	Wild-other
H5N1_Avian_DQ989964_A/open-billed_stork/Nakhonsawan/BBD0104F/2004|2004.500	DQ989964	Avian	H5N1	H5	N1	Thailand	SouthEasternAsia	Asia	2004.5	Wild-other
H5N1_Avian_JQ794471_A/duck/Thailand/TS04/2006|2006.500	JQ794471	Avian	H5N1	H5	N1	Thailand	SouthEasternAsia	Asia	2006.5	Dom-ans
H5N1_Avian_JQ794464_A/chicken/Thailand/TS03/2006|2006.500	JQ794464	Avian	H5N1	H5	N1	Thailand	SouthEasternAsia	Asia	2006.5	Dom-gal
H5N1_Avian_AB450633_A/quail/Nakhon_Pathom/NIAH7562/2005|2005.500	AB450633	Avian	H5N1	H5	N1	Thailand	SouthEasternAsia	Asia	2005.5	Dom-gal
H5N1_Avian_DQ256136_A/crested_eagle/Belgium/01/2004|2004.500	DQ256136	Avian	H5N1	H5	N1	Belgium	WesternEurope	Europe	2004.5	Wild-other
H5N1_Avian_AB440343_A/quail/Angthong/71/2004|2004.500	AB440343	Avian	H5N1	H5	N1	Thailand	SouthEasternAsia	Asia	2004.5	Dom-gal
H5N1_Avian_JQ794455_A/chicken/Thailand/TS02/2006|2006.500	JQ794455	Avian	H5N1	H5	N1	Thailand	SouthEasternAsia	Asia	2006.5	Dom-gal
H5N1_Avian_JQ794447_A/duck/Thailand/TS01/2006|2006.500	JQ794447	Avian	H5N1	H5	N1	Thailand	SouthEasternAsia	Asia	2006.5	Dom-ans
H5N1_Avian_CY033178_A/duck/Vietnam/942B/2004|2004.500	CY033178	Avian	H5N1	H5	N1	Viet Nam	SouthEasternAsia	Asia	2004.5	Dom-ans
H5N1_Avian_CY033186_A/duck/Vietnam/NCVD08/2005|2005.500	CY033186	Avian	H5N1	H5	N1	Viet Nam	SouthEasternAsia	Asia	2005.5	Dom-ans
H5N1_Avian_CY028709_A/chicken/Vietnam/23/2004|2004.500	CY028709	Avian	H5N1	H5	N1	Viet Nam	SouthEasternAsia	Asia	2004.5	Dom-gal
H5N1_Avian_CY035899_A/chicken/Vietnam/NCVD12/2005|2005.500	CY035899	Avian	H5N1	H5	N1	Viet Nam	SouthEasternAsia	Asia	2005.5	Dom-gal
H5N1_Avian_CY034207_A/chicken/Vietnam/890/2004|2004.500	CY034207	Avian	H5N1	H5	N1	Viet Nam	SouthEasternAsia	Asia	2004.5	Dom-gal
H5N1_Avian_CY034223_A/duck/Vietnam/367/2005|2005.500	CY034223	Avian	H5N1	H5	N1	Viet Nam	SouthEasternAsia	Asia	2005.5	Dom-ans
H5N1_Avian_HQ200452_A/duck/Cambodia/D14AL/2006|2006.093	HQ200452	Avian	H5N1	H5	N1	Cambodia	SouthEasternAsia	Asia	2006.093	Dom-ans
H5N1_Avian_KR732423_A/duck/Vietnam_Hau_Giang/NCVD-12/2007|2007.500	KR732423	Avian	H5N1	H5	N1	Viet Nam	SouthEasternAsia	Asia	2007.5	Dom-ans
H5N1_Human_HM006762_A/Viet_Nam/1203/2004|2004.500	HM006762	Human	H5N1	H5	N1	Viet Nam	SouthEasternAsia	Asia	2004.5	Human
H5N1_Avian_AY676046_A/egret/Hong_Kong/757-2/2003|2003.500	AY676046	Avian	H5N1	H5	N1	Hong Kong	EasternAsia	Asia	2003.5	Wild-other
H5N1_Human_AB212057_A/Hong_Kong/213/2003|2003.500	AB212057	Human	H5N1	H5	N1	Hong Kong	EasternAsia	Asia	2003.5	Human
H5N1_Avian_AY676045_A/duck/Hong_Kong/821/2002|2002.500	AY676045	Avian	H5N1	H5	N1	Hong Kong	EasternAsia	Asia	2002.5	Dom-ans
H5N1_Avian_AB450638_A/pigeon/Thailand/VSMU-13-KRI/2005|2005.500	AB450638	Avian	H5N1	H5	N1	Thailand	SouthEasternAsia	Asia	2005.5	Wild-other
H5N1_Avian_AB450641_A/tree_sparrow/Ratchaburi/VSMU-16-RBR/2005|2005.500	AB450641	Avian	H5N1	H5	N1	Thailand	SouthEasternAsia	Asia	2005.5	Wild-other
H5N1_Human_KJ907473_A/Thailand/NBL1/2006|2006.605	KJ907473	Human	H5N1	H5	N1	Thailand	SouthEasternAsia	Asia	2006.605	Human
H5N1_Avian_DQ989998_A/open-billed_stork/Nakhonsawan/BBD2616F/2005|2005.500	DQ989998	Avian	H5N1	H5	N1	Thailand	SouthEasternAsia	Asia	2005.5	Wild-other
H5N1_Avian_EF112364_A/open-billed_stork/Nakhonsawan/BBD4211M/05|2005.500	EF112364	Avian	H5N1	H5	N1	Thailand	SouthEasternAsia	Asia	2005.5	Wild-other
H5N1_Human_DQ360841_A/Thailand/676/2005|2005.500	DQ360841	Human	H5N1	H5	N1	Thailand	SouthEasternAsia	Asia	2005.5	Human
H5N1_Avian_AB450632_A/chicken/Suphanburi/NIAH108192/2005|2005.500	AB450632	Avian	H5N1	H5	N1	Thailand	SouthEasternAsia	Asia	2005.5	Dom-gal
H5N1_Avian_FJ868036_A/chicken/Uthaithani/NIAH115067/2008|2008.500	FJ868036	Avian	H5N1	H5	N1	Thailand	SouthEasternAsia	Asia	2008.5	Dom-gal
H5N1_Avian_DQ997536_A/duck/Shanghai/xj/2002|2002.500	DQ997536	Avian	H5N1	H5	N1	China	EasternAsia	Asia	2002.5	Dom-ans
H5N1_Avian_JF732740_A/ostrich/Suzhou/097/2003|2003.288	JF732740	Avian	H5N1	H5	N1	China	EasternAsia	Asia	2003.288	Wild-other
H5N1_Avian_DQ997409_A/duck/Zhejiang/bj/2002|2002.500	DQ997409	Avian	H5N1	H5	N1	China	EasternAsia	Asia	2002.5	Dom-ans
H5N1_Avian_DQ997179_A/chicken/Jiangsu/cz1/2002|2002.500	DQ997179	Avian	H5N1	H5	N1	China	EasternAsia	Asia	2002.5	Dom-gal
H5N1_Avian_KX160154_A/chicken/Gansu/5/2012|2012.419	KX160154	Avian	H5N1	H5	N1	China	EasternAsia	Asia	2012.419	Dom-gal
H5N1_Avian_KX160194_A/chicken/Ningxia/2/2012|2012.178	KX160194	Avian	H5N1	H5	N1	China	EasternAsia	Asia	2012.178	Dom-gal
H5N1_Avian_KF638582_A/chicken/Ningxia/222/2012|2012.279	KF638582	Avian	H5N1	H5	N1	China	EasternAsia	Asia	2012.279	Dom-gal
H5N1_Avian_KX160187_A/chicken/Liaoning/S4092/2011|2011.860	KX160187	Avian	H5N1	H5	N1	China	EasternAsia	Asia	2011.86	Dom-gal
H5N1_Avian_MF116317_A/chicken/China/E93/2012|2012.521	MF116317	Avian	H5N1	H5	N1	China	EasternAsia	Asia	2012.521	Dom-gal
H5N1_Avian_KX160162_A/chicken/Gansu/6/2012|2012.425	KX160162	Avian	H5N1	H5	N1	China	EasternAsia	Asia	2012.425	Dom-gal
H5N1_Avian_MF116318_A/chicken/China/E96/2012|2012.521	MF116318	Avian	H5N1	H5	N1	China	EasternAsia	Asia	2012.521	Dom-gal
H5N1_Avian_HM172134_A/chicken/Jiangsu/18/2008|2008.500	HM172134	Avian	H5N1	H5	N1	China	EasternAsia	Asia	2008.5	Dom-gal
H5N1_Avian_JX523360_A/chicken/Huadong/4/2008|2008.953	JX523360	Avian	H5N1	H5	N1	China	EasternAsia	Asia	2008.953	Dom-gal
H5N1_Swine_KC683528_A/swine/Jiangsu/1/2008|2008.953	KC683528	Swine	H5N1	H5	N1	China	EasternAsia	Asia	2008.953	Swine
H5N1_Avian_HM172137_A/chicken/Hebei/A-8/2009|2009.500	HM172137	Avian	H5N1	H5	N1	China	EasternAsia	Asia	2009.5	Dom-gal
H5N1_Avian_HM172164_A/chicken/Shandong/A-5/2006|2006.500	HM172164	Avian	H5N1	H5	N1	China	EasternAsia	Asia	2006.5	Dom-gal
H5N1_Avian_HM172136_A/chicken/Ningxia/24/2006|2006.500	HM172136	Avian	H5N1	H5	N1	China	EasternAsia	Asia	2006.5	Dom-gal
H5N1_Avian_EF175673_A/chicken/Hebei/126/2005|2005.500	EF175673	Avian	H5N1	H5	N1	China	EasternAsia	Asia	2005.5	Dom-gal
H5N1_Avian_HM172135_A/chicken/Shanxi/10/2006|2006.500	HM172135	Avian	H5N1	H5	N1	China	EasternAsia	Asia	2006.5	Dom-gal
H5N1_Avian_HM172127_A/chicken/Henan/A-7/2006|2006.500	HM172127	Avian	H5N1	H5	N1	China	EasternAsia	Asia	2006.5	Dom-gal
H5N1_Avian_EF175672_A/chicken/Hebei/102/2005|2005.500	EF175672	Avian	H5N1	H5	N1	China	EasternAsia	Asia	2005.5	Dom-gal
H5N1_Avian_HM172133_A/duck/Anhui/1/06|2006.500	HM172133	Avian	H5N1	H5	N1	China	EasternAsia	Asia	2006.5	Dom-ans
H5N1_Avian_JQ277228_A/chicken/Sheny/0606/2008|2008.427	JQ277228	Avian	H5N1	H5	N1	China	EasternAsia	Asia	2008.427	Dom-gal
H5N1_Avian_HM172139_A/chicken/Shandong/A-10/2006|2006.500	HM172139	Avian	H5N1	H5	N1	China	EasternAsia	Asia	2006.5	Dom-gal
H5N1_Avian_HM172148_A/chicken/Liaoning/A-11/2006|2006.500	HM172148	Avian	H5N1	H5	N1	China	EasternAsia	Asia	2006.5	Dom-gal
H5N1_Avian_DQ914817_A/chicken/Shanxi/2/2006|2006.500	DQ914817	Avian	H5N1	H5	N1	China	EasternAsia	Asia	2006.5	Dom-gal
H5N1_Human_CY116649_A/Indonesia/5/2005|2005.500	CY116649	Human	H5N1	H5	N1	Indonesia	SouthEasternAsia	Asia	2005.5	Human
H5N1_Avian_KM892801_A/chicken/Bali/U8661/2009|2009.414	KM892801	Avian	H5N1	H5	N1	Indonesia	SouthEasternAsia	Asia	2009.414	Dom-gal
H5N1_Avian_KR732541_A/chicken/West_Java/TJA/2008|2008.500	KR732541	Avian	H5N1	H5	N1	Indonesia	SouthEasternAsia	Asia	2008.5	Dom-gal
H5N1_Human_CY017641_A/Indonesia/CDC938/2006|2006.858	CY017641	Human	H5N1	H5	N1	Indonesia	SouthEasternAsia	Asia	2006.858	Human
H5N1_Human_CY014485_A/Indonesia/CDC669/2006|2006.447	CY014485	Human	H5N1	H5	N1	Indonesia	SouthEasternAsia	Asia	2006.447	Human
H5N1_Avian_GQ122512_A/chicken/East_Java/UT6021/2006|2006.871	GQ122512	Avian	H5N1	H5	N1	Indonesia	SouthEasternAsia	Asia	2006.871	Dom-gal
H5N1_Avian_GQ122477_A/chicken/Bali/UT2092/2005|2005.500	GQ122477	Avian	H5N1	H5	N1	Indonesia	SouthEasternAsia	Asia	2005.5	Dom-gal
H5N1_Avian_GQ122488_A/chicken/Sulawesi_Selatan/UT2094/2005|2005.500	GQ122488	Avian	H5N1	H5	N1	Indonesia	SouthEasternAsia	Asia	2005.5	Dom-gal
H5N1_Avian_GQ122458_A/quail/Yogjakarta/UT1075/2004|2004.395	GQ122458	Avian	H5N1	H5	N1	Indonesia	SouthEasternAsia	Asia	2004.395	Dom-gal
H5N1_Avian_GQ122441_A/quail/Yogjakarta/UT1023/2004|2004.038	GQ122441	Avian	H5N1	H5	N1	Indonesia	SouthEasternAsia	Asia	2004.038	Dom-gal
H5N1_Avian_GQ122518_A/chicken/Banten/UT6025/2006|2006.786	GQ122518	Avian	H5N1	H5	N1	Indonesia	SouthEasternAsia	Asia	2006.786	Dom-gal
H5N1_Avian_GQ122542_A/chicken/East_Java/UT6045/2007|2007.200	GQ122542	Avian	H5N1	H5	N1	Indonesia	SouthEasternAsia	Asia	2007.2	Dom-gal
H5N1_Swine_HM440084_A/swine/Banten/UT6001/2006|2006.500	HM440084	Swine	H5N1	H5	N1	Indonesia	SouthEasternAsia	Asia	2006.5	Swine
H5N1_Human_JX235402_A/Indonesia/UT3006/2005|2005.500	JX235402	Human	H5N1	H5	N1	Indonesia	SouthEasternAsia	Asia	2005.5	Human
H5N1_Avian_GQ122429_A/chicken/West_Java/UT1001/2003|2003.800	GQ122429	Avian	H5N1	H5	N1	Indonesia	SouthEasternAsia	Asia	2003.8	Dom-gal
H5N1_Avian_EF473079_A/chicken/Indonesia/7/2003|2003.967	EF473079	Avian	H5N1	H5	N1	Indonesia	SouthEasternAsia	Asia	2003.967	Dom-gal
H5N1_Avian_GQ122465_A/duck/East_Java/UT1107/2004|2004.647	GQ122465	Avian	H5N1	H5	N1	Indonesia	SouthEasternAsia	Asia	2004.647	Dom-ans
H5N1_Avian_GQ122453_A/duck/East_Java/UT1046/2004|2004.192	GQ122453	Avian	H5N1	H5	N1	Indonesia	SouthEasternAsia	Asia	2004.192	Dom-ans
H5N1_Swine_HM440060_A/swine/Banten/UT3062/2005|2005.500	HM440060	Swine	H5N1	H5	N1	Indonesia	SouthEasternAsia	Asia	2005.5	Swine
H5N1_Swine_HM440052_A/swine/Banten/UT2071/2005|2005.500	HM440052	Swine	H5N1	H5	N1	Indonesia	SouthEasternAsia	Asia	2005.5	Swine
H5N1_Avian_AY518361_A/duck/China/E319-2/03|2003.500	AY518361	Avian	H5N1	H5	N1	China	EasternAsia	Asia	2003.5	Dom-ans
H5N1_Swine_HM440116_A/swine/Banten/UT6008/2007|2007.500	HM440116	Swine	H5N1	H5	N1	Indonesia	SouthEasternAsia	Asia	2007.5	Swine
H5N1_Swine_HM440132_A/swine/East_Java/UT6012/2007|2007.500	HM440132	Swine	H5N1	H5	N1	Indonesia	SouthEasternAsia	Asia	2007.5	Swine
H5N1_Swine_HM440140_A/swine/South_Kalimantan/UT6015/2006|2006.500	HM440140	Swine	H5N1	H5	N1	Indonesia	SouthEasternAsia	Asia	2006.5	Swine
H5N1_Avian_KR732494_A/chicken/Pekalongan/BBVW/2007|2007.500	KR732494	Avian	H5N1	H5	N1	Indonesia	SouthEasternAsia	Asia	2007.5	Dom-gal
H5N1_Avian_HM172130_A/chicken/Hunan/41/2004|2004.500	HM172130	Avian	H5N1	H5	N1	China	EasternAsia	Asia	2004.5	Dom-gal
H5N1_Avian_JF772159_A/quail/Guangxi/12/2002|2002.534	JF772159	Avian	H5N1	H5	N1	China	EasternAsia	Asia	2002.534	Dom-gal
H5N1_Avian_JF772167_A/quail/Guangxi/13/2002|2002.534	JF772167	Avian	H5N1	H5	N1	China	EasternAsia	Asia	2002.534	Dom-gal
H5N1_Avian_GU186673_A/chicken/Hong_Kong/409-1/2002|2002.500	GU186673	Avian	H5N1	H5	N1	Hong Kong	EasternAsia	Asia	2002.5	Dom-gal
H5N1_Avian_DQ997402_A/goose/Fujian/bb/2003|2003.500	DQ997402	Avian	H5N1	H5	N1	China	EasternAsia	Asia	2003.5	Dom-ans
H5N1_Avian_DQ997520_A/duck/Guangxi/xa/2001|2001.500	DQ997520	Avian	H5N1	H5	N1	China	EasternAsia	Asia	2001.5	Dom-ans
H5N1_Avian_AY075035_A/Duck/Hong_Kong/380-5/2001|2001.500	AY075035	Avian	H5N1	H5	N1	Hong Kong	EasternAsia	Asia	2001.5	Dom-ans
H5N1_Avian_DQ351858_A/chicken/Hebei/718/2001|2001.500	DQ351858	Avian	H5N1	H5	N1	China	EasternAsia	Asia	2001.5	Dom-gal
H5N1_Avian_JQ701715_A/marabou_stork/Cambodia/TM068/2011|2011.532	JQ701715	Avian	H5N1	H5	N1	Cambodia	SouthEasternAsia	Asia	2011.532	Wild-other
H5N1_Avian_JQ714238_A/chicken/Cambodia/083LC/2011|2011.685	JQ714238	Avian	H5N1	H5	N1	Cambodia	SouthEasternAsia	Asia	2011.685	Dom-gal
H5N1_Human_JQ714249_A/Cambodia/W0112303/2012|2012.025	JQ714249	Human	H5N1	H5	N1	Cambodia	SouthEasternAsia	Asia	2012.025	Human
H5N1_Avian_KX513183_A/duck/Vietnam/ST1491-1/2012|2012.458	KX513183	Avian	H5N1	H5	N1	Viet Nam	SouthEasternAsia	Asia	2012.458	Dom-ans
H5N1_Avian_AB823750_A/chicken/Soc_Trang/1/2012|2012.458	AB823750	Avian	H5N1	H5	N1	Viet Nam	SouthEasternAsia	Asia	2012.458	Dom-gal
H5N1_Avian_KX513268_A/duck/Vietnam/ST1489-3/2012|2012.458	KX513268	Avian	H5N1	H5	N1	Viet Nam	SouthEasternAsia	Asia	2012.458	Dom-ans
H5N1_Avian_JN588836_A/chicken/Cambodia/TKCMB5T/2010|2010.074	JN588836	Avian	H5N1	H5	N1	Cambodia	SouthEasternAsia	Asia	2010.074	Dom-gal
H5N1_Avian_KY171401_A/chicken/Vietnam/NCVD-2716/2013|2013.055	KY171401	Avian	H5N1	H5	N1	Viet Nam	SouthEasternAsia	Asia	2013.055	Dom-gal
H5N1_Avian_JX420241_A/Muscovy_duck/Ca_Mau/1159/2006|2006.986	JX420241	Avian	H5N1	H5	N1	Viet Nam	SouthEasternAsia	Asia	2006.986	Dom-ans
H5N1_Avian_JX420225_A/Muscovy_duck/Ca_Mau/1185/2006|2006.989	JX420225	Avian	H5N1	H5	N1	Viet Nam	SouthEasternAsia	Asia	2006.989	Dom-ans
H5N1_Avian_GU186762_A/chicken/Bac_Lieu/07-10/2007|2007.500	GU186762	Avian	H5N1	H5	N1	Viet Nam	SouthEasternAsia	Asia	2007.5	Dom-gal
H5N1_Avian_JX420209_A/chicken/Ca_Mau/1180/2006|2006.986	JX420209	Avian	H5N1	H5	N1	Viet Nam	SouthEasternAsia	Asia	2006.986	Dom-gal
H5N1_Human_HQ200597_A/Cambodia/S1211394/2008|2008.942	HQ200597	Human	H5N1	H5	N1	Cambodia	SouthEasternAsia	Asia	2008.942	Human
H5N1_Avian_KR732419_A/chicken/Vietnam/NCVD-117/2008|2008.500	KR732419	Avian	H5N1	H5	N1	Viet Nam	SouthEasternAsia	Asia	2008.5	Dom-gal
H5N1_Avian_CY020702_A/turkey/Ivory_Coast/4372-3/2006|2006.953	CY020702	Avian	H5N1	H5	N1	Cote dIvoire	WesternAfrica	Africa	2006.953	Dom-gal
H5N1_Avian_CY020710_A/turkey/Ivory_Coast/4372-4/2006|2006.953	CY020710	Avian	H5N1	H5	N1	Cote dIvoire	WesternAfrica	Africa	2006.953	Dom-gal
H5N1_Avian_CY016804_A/duck/Cote_dIvoire/1787-18/2006|2006.500	CY016804	Avian	H5N1	H5	N1	Cote dIvoire	WesternAfrica	Africa	2006.5	Dom-ans
H5N1_Avian_CY016301_A/chicken/Sudan/1784-10/2006|2006.500	CY016301	Avian	H5N1	H5	N1	Sudan	NorthernAfrica	Africa	2006.5	Dom-gal
H5N1_Avian_CY020662_A/chicken/Sudan/1784-8/2006|2006.500	CY020662	Avian	H5N1	H5	N1	Sudan	NorthernAfrica	Africa	2006.5	Dom-gal
H5N1_Avian_DQ323678_A/chicken/Kurgan/3/2005|2005.500	DQ323678	Avian	H5N1	H5	N1	Russia	EasternEurope	Europe	2005.5	Dom-gal
H5N1_Avian_FJ445243_A/goose/Hungary/14756/2006|2006.427	FJ445243	Avian	H5N1	H5	N1	Hungary	EasternEurope	Europe	2006.427	Dom-ans
H5N1_Avian_CY044041_A/duck/Egypt/0871/2008|2008.137	CY044041	Avian	H5N1	H5	N1	Egypt	NorthernAfrica	Africa	2008.137	Dom-ans
H5N1_Avian_CY020654_A/turkey/Egypt/2253-2/2006|2006.500	CY020654	Avian	H5N1	H5	N1	Egypt	NorthernAfrica	Africa	2006.5	Dom-gal
H5N1_Avian_AB465622_A/chicken/Egypt/CL6/2007|2007.200	AB465622	Avian	H5N1	H5	N1	Egypt	NorthernAfrica	Africa	2007.2	Dom-gal
H5N1_Avian_CY020646_A/chicken/Egypt/2253-1/2006|2006.500	CY020646	Avian	H5N1	H5	N1	Egypt	NorthernAfrica	Africa	2006.5	Dom-gal
H5N1_Avian_CY016900_A/duck/Egypt/2253-3/2006|2006.500	CY016900	Avian	H5N1	H5	N1	Egypt	NorthernAfrica	Africa	2006.5	Dom-ans
H5N1_Avian_AB465623_A/duck/Egypt/D2br10/2007|2007.038	AB465623	Avian	H5N1	H5	N1	Egypt	NorthernAfrica	Africa	2007.038	Dom-ans
H5N1_Avian_KR732480_A/chicken/Egypt/07118-NLQP/2007|2007.500	KR732480	Avian	H5N1	H5	N1	Egypt	NorthernAfrica	Africa	2007.5	Dom-gal
H5N1_Avian_EU748906_A/falcon/Saudi_Arabia/D1795/2005|2005.500	EU748906	Avian	H5N1	H5	N1	Saudi Arabia	WesternAsia	Asia	2005.5	Wild-other
H5N1_Avian_HM172460_A/pied_magpie/Liaoning/7/2006|2006.500	HM172460	Avian	H5N1	H5	N1	China	EasternAsia	Asia	2006.5	Wild-other
H5N1_Avian_HM172458_A/chicken/Liaoning/23/2005|2005.500	HM172458	Avian	H5N1	H5	N1	China	EasternAsia	Asia	2005.5	Dom-gal
H5N1_Avian_EF205162_A/chicken/Omsk/14/05|2005.500	EF205162	Avian	H5N1	H5	N1	Russia	EasternEurope	Europe	2005.5	Dom-gal
H5N1_Avian_EF205164_A/goose/Krasnoozerskoye/627/2005|2005.500	EF205164	Avian	H5N1	H5	N1	Russia	EasternEurope	Europe	2005.5	Dom-ans
H5N1_Avian_DQ234078_A/duck/Novosibirsk/56/2005|2005.500	DQ234078	Avian	H5N1	H5	N1	Russia	EasternEurope	Europe	2005.5	Dom-ans
H5N1_Avian_DQ234077_A/grebe/Novosibirsk/29/2005|2005.500	DQ234077	Avian	H5N1	H5	N1	Russia	EasternEurope	Europe	2005.5	Wild-other
H5N1_Avian_EF205165_A/turkey/Suzdalka/12/05|2005.500	EF205165	Avian	H5N1	H5	N1	Russia	EasternEurope	Europe	2005.5	Dom-gal
H5N1_Avian_EF205161_A/chicken/Suzdalka/06/05|2005.500	EF205161	Avian	H5N1	H5	N1	Russia	EasternEurope	Europe	2005.5	Dom-gal
H5N1_Avian_EF205163_A/goose/Suzdalka/10/05|2005.500	EF205163	Avian	H5N1	H5	N1	Russia	EasternEurope	Europe	2005.5	Dom-ans
H5N1_Avian_EF205167_A/chicken/Tula/4/05|2005.500	EF205167	Avian	H5N1	H5	N1	Russia	EasternEurope	Europe	2005.5	Dom-gal
H5N1_Avian_CY016908_A/chicken/Nigeria/1047-8/2006|2006.500	CY016908	Avian	H5N1	H5	N1	Nigeria	WesternAfrica	Africa	2006.5	Dom-gal
H5N1_Avian_CY017028_A/duck/Niger/914/2006|2006.500	CY017028	Avian	H5N1	H5	N1	Niger	WesternAfrica	Africa	2006.5	Dom-ans
H5N1_Avian_CY016916_A/ostrich/Nigeria/1047-25/2006|2006.500	CY016916	Avian	H5N1	H5	N1	Nigeria	WesternAfrica	Africa	2006.5	Wild-other
H5N1_Avian_CY016932_A/chicken/Nigeria/1047-62/2006|2006.500	CY016932	Avian	H5N1	H5	N1	Nigeria	WesternAfrica	Africa	2006.5	Dom-gal
H5N1_Avian_MF566122_A/duck/Niger/2090/2006|2006.123	MF566122	Avian	H5N1	H5	N1	Niger	WesternAfrica	Africa	2006.123	Dom-ans
H5N1_Avian_DQ449641_A/duck/Kurgan/08/2005|2005.500	DQ449641	Avian	H5N1	H5	N1	Russia	EasternEurope	Europe	2005.5	Dom-ans
H5N1_Avian_DQ449633_A/chicken/Kurgan/05/2005|2005.500	DQ449633	Avian	H5N1	H5	N1	Russia	EasternEurope	Europe	2005.5	Dom-gal
H5N1_Avian_CY047478_A/duck/Omsk/1822/2006|2006.534	CY047478	Avian	H5N1	H5	N1	Russia	EasternEurope	Europe	2006.534	Dom-ans
H5N1_Avian_AB525194_A/mountain_hawk-eagle/Kumamoto/1/07|2007.500	AB525194	Avian	H5N1	H5	N1	Japan	EasternAsia	Asia	2007.5	Wild-other
H5N1_Avian_DQ852604_A/grebe/Tyva/Tyv06-2/06|2006.477	DQ852604	Avian	H5N1	H5	N1	Russia	EasternEurope	Europe	2006.477	Wild-other
H5N1_Avian_DQ863504_A/grebe/Tyva/Tyv06-8/2006|2006.477	DQ863504	Avian	H5N1	H5	N1	Russia	EasternEurope	Europe	2006.477	Wild-other
H5N1_Avian_CY021374_A/chicken/Afghanistan/1573-7/2006|2006.500	CY021374	Avian	H5N1	H5	N1	Afghanistan	SouthernAsia	Asia	2006.5	Dom-gal
H5N1_Avian_CY037765_A/chicken/Rawalakot/NARC2441A/2006|2006.500	CY037765	Avian	H5N1	H5	N1	Pakistan	SouthernAsia	Asia	2006.5	Dom-gal
H5N1_Avian_CY037773_A/chicken/Sihala/NARC3303-4/2006|2006.500	CY037773	Avian	H5N1	H5	N1	Pakistan	SouthernAsia	Asia	2006.5	Dom-gal
H5N1_Avian_CY020638_A/chicken/Afghanistan/1573-92/2006|2006.500	CY020638	Avian	H5N1	H5	N1	Afghanistan	SouthernAsia	Asia	2006.5	Dom-gal
H5N1_Avian_EF205166_A/chicken/Krasnodar/123/06|2006.500	EF205166	Avian	H5N1	H5	N1	Russia	EasternEurope	Europe	2006.5	Dom-gal
H5N1_Avian_EF362419_A/chicken/India/NIV33487/06|2006.500	EF362419	Avian	H5N1	H5	N1	India	SouthernAsia	Asia	2006.5	Dom-gal
H5N1_Avian_GU354068_A/chicken/Nandurbar/7979/2006|2006.123	GU354068	Avian	H5N1	H5	N1	India	SouthernAsia	Asia	2006.123	Dom-gal
H5N1_Avian_EF605598_A/chicken/Russia_Krasnodar/2/2007|2007.500	EF605598	Avian	H5N1	H5	N1	Russia	EasternEurope	Europe	2007.5	Dom-gal
H5N1_Avian_EU441927_A/muscovy_duck/Rostov-on-Don/51/2007|2007.953	EU441927	Avian	H5N1	H5	N1	Russia	EasternEurope	Europe	2007.953	Dom-ans
H5N1_Avian_EU486853_A/starling/Rostov-on-Don/39/2007|2007.953	EU486853	Avian	H5N1	H5	N1	Russia	EasternEurope	Europe	2007.953	Wild-other
H5N1_Avian_EU814504_A/rook/Rostov-on-Don/26/2007|2007.951	EU814504	Avian	H5N1	H5	N1	Russia	EasternEurope	Europe	2007.951	Wild-other
H5N1_Avian_EU401752_A/chicken/Rostov-on-Don/35/2007|2007.951	EU401752	Avian	H5N1	H5	N1	Russia	EasternEurope	Europe	2007.951	Dom-gal
H5N1_Avian_CY047470_A/chicken/Domodedovo/MK/2007|2007.036	CY047470	Avian	H5N1	H5	N1	Russia	EasternEurope	Europe	2007.036	Dom-gal
H5N1_Avian_EF474449_A/chicken/Moscow/2/2007|2007.118	EF474449	Avian	H5N1	H5	N1	Russia	EasternEurope	Europe	2007.118	Dom-gal
H5N1_Avian_EU402399_A/chicken/Rostov/22-1/2007|2007.500	EU402399	Avian	H5N1	H5	N1	Russia	EasternEurope	Europe	2007.5	Dom-gal
H5N1_Avian_CY047486_A/chicken/Reshoty/02/2006|2006.452	CY047486	Avian	H5N1	H5	N1	Russia	EasternEurope	Europe	2006.452	Dom-gal
H5N1_Avian_EU163429_A/chicken/Krasnodar/300/07|2007.677	EU163429	Avian	H5N1	H5	N1	Russia	EasternEurope	Europe	2007.677	Dom-gal
H5N1_Avian_CY029959_A/chicken/Kuwait/KISR3/2007|2007.500	CY029959	Avian	H5N1	H5	N1	Kuwait	WesternAsia	Asia	2007.5	Dom-gal
H5N1_Avian_CY029999_A/chicken/Kuwait/KISR9/2007|2007.500	CY029999	Avian	H5N1	H5	N1	Kuwait	WesternAsia	Asia	2007.5	Dom-gal
H5N1_Avian_EU700512_A/saker_falcon/Kuwait/0286/2007|2007.500	EU700512	Avian	H5N1	H5	N1	Kuwait	WesternAsia	Asia	2007.5	Wild-other
H5N1_Avian_FM177138_A/chicken/Germany/R3294/2007|2007.500	FM177138	Avian	H5N1	H5	N1	Germany	WesternEurope	Europe	2007.5	Dom-gal
H5N1_Avian_FM177122_A/chicken/Germany/R3234/2007|2007.500	FM177122	Avian	H5N1	H5	N1	Germany	WesternEurope	Europe	2007.5	Dom-gal
H5N1_Avian_FM163443_A/chicken/Poland/R3248/2007|2007.500	FM163443	Avian	H5N1	H5	N1	Poland	EasternEurope	Europe	2007.5	Dom-gal
H5N1_Avian_FM163451_A/turkey/Poland/R3249/2007|2007.500	FM163451	Avian	H5N1	H5	N1	Poland	EasternEurope	Europe	2007.5	Dom-gal
H5N1_Avian_AM914019_A/domestic_duck/Germany/R1772/2007|2007.500	AM914019	Avian	H5N1	H5	N1	Germany	WesternEurope	Europe	2007.5	Dom-ans
H5N1_Avian_GU252833_A/goose/Tripura/103596/2008|2008.247	GU252833	Avian	H5N1	H5	N1	India	SouthernAsia	Asia	2008.247	Dom-ans
H5N1_Avian_GU252825_A/duck/Tripura/103597/2008|2008.285	GU252825	Avian	H5N1	H5	N1	India	SouthernAsia	Asia	2008.285	Dom-ans
H5N1_Avian_KT327369_A/chicken/India/100074/2008|2008.200	KT327369	Avian	H5N1	H5	N1	India	SouthernAsia	Asia	2008.2	Dom-gal
H5N1_Avian_GU356586_A/chicken/West_Bengal/148713/2009|2009.038	GU356586	Avian	H5N1	H5	N1	India	SouthernAsia	Asia	2009.038	Dom-gal
H5N1_Avian_GU272001_A/chicken/West_Bengal/155505/2009|2009.038	GU272001	Avian	H5N1	H5	N1	India	SouthernAsia	Asia	2009.038	Dom-gal
H5N1_Avian_CY063484_A/chicken/Bhutan/248015/2010|2010.134	CY063484	Avian	H5N1	H5	N1	Bhutan	SouthernAsia	Asia	2010.134	Dom-gal
H5N1_Avian_CY061297_A/chicken/West_Bengal/239020/2010|2010.030	CY061297	Avian	H5N1	H5	N1	India	SouthernAsia	Asia	2010.03	Dom-gal
H5N1_Avian_CY090119_A/chicken/India/241272/2010|2010.047	CY090119	Avian	H5N1	H5	N1	India	SouthernAsia	Asia	2010.047	Dom-gal
H5N1_Avian_CY111084_A/chicken/India/82544/2008|2008.058	CY111084	Avian	H5N1	H5	N1	India	SouthernAsia	Asia	2008.058	Dom-gal
H5N1_Avian_HM172121_A/great_cormorant/Tibet/12/2006|2006.500	HM172121	Avian	H5N1	H5	N1	China	EasternAsia	Asia	2006.5	Wild-other
H5N1_Avian_EU874901_A/chicken/Guangdong/1/2005|2005.500	EU874901	Avian	H5N1	H5	N1	China	EasternAsia	Asia	2005.5	Dom-gal
H5N1_Avian_HM172156_A/goose/Guangdong/72/2004|2004.500	HM172156	Avian	H5N1	H5	N1	China	EasternAsia	Asia	2004.5	Dom-ans
H5N1_Avian_CY126177_A/chicken/Giza/CAI17/2009|2009.496	CY126177	Avian	H5N1	H5	N1	Egypt	NorthernAfrica	Africa	2009.496	Dom-gal
H5N1_Avian_CY041291_A/chicken/Egypt/0836/2008|2008.038	CY041291	Avian	H5N1	H5	N1	Egypt	NorthernAfrica	Africa	2008.038	Dom-gal
H5N1_Avian_CY126137_A/chicken/Giza/CAI8/2008|2008.247	CY126137	Avian	H5N1	H5	N1	Egypt	NorthernAfrica	Africa	2008.247	Dom-gal
H5N1_Avian_CY126066_A/chicken/Sharkia/CAI41/2009|2009.395	CY126066	Avian	H5N1	H5	N1	Egypt	NorthernAfrica	Africa	2009.395	Dom-gal
H5N1_Avian_KF881494_A/chicken/Egypt/Q2247A/2010|2010.742	KF881494	Avian	H5N1	H5	N1	Egypt	NorthernAfrica	Africa	2010.742	Dom-gal
H5N1_Avian_KF881470_A/chicken/Egypt/Q1182E/2010|2010.090	KF881470	Avian	H5N1	H5	N1	Egypt	NorthernAfrica	Africa	2010.09	Dom-gal
H5N1_Avian_LC093080_A/Pigeon/Egypt/RIMD20/2009|2009.038	LC093080	Avian	H5N1	H5	N1	Egypt	NorthernAfrica	Africa	2009.038	Wild-other
H5N1_Avian_LC093072_A/Pigeon/Egypt/RIMD18/2009|2009.038	LC093072	Avian	H5N1	H5	N1	Egypt	NorthernAfrica	Africa	2009.038	Wild-other
H5N1_Avian_HM172162_A/chicken/Tibet/6/2008|2008.500	HM172162	Avian	H5N1	H5	N1	China	EasternAsia	Asia	2008.5	Dom-gal
H5N1_Avian_HM172157_A/chicken/Guizhou/7/2008|2008.500	HM172157	Avian	H5N1	H5	N1	China	EasternAsia	Asia	2008.5	Dom-gal
H5N1_Avian_KR732401_A/duck/Egypt/0923-NLQP/2009|2009.500	KR732401	Avian	H5N1	H5	N1	Egypt	NorthernAfrica	Africa	2009.5	Dom-ans
H5N1_Avian_CY035244_A/falcon/Saudi_Arabia/D1936/2007|2007.500	CY035244	Avian	H5N1	H5	N1	Saudi Arabia	WesternAsia	Asia	2007.5	Wild-other
H5N1_Avian_EU590690_A/turkey/Saudi_Arabia/6732-6/2007|2007.500	EU590690	Avian	H5N1	H5	N1	Saudi Arabia	WesternAsia	Asia	2007.5	Dom-gal
H5N1_Human_KP702176_A/Egypt/MOH-NRC-7305/2014|2014.907	KP702176	Human	H5N1	H5	N1	Egypt	NorthernAfrica	Africa	2014.907	Human
H5N1_Human_KP702168_A/Egypt/MOH-NRC-7271/2014|2014.901	KP702168	Human	H5N1	H5	N1	Egypt	NorthernAfrica	Africa	2014.901	Human
H5N1_Avian_LC106096_A/duck/Cairo/157CA/2015|2015.027	LC106096	Avian	H5N1	H5	N1	Egypt	NorthernAfrica	Africa	2015.027	Dom-ans
H5N1_Avian_LC106095_A/chicken/Kafr_Elsheikh/UT-151CAD/2015|2015.000	LC106095	Avian	H5N1	H5	N1	Egypt	NorthernAfrica	Africa	2015	Dom-gal
H5N1_Avian_LC106098_A/turkey/Menia/15248S/2015|2015.153	LC106098	Avian	H5N1	H5	N1	Egypt	NorthernAfrica	Africa	2015.153	Dom-gal
H5N1_Avian_KR063681_A/chicken/Egypt/A10351A/2014|2014.893	KR063681	Avian	H5N1	H5	N1	Egypt	NorthernAfrica	Africa	2014.893	Dom-gal
H5N1_Avian_LC106101_A/duck/Giza/15292S/2015|2015.184	LC106101	Avian	H5N1	H5	N1	Egypt	NorthernAfrica	Africa	2015.184	Dom-ans
H5N1_Avian_KT220542_A/chicken/Egypt/F9514A/2014|2014.071	KT220542	Avian	H5N1	H5	N1	Egypt	NorthernAfrica	Africa	2014.071	Dom-gal
H5N1_Avian_KF881627_A/chicken/Egypt/M7217B/2013|2013.082	KF881627	Avian	H5N1	H5	N1	Egypt	NorthernAfrica	Africa	2013.082	Dom-gal
H5N1_Avian_KF881672_A/chicken/Egypt/Q5283C/2012|2012.342	KF881672	Avian	H5N1	H5	N1	Egypt	NorthernAfrica	Africa	2012.342	Dom-gal
H5N1_Avian_KF881541_A/duck/Egypt/M2583D/2010|2010.973	KF881541	Avian	H5N1	H5	N1	Egypt	NorthernAfrica	Africa	2010.973	Dom-ans
H5N1_Avian_KF881315_A/duck/Egypt/M2583C/2010|2010.973	KF881315	Avian	H5N1	H5	N1	Egypt	NorthernAfrica	Africa	2010.973	Dom-ans
H5N1_Avian_KC436138_A/duck/Egypt/M3075B/2011|2011.137	KC436138	Avian	H5N1	H5	N1	Egypt	NorthernAfrica	Africa	2011.137	Dom-ans
H5N1_Avian_KF881322_A/turkey/Egypt/S6405A/2012|2012.764	KF881322	Avian	H5N1	H5	N1	Egypt	NorthernAfrica	Africa	2012.764	Dom-gal
H5N1_Avian_KC436133_A/goose/Egypt/M2794A/2011|2011.052	KC436133	Avian	H5N1	H5	N1	Egypt	NorthernAfrica	Africa	2011.052	Dom-ans
H5N1_Avian_KF881433_A/duck/Egypt/Q4596A/2012|2012.049	KF881433	Avian	H5N1	H5	N1	Egypt	NorthernAfrica	Africa	2012.049	Dom-ans
H5N1_Avian_KF881411_A/duck/Egypt/Q4596B/2012|2012.049	KF881411	Avian	H5N1	H5	N1	Egypt	NorthernAfrica	Africa	2012.049	Dom-ans
H5N1_Avian_KC436137_A/chicken/Egypt/S3280D/2011|2011.359	KC436137	Avian	H5N1	H5	N1	Egypt	NorthernAfrica	Africa	2011.359	Dom-gal
H5N1_Avian_KF881351_A/chicken/Egypt/S3806D/2011|2011.674	KF881351	Avian	H5N1	H5	N1	Egypt	NorthernAfrica	Africa	2011.674	Dom-gal
H5N2_Avian_KU042840_A/chicken/Zhejiang/727079/2014|2014.567	KU042840	Avian	H5N2	H5	N2	China	EasternAsia	Asia	2014.567	Dom-gal
H5N2_Avian_KU042841_A/chicken/Zhejiang/727159/2014|2014.567	KU042841	Avian	H5N2	H5	N2	China	EasternAsia	Asia	2014.567	Dom-gal
H5N6_Avian_KU042852_A/chicken/Zhejiang/727026/2014|2014.567	KU042852	Avian	H5N6	H5	N6	China	EasternAsia	Asia	2014.567	Dom-gal
H5N6_Avian_KU042851_A/chicken/Zhejiang/727022/2014|2014.567	KU042851	Avian	H5N6	H5	N6	China	EasternAsia	Asia	2014.567	Dom-gal
H5N2_Avian_KX160172_A/chicken/Heilongjiang/S7/2014|2014.595	KX160172	Avian	H5N2	H5	N2	China	EasternAsia	Asia	2014.595	Dom-gal
H5N6_Avian_KP286104_A/chicken/Dongguan/2690/2013|2013.962	KP286104	Avian	H5N6	H5	N6	China	EasternAsia	Asia	2013.962	Dom-gal
H5N6_Avian_KP285000_A/chicken/Shenzhen/2464/2013|2013.948	KP285000	Avian	H5N6	H5	N6	China	EasternAsia	Asia	2013.948	Dom-gal
H5N6_Avian_KY437778_A/goose/Guangdong/YJD/2014|2014.833	KY437778	Avian	H5N6	H5	N6	China	EasternAsia	Asia	2014.833	Dom-ans
H5N6_Avian_KM496980_A/duck/Laos/XBY004/2014|2014.192	KM496980	Avian	H5N6	H5	N6	Laos	SouthEasternAsia	Asia	2014.192	Dom-ans
H5N6_Avian_KP285024_A/duck/Dongguan/3069/2013|2013.962	KP285024	Avian	H5N6	H5	N6	China	EasternAsia	Asia	2013.962	Dom-ans
H5N6_Avian_KP285008_A/duck/Dongguan/2685/2013|2013.962	KP285008	Avian	H5N6	H5	N6	China	EasternAsia	Asia	2013.962	Dom-ans
H5N6_Human_KR063690_A/Changsha/1/2014|2014.145	KR063690	Human	H5N6	H5	N6	China	EasternAsia	Asia	2014.145	Human
H5N1_Avian_KJ683891_A/chicken/Yunnan/1/2014|2014.110	KJ683891	Avian	H5N1	H5	N1	China	EasternAsia	Asia	2014.11	Dom-gal
H5N6_Avian_KT454950_A/Gallinula_chloropus/Guangdong/GZ174/2014|2014.685	KT454950	Avian	H5N6	H5	N6	China	EasternAsia	Asia	2014.685	Wild-other
H5N6_Avian_KT454942_A/Copsychus_saularis/Guangdong/SW8/2014|2014.584	KT454942	Avian	H5N6	H5	N6	China	EasternAsia	Asia	2014.584	Wild-other
H5N6_Avian_KX094409_A/duck/Guangzhou/021/2014|2014.038	KX094409	Avian	H5N6	H5	N6	China	EasternAsia	Asia	2014.038	Dom-ans
H5N6_Avian_KJ754148_A/duck/Guangdong/GD01/2014|2014.200	KJ754148	Avian	H5N6	H5	N6	China	EasternAsia	Asia	2014.2	Dom-ans
H5N6_Avian_KP286112_A/chicken/Dongguan/3363/2013|2013.962	KP286112	Avian	H5N6	H5	N6	China	EasternAsia	Asia	2013.962	Dom-gal
H5N6_Swine_KT313403_A/swine/Guangdong/1/2014|2014.460	KT313403	Swine	H5N6	H5	N6	China	EasternAsia	Asia	2014.46	Swine
H5N6_Swine_KT313411_A/swine/Guangdong/2/2014|2014.460	KT313411	Swine	H5N6	H5	N6	China	EasternAsia	Asia	2014.46	Swine
H5N6_Avian_KY437786_A/chicken/Yangzhou/YD1/2014|2014.666	KY437786	Avian	H5N6	H5	N6	China	EasternAsia	Asia	2014.666	Dom-gal
H5N6_Avian_KP732698_A/goose/Eastern_China/S0513/2013|2013.362	KP732698	Avian	H5N6	H5	N6	China	EasternAsia	Asia	2013.362	Dom-ans
H3N6_Avian_KX121257_A/duck/Hunan/146/2014|2014.866	KX121257	Avian	H3N6	H3	N6	China	EasternAsia	Asia	2014.866	Dom-ans
H5N6_Avian_KX121209_A/duck/Hunan/144/2014|2014.866	KX121209	Avian	H5N6	H5	N6	China	EasternAsia	Asia	2014.866	Dom-ans
H5N6_Avian_KX121201_A/goose/Hunan/118/2014|2014.863	KX121201	Avian	H5N6	H5	N6	China	EasternAsia	Asia	2014.863	Dom-ans
H5N6_Avian_KP732703_A/duck/Eastern_China/S0908/2014|2014.685	KP732703	Avian	H5N6	H5	N6	China	EasternAsia	Asia	2014.685	Dom-ans
H5N6_Avian_KU143315_A/turtledove/Wuhan/HKBJ27/2015|2015.038	KU143315	Avian	H5N6	H5	N6	China	EasternAsia	Asia	2015.038	Wild-other
H5N6_Avian_KU143316_A/turtledove/Wuhan/HKBJ43/2015|2015.038	KU143316	Avian	H5N6	H5	N6	China	EasternAsia	Asia	2015.038	Wild-other
H5N6_Avian_KU143319_A/chicken/Wuhan/WHYJ02/2015|2015.038	KU143319	Avian	H5N6	H5	N6	China	EasternAsia	Asia	2015.038	Dom-gal
H5N6_Avian_KU143317_A/chicken/Wuhan/WHYJ01/2015|2015.038	KU143317	Avian	H5N6	H5	N6	China	EasternAsia	Asia	2015.038	Dom-gal
H5N6_Avian_KY415663_A/duck/Hubei/ZYSYF1/2015|2015.871	KY415663	Avian	H5N6	H5	N6	China	EasternAsia	Asia	2015.871	Dom-ans
H5N6_Avian_KU143314_A/turtledove/Wuhan/WHBJ28/2014|2014.953	KU143314	Avian	H5N6	H5	N6	China	EasternAsia	Asia	2014.953	Wild-other
H5N6_Avian_KU143313_A/turtledove/Wuhan/WHBJ12/2014|2014.953	KU143313	Avian	H5N6	H5	N6	China	EasternAsia	Asia	2014.953	Wild-other
H5N6_Avian_KU143320_A/duck/Wuhan/WHYF03/2015|2015.038	KU143320	Avian	H5N6	H5	N6	China	EasternAsia	Asia	2015.038	Dom-ans
H5N6_Avian_KP285328_A/goose/Shantou/1791/2014|2014.195	KP285328	Avian	H5N6	H5	N6	China	EasternAsia	Asia	2014.195	Dom-ans
H5N6_Avian_KP285320_A/goose/Shantou/1763/2014|2014.195	KP285320	Avian	H5N6	H5	N6	China	EasternAsia	Asia	2014.195	Dom-ans
H5N6_Avian_MF399615_A/Great_Crested_Grebe/Ningxia/482-26/2015|2015.860	MF399615	Avian	H5N6	H5	N6	China	EasternAsia	Asia	2015.86	Wild-other
H5N6_Avian_LC208522_A/duck/Japan/AQ-HE72/2015|2015.575	LC208522	Avian	H5N6	H5	N6	Japan	EasternAsia	Asia	2015.575	Dom-ans
H5N6_Human_KP765791_A/Guangzhou/39715/2014|2014.942	KP765791	Human	H5N6	H5	N6	China	EasternAsia	Asia	2014.942	Human
H5N6_Avian_LC279791_A/muscovy_duck/Vietnam/LBM817/2015|2015.858	LC279791	Avian	H5N6	H5	N6	Viet Nam	SouthEasternAsia	Asia	2015.858	Dom-ans
H5N1_Avian_KM251479_A/duck/Sichuan/NCXN10/2014|2014.318	KM251479	Avian	H5N1	H5	N1	China	EasternAsia	Asia	2014.318	Dom-ans
H5N1_Avian_KM251480_A/duck/Sichuan/NCXN11/2014|2014.318	KM251480	Avian	H5N1	H5	N1	China	EasternAsia	Asia	2014.318	Dom-ans
H5N1_Avian_AB979506_A/duck/Vietnam/LBM638/2014|2014.285	AB979506	Avian	H5N1	H5	N1	Viet Nam	SouthEasternAsia	Asia	2014.285	Dom-ans
H5N1_Avian_AB979490_A/muscovy_duck/Vietnam/LBM635/2014|2014.285	AB979490	Avian	H5N1	H5	N1	Viet Nam	SouthEasternAsia	Asia	2014.285	Dom-ans
H5N1_Avian_KM251481_A/pigeon/Sichuan/NCXN29/2014|2014.318	KM251481	Avian	H5N1	H5	N1	China	EasternAsia	Asia	2014.318	Wild-other
H5N6_Avian_KT952275_A/wild_pigeon/Jilin/CC01/2014|2014.463	KT952275	Avian	H5N6	H5	N6	China	EasternAsia	Asia	2014.463	Wild-other
H5N6_Avian_KP090442_A/chicken/Jiangxi/NCDZT1123/2014|2014.490	KP090442	Avian	H5N6	H5	N6	China	EasternAsia	Asia	2014.49	Dom-gal
H5N6_Avian_KP090450_A/chicken/Jiangxi/NCDZT1126/2014|2014.490	KP090450	Avian	H5N6	H5	N6	China	EasternAsia	Asia	2014.49	Dom-gal
H5N6_Avian_KU143321_A/duck/Wuhan/JXYFB22/2015|2015.038	KU143321	Avian	H5N6	H5	N6	China	EasternAsia	Asia	2015.038	Dom-ans
H5N2_Avian_KU042836_A/duck/Zhejiang/727041/2014|2014.567	KU042836	Avian	H5N2	H5	N2	China	EasternAsia	Asia	2014.567	Dom-ans
H5N6_Avian_MF960005_A/chicken/Xuzhou/XZ6/2016|2016.118	MF960005	Avian	H5N6	H5	N6	China	EasternAsia	Asia	2016.118	Dom-gal
H3N6_Avian_KR919747_A/duck/Guangxi/175D12/2014|2014.534	KR919747	Avian	H3N6	H3	N6	China	EasternAsia	Asia	2014.534	Dom-ans
H5N1_Avian_KY437810_A/chicken/Anhui/QD1/2014|2014.156	KY437810	Avian	H5N1	H5	N1	China	EasternAsia	Asia	2014.156	Dom-gal
H5N1_Avian_KP288327_A/duck/Nanchang/9789/2013|2013.748	KP288327	Avian	H5N1	H5	N1	China	EasternAsia	Asia	2013.748	Dom-ans
H5N1_Avian_KP288319_A/quail/Nanchang/6631/2013|2013.748	KP288319	Avian	H5N1	H5	N1	China	EasternAsia	Asia	2013.748	Dom-gal
H5N1_Avian_CY146703_A/duck/Hunan/S4220/2011|2011.866	CY146703	Avian	H5N1	H5	N1	China	EasternAsia	Asia	2011.866	Dom-ans
H5N2_Avian_KJ933380_A/duck/Zhejiang/6DK19/2013|2013.953	KJ933380	Avian	H5N2	H5	N2	China	EasternAsia	Asia	2013.953	Dom-ans
H5N6_Avian_KJ807786_A/duck/Zhejiang/6D2/2013|2013.951	KJ807786	Avian	H5N6	H5	N6	China	EasternAsia	Asia	2013.951	Dom-ans
H5N6_Avian_KJ807785_A/chicken/Zhejiang/6C2/2013|2013.951	KJ807785	Avian	H5N6	H5	N6	China	EasternAsia	Asia	2013.951	Dom-gal
H5N6_Avian_KP284984_A/chicken/Shenzhen/1845/2013|2013.945	KP284984	Avian	H5N6	H5	N6	China	EasternAsia	Asia	2013.945	Dom-gal
H5N6_Avian_KM251477_A/duck/Sichuan/NCXJ24/2014|2014.318	KM251477	Avian	H5N6	H5	N6	China	EasternAsia	Asia	2014.318	Dom-ans
H5N6_Avian_KM251473_A/chicken/Sichuan/NCJPL1/2014|2014.318	KM251473	Avian	H5N6	H5	N6	China	EasternAsia	Asia	2014.318	Dom-gal
H5N6_Avian_KM251472_A/Anas_crecca/Hubei/Chenhu1623-5/2014|2014.214	KM251472	Avian	H5N6	H5	N6	China	EasternAsia	Asia	2014.214	Wild-ans-long
H5N6_Avian_KY171671_A/duck/Vietnam/NCVD14-A418/2014|2014.647	KY171671	Avian	H5N6	H5	N6	Viet Nam	SouthEasternAsia	Asia	2014.647	Dom-ans
H5N6_Avian_KY171643_A/Pheasant/Vietnam/NCVD14-A367/2014|2014.600	KY171643	Avian	H5N6	H5	N6	Viet Nam	SouthEasternAsia	Asia	2014.6	Dom-gal
H5N6_Avian_LC050602_A/muscovy_duck/Quang_Ninh/5c112/2013|2013.279	LC050602	Avian	H5N6	H5	N6	Viet Nam	SouthEasternAsia	Asia	2013.279	Dom-ans
H5N6_Avian_KY171689_A/chicken/Vietnam/NCVD-15A17/2015|2015.195	KY171689	Avian	H5N6	H5	N6	Viet Nam	SouthEasternAsia	Asia	2015.195	Dom-gal
H5N6_Avian_KP286432_A/duck/Jiangxi/13475/2014|2014.241	KP286432	Avian	H5N6	H5	N6	China	EasternAsia	Asia	2014.241	Dom-ans
H5N6_Avian_KP286440_A/duck/Jiangxi/13484/2014|2014.241	KP286440	Avian	H5N6	H5	N6	China	EasternAsia	Asia	2014.241	Dom-ans
H5N6_Avian_KP732701_A/duck/Eastern_China/S0711/2014|2014.523	KP732701	Avian	H5N6	H5	N6	China	EasternAsia	Asia	2014.523	Dom-ans
H5N6_Avian_KY171250_A/chicken/Vietnam/NCVD14-A324/2014|2014.315	KY171250	Avian	H5N6	H5	N6	Viet Nam	SouthEasternAsia	Asia	2014.315	Dom-gal
H5N6_Avian_KM251475_A/duck/Sichuan/NCXJ15/2014|2014.318	KM251475	Avian	H5N6	H5	N6	China	EasternAsia	Asia	2014.318	Dom-ans
H5N6_Avian_KU042848_A/goose/Zhejiang/925108/2014|2014.732	KU042848	Avian	H5N6	H5	N6	China	EasternAsia	Asia	2014.732	Dom-ans
H5N1_Avian_MF116315_A/goose/China/E43/2012|2012.378	MF116315	Avian	H5N1	H5	N1	China	EasternAsia	Asia	2012.378	Dom-ans
H5N1_Swine_KM028002_A/swine/Guangxi/592/2011|2011.156	KM028002	Swine	H5N1	H5	N1	China	EasternAsia	Asia	2011.156	Swine
H5N1_Avian_KC436130_A/barn_swallow/Hong_Kong/1161/2010|2010.500	KC436130	Avian	H5N1	H5	N1	Hong Kong	EasternAsia	Asia	2010.5	Wild-other
H5N1_Avian_JN646735_A/duck/Zhejiang/224/2011|2011.123	JN646735	Avian	H5N1	H5	N1	China	EasternAsia	Asia	2011.123	Dom-ans
H5N1_Avian_JN646740_A/duck/Zhejiang/2248/2011|2011.123	JN646740	Avian	H5N1	H5	N1	China	EasternAsia	Asia	2011.123	Dom-ans
H5N1_Human_KF001399_A/Cambodia/X0207301/2013|2013.099	KF001399	Human	H5N1	H5	N1	Cambodia	SouthEasternAsia	Asia	2013.099	Human
H5N1_Avian_KF001437_A/duck/Cambodia/143W4M4/2013|2013.060	KF001437	Avian	H5N1	H5	N1	Cambodia	SouthEasternAsia	Asia	2013.06	Dom-ans
H5N1_Avian_KY171170_A/chicken/Vietnam/NCVD14-A463/2014|2014.140	KY171170	Avian	H5N1	H5	N1	Viet Nam	SouthEasternAsia	Asia	2014.14	Dom-gal
H5N1_Avian_KU311525_A/chicken/DongNai/0182/2013|2013.614	KU311525	Avian	H5N1	H5	N1	Viet Nam	SouthEasternAsia	Asia	2013.614	Dom-gal
H5N1_Avian_KF001464_A/duck/Cambodia/261W7M2/2013|2013.115	KF001464	Avian	H5N1	H5	N1	Cambodia	SouthEasternAsia	Asia	2013.115	Dom-ans
H5N1_Avian_KF918481_A/chicken/Cambodia/X0815301/2013|2013.614	KF918481	Avian	H5N1	H5	N1	Cambodia	SouthEasternAsia	Asia	2013.614	Dom-gal
H5N1_Human_KF918493_A/Cambodia/X0817302/2013|2013.622	KF918493	Human	H5N1	H5	N1	Cambodia	SouthEasternAsia	Asia	2013.622	Human
H5N1_Avian_KY171074_A/chicken/Vietnam/NCVD14-A380/2014|2014.299	KY171074	Avian	H5N1	H5	N1	Viet Nam	SouthEasternAsia	Asia	2014.299	Dom-gal
H5N1_Avian_KY171739_A/duck/Vietnam/NCVD-15A60/2015|2015.633	KY171739	Avian	H5N1	H5	N1	Viet Nam	SouthEasternAsia	Asia	2015.633	Dom-ans
H5N1_Avian_LC167753_A/Muscovy_duck/Vietnam/HU3-1403/2015|2015.619	LC167753	Avian	H5N1	H5	N1	Viet Nam	SouthEasternAsia	Asia	2015.619	Dom-ans
H5N1_Avian_LC167633_A/chicken/Vietnam/HU3-770/2015|2015.619	LC167633	Avian	H5N1	H5	N1	Viet Nam	SouthEasternAsia	Asia	2015.619	Dom-gal
H5N1_Avian_LC167665_A/chicken/Vietnam/HU3-879/2015|2015.619	LC167665	Avian	H5N1	H5	N1	Viet Nam	SouthEasternAsia	Asia	2015.619	Dom-gal
H5N1_Avian_KT762442_A/chicken/Guangxi/S2039/2009|2009.342	KT762442	Avian	H5N1	H5	N1	China	EasternAsia	Asia	2009.342	Dom-gal
H6N1_Avian_JX304755_A/duck/Guangxi/GXd-5/2010|2010.348	JX304755	Avian	H6N1	H6	N1	China	EasternAsia	Asia	2010.348	Dom-ans
H5N1_Human_CY098761_A/Hubei/1/2010|2010.384	CY098761	Human	H5N1	H5	N1	China	EasternAsia	Asia	2010.384	Human
H5N1_Avian_KR732540_A/chicken/Vietnam/NCVD-421/2010|2010.500	KR732540	Avian	H5N1	H5	N1	Viet Nam	SouthEasternAsia	Asia	2010.5	Dom-gal
H5N1_Avian_KR732506_A/chicken/Vietnam/NCVD-675/2011|2011.500	KR732506	Avian	H5N1	H5	N1	Viet Nam	SouthEasternAsia	Asia	2011.5	Dom-gal
H5N1_Avian_CY146647_A/duck/Hunan/S4030/2011|2011.855	CY146647	Avian	H5N1	H5	N1	China	EasternAsia	Asia	2011.855	Dom-ans
H5N1_Human_KF277185_A/Viet_Nam/CM32/2011|2011.797	KF277185	Human	H5N1	H5	N1	Viet Nam	SouthEasternAsia	Asia	2011.797	Human
H5N1_Avian_AB741561_A/muscovy_duck/Vietnam/LBM57/2011_|2011.890	AB741561	Avian	H5N1	H5	N1	Viet Nam	SouthEasternAsia	Asia	2011.89	Dom-ans
H5N1_Avian_AB741553_A/muscovy_duck/Vietnam/LBM14/2011_|2011.718	AB741553	Avian	H5N1	H5	N1	Viet Nam	SouthEasternAsia	Asia	2011.718	Dom-ans
H5N1_Avian_KY171441_A/duck/Vietnam/NCVD-2736/2013|2013.066	KY171441	Avian	H5N1	H5	N1	Viet Nam	SouthEasternAsia	Asia	2013.066	Dom-ans
H5N1_Avian_KY171353_A/chicken/Vietnam/NCVD-1982/2012|2012.734	KY171353	Avian	H5N1	H5	N1	Viet Nam	SouthEasternAsia	Asia	2012.734	Dom-gal
H5N1_Avian_KY171531_A/duck/Vietnam/NCVD-2848/2013|2013.162	KY171531	Avian	H5N1	H5	N1	Viet Nam	SouthEasternAsia	Asia	2013.162	Dom-ans
H5N2_Avian_KP098030_A/duck/Vietnam/NCVD-KA415/2012|2012.929	KP098030	Avian	H5N2	H5	N2	Viet Nam	SouthEasternAsia	Asia	2012.929	Dom-ans
H5N1_Avian_KX513389_A/swallow/Vietnam/NT24/2013|2013.263	KX513389	Avian	H5N1	H5	N1	Viet Nam	SouthEasternAsia	Asia	2013.263	Wild-other
[truncated: 6,810 more rows]
