# Supplementary material for: A brief history of bird flu
Source: Philos Trans R Soc Lond B Biol Sci. 2019 May 6;374(1775):20180257. doi: 10.1098/rstb.2018.0257 (PMC6553608; doi:10.1098/rstb.2018.0257)
Supplement: Data for segments 1,2,3,5,7,8 - 8809 taxa for display [file rstb20180257supp3.zip › internals_subsample_for_display/hxnx_all_seg8_8809_with_og.fas]

>H6N1_Avian_KX977718_A/greater_white-fronted_goose/Netherlands/11/2009|2009.937
atggattccaac---acgataacctcgtttcaggtagattgttatctatggcacataagaaagctactcagtatgagagacatgtgtgatgctccctttgatgacaggctccgaagagaccaaaaggcattaaaggggagaggcagcacacttggactcgacctaagagtggctacaatggagggaaaaaagatcgttgaggacatcttgaagagtgaaacagatgaaaacctcaaaatagccattgcttccagtcctgctcctcggtatatcactgatatgagcatagaggagataagccgagaatggtacatgctgatgcccaggcagaaagtaact---ggaggccttatggtgaaaatggaccaagccataatggataagagaattatccttaaagctaatttctcggtcctatttgatcaactagagacattagtctctctgagggcattcacagaagatggtgcaattgtggctgaaatatctcccattccctccatgccaggacattctacagaggatgtcaaaaatgcaattggaatcctcatcggtggacttgaatggaatgataactcaattcgagcgtctgaaaatatacagagattcgcttggggaatccgtgatgagaatgggggacctccactccctccaaag--cagaaacgctacatggcgagacgagttgagtcagaagtttgaagagatcagatggctcattgctgaatgcagaaatatactgacaaagactgaaaacagctttgagcagataacattcttgcaagcattgcaactcttactcgaagttgagagtgagataaggactttctcttttcagcttatttaa
>H3N8_Avian_KX978878_A/turnstone/Netherlands/1/2010|2010.770
atggattccaac---acgataacctcgtttcaggtagattgttatctatggcacataagaaagctactcagtatgagagacatgtgtgatgctccctttgatgacaggctccgaagagaccaaaaggcattaaaggggagaggcagcacacttggactcgacctaagagtggctacaatggagggaaaaaagatcgttgaggacatcttgaagagtgaaacagatgaaaacctcaaaatagccattgcttccagtcctgctcctcggtatatcactgatatgagcatagaggagataagccgagaatggtacatgctgatgcccaggcagaaagtaact---ggaggccttatggtgaaaatggaccaagccataatggataagagaattatccttaaagctaatttctcggtcctatttgatcaactagagacattagtctctctgagggcattcacagaagatggtgcaattgtggctgaaatatctcccattccctccatgccaggacattctacagaggatgtcaaaaatgcaattggaatcctcatcggtggacttgaatggaatgataactcaattcgagcgtctgaaaatatacagagattcgcttggggaatccgtgatgagaatgggggacctccactccctccaaag--cagaaacgctacatggcgagacgagttgagtcagaagtttgaagagatcagatggctcattgctgaatgcagaaatatactgacaaagactgaaaacagctttgagcagataacattcttgcaagcattgcaactcttactcgaagttgagagtgagataaggactttctcttttcagcttatttaa
>H6N5_Avian_CY149448_A/greylag_goose/Iceland/1459/2011|2011.833
atggattccaac---acgataacctcgtttcaggtagattgttatctatggcacataagaaagctactcagtatgagagacatgtgtgatgctccctttgatgacaggctccgaagagaccaaaaggcattaaagggaagaggcagcacacttggactcgatctaagggtggctacaatggaggggaaaaagatcgttgaagacatcctgaagagtgagacagatgaaaacctcaaaatagccattgcttccagtcctgctcctcggtatattactgatatgagcatagaggagataagccgagaatggtacatgctgatgcctaggcagaaagtaact---ggaggccttatggtgaaaatggaccaagccataatggataagaaaattatccttaaagcaaatttttcagttctatttggtcaactagagacattagtctccctgagggctttcacagaagatggggctattgtggctgaaatatctcccattccctccatgccaggacattctacagaggatgtcaaaaatgcaattggaatcctcatcggtggacttgaatggaatgataactcaattcgagcgtctgaaaatatacagagattcgcttggggaatccgtgatgagaatgggggacctccactccctccaaaa--cagaaacgctacatggcgagacgagttgagtcagaagtttgaagagatcagatggctcattgctgaatgcagaaatatactgacaaagactgaaaacagctttgaacagataacattcttgcaggcattgcaactcttacttgaagttgagagtgagataaggactttctcttttcagcttatttaa
>H6N5_Avian_CY149504_A/greylag_goose/Iceland/0948/2011|2011.833
atggattccaac---acgataacctcgtttcaggtagattgttatctatggcacataagaaagctactcagtatgagagacatgtgtgatgctccctttgatgacaggctccgaagagaccaaaaggcattaaagggaagaggcagcacacttggactcgatctaagggtggctacaatggaggggaaaaagatcgttgaagacatcctgaagagtgagacagatgaaaacctcaaaatagccattgcttccagtcctgctcctcggtatatcaccgatatgagcatagaggagataagccgagaatggtacatgctgatgcctaggcagaaagtaact---ggaggccttatggtgaaaatggaccaagccataatggataagaaaattatccttaaagcaaatttttcagtcctatttggtcaactagagacattagtctccctgagggcattcacagaaaatggggctattgtggctgaaatatctcccattccctccatgccaggacattctacagaggatgtcaaaaatgcaattggaatcctcatcggtggacttgaatggaatgataactcaattcgagcgtctgaaaatatacagagattcgcttggggaatccgtgatgagaatgggggacctccactctctccaaaa--cagaaacgctacatggcgagacgagttgagtcagaagtttgaagagatcagatggctcattgctgaatgcagaaatatactgacaaagactgaaaacagctttgaacagataacattcttgcaggcattgcaactcttacttgaagttgagagtgagataaggactttctcttttcagcttatttaa
>H6N2_Avian_KX978808_A/greater_white-fronted_goose/Netherlands/6/2010|2010.893
atggattccaac---actgtgtcaagctttcaggtagactgctttctttggcatgtccgcaaacgatttgcagaccaagaactgggtgatgccccattccttgaccggcttcgccgagatcagaagtccctgagaggaagaggcagcactcttggtctggacatcgaaacagctactcgtgcgggaaagcagatagtggagcggattctggaagaagaatctgatgaggcacttaaaatgactattgcctcagtgccagcttcacgctacctaactgacatgactcttgaggagatgtcaagggactggttcatgctcatgcccaaacagaaagtggca---ggttccctttgcatcagaatggaccaagcaataatggataaaaacatcatattgaaagcgaacttcagtgtgatttttgaccggctggaaaccctaatactacttagagctttcacagaagaaggagcaattgtgggagaaatctcaccattaccttctcttccaggacatactgatgaggatgtcaaaaatgcaattggggtcctcatcggaggacttgaatggaatgataacacagttcgagtctctgaaactctacagagattcgcttggagaagcagtaatgaggatgggagacctccactccctccaaag--cagaaacggaaaatggcgagaacaattgagtcagaagtttgaagaaataagatggctgattgaagaagtgcggcacagattgaagattacagagaacagcttcgaacagataacgtttatgcaagccttacaactattgcttgaagtggagcaagagataagaactttctcgtttcagcttatttaa
>H5N2_Avian_KX978208_A/Eurasian_wigeon/Netherlands/1/2010|2010.737
atggattccaac---actgtgtcaagctttcaggtagactgctttctttggcatgtccgcaaacgatttgcagaccaagaactgggtgatgccccattccttgaccggcttcgccgagatcagaagtccctaagaggaagaggcagcactcttggtctggacatcgagacagctactcgtacgggaaagcagatagtggagcggattctggaagaagaatctgatgaggcacttaaaatgactattgcttcagtgccggcttcacgctacctaactgacatgactcttgaagagatgtcaagggactggttcatgctcatgcccaaacagaaagtggca---ggttccctttgcatcagaatggaccaggcaataatggataaaaacatcatattgaaagcaaacttcagtgtgatttttgaccggttggagaccctaatactacttagagctttcacagaagaaggagcaattgtgggagaaatctcaccattaccttctcttccaggacatactgatgaggatgtcaaaaatgcaattggggtcctcatcggaggacttgaatggaatgataacacagttcgagtctctgaaactctacagagattcgcttggagaagcagtaatgaggatgggagacctccactccctccaaag--cagaaacggaaaatggcgagaacaattgagtcagaagtttgaagaaataagatggttaattgaagaagtgcgacatagattgaagattacagagaacagcttcgaacagataacgtttatgcaagccttacaactattgcttgaagtggagcaagagataagaactttctcgtttcagcttatttaa
>H5N2_Avian_CY149352_A/great_black-backed_gull/Iceland/1110/2011|2011.789
atggattccaac---acgataacctcgtttcaggtagattgttatctatggcacataagaaagctactcagtatgagagacatgtgtgatgctccctttgatgacaggctccgaagagaccaaaaggcattaaaggggagaggcagcacacttggactcgacctaagagtggctacaatggagggaaaaaagatcgttgaggacatcttgaagagtgaaacagatgaaaacctcaaaatagccattgcttccagtcctgctcctcggtatatcactgatatgagcatagaggagataagccgagaatggtatatgctgatgcccaggcagaaagtgact---ggaggccttatggtgaaaatggaccaagccataatggataagagaattatccttaaagctaatttctcggtcctatttgatcaactagagacattagtctctctgagggcattcacagaagatggtgcaattgtggctgaaatatctcccattccctcaatgccaggacattctacagaggatgtcaaaaatgcaattggaatcctcatcggtggacttgaatggaatgataactcaattcgagcgtctgaaaatatacagagattcgcttggggaatccgtgatgagagtgggggacctccactccctccaaag--cagaaacgctacatggcgagacgagttgagtcagaagtttgaagagatcagatggctcattgctgaatgcagaaatatactgacaaagactgaaaacagctttgagcagataacattcttgcaagcattgcaactcttactcgaagttgagagtgagataaggactttctcttttcagcttatttaa
>H1N1_Avian_KX978939_A/greater_white-fronted_goose/Netherlands/1/2012|2012.885
atggattccaac---actgtgtcaagctttcaggtagactgctttctttggcatgtccgcaaacgatttgcagaccaagaactgggtgatgccccattccttgaccggcttcgccgagatcagaagtctttgagaggaagaggcagcactcttggtctggacatcgaaacagctactcgtgcgggaaagcagatagtggagcggattctggaagaagaatctgatgaggcacttaaaatgactattgcttcagtgccagcttcacgctacctaactgacatgactcttgaggagatgtcaagggactggttcatgctcatgcccaaacagaaagtggca---ggttccctttgcatcagaatggaccaagcaataatggataaaaacatcatattgaaagcgaacttcagtgtgatttttgaccggctggaaaccctaatactacttagagctttcacagaagaaggagcaattgtgggagaaatctcaccattaccttctcttccaggacatactgatgaggatgtcaaaaatgcaattggggtcctcatcggaggacttgaatggaatgataacacagttcgagtctctgaaactctacagagattcgcttggagaagcagtaatgaggatgggagacctccactccctccaaag--cagaaacggaaaatggcgagaacaattgagtcagaagtttgaagaaataagatggctgattgaagaaatgcggcacaaattgaagattacagaaaacagcttcgaacagataacgtttatgcaagccttacaactattgcttgaagtagagcaagagataagaactttctcgtttcagcttatttaa
>H5N3_Avian_KX977601_A/greater_white-fronted_goose/Netherlands/5/2010|2010.866
atggattccaac---acgataacctcgtttcaggtagattgttatctatggcacataagaaagctactcagtatgagagacatgtgtgatgctccctttgatgacaggctccgaagagaccaaaaggcattaaaggggagaggcagcacacttggactcgacctaagagtggctacaatggagggaaaaaagatcgttgaggacatcttgaagagtgaaacagatgaaaacctcaaaatagccattgcttccagtcctgctcctcggtatatcactgatatgagcatagaggagataagccgagaatggtacatgctgatgcccaggcagaaagtaact---ggaggccttatggtgaaaatggaccaagccataatggataagagaattatccttaaagctaatttctcggtcctatttgatcaactagagacattagtctctctgagggcattcacagaagatggtgcaattgtggctgaaatatctcccattccctccatgccaggacattctacagaggatgtcaaaaatgcaattggaatcctcatcggtggacttgaatggaatgataactcaattcgagcgtctgaaaatatacagagattcgcttggggaatccgtgatgagaatgggggacctccactccctccaaag--cagaaacgctacatggcgagacgagttgagtcagaagtttgaagagatcagatggctcattgctgaatgcagaaatatactgacaaagactgaaaacagctttgagcagataacattcttgcaagcattgcaactcttactcgaagttgagagtgagataaggactttctcttttcagcttatttaa
>H6N2_Avian_KX979443_A/greater_white-fronted_goose/Netherlands/9/2009|2009.995
atggattccaac---actgtgtcaagctttcaggtagactgctttctttggcatgtccgcaaacgatttgcagaccaagaactgggtgatgccccattccttgaccggcttcgccgtgatcagaagtccttaagaggaagaggcagcactcttggtctggacatcgagacagctactcgtgcgggaaagcaaatagtggagcggattctggaggaagaatctgatgaggcacttaaaatgactattgcttcagtgccggcttcacgctacctaactgacatgactcttgaagaaatgtcaagggactggttcatgctcatgcccaagcagaaagtggca---ggttccctttgcatcaggatggaccaggcaataatggataaaaacatcatattgaaagcaaacttcagtgtgatttttgaccggctggaaaccctaatactacttagagctttcacagaagaaggagcaattgtgggagaaatctcaccgttaccttctcttccaggacatactgatgaggatgtcaaaaatgcaattggggtcctcatcggaggacttgaatggaatgataacacagttcgagtctctgaaactctacagagattcgcttggagaagcagtgatgagaatgggagacctccactccctccaaag--cagaaacggaaaatggcgagaacaattgagtcagaagtttgaagagataagatggctgattgaagaagtgcgacatagattgaagattacagagaacagcttcgaacagattacgtttatgcaagccttgcaactattgcttgaagtagagcaagagataagaactttctcgtttcagcttatttaa
>H11N9_Avian_MF147661_A/European_herring_gull/Netherlands/1/2015|2015.041
atggattccaac---actgtgtcaagctttcaggtagactgctttctttggcatgtccgcaaacgatttgcagaccaagaactgggtgatgccccattccttgaccggcttcgccgagatcagaagtctctaagaggaaggggcagcactcttggtctggacatcgagacagctactcgtgcgggaaagcagatagtggagcggattctggaagaagaatctgatgaggcactcaaaatgacaattgcttcagtgccggcttcacgctacctaactgacatgactcttgaagagatgtcaagggactggttcatgctcatgcccaaacagaaagtggca---ggttccctgtgcatcagaatggaccaggcaataatgaataaaaacatcatattgaaagcaaacttcagtgtgatcttcgatcggctggagaccctaatactacttagagctttcacagaagaaggagcaattgtgggagaaatctcaccgttaccttctcttccaggacatactgatgaggatgtcaaaaatgcaattggggtcctcatcggaggacttgaatggaatgataacacagttcgagtctctgaaactctacagagattcgcttggagaagcagtaatgaggatgggagacctccactccctccaaag--cagaaacggaaaatggcgagaacaattgagtcagaagtttgaagaaataagatggctgattgaagaagtacgacatagattgaagattacagaaaacagcttcgaacagataacatttatgcaagccttacaactattgctcgaagtggagcaagagataagaactttctcgtttcagcttatttaa
>H6N8_Avian_KX979587_A/greater_white-fronted_goose/Netherlands/4/2010|2010.093
atggattccaac---actgtgtcaagctttcaggtagactgctttctttggcatgtccgcaaacgatttgcagaccaagaactgggtgatgccccattccttgaccggcttcgccgtgatcagaagtccttaagaggaagaggcagcactcttggtctggacatcgagacagctactcgtgcgggaaagcaaatagtggagcggattctggaggaagaatctgatgaggcacttaaaatgactattgcttcagtgccggcttcacgctacctaactgacatgactcttgaagaaatgtcaagggactggttcatgctcatgcccaagcagaaagtggca---ggttccctttgcatcaggatggaccaggcaataatggataaaaacatcatattgaaagcaaacttcagtgtgatttttgaccggctggaaaccctaatactacttagagctttcacagaagaaggagcaattgtgggagaaatctcaccgttaccttctcttccaggacatactgatgaggatgtcaaaaatgcaattggggtcctcatcggaggacttgaatggaatgataacacagttcgagtctctgaaactctacagagattcgcttggagaagcagtgatgagaatgggagacctccactccctccaaag--cagaaacggaaaatggcgagaacaattgagtcagaagtttgaagagataagatggctgattgaagaagtgcgacatagattgaagattacagagaacagcttcgaacagattacgtttatgcaagccttgcaactattgcttgaagtagagcaagagataagaactttctcgtttcagcttatttaa
>H5N3_Avian_KF885679_A/duck/Moscow/4182/2010|2010.871
atggattccaac---actgtgtcaagctttcaggtagactgctttctttggcatgtccgcaaacgatttgcagaccaagaactgggtgatgccccattcctcgatcggcttcgccgagatcagaagtctctaagaggaagaggcagcactcttggtctggacatcgagacagctactcgtgcgggaaagcagatagtggagcggattctggaagaagaatctgatgaggcacttaaaatgactattgcttcagtgcctgcttcacgctacctaactgacatgactcttgaagagatgtcaagggactggttcatgctcatgcccaaacagaaagtggca---ggttccctttgcatcagaatggaccaggcaataatggataaaaacatcatattgaaagcaaacttcagtgtgatttttgaccggctggagaccctaatactacttagagctttcacagaagaaggagcaattgtgggagaaatctcaccgttaccttctcttccaggacatactgatgaggatgtcaaaaatgcaattggggtcctcatcggaggacttgaatggaatgataacacagttcgagtctctgaaactctacagagattcgcttggagaagcagtaatgaggatgggagacctccactccctccaaag--cagaaacgaaaaatggcgagaacaattgagtcagaagtttgaagaaataagatggctgattgaagaagtgcgacatagattgaagattacagagaacagcttcgaacagataacgtttatgcaagccttacaactattgcttgaagtggagcaagagataagaactttctcgttccagcttatttaa
>H5N3_Avian_MF992946_A/duck/Moscow/4182-C/2010|2010.500
atggattccaac---actgtgtcaagctttcaggtagactgctttctttggcatgtccgcaaacgatttgcagaccaagaactgggtgatgccccattcctcgatcggcttcgccgagatcagaagtctctaagaggaagaggcagcactcttggtctggacatcgagacagctactcgtgcgggaaagcagatagtggagcggattctggaagaagaatctgatgaggcacttaaaatgactattgcttcagtgcctgcttcacgctacctaactgacatgactcttgaagagatgtcaagggactggttcatgctcatgcccaaacagaaagtggca---ggttccctttgcatcagaatggaccaggcaataatggataaaaacatcatattgaaagcaaacttcagtgtgatttttgaccggctggagaccctaatactacttagagctttcacagaagaaggagcaattgtgggagaaatctcaccgttaccttctcttccaggacatactgatgaggatgtcaaaaatgcaattggggtcctcatcggaggacttgaatggaatgataacacagttcgagtctctgaaactctacagagattcgcttggagaagcagtaatgaggatgggagacctccactccctccaaag--cagaaacgaaaaatggcgagaacaattgagtcagaagtttgaagaaataagatggctgattgaagaagtgcgacatagattgaagattacagagaacagcttcgaacagataacgtttatgcaagccttacaactattgcttgaagtggagcaagagataagaactttctcgttccagcttatttaa
>H5N2_Avian_KU143433_A/chicken/Wuhan/WHJF/2014|2014.953
atggattccaac---actgtgtcaagctttcaggtagactgttttctttggcatgtccgcaaacgatttgcagaccaagaactgggtgatgccccattccttgaccggcttcgccgagatcagaagtccctgagaggaagaggcagcactcttggtctggacatcgaaacagctactcgagcgggaaagcagatagtggagcggattctggaagaagaatctgatgaggcactcaaaatgactattgcttcagtgccggcttcacgctacctaactgacatgactcttgaagagatgtcaagggactggttcatgctcatgcccaaacagaaagtggca---ggttccctttgcatcagaatggaccaggcaataatggataaaaacatcatattgaaggcaaacttcagtgtgatttttgaccggctggaaaccctaatactacttagagctttcacagaagaaggagcaattgtgggagaaatctcaccattaccttctcttccaggacatactgatgaggatgtcaaaaatgcaattggggtcctcatcggaggacttgaatggaatgataacacagttcgagtctctgaaactctacagagattcgcttggagaagcagtaatgaggatgggagacctccactccctccaaaa--cagaaacggaaaatggcgagaacagttgagtcagaagtttgaagaaataagatggctgattgaagaagtgcgacatagattgaagatcacagagaacagcttcgaacagataacgtttatgcaagccttacaactattgcttgaagtagagcaagagataagaactttctcgtttcagcttatttaa
>H4N6_Avian_JX454717_A/duck/Korea/DY104/2007|2007.953
atggactccaac---acgataacctcgtttcaggtagattgttatctatggcacataagaaagctactcagcatgagagacatgtgtgatgctccctttgatgacaggctccgaagagaccaaaaggcattaaagggaagaggcagcacacttggactcgatctaagagtggctacaatggaggggaaaaagatcgttgaggacatcctgaagagtgagacagatgaaaacctcaaaatagccattgcttccagtcccgctcctcggtatatcactgatatgagcatagaggagataagccgagaatggtacatgctgatgcctaggcagaaaataact---ggaggccttatggtgaaaatggaccaagccataatggataagaggattatccttaaagcaaatttctcagttctatttgatcaactagagacattagtctctctgagggcattcacagaagatggtgctattgtggctgaaatatctcccattccctccatgccaggacattctacagaggatgtcaaaaatgcaattggaatcctcatcggtggacttgaatggaatgataactcaattcgagcgtctgaaaatatacagagattcgcttggggaatccgtgatgagaatgggggacctccactccctccaaaa--cagaaacgctacatggcgagacgagttgagtcagaagtttgaagagatcagatggctcattgctgaatgcagaaacatactgacaaagactgaaaatagctttgaacagataacatttttgcaagcattgcaactcttacttgaagttgagagtgagataaggactttctcttttcagcttatttaa
>H9N2_Avian_KU366364_A/duck/Jiangxi/7554/2007|2007.989
atggattccaac---acgataacctcgtttcaggtagattgttatctatggcacataaggaagctgctcagcatgagagacatgtgtgatgctccctttgatgacaggctcagaagagaccaaaaggcattaaagggaagaggcagcacacttggactcgacctaagagtggctacaatggaagggaaaaagatcgttgaggacattctgaagagtgaaacagatgaaaacctcaaaatagccattgcctccagtcctgctcctcgatatattactgatatgagtatagaggagataagccgagaatggtatatgctgatgcctaggcagaaaataact---ggaggtctaatggtgaaaatggatcaagccataatggataagagaatcatccttaaagcaaatttctcagtcctatttgaccaactagagacattagtctctctgagggcattcacagaagatggtgctattgtggctgaaatttctcccattccctctatgccaggacattctacagaggatgtcaaaaatgcaattggaatcctcatcggtggacttgaatggaatgataactcaattcgagcgtctgaaaatatacagagattcgcttggggaatccgtgatgaggatgggggacctccactccctccaaaa--cagaaacgctacatggcgagaagagctgagtcagaagtttgaagagatcagatggctcattgctgaatgcaggaatatactaacaaagactgaaaacagctttgaacagataacgttcttacaggcattgcaactcttacttgaagttgaaagtgagataaggactttctcttttcagcttatttaa
>H4N6_Avian_KU160823_A/chicken/Hunan/S1267/2010|2010.167
atggattccaac---actgtgtcaagctttcaggtagactgctttctttggcatgtccgcaaacgatttgcagaccaagaactgggtgatgccccattccttgaccggcttcgccgagatcagaagtccctacgaggaagaggcagcactcttggtctggacatcgagacagctactcgtgcgggaaagcagatagtggagcagattctggaagaagaatctgatgaggcacttaaaatgactattgcttcagtgccggcttcacgctacctaactgacatgactcttgaagagatgtcaagggactggttcatgctcatgcccaaacagaaagtggca---ggttccctttgcatcagaatggaccaggcaataatggataaaaacatcatgttgaaagcaaacttcagtgtgatttttgaccggctggagaccctgatactacttagagccttcacagaagaaggagcaattgtgggggaaatctcaccgttaccttctcttccaggacatactgatgaggatgtcaaaaatgcaattggggtcctcatcggaggacttgaatggaatgataacacagttcgagtctctgaaactctacagagattcgcttggagaagcagtaatgaggatgggagacctccactccctccaaag--cagaaacggaaaatggcgagaacaattgagtcagaagtttgaagaaataagatggctgattgaagaagtgcgacatagattgaaaattacagagaacagcttcgaacagataacgtttatgcaagccttacaactattgcttgaagtggagcaagagataagaactttctcgtttcagcttatttaa
>H4N6_Avian_KU160815_A/chicken/Hunan/S1248/2010|2010.167
atggattccaac---actgtgtcaagctttcaggtagactgctttctttggcatgtccgcaaacgatttgcagaccaagaactgggtgatgccccattccttgaccggcttcgccgagatcagaagtccctacgaggaagaggcagcactcttggtctggacatcgagacagctactcgtgcgggaaagcagatagtggagcagattctggaagaagaatctgatgaggcacttaaaatgactattgcttcagtgccggcttcacgctacctaactgacatgactcttgaagagatgtcaagggactggttcatgctcatgcccaaacagaaagtggca---ggttccctttgcatcagaatggaccaggcaataatggataaaaacatcatgttgaaagcaaacttcagtgtgatttttgaccggctggagaccctgatactacttagagccttcacagaagaaggagcaattgtgggggaaatctcaccgttaccttctcttccaggacatactgatgaggatgtcaaaaatgcaattggggtcctcatcggaggacttgaatggaatgataacacagttcgagtctctgaaactctacagagattcgcttggagaagcagtaatgaggatgggagacctccactccctccaaag--cagaaacggaaaatggcgagaacaattgagtcagaagtttgaagaaataagatggctgattgaagaagtgcgacatagattgaaaattacagagaacagcttcgaacagataacgtttatgcaagccttacaactattgcttgaagtggagcaagagataagaactttctcgtttcagcttatttaa
>H7N3_Avian_KF260037_A/duck/Jiangxi/16285/2010|2010.500
atggattccaac---actgtgtcaagctttcaggtagactgctttctttggcatgtccgcaaacgatttgcagaccaagaactgggtgatgccccattccttgaccggcttcgccgagatcagaagtccttaagaggaagaggcagcactcttggtctggatatcgagacagctactcgtgcgggaaagcagatagtggagcggattctggaggaagaatctgatgaggcacttaaaatgactattgcttcagtgccggcttcacgctacctaactgacatgactcttgaagaaatgtcaagagactggttcatgctcatgcccaaacagaaagtggca---ggttccctttgcatcagaatggaccaagcaataatggataaaaacatcacattgaaagcaaacttcagtgtgatttttgaccggctggaaactctaatactacttagagctttcacagaagaaggagcaattgtgggagaaatctcaccgttaccttctcttccaggacatactgatgaggatgtcaaaaatgcaattggggtcctcatcggaggacttgaatggaatgataacacagttcgagtctctgaaactctacagagattcgcttggagaggcagtaatgaggatgggagacctccactccctccaaag--cagaaacggaaaatggcgagaacaattgagtcagaagtttgaagaaataagatggctgattgaagaagtgcggcatcgattgaagattacagaaaatagctttgaacagataacgtttatgcaagccttacaactattgcttgaagtggagcaagagataagaactttctcgtttcagcttatttaa
>H7N7_Avian_KF260015_A/duck/Jiangxi/21980/2010|2010.500
atggattccaac---actgtgtcaagctttcaggtagactgctttctttggcatgtccgcaaacgatttgcagaccaagaattgggtgatgccccattccttgaccggcttcgccgagatcagaagtccttaagaggaagaggcagcactcttggtctggacatcgagacagctactcgtgcgggaaagcagatagtggagcggattctggaggaagaatctgatgaggcacttaaaatgactattgcttcagtgccggcttcacgctacctaactgacatgactcttgaagaaatgtcaagagactggttcatgctcatgcccaaacagaaagtggca---ggttccctttgcatcagaatggaccaagcaataatggataaaaacatcacattgaaagcaaacttcagtgtgatttttgaccggctggaaactctaatactacttagagctttcacagaagaaggagcaattgtgggagaaatctcaccgttaccttctcttccaggacatactgatgaggatgtcaaaaatgcaattggggtcctcatcggaggacttgaatggaatgataacacagttcgagtctctgaaactctacagagattcgcttggagaggcagtaatgaggatgggagacctccactccctccaaag--cagaaacggaaaatggcgagaacaattgagtcagaagtttgaagaaataagatggctgattgaagaagtgcggcatcgattgaagattacagaaaatagctttgaacagataacgtttatgcaagccttacaactattgcttgaagtggagcaagagataagaactttctcgtttcagcttatttaa
>H7N7_Avian_KF260014_A/duck/Jiangxi/16769/2010|2010.500
atggattccaac---actgtgtcaagctttcaggtagactgctttctttggcatgtccgcaaacgatttgcagaccaagaactgggtgatgccccattccttgaccggcttcgccgagatcagaagtccttaagaggaagaggcagcactcttggtctggatatcgagacagctactcgtgcgggaaagcagatagtggagcggattctggaggaagaatctgatgaggcacttaaaatgactattgcttcagtgccggcttcacgctacctaactgacatgactcttgaagaaatgtcaagagactggttcatgctcatgcccaaacagaaagtggca---ggttccctttgcatcagaatggaccaagcaataatggataaaaacatcacattgaaagcaaacttcagtgtgatttttgaccggctggaaactctaatactacttagagctttcacagaagaaggagcaattgtgggagaaatctcaccgttaccttctcttccaggacatactgatgaggatgtcaaaaatgcaattggggtcctcatcggaggacttgaatggaatgataacacagttcgagtctctgaaactctacagagattcgcttggagaggcagtaatgaggatgggagacctccactccctccaaag--cagaaacggaaaatggcgagaacaattgagtcagaagtttgaagaaataagatggctgattgaagaagtgcggcatcgattgaagattacagaaaatagctttgaacagataacgtttatgcaagccttacaactattgcttgaagtggagcaagagataagaactttctcgtttcagcttatttaa
>H7N3_Avian_KF260013_A/duck/Jiangxi/16736/2010|2010.500
atggattccaac---actgtgtcaagctttcaggtagactgctttctttggcatgtccgcaaacgatttgcagaccaagaactgggtgatgccccattccttgaccggcttcgccgagatcagaagtccttaagaggaagaggcagcactcttggtctggacatcgagacagctactcgtgcgggaaagcagatagtggagcggattctggaggaagaatctgatgaggcacttaaaatgactattgcttcagtgccggcttcacgctacctaactgacatgactcttgaagaaatgtcaagagactggttcatgctcatgcccaaacagaaagtggca---ggttccctttgcatcagaatggaccaagcaataatggataaaaacatcacattgaaagcaaacttcagtgtgatttttgaccggctggaaactctaatactacttagagctttcacagaagaaggagcaattgtgggagaaatctcaccgttaccttctcttccaggacatactgatgaggatgtcaaaaatgcaattggggtcctcatcggaggacttgaatggaatgataacacagttcgagtctctgaaactctacagagattcgcttggagaggcagtaatgaggatgggagacctccactccctccaaag--cagaaacggaaaatggcgagaacaattgagtcagaagtttgaagaaataagatggctgattgaagaagtgcggcatcgattgaagattacagaaaatagctttgaacagataacgtttatgcaagccttacaactattgcttgaagtggagcaagagataagaactttctcgtttcagcttatttaa
>H10N8_Avian_KP862031_A/duck/Hunan/S3137/2009|2009.729
atggatttcaac---actgtgtcaagctttcaggtagactgctttctttggcatgtccgcaaacgatttgcagaccaagaactgggtgatgccccattccttgatcggcttcgccgagatcaaaagtccctaagaggaagaggcagcactcttggtctggacatcgagacagctactcgtgcgggaaagcagatagtggagcggattctggaagaagaatctgatgaggcacttaaaatgactattgcttcggtaccggcttcacgctacctaactgacatgactcttgaagaaatgtcaagagactggttcatgctcatgcccaaacagaaagtggca---ggttccctttgcatcagaatggaccaggcaataatggataaaaacatcatattgaaagcaaatttcagtgtgatttttgaccggctggaaaccctaatactactaagagctttcacagaaaaaggagcaattgtgggagaaatctcaccgttaccttctcttccaggacatactgatgaggatgtcaaaaatgcaattggggtcctcatcggaggacttgaatggaatgataacacagttcgagtctctgaaactctacagagattcgcttggagaagcagtaatgaggatgggagacctccactccctccaaag--cagaaacggaaaatggcgagaacaattgagtcagaagtttgaagaaataagatggctgattgaagaagtgcgacatagattgaagattacagagaacagcttcgaacagataacgtttatgcaagccttacaactattgcttgaagtggagcaagagataaggaccttctcgtttcagcttatttaa
>H4N6_Avian_LC349347_A/duck/Mongolia/262/2011|2011.666
atggattccaac---actgtgtcaagctttcaggtagactgctttctttggcatgtccgcaaacgatttgcagaccaagaactgggtgatgccccattccttgaccggcttcgccgagatcagaagtccctaagaggaagaggcagcactcttggtctggacatcgagacagctactcgtgcggggaagcagatagtggagcggattctggaagaggaatctgatgaggcacttaaaatgactattgcttcagtgccggcttcacgctacctaactgacatgactcttgaagagatgtcaagggactggttcatgctcatgcccaaacagaaagtggca---ggttccctttgcatcagaatggaccaggcaataatggataaaaacatcatattgaaagcaaacttcagtgtgatttttgaccggctggagaccctaatactacttagagctttcacagaagaaggagcaattgtgggagaaatctcaccgttaccttctcttccaggacatactgatgaggatgtcaaaaatgcaattggggtcctcatcggaggacttgaatggaatgataacacagttcgagtctctgaaactctacagagattcgcttggagaagcagtaatgaggatgggagacctccactccctccaaag--cagaaacggaaaatggcgagaacaattgagtcagaagtttgaagaaataagatggctgattgaagaagtgcgacatagattgaagactacagagaacagcttcgaacagataacgtttatgcaagccttacaactattgcttgaagtggagcaagagataagaactttctcgtttcagcttatttaa
>H4N3_Avian_LC339901_A/duck/Mongolia/17/2011|2011.649
atggactccaac---acgataacctcgtttcaggtagattgttatctatggcacataagaaagctactcagtatgagagacatgtgtgatgctccctttgatgacaggctccgaagagaccaaaaggcattaaagggaagaggcagcacacttggactcgatctaagagtggctacaatggaggggaaaaagatcgttgaggacatcctgaagagtgagacagatgaaaacctcaaaatagccattgcttccagtcccgctcctcggtatatcactgatatgagcatagaggagataagccgagaatggtacatgctgatgcctagacagaaaataact---ggaggccttatggtgaaaatggaccaagccataatggataagagaattatccttaaagcaaatttctcagttctgtttgatcagctagagacgttagtctctctgagggcattcacagaagatggtgctattgtggctgaaatatctcccattccctccatgccaggacattctacagaggatgtcaaaaatgcaattggaatcctcatcggtggacttgaatggaatgataactcaattcgagcgtctgaaaatatacagagattcgcttggggaatccgtgatgagaatgggggacctccactccctccaaaa--cagaaacgctacatggcgagacgagttgagtcagaagtttgaggagatcagatggctcattgctgaatgtagaaatatattgacaaagactgaaaatagctttgaacagataacatttttgcaagcattgcaactcttacttgaagttgagagtgagataaggactttctcttttcagcttatttaa
>H1N2_Avian_KF013946_A/Muscovy_duck/Guangxi/GXd-3/2012|2012.153
atggattccaac---actgtgtcaagctttcaggtagactgcttcctttggcatgtccgcaaacgatttgcagaccaagaactgggtgatgccccattccttgaccggcttcgccgagatcagaagtccctgagaggaagaggcagcactcttggtctggacatcgaaacagctactcgagcgggaaagcagatagtggagcgaattctggaagaagaatctgatgaggcacttaaaatgactattgcttcagtgccggcttcacgctacctaactgacatgactcttgaagagatgtcaagggactggttcatgctcatgcccaaacagaaagtggca---ggttccctttgcatcagaatggatcaggcaataatggataaaaacatcatattgaaagcaaacttcagtgtgatttttgaccggctggaaactctaatactacttagagctttcacagaagaaggagcaattgtgggagaaatctcaccattaccttctcttccaggacatactgatgaggatgtcaaaaatgcaattggggtcctcatcggaggacttgaatggaatgataacacagttcgagtctctgaaactctacagagattcacttggagaagcagtaatgagaatgggagaccttcactccctccaaaa--cagaaacggaaaatggcgagaacaattgagtcagaagtttgaagaaataagatggttgattgaagaagtgcgacatagattgaagattacagagaacagtttcgaacagataacgtttatgcaagccttacaactattgcttgaagtagagcaagagataagaactttctcgtttcagcttatttaa
>H1N2_Avian_KF013906_A/sparrow/Guangxi/GXs-1/2012|2012.186
atggattccaac---actgtgtcaagctttcaggtagactgcttcctttggcatgtccgcaaacgatttgcagaccaagaactgggtgatgccccattccttgaccggcttcgccgagatcagaagtccctgagaggaagaggcagcactcttggtctggacatcgaaacagctactcgagcgggaaagcagatagtggagcgaattctggaagaagaatctgatgaggcacttaaaatgactattgcttcagtgccggcttcacgctacctaactgacatgactcttgaagagatgtcaagggactggttcatgctcatgcccaaacagaaagtggca---ggttccctttgcatcagaatggatcaggcaataatggataaaaacatcatattgaaagcaaacttcagtgtgatttttgaccggctggaaactctaatactacttagagctttcacagaagagggagcaattgtgggagaaatctcaccattaccttctcttccaggacatactgatgaggatgtcaaaaatgcaattggggtcctcatcggaggacttgaatggaatgataacacagttcgagtctctgaaactctacagagattcacttggagaagcagtaatgagaatgggagaccttcactccctccaaaa--cagaaacggaaaatggcgagaacaattgagtcagaagtttgaagaaataagatggttgattgaagaagtgcgacatagattgaagattacagagaacagtttcgaacagataacgtttatgcaagccttacaactattgcttgaagtagagcaagagataagaactttctcgtttcagcttatttaa
>H10N8_Avian_KP862039_A/duck/Hunan/S4280/2009|2009.937
atggattccaac---actgtgtcaagctttcaggtagactgctttctttggcatgtccgcaaacgatttgcagaccaagaactgggtgatgccccattccttgaccggcttcgccgagatcagaagtccctaagaggaagaggcagcactcttggtctgaacatcgagacagctactcgtgcgggaaagcagatagtggagcggattctggaagaagaatctgatgaggcacttaaaatgactattgcttcagtgccggcttcacgctacctaactgacatgactcttgaagagatgtcaagggactggttcatgctcatgcccaaacaaaaagtggca---ggttccctttgcatcagaatggaccaggcaataatggataaaaacatcatattaaaagcaaacttcagtgtgatttttgaccggctggagaccctaatactacttagagctttcacagaagaaggagcaattgtgggagaaatctcaccgttaccttctcttccaggacatactgatgaggatgtcaaacatgcaattggggtcctcatcggaggacttgaatggaatgataacacagttcgagtctctgagactctacagagattcacttggagaagcagtaatgaggatgggagacctccactccctccaaag--cagaaacggaaaatggcgagaacaattgagtcagaagtttgaagaaataagatggctgattgaagaagtgcgacatagattgaagattacagagaacagcttcgaacagataacgtttatgcaagccttacaactattgcttgaagtggagcaagagataagaactttctcgtttcagcttatttaa
>H4N6_Avian_KU160927_A/duck/Guangxi/S4312/2011|2011.838
atggattctaac---acgataacctcgttccaggtagattgttatctatggcacataagaaagctactcagtatgagagacatgtgtgatgccccctttgatgacaggctccgaagagaccaaaaggcattaaagggaagaggcagcacacttggactcgatctaagagtggctacaatggaggggaaaaagatcgttgaggacatcctgaagagtgagacagatgaaaacctcaaaatagccattgcttccagtcttgctcctcggtatatcactgatatgagtatagaggagataagccgagaatggtacatgctgatgcctaggcagaaaataact---ggaggccttatggtgaaaatggaccaagctataatggataagagaatcatccttaaagcaaatttctcagtcctatttgatcaactagagacattagtctctctgagagcattcacagaagatggtgctattgtggctgaaatatctcccattccctccatgccaggacattctacagaggatgtcaaaaatgcaattggaatcctcatcggtggacttgaatggaatgataactcaattcgagcgtctgaaagtatacagagattcgcttggggaatccgtgatgagaatgggggacctccactccctccaaaa--cagaaacgctacatggcgagacaaattgagtcagaagtttgaagagatcagatggctcattgctgaatgtagaaatatactgacaaagactgaaaatagctttgaacagatcacattcttacaagcattgcaactcttacttgaagttgagagtgagataaggactttctcttttcagcttatttaa
>H5N1_Avian_KP762505_A/chicken/Jiangsu/927/2013|2013.879
atggattccaac---actgtgtcaagttttcaggtagactgctttctttggcatgtccgcaaacgatttgcagaccaagaactgggtgatgccccattccttgaccggcttcgccgagatcagaagtccctaaaaggaaggggcaacactcttggtctggacgtcgaaacagctactcgtgcgggaaaacagatagtggagcggattcttaatgaggaacctgatgaggcacttaaaatgagtattgcttcagtgccagctccacgctacctaactgaaatgactctcgaagagatgtcaagggactggttcatgctcatgcccaagcagaaagtggtg---ggttccctttgcatcaaaatggaccaggcaataatggataaaaccatcatactgaaagcaaacttcagtgtgatttttgaccggttagagaccctaatactactcagagctttcacagaagaaggagcaatcgtgggagaaatctcaccattaccttctcttccaggacatactggtgaggatgtcaaaaatgcaattggcgtcctcatcggaggacttgaatggaatgataacacagttcgggtctctgaaactatacagagattcgcttggagaaacagtgatgagggtgggagacttccactccctccaaat--cagaaacggaaactggcgagagcaattgagtcagaagtttgaagaaataaggtggctgattgaagaagtacgacatagattgaaaattacagaaaacagcttcgaacagataacatttatgcaagctttacaactactgcttgaagtggagcaagagataagagccttctcgtttcagcttatttaa
>H5N1_Avian_KY437771_A/goose/Yangzhou/0403/2014|2014.252
atggattccaac---actgtgtcaagttttcaggtagactgctttctttggcatgtccgcaaacgatttgcagaccaagaacttggtgatgccccattccttgaccggcttcgccgagatcagaagtccctaaaaggaaggggcaacactcttggtctggacatcgaaacagctactcgtgcgggaaaacagatagtggagcggattcttgatgaggaacctgatgaggcacttaaaacg---------------ccgacttcacgctacctaactgaaatgactctcgaagagatgtcaagggactggttcatgctcatgcccaagcagaaagtggtg---ggttccctttgcatcaaaatggaccaggcaataatggataaaaccatcatactgaaagcaaacttcagtgtgatttttgaccggttagagaccctaatactactcagagctttcacagaagaaggagcaatcgtgggagaaatctcaccattaccttctcttccaggacatactggtgaggatgtcaaaaatgcaattggcgtcctcatcggaggacttgaatggaatgataacacagttcgggtctctgaaactatacagagattcgcttggagaaacagtgatgagggtgggagacttccactccctccaaat--cagaaacggaaactggcgagagcaattgagtcagaagtttgaagaaataaggtggctgattgaagaagtacgacatagattgaaaattacagaaaacagcttcgaacagataacatttatgcaagctttacaactactgcttgaagtggagcaagagataagagccttctcgtttcagcttatttaa
>H4N6_Avian_KU161087_A/goose/Jiangsu/S2433/2011|2011.438
atggattccaac---actgtgtcaagctttcaggtagactgctttctttggcatgtccgcaaacgatttgcagaccaagaactgggtgatgccccattccttgaccggctccgccgagatcagaagtccctaagaggaagaggcagcactcttggtctggacatcgagacagctactcgtgcgggaaagcagatagtggagcggattctggaagaagaatctgatgaggcacttaaaatgactattgcttcagtgccggcttcacgctacctaactgacatgactcttgaagagatgtcaagggactggttcatgctcatgcccaaacaaaaagtggca---ggttccctttgcatcagaatggaccaggcaataatggataaaaacatcgtattaaaagcaaacttcagtgtgatttttgaccggctggagaccctaatactacttagagctttcacagaagaaggagcaattgtgggagaaatctcaccgttaccttctcttccaggacatactgatgaggatgtcaaaaatgcaattggggtcctcatcggaggacttgaatggaatgataacacagttcgagtctctgagactctacagagattcgcttggagaagcagtaatgaggatgggagacctccactccctccaaag--cagaaacggaaaatggcgagaacaattgagtcagaagtttgaagaaataagatggctgattgaagaagtgcgacatagattgaagattacagagaacagcttcgaacagataacgtttatgcaagccttacaactattgcttgaagtggagcaagagataagaactttctcgtttcaacttatttaa
>H4N6_Avian_KU161007_A/duck/Jiangsu/S2447/2011|2011.419
atggattccaac---actgtgtcaagctttcaggtagactgctttctttggcatgtccgcaaacgatttgcagaccaagaactgggtgatgccccattccttgaccggctccgccgagatcagaagtccctaagaggaagaggcagcactcttggtctggacatcgagacagctactcgtgcgggaaagcagatagtggagcggattctggaagaagaatctgatgaggcacttaaaatgactattgcttcagtgccggcttcacgctacctaactgacatgactcttgaagagatgtcaagggactggttcatgctcatgcccaaacaaaaagtggca---ggttccctttgcatcagaatggaccaggcaataatggataaaaacatcgtattaaaagcaaacttcagtgtgatttttgaccggctggagaccctaatactacttagagctttcacagaagaaggagcaattgtgggagaaatctcaccgttaccttctcttccaggacatactgatgaggatgtcaaaaatgcaattggggtcctcatcggaggacttgaatggaatgataacacagttcgagtctctgagactctacagagattcgcttggagaagcagtaatgaggatgggagacctccactccctccaaag--cagaaacggaaaatggcgagaacaattgagtcagaagtttgaagaaataagatggctgattgaagaagtgcgacatagattgaagattacagagaacagcttcgaacagataacgtttatgcaagccttacaactattgcttgaagtggagcaagagataagaactttctcgtttcaacttatttaa
>H11N9_Avian_KF260016_A/duck/Guizhou/1078/2011|2011.500
atggattccaac---actgtgtcaagctttcaggtagactgctttctttggcatgtccgcaaacgatttgcagaccaagaactgggtgatgccccattccttgaccggcttcgccgagatcagaagtccctaagaggaagaggcagcactcttggtctggacatcgaaacagctactcgtgcgggaaagcagatagtggagcggattctggaggaagaatctgatgaggcacttaaaatgactattgcctcagtgccggcttcacgctacctaactgacatgactcttgaagaaatgtcaagggactggttcatgctcatgcccaaacagaaagtggcg---ggttccctttgcatcagaatggaccaggcaataatggataaaaacataatattgaaagcaaacttcagtgtgaattttgaccgactggaaactctaatactacttagagctttcacagaagaaggagcaattgtgggagaaatatcaccgttaccttctcttccaggacatactgatgaggatgtcaaaaatgcaattggggtcctcatcggaggacttgaatggaatgataacacagttcgagtctctgaaactctacagagattcgcttggagaagcagtaatgaggatgggagacctccactccctccaaaa--cagaaacggaaaatggcgagaacaattgagtcagaagtttgaagaaataagatggctgattgaagaagtgcgacacagattgaagattacagagaacagtttcgaacagataacgtttatgcaagcattacaactattgcttgaagtggagcaagagataagaactttctcgtttcagcttatttaa
>H3N8_Avian_AB786919_A/muscovy_duck/Vietnam/LBM240/2012|2012.500
atggattccaac---actgtgtcaagctttcaggtagactgctttctttggcatgtccgcaaacgatttgcagaccaagaactaggtgatgccccattccttgaccggcttcgccgagatcagaagtccctaagaggaagaggcagcactcttggtctggacatcgagacagctactcgtgcgggaaagcagatagtggagcggattctagaggaagaatctgatgaggcacttaagatgactattgcttctgtgccgacttcacgctacctaactgacatgacccttgaagaaatgtcaagggactggttcatgctcatgcccaaacagaaagtggcg---ggttccctctgcatcagaatggaccaggcaataatggacaaaaacatcactttgaaagcgaatttcagtgtaatctttgaccgactggaaaccctaatactacttagggctttcacagaggaaggagcaattgtgggagaaatctcaccattaccttctcttccaggacatactgatgaggatgtcaaaaatgcaattggggtcctcatcggaggacttgaatggaatgataacacagttcgagtctctgaaactctacagagattcgcttggagaagcagtaatgaggatgggagacctacactccctccaaag--cagaaacggaaaatggcgagaacagttgagtcagaagtttgaggaaataagatggttgattgaagaagtgcgacatagattgaaaattacagagaacagtttcgaacaaataacgtttatgcaagccttacaactactgcttgaagtggagcaagagataagaactttctcgtttcagcttatttaa
>H3N6_Avian_AB812577_A/duck/Vietnam/LBM235/2012|2012.600
atggattccaac---actgtgtcaagctttcaggtagactgctttctttggcatgtccgcaaacgatttgcagaccaagaactaggtgatgccccattccttgaccggcttcgccgagatcagaagtccctaagaggaagaggcagcactcttggtctggacatcgagacagctactcgtgcgggaaagcagatagtggagcggattctagaggaagaatctgatgaggcacttaagatgactattgcttctgtgccgacttcacgctacctaactgacatgacccttgaagaaatgtcaagggactggttcatgctcatgcccaaacagaaagtggcg---ggttccctctgcatcagaatggaccaggcaataatggacaaaaacatcactttgaaagcgaatttcagtgtaatctttgaccgactggaaaccctaatactacttagggctttcacagaggaaggagcaattgtgggagaaatctcaccattaccttctcttccaggacatactgatgaggatgtcaaaaatgcaattggggtcctcatcggaggacttgaatggaatgataacacagttcgagtctctgaaactctacagagattcgcttggagaagcagtaatgaggatgggagacctacactccctccaaag--cagaaacggaaaatggcgagaacagttgagtcagaagtttgaggaaataagatggttgattgaagaagtgcgacatagattgaaaattacagagaacagtttcgaacaaataacgtttatgcaagccttacaactactgcttgaagtggagcaagagataagaactttctcgtttcagcttatttaa
>H6N6_Avian_LC028148_A/muscovy_duck/Vietnam/LBM541/2013|2013.940
atggattccaac---actgtgtcaagctttcaggtagactgctttctttggcatgtccgcaaacgatttgcagaccaagaactgggtgatgccccattccttgaccggcttcgccgagatcagaaatcactaagaggaagaggcagcactcttggtctggatatcgaaacagctacttgtgcgggaaagcacatagtagagcggattctggaggaggaatcagatgagtcactaaaaatggctattgcttctgtgccggcttcacgctacatgacagacatgactcttgaagaaatgtcaagagactggttcatgctcatgcccaagcagaagatggca---ggttccctttgtatcagaatggaccaggcaataatggataaaatcatcatactgaaagccaatttcagtgtgatttttaatcggctggaaaccctagtactgcttagagctttcacagaggatggagcaattgtgggagaaatctcaccgttaccttcttttccaggacatactgatgaggatgtcaaaaatgcaattggggtcctcatcggaggacttgaatggaatgataacacagttcgagtctctgaaactctacagagattcgcttggagaagcagtaatgagaatgggagacctccactccctccaaac--tagaaacgggaaatggcgagaacaattgagtcagaagtttgaagaaataagatggctgattgaagaagtgagacatagactgaagattacagagaacagctttgaacaaataacatttatgcaagccttacaactattgcttgaagtggagcaagagataagaactttctcgtttcagcttatttaa
>H4N8_Avian_KU160959_A/duck/Hubei/S2114/2012|2012.419
atggattccaac---actgtatcaagctttcaggtagactgctttctttggcatgtccgcaaacgatttgcagaccaagaaatgggtgatgccccattccttgaccggcttcgccgagatcagaagtccctaagggggagaggcagcactcttggtctggatatcgagacagctactcgcgcgggaaagcagatagtggagcggattctggaggaagaatctgatgaggcacttaaaatgactattgcttcagtgccggcttcacgctatctgactgacatgactcttgaagaaatgtcaagggactggttcatgcttatgcccaaacagaaagtggca---ggttccctttgcatcagaatggaccaggcaataatggataaaaacatcatactgaaagcaaacttcagtgtgatttttgaccggttggaaactctaatactacttagagctttcacagaagaaggagcaattgtgggagaaatctcaccgttaccttctcttccaggacatactgatgaggatgtcaaaaatgcaattggggtcctcatcggaggacttgaatggaatgataacacagttcgagtctctgaaactctacagagattcgcttggagaagcagtaatgaggatgggagaccttcactccctccaaag--cagaaacggaaaatggcgagaacagttgagtcagaagtttgaagaaataagatggctgattgaagaagtgcgacatagattaaagattacagaaaatagtttcgaacagataacatttatgcaagccttacaactattgcttgaagtggagcaagagataagaactttctcgtttcagcttatttaa
>H4N2_Avian_CY146576_A/duck/Hunan/S11313/2012|2012.227
atggattccaac---actgtgtcaagctttcaggtagactgctttctttggcatgtccgcaaacgatttgcagaccaagaattgggtgatgccccattccttgaccggcttcgccgagatcagaagtctctgagaggaagaggcagcactcttggtctggacatcgaaacagctactcgagcgggaaagcagatagtggagcggattctggaagaagaatctggtgaggcacttaagatgactattgcttcagtgccggcttcacgctacctaactgacatgactcttgaagagatgtcaagggactggttcatgctcatgcccaaacagaaagtggca---ggttccctttgcatcagaatggaccaggcaataatggataaaaacatcatattgaaggcaaacttcagtgtaatttttgaccagctggaaaccctaatactacttagagctttcacagaagaaggagcaattgtgggagaaatctcaccattaccttctcttccaggacatactgatgaggatgtcaaaaatgcaattggggtcctcatcggaggacttgaatggaatgataacacagttcgagtctctgaaactctacagagattcgcttggagaagcagtaatgaggatgggagacctccactccctccaaaa--cagaaacggaaaatggcgagaacaattgagtcagaagtttgaagaaataagatggctgattgaagaagtgcgacatagattgaagattacagagaacagcttcgaacagataacgtttatgcaagccttacaactattgcttgaggtagagcaagagataagaactttctcgtttcagcttatttaa
>H7N7_Avian_KT777874_A/ostrich/South_Africa/KRB/2013|2013.247
atggattccaac---actgtgtcaagctttcaggtagactgctttctttggcatgtccgcaaacgatttgcagaccaagaactaggtgatgccccattccttgaccggcttcgccgagatcagaaatccctaagaggaagaggcagcactcttggtctggacatcgagacagctactcgcgcaggaaagcagatagtggagcggattctggaagaagagtctgatgaggcacttaaaatgaccattgcttcagtgccggcttcacgctacctaactgacatgactcttgaagagatgtcaagggactggttcatgctcatgcccaaacagaaagtggca---ggttccctttgcatcagaatggaccaggcaataatggataaaaacatcatattgaaagcaaacttcagtgtggtttttgaccggctggaaaccctaatactacttagagctttcacagaagaaggagcaattgttggagaaatctcaccgttaccttctcttccaggacatactgatgaggatgtcaaaaatgcaattggggtcctcatcggaggacttgaatggaatgataacacagttcgagtctctgaaactctacagagattcgcttggagaagcagtaatgaggatgggagacctccactccctccaaaa--cagaaacggaaaatggcgagaacaattgagtcagaagtttgaagaaataagatggctgattgaagaggtacgacatagactgaaggttacagagaacagcttcgaacagataacatttatgcaagccttacaactattgcttgaagtggagcaagagataagaactttctcgtttcagcttatttaa
>H3N2_Avian_KT022275_A/duck/Guangxi/112D4/2012|2012.500
atggattccaac---actgtgtcaagctttcaggtagactgctttctttggcatgtccgcaaacgatttgcagaccaagaactgggtgatgccccattccttgaccggcttcgccgagatcagaagtccctaagaggaagaggcagcactcttggtctggacatcgagacagccactcgtgcgggaaagcagatagtggagcgggttctggaagaagaatctgatgaggcacttaaaatgactattgcttcaatgccggcttcacgctacctaactgacatgactcttgaagaaatgtcaagggactggttcatgctcatgcccaaacagaaagtggca---ggttccctttgcatcagaatggaccaggcaataatggataaaaacatcatattaaaagcaaacttcagtgtaatttttgaccggctggagaccctaatactacttagagctttcacagaagaaggagcaattgtgggagaaatctcaccgttaccttctcttccaggacatactgatgaggatgtcaaaaatgcaattggggtcctcatcggaggacttgaatggaatgataacacagttcgagtctctgagactctacagagattcgcttggagaagcagtaatgaggatgggagacctccactccctccaaag--cagaaacggaaaatggcgagaacaattgagtcagaagtttgaagaaataagatggctgattgaagaagtgcgacatagattgaagattacagagaacagcttcgaacagataacgtttatgcaagccttacaactattgcttgaagtggagcaagagataagaactttctcgtttcagcttatttaa
>H3N6_Avian_LC053488_A/duck/Vietnam/LBM798/2014|2014.923
atggattccaac---actgtgtcaagctttcaggtagactgctttctttggcatgtccgcaaacgatttgcagaccaagaactgggtgatgccccattccttgaccggctccgccgagatcagaagtccctgagaggaagaggcagcactcttggtctggacatcgaaacagctactcgaacaggaaagcagatagtggagcggattctggaagaagaatctgatgaggcacttaaaatgactattgcttcagtgccggcttcacgttacctaactgacatgactctggaagagatgtcaagggattggttcatgctcatgcccaaacagaaagtggca---ggctccctttgcgtcagaatggaccaagcaataatggataagaacatcatactgaaagcaaatttcagtgtgatctttgaccggctagaaaccctaatactacttagagctttcacagaagaaggagcaattgtgggagaaatctcaccattaccttctcttccaggacatactgatgaggatgtcaaaaatgcaattggggtcctcatcggaggacttgaatggaatgataacacagttcgagtctctgaaactctacagagattcgcttggagaagcagtaatgaggatgggagaccttcactccctccaaaa--cagaaacggaaaatggcgagaacaattgagtcagaagtttgaggaaataagatggctgattgaagaagtgcgacatagattgaaaattacagagaacagcttcgaacagataacgtttatgcaagccttacaactattgcttgaagtagagcaagagataagaactttctcgtttcagcttatttaa
>H6N6_Avian_KY415923_A/duck/Hubei/ZYSYF8/2015|2015.871
atggattccaac---actgtgtcaagctttcaggtagattgctttctttggcatgtccgcaaacggtttgcagaccaagaactgggtgatgccccattccttgaccggcttcgccgagatcagaagtcgctaagaggaaggggcagcactcttggtctggacattgaaacagctacttgtgcaggaaagctaatagtggagcggattctggaggaagaatcagatgaagcacttaaaatgactattgcttctgtgccagcttcacgctatataactgacatgactcttgaagaaatgtcaagagactggttcatgctcatgcccaagcagaaagtggca---ggtccccttttcatcaaaatggaccaggcgataatggacaaaaacatcacattgaaagcaaatttcagtgtgatttttaaccgactggaaactctaatactacttagagctttcacagatgaaggagcaattgtgggagaaatctcaccattaccttattttccaggacatactaatgaggatgtcaaaaatgcaattggggtcctcatcggaggacttgaatggaatgataacacagttcgagtctctgaaactctacagagattcgcttggagaagcggtaatgagaatgggagaccttcattccctccagaa--taggaatggaaaatggagagaacagttgagtcagaagtttgaagaaataaaatggcttattgaagaggtgcgacatagattgaagattacagagaacagctttgaacagataacatttatgcaagccttacaactattgcttgaagtggagcaagagataagaactttctcgtttcagcttatttaa
>H9N2_Avian_KU143456_A/duck/Wuhan/WHYF05/2014|2014.953
atggattccaac---actgtgtcaagctttcaggtagactgctttctttggcatgtccgcaaacgatttgcagaccaagaactgggtgatgccccattccttgaccggcttcgccgagatcagaagtccctaagaggaagaggcagcactcttggtctggacatcgagacagctactcgtgcgggaaagcagatagtggagcggattctggaagaagaatctgatgaggcacttaaaatgactattgcttcagtgccgacttcacgctacctaactgacatgactcttgaagagatgtcaagggactggttcatgctcatgcccaagcagaaagtggca---ggttccctttgcatcagaatggaccaggcaataatggataaaaacatcatattgaaagcaaacttcagtgtgatttttgatcgactggaaactctaatactacttagagctttcacagaagaaggagcaattgtgggggaaatctcaccattaccttctcttccaggacatactgatgaggatgtcaaaaatgcaattggggtcctcatcggaggacttgaatggaatgataacacagttagagtctctgaaactctacagagattcgcttggagaagcagtaatgaggatgggagacctccactccctccaaag--cagaaacggaaaatggcgagaacaattgagtcagaagtttgaagaaataagatggctgattgaagaagtacgacacagattgaaaattacagagaacagcttcgaacagataacgtttatgcaagcattgcaactattgcttgaagtggagcaagagataagaactttctcgtttcagcttatttaa
>H5N1_Avian_KR010415_A/goose/Inner_Mongolia/IM-192/2014|2014.816
atggattccaac---actgtgtcaagctttcaggtagactgttttctttggcatgtccgcaaacgatttgcagaccaagaactgggtgatgccccattccttgaccggcttcgccgagatcagaagtccctgagaggaagaggcagcactcttggtctggacatcgaaacagctactcgagcgggaaagcagatagtggagcggattctggaagaagaatctgatgaggcactcaaaatgactattgcttcagtgccggcttcacgctacctaactgacatgactcttgaagagatgtcaagggactggttcatgctcatgcccaaacagaaagtggca---ggttccctttgcatcagaatggaccaggcaataatggataaaaacatcatattgaaggcaaacttcagtgtgatttttgaccggctggaaaccctaatactacttagagctttcacagaagaaggagcaattgtgggagaaatctcaccatcaccttctcttccaggacatactgatgaggatgtcaaaaatgcaattggggtcctcatcggaggacttgaatggaatgataacacagttcgagtctctgaaactctacagagattcgcttggagaagcagtaatgaggatgggagacctccactccctccaaaa--cagaaacggaaaatggcgagaacagttgagtcagaagtttgaagaaataagatggctgattgaagaagtgcgacatagattgaagatcacagagaacagcttcgaacagataacgtttatgcaagccttgcaactattgcttgaagtagagcaagagataagaactttctcgtttcagcttatttaa
>H6N2_Avian_KY415916_A/duck/Hubei/ZYSYG15/2015|2015.888
atggactccaac---actgtgtcaagctttcaggtagactgctttctttggcatgtccgcaaacgatttgcagaccaagaactgggtgatgccccattccttgaccggcttcgccgagatcagaagtctctaagaggaagaggcagcactcttggtctggacatcgagacagctactcgtgcgggaaagcagatagtggagaggattctggaagaagaatctgatggggcacttaaaatgactattgcttcagtgccggcttcacgctacctaactgacatgactcttgaagaaatgtcaagggactggttcatgctcatgcctaaacagaaagtggca---ggttccctctgcatcagaatggaccaggcaataatggataaaaacatcatattgaaagcaaacttcagtgtgatttttgaccggctggagacccttatactacttagagctttcacagaagaaggagcaattgtgggagaaatctcaccattaccttctcttccaggacatactgatgaggatgtcaaaaatgcaattggggtcctcatcggaggacttgaatggaatgataacacagttcgagtctctgaaactctacagagattcgcttggagaagcagtaatgaggatgggagacctccactccctccaaag--cagaaacggaaaatggcgagaacaattgagtcagaagtttgaagaaataaggtggctgattgaagaagtgcgacatagattgaagattacagagaacagcttcgaacagataacgtttatgcaagccttacaactattgcttgaagtggagcaagagataagaactttctcgtttcagcttatttaa
>H3N6_Avian_LC339735_A/duck/Hokkaido/10/2015|2015.770
atggattccaac---actgtgtcaagctttcaggtagactgttttctttggcatgtccgcaaacgatttgcagaccaagaactgggtgatgccccattccttgaccggcttcgccgagatcagaagtccctgagaggaagaggcagcactcttggtctggacatcgaaacagctactcgagcaggaaagcagatagtggagcggattctggaagaagaatctgatgaggcactcaaaatgactattgcttcagtgccggcttcacgctacctaactgacatgactcttgaagagatgtcaagggactggttcatgctcatgcccaaacagaaggtggca---ggttccctttgcatcagaatggaccaggcaataatggataaaaacatcatattgaaggcaaacttcagtgtgatttttgaccggctggaaaccctaatactacttagagctttcacagaagaaggagcgattgtgggagaaatctcaccattaccttctcttccaggacatactgatgaggatgtcaaaaatgcaattggggtcctcatcggaggacttgaatggaatgataacacagttcgggtctctgaaactctacagagattcgcttggagaagcagtaatgaggatgggagacctccactccctccaaaa--cagaaacggaaaatggcgagaacagttgagtcagaagtttgaagaaataagatggctgattgaagaagtgcgacatagattgaagatcacagagaacagcttcgaacagataacgtttatgcaagccttacaactattgcttgaagtagagcaagagataagaactttctcgtttcagcttatttaa
>H1N1_Avian_LC148832_A/duck/Hokkaido/W9/2015|2015.745
atggactccaac---acgataacctcgtttcaggtagattgttatctatggcacataagaaagctactcagcatgagagacatgtgtgatgctccctttgatgacaggctccgaagagaccaaaaggcattaaagggaagaggcagcacacttggactcgatctaagagtggctacaatggaggggaaaaagatcgttgaggacatcctgaagagtgagacagatgaaaacctcaaaatagccattgcttccagtcccgctcctcggtatatcactgatatgagcatagaggagataagccgagagtggtacatgctgatgcctagacagaaaataact---ggaggccttatggtgaaaatggaccaagccataatggataagaggattatccttaaagcaaatttttcagttctatttgatcaactagagacattagtctctctgagggcattcacagaagatggtgctattgtggctgaaatatctcccattccctccatgccaggacattctacagaggatgtcaaaaatgcaattggaatcctcatcggtggacttgaatggaatgataactcaattcgagcgtctgaaaatatacagagattcgcttggggaatccgtgatgaggatgggggacctccactccctccaaag--cagaaacgctacatggcgagacgagttgagtcagaagtttgaagagatcagatggctcattgctgaatgtagaaacatactgacaaagactgaaaatagctttgaacagataacatttttgcaagcattgcaactcttacttgaagttgagagtgagataaggactttctcttttcagcttatttaa
>H11N9_Avian_KX121192_A/bean_goose/Hubei/SZY200/2016|2016.153
atggattccaac---actgtgtcagctttcaaggtagactgttttctttggcatgtccgcaaacgatttgcagaccaagaactgggtgatgccccattccttgaccggcttcgccgagatcagaaatccctgagaggaagaggcagcactcttggtctggacatcgaaacagctactcgagcaggaaaacagatagtggagcggattctggaagaagaatctgatgaggcactcaaaatgactattgcttcagtgccggcttcacgctacctaactgacatgactcttgaagagatgtcaagggactggttcatgctcatgcccaaacagaaagtggca---ggttccctttgcatcagaatggaccaggcaataatggataaaaacatcatattgaaggcaaacttcagtgtgatttttgaccggctggaaaccctaatactacttagagctttcacagaagaaggagcaattgtgggagaaatctcaccattaccttctcttccaggacatactgatgaggatgtcaaaaatgcaattggggtcctcatcggaggacttgaatggaatgataacacagttcgagtctctgaaactctacagagattcgcttggagaagcagtaatgaggatgggagaccttcactccctccaaaa--cagaaacggaaaatggcgagaacagttgagtcagaagtttgaagaaataagatggctgattgaagaagtgcgacatagattgaagatcacagagaacagcttcgaacagataacgtttatgcaagccttacaactattgcttgaagtagagcaagagataagaactttctcgtttcagcttatttaa
>H6N2_Avian_MG042402_A/duck/Bangladesh/31227/2016|2016.899
atggattctaac---actgtgtcaagctttcaggtagactgctttctttggcatgtccgcaaacgatttgcagaccaagaactgggtgatgccccattccttgaccggcttcgccgagatcagaagtctctaagaggaagaggcagcactcttggtctggacatcgagacagctactcgtgcgggaaagcagatagtggagcggattctagaagaagaatctgatgaggcacttaaaatgactattgcttcagtgccggcttcacgctacctaactgacatgactcttgaagagatgtcaagggactggttcatgctcatgcccaaacagaaagtggca---ggttccctttgcatcagaatggaccaggcaataatggataaaaacatcatattgaaggcaaacttcagtgtgatttttgaccggctggagacccttatactacttagagctttcacagaagaaggagcaattgtgggagaaatctcaccgttaccttctcttccaggacatactgatgaggatgtcaaaaatgcaattggggtcctcatcggaggacttgaatggaatgataacacagttcgagtctctgaaactctacagagattcgcttggagaagcagtaatgaggatgggagacctccactccctccaaag--cagaaacggaaaatggcgagaacaattgagtcagaagtttgaagaaataaggtggctaattgaagaagtgcggcatagattgaagattacagagaacagcttcgaacagataacgttcatgcaagccttacaactattgcttgaagtggagcaagagataagaactttctcgtttcagcttatttaa
>H3N8_Avian_KX949528_A/northern_pintail/Alaska/UGAI15-7403/2015|2015.753
atggattccaac---actgtgtcaagctttcaggtagactgctttctttggcatgtccgcaaacgatttgcagaccaagaactgggtgatgccccattcctcgaccggcttcgccgagatcagaaatctctaagaggaagaggcagcactcttggtctggacatcgaaacagccacttgtgctggaaagcagatagtggagaggattctagaagaagaatccgacgaggcactcaaaatgactattgcctctgtgcctgcttcacgctacctaactgacatgactcttgaagagatgtcaagagactggttcatgctcatgcccaagcaaaaagtggca---ggctccctctgtatcaggatggaccaggcaattatggataagaacatcatgctgaaggcgaatttcagtgtgatctttgatcggctggagaccctaatactactcagagcttttactgaagagggagcaattgtcggcgaaatttcaccattgccttttcttccaggacatactgatgaggatgtcaaaaatgcaattggggtcctcatcggaggacttgaatggaatgataacacagttcgggtctctgaaactctacagagattcgcttggagaagcagtaatgaggatgggagacctccactccctccaaag--cagaaacggaaaatggcgagaacaattgagtcagaagtttgaagaaataaggtggctgattgaggaagtacgacatagactgaagattacagagaatagttttgaacaaataacatttatgcaagccttacaactattgcttgaagtggaacaagagataagaactttctcgtttcagcttatttaa
>H6N1_Avian_KY131333_A/northern_pintail/Alaska/UGAI15-6994/2015|2015.721
atggattccaac---acgataacctcgtttcaggtagattgctatctatggcacataagaaagctactcagcatgagagacatgtgtgatgctccctttgatgacagactcagaagagatcaaaaggcattaaagggaagaggcagcacacttggactcgatctacgagtggccacaatggaaggcaaaaagattgttgaagatatcctaaagagtgagacggacgaaaatctcaaaattgcaattgcatccagtcctgcccctcggtacattactgatatgagtatagaggaaataagcagggaatggtacatgctcatgccaaggcagaaaataaca---ggcggtttgatggtgaaaatggatcaggccattatggacaaaaggataatactcaaggcaaatttctctgtcctatttgatcaactggaaaccttagtctcactgagggctttcacagacgatggggccatcgtagctgaaatatctcccattccttctatgccaggacattctacagaggatgtcaaaaatgcaattggaatcctcatcggtggacttgaatggaatgataactcaattcgagcgtctgaaaatatacagagattcgcttggggagtccgtgatgagaatgggggacctccactccctccaaag--cagaaacgctacatggcgagaagagttgagtcagaagtttgaagagatcagatggcttattgcggagtgcagaaacatactaaccaaaactgagaacagcttcgagcagataacgttcttgcaggcattgcaacttttacttgaagttgagagtgagataaggacattttcctttcagcttatttag
>H3N6_Avian_KY131411_A/northern_pintail/Alaska/UGAI15-7415/2015|2015.756
atggattccaac---actgtgtcaagctttcaggtagactgctttctttggcatgtccgcaaacgatttgcagaccaagaactgggtgatgccccattcctcgaccggcttcgccgagatcagaaatctctaagaggaagaggcagcactcttggtctggacatcgaaacagccactcgtgctggaaagcagatagtggagaggattctagaagaagaatccgacgaggcactcaaaatgactattgcctctgtgcctgcttcacgctacctaactgacatgactcttgaagagatgtcaagagactggttcatgctcatgcccaagcaaaaagtggca---ggctccctctgtatcaggatggaccaggcaattatggataagaacatcatgctgaaggcgaatttcagtgtgatctttgatcggctggagaccctaatactactcagagcttttactgaagagggagcaattgtcggcgaaatttcaccattgccttctcttccaggacatactgatgaggatgtcaaaaatgcaattggggtcctcatcggaggacttgaatggaatgataacacagttcgagtctctgaaactctacagagattcacttggagaagcagtaatgaggatgggagacctccactccctccaaag--cagaaacggaaaatggcgagaacaattgagtcagaagtttgaagaaataaggtggctgattgaggaagtacgacatagactgaagattacagagaatagttttgaacaaataacatttatgcaagccttacaactattgcttgaagtggaacaagagataagaactttctcgtttcagcttatttaa
>H8N4_Avian_MG976696_A/northern_pintail/Alaska/UGAI16-3997/2016|2016.679
atggattccaac---actgtgtcaagctttcaggtagactgctttctttggcatgtccgcaaacgatttgcagaccaagaactgggtgatgccccattccttgaccggcttcgccgagatcagaagtccctgagaggaagaggcagcactcttggtctggacatcgaaacagctactcgagcgggaaagcagatagtggagcggattctggaagaagaatctgatgaggcactcaaaatgactattgcttcagtgccggcttcacgctacctaactgacatgactcttgaagagatgtcaagggactggttcatgctcatgcccaaacagaaagtagca---ggttccctttgcatcagaatggaccaggcaataatggataaaaacatcatattgaaggcaaacttcagtgtgatttttgaccgrctggaaaccctaatactacttagagctttcacagaagaaggagcaattgtgggagaaatctcaccattaccttctcttccaggacatactgatgaggatgtcaaaaatgcaattggggtcctcatcggaggacttgaatggaatgataacacagttcgagtctctgaaactctacagagattcgcttggagaagcagtaatgaggatgggagacctccactccctccaaaa--cagaaacggaaaatggcgagaacagttgagtcagaagtttgaagaaataagatggctgattgaagaagtgcgacatagattgaagatcacagagaacagcttcgaacagataacgtttatgcaagccttacaactattgcttgaagtagagcaagagataagaactttctcgtttcagcttatttaa
>H4N2_Avian_MH135604_A/duck/Bangladesh/33638/2017|2017.740
atggattccaac---acgataacctcgtttcaggtagattgttatctatggcacataaggaagctactcagtatgagagacatgtgtgatgctccctttgatgacaggctccgaagagatcaaaaagcattaaagggaagaggcagcacacttggactcgatctaagagtggccacaatggaggggaaaaagatcgttgaggacatcttgaagagtgaaacagatgaaaacctcaaaatagccattgcttccagtcctgctcctcggtatatcactgatatgagcatagaggaaataagccgagagtggtacatgctgatgcctaggcagaaaataact---ggaggccttatggtgaaaatggatcaagccataatggacaagagaattattcttaaagctaatttctcagtcctatttgatcaactagagacattagtctctctgagggcatttacagaagatggtgcaattgtagctgagatatctcccattccctccatgccaggacattctacagaggatgtcaaaaatgcaattggaatcctcatcggtggacttgaatggaatgataactcaattcgagcgtctgaaaatatacagagattcgcttggagaatccgtgatgaggatgggggacctccactccctccaaag--cagaaacgctacatggcgagacgagttgagtcagaagtttgaagaaatcagatggctcattgctgaatgcagaaatatactgacaaagactgaaaacagctttgagcagataacattcttgcaagcattgcaactcttactcgaagttgagagtgagataaggactttctcttttcagcttatttaa
>H1N1_Avian_LC367502_A/duck/Mongolia/675/2010|2010.658
atggattccaac---actgtgtcaagctttcaggtagactgctttctttggcatgtccgcaaacgatttgcagaccaagaactgggtgatgccccattccttgaccggcttcgccgagatcagaagtccctgagaggaagaggcagcactcttggtctggacatcgaaacagctactcgagcaggaaagcagatagtggagcggattctggaagaagaatctgatgaggcacttaaaatgactattgcttcagtgccggcttcacgttacctaactgacatgactcttgaagagatgtcaagggattggttcatgctcatgcccaaacagaaagtggca---ggttccctttgcatcagaatggaccaggcaataatggataaaaacatcatactgaaagcaaacttcagtgtgatctttgaccggctggaaaccctaatactacttagagctttcacagaagaaggagcaattgtgggagaaatctcaccattaccttctcttccaggacatactgatgaggatgtcaaaaatgcaattggggtcctcatcggaggacttgaatggaatgataacacagttcgagtctctgaaactctacagagattcgcttggagaagcagtaatgaggatgggagacctccactccctccaaaa--cagaaacggaaaatggcgagaacaattgagtcagaagtttgaagaaataagatggctgattgaagaagtgcgacatagattgaagattacagagaacagcttcgaacagataacgtttatgcaagccttacaactattgcttgaagtagagcaagagataagaactttctcgtttcagcttatttaa
>H3N8_Avian_CY146608_A/duck/Hunan/S1256/2012|2012.222
atggattccaac---acgataacctcgtttcaggtagattgttatctatggcacataagaaagctactcagtatgagagacatgtgtgatgctccctttgatgacaggctccgaagagaccaaaaggcattaaaggggagaggcagcacacttggactcgatctgagagtggctacaatggaggggaaaaagatcgttgaggacatcctgaagagtgaaacagatgaaaatctcaaaatagccattgcttccagtcctgctcctcggtatattactgatatgagcatagaggagataagccgagaatggtacatgctgatgcctaggcagaaaataacc---ggaggccttatggtgaaaatggatcaagccataatggacaagagaattatccttaaagcaaatttctcagtcctatttgatcaactagagacattagtctctctgagggcattcacagaagatggtgctattgtggctgaaatatctcccattccctccatgccaggacattctacagaggatgtcaaaaatgcaattggaatcctcatcggtggacttgaatggaatgataactcaattcgagcgtctgaaaatatacagagattcgcttggggagtccgtgatgagaatgggggacctccactccctccaaaa--cagaaacgctacatggcgagacgagttgagtcagaagtttgaagagatcagatggctcattgccgaatgtagaaatatactgacaaagactgaaaatagctttgaacagataacatttttgcaagcattgcaactcttacttgaagttgagaatgagataaggactttctcttttcagcttatttaa
>H10N8_Avian_KP285601_A/duck/Jiangxi/6460/2013|2013.090
atggattccaac---acgataacctcgtttcaggtagattgttatttatggcatataagaaagctactcagtatgagagacatgtgtgatgctccctttgatgacaggctccgaagagaccaaaaggcattaaaggggagaggcagcacacttggactcgatctgagagtggctacaatggaggggaaaaagatcgttgaagacatcctgaagagtgagacagatgaaaatctcaaaatagccattgcttccagtcctgctcctcggtatattactgatatgagcatagaggagataagccgagaatggtacatgctgatgcctaggcagaaaataacc---ggaggccttatggtgaaaatggaccaagccataatggacaagagaattatccttaaagcaaatttctcagtcctatttgatcaactagagacattagtctctctgagggcattcacagaagatggtgctattgtagctgaaatatctcccattccctccatgccaggacattctacagaggatgtcaaaaatgcaattggaatcctcatcggtggacttgaatggaatgataactcaattcgagcgtctgaaaatatacagagattcgcttggggagtccgtgatgagaatgggggacctccactccctccaaaa--cagaaacgctacatggcgagacgagttgagtcagaagtttgaagagatcagatggctcattgcagaatgtagaaacatactgacaaagactgaaaatagctttgaacagataacatttttgcaagcattgcaactcttacttgaagttgagagtgagataaggactttctcttttcagcttatttaa
>H10N8_Avian_KP285657_A/duck/Jiangxi/6535/2013|2013.090
atggattccaac---acgataacctcgtttcaggtagattgttatttatggcatataagaaagctactcagtatgagagacatgtgtgatgctccctttgatgacaggctccgaagagaccaaaaggcattaaaggggagaggcagcacacttggactcgatctgagagtggctacaatggaggggaaaaagatcgttgaagacatcctgaagagtgagacagatgaaaatctcaaaatagccattgcttccagtcctgctcctcggtatattactgatatgagcatagaggagataagccgagaatggtacatgctgatgcctaggcagaaaataacc---ggaggccttatggtgaaaatggaccaagccataatggacaagagaattatccttaaagcaaatttctcagtcctatttgatcaactagagacattagtctctctgagggcattcacagaagatggtgctattgtagctgaaatatctcccattccctccatgccaggacattctacagaggatgtcaaaaatgcaattggaatcctcatcggtggacttgaatggaatgataactcaattcgagcgtctgaaaatatacagagattcgcttggggagtccgtgatgagaatgggggacctccactccctccaaaa--cagaaacgctacatggcgagacgagttgagtcagaagtttgaagagatcagatggctcattgcagaatgtagaaacatactgacaaagactgaaaatagctttgaacagataacatttttgcaagcattgcaactcttacttgaagttgagagtgagataaggactttctcttttcagcttatttaa
>H6N8_Avian_KX867861_A/wild_bird/Jiangxi/P419/2016|2016.016
atggattccaac---actgtgtcaagctttcaggtagactgctttctttggcatgtccgcaaacgatttgcagaccaagaactgggtgatgccccattccttgaccggcttcgccgagatcagaagtccctgagaggaagaggcagcactcttggtctggacatcgaaacagctactcgagcaggaaagcagatagtggagcggattctggaagaagaatctgacgaggcacttaaaatgactattgcttcagtgccggcttcacgctacctaactgacatgactcttgaagagatgtcaagggactggttcatgctcatgcccaaacagaaagtggca---ggttccctttgtatcagaatggaccaggcaataatggataaaaacatcatactgaaagcaaacttcagtgtgatctttgaccggctggaaaccctaatactacttagagctttcacagaagaaggagcaattgtgggagaaatctcaccattaccttctcttccaggacataatgatgaggatgtcaaaaatgcaattggggtcctcatcggaggacttgaatggaatgataacacagttcgagtctctgaaactctacagagattcgcttggagaagcagtaatgaggatgggagacctccactccctccaaaa--cagaaacggaaaatggcgagaacaattgagtcagaagtttgaagaaataagatggctgattgaagaagtgcgacatagattgaagattacagagaacagcttcgaacagataacgtttatgcaagccttacaactattgcttgaagtagagcaagagataagaactttctcgtttcagcttatttaa
>H3N8_Avian_LC367358_A/duck/Mongolia/405/2011|2011.655
atggactccaac---acgataacctcgtttcaggtagattgttatctatggcacataagaaaactactcagtatgagagacatgtgtgatgctccctttgatgacaggctccgaagagaccaaaaggcattaaagggaagaggcagcacacttggactcgatctaagagtggctacaatggaggggaaaaagatcgttgaggacatcctgaagagtgagacagatgaaaacctcaaaatagccattgcttccagtcccgctcctcggtatatcactgatatgagcatagaggagataagccgagaatggtacatgctgatgcctagacagaaaataact---ggaggccttatggtgaaaatggaccaagccataatggataagagaattatccttaaagcaaatttctcagttctatttgatcaactagagacgttagtctctctgagggcattcacagaagatggtgctattgtggctgaaatatctcccattccctccatgccaggacattctacagaggatgtcaaaaatgcaattggaatcctcatcggtggacttgaatggaatgataactcaattcgagcgtctgaaaatatacagagattcgcttggggaatccgtgatgagaatgggggacctccactccctccaaaa--cagaaacgctacatggcgagacgagttgagtcagaagtttgaggagatcagatggctcattgctgaatgtagaaacatactgacaaagacggaaaatagctttgaacagataacatttttgcaagcattgcaactcttacttgaagttgagagtgagataaggactttctcttttcagcttatttaa
>H4N2_Avian_KU160967_A/duck/Hubei/S2213/2012|2012.419
atggattccaac---actgtgtcaagctttcaggtagactgctttctttggcatgtccgcaaacgatttgcagaccaagaactgggtgatgccccattccttgaccggcttcgccgagatcagaagtccctgagaggaagaggcagcactcttggtctggacatcgaaacagctactcgagcgggaaagcagatagtggagcggattctggaagaagaatctgatgaggcacttaaaatgactattgcttcagtgccggcttcacgctacctaactgacatgactcttgaagagatgtcaagggactggttcatgctcatgcccaaacagaaagtggca---ggttccctttgcatcagaatggaccaggcaataatggataaaaacatcatattgaaggcaaacttcagtgtgatttttgaccggctggaaaccctaatactacttagagctttcacagaagaaggagcaattgtgggagaaatctcaccattaccttctcttccaggacatactgatgaggatgtcaaaaatgcaattggggtcctcatcggaggacttgaatggaatgataacacagttcgagtctctgaaactctacagagattcgcttggagaagcagtaatgaggatgggagacctccactccctccaaaa--cagaaacggaaaatggcgagaacaattgagtcagaagtttgaagaaataagatggctgattgaagaagtgcgacatagattgaagattacagagaacagcttcgaacagataacgtttatgcaagccttacaactattgcttgaagtagagcaagagataagaactttctcgtttcagcttatttaa
>H3N2_Avian_LC028164_A/duck/Vietnam/LBM559/2013|2013.940
atggattccaac---actgtgtcaagctttcaggtagactgctttctttggcatgtccgcaaacgatttgcagaccaagaactgggtgatgccccattccttgaccggcttcgccgagatcagaagtccctgagagggagaggcagcactcttggtctggacatcgaaatagctactcgaacaggaaagcagatagtggagcggattctggaagaagaatctgatgaggcacttaaaatgactattgcttcagtgccggcttcacgttacctaactgacatgactctggaagagatgtcaagggattggttcatgctcatgcccaaacagaaaatggca---ggttccctttgcatcagaatggaccaggcaataatggataaaaacatcatactgaaagcaaacttcagtgtgatctttaaccggctggaaaccctaatactacttagagctttcacagaagaaggagcaattgtgggagaaatctcaccattaccttctcttccaggacatactgatgaggatgtcaaaaatgcaattggggtcctcatcggaggacttgaatggaatgataacacagttcgagtctctgaaactctacagagattcgcttggagaagcagtaatgagaatgggagacctccactccctccaaaa--cagaaacggaaaatggcgagaacaattgagtcagaagtttgaggaaataagatggctgattgaagaagtgcgacataaattgaagattacagagaacagcttcgaacagataacgtttatgcaagccttacaactattgcttgaagtagagcaagagataagaaccttctcgtttcagcttatttaa
>H3N2_Avian_LC053496_A/duck/Quang_Ninh/220/2014|2014.710
atggattccaac---actgtgtcaagctttcaggtagactgctttctttggcatgtccgcaaacgatttgcagaccaagaactgggtgatgccccattccttgaccggcttcgccgagatcagaagtccctaagaggaagaggcagcactcttggtctggacatcgaaacagctactcgagcgggaaagcagatagtggagcggattctgaaagaagaatctgatgaggcacttaaaatgactattgcttcagtgccggcttcacgctacctaactgacatgactcttgaagagatgtcaagggactggttcatgctcatgcccaaacagaaagtggca---ggttccctttgcattagaatggaccaggcaataatggacaaaaacatcatattgaaagcaaacttcagtgtaatttttgaccggctggaaaccctaatactacttagagctttcacagaagaaggagcaattgtgggagaaatctcaccaataccttctcttccaggacatactgatgaggatgtcaaaaatgcaattggggtcctcatcggaggacttgaatggaatgataacacagttcgagtctctgaaactctacagagattcgcttggagaagcagtaatgaggatgggagacctccactccctccaaaa--cagaaacggaaaatggcgagaacaattgagtcagaagtttgaagaaataagatggctaattgaagaagtgcgacatagattgaagattacagagaacagcttcgaacagataacgtttatgcaagccttacaactattgcttgaagtagagcaagagataagaactttctcgtttcagcttatttaa
>H3N2_Avian_KM222552_A/chicken/Shanghai/LPM2/2013|2013.619
atggattctaac---actgtgtcaagctttcaggtagactgctttctttggcatgtccgcaaacgatttgcagaccaagaactgggtgatgccccgttccttgaccggcttcgccgagatcagaagtccctaagaggaagaggcagcactcttggtctggacatcgaaacagctactcgtacgggaaagcagatagtggagcggattctggaggaagaatctgatgaggcacttaaaatgactattgcatcagtgccggcttcacgctacctaactgacatgactcttgaagaaatgtcaagggactggttcatgctcatgcccaaacagaaagtggca---ggttccctttgcatcagaatggaccaggcaataatggataaaaacatcatattgaaagcaaacttcagtgtaatttttgaccggctggagactctaatactacttagagctttcacagaagaaggagcaattgtgggagaaatctcaccgttaccttctcttccaggacatactgatgaggatgtcaaaaatgcaattggggtcctcatcggaggacttgaatggaatgataacacagttcgagtctctgaaactctacagagattcgcttggagaagcggtaatgaggatgggagacctccactccctccaaag--cagaaacggaaaatggcgagaacaactgagtcagaagtttgaagaaataagatggctgattgaagaagtgcgacatagattgaagattacagaaaatagcttcgaacagataacgtttatgcaagccttacaactattgcttgaagtggagcaagagataaggactttctcgtttcagcttatttaa
>H11N9_Avian_KU143428_A/wild_bird/Wuhan/CDHN173/2015|2015.038
atggattccaac---actgtgtcaagctttcaggtagactgctttctttggcatgtccgcaaacgatttgcagaccaagaactgggtgatgccccattccttgaccggcttcgccgagatcagaagtccctaagaggaagaggcagcactcttggtctggacatcgagacagctactcgtgcgggaaagcagatagtggagcggattctggaggaggaatctgatgaggcacttaaaatgactattgcttcagtgccggcttcacgctacctaactgacatgactcttgaagagatgtcaagggactggttcatgctcatgcccaaacagaaagtggca---ggttctctttgcatcagaatggaccaggcaataatggataaaaacatcatattgaaagcaaacttcagtgtgatttttgaccgactggagaccctaatactacttagagctttcacagaagaaggagcaattgtgggagaaatctcaccgttaccttctcttccaggacatactgatgaggatgtcaaaaatgcaattggggtcctcatcggaggacttgaatggaatgataacacagttcgagtctctgaaactctacagagattcgcttggagaagcagtaatgaggatgggagacctccactccctccaaag--cagaaacggaaaatggcgagaacaattgagtcagaagtttgaagaaataagatggctgattgaagaagtgcgacatagattgaagattacagagaacagcttcgagcagataacgtttatgcaagccttacaactattgcttgaagtggagcaagagataagaactttctcgtttcagcttatttaa
>H11N9_Avian_KU143427_A/wild_bird/Wuhan/CDHN22/2015|2015.038
atggattccaac---actgtgtcaagctttcaggtagactgctttctttggcatgtccgcaaacgatttgcagaccaagaactgggtgatgccccattccttgaccggcttcgccgagatcagaagtccctaagaggaagaggcagcactcttggtctggacatcgagacagctactcgtgcgggaaagcagatagtggagcggattctggaggaggaatctgatgaggcacttaaaatgactattgcttcagtgccggcttcacgctacctaactgacatgactcttgaagagatgtcaagggactggttcatgctcatgcccaaacagaaagtggca---ggttctctttgcatcagaatggaccaggcaataatggataaaaacatcatattgaaagcaaacttcagtgtgatttttgaccgactggagaccctaatactacttagagctttcacagaagaaggagcaattgtgggagaaatctcaccgttaccttctcttccaggacatactgatgaggatgtcaaaaatgcaattggggtcctcatcggaggacttgaatggaatgataacacagttcgagtctctgaaactctacagagattcgcttggagaagcagtaatgaggatgggagacctccactccctccaaag--cagaaacggaaaatggcgagaacaattgagtcagaagtttgaagaaataagatggctgattgaagaagtgcgacatagattgaagattacagagaacagcttcgagcagataacgtttatgcaagccttacaactattgcttgaagtggagcaagagataagaactttctcgtttcagcttatttaa
>H1N1_Avian_KU143423_A/wild_bird/Wuhan/WHHN16/2014|2014.953
atggattccaac---actgtgtcaagctttcaggtagactgctttctttggcatgtccgcaaacgatttgcagaccaagaactgggtgatgccccattccttgaccggcttcgccgagatcagaagtccctaagaggaagaggcagcactcttggtctggacatcgagacagctactcgtgcgggaaagcagatagtggagcggattctggaagaagaatctgatgaggcacttaaaatgactattgcttcagtaccggcttcacgctacctaactgacatgactcttgaagaaatgtcaagggactggttcatgctcatgcccaagcagaaagtggca---ggttccctttgcatcagaatggaccaggcaataatggataaaaacatcacattgaaagcaaacttcagtgtgatttttgatcggctggaaaccctaatactacttagagctttcacagaagaaggagcaattgtgggggaaatctcaccattaccttctcttccaggacatactgatgaggatgtcaaaaatgcaattggggtcctcatcggaggacttgaatggaatgataacacagttcgagtctctgaaactctacagagattcgcttggagaagcagtaatgaggatgggagacctccactccctccaaag--cagaaacggaaaatggcgagaacaattgagtcagaagtttgaagaaataagatggctgattgaagaggtacgacacagattgaaaattacagaaaacagcttcgaacagataacgtttatgcaagcattgcagctattgcttgaagtggagcaagagataagaactttctcgtttcagcttatttaa
>H5N2_Avian_KY765298_A/ostrich/South_Africa/325863/2015|2015.496
atggactccaac---acgataacctcgtttcaggtagattgttatctatggcacataagaaagctactcagcatgagagacatgtgtgatgctccctttgatgacaggctccgaagagaccaaaaggcattaaaggggagaggcagcacacttggactcgatctaagagtggccacaatggagggaaaaaagatcgttgaggacatactgaagagtgaaacagatgaaaacctcaaaatagccattgcatccagtcccgctcctcggtatatcattgacatgagcatagaggagataagccgggaatggtacatgctgatgcctaggcagaaaatcact---ggaggccttatggtgaaaatggaccaagccataatggataagaggatcatccttaaagcaaacttctcagttctatttgatcaactagagacattagtctctctgagggcattcacagaagatggtgctattgtggctgaaatatctcccattccctccatgccaggacattctacagaggatgtcaaaaatgcaattggaatcctcatcggtggacttgaatggaatgataactcaattcgagcgtctgaaaatatacagagattcgcttggggaatccgtgatgagaatgggggacctccactccctccaaaa--cagaaacgctacatggcgagacgagttgagtcagaagtttgaagagatcagatggctcattgctgaatgtagaaacatactgacaaagactgagaatagctttgaacagataacattcctgcaagcattgcaactcttacttgaagttgagagtgagataaggactttctcttttcagcttatctaa
>H10N2_Avian_LC121288_A/duck/Mongolia/141/2015|2015.660
atggattccaac---acgataacctcgtttcaggtagattgttacctatggcacataaggaagctactcagtatgagagacatgtgtgatgctccctttgatgacagactccgaagagatcaaaaggcattaaagggaagaggcagcacacttggactcgatctaagagtggccacaacggaggggaaaaagatcgttgaggacatcttgaaaagtgaaacagatgaaaacctcaaaatagccattgcttccagtcctgctcctcggtatatcactgatatgagcatagaggagataagccgagaatggtacatgctgatgcctaggcagaaaataact---ggaggccttatggtgaaaatggatcaagccataatggacaagagaattattcttaaagctaatttctcagtcctatttgatcaactagagacattagtctctctgagggcattcacagaagatggtgcaattgtggctgaaatatctcccattccctccatgccaggacattctacagaggatgtcaaaaatgcaattggaatcctcatcggtggacttgaatggaatgataactcaattcgagcgtctgaaaatatacagagattcgcttggggaatccgtgatgagaatgggggacctccactccctccaaag--cagaaacgctacatggcgagacgagttgagtcagaagtttgaagagatcagatggctcattgctgaatgcagaaatatactgacaaggactgaaaacagctttgaacagataacattcttgcaagcattgcaactcttactcgaagttgagagtgagataaggactttctcttttcagcttatttaa
>H10N2_Avian_LC108124_A/duck/Mongolia/66/2015|2015.660
atggattccaac---acgataacctcgtttcaggtagattgttacctatggcacataaggaagctactcagtatgagagacatgtgtgatgctccctttgatgacagactccgaagagatcaaaaggcattaaagggaagaggcagcacacttggactcgatctaagagtggccacaacggaggggaaaaagatcgttgaggacatcttgaaaagtgaaacagatgaaaacctcaaaatagccattgcttccagtcctgctcctcggtatatcactgatatgagcatagaggagataagccgagaatggtacatgctgatgcctaggcagaaaataact---ggaggccttatggtgaaaatggatcaagccataatggacaagagaattattcttaaagctaatttctcagtcctatttgatcaactagagacattagtctctctgagggcattcacagaagatggtgcaattgtggctgaaatatctcccattccctccatgccaggacattctacagaggatgtcaaaaatgcaattggaatcctcatcggtggacttgaatggaatgataactcaattcgagcgtctgaaaatatacagagattcgcttggggaatccgtgatgagaatgggggacctccactccctccaaag--cagaaacgctacatggcgagacgagttgagtcagaagtttgaagagatcagatggctcattgctgaatgcagaaatatactgacaaggactgaaaacagctttgaacagataacattcttgcaagcattgcaactcttactcgaagttgagagtgagataaggactttctcttttcagcttatttaa
>H9N2_Avian_KY415924_A/chicken/Hubei/ZYSJF15/2016|2016.063
atggattccaat---actgtgtcaagcttccaggtagactgttttctttggcatgtccgcaaacgatttgcagaccaagaaatgggtgatgccccatttctagaccggcttcgccgagatcagaagtccctgaggggaagaagcagcactcttggtctagacatcagaactgccacgcgtgaaggaaagcatatagtggagcggattttagaagaagagtcagatgaagcatttaaaatgagtattgcttcagtgccagctccacgctatctaactgacatgactcttgaagaaatgtcaagagattggttaatgctcattcccaaacagaaaataaca---gggtccctatgcattagaatggaccaagcaatagtggacaaaaccatcacattgaaagcaaatttcagtgtgattttcaatcggcttgaagccctgatactacttagagcttttacggaagaaggagcaatagtaggagagatctcaccattaccttctcttccaggacatactgacaaggatgtcaaaaatgcaattgagatcctcatcggaggatttgaatggaatgataacacagttcgagtctctgaaactctacagagattcgcttggagaagcagcgatgaggatgggagatctccactctctacaaag--tagaaacgggaaatggagagaacagttaagccagaagttcgaagaaataagatggttgattgaagaagtacgacatagattaaaaattacggagaatagctttgagcaaataacttttatgcaagccttacaactattgcttgaagtggagcaagagataagaactttctcgtttcagcttatttaa
>H6N2_Avian_KY415918_A/duck/Hubei/ZYSYG7/2015|2015.888
atggactccaac---acgataacctcgtttcaggtagattgttatctatggcacataagaaagctactcagtatgagagacatgtgtgatgctccctttgatgacaggctccgaagagaccaaaaggcattaaagggaagaggcagcacacttggactcgatctaagagtggctacaatggaggggaaaaagatcgttgaggacatcctgaagagtgagacagatgaaaacctcaaaatagccattgcttccagtcccgctcctcggtatatcactgatatgagcatagaggagataagccgagaatggtacatgctgatgcctagacagaaaataact---ggaggccttatggtgaaaatggaccaagccataatggataagagaattatccttaaagcaaatttctcagttctatttgatcaactagagacgttagtctctctgagggcattcacagaagatggtgctattgtggctgaaatatctcccattccctccatgccaggacattctacagaggatgtcaaaaatgcaattggaatcctcatcggtggacttgaatggaatgataactcaattcgagcgtctgaaaatatacagagattcgcttggggaatccgtgatgagaatgggggacctccactccctccaaaa--cagaaacgctacatggcgagacgagttgagtcagaagtttgaagagatcagatggctcattgctgaatgtagaaacatactgacaaaaactgaaaatagctttgaacagataacatttttgcaagcattgcaactcttacttgaagttgagagtgagataaggactttctcttttcagcttatttaa
>H3N8_Avian_MG042297_A/duck/Bangladesh/30828/2016|2016.737
atggattccaac---actgtgtcaagctttcaggtagactgctttctttggcatgtccgcaaacgatttgcagaccaagaactgggtgatgccccattccttgaccggcttcgccgagatcagaagtccctacgaggaagaggcagcactcttggtctggacatcgagtcagctactcgggcaggaaagcagatagtggagcggattctggaagaggaatctgttgaggcacttaaaatgactattgcttcagtgccggcttcacgctacctaactgacatgactcttgaagagatgtcaagggactggttcatgctcatgccaaaacagaaagtggca---ggttccctttgcatcagaatggaccaggcaataatggataaaaacatcatattgaaagcaaacttcagtgtaatttttaaccggctggagaccctaatactacttagagctttcacagaagaaggagcaattgtgggagaaatctcaccgttaccttctcttccaggacatactgatgaggatgtcaaaaatgcaattggggtcctcatcggaggatttgaatggaatgataacacagttcgagtctctgaaactctacagagattcgcttggagaagcagtaatgaggatgggggacctccactccctacaaag--cagaaacggaaaatggcgagaacaattgagtcagaagtttgaagaaataagatggctgattgaagaagtgcgacatagattgaagactacagaaaacagcttcgaacagataacatttatgcaagccttacaactattgcttgaagtggagcaagagataagaactttctcgtttcagcttatttaa
>H7N9_Avian_MF630449_A/duck/Guangxi/SDY129/2014|2014.808
atggattccaac---actgtgtcaagctttcaggtagactgctttctttggcatgtccgcaaacgatttgcagaccaagaactgggtgatgccccattccttgaccggcttcgccgagatcagaagtccctaagaggaagaggcagcactcttggtctggacatcgagacagctactcgtgcgggaaagcagatagtggaacggattctggaagaagaatctgatgaggcgcttaaaatgactattgcttcagtgccgacttcacgatacctaactgacatgactcttgaagaaatgtcaagggactggttcatgctcatgcctaaacaaaaagtggca---ggttccctttgcatcagaatggaccaggcaataatggataaaaacatcatactgaaagcaaacttcagtgtgatttttgaccggctggagactctgatactacttagagctttcacagaagaaggagcaattgtgggagaaatctcaccgttaccttctcttccaggacatactgatgaggatgtcaaaaatgcaattggggtcctcatcggaggacttgaatggaatgataacacagttcgagtctctgaaactctacagagattcgcttggagaagcagtaatgagaatgggggacctccactccctccaaag--cagaaacggaaaatggcgagaacaattgagtcagaagtttgaagaaataagatggctaattgaagaggtgcgacatagattgaaaattacagagaacagcttcgaacagataacgtttatgcaagccttgcaactattgcttgaagtggagcaagagataagaactttctcgtttcagcttatttaa
>H7N9_Avian_MF630441_A/duck/Fujian/S4170/2014|2014.841
atggattccaac---actgtgtcaagctttcaggtagactgctttctttggcatgtccgcaaacgatttgcagaccaagaactgggtgatgccccattccttgaccggcttcgccgagatcagaagtccctaagaggaagaggcagcactcttggtctggacatcgagacagctactcgtgcgggaaagcagatagtggaacggattctggaagaagaatctgatgaggcgcttaaaatgactattgcttcagtgccggcttcacgctacctaactgacatgactcttgaagagatgtcaagggattggttcatgctcatgcctaaacaaaaagtggca---ggttccctttgcatcagaatggaccaggcaataatggataaaaacatcatactgaaagcaaacttcagtgtgatttttgaccggctggagactctgatactacttagagctttcacagaagaaggagcaattgtgggagaaatctcaccgttaccttctcttccaggacatactgatgaggatgtcaaaaatgcaattggggtcctcatcggaggacttgaatggaatgataacacagttcgagtctctgaaactctacagagattcgcttggagaagcagtaatgagaatgggggacctccactccctccaaag--cagaaacggaaaatggcgagaacaattgagtcagaagtttgaagaaataagatggctaattgaagaggtgcgacatagattgaaaattacagaaaacagcttcgaacagataacgtttatgcaagccttacaactattgcttgaagtggagcaagagataagaactttctcgtttcagcttatttaa
>H11N9_Avian_KF260022_A/duck/Jiangxi/22537/2012|2012.500
atggattccaac---acgataacctcgtttcaggtagattgttatctatggcacataagaaagctactcagtatgagagacatgtgtgatgctccctttgatgacaggctccgaagagaccaaaaggcattaaaggggagaggcagcacacttggactcgatctgagagtggctacaatggaggggaaaaagatcgttgaggacatcctgaagagtgagacagatgaaaatctcaaaatagccattgcttccagtcctgctcctcggtatattactgatatgagcatagaggagataagccgagaatggtacatgctgatgcctaggcagaaaataacc---ggaggccttatggtgaaaatggaccaagccataatggacaagagaattatccttaaagcaaatttctcagttctatttgatcaactagagacattagtctctctgagggcattcacagaagatggtgctattgtggctgaaatatctcccattccctccatgccaggacattctacagaggatgtcaaaaatgcaattggaatcctcatcggtggacttgaatggaatgataactcaattcgagcgtctgaaaatatacagagattcgcttggggagtccgtgatgagaatgggggacctccactccctccaaaa--cagaaacgctacatggcgagacgagttgagtcagaagtttgaagagatcagatggctcattgccgaatgtagaaatatactgacaaagactgaaaatagctttgaacagataacatttttgcaagcattgcaactcttactcgaagttgagagtgagataaggactttctcttttcagcttatttaa
>H4N2_Avian_KU161023_A/duck/Jiangxi/S21055/2012|2012.425
atggattcaaac---actgtgtcaagctttcaggtagactgctttctttggcatgtccgcaaacgatttgcagaccaagaactgggtgatgccccattccttgaccggcttcgccgagatcagaagtccctaaggggaagaggcagcactcttggtctggacatcgaaacagctactcgtgcgggaaagcagatagtggagcggattctggaagaagaatccgatgaagcacttaaaatgactattgcttcagtgccggcttcacgctacttaactgacatgactcttgaagagatgtcaagggactggttcatgctcatgcctaaacagaaagtggca---gggtccctttgtatcaaaatggaccaggcaataatggataaaaacatcgtgttgaaagcaaacttcagtgtaatttttgaccggctggagaccctgatactacttagagctttcacagaagaaggagcaattgtgggagaaatctcaccgttaccttctcttccaggacatactgatgaggatgtcaaaaatgcaattggggtcctcatcggaggacttgaatggaatgataacacagttcgagtctctgaaactctacagagattcgcttggagaagcagtaatgaggatgggggacctccactccctccaaag--cagaaacggaaaatggcgagaacaattgagtcagaagtttgaagaaataagatggctgattgaagaagtgcgacatagattgaagattacggagaacagttttgaacagataacgtttatgcaagccttacaactactgcttgaagtggagcaagagataagaactttctcgtttcagcttatttaa
>H7N7_Avian_KM593190_A/chicken/Jiangxi/C25/2014|2014.123
atggattctaac---actgtgtcaagctttcaggtagactgctttctttggcatgtccgcaaacgatttgcagaccaagaactgggtgatgccccattccttgaccggcttcgccgagatcagaagtccctaagaggaagaggcagcactcttggtctggacatcgagacagctactcgtgcgggaaagcagatagtggagcggattctggaggaggaatctgatgaggcacttaaaatgactattgcttcagtgccggcttcacgctacctaactgacatgactcttgaagagatgtcaagggactggttcatgctcatgcccaaacagaaagtggca---ggttctctttgcatcagaatggaccaggcaataatggataaaaacatcatattgaaagcaaacttcagtgtgatttttgagcggctggagaccctaatactacttagagctttcacagaagaaggagcaattgtgggagaaatctcaccgttaccttctcttccaggacatactgatgaggatgtcaaaaatgcaattggggtcctcatcggaggacttgaatggaatgataacacagttcgagtctctgaaactctacagagattcgcttggagaagcagtaatgaggatgggagacctccactccctccaaag--cagaaacggaaaatggcgagaacaattgagtcagaagtttgaagaaataagatggctgattgaagaagtgcgacatagattgaagattacagaaaacagcttcgagcagataacgtttatgcaagccttacaactattgcttgaagtggagcaagagataagaactttctcgtttcagcttatttaa
>H5N8_Avian_LC053464_A/duck/Quang_Ninh/19c511/2013|2013.271
atggattccaac---actgtgtcaagctttcaggtagattgctatctatggcacataagaaagctgctcagcatgagagacatgtgtgatgctccctttgatgatagactcagaagagatcaaaaggcattaaagggaagaggcagcacacttggactcgacctgcgagtggccacaatggaaggcaaaaaggttgttgaggacatcctaaagagtgaaacggatgaaaacctcaaaattgcaattgcatccagccctgctcctcggtacattactgatatgagcatagaggaaataagcagggaatggtacatgctcatgccaaggcagaaaataaca---gggggtctgatggtgaaaatggatcaggccattatggacaagagaataatactcaaggcgaacttctctgtcctatttgatcaactggaaacattagtctcactgagggctttcacagacgatggcgccattgtagctgaaatatctcccattccttccatgccaggacattctacagaggatgtcaaaaatgcaattggaatcctcatcggtggacttgaatggaatgataactcaattcgagcgtctgaaaatatacagaaattcgcttggggagtccgtgatgagaatgggggacctccactccctccaaag--cagaaatgctacatggcgagaagagttgagtcagaagtttgaggagatcagatggttaattgcagagtgcagaaatatattaaccaaaactgagaacagcttcgagcagataacgttcttgcaggcattgcaactcttacttgaagtggagagtgagataaggacattttcttttcagcttatttaa
>H10N7_Avian_LC121384_A/duck/Mongolia/499/2015|2015.663
atggactccaac---acgataacctcgtttcaggtagattgttatctatggcacataagaaagctactcagtatgagagacatgtgtgatgctccctttgatgacaggctccgaagagaccaaaaggcattaaagggaagaggcagcacacttggactcgatctaagagtggctacaatggaggggaaaaagatcgttgaggacatcctgaagagtgagacagatgaaaacctcaaaatagccattgcttccagtcccgctcctcggtatatcactgatatgagcatagaggagataagccgagaatggtacatgctgatgcctagacagaaaataact---ggaggccttatggtgaaaatggaccaagccataatggataagagaattatccttaaagcaaatttctcagttctatttgatcaactagagacgttagtctctctgagggcattcacagaagatggtgctattgtggctgaaatatctcccattccctccatgccaggacattctacagaggatgtcaaaaatgcaattggaatcctcatcggtggacttgaatggaatgataactcaattcgagcgtctgaaaatatacagagattcgcttggggaatccgtgatgagaatgggggacctccactccctccaaaa--cagaaacgctacatggcgagacgagttgagtcagaagtttgaagagatcagatggctcattgctgaatgtagaaacatactgacaaaaactgaaaatagctttgaacagataacatttttgcaagcattgcaactcttacttgaagttgagagtgagataaggactttctcttttcagcttatttaa
>H10N7_Avian_LC121424_A/duck/Mongolia/626/2015|2015.663
atggactccaac---acgataacctcgtttcaggtagattgttatctatggcacataagaaagctactcagtatgagagacatgtgtgatgctccctttgatgacaggctccgaagagaccaaaaggcattaaagggaagaggcagcacacttggactcgatctaagagtggctacaatggaggggaaaaagatcgttgaggacatcctgaagagtgagacagatgaaaacctcaaaatagccattgcttccagtcccgctcctcggtatatcactgatatgagcatagaggagataagccgagaatggtacatgctgatgcctagacagaaaataact---ggaggccttatggtgaaaatggaccaagccataatggataagagaattatccttaaagcaaatttctcagttctatttgatcaactagagacgttagtctctctgagggcattcacagaagatggtgctattgtggctgaaatatctcccattccctccatgccaggacattctacagaggatgtcaaaaatgcaattggaatcctcatcggtggacttgaatggaatgataactcaattcgagcgtctgaaaatatacagagattcgcttggggaatccgtgatgagaatgggggacctccactccctccaaaa--cagaaacgctacatggcgagacgagttgagtcagaagtttgaagagatcagatggctcattgctgaatgtagaaacatactgacaaaaactgaaaatagctttgaacagataacatttttgcaagcattgcaactcttacttgaagttgagagtgagataaggactttctcttttcagcttatttaa
>H6N6_Avian_KY415945_A/duck/Ganzhou/GZ148/2016|2016.071
atggattccaac---actgtgtcaagctttcaggtagattgttttctttggcatgtccgcaaacggtttgcagaccaagaactgggtgatgccccattccttgaccggcttcgccgagatcagaaatcgctaagaggaagaggcagcactcttggtctggacattgaaacagccacttgcgcaggaaagctaatagtggagcggattttggaggaagaatcagatgaagcacttaaaatgactactgcttctgtgccagcttcacgctatataactgacatgactcttgaagaaatgtcaagagactggttcatgctcatgcccaagcagaaagtggca---ggtcctcttttcatcaaaatggaccaggcaataatggacaaaaacatcacattgaaagcaaatttcagtgtgatttttaaccggctggaaactctaatactacttagagctttcacagatgaaggagcaattgtgggagaaatctcaccattaccttattttccaggacatactaatgaggatgtcaaaaatgcaattggggtcctcatcggaggacttgaatggaatgataacacagttcgagtctctgaaactctacagagattcgcttggagaagcggtaatgaggatgggagaccttcattcccttcagaa--taggaatggaaaatggagagaacagttgagtcagaagtttgaagaaataaaatggcttattgaagaggtgcgacacagattgaagattacagagaacagctttgaacagataacatttatgcaagccttacaactattgcttgaagtggagcaagagataagaactttctcgtttcagcttatttaa
>H5N2_Avian_KT327407_A/thrush/Taiwan/A234/2015|2015.044
atggattccaac---actgtgtcaagctttcaggtagactgctttctttggcatgtccgcaaacgatttgcagaccaagaactgggtgatgccccattccttgaccggcttcgccgagatcagaagtccctaagaggaagaggcagcactcttggtctggacatcgagacagctactcgtgcgggaaagcagatagtggagcggattctggaagaagaatctgatgaggcacttaaaatgactattgcttcagtgtcggcttcacgctacctaacagatatgactcttgaagagatgtcaagggactggttcatgctcatgcccaaacagaaagtggca---ggttccctttgcatcagaatggaccaggcaacaatggataaaaacatcacattaaaagcaaacttcagtgtgatttttgaccggctggagaccctaatactacttagggctttcacagaagaaggagcaattgtgggagaaatctcaccattaccttctcttccaggacatactgatgaggatgtcaaaaatgcaattggggtcctcatcggaggacttgaatggaatgataacacagttcgagtctctgagactctacagagattcgcttggagaagcagtaatgaaggtgggagacctccactccctccaaag--cagaaacggaaaatggcgagaacaattgagtcagaagtttgaagaaataagatggctgattgaagaagtgcgacataggttgaagattacagagaacagtttcgaacaaataacgtttatgcaagccttacaactattgcttgaagtggagcaagagatgagaactttctcgtttcagcttatttaa
>H5N2_Avian_KT327399_A/night_heron/Taiwan/A289/2015|2015.049
atggattccaac---actgtgtcaagctttcaggtagactgctttctttggcatgtccgcaaacgatttgcagaccaagaactgggtgatgccccattccttgaccggcttcgccgagatcagaagtccctaagaggaagaggcagcactcttggtctggacatcgagacagctactcgtgcgggaaagcagatagtggagcggattctggaagaagaatctgatgaggcacttaaaatgactattgcttcagtgtcggcttcacgctacctaacagatatgactcttgaagagatgtcaagggactggttcatgctcatgcccaaacagaaagtggca---ggttccctttgcatcagaatggaccaggcaacaatggataaaaacatcacattaaaagcaaacttcagtgtgatttttgaccggctggagaccctaatactacttagggctttcacagaagaaggagcaattgtgggagaaatctcaccattaccttctcttccaggacatactgatgaggatgtcaaaaatgcaattggggtcctcatcggaggacttgaatggaatggtaacacagttcaagtctctgagactctacagagattcgcttggagaagcagtaatgaggatgggagacctccactccctccaaag--cagaaacggaaaatggcgagaacaattgagtcagaagtttgaagaaataagatggctgattgaagaagtgcgacataggttgaagattacagagaacagtttcgaacaaataacgtttatgcaagccttacaactattgcttgaagtggagcaagagatgagaactttctcgtttcagcttatttaa
>H5N2_Avian_KT327384_A/goose/Taiwan/01004/2015|2015.022
atggattccaac---actgtgtcaagctttcaggtagactgctttctttggcatgtccgcaaacgatttgcagaccaagaactgggtgatgccccattccttgaccggcttcgccgagatcagaagtccctaagaggaagaggcagcactcttggtctggacatcgagacagctactcgtgcgggaaagcagatagtggagcggattctggaagaagaatctgatgaggcacttaaaatgactattgcttcagtgtcggcttcacgctacctaacagatatgactcttgaagagatgtcaagggactggttcatgctcatgcccaaacagaaagtggca---ggttccctttgcatcagaatggaccaggcaacaatggataaaaacatcacattaaaagcaaacttcagtgtgatttttgaccggctggagaccctaatactacttagggctttcacagaagaaggagcaattgtgggagaaatctcaccattaccttctcttccaggacatactgatgaggatgtcaaaaatgcaattggggtcctcatcggaggacttgaatggaatgataacacagttcgagtctctgagactctacagagattcgcttggagaagcagtaatgaggatgggagacctccactccctccaaag--cagaaacggaaaatggcgagaacaattgagtcagaagtttgaagaaataagatggctgattgaagaagtgcgacataggttgaagattacagagaacagtttcgaacaaataacgtttatgcaagccttacaactattgcttgaagtggagcaagagatgagaactttctcgtttcagcttatttaa
>H5N2_Avian_KU646889_A/goose/Taiwan/01031/2015|2015.030
atggattccaac---actgtgtcaagctttcaggtagactgctttctttggcatgtccgcaaacgatttgcagaccaagaactgggtgatgccccattccttgaccggcttcgccgagatcagaagtccctaagaggaagaggcagcactcttggtctggacatcgagacagctactcgtgcgggaaagcagatagtggagcggattctggaagaagaatctgatgaggcacttaaaatgactattgcttcagtgtcggcttcacgctacctaacagatatgactcttgaagagatgtcaagggactggttcatgctcatgcccaaacagaaagtggca---ggttccctttgcatcagaatggaccaggcaataatgggtaaaaacatcacattaaaagcaaacttcagtgtgatttttgaccggctggagaccctaatactacttagggctttcacagaagaaggagcaattgtgggagaaatctcaccattaccttctcttccaggacatactgatgaggatgtcaaaaatgcaattggggtcctcatcggaggacttgaatggaatgataacacagttcgagtctctgagactctacagagattcgcttggagaagcagtaatgaggatgggagacctctactccctccaaag--cagaaacggaaaatggcgagaacaattgagtcagaagtttgaagaaataagatggctgattgaagaagtgcgacataggttgaagattacagagaacagtttcgaacaaataacgtttatgcaagccttacaactattgcttgaagtggagcaagagatgagaactttctcgtttcagcttatttaa
>H7N7_Avian_KP414903_A/chicken/Jiangxi/10784/2014|2014.132
atggattccaac---actgtgtcaagctttcaggtagactgttttctttggcatgtccgcaaacgatttgcagaccaagaactgggtgatgccccattccttgaccggcttcgccgagatcagaagtccctaagaggaagaggcagcactcttggtctggacatcgagacagctactcgtgcaggaaagcagatagtggagcggattctggaagaagaatctgatgaggcacttaaaatgactattgcttcagtgccggctccacgctacctaactgacatgactcttgaagagatgtcacgggactggttcatgctcatgcccaaacagaaagtggca---ggttccctttgcatcagaatggaccaggcaataatggataaaaaaatcatattgaaagcaaacttcagtgtgatttttgaacggctggagaccctaatactacttagagctttcacagaagaaggagcaattgtgggagaaatctcaccgttaccttctcttccaggacatactgatgaggatgtcaaaaatgcaattggggtcctcatcggaggacttgaatggaatgataacacagttcgagtctctgaaactctacagagattcgcttggagaagcagtaatgaggatgggagacctccactccctccaaag--cagaaacggaaaatggcgagaacaattgagtcagaagtttgaagaaataagatggctaattgaagaagtgcgacatagattgaagattacagagaacagcttcgaacagataacgtttatgcaagccttacaactattgcttgaagtggagcaagagataagaactttctcgtttcagcttatttaa
>H10N3_Avian_LC121392_A/duck/Mongolia/518/2015|2015.663
atggattccaac---acgataacctcgtttcaggtagattgttatctatggcacataaggaagctgctcagcatgagagacatgtgtgatgctccctttgatgacaggctcagaagagaccaaaaggcattaaagggaagaggcagcacacttggactcgacctaagagtggctacaatggaagggaaaaagatcgttgaggacattctgaagagtgaaacagatgaaaacctcaaaatagccattgcctccagtcctgctcctcgatatattactgatatgagtatagaggagataagccgagaatggtatatgctaatgcctaggcagaaaataact---ggaggtctaatggtgaaaatggatcaagccataatggataagagaatcatccttaaagcaaatttctcagttctatttgatcaactagagacgttagtctctctgagggcattcacagaagatggtgctattgtggctgaaatttctcccattccctctatgccaggacattctacagaggatgtcaaaaatgcaattggaatcctcatcggtggacttgaatggaatgataactcaattcgagcgtctgaaaatatacagagattcgcttggagaatccgtgatgaggatgggggacctccactccctccaaaa--cagaaacgctacatggcgagacgagctgagtcagaagtttgaagagatcagatggctcattgctgaatgcaggaatatactaacaaagactgaaaacagctttgaacagataacgttcttacaggcattgcaactcttacttgaagttgagagtgagataaggactttctcttttcagcttatttaa
>H15N9_Avian_KY635679_A/duck/Bangladesh/24704/2015|2015.142
atggattccaac---actgtgtcaagctttcaggtagactgctttctttggcatgtccgcaaacgatttgcagaccaagaactgggtgatgccccattccttgaccggcttcgccgagatcagaagtccctaagaggaagaggcagcactcttggtctggacatcgagacagctactcgtgcgggaaagcagatagtggagcggattctggaggaggaatctgatgaggcacttaaaatgactattgcttcagtgccggcttcacgctacctaactgacatgactcttgaagagatgtcaagggactggttcatgctcatgcccaaacagaaagtggca---ggttctctttgcatcagaatggaccaggcaataatggataaaaacatcatattgaaagcaaacttcagtgtgatttttgaccggctggagaccctaatactacttagggctttcacagaagaaggagcaattgtgggagaaatctcaccgttaccttctcttccaggacatactgatgaggatgtcaaaaatgcaattggggtcctcatcggaggacttgaatggaatgataacacagttcgagtctctgaaactctacagagattcgcttggagaagcagtaatgaggatgggagacctccactccctccaaag--cagaaacggaaaatggcgagaacaattgagtcagaagtttgaagaaataagatggctaattgaagaagtgcgacatagattgaagattacagagaacagcttcgagcagataacgtttatgcaagccttacaactattgcttgaagtggagcaagagataagaactttctcgtttcagcttatttaa
>H15N9_Avian_KY635715_A/duck/Bangladesh/24697/2015|2015.142
atggattccaac---actgtgtcaagctttcaggtagactgctttctttggcatgtccgcaaacgatttgcagaccaagaactgggtgatgccccattccttgaccggcttcgccgagatcagaagtccctaagaggaagaggcagcactcttggtctggacatcgagacagctactcgtgcgggaaagcagatagtggagcggattctggaggaggaatctgatgaggcacttaaaatgactattgcttcagtgccggcttcacgctacctaactgacatgactcttgaagagatgtcaagggactggttcatgctcatgcccaaacagaaagtggca---ggttctctttgcatcagaatggaccaggcaataatggataaaaacatcatattgaaagcaaacttcagtgtgatttttgaccggctggagaccctaatactacttagggctttcacagaagaaggagcaattgtgggagaaatctcaccgttaccttctcttccaggacatactgatgaggatgtcaaaaatgcaattggggtcctcatcggaggacttgaatggaatgataacacagttcgagtctctgaaactctacagagattcgcttggagaagcagtaatgaggatgggagacctccactccctccaaag--cagaaacggaaaatggcgagaacaattgagtcagaagtttgaagaaataagatggctaattgaagaagtgcgacatagattgaagattacagagaacagcttcgagcagataacgtttatgcaagccttacaactattgcttgaagtggagcaagagataagaactttctcgtttcagcttatttaa
>H5N8_Avian_KY576097_A/common_teal/Korea/W548/2016|2016.953
atggattccaac---actatgttaagctttcaggtagactgttttctttggtatgtccgcaaacgattcgcagaccaagaactgggtgatgccccgttccttgaccggcttcgccgagatcagaagtctttaagaggaagaggcaacactcttggtctgggcatcgaaatcgctactcgtgcgggaaagcagatagtggagcgtattctggaggaagaatctgatgaggcacttaaaatgactgttgcttcaagtccgtcttcacgctacctaactgacatgactcttgaagaaatgtcaaggggctggttcatgctcatgcccaaacagaaagtggca---ggttccctttgcatcaaaatggaccaggcaataatggataaaaacatcatattgaaagcaaacttcagtgtaatttttaaccgactggaagctctaatactacttagagctttcacagaagaaggagcaattgtgggagaaatatcaccgttaccttcttttccaggacatactgatgaggatgtcaaaaatgcaattggggtcctcatcggaggacttgaatggaatgataacacagttcgggtctctgaaactctacagagattcgcttggagaagcagtaatgaggatgggagaccttcactccctccaaag--cagaaacggaaaatggcgagaacaattgggtcagaagtttgaagaaataagatggctgattgaagaagtgcgacatagattgaagattacagaaaatagcttcgaacagataacgtttatgcaagccttacaactattgcttgaagtggaacaagagataagaactttctcgtttcagcttatttga
>H5N8_Avian_MF155636_A/grey_heron/W779/2017|2017.071
atggattccaac---actatgttaagctttcaggtagattgttttctttggtatgtccgcaaacgattcgcagaccaagaactgggtgatgccccgttccttgaccggcttcgccgagatcagaagtctttaagaggaagaggcaacactcttggtctgggcatcgagaccgctactcgtgcgggaaagcagatagtggagcgtattctggaggaagaatctgatgaggcacttaaaatgactgttgcttcaagtccgtcttcacgctacctaactgacatgactcttgaagaaatgtcaaggggctggttcatgctcatgcccaaacagaaagtggca---ggttccctttgcatcaaaatggaccaggcaataatggataaaaacatcatattgaaagcaaacttcagtgtaatttttaaccgactggaagctctaatactacttagagctttcacagaagaaggagcaattgtgggagaaatatcaccgttaccttcttttccaggacatactgatgaggatgtcaaaaatgcaattggggtcctcatcggaggacttgaatggaatgataacacagttcgggtctctgaaactctacagagattcgcttggagaagcagtaatgaggatgggagaccttcactccctccaaag--cagaaacggaaaatggcgagaacaattgggtcagaagtttgaagaaataagatggctgattgaagaagtgcgacatagattgaagattacagaaaatagcttcgaacagataacgtttatgcaagccttacaactattgcttgaagtggaacaagagataagaactttctcgtttcagcttatttga
>H5N8_Avian_KY576099_A/common_teal/Korea/W550/2016|2016.953
atggattccaac---actatgttaagctttcaggtagactgttttctttggtatgtccgcaaacgattcgcagaccaagaactgggtgatgccccgttccttgaccggcttcgccgagatcagaagtctttaagaggaagaggcaacactcttggtctgggcatcgaaatcgctactcgtgcgggaaagcagatagtggagcgtattctggaggaagaatctgatgaggcacttaaaatgactgttgcttcaagtccgtcttcacgctacctaactgacatgactcttgaagaaatgtcaaggggctggttcatgctcatgcccaaacagaaagtggca---ggttccctttgcatcaaaatggaccaggcaataatggataaaaacatcatattgaaagcaaacttcagtgtaatttttaaccgactggaagctctaatactacttagagctttcacagaagaaggagcaattgtgggagaaatatcaccgttaccttcttttccaggacatactgatgaggatgtcaaaaatgcaattggggtcctcatcggaggacttgaatggaatgataacacagttcgggtctctgaaactctacagagattcgcttggagaagcagtaatgaggatgggagaccttcactccctccaaag--cagaaacggaaaatggcgagaacaattgggtcagaagtttgaagaaataagatggctgattgaagaagtgcgacatagattgaagattacagaaaatagcttcgaacagataacgtttatgcaagccttacaactattgcttgaagtggaacaagagataagaactttctcgtttcagcttatttga
>H5N8_Avian_KY576100_A/common_teal/Korea/W555/2017|2017.008
atggattccaac---actatgttaagctttcaggtagactgttttctttggtatgtccgcaaacgattcgcagaccaagaactgggtgatgccccgttccttgaccggcttcgccgagatcagaagtctttaagaggaagaggcaacactcttggtctgggcatcgaaatcgctactcgtgcgggaaagcagatagtggagcgtattctggaggaagaatctgatgaggcacttaaaatgactgttgcttcaagtccgtcttcacgctacctaactgacatgactcttgaagaaatgtcaaggggctggttcatgctcatgcccaaacagaaagtggca---ggttccctttgcatcaaaatggaccaggcaataatggataaaaacatcatattgaaagcaaacttcagtgtaatttttaaccgactggaagctctaatactacttagagctttcacagaagaaggagcaattgtgggagaaatatcaccgttaccttcttttccaggacatactgatgaggatgtcaaaaatgcaattggggtcctcatcggaggacttgaatggaatgataacacagttcgggtctctgaaactctacagagattcgcttggagaagcagtaatgaggatgggagaccttcactccctccaaag--cagaaacggaaaatggcgagaacaattgggtcagaagtttgaagaaataagatggctgattgaagaagtgcgacatagattgaagattacagaaaatagcttcgaacagataacgtttatgcaagccttacaactattgcttgaagtggaacaagagataagaactttctcgtttcagcttatttga
>H5N8_Avian_MG650632_A/chicken/Cameroon/17RS1661-1/2017|2017.038
atggattccaac---actatgttaagctttcaggtagactgttttctttggtatgtccgcaaacgattcgcagaccaagaactgggtgatgccccgttccttgaccggcttcgccgagatcagaagtctttaagaggaagaggcaacactcttggtctgggcatcgaaacagctactcgtgcgggaaagcagatagtggagcgtattctggaggaagaatctgatgaggcacttaaaatgactgttgcttcaagtccgtcttcacgctacctaactgacatgactcttgaagaaatgtcaagggactggttcatgctcatgcccaaacagaaagtggca---ggttccctttgcatcaaaatggaccaggcaataatggataaaaacatcatattgaaagcaaacttcagtgtaatttttaaccgactggaagctctaatactacttagagctttcacagaagaaggagcaattgtgggagaaatatcaccgttaccttcttttccaggacatactgatgaggatgtcaaaaatgcaattggggtcctcatcggaggacttgaatggaatgataacacagttcgggtctctgaaactctacagagattcgcttggagaagcagtaatgaggatgggagaccttcacttcctccaaag--cagaaacggaaaatggcgagaacaattgggtcagaagtttgaagaaataagatggctgattgaagaagtgcgacatagattgaagattacagaaaatagcttcgaacagataacgtttatgcaagccttacaactattgcttgaagtggaacaagagataagaactttctcgtttcagcttatttga
>H5N8_Avian_MF037861_A/green-winged_teal/Egypt/877/2016|2016.934
atggattccaac---actatgttaagctttcaggtagactgttttctttggtatgtccgcaaacgattcgcagaccaagaactgggtgatgccccgttccttgaccggcttcgccgagatcagaagtctttaagaggaagaggcaacactcttggtctgggcatcgaaacagctactcgtgcgggaaagcagatagtggagcgtattctggaggaagaatctgatgaggcacttaaaatgactgttgcttcaagtccgtcttcacgctacctaactgacatgactcttgaagaaatgtcaagggactggttcatgctcatgcccaaacagaaagtggca---ggttccctttgcatcaaaatggaccaggcaataatggataaaaacatcatattgaaagcaaacttcagtgtaatttttaaccgactggaagctctaatactacttagagctttcacagaagaaggagcaattgtgggagaaatatcaccgttaccttcttttccaggacatactgatgaggatgtcaaaaatgcaattggggtcctcatcggaggacttgaatggaatgataacacagttcgggtctctgaaactctacagagattcgcttggagaagcagtaatgaggatgggagaccttcactccctccaaag--cagaaacggaaaatggcgagaacaattgggtcagaagtttgaagaaataagatggctgattgaagaagtgcgacatagattgaagattacagagaatagcttcgaacagataacgtttatgcaagccttacaactattgcttgaagtggaacaagagataagaactttctcgtttcagcttatttga
>H5N8_Avian_MF037854_A/green-winged_teal/Egypt/871/2016|2016.934
atggattccaac---actatgttaagctttcaggtagactgttttctttggtatgtccgcaaacgattcgcagaccaagaactgggtgatgccccgttccttgaccggcttcgccgagatcagaagtctttaagaggaagaggcaacactcttggtctgggcatcgaaacagctactcgtgcgggaaagcagatagtggagcgtattctggaggaagaatctgatgaggcacttaaaatgactgttgcttcaagtccgtcttcacgctacctaactgacatgactcttgaagaaatgtcaagggactggttcatgctcatgcccaaacagaaagtggca---ggttccctttgcatcaaaatggaccaggcaataatggataaaaacatcatattgaaagcaaacttcagtgtaatttttaaccgactggaagctctaatactacttagagctttcacagaagaaggagcaattgtgggagaaatatcaccgttaccttcttttccaggacatactgatgaggatgtcaaaaatgcaattggggtcctcatcggaggacttgaatggaatgataacacagttcgggtctctgaaactctacagagattcgcttggagaagcagtaatgaggatgggagaccttcactccctccaaag--cagaaacggaaaatggcgagaacaattgggtcagaagtttgaagaaataagatggctgattgaagaagtgcgacatagattgaagattacagagaatagcttcgaacagataacgtttatgcaagccttacaactattgcttgaagtggaacaagagataagaactttctcgtttcagcttatttga
>H5N8_Avian_MF040676_A/Anser_cygnoides/Hubei/FW44/2016|2016.948
atggattccaac---actatgttaagctttcaggtagactgttttctttggtatgtccgcaaacgattcgcagaccaagaactgggtgatgccccgttccttgaccggcttcgccgagatcagaagtctttaagaggaagaggcaacactcttggtctgagcatcgaaacagctactcgtgcgggaaagcagatagtggagcgtattctggaggaagaatctgatgaggcacttaaaatgactgttgcttcaagtccgtcttcacgctacctaactgacatgactcttgaagaaatgtcaaggggctggttcatgctcatgcccaaacagaaagtggca---ggttccctttgcatcaaaatggaccaggcaataatggataaaaacatcatattgaaagcaaacttcagtgtaatttttaaccgactggaagctctaatactacttagagctttcacagaagaaggagcaattgtgggagaaatatcaccgttaccttcttttccaggacatactgatgaggatgtcaaaaatgcaattggggtcctcatcggaggacttgaatggaatgataacacagttcgggtctctgaaactttacagagattcgcttggagaagcagtaatgaggatgggagaccttcactccctccaaag--cagaaacggaaaatggcgagaacaattgggtcagaagtttgaagaaataagatggctgattgaagaagtgcgacatagattgaagattacagaaaatagcttcgaacagataacgtttatgcaagccttacaactattgcttgaagtggaacaagagataagaactttctcgtttcagcttatttga
>H5N8_Avian_MG607431_A/duck/Democratic_Republic_of_the_Congo/17RS882-40/2017|2017.362
atggattccaac---actatgttaagctttcaggtagactgttttctttggtatgtccgcaaacgattcgcagaccaagaactgggtgatgccccgttccttgaccggcttcgccgagatcagaagtctttaagaggaagaggcagcactcttggtctaggcatcgaaacagctactcgtgcggggaagcagatagtggagcgaattctggaggaagaatctgatgaggcacttaaaatgactgttgcttcacgtccgtctccacgctacctaactgacatgactcttgaagaaatgtcaagggactggttcatgctcatgcccaaacagaaagtggca---ggttccctttgcatcaaaatggaccaggcaataatggataaaaacatcatattgaaagcaaacttcagtgtaatttttaaccggctggaagctctaatactacttagagctttcacagaagaaggagcaatagtgggagaaatctcaccgttaccttcttttccaggacatactgatgaggatgtcaaaaatgcaattggggtcctcatcggaggacttgaatggaatgataacacagttcgggtctctgaaactctacagagattcgcttggagaagcagcaatgaggatgggagaccttcactccctccaaag--cagaaacggaaaatggcgagaacaattgggtcagaagtttgaagaaataagatggctgattgaagaagtgcgacatagattgaagattacagaaaatagcttcgaacagataacgttcatgcaagccttacaactattgcttgaagtggaacaagagataagaactttctcgtttcagcttatttga
>H5N8_Avian_MG607430_A/duck/Democratic_Republic_of_the_Congo/17RS882-33/2017|2017.364
atggattccaac---actatgttaagctttcaggtagactgttttctttggtatgtccgcaaacgattcgcagaccaagaactgggtgatgccccgttccttgaccggcttcgccgagatcagaagtctttaagaggaagaggcagcactcttggtctaggcatcgaaacagctactcgtgcggggaagcagatagtggagcgaattctggaggaagaatctgatgaggcacttaaaatgactgttgcttcacgtccgtctccacgctacctaactgacatgactcttgaagaaatgtcaagggactggttcatgctcatgcccaaacagaaagtggca---ggttccctttgcatcaaaatggaccaggcaataatggataaaaacatcatattgaaagcaaacttcagtgtaatttttaaccggctggaagctctaatactacttagagctttcacagaagaaggagcaatagtgggagaaatctcaccgttaccttcttttccaggacatactgatgaggatgtcaaaaatgcaattggggtcctcatcggaggacttgaatggaatgataacacagttcgggtctctgaaactctacagagattcgcttggagaagcagcaatgaggatgggagaccttcactccctccaaag--cagaaacggaaaatggcgagaacaattgggtcagaagtttgaagaaataagatggctgattgaagaagtgcgacatagattgaagattacagaaaatagcttcgaacagataacgttcatgcaagccttacaactattgcttgaagtggaacaagagataagaactttctcgtttcagcttatttga
>H5N8_Avian_MG881923_A/grey-headed_gull/Uganda/MUWRP-538/2017|2017.008
atggattccaac---actatgttaagctttcaggtagactgttttctttggtatgtccgcaaacgattcgcagaccaagaactgggtgatgccccgttccttgaccggcttcgccgagatcagaagtctttaagaggaagaggcaacactcttggtctgggcatcgaaacagctactcgtgcgggaaagcagatagtggagcgaattctggaggaagaatctgatgaggcacttaaaatgactgttgcttcaagtccgtcttcacgctacctaactgacatgactcttgaagaaatgtcaagggactggttcatgctcatgcccaaacagaaagtggca---ggttccctttgcatcaaaatggaccaggcaataatggataaaaacatcatattgaaagcaaacttcagtgtaatttttaaccggctggaagctctaatactacttagagctttcacagaagaaggagcaattgtgggagaaatctcaccgttaccttcttttccaggacatactgatgaggatgtcaaaaatgcaattggggtcctcatcggaggacttgaatggaatgataacacagttcgggtctctgaaactctacagagattcgcttggagaagcagtaatgaggatgggagaccttcactccctccaaag--cagaaacggaaaatggcgagaacaattgggtcagaagtttgaagaaataagatggttgattgaagaagtgcgacatagattgaagattacagaaaatagcttcgaacagataacgtttatgcaagccttacaactattgcttgaagtggaacaagagataagaactttctcgtttcagcttatttga
>H5N8_Avian_MG650633_A/duck/Cameroon/17RS1661-3/2017|2017.038
atggattccaac---actatgttaagctttcaggtagactgttttctttggtatgtccgcaaacgattcgcagaccaagaactgggtgatgccccgttccttgaccggcttcgccgagatcagaagtctttaagaggaagaggcaacactcttggtctgggcatcgaaacagctactcgtgcgggaaagcagatagtggagcgaattctggaggaagaatctgatgaggcacttaaaatgactgttgcttcaagtccgtcttcacgctacctaactgacatgactcttgaagaaatgtcaagggactggttcatgctcatgcccaaacagaaagtggca---ggttccctttgcatcaaaatggaccaggcaataatggataaaaacatcatattgaaagcaaacttcagtgtaatttttaaccggctggaagctctaatactacttagagctttcacagaagaaggagcaattgtgggagaaatctcaccgttaccttcttttccaggacatactgatgaggatgtcaaaaatgcaattggggtcctcatcggaggacttgaatggaatgataacacagttcgggtctctgaaactctacagagattcgcttggagaagcagtaatgaggatgggagaccttcactccctccaaag--cagaaacggaaaatggcgagaacaattgggtcagaagtttgaagaaataagatggctgattgaagaagtgcgacatagattgaagattacagaaaatagcttcgaacagataacgtttatgcaagccttacaactattgcttgaagtggaacaagagataagaactttctcgtttcagcttatttga
>H5N8_Avian_MH107203_A/Guinea_fowl/Belgium/6102/2017|2017.449
atggattccaac---actatgttaagctttcaggtagactgttttctttggtatgtccgcaaacgattcgcagaccaagaactgggtgatgccccgttccttgaccggcttcgccgagatcagaagtctttaagaggaagaggcaacactcttggtctgggcatcgaaacagctactcgtacgggaaagcagatagtggagcgaattctggaggaagaatctgatgaggcacttaaaatgactgttgtttcaagtccgtcttcatgttacctaactgacatgactcttgaagaaatgtcaagggactggttcatgctcatgcccaaacagaaagtggca---ggttcactttgcatcaaaatggaccaggcaataatggataaaaacatcatattgaaagcaaacttcagtgtaatttttaaccggctagaagccctaatactacttagagctttcacagaagaaggagcaattgtgggagaaatatcaccgttaccttcttttccaggacatactgatgaggatgtcaaaaatgcaattggggtcctcatcggaggacttgaatggaatgataacacagttcgggtctctgaaactctacagagattcgcttggggaaacagtaatgaggatgggagaccttcactccctccaaaa--tagaaacggaaaatggcgagaacaattgggtcagaagtttgaagaaataagatggctgattgaagaagtgcgacatagattaaagattacagaaaatagcttcgaacagataacgtttatgcaagccttacaactattgcttgaagtggaacaagagataagaactttctcgtttcagcttatttga
>H5N8_Avian_MH107195_A/Brahma_chicken/Belgium/6153/2017|2017.452
atggattccaac---actatgttaagctttcaggtagactgttttctttggtatgtccgcaaacgattcgcagaccaagaactgggtgatgccccgttccttgaccggcttcgccgagatcagaagtctttaagaggaagaggcaacactcttggtctgggcatcgaaacagctactcgtgcgggaaagcagatagtggagcgaattctggaggaagaatctgatgaggcacttaaaatgactgttgtttcaagtccgtcttcatgttacctaactgacatgactcttgaagaaatgtcaagggactggttcatgctcatgcccaaacagaaagtggca---ggttcactttgcatcaaaatggaccaggcaataatggataaaaacatcatattgaaagcaaacttcagtgtaatttttaaccggctggaagccctaatactacttagagctttcacagaagaaggagcaattgtgggagaaatctcaccgttaccttcttttccaggacatactgatgaggatgtcaaaaatgcaattggggtcctcatcggaggacttgaatggaatgataacacagttcgggtctctgaaactctacagagattcgcttggggaaacagtaatgaggatgggagaccttcactccctccaaaa--tagaaacggaaaatggcgagaacaattgggtcagaagtttgaagaaataagatggctgattgaagaagtgcgacatagattaaagattacagaaaatagcttcgaacagataacgtttatgcaagccttacaactattgcttgaagtggaacaagagataagaactttctcgtttcagcttatttga
>H5N8_Avian_MF926489_A/goose/Kalmykia/813/2016|2016.849
atggattccaac---actatgttaagctttcaggtagactgttttctttggtatgtccgcaaacgattcgcagaccaagaactgggtgatgccccgttccttgaccggcttcgccgagatcagaagtctttaagaggaagaggcaacactcttggtctgggcatcgaaacagctactcgtgcgggaaagcagatagtggagcgaattctggaggaagaatctgatgaggcacttaaaatgactgttgcttcaagtccgtcttcacgctacctaactgacatgactcttgaagaaatgtcaagggactggttcatgctcatgcccaaacagaaagtggca---ggttcactttgcatcaaaatggaccaggcaataatggataaaaacatcatattgaaagcaaacttcagtgtaatttttaaccggctggaagctctaatactacttagagctttcacagaagaaggagcaattgtgggagaaatctcaccgttaccttcttttccaggacatactgatgaggatgtcaaaaatgcaattggggtcctcatcggaggacttgaatggaatgataacacagttcgggtctctgaaactctacagagattcgcttggagaaacagtaatgaggatgggagaccttcactccctccaaag--tagaaacggaaaatggcgagaacaattgggtcagaagtttgaagaaataagatggctgattgaagaagtgcgacatagattgaatattacagaaaatagcttcgaacagataacgtttatgcaagccttacaactattgcttgaagtgaaacaagagataagaactttctcgtttcagcttatttga
>H5N8_Avian_MF926465_A/chicken/Chechnya/58/2017|2017.019
atggattccaac---actatgttaagctttcaggtagactgttttctttggtatgtccgcaaacgattcgcagaccaagaactgggtgatgccccgttccttgaccggcttcgccgagatcagaagtctttaagaggaagaggcaacactcttggtctgggcatcgaaacagctactcgtgcgggaaagcagatagtggagcgaattctggaggaagaatctgatgaggcacttaaaatgactgttgcttcaagtccgtcttcacgctacctaactgacatgactcttgaagaaatgtcaagggactggttcatgctcatgcccaaacagaaagtggca---ggttcactttgcatcaaaatggaccaggcaataatggataaaaacatcatattgaaagcaaacttcagtgtaatttttaaccggctggaagctctaatactacttagagctttcacagaagaaggagcaattgtgggagaaatctcaccgttaccttcttttccaggacatactgatgaggatgtcaaaaatgcaattggggtcctcatcggaggacttgaatggaatgataacacagttcgggtctctgaaactctacagagattcgcttggagaaacagtaatgagaatgggagaccttcactccctccaaag--tagaaacggaaaatggcgagaacaattgggtcagaagtttgaagaaataagatggctgattgaagaagtgcgacatagattgaagattacagaaaatagcttcgaacagataacgtttatgcaagccttacaactattgcttgaagtggaacaagagataagaaatttctcgtttcagcttatttga
>H5N8_Avian_MF926457_A/chicken/Moscow/94/2017|2017.159
atggattccaac---actatgttaagctttcaggtagactgttttctttggtatgtccgcaaacgattcgcagaccaagaactgggtgatgccccgttccttgaccggcttcgccgagatcagaagtctttaagaggaaggggcaacactcttggtctgggcatcgaaacagctactcgtgcgggaaagcagatagtggagcgaattctggaggaagaatctgatgaggcacttaaaatgactgttgcttcaagtccgtcttcacgctacctaactgacatgactcttgaagaaatgtcaagggactggttcatgctcatgcccaaacagaaagtggca---ggttcactttgcatcaaaatggaccaggcaataatggataaaaacatcatattgaaagcaaacttcagtgtaatttttaaccggctggaagctctaatactacttagagctttcacagaagaaggagcaattgtgggagaaatctcaccgttaccttcttttccaggacatactgatgaggatgtcaaaaatgcaattggggtcctcatcggaggacttgaatggaatgataacacagttcgggtctctgaaactctacagagattcgcttggagaaacagtaatgaggatgggagaccttcactccctccaaag--tagaaacggaaaatggcgagaacaattgggtcagaagtttgaagaaataagatggctgattgaagaagtgcgacatagattgaagattacagaaaatagcttcgaacagataacgtttatgcaagccttacaactattgcttgaagtgaaacaagagataagaactttctcgtttcagcttatttga
>H5N6_Avian_LC379589_A/jungle_crow/Hyogo/2803A002/2018|2018.162
atggattccaac---actatgttaagctttcaggtagactgttttctttggtatgtccgcaaacgattcgcagaccaagaactgggtgatgccccgttccttgaccggcttcgccgagatcagaagtctttaagaggaagaggcaacactcttggtctgagcatcgaaacagctactcgtgcgggaaagcagatagtggagcgaattctggaggaagaatctgatgaggcacttaaaatgactgttgcttcaagtccgtcttcacgctacctaactgacatgactcctgaagaaatgtcaagggactggttcatgctcatgcccaaacagaaagtggca---ggttcactttgcatcaagatggaccaggcaataatggataaaaacatcatattgaaagcaaacttcagtgtaatttttaaccggctggaagctctaatactacttagagctttcacagaagaaggagcaattgtgggagaaatctcaccgttaccttcttttccaggacatactgatgaggatgtcaaaaatgcaattggggtcctcatcgggggacttgaatggaatgataacacagttcgggtctctgaaactctacagagattcgcttggagaaacattaatgaggatgggagaccttcactccctccaaag--tagaaacggaaaatggcgagaacaattgggtcagaagtttgaagaaataagatggctgattgaagaagtacgacatagattgaagattacagaaaatagcttcgaacagataacgtttatgcaagccttacaactattgcttgaagtggaacaagagataagaactttctcgtttcagcttatttaa
>H5N6_Avian_LC379597_A/jungle_crow/Hyogo/2803E011/2018|2018.167
atggattccaac---actatgttaagctttcaggtagactgttttctttggtatgtccgcaaacgattcgcagaccaagaactgggtgatgccccgttccttgaccggcttcgccgagatcagaagtctttaagaggaagaggcaacactcttggtctgagcatcgaaacagctactcgtgcgggaaagcagatagtggagcgaattctggaggaagaatctgatgaggcacttaaaatgactgttgcttcaagtccgtcttcacgctacctaactgacatgactcctgaagaaatgtcaagggactggttcatgctcatgcccaaacagaaagtggca---ggttcactttgcatcaagatggaccaggcaataatggataaaaacatcatattgaaagcaaacttcagtgtaatttttaaccggctggaagctctaatactacttagagctttcacagaagaaggagcaattgtgggagaaatctcaccgttaccttcttttccaggacatactgatgaggatgtcaaaaatgcaattggggtcctcatcgggggacttgaatggaatgataacacagttcgggtctctgaaactctacagagattcgcttggagaaacattaatgaggatgggagaccttcactccctccaaag--tagaaacggaaaatggcgagaacaattgggtcagaagtttgaagaaataagatggctgattgaagaagtacgacatagattgaagattacagaaaatagcttcgaacagataacgtttatgcaagccttacaactattgcttgaagtggaacaagagataagaactttctcgtttcagcttatttaa
>H6N2_Avian_KU143430_A/wild_bird/Wuhan/CDHN09/2015|2015.038
atggattccaac---actgtgtcaagctttcaggtagactgctttctttggcatgtccgcaaacgatttgcagaccaagaactgggtgatgccccattccttgaccggcttcgccgagatcagaagtccctaaggggaagaggcagcactcttggtctggacatcgagacagctactcgtgcgggaaagcagatagtggagcggattctggaagaagaatctgatgaggcacttaaaatgactattgcttcagtgccggcttcacgctacctaactgacatgactcttgaagagatgtcaagggactggttcatgctcatgcccaaacagaaagtggca---ggttctctttgcatcagaatggaccaggcaataatggataaaaacatcatattgaaagcaaacttcagtgtgatttttgaccgactggagaccctaatactacttagagctttcacagaagaaggagcaattgtgggagaaatctcaccgttaccttctcttccaggacatactgatgaggatgtcaaaaatgcaattggggtcctcatcggaggacttgaatggaatgataacacagttcgagtctctgaaactctacagagattcgcttggagaagcagtaatgaggatgggagacctccactccctccaaag--cagaaacggaaaatggcgagaacaattgagtcagaagtttgaagaaataagatggctgattgaagaagtgcgacatagattgaagattacagagaacagcttcgagcagataacgtttatgcaagccttacaactattgcttgaagtggagcaagagataagaactttctcgtttcagcttatttaa
>H6N2_Avian_KU143431_A/wild_bird/Wuhan/CDHN15/2015|2015.038
atggattccaac---actgtgtcaagctttcaggtagactgctttctttggcatgtccgcaaacgatttgcagaccaagaactgggtgatgccccattccttgaccggcttcgccgagatcagaagtccctaagaggaagaggcagcactcttggtctggacatcgagacagctacycgtgcgggaaagcagatagtggagcggattctggaagaagaatctgatgaggcacttaaaatgactattgcttcagtaccggcttcacgctacctaactgacatgactcttgaagaaatgtcaagggactggttcatgctcatgcccaagcagaaagtggca---ggttccctttgcatcagaatggaccaggcaataatggataaaaacatcacattgaaagcaaacttcagtgtgatttttgatcggctggaaaccctaatactacttagagctttcacagaagaaggagcaattgtgggggaaatctcaccattaccttctcttccaggacatactgatgaggatgtcaaaaatgcaattggggtcctcatcggaggacttgaatggaatgataacacagttcgagtctctgaaactctacagagattcgcttggagaagcagtaatgaggatgggagacctccactccctccaaag--cagaaacggaaaatggcgagaacaattgagtcagaagtttgaagaaataagatggctgattgaagaggtacgacacagattgaaaattacagaaaacagcttcgaacagataacgtttatgcaagcattgcaactattgcttgaagtggagcaagagataagaactttctcgtttcagcttatttga
>H2N8_Avian_KX394380_A/duck/Zhejiang/6D10/2013|2013.951
atggattccaac---acgataacctcgtttcaggtagattgttatctatggcacataaggaagctgctcagcatgagagacatgtgtgatgctccctttgatgacaggctcagaagagaccaaaaggcattaaagggaagaggcagcacacttggactcgacctaagagtggctacaatggaggggaaaaagatcgttgaggacattctgaagagtgaaacagatgaaaacctcaaaatagccattgcctccagtcctgctcctcggtatattactgatatgagtatagaggagataagccgagaatggtacatgctgatgcctaggcagaaaataact---ggaggtttaatggtgaaaatggatcaagccataatggataagagaatcattcttaaagcaaatttctcagttctatttgaccaactagagacgttagtctctctgagggcattcacagaagatggtgctattgtggctgaaatttctcccattccctctatgccaggacattctacagaggatgtcaaaaatgcaattggaatcctcatcggtggacttgaatggaatgataactcaattcgagcgtctgaaaatatacagagattcgcttggggaatccgtaatgaggatgggggacctccactccctccaaaa--cagaaacgctacatggcgagacgaattgagtcagaagtttgaagagatcagatggctcattgctgaatgcaggaatatactgacaaagactgaaaacagctttgaacagataacgttcttacaggcattgcaactcttacttgaagttgagagtgagataaggactttctcttttcagcttatttaa
>H3N6_Avian_KX121274_A/duck/Hunan/7/2015|2015.260
atggattccaat---actgtgtcaagctttcaggtagactgctttctttggcatgtccgcaaacgatttgcagaccaagaactgggtgatgccccattccttgaccggcttcgccgagatcagaagtccctaaggggaagaggcagcactcttggtctggacatcgaaacagctactcgtgcgggaaagcagatagtggagcggattctggaggaagaatccgatgaggcacttaaaatgactattgcttctgtgccggcttcacgctacctaattgacatgactcttgaagaaatgtcaagagactggttcatgctcatgcccaagcaaaaagtggca---ggttccctttgcatcaaaatggaccaggcgataatggacaaaaccatcacattgaaagcaaatttcagtgtgatttttgaccggttggagactctaatactacttagagctttcacagaagaaggagcaattgtgggagaaatctcaccattaccttctcttccaggacatactgatgaggatgtcaaaaatgcaattggggtcctcatcggaggacttgaatggaatgataacacagttcgagtctctgaaactttacagagattcgcttggagaagcagtaatgaggatgggagacctccactcccttcaaaa--cagaaacggaaaatggcgagaacaattgagtcagaagtttgaagaaataagatggctgattgaagaagtacgacataggttgaagattacagagaatagctttgaacagataacatttatgcaagccttacaactactgcttgaagtggagcaagagataagaactttctcgtttcagcttatttaa
>H2N3_Avian_LC121432_A/duck/Mongolia/655/2015|2015.663
atggattccaac---actgtgtcaagctttcaggtagattgctttctttggcatgtccgcaaacgatttgcagaccaagaactgggtgatgccccattccttgaccggcttcgccgagatcagaagtctctaagaggaaggggcagcactcttggtctggacatcgagacagctacccgtgcgggaaagcagatagtggagcggattctggaagaagaatctgatgaagcactcaaaatgacaattgcttcagtgccggcttcacgctacctaactgacatgactcttgaagagatgtcaagggactggttcatgctcatgcccaaacagaaagtggca---ggttccctgtgcatcagaatggaccaggcaataatggataaaaacatcatattgaaagcaaacttcagtgtgattttcgatcggctggagaccctaatactacttagagctttcacagaagaaggagcaattgtgggagaaatctcaccgttaccttctcttccaggacatactgatgaggatgtcaaaaatgcaattggggtcctcatcggagggcttgaatggaatgataacacagttcgagtctctgaaactctacagagattcgcttggagaaacagtaatgaggatgggagacctccactccctccaaag--cagaaacggaaaatggcgagaacagttgagtcagaagtttgaagaaataagatggctgattgaagaagtacgacatagattgaagattacagagaacagtttcgaacagataacgtttatgcaagccttacaactattgcttgaagtggagcaagagataagaactttctcgtttcagcttatttaa
>H2N3_Avian_LC121376_A/duck/Mongolia/482/2015|2015.663
atggattccaac---actgtgtcaagctttcaggtagattgctttctttggcatgtccgcaaacgatttgcagaccaagaactgggtgatgccccattccttgaccggcttcgccgagatcagaagtctctaagaggaaggggcagcactcttggtctggacatcgagacagctacccgtgcgggaaagcagatagtggagcggattctggaagaagaatctgatgaagcactcaaaatgacaattgcttcagtgccggcttcacgctacctaactgacatgactcttgaagagatgtcaagggactggttcatgctcatgcccaaacagaaagtggca---ggttccctgtgcatcagaatggaccaggcaataatggataaaaacatcatattgaaagcaaacttcagtgtgattttcgatcggctggagaccctaatactacttagagctttcacagaagaaggagcaattgtgggagaaatctcaccgttaccttctcttccaggacatactgatgaggatgtcaaaaatgcaattggggtcctcatcggagggcttgaatggaatgataacacagttcgagtctctgaaactctacagagattcgcttggagaaacagtaatgaggatgggagacctccactccctccaaag--cagaaacggaaaatggcgagaacagttgagtcagaagtttgaagaaataagatggctgattgaagaagtacgacatagattgaagattacagagaacagtttcgaacagataacgtttatgcaagccttacaactattgcttgaagtggagcaagagataagaactttctcgtttcagcttatttaa
>H4N6_Avian_LC121264_A/duck/Mongolia/118/2015|2015.660
atggattccaac---acgataacctcgttccaggtagattgttatctatggcacataagaaagctactcagtatgagagacatgtgtgatgctccctttgatgacaggctccgaagagaccaaaaggcattaaaggggagaggcagcacacttggactcgatctgagagtggctacaatggaggggaaaaggatcattgaggacatcctgaagagtgagacagatgaaaatctcaaaatagccattgcttccagtcctgctcctcggtatattactgatatgagcatagaggagataagccgagaatggtatatgctgatgcctaggcagaaaataacc---ggaggccttatggtgaaaatggaccaagccataatggacaagagaattatccttaaagcaaatttctcagttctatttgatcaactagagacattagtctctctgagggcattcacagaagatggtgctattgtggctgaaatatctcccattccctccatgccaggacattctacagaggatgtcaaaaatgcaattggaatcctcatcggtggacttgaatggaatgataactcaattcgagcgtctgaaaatatacagagattcgcttggggagtccgtgatgagaatgggggacctccactccctccaaaa--cagaaacgctacatggcgagacgagttgagtcagaagtttgaagagatcagatggctcattgccgaatgtagaaatatactgacaaagactgaaaatagctttgaacagataacatttttgcaagcattgcaactcttacttgaagttgagagtgagataaggactttctcttttcagcttatttaa
>H4N6_Avian_KY635706_A/duck/Bangladesh/25891/2015|2015.521
atggattccaac---actgtgtcaagctttcaggtagactgctttctttggcatgtccgcaaacgatttgcagaccaagaactgggtgatgccccattccttgaccggcttcgccgagatcagaagtccctaagaggaaggggcagcactcttggtctggacatcgagacagctactcgtgcgggaaagcagatagtggggcggattctggaagaagaatctgatgaagcacttaaaatgactattgcttcagtgccggcttcacgctacctaactgacatgactcttgaagagatgtcaagggactggttcatgctcatacccaaacagaaagtagca---ggttccctttgcatcaggatggaccaggcaataatggataaaaacatcatattgaaagcaaatttcagtgtgatttttgaccggctggagaccctaatactacttagagctttcacagaagaaggagcaattgtgggagaaatctcaccgttaccttctcttccaggacatactgatgaggatgtcaaaaatgcaattggggtcctcatcggaggacttgaatggaatgataacacagttcgagtctctgaaactctacagagattcgcttggagaagcagtaatgaggatgggagacctccactccctccaaag--cagaaacggaaaatggcgagaacaattgagtcagaagtttgaagaaataagatggctgattgaagaagtgcgacataggttgaagattacagagaacagcttcgaacagataacgtttatgcaagccttacaactattgcttgaggtggagcaagagataagaactttctcgtttcagcttatttaa
>H4N6_Avian_LC121248_A/duck/Mongolia/101/2015|2015.660
atggattccaac---acgataacctcgtttcaggtagattgttacctatggcacataaggaagctactcagtatgagagacatgtgtgatgctccctttgatgacagactccgaagagatcaaaaggcattaaagggaagaggcagcacacttggactcgatctaagagtggccacaatggaggggaaaaagatcgttgaggacatcttgaaaagtgaaacagatgaaaacctcaaaatagccattgcttccagtcctgctcctcggtatatcactgatatgagcatagaggagataagccgagaatggtacatgctgatgcctaggcagaaaataact---ggaggccttatggtgaaaatggatcaagccataatggacaagagaattattcttaaagctaatttctcagtcctatttgatcaactagagacattagtctctctgagggcattcacagaagatggtgcaattgtggctgaaatatctcccattccctccatgccaggacattctacagaggatgtcaaaaatgcaattggaatcctcatcggtggacttgaatggaatgataactcaattcgagcgtctgaaaatatacagagattcgcttggggaatccgtgatgagaatgggggacctccactccctccaaag--cagaaacgctacatggcgagacgagttgagtcagaagtttgaagagatcagatggctcattgctgaatgcagaaatatactgacaaagactgaaaacagctttgaacaaataacattcttgcaagcattgcaactcttactcgaagttgagagtgagataaggactttctcttttcagcttatttaa
>H6N2_Avian_MF693931_A/domestic_duck/Georgia/1/2015|2015.773
atggattccaac---actgtgtcaagctttcaggtagactgctttctttggcatgtccgcaaacgatttgcagaccaagaactgagtgatgccccattccttgaccggcttcgccgagatcagaagtctctaagaggaaggggcagcactcttggtctggacatcgagacagctactcgtgcgggaaagcagatagtggagcggattctggaagaagaatctgatgaggcactcaaaatgacaattgcttcagtgccggcttcacgctacctaactgacatgactcttgaagagatgtcaagagactggttcatgctcatgcccaaacagaaagtggca---ggttccctgtgcatcagaatggaccaggcaataatggataaaaacatcatattgaaagcaaacttcagtgtgattttcgatcggctggagaccctaatactacttagagctttcacagaagaaggagcaattgtgggagaaatctcaccgttaccttctcttccaggacatactgatgaggatgtcaaaaatgcaattggggtcctcatcggaggacttgaatggaatgataacacagttcgagtctctgaaactctacagagattcgcttggagaagcagtaatgaggatgggagacctccactccctccaaag--cagaaacggaaaatggcgagaacaattgagtcagaagtttgaagaaataagatggctgattgaagaagtacggcatagattgaagattacagagaacagtttcgaacagataacgtttatgcaagccttacaactattgcttgaagtggagcaagagataagaactttctcgtttcagcttatttaa
>H7N9_Avian_KY635550_A/duck/Bangladesh/26992/2015|2015.940
atggattccaac---actgtgtcaagctttcaggtagactgctttctttggcatgtccgcaagcgatttgcagaccaagaactgggtgatgccccattccttgaccggcttcgccgagatcagaagtccctaagaggaagaggcagcactcttggtctggacatcgagacggctactcgtgcgggaaagcagatagtggagcggattctggaagaggaatctgacgaggcacttaaaatgactattgcttcagtgccggcttcacgctacctaactgacatgactcttgaagagatgtcaagggactggttcatgctcatgcccaaacagaaagtggca---ggttccctttgcatcagaatggaccaggcaataatggataaaaacatcatattgaaagcaaacttcagtgtaatttttgaccggctggaaactctaatactacttagagctttcacagaagaaggagcaattgtgggagaaatctcaccgttaccctctcttccaggacatactgatgaggatgtcaaaaatgcaattggggtcctcatcggaggacttgaatggaatgataacacagttcgagtctctgaaactctacagagattcgcttggagaagcagtaatgaggatgggagacctccactccctccaaag--cagaaacggaaaatggcgagaacaattgagtcagaagtttgaagaaataagatggctgattgaagaagtgcgacatagattgaagattacagagaacagcttcgaacaaataacgtttatgcaagccttacaactattgcttgaagtggagcaagagataagaactttctcgtttcagcttatttaa
>H7N9_Avian_KY635659_A/duck/Bangladesh/26980/2015|2015.940
atggattccaac---actgtgtcaagctttcaggtagactgctttctttggcatgtccgcaagcgatttgcagaccaagaactgggtgatgccccattccttgaccggcttcgccgagatcagaagtccctaagaggaagaggcagcactcttggtctggacatcgagacggctactcgtgcgggaaagcagatagtggagcggattctggaagaggaatctgacgaggcacttaaaatgactattgcttcagtgccggcttcacgctacctaactgacatgactcttgaagagatgtcaagggactggttcatgctcatgcccaaacagaaagtggca---ggttccctttgcatcagaatggaccaggcaataatggataaaaacatcatattgaaagcaaacttcagtgtaatttttgaccggctggaaactctaatactacttagagctttcacagaagaaggagcaattgtgggagaaatctcaccgttaccctctcttccaggacatactgatgaggatgtcaaaaatgcaattggggtcctcatcggaggacttgaatggaatgataacacagttcgagtctctgaaactctacagagattcgcttggagaagcagtaatgaggatgggagacctccactccctccaaag--cagaaacggaaaatggcgagaacaattgagtcagaagtttgaagaaataagatggctgattgaagaagtgcgacatagattgaagattacagagaacagcttcgaacaaataacgtttatgcaagccttacaactattgcttgaagtggagcaagagataagaactttctcgtttcagcttatttaa
>H1N1_Avian_LC121400_A/duck/Mongolia/520/2015|2015.663
atggattccaac---actgtgtcaagctttcaggtagactgctttctttggcatgtccgcaaacgatttgcagaccaagaaatgggtgatgccccattccttgaccggcttcgccgagatcagaagtccctaagaggaagaggcagcacacttggtctggacatcgagacagctacccgtgcgggaaagcagatagtggagcggattctggaggaggaatctgatgaggcacttaaaatgactattgcctcagtgccggcttcacgctacctaactgacatgactcttgaggagatgtcaagggactggttcatgctcatgcccaaacagaaagtggca---ggttccctttgcatcaggatggaccaggcaataatggataaaaacatcatattgaaggcaaacttcagtgtgatttttgaccggctggagaccctaatactactaagagctttcacagaagaaggagcaattgtgggagaaatctcaccgttaccttctcttccaggacatactgatgaggatgtcaaaaatgcaattggggtcctcatcggaggacttgaatggaatgataacacagttcgagtctctgaaactctacagagattcgcttggagaagcagtaatgagaatgggagacctccactccctccaaag--cagaaacggaaaatggcgagaacaattgagtcagaagtttgaagaaataagatggctgattgaagaagtgcgacatagattgaagattacagagaacagcttcgagcagataacgtttatgcaagccttacaactattgcttgaagtggagcaagagataagaactttctcgtttcagcttatttaa
>H3N2_Avian_MG042252_A/duck/Bangladesh/31019/2016|2016.811
atggattccaac---actgtgtcaagctttcaggtagactgctttctttggcatgtccgcaaacgatttgcagaccaagaactgggtgatgccccattccttgaccggcttcgccgagatcagaagtccctaagaggaagaggcagcactcttggtctggacatcgagacagctactcgtgcgggaaagcagatagtggagcggattctggaagaggaatctgatgaggcacttaaaatgactattgcttcagtgccggcttcacgctacctaactgacatgactcttgaagagatgtcaagggactggttcatgctcatgcccaaacagaaagtggca---ggttccctttgcatcagaatggaccaggcaataatggataaaaacatcatattgaaagcaaacttcagcgtaatttttgacaggctggagaccctaatactacttagagctttcacagaagaaggagcaattgtgggagaaatctcaccgttaccttctcttccaggacatactgatgaggatgtcaaaaatgcaattggggtcctcatcggaggacttgaatggaatgataacacagttcgagtctctgaaactctacagagattcgcttggagaagcagtaatgaggatgggagaccttcactccctccaaag--cagaaacggaaaatggcgagaacagttgagtcagaagtttgaagaaataagatggctgattgaagaagtgcggcatagattgaagattacagagaacagcttcgaacagataacatttatgcaagccttacaactattgcttgaagtggagcaagagataagaactttctcgtttcagcttatttaa
>H5N2_Avian_JX069085_A/ostrich/South_Africa/AI2114/2011|2011.167
atggattccaac---actgtgtcaagctttcaggtagactgtttcctttggcatgtccgcaaacgatttgcagaccaagaactgggtgatgccccattccttgaccggcttcgccgagatcagaagtccctgagaggaagaggcagcactcttggtctggacatcgagacagctactcgagcgggaaagcagatagtggagcgaattctggaagaagaacctgatgaggcacttaaaatgactattgcttcagtgccggcttcacgctacctaactgacatgactcttgaagagatgtcaagggactggttcatgctcatgcccaaacagaaagtggca---gggtccctttgcatcagaattgaccaggcaataatggataaaaacatcatattgaaagcaaacttcagtgtgatttttgaccggctggaaaccctaatactacttagagctttcacagaagaaggagcaattgttggagaaatctcaccattaccttctcttccaggacatactgatgaggatgtcaaaaatgcaattggggtcctcatcggaggacttgaatggaatgataacacagttcgagtctctgaaactctacagagattcgcttggagaagcagtaatgaggatgggagacctccactccccccaaag--cagaaacggaaaatggcgagaacaattgagtcagaagtttgaagaaataagatggctgattgaagaggtgcgacatagactgaaagttacagagaacagtttcgaacagataacatttatgcaagccttacaactattgcttgaagtggagcaagagataagaactttctcgtttcagcttatttaa
>H5N2_Avian_JX069101_A/ostrich/South_Africa/AI2512/2011|2011.548
atggattccaac---actgtatcaagctttcaggtagactgttttctttggcatgtccgcaaacgatttgcagaccaagaactgggtgatgccccattccttgaccggcttcgccgagatcagaagtccctgagaggaagaggcagcactcttggtctggacatcgagacagctactcgagcgggaaagcagatagtggagcgaattctggaagaagaatctgatgaggcacttaaaatgactattgcttcagtgccggcttcacgctacctaactgacatgtctcttgaagagatgtcaagggactggttcatgctcatgcccaaacagaaagtggca---ggttccctttacatcagaatggaccaggcaataatggataaaaacctcatattgaaagcaaacttcagtgtgatttttgaccggctggaaaccctaatactacttagagctttcacagaagaaggagcaattgttggagaaatctcaccattaccttctcttccaggacatactgatgaggatgtcaaaaatgcaattggggtcctcatcggaggacttgaatggaatgataacacagttcgagtctctgaaactctacagagattcgcttggagaagcagtaatgaggatgggagacctccactccctccaaag--cagaaacggaaaatggcgagaacaattgagtcagaagtttgaagaaataagatggctgattgaagaggtgcgacatagactgaaagttacagagaacagtttcgaacagataacatttatgcaagccttacaactattgcttgaagtggagcaagagataagaactttctcgtttcagcttatttaa
>H7N1_Avian_KT777913_A/ostrich/South_Africa/OUD/2012|2012.162
atggactccaac---acgataacctcgtttcaggtagattgttatctatggcacataagaaagctactcagcatgagagacatgtgtgatgctccctttgatgacaggctccgaagagaccaaaaggcattaaaggggagaggcagcacacttggactcgatctaagagtggctacaatggagggaaaaaagatcgttgaggacatactgaagagtgaagcagatgaaaacctcaaaatagccattgcctccagtcccgctcctcggtatatcactgatatgagtatagaggagataagccgagaatggtacatgctgatgcctaggcagaaaatcact---ggaggccttatggtgaaaatggaccaagccataatggataagaggattatccttaaagcaaatttctcagttctatttgatcaactagagacattagtctctctgagggcattcacagaagatggtgctattgtggctgaaatatctcccattccctccatgccaggacattctacagaggatgtcaaaaatgcaattggaatcctcatcggtggacttgaatggaatgataactcaattcgagcgtctgaaaatatacagagattcgcttggggaatccgtgatgagaatgggggacctccactccccccaaaa--cagaaacgctacatggcgagacgagttgagtcagaagtttgaagagatcagatggctcattgctgaatgtagaaacatactgacaaagactgagaatagctttgaacagataacatttttgcaagcattgcaactcttacttgaagttgagagtgagataaggactttctcttttcagcttatctaa
>H7N1_Avian_KT777806_A/sacred_ibis/South_Africa/120701/2012|2012.496
atggactccaac---acgataacctcgtttcaggtagattgttatctatggcacataagaaagctactcagcatgagagacatgtgtgatgctccctttgatgacaggctccgaagagaccaaaaggcattaaaggggagaggcagcacacttggactcgatctaagagtggctacaatggagggaaaaaagatcgttgaggacatactgaagagtgaaacagatgaaaacctcaaaatagccattgcctccagtcccgctcctcggtatatcactgatatgagcatagaggagataagccgagaatggtacatgctgatgcctaggcagaaaatcact---ggaggccttatggtgaaaatggaccaagccataatggataagaggattatccttaaagcaaatttctcagttctatttgatcaactagagacattagtctctctgagggcattcacagaagatggtgctattgtggctgaaatatctcccattccctccatgccaggacattctacagaggatgtcaaaaatgcaattggaatcctcatcggtggacttgaatggaatgataactcaattcgagcgtctgaaaatatacagagattcgcttggggaatccgtgatgagaatgggggacctccactccccccaaaa--cagaaacgctacatggcgagacgagttgagtcagaagtttgaagagatcagatggctcattgctgaatgtagaaacatactgacaaagactgagaatagctttgaacagataacatttttgcaagcattgcaactcttacttgaagttgagagtgagataaggactttctcttttcagcttatctaa
>H7N1_Avian_KT777905_A/ostrich/South_Africa/ORD/2012|2012.162
atggactccaac---acgataaactcgtttcaggtagattgttatctatggcacataagaaagctactcagtatgagagacatgtgtgatgctccctttgatgataggctccgaagagaccaaaaggcattaaagggaagaggcagcacacttgggctcgatctaagagtggctacaatggagggaaaaaagatcgttgaggacatcctgaagagtgaaacagatgaaaacctcaaaatagccattgcctccagtcccgctcctcggtatatcactgatatgagcatagaggagataagccgagaatggtacatgctgatgcctaggcagaaaataact---ggaggccttatggtgaaaatggaccaagccataatggacaagaggattatccttaaagcaaatttctcagttctatttgatcaattggagacattagtctctctgagggcattcacagaagatggtgctattgtggctgaaatatctcccattccctccatgccaggacattctacagaggatgtcaaaaatgcaattggaatcctcatcggtggacttgaatggaatgataactcaattcgagcgtctgaaagtatacagagattcgcttggggaatccgtgatgagaatgggggacctccactccccccaaaa--cagaaacgctacatggagagacgagttgagtcagaagtttgaagagatcagatggctcattgcagaatgtagaaacatactgacaaaaactgaaaatagctttgaacagataacatttttgcaagcattgcaactcttacttgaagttgagagtgagataaggactttctcttttcagcttatctaa
>H7N8_Avian_MH458926_A/Duck/Hubei/HF5/2017|2017.318
atggattccaac---actgtgtcaagctttcaggtagactgctttctttggcatgtccgcaaacgatttgcagaccaagaactgggtgatgccccattccttgaccgacttcgccgagatcagaagtccctaagaggaagaggcagcactcttggtctggacatcgagacagctactcgtgcgggaaagcagatagtggagcggattctggaagaagaatctgatgaggcacttaaaatgactattgcttcagtgccggcttcacgctacctaactgacatgactcttgaagagatgtcaagggactggttcatgctcatgcccaaacagaaagtggca---ggttccctttgcatcagaatggaccaggcaataatggataaaaacatcatattaaaagcaaacttcagtgtgatttttgaccggctggagaccctaatactgcttagagctttcacagaagaaggagcaattgtgggagaaatctcaccattaccttctcttccaggacatactgatgaggatgtcaaaaatgcaattggggtcctcatcggaggacttgaatggaatgataacacagttcgagtctctgaaactctacagagattcgcttggagaagcagtaatgaggatgggagacctccactccctccaaag--cagaaacggaaaatggcgagaacaattgagtcagaagtttgaagagataagatggctgattgaagaagtgcgacataggttgaagattacggagaacagtttcgaacaaataacatttatgcaagccttacaactattgcttgaagtggagcaagagataagaactttctcgtttcagcttatttaa
>H1N1_Avian_KY402069_A/hooded_crane/Korea/1176/2016|2016.033
atggactccaac---actgtgtcaagctttcaggtagactgctttctttggcatgtccgcaaacgatttgcagaccaagaactgggtgatgccccattccttgaccggcttcgccgagatcagaagtctctaagaggaagaggcagcactcttggtctggacatcgagacagctactcgtgcgggaaagcagatagtggagaggattctggaagaagaatctgatgaggcacttaaaatgactattgcttcagtgccggcttcacgctacctaactgacatgactcttgaggaaatgtcaagggactggttcatgctcatgcctaaacagaaagtggca---ggttccctctgcatcagaatggaccaggcaataatggataaaaacatcatattgaaagcaaacttcagtgtgatttttgaccggctggagacccttatactacttagagctttcacagacgaaggagcaattgtgggagaaatctcaccattaccttctcttccaggacatactgatgaggatgtcaaaaatgcaattggggtcctcatcggaggacttgaatggaatgataacacagttcgagtctctgaaactctacagagattcgcttggagaagcagtaatgaggatgggagacctccactccctccaaag--cagaaacggaaaatggcgagaacaattgagtcagaagtttgaagaaataaggtggctgattgaagaagtgcgacatagattgaagattacagagaatagcttcgaacagataacgtttatgcaagccttacaactattgcttgaagtggagcaagagataagaactttctcgtttcagcttatttaa
>H5N2_Avian_KX977933_A/greater_white-fronted_goose/Netherlands/6/2008|2008.995
atggattccaac---actgtgtcaagctttcaggtagactgctttctttggcatgtccgcaaacgatttgcagaccaagaactgggtgatgccccattccttgaccggcttcgccgtgatcagaagtccctaagaggaagaggcagcactcttggtctggacatcgagacagctactcgtgcgggaaagcaaatagtggagcggattctggaggaagaatctgatgaggcacttaaaatgactattgcttcagtgccggcttcacgctacctaactgacatgactcttgaagaaatgtcaagggactggttcatgctcatgcccaagcagaaagtggca---ggttccctttgcatcaggatggaccaggcaataatggataaaaacatcacattgaaagcaaacttcagtgtgatttttgaccggctggaaaccctaatactacttagagctttcacggaagaaggagcaattgtgggagaaatctcaccgttaccttctcttccaggacatactgatgaggatgtcaaaaatgcaattggggtcctcatcggaggacttgaatggaatgataacacagttcgagtctctgaaactctacagagattcgcttggagaagcagtaatgaggatgggagacctccactccctccaaag--cagaaacggaaaatggcgagaacaattgagtcagaagtttgaagagataagatggctgattgaagaagtgcggcatagattgaagattacggagaacagcttcgaacagattacgtttatgcaagccttacaactattgcttgaagtagagcaagagataagaactttctcgtttcagcttatttaa
>H3N8_Avian_KX979581_A/dunlin/Netherlands/3/2007|2007.578
atggattccaac---actgtgtcaagctttcaggtagactgctttctttggcatgtccgcaaacgatttgcagaccaagaactgggtgatgctccattcctcgaccggcttcgccgagatcagaaatccctaagaggaagaggcagcactcttggtctggacatcgagacagctactcgtgcgggaaagcagatagtggaacggattctaaaggaagaatctgatgaggcacttaaaatgactattgcttcagtgccggcttcacgttacctaactgacatgactcttgaagaaatgtcaagggactggttcatgctcatgcccaagcagaaagtggca---ggttccctctgcatcagaatggaccaggcaataatggataaaaacatcatattgaaggcaaacttcagtgtaatttttgaccggctgaaaaccctaatactacttagggctttcacagaagaaggagcaatcgtgggagaaatctcaccattaccttctcttccaggacatactgatgaggatgtcaaaaatgcaattggggtcctcatcggaggacttgaatggaatgataacacagttcgagtctctgaaactctacagagattcgcttggagaagcagtaatgaggatgggagacctccactccctccaaag--cagaaacggaaaatggcgagaacaattgagtcagaagtttgaagagataagatggctgatcgaagaagtacgacatagattgaagattacagagaacagcttcgaacagattacgtttatgcaagcattacaactattgcttgaagtagagcaagagataagaactttctcgtttcagcttatttaa
>H3N8_Avian_CY041350_A/turnstone/Netherlands/1/2007|2007.500
atggattccaac---actgtgtcaagctttcaggtagactgctttctttggcatgtccgcaaacgatttgcagaccaagaactgggtgatgctccattcctcgaccggcttcgccgagatcagaaatccctaagaggaagaggcagcactcttggtctggacatcgagacagctactcgtgcgggaaagcagatagtggaacggattctaaaggaagaatctgatgaggcacttaaaatgactattgcttcagtgccggcttcacgttacctaactgacatgactcttgaagaaatgtcaagggactggttcatgctcatgcccaagcagaaagtggca---ggttccctctgcatcagaatggaccaggcaataatggataaaaacatcatattgaaggcaaacttcagtgtaatttttgaccggctgaaaaccctaatactacttagggctttcacagaagaaggagcaatcgtgggagaaatctcaccattaccttctcttccaggacatactgatgaggatgtcaaaaatgcaattggggtcctcatcggaggacttgaatggaatgataacacagttcgagtctctgaaactctacagagattcgcttggagaagcagtaatgaggatgggagacctccactccctccaaag--cagaaacggaaaatggcgagaacaattgagtcagaagtttgaagagataagatggctgatcgaagaagtacgacatagattgaagattacagagaacagcttcgaacagattacgtttatgcaagcattacaactattgcttgaagtagagcaagagataagaactttctcgtttcagcttatttaa
>H4N6_Avian_MF146649_A/European_herring_gull/Netherlands/1/2006|2006.090
atggactccaac---actataacctcgtttcaggtagattgttatctatggcacataagaaagctactcagtatgagagacatgtgtgatgctccctttgatgacaggctccgaagagaccaaaaggcattaaagggaagaggcagcacacttggactcgatttaagagtggctacaatggaggggaaaaagatcattgaggacatcctgaagagtgagacagatgaaaacctcaaaatagccattgcttccagtcccgctcctcggtatatcactgatatgagcatagaggagataagccgagaatggtacatgctgatgcctaggcagaaaataact---ggaggccttatggtgaaaatggaccaagccataatggataagagaattatccttaaagcaaatttctcagttctatttgatcaactagagacattagtctctctgagggcattcacagaagatggcgctattgtggctgaaatatctcccattccctccatgccaggacattctacagaggatgtcaaaaatgcaattggaatccttatcggtggacttgaatggaatgataactcaattcgagcgtctgaaaatatacagagattcgcttggggaatccgtgatgagaatgggggacctccactccctccaaaa--cagaaacgctacatggcgagacgagttgagtcagaagtttgaagagatcagatggctcattgctgaatgtagaaacatactgacaaagactgaaaatagctttgaacagataacatttttgcaagcattgcaactcttacttgaagttgagagtgagataaggactttctcttttcagcttatttaa
>H4N5_Avian_CY076996_A/black-headed_gull/Netherlands/1/2006|2006.500
atggattccaat---actgtgtcaagctttcaggtagactgctttctttggcatgtccgcaaacgatttgcagaccaagaactgggtgatgccccattccttgaccggcttcgccgagatcagaagtccctaagaggaaggggcagcactcttggtctggacatcgagacatctactcgtgcgggaaaacagatagtggagcggattctggagaaagaatctgatgaggcacttaaaatgactattgcttcagtgccggcttcacgctacttgactgacatgactcttgaagaaatgtcaagggaatggttcatgctcatgcccaaacagaaagtggca---gggtccctttgcatcagaatggaccaggcaataatggataaaaacatcatattgaaagcaaacttcagtgtaatttttgaccggctggaaactctaatactacttagagctttcacagaagagggagcaattgtgggagaaatatctccgttaccttctcttccaggacatactgatgaggatgtcaaaaatgcaattggggtcctcatcggaggacttgagtggaatgataacacagttcgagtctctgaaactctacagagattcgcttggagaagcagtaatgaggatgggagacctccactccctccaaag--cagaaacggaaaatggcgagaacaattgagtcagaagtttgaagaaataagatggctgattgaagaagtgcgacatagattgaagattacagagaatagcttcgaacagataacgtttatgcaagccttacaactattgcttgaggtggagcaagagataagaactttctcgtttcagcttatttaa
>H6N8_Avian_CY041382_A/black-headed_gull/Netherlands/1/2005|2005.500
atggattccaac---actgtgtcaagctttcaggtagactgctttctttggcatgtccgcaaacgatttgcagaccaagaactgggtgatgccccattccttgaccggcttcgccgagatcagaagtccctaagaggaagaggcagcactcttggtctggacatcgagacagctactcgtgcgggaaagcagatagtggagcggattctggaagaagaatctgatgaggcacttaaaatgactattgcttcagtgccggcttcacgctacctaactgacatgactcttgaagaaatgtcaagagactggttcatgctcatgcccaagcagaaagtggca---ggttccctttgcatcagaatggaccaggcaataatggataaaaacatcatattgaaagcaaacttcagtgtgatttttgatcggttggaaaccctaatactacttagagctttcacagaagaaggagcaattgtgggagaaatctcaccattaccttctcttccaggacatactgatgaggatgtcaaaaatgcaattggggtcctcatcggaggacttgaatggaatgataacacagttcgagtctctgaaactctacagagattcgcttggagaagcagtaatgaggatgggagacctccactccctccaaag--cagaaacggaaaatggcgagaacaattgagtcagaagtttgaagaaataagatggctgattgaagaagtgcgacacagattgaagattacagagaacagcttcgaacagataacgtttatgcaagccttacaactattgcttgaagtggagcaagagataagaactttctcgtttcagcttatttaa
>H6N1_Avian_KX978484_A/greater_white-fronted_goose/Netherlands/1/2010|2010.052
atggattccaac---actgtgtcaagctttcaggtagactgctttctttggcatgtccgcaaacgatttgcagaccaagaactgggtgatgccccattccttgaccggcttcgccgagatcagaagtccctaagaggaagaggcagcactcttggtctggacatcgagacagctactcgtgcgggaaagcagatagtggagcggattctggaagaagaatctgatgaggcacttaaaatgactattgcttcagtgccggcttcacgctacctaactgacatgactcttgaagaaatgtcaagggactggttcatgctcatgcccaaacagaaagtggca---ggttccctttgcatcagaatggaccaggcgataatggataaaaacatcatattgaaagcaaacttcagtgtgatttttgaccggttggagaccctaatactacttagggctttcacagaagaaggagcaattgtgggagaaatctcaccgttaccttctcttccaggacatactgatgaggatgtcaaaaatgcaattggggtcctcatcggaggacttgaatggaatgataacacagttcgagtctctgaaactctacagagattcgcttggagaagcagtaatgaggatgggagacctccactccctccaaag--cagaaacggaaaatggcgagaacaattgagtcagaagtttgaagaaataagatggctgatcgaagaagtgcgacatagactgaagcttacagagaacagcttcgaacagataacgtttatgcaagccttacaactattgcttgaagtggagcaagagataagaactttctcgtttcagcttatttaa
>H10N1_Avian_MF575180_A/Eurasian_wigeon/Netherlands/3/2007|2007.800
atggattcaaac---actgtgtcaagctttcaggtagactgctttctttggcatgtccgcaaacgatttgcagaccaagaactgggtgatgccccattcctcgaccggcttcgccgagatcagaaatccctaagaggaagaggcagcactcttggtctggacatcgagacagctactcgtgcgggaaagcagatagtggagcggattctggaggaagaatctgatgaggcactcaaaatgactattgcttcagtgccggcttcacgctacctaactgacatgactcttgaagaaatgtcaagggactggttcatgctcatgcccaagcagaaagtggca---ggttccctctgcatcagaatggaccaggcaataatggataaaaacatcatattgaaggcaaacttcagtgtgatttttggccgactggaaaccctaatactacttagagctttcacagaagaaggagcaatcgtgggagaaatctcaccattaccttctcttccaggacatactgatgaggatgtcaaaaatgcaattggggtcctcatcggaggacttgaatggaatgataacacagttcgagtctctgaaactctacagagattcgcttggagaagctgtaatgaggatgggagacctccactccctccaaag--cagaaacggaaaatggcgagaacaattgagtcagaagtttgaagagataagatggctgattgaagaagtgcgacatagattgaagattacagagaacagcttcgaacagattacgtttatgcaagcattacaactattgcttgaagtagagcaagagataagaactttctcgtttcagcttatttaa
>H10N1_Avian_CY077052_A/Eurasian_wigeon/Netherlands/4/2007|2007.500
atggattcaaac---actgtgtcaagctttcaggtagactgctttctttggcatgtccgcaaacgatttgcagaccaagaactgggtgatgccccattcctcgaccggcttcgccgagatcagaaatccctaagaggaagaggcagcactcttggtctggacatcgagacagctactcgtgcgggaaagcagatagtggagcggattctggaggaagaatctgatgaggcactcaaaatgactattgcttcagtgccggcttcacgctacctaactgacatgactcttgaagaaatgtcaagggactggttcatgctcatgcccaagcagaaagtggca---ggttccctctgcatcagaatggaccaggcaataatggataaaaacatcatattgaaggcaaacttcagtgtgatttttggccgactggaaaccctaatactacttagagctttcacagaagaaggagcaatcgtgggagaaatctcaccattaccttctcttccaggacatactgatgaggatgtcaaaaatgcaattggggtcctcatcggaggacttgaatggaatgataacacagttcgagtctctgaaactctacagagattcgcttggagaagctgtaatgaggatgggagacctccactccctccaaag--cagaaacggaaaatggcgagaacaattgagtcagaagtttgaagagataagatggctgattgaagaagtgcgacatagattgaagattacagagaacagcttcgaacagattacgtttatgcaagcattacaactattgcttgaagtagagcaagagataagaactttctcgtttcagcttatttaa
>H4N6_Avian_KX977876_A/bewicks_swan/Netherlands/3/2007|2007.929
atggattccaac---actgtgtcaagctttcaggtagactgctttctttggcatgtccgcaaacgatttgcagaccaagaactgggtgatgccccattccttgaccggcttcgccgtgatcagaagtccctaagaggaagaggcatcactcttggtctggacatcgagacagctactcgtgcgggaaagcaaatagtggagcggattctggaggaagaatctgatgaggcacttaaaatgactattgcttcagtgccggcttcacgctacctaacagacatgactcttgaagaaatgtcaagggactggttcatgctcatgcccaagcagaaagtggca---ggttccctttgcatcaggatggaccaggcaataatggataaaaacatcatattgaaggcaaacttcagtgtgatttttgaccggctggagaccctaatactacttagagctttcacagaagaaggagcagttgtgggagaaatctcaccgttaccttctcttccaggacatactgatgaggatgtcaaaaatgcaattggggtcctcatcggagggcttgaatggaatgataacacagttcgagtctctgaaactctacagagattcgcttggggaagcagtaatgaggatgggagacctccactccctccaaag--cagaaacggaaaatggcgagaacaattgagtcagaagtttgaagagataagatggctgattgaagaagtgcgacatagattgaagattacagagaacagtttcgaacagattacgtttatgcaagccttacaactattgcttgaagtagagcaagagataagaactttctcgtttcagcttatttaa
>H5N3_Avian_CY047050_A/breeder_duck/France/090045b/2009|2009.500
atggattccaac---actgtgtcaagctttcaggtagactgctttctttggcatgtccgcaaacgatttgcagaccaagaactgggtgatgccccattccttgaccggcttcgccgtgatcagaagtccctaagaggaagaggcagcactcttggtctggacatcgagacagctactcgtgcgggaaagcaaatagtggagcggattctggaggaagaatctgatgaggcacttaaaatgactattgcttcagtgccggcttcacgctacctaacagacatgactcttgaagaaatgtcaagggactggttcatgctcatgcccaagcagaaagtggca---ggttccctttgcatcaggatggaccaggcaataatggataaaaacatcatattgaaagcaaacttcagtgtgatttttgaccggctggaaaccctaatactacttagagctttcacagaagaaggagcaattgtgggagaaatctcaccgttaccttctcttccaggacatactgatgaggatgtcaaaaatgcaattggggtcctcatcggaggacttgaatggaatgataacacagttcgagtctctgaaactctacagagattcgcttggagaagcagtaatgaggatgggagacctccactccctccaaag--cagaaacggaaaatggcgagaacaattgagtcagaagtttgaagagataagatggctgattgaagaagtgcgacatagattgaagattacagagaacagcttcgaacagattacgtttatgcaagccttacaactattgcttgaagtagagcaagagataagaactttctcgtttcagcttatttaa
>H6N2_Avian_KX978065_A/Eurasian_wigeon/Netherlands/1/2006|2006.970
atggattccaac---actgtgtcaagctttcaggtagactgctttctttggcatgtccgcaaacgatttgcagaccaagaactgggtgatgccccattccttgaccggcttcgccgagatcagaagtccctaagaggaagaggcagcactcttggtctggacatcgaaacagctactcgtgcgggaaagcagatagtggagcggattctggaagaagaatctgatgaggcacttaaaatgactattgcttcagtgccggcttcacgctacctaactgacatgactcttgaagagatgtcaagggactggttcatgctcatgcccaaacagaaagtggca---ggctccctttgcatcagaatggaccaggcaataatggataaaaacatcatattgaaagcaaacttcagtgtgatttttgaccggctggaaaccctaatactacttagagctttcacagaagaaggagcaattgtgggagaaatctcaccgttaccttctcttccaggacatactgatgaggatgtcaaaaatgcaattggggtcctcatcggaggacttgaatggaatgataacacagttcgagtctctgaaactctacagagattcgcttggagaagcagtaatgaggatgggagacctccactccctccaaag--cagaaacggaaaatggcgagaacaattgagtcagaagtttgaagaaataagatggctgattgaagaagtgcgacatagattgaagattacagagaacagcttcgaacagataacgtttatgcaagccttacaactattgcttgaggtagaacaagagataagaactttctcgtttcagcttatttaa
>H12N5_Avian_MF146819_A/Eurasian_wigeon/Netherlands/2/2009|2009.792
atggactccaac---acgataacctcgtttcaggtagattgttatctatggcacataagaaagctactcagtatgagagacatgtgtgatgctccctttgatgacaggctccgaagagaccaaaaggcattaaagggaagaggcagcacacttggactcgatctaagagtggctacaatgggggggaaaaagatcgttgaggacatcctgaagagtgagacagatgaaaacctcaaaatagccattgcttccagtcccgctcctcggtatatcactgacatgagcatagaggagataagccgagaatggtacatgctgatgcctaggcagaaaataact---ggaggccttatggtgaaaatggaccaagccataatggataagagaattatccttaaagcaaatttctcagttctatttgatcaactagagacattagtctctctgagggcatttacagaagatggtgctattgtggctgaaatatctcccattccctccatgccaggacattctacagaggatgtcaaaaatgcaattggaatcctcatcggtggacttgaatggaatgataactcaattcgagcgtctgaaaatatacagagattcgcttggggaatccgtgatgagaatgggggacctccactccctccaaaa--cagaaacgctacatggcgagacgagttgagtcagaagtttgaggagatcagatggctcattgctgaatgtagaaacatacttacaaagactgaaaatagctttgaacagataacatttttgcaagcattgcaactcttacttgaagttgagagtgagataaggactttctcctttcagcttatttaa
>H6N8_Avian_KX978113_A/greater_white-fronted_goose/Netherlands/4/2008|2008.058
atggattccaac---acgataacctcgtttcaggtagattgttatttatggcacataagaaagctactcagcatgagagacatgtgtgatgctccctttgatgataggctccgaagagaccaaaaggcattaaagggaagaggcagcacacttgggctcgatctaagagtggctacaatggaggggaaaaagatcgttgaggacatcctgaagagtgagacagatgaaaatctcaagatagccattgcttccagtcctgctcctcggtatatcactgatatgagcatagaggagataagccgagaatggtacatgctaatgcctaggcagaaaataact---ggaggccttatggtgaaaatggaccaagccataatggataagagaattattcttaaagcaaatttctcagtcctatttgatcaactagagacattagtctctctgagggcattcacagaagatggtgctattgtggctgaaatatctcctatcccctctatgccaggacattctacagaggatgtcaaaaatgcaattggaatcctcatcggtggacttgaatggaatgataactcaattcgagcgtctgaaaatatacagagattcgcttggggaatccgtgatgagaatgggggacctccactccctccaaaa--cagaaacgctacatggcgagacgagttgagtcagaagtttgaagagatcagatggctcattgctgaatgcaggaatatactaacaaagactgaaagcagctttgagcagataacattcttgcaagcattgcaactcttacttgaagttgagagtgagataaggactttctcttttcagcttatttaa
>H6N8_Avian_KX978587_A/bean_goose/Netherlands/1/2008|2008.058
atggattccaac---acgataacctcgtttcaggtagattgttatttatggcacataagaaagctactcagcatgagagacatgtgtgatgctccctttgatgataggctccgaagagaccaaaaggcattaaagggaagaggcagcacacttgggctcgatctaagagtggctacaatggaggggaaaaagatcgttgaggacatcctgaagagtgagacagatgaaaatctcaagatagccattgcttccagtcctgctcctcggtatatcactgatatgagcatagaggagataagccgagaatggtacatgctaatgcctaggcagaaaataact---ggaggccttatggtgaaaatggaccaagccataatggataagagaattattcttaaagcaaatttctcagtcctatttgatcaactagagacattagtctctctgagggcattcacagaagatggtgctattgtggctgaaatatctcctatcccctctatgccaggacattctacagaggatgtcaaaaatgcaattggaatcctcatcggtggacttgaatggaatgataactcaattcgagcgtctgaaaatatacagagattcgcttggggaatccgtgatgagaatgggggacctccactccctccaaaa--cagaaacgctacatggcgagacgagttgagtcagaagtttgaagagatcagatggctcattgctgaatgcaggaatatactaacaaagactgaaagcagctttgagcagataacattcttgcaagcattgcaactcttacttgaagttgagagtgagataaggactttctcttttcagcttatttaa
>H6N8_Avian_KX978967_A/greater_white-fronted_goose/Netherlands/4/2006|2006.071
atggattccaac---actgtgtcaagctttcaggtagactgctttctttggcatgtccgcaaacgatttgcagaccaagaactgggtgatgccccattccttgaccggcttcgccgagaccagaagtccctaagaggaagaggcagcactcttggtctggacatcgagacagctactcgtgcaggaaagcagctagtggagcggattctggaggaagaatctgatgaggcacttaagatgactattgcttctgtgccggcttcacgctacctaactgacatgactcttgaagagatgtcaagggactggttcatgctcatgcccaagcagaaagtggca---ggttccctttgcatcagaatggaccaggcaataatggataagaacatcatactgaaagcaaacttcagtgtgatttttgaccggctggaaactctaatactacttagagcttttacagaagaaggagcaattgtgggagaaatctcaccattaccttctcttccaggacatactgatgaggatgtcaaaaatgcaattggggtcctcatcggaggacttgagtggaatgataacacagttcgagtctctgaaactctacagagattcgcttggagaagcagtaatgaggatgggagacctccactccctccaaag--caggaatggaaaatggcgagaacaattgagtcagaagtttgaggaaataagatggctgattgaagaagtgcgacatagattgaagattacagaaaacagcttcgaacaaataacgtttatgcaagccttgcaactattgcttgaagtggagcaagagataagaactttctcgtttcagcttatttaa
>H9N2_Avian_MF575215_A/Eurasian_wigeon/Netherlands/4/2005|2005.822
atggattccaac---actgtgtcaagctttcaggtagactgctttctttggcatgtccgcaaacgatttgcagaccaagaactgggtgatgccccattcctcgaccggcttcgccgagatcagaaatccctaagaggaagaggcagcactcttggtctggacatcgagacagctactcgtgcgggaaagcagatagtggagcggattctagaagaagaatctgatgaggcacttaaaatgaatattgcttcagtgccggcttcacgctacctaactgacatgactcttgaagaaatgtcaagggactggttcatgctcatgcccaagcagaaagtggca---ggttccctctgcatcagaatggaccaggcaataatggataaaaacatcatattgaaggcaaacttcagtgtgatttttgaccggctggaaaccctaatactacttagagctttcacagaagaaggagcaatcgtgggcgaaatctcaccattaccttctcttccaggacatacggatgaggatgtcaaaaatgcaattggggtcctcatcggaggacttgaatggaatgataacacagttcgagtctctgaaactctacagagattcgcttggagaagcagtaatgaggatgggagacctccactccctccaaag--cagaaacggaaaatggcgagaacaattgagtcagaagtttgaagagataagatggctgattgaagaagtacgacatagattgaagattacagagaacagcttcgaacagattacgtttatgcaagcattacaactattgcttgaagtagagcaagagataagaactttctcgtttcagcttatttaa
>H1N1_Avian_MF146428_A/common_teal/Netherlands/3/2005|2005.926
atggattccaac---actgtgtcaagctttcaggtagactgctttctttggcatgtccgcaaacgatttgcagaccaaggactgggtgatgccccattcctcgaccggcttcgccgagatcagaaatccctaagaggaagaggtagcactcttggtctggacatcgagacagctactcgtgcgggaaagcagatagtggagcggattctggaggaagaatctgatgaggcacttaaaatgactattgcttcagtgccggcttcacgctacctaactgacatgactcttgaagaaatgtcaagggactggttcatgctcatgcccaagcagaaagtggca---ggttccctctgcatcagaatggaccaggcaataatggataaaaacatcatattgaaggcaaacttcagtgtgatttttgaccggctggaaaccctaatactacttagagctttcacagaagaaggagcaatcgtgggagaaatctcaccattaccttctcttccaggacatactgatgaggatgtcaaaaatgcaattggggtcctcatcggaggatttgaatggaatgataacacagttcgagtctctgaaactctacagagattcgcttggagaagcagtaatgaggatgggagacctccactccctccaaag--cagaaacggaaaatggcgagaacaattgagtcagaagtttgaagagataagatggctgattgaagaagtacgacatagattgaagattacagagaacagcttcgaacagattacgtttatgcaagcattacaactattgcttgaagtagagcaagagataagaactttctcgtttcagcttatttaa
>H5N2_Avian_CY021529_A/turkey/Italy/1258/2005|2005.500
atggattccaac---actgtgtcaagctttcaggtagactgctttctttggcatgtccgcaaacgatttgcagaccaagaactgggtgatgccccattccttgaccggcttcgccgagatcagaagtccctaagaggaagaggcagcactcttggtctagacatcgagacagctactcgtgcgggaaagcagatagtggagcggattctggaggaagaatatgatgaggcacttaaaatgactattgcttcagtgccggcttcacgctacctaactgacatgactcttgaagaaatgtcaagggactggttcatgctcatgcccaagcagaaagtggca---ggttccctttgcatcagaatggaccaggcaataatggataagaacatcatattgaaagcaaacttcagcgtgatttttgaccggctggaaaccctgatactacttagagctttcacagaagagggggcaattgtaggagaaatctcaccattaccttctcttccaggacacactgatgaggatgtcaaaaatgcaattggggtcctcatcggaggacttgaatggaatgataacacagttcgagtctctgaaactctacagagattcgcttggagaagcagtaatgaggatgggagacctccactccctccaaaa--cagaaacggaaaatggcgagaacaattgagtcagaagtttgaagaaataagatggttgattgaagaagtgcgacatagattgaagattacagagaacagcttcgaacagataacgtttatgcaagccttacaactattgcttgaagtggagcaagagataagaactttctcgtttcagcttatttaa
>H5N2_Avian_CY022633_A/turkey/Italy/1325/2005|2005.500
atggattccaac---actgtgtcaagctttcaggtagactgctttctttggcatgtccgcaaacgatttgcagaccaagaactgggtgatgccccattccttgaccggcttcgccgagatcagaagtccctaagaggaagaggcagcactcttggtctagacatcgagacagctactcgtgcgggaaagcagatagtggagcggattctggaggaagaatatgatgaggcacttaaaatgactattgcttcagtgccggcttcacgctacctaactgacatgactcttgaagaaatgtcaagggactggttcatgctcatgcccaagcagaaagtggca---ggttccctttgcatcagaatggaccaggcaataatggataagaacatcatattgaaagcaaacttcagcgtgatttttgaccggctggaaaccctgatactacttagagctttcacagaagagggggcaattgtaggagaaatctcaccattaccttctcttccaggacacactgatgaggatgtcaaaaatgcaattggggtcctcatcggaggacttgaatggaatgataacacagttcgagtctctgaaactctacagagattcgcttggagaagcagtaatgaggatgggagacctccactccctccaaaa--cagaaacggaaaatggcgagaacaattgagtcagaagtttgaagaaataagatggttgattgaagaagtgcgacatagattgaagattacagagaacagcttcgaacagataacgtttatgcaagccttacaactattgcttgaagtggagcaagagataagaactttctcgtttcagcttatttaa
>H4N6_Avian_CY076988_A/dunlin/Sweden/1/2005|2005.500
atggattccaac---acgataacctcgtttcaggtagattgttatctatggcacataagaaagctactcagtatgagagacatgtgtgatgctccctttgatgacaggctccgaagagaccaaaaggcattaaagggaagaggcagcacacttggactcgatctaagagtggctacaatggagggaaaaaagatcgttgaggacatcctgaagagtgaaacagatgaaaaccttaaaatagccattgcttccagccctgctcctcggtatatcactgatatgagcatagaggagataagccgagaatggtacatgctgatgcctaggcagaaagtaact---ggaggccttatggtgaaaatggaccaagccataatggataagagaattattctcaaagctaatttctcggttctatttgatcaactagagacattagtctctctgagggcattcacagaagatggtgcaattgtggctgagatatctcccattccctccatgccaggacattctacagaggatgtcaaaaatgcaattggaatcctcatcggtggacttgaatggaatgataactcaattcgagcgtctgaaaatatacagagattcgcttggggaatccgtgatgagaatgggggacctccactccctccaaag--cagaaacgctacatggcgagacgaattgagtcagaagtttgaagagatcagatggctcattgctgaatgcagaaatatactgacaaagactgaaaacagctttgaacagataacattcttgcaagcattgcaactcttacttgaagtagagagtgagataaggactttctcttttcagcttatttaa
>H6N2_Avian_CY041366_A/Eurasian_wigeon/Sweden/1/2004|2004.500
atggattccaac---acgataacctcgtttcaggtagattgttatctatggcacataagaaagctactcagtatgagagacatgtgtgatgctccctttgatgacaggctccgaagagaccaaaaggcattaaagggaagaggcagcacacttggactcgatctaagagtggctacaatggaggggaaaaagatcgttgaggacatcctgaagagtgaaacagatgaaaacctcaaaatagccattgcttccagtcctgctcctcggtatatcactgatatgagcatagaggagataagtcgagaatggtacatgctgatgcctaggcagaaagtaact---ggaggccttatggtgaaaatggaccaagccataatggataagagaattattcttaaagctaatttctcgatcctatttgatcaactagagacattagtctctctgagggcattcacagaagatggtacaattgtggctgaaatatctcccattccctccatgccaggacattctgcagaggatgtcaaaaatgcaattggaatcctcatcggtggacttgaatggaatgataactcaattcgagcgtctgaaaatatacagagattcgcttggggaatccgtgatgagaatgggggacctccactccctccaaaa--cagaaacgccacatggcgagacgagttgagtcagaagtttgaagagatcagatggctcattgctgaatgcagaaacatactgacaaagactgaaaacagctttgaacagataactttcttgcaagcattgcaactcttacttgaagttgagagtgagataaggactttctcttttcagcttatttaa
>H5N3_Avian_CY046154_A/duck/France/06436/2006|2006.216
atggattccaac---acgataacctcgtttcaggtagattgttatctatggcacataagaaagctactcagtatgagagacatgtgtgatgctccctttgatgacaggctccgaagagaccaaaaggcattaaagggaagaggcagcacacttggactcgatctaagagtggctacgatggaagggaaaaagatcgttgaggacatcctgaagagtgagacagatgaaaacctcaaaatagccattgcttccagtcctgctcctcggtatattactgatatgagcatagaggagataagccgagaatggtacatgctgatgcctaggcagaaaataact---ggaggccttatggtgaaaatggaccaagccataatggataagagaattatccttaaagcaaatttctcagttctatttgatcaactagagacattagtctctctgagggcattcacggaagatggtgctattgtggctgaaatatctcccattccctccatgccaggacattctacagaggatgtcaaaaatgcaattggaatcctcatcggtggacttgaatggaatgataactcaattcgagcgtctgaaaatatacagagattcgcttggggaatccgtgatgagaatgggggacctccactccctccaaaa--cagaaacgctacatggcgagaagagttgagtcagaagtttgaagagatcagatggctcattgctgaatgtagaaatatactgacaaagactgaaaatagctttgaacagataacgtttttgcaagcattgcaactcttacttgaagttgagagtgagataaggactttctcttttcagcttatttaa
>H5N1_Avian_CY046138_A/duck/France/05066b/2005|2005.500
atggattccaac---acgataacctcgtttcaggtagattgttatctgtggcacataagaaagctactcagtatgagagacatgtgtgatgctccctttgatgacaggctccgaagagaccaaaaggcattaaagggaagaggcagcacacttggactcgatctaagagtggccacaatggaggggaaaaagatcgttgaggatattctgaagagtgagacagatgaaaacctcaaaatagccattgtttccagtcctgctcctcggtatatcactgatatgaatctagaggagataagccgagactggtacatgctgatgcctaggcagaaaataact---ggaggccttatggtgaaaatggaccaagccataatggataaaagaattatccttaaggcaaatttctcagtcctatttgatcaactagagacactagtctctctgagggcattcacagaagatggtgctattgtggctgagatatctcccattccctccatgccaggacattctacagaggatgtcaaaaatgcaattggaatcctcatcggtggacttgaatggaatgataactcaattcgagcgtctgaaaatatacagagattcgcttggggaatccgtgatgagaatgggggacctccactccctccaaaa--cagaaacgctacatggcgagacgagttgagtcagaagttcgaggagatcagatggctcattgctgaatgcagaaacgtactgacaaaaactgagaatagctttgaacagataacattcttgcaagcattgcaactcttacttgaagttgagagtgagataaggactttctcttttcagcttatttga
>H5N3_Avian_CY046121_A/duck/France/02166/2002|2002.500
atggattccaac---acgataacctcgtttcaggtagactgttatctatggcacataagaaagctactcagtatgagagacatgtgtgatgctccctttgatgacagactccgaagagaccaaaaggcattaaagggaagaggcagcacacttggactcgatctaagggtggctacaatggaggggaaaaagattgttgaggatatcctgaagagtgagacagatgaaaatctcaaaatagccattgcttccagtcctgctcctcggtatatcactgatatgagcatagaggaaataagcagagaatggtacatgctgatgcctaggcagaaaataact---ggaggccttatggtgaagatggaccaggccataatggataaaagaattatccttaaggcaaatttctcagtcctatttgatcaactagagacattagtctctctgagggcattcacagaagatggtgctattgtggctgagatatctcccattccctccatgccaggacattctacagaggatgtcaaaaatgcaattggaatcctcatcggtggacttgaatggaatgataactcaattcgagcgtctgaaaatatacagagattcgcttggggaatccgtgatgagaatgggggacctccactccctccaaaa--cagaaacgccacatggcgagacgagttgagtcagaagtttgaagagatcagatggctcattgctgaatgcagaaatgtactgacaaagactgaaaacagctttgaacagataacattcttgcaagcattgcaactcctacttgaagttgagagtgagataaggactttctcttttcagcttatttaa
>H10N4_Avian_MF575206_A/ruddy_turnstone/Netherlands/1/2008|2008.740
atggattccaac---actgtgtcaagctttcaggtagactgctttctttggcatgtccgcaaacgatttgcagaccaagaactgggtgatgccccattccttgaccggcttcgccgagatcagaagtccctaagaggaagaggcagtactcttggtctggacatcgagacagctactcgtgcgggaaagcagatagtggagcggattctagaggaagaatccgacgaggcacttaaaatgactattgcttcagtgccggcttcacgctacctaactgacatgactcctgaagagatgtcaagggactggttcatgctcatgcccaaacagaaagtggca---ggttccctttgcatcagaatggaccaggcaataatggataaaaacatcatattgaaagcaaacttcagtgtgatttttgatcgaatggaaaccctaatactacttagagctttcacagaagaaggaacaattgtgggagaaatctcaccattaccttctcttccaggacatactgatgaggatgtcaaaaatgcaattggggtcctcatcggaggacttgaatggaatgataacacagttcgagtctctgaaactctacagagattcgcttggagaagcagtaatgaggatgggagacctccactccctccaaag--cagaaacggaaaatggcgagaacaattgagtcagaagtttgaagaaataagatggctgattgaagaagtgagacatagattgaagattacagagaacagcttcgaacagataacgtttatgcaagccttacaactattgcttgaagtggagcgagagataagaactttctcgtttcagcttatttaa
>H2N3_Avian_CY122288_A/common_teal/Netherlands/2/2008|2008.500
atggattccaac---actgtgtcaagctttcaggtagactgctttctttggcatgtccgcaaacgatttgcagaccaagaactaggtgatgccccattccttgaccggcttcgccgagatcagaagtccctaagaggaagaggcagcactcttggtctggacatcgagacagctactcgcgcgggaaaacagatagtggaacggattctggaagaagaatctgatgaggcacttaaaatgactattgcttcagtgccggcttcacgctacctaactgatatgactcttgaagagatgtcaagggactggttcatgctcatgcccaaacagaaagtggca---ggttccctttgcatcagaatggaccaggcaataatggataaaaacatcatattgaaagcaaacttcagtgtgatctttgaccggctggagaccctaatactacttagagctttcacagaagaaggagcaattgtgggagaaatctcaccgttaccttctcttccaggacatactgatgaggatgtcaaaaatgcaattggggtcctcatcggagggcttgaatggaatgataacacagttcgagtctctgaaactctacagagattcgcttggagaagcagtaatgaggatgggagacctccactccctccaaag--cagaaacggaaaatggcgagaacaattgagtcagaagtttgaagaaataagatggctgattgaagaagtgcgacatagattgaagattacagagaacagcttcgaacagataacgtttatgcaagccttacaactattacttgaagtggagcaagagataagaactttctcgtttcagcttatttaa
>H7N7_Avian_KF259990_A/duck/Fujian/5408/2008|2008.500
atggattccaac---acgataacctcgtttcaggtagattgttatctatggcacataagaaagctactcagtatgagagacatgtgtgatgctccctttgatgacaggctccgaagagaccaaaaggcattaaaggggagaggcagcacacttggactcgatctgagagtggctacaatggaggggaaaaagatcgttgaggacatcctgaagagtgagacagatgaaaatctcaaaatagccattgcttccagtcctgctcctcggtatattactgatatgagcatagaggagataagccgagaatggtacatgctgatgcctaggcagaaaataacc---ggaggccttatggtgaaaatggaccaagccataatggacaagagaattatccttaaagcaaatttctcagttctatttgatcaactagagacattagtctctctgagggcattcacagaagatggtgctattgtggctgaaatatctcccattccctccatgccaggacattctacagaggatgtcaaaaatgcaattggaatcctcatcggtggacttgaatggaatgataactcaattcgagcgtctgaaaatatacagagattcgcttggggagtccgtgatgagaatgggggacctccactccctccaaaa--cagaaacgctacatggcgagacgagttgagtcagaagtttgaagagatcagatggctcattgccgaatgtagaaatatactgacaaagactgaaaatagctttgaacagataacatttttgcaagcattgcaactcttacttgaagttgagagtgagataaggactttctcttttcagcttatttag
>H7N7_Avian_KF260047_A/duck/Fujian/5448/2008|2008.500
atggattccaac---acgataacctcgtttcaggtagattgttatctatggcacataagaaagctactcagtatgagagacatgtgtgatgctccctttgatgacaggctccgaagagaccaaaaggcattaaaggggagaggcagcacacttggactcgatctgagagtggctacaatggaggggaaaaagatcgttgaggacatcctgaagagtgagacagatgaaaatctcaaaatagccattgcttccagtcctgctcctcggtatattactgatatgagcatagaggagataagccgagaatggtacatgctgatgcctaggcagaaaataacc---ggaggccttatggtgaaaatggaccaagccataatggacaagagaattatccttaaagcaaatttctcagttctatttgatcaactagagacattagtctctctgagggcattcacagaagatggtgctattgtggctgaaatatctcccattccctccatgccaggacattctacagaggatgtcaaaaatgcaattggaatcctcatcggtggacttgaatggaatgataactcaattcgagcgtctgaaaatatacagagattcgcttggggagtccgtgatgagaatgggggacctccactccctccaaaa--cagaaacgctacatggcgagacgagttgagtcagaagtttgaagagatcagatggctcattgccgaatgtagaaatatactgacaaagactgaaaatagctttgaacagataacatttttgcaagcattgcaactcttacttgaagttgagagtgagataaggactttctcttttcagcttatttag
>H7N1_Avian_CY025145_A/turkey/Italy/4617/1999|1999.951
atggattccaac---acgataacctcgtttcaggtagattgttatctatggcacataagaaagctactcagtatgagagacatgtgtgatgctccctttgatgacaggctccgaagagaccaaaaggcattaaagggaagaggcagcacacttggactcgatctaagagtggctacaatggaggggaaaaagatcgttgaggacatcctgaagagtgaaacagatgaaaacctcaaaatagccattgcttccagtcctgctcctcggtatatcactgatatgagcatagaggagataagccgagaatggtacatgctgatgcctaggcagaaagtaact---ggaggccttatggtgaaaatggaccaagccataatggataagagaattatccttaaagctaatttctcaatcctatttaatcaactagaaacattagtctctctgagggcattcacagaagatggtgcaattgtggctgaaatatctcccattccctccatgccaggacattctacagaggatgtcaaaaatgcaattggaatcctcatcggtggacttgaatggaatgataactcaattcgagcgtctgaaaatatacagagattcgcttggggaatccgtgatgagaatgggggacctccactccctccaaag--cagaaacgctacatggcgagatgagttgagtcagaagtttgaagagatcagatggctcattgctgaatgcagaaatatactgacaaagactgaaaacagctttgaacagataacattcttgcaggcattgcaactcttacttgaagttgagagtgagataaggactttctcttttcagcttatttaa
>H7N1_Avian_CY022665_A/guinea_fowl/Italy/155/2000|2000.027
atggattccaac---acgataacctcgtttcaggtagattgttatctatggcacataagaaagctactcagtatgagagacatgtgtgatgctccctttgatgacaggctccgaagagaccaaaaggcattaaagggaagaggcagcacacttggactcgatctgagagtggctacaatggaggggaaaaagatcgttgaggacatcctgaagagtgaaacagatgaaaacctcaaaatagccattgcttccagtcctgctcctcggtatatcactgatatgagcatagaggagataagccgagaatggtacatgctgatgcctaggcagaaagtaact---ggaggccttatggtgaaaatggaccaagccataatggataagagaattatccttaaagctaatttctcaatcctatttaatcaactagaaacattagtctctctgagggcattcacagaagatggtgcaattgtggctgaaatatctcccattccctccatgccaggacattctacagaggatgtcaaaaatgcaattggaatcctcatcggtggacttgaatggaatgataactcaattcgagcgtctgaaaatatacagagattcgcttggggaatccgtgatgagaatgggggacctccactccctccaaag--cagaaacgctacatggcgagatgagttgagtcagaagtttgaagagatcagatggctcattgctgaatgcagaaatatactgacaaagactgaaaatagctttgaacagataacattcttgcaggcattgcaactcttacttgaagttgagagtgagataaggactttctcttttcagcttatttaa
>H7N1_Avian_CY021561_A/duck/Italy/551/2000|2000.063
atggattccaac---acgataacctcgtttcaggtagattgttatctatggcacataagaaagctactcagtatgagagacatgtgtgatgctccctttgatgacaggctccgaagagaccaaaaggcattaaagggaagaggcagcacacttggactcgatctaagagtggctacaatggaggggaaaaagatcgttgaggacatcctgaagagtgaaacagatgaaaacctcaaaatagccattgcttccagtcctgctcctcggtatatcactgatatgagcatagaggagataagccgagaatggtacatgctgatgcctaggcagaaagtaact---ggaggccttatggtgaaaatggaccaagccataatggataagagaattatccttaaagctaatttctcaatcctatttaatcaactagaaacattagtctctctgagggcattcacagaagatggtgcaattgtggctgaaatatctcccattccctccatgccaggacattctacagaggatgtcaaaaatgcaattggaatcctcatcggtggacttgaatggaatgataactcaattcgagcgtctgaaaatatacagagattcgcttggggaatccgtgatgagaatgggggacctccactccctccaaag--cagaaacgctacatggcgagatgagttgagtcagaagtttgaagagatcagatggctcattgctgaatgcagaaatatactgacaaagactgaaaacagctttgaacagataacattcttgcaggcattgcaactcttacttgaagttgagagtgagataaggactttctcttttcagcttatttaa
>H7N1_Avian_DQ991339_A/ostrich/Italy/984/00|2000.500
atggattccaac---acgataacctcgtttcaggtagattgttatctatggcacataagaaagctactcagtatgagagacatgtgtgatgctccctttgatgacaggcttcgaagagaccaaaaggcattaaagggaagaggcagcacacttggactcgatctaagagtggctacaatggaggggaaaaagatcgttgaggacatcctgaagagtgaaacagatgaaaacctcaaaatagccattgcttccagtcctgctcctcggtatatcactgatatgagcatagaggagataagccgagaatggtacatgctgatgcctaggcagaaagtaact---ggaggccttatggtgaaaatggaccaagccataatggataagagaattatccttaaagctaatttctcaatcctatttaatcaactagaaacattagtctctctgagggcattcacagaagatggtgcaattgtggctgaaatatctcccattccctccatgccaggacattctacagaggatgtcaaaaatgcaattggaatcctcatcggtggacttgaatggaatgataactcaattcgagcgtctgaaaatatacagagattcgcttggggaatccgtgatgagaatgggggacctccactccctccaaag--cagaaacgctacatggcgagatgagttgagtcagaagtttgaagagatcagatggctcattgctgaatgcagaaatatactgacaaagactgaaaacagctttgaacagataacattcttgcaggcattgcaactcttacttgaagttgagagtgagataaggactttctcttttcagcttatttaa
>H7N1_Avian_KF493369_A/ostrich/Italy/1086/2000|2000.093
atggattccaac---acgataacctcgtttcaggtagattgttatctatggcacataagaaagctactcagtatgagagacatgtgtgatgctccctttgacgacaggctccgaagagaccaaaaggcattaaagggaagaggcagcacacttggactcgacctaagagtggctacaatggaggggaaaaagatcgttgaggacatcctgaagagtgaaacagatgaaaacctcaaaatagccattgcttccagtcctgctcctcggtatatcactgatatgagcatagaggagataagccgagaatggtacatgctgatgcctaggcagaaagtaact---ggaggccttatggtgaaaatggaccaagccataacggataagagaattatccttaaagctaatttctcaatcctatttaatcaactagaaacattagtctctctgagggcattcacagaagatggtgcaattgtggctgaaatatctcccattccctccatgccaggacattctacagaggatgtcaaaaatgcaattggaatcctcatcggtggacttgaatggaatgataactcaattcgagcgtctgaaaatatacagagattcgcttggggaatccatgatgagaatgggggacctccactccctccaaag--cagaaacgctacatggcgagatgagttgagtcagaagtttgaagagatcagatggctcattgctgaatgcagaaatatactgacaaagactgaaaacagctttgaacagataacattcttgcaggcattgcaactcttacttgaagttgagagtgagataaggactctctcgtttcagcttatttaa
>H7N1_Avian_CY025185_A/turkey/Italy/2732/1999|1999.592
atggattccaac---acgataacctcgtttcaggtagattgttatctatggcacataagaaagctactcagtatgagagacatgtgtgatgctccctttgatgacaggctccgaagagaccaaaaggcattaaagggaagaggcagcacacttggactcgatctaagagtggctacaatggaggggaaaaagatcgttgaggacatcctgaagagtgaaacagatgaaaacctcaaaatagccattgcttccagtcctgctcctcggtatatcactgatatgagcatagaggagataagccgagaatggtacatgctgatgcctaggcagaaagtaact---ggaggccttatggtgaaaatggaccaagccataatggataagagaattatccttaaagctaatttctcagtcctatttgatcaactagaaacattagtctctctgagggcattcacagaagatggtgcaattgtggctgaaatatctcccattccctccatgccaggacattctacagaggatgtcaaaaatgcaattggaatcctcatcggtggacttgaatggaatgataactcaattcgagcgtctgaaaatatacagagattcgcttggggaatccgtgatgagaatgggggacctccactccctccaaag--cagaaacgccacatggcgagacgagttgagccagaagtttgaagagatcagatggctcattgctgaatgcagaaatatactgacaaagactgaaaacagctttgaacagataacattcttgcaagcattgcaactcttacttgaagttgagagtgagataaggactttctcttttcagcttatttaa
>H7N1_Avian_CY021425_A/turkey/Italy/1351/2001|2001.123
atggattccaat---acgataacctcgtttcaggtagattgttatctatggcacataagaaagatactcagtatgagagacatgtgtgatgctccctttgatgacaggctccgaagagaccaaaaggcattaaagggaagatgcagcacacttggactcgatctaagagtggctacaatggaggggaaaaagatcgttgaggacattctaaagagtgaaacagatgaaaacctcaaaatagccattgcttccagtactgctcctcggtatatcactgatatgagcatagaggagataagccgagaatggtacatgctgatgcctaggcagaaagtaact---ggaggccttatggtgaaaatggaccaagccataatggataagagaattacccttaaagctaatttctcagtcctatttgatcaactagaaacattagtctctctgagggcattcacagaagatggtgcaattgtggctgaaatatctcccattccctccatgccaggacattctacagaggatgtcaaaaatgcagttggaatcctcatcggtggacttgaatggaatgataactcaattcgagcgtctgaaaatatacagagattcgcttggggaatccgtgatgagaatgggggacctccactccctccaaag--cagaaacgctaaatggcgagacgagttgagtcagaagtttgaagagatcagatggctcattgctgaatgcagaaatatactgacaaagactgaaaacagctttgaacagataacattcttgcaagcattgcaactcttacttgaagttgagagtgagataaggactttctcttttcagcttatttaa
>H7N1_Avian_CY021553_A/chicken/Italy/322/2001|2001.041
atggattccaat---acgataacctcgtttcaggtagattgttatctatggcacataagaaagatactcagtatgagagacatgtgtgatgctccctttgatgacaggctccgaagagaccaaaaggcattaaagggaagatgcagcacacttggactcgatctaagagtggctacaatggaggggaaaaagatcgttgagaacatcctgaagagtgaaacagatgaaaacctcaaaatagccattgcttccagtactgctcctcgatatatcactgatatgagcatagaggagataagccgagaatggtacatgctgatgcctaggcagaaagtaact---ggaggccttatggtgaaaatggaccaagccataatggataagagaattacccttaaagctaatttctcagtcctatttgatcaactagaaacattagtctctctgagggcattcacagaagatggtgcaattgtggctgaaatatctcccattccctccatgccaggacattctacagaggatgtcaaaaatgcaattggaatcctcatcggtggacttgaatggaatgataactcaattcgagcgtctgaaaatatacagagattcgcttggggaatccgtgatgagaatgggggacctccactccctccaaag--cagaaacgctaaatggcgagacgagttgagtcagaagtttgaagagatcagatggctcattgctgaatgcagaaatatactgacaaagactgaaaacagctttgaacagataacattcttgcaagcattgcaactcttacttgaagttgagagtgagataaggactttctcttttcagcttatttaa
>H7N1_Avian_KF493570_A/turkey/Italy/6960/2000|2000.973
atggattccaat---acgataacctcgtttcaggtagattgttatctatggcacataagaaagatactcagtatgagagacatgtgtgatgctccctttgatgacaggctccgaagagaccaaaaggcattaaagggaagatgcagcacacttggactcgatctaagtgtggctacaatggaggggaaaaagattgttgaggacatcctgaagagtgaaacagatgaaaacctcaaaatagccattgcttccagtactgctcctcggtatatcactgatatgagcatagaggagataagccgaaaatggtacatgctgatgcctaggcagaaagtaact---ggaggccttatggtgaaaatggaccaagccataatggataagagaattacccttaaagctaatttctcagtcctatttgatcaactagaaacattagtctctctgagggcattcacagaagatggtgcaattgtggctgaaatatctcccattccctccatgccaggacattctacagaggatgtcaaaaatgcaattggaatcctcatcggtggacttgaatggaatgataactcaattcgagcgtctgaaaatatacagagattcgcttggggaatccatgatgagaatgggggacctccactccctccaaag--cagaaacgctaaatggcgagacgagttgagtcagaagtttgaagagatcagatggctcattgctgaatgcagaaatatactgacaaagactgaaaacagctttgaacagataacattcttgcaagcattgcaactcttacttgaagttgagagtgagataaggactttctcgtttcagcttatttaa
>H5N2_Avian_FJ519987_A/ostrich/South_Africa/N227/2004|2004.619
atggattccaac---actgtgtcaagctttcaggtagactgctttctttggcatgtccgcaaacgatttgcagaccaagacctgggtgatgccccattccttgaccggcttcgccgagatcagaagtccctaagaggaagaggcagcactcttggtctggacatcgagacatccactcgtgcgggaaagcagatagtggagcggattctagaggaagaatctgatgaggca------cttactattgcctcagtgccggcttcacgctacctaactgacatgactcttgaagaaatgtcaagggactggttcatgctcatgcccaaacagaaagtggca---ggttccctttgcatcagaatggaccaggcaataatggataaaaacatcatattgaaagcaaacttcagtgtgatttttgaccggctggaaactctaatactacttagagctttcacagaagaaggagcaattgtgggagaaatctcaccattaccttctcttccaggacatactgatgaggatgtcaaaaatgcaattggggtcctcatcggaggacttgaatggaatgataacacagttcgagtctctgaaactctacagagattcgcttggagaagcagtaatgaggatgggagacctccactccctccaaag--cagaaacggaaaatggcgagaacaattgagtcagaagtttgaagaaataagatggctgattgaagaagtgcgacatagattgaagattacagagaacagtttcgaacaaataacatttatgcaagccttacaactattgcttgaagtggagcaagagataagaactttctcgtttcagcttatttaa
>H6N2_Avian_KX979497_A/greater_white-fronted_goose/Netherlands/8/2009|2009.995
atggattccaac---actgtgtcaagctttcaggtagactgctttctttggcatgtccgcaaacgatttgcagaccaagaactgggtgatgccccattccttgaccggcttcgccgagatcagaaatccctaagaggaagaggcagcactcttggtctggacatcgaaacagctactcgtgcgggaaagcagatagtggagcgaattctggaagaagaatctgatgaggcacttaaaatgactattgcttcagtgccggcttcacgctacctaactgacatgactcttgaagagatgtcaagggactggtttatgctcatgcccaaacagaaagtggca---ggttccctttgcatcagaatggaccaggcaataatggataaaaacatcatattgaaagcaaacttcagtgtgatttttgaccggctggaaaccctaatactacttagagctttcacagaagaaggggcaattgtgggggaaatctcaccgttaccttctcttccaggacatactgatgaggatgtcaaaaatgcaattggggtcctcatcggaggacttgaatggaatgataacacagttcgagtctctgaaactctacagagattcgcttggagaagcagtaatgaggatgggagacctccactccctccaaag--cagaaacggaaaatggcgagaacaattgagtcagaagtttgaagaaataagatggctgattgaagaagtgcgacatagattgaagactacagagaacagcttcgaacagataacgtttatgcaagccttacaactattgcttgaggtagaacaagagataagaactttctcgtttcagcttatttaa
>H3N8_Avian_MF575096_A/ruddy_turnstone/Netherlands/6/2008|2008.849
atggattccaac---actgtgtcaagctttcaggtagactgctttctttggcatgtccgcaaacggtttgcagaccaagaactgggtgatgccccattccttgaccggcttcgccgagatcagaagtccctaagaggaaggggcagcactcttggtctggacatcgaaacagctactcgtgcgggaaagcagatagtggagcggattctggaagaagaatctgatgaggcacttaaaatgactattgcttcagtgccagcttcacgctacctaactgacatgactcttgaagagatgtcaagggactggttcatgctcatgcccaaacagaaagtggca---ggttccctttgcatcagaatggaccaggcaataatggataaaaacatcatattgaaggcaaacttcagtgtgatttttgaccggttggaaaccctaatactacttagagctttcacagaagaaggagcaattgtgggagaaatctcaccgttaccttctcttccaggacatactgatgaggatgtcaaaaatgcaattggggtcctcatcggaggacttgaatggaatgataacacagttcgagtctctgaaactctacagagattcgcttggagaagcagtaatgaggatgggagacctccactccctccaaag--cagaaacggaaaatggcgagaacaattgagtcagaagtttgaagaaataagatggctgattgaagaagtgcgacatagattgaagattacagagaacagcttcgaacagataacgtttatgcaagccttacaactattgcttgaggtagaacaagagataagaactttctcgtttcagcttatttaa
>H3N8_Avian_KX979370_A/turnstone/Netherlands/3/2008|2008.830
atggattccaac---actgtgtcaagctttcaggtagactgctttctttggcatgtccgcaaacggtttgcagaccaagaactgggtgatgccccattccttgaccggcttcgccgagatcagaagtccctaagaggaagaggcagcactcttggtctggacatcgaaacagctactcgtgcgggaaagcagatagtggagcggattctggaagaagaatctgatgaggcacttaaaatgactattgcttcagtgccggcttcacgctacctaactgacatgactcttgaagagatgtcaagggactggttcatgctcatgcccaaacagaaagtggca---ggttccctttgcatcagaatggaccaggcaataatggataaaaacatcatattgaaggcaaacttcagtgtgatttttgaccggttggaaaccctaatactacttagagctttcacagaagaaggagcaattgtgggagaaatctcaccgttaccttctcttccaggacatactgatgaggatgtcaaaaatgcaattggggtcctcatcggaggacttgaatggaatgataacacagttcgagtctctgaaactctacagagattcgcttggagaagcagtaatgaggatgggagacctccactccctccaaag--cagaaacggaaaatggcgagaacaattgagtcagaagtttgaagaaataagatggctgattgaagaagtgcgacatagattgaagattacagagaacagcttcgaacagataacgtttatgcaagccttacaactattgcttgaggtagaacaagagataagaactttctcgtttcagcttatttaa
>H6N8_Avian_GQ404701_A/ostrich/South_Africa/AI1447/2007|2007.671
atggattccaac---actgtgtcaagttttcaggtagactgctttctttggcatgtccgcaaacgatttgcagaccaagaactgggtgatgccccattccttgaccggcttcgccgagatcagaagtccctaagaggaaggggcagcactcttggtctggacatcgaaacagctactcgtgcgggaaagcagatagtggagcggattctggaagaagaatctgatgaggcacttaaaatgactattgcttcagtgccggcttcacgctacctaactgacatgactcttgaagagatgtcaagggactggttcatgctcatgcccaaacagaaagtggca---ggttccctttgcatcagaatggaccaggcaataatggacaaaaacatcatattgaaagcaaacttctgtgtgatttttgaccggttggagaccctaatattacttagagctttcacagaagaaggaacaattgtgggagaaatctcaccgttaccttctcttccaggacatactgatgaggatgtcaaaaatgcaattggggtcctcatcggaggacttgaatggaatgataacacagttcgagtctctgaaactctacagagattcgcttggagaagcagtaatgaggatgggagacctccactccctccaaag--cagaaacggaaaatggcgagaacaattgagtcagaagtttgaagagataagatggctgattgaagaagtgcggcatagattgaggattacagagaacagcttcgaacagataacgtttatgcaagccttacaactattgcttgaagtggagcaagagataagaactttctcgtttcagcttatttaa
>H7N1_Avian_GQ401161_A/duck/Denmark/53-147-8/2008|2008.312
atggattccaac---actgtgtcaagctttcaggtagactgctttctttggcatgtccgcaaacgatttgcagaccaagaactgggtgatgccccattccttgaccggcttcgccgagatcagaagtccctaagaggaagaggcagcactcttggtctggacatcgagacagctactcgcgcgggaaagcagatagtggagcggattctggaagaagaatctgatgaggcacttaaaatgactattgcttcagtgccggcttcacgctacctaactgatatgactcttgaagagatgtcaagggactggttcatgctcatgcccaaacagaaagtggca---ggttccctttgcatcagaatggaccaggcaataatggataaaaacatcatattgaaagcaaacttcagtgtgatttttgaccggctggagaccctaatactacttagagctttcacagaagaaggagcaattgtgggagaaatctcaccgttaccttctcttccaggacatactgatgaggatgtcaaaaatgcaattggggtcctcatcggaggacttgaatggaatgataacacagttcgagtctctgaaactctacagagattcgcttggagaagcagtaatgaggatgggagacctccactccctccaaag--cagaaacggaaaatggcgagaacaattgagtcagaagtttgaagaaataagatggctgattgaagaagtgcgacatagattgaagattacggagaacagcttcgaacagataacgtttatgcaagccttacaactattgcttgaagtggagcaagagataagaactttctcgtttcagcttatttaa
>H5N2_Avian_KX978747_A/greater_white-fronted_goose/Netherlands/2/2010|2010.077
atggattccaac---acaataacctcgtttcaggtagattgttatctatggcacataagaaagctactcagtatgagagacatgtgtgatgctccctttgatgacaggctccgaagagaccaaaaggcattaaaggggagaggcagcacacttggactcgacctaagagtggctacaatgaagggaaaaaagatcgttgaggacatcttgaagagtgaaacagatgaaaacctcaaaatagccgttgcttccagtcctgctcctcggtatatcactgatatgagcatagaggagataagccgagaatggtacatgctgatgcccaggcagaaagtaact---ggaggccttatggtgaaaatggaccaagccataatggataagagaattatccttaaagctaatttctcagtcctatttgatcaactagagacattagtatctctgagggcattcacagaagatggtgcaattgtggctgaaatatctcccattccctccatgccaggacattctacagaggatgtcaaaaatgcaattggaatcctcatcggtggacttgaatggaatgataactcaattcgagcgtctgaaaatatacagagattcgcttggggaatccgtgatgagaatgggggacctccactccctccaaag--cagaaacgctacatggcgagacgagttgagtcagaagtttgaagagatcagatggctcattgctgaatgcagaaatatactgacaaagactgaaaacagctttgagcagataacattcttgcaagcattgcaactcttactcgaagttgagagtgagataaggactttctcttttcagcttatttaa
>H6N2_Avian_KX977849_A/greater_white-fronted_goose/Netherlands/2/2011|2011.033
atggattccaac---actgtgtcaagctttcaggtagattgctttctttggcatgtccgcaaacgatttgcagaccaagaactgggtgatgccccattccttgaccggcttcgccgtgatcagaagtccctaagaggaagaggcagcactcttggtctggacatcgagacagctactcgtgcgggaaagcaaatagtggagcggattctggaggaagaatctgatgaggcacttaaaatgactattgcttcagtgccggcttcacgctacctaactgacatgactcttgaagaaatgtcaagggactggttcatgctcatgcccaaacagaaagtggca---ggttccctttgcatcaggatggaccaggcaataatggataaaaacatcatattgaaagcaaacttcagtgtgatttttgaccggctggaaaccctaatactacttagagctttcacagaagaaggagcaattgtgggagaaatctcaccgttaccttctcttccaggacatactgatgaggatgtcaaaaatgcaattggggtcctcatcggaggacttgaatggaatgataacacagttcgagtctctgaaactctacagagattcgcttggagaagcagtaatgaggatgggagacctccactccctccaaag--cagaaacggaaaatggcgagaacaattgagtcagaagtttgaagagataagatggctgattgaaggagtgcgacatagattgaagattacagagaacagcttcgaacagattacgtttatgcaagccttacaactattgcttgaagtagagcaagagataagaactttctcgtttcagcttatttaa
>H2N7_Avian_CY185701_A/black-headed_gull/Republic_of_Georgia/8/2012|2012.003
atggattccaat---actgtgttgagctttcaggtagactgctttctttggcatgtccgcaaacgatttgcagaccaagaaatgggtgatgccccgttccttgaccggcttcgccgagatcagaaatccctaagaggaaggggcagcactcttggtctggacatcgagacagctactcgtgcaggaaagcaaatagtggagcggattctggaggaagagtctgatgaggcacttaaaatgactattgcttcagtgccggcttcacgctacctgactgacatgactcttgaagaaatgtcaagggaatggttcatgctcatgcccaaacagaaagtggca---ggttccctttgcatcagaatggaccaggcaataatggataaaaacatcatattaaaagcaaacttcagtgtgatttttgaccggctggaaactctaatactacttagagctttcacagaagagggagcgattgtgggagagatctcaccattaccttctcttccaggacatactgacgaggatgtcaaaaatgcaattggggtcctcatcggaggacttgaatggaatgataacacagttcgagtctctgaaactctacagagattcgcttggagaagcagtaatgaggatgggagacctccactccctccaaag--cagaaacggaaaatggcgagaacaattgagtcagaaatttgaagaaataagatggctgattgaagaagtgagacatagattgaagattacagagaacagcttcgaacaaataacgtttatgcaagctttgcaactattgcttgaagtggagcaggagataagaactttctcgtttcagcttatttaa
>H10N5_Avian_CY149488_A/black-headed_gull/Iceland/1298/2011|2011.808
atggattccaat---actgtgttaagctttcaggtagactgctttctttggcatgtccgcaaacgatttgcagaccaagaaacgggtgatgccccatttcttgaccggcttcgccgagatcagaaatccctaagaggaaggggcagcactcttggtctggacatcgagacagctactcgtgcaggaaagcaaatagtggagcggattctggaggaagaatctgatgaggcacttaaaatgactattgcttcagtaccggcttcacgctacctgactgacatgactcttgaagaaatgtcaagggaatggttcatgctcatgcccaaacagaaagtggca---ggttccctttgcatcagaatggaccaggcaataatggataaaaacatcatattgaaagcaaacttcagtgtgatttttgaccggctggaaactctaatactacttagagctttcacagaagagggagcgattgtgggagaaatctcaccgttaccttctcttccaggacatactgacgaggatgtcaaaaatgcaattggggtcctcatcggaggacttgaatggaatgataacacagttcgagtctctgaaactctacagagattcgcttggagaagcagtaatgagggtgggagacctccactccctccaaag--cagaaacgaaaaatggcgagaacaattgagtcagaagtttgaagaaataagatggctgattgaagaagtgcgacatagattgaagattacagagaacagcttcgaacaaataacatttatgcaagctttgcaactattgcttgaagtggagcaagagataagaactttctcgtttcagcttatttaa
>H2N7_Avian_KM213384_A/ruddy_turnstone/Iceland/1946/2012|2012.381
atggattccaac---actgtgtcaagctttcaggtagactgctttctttggcatgtccgcaaacgatttgcagaccaagaactgggtgatgccccattccttgaccggcttcgccgagatcagaagtccctaagaggaagaggcagcactcttggtctggacatcgagacagctactcgtgcgggaaagcagatagtggagcgaattctggaggaagaatctgatgaggcacttaaaatgactattgcttcagtgccggcttcacgctacctaactgacatgactcttgaagagatgtcaagggactggttcatgctcatgcccaagcagaaagtggca---ggttccctttgcatcagaatggaccaggcaataatggataaaaacatcacattgaaagcaaacttcagtgtgatttttgaccgactagaaactctaatactacttagagctttcacagaagaaggagcaattgtgggagaaatctcaccgttaccttctcttccaggacatactgatgaggatgtcaaaaatgcaattggagtcctcatcggaggacttgaatggaatgataacacagttcgagtctctgaaactctacagagattcgcttggagaagcagtaatgaggatgggagacctccactccctccaaag--cagaaacggaaaatggcgagaacaattgagtcagaagtttgaagaaataagatggctgattgaagaagtgagacatagattgaagattacagagaacagcttcgaacagataacgtttatgcaagccttacaactattgcttgaagtggagcaagagataagaactttctcgtttcagcttatttaa
>H1N1_Avian_KX979565_A/greater_white-fronted_goose/Netherlands/4/2011|2011.044
atggattccaac---actgtgtcaagctttcaggtagactgctttctttggcatgtccgcaaacgatttgcagaccaagaactgggtgatgccccattccttgaccggcttcgccgagatcagaagtccctaagaggaagaggcagcactcttggtctggacatcgagacagctactcgtgcgggaaagcagatagtggagcggattctggaagaagaatctgatgaggcacttaaaatgactattgcttcagtgccggcttcacgctacctaactgacatgactcttgaagagatgtcaagggactggttcatgctcatgcccaaacagaaagtggca---ggttccctttgcatcagaatggaccaggcaataatggataaaaacatcatattgaaagcaaacttcagtgtgatttttgaccgactggagaccctaatactacttagagctttcacagatgaaggagcaattgtgggagaaatctcaccgttaccttctcttccaggacatactgatgaggatgtcaaaaatgcaattggggtcctcatcggaggacttgaatggaatgataacacagttcgagtctctgaaactctacagagattcgcttggagaagcagtaatgaggatgggagacctccactccctccaaag--cagaaacggaaaatggcgagaacaattgagtcagaagtttgaagaaataagatggctaattgaagaagtgcgacatagattgaagatcacagagaacagtttcgaacagataacgtttatgcaagccttacaactattgcttgaagtggagcaagagataagaactttctcgtttcagcttatttaa
>H3N8_Avian_LC349379_A/duck/Mongolia/29/2011|2011.652
atggattccaac---acgataacctcgtttcaggtagattgctatctatggcacataagaaagctactcagtatgagagacatgtgtgatgctccctttgatgacaggctccgaagagaccaaaaggcattaaaggggagaggcagcacacttggactcgatctgagagtggctacaatggaggggaaaaagatcgttgaggacatcctgaagagtgagacagatgaaaatctcaaaatagccattgcttccagtcctgctcctcggtatatcactgatatgagcatagaggagataagccgagaatggtacatgctgatgcctaggcagaaaataacc---ggaggccttatggtgaaaatggaccaagccataatggacaagagaattatccttaaagcaaatttctcagttctatttgatcaactagagacattagtctctctgagggcattcacagaagatggtgctattgtggctgaaatatctcccattccctccatgccaggacattctacagaggatgtcaaaaatgcaattggaatcctcatcggtggacttgaatggaatgataactcaattcgagcgtctgaaaatatacagagattcgcttggggagtccgtgatgagaatgggggacctccactccctccaaaa--cagaaacgctacatggcgagacgagttgagtcagaagtttgaagagatcagatggctcattgccgaatgtagaaatatactgacaaagactgaaaatagctttgaacagataacatttttgcaagcattgcaactcttacttgaagttgagagtgagataaggactttctcttttcagcttatttaa
>H4N6_Avian_LC349411_A/duck/Mongolia/372/2010|2010.658
atggattccaac---acgataacctcgtttcaggtagattgttatctatggcacataagaaagctactcagtatgagagacatgtgtgatgctccctttgatgacaggctccgaagagaccaaaaggcattaaaggggagaggcagcacacttggactcaatctgagagtggctacaatggaggggaaaaagatcgttgaggacatcctgaagagtgagacagatgaaaatctcaaaatagccattgcttccagtcctgctcctcggtatattactgatatgagcatagaggagataagccgagaatggtacatgctgatgcctaggcagaaaataacc---ggaggccttatggtgaaaatggaccaagccataatggacaagagaattatccttaaagcaaatttctcagttctatttgatcaactagagacattagtctctctgagggcattcacagaagatggtgctattgtggctgaaatatctcccattccctccatgccaggacattctacagaggatgtcaaaaatgcaattggaatcctcatcggtggacttgaatggaatgataactcaattcgagcgtctgaaaatatacagagattcgcttggggagtccgtgatgagaatgggggacctccactccctccaaaa--cagaaacgctacatggcgagacgagttgagtcagaagtttgaagagatcagatggctcattgccgaatgtagaaatatactgacaaagactgaaaatagctttgaacagataacatttttgcaagcattgcaactcttacttgaagttgagagtgagataaggactttctcttttcagcttatttaa
>H4N8_Avian_KU161079_A/goose/Hunan/S2466/2011|2011.438
atggattccaac---actgtgtcaagctttcaggtagactgctttctttggcatgtccgcaaacgatttgcagaccaagaactgggtgatgccccattccttgaccggcttcgccgagatcagaagtccctgagaggaaggggcagcactcttggtctggacatcgaaacagctactcgtgcgggaaagcagatagtggagcggattctggaagaagaatctgatgaggcactcaaaatgactattgcttcagtgccggcttcacgctacctaactgacatgactcttgaagaaatgtcaagggactggttcatgctcatgcccaagcagaaagtggca---ggttccctttgcatcagaatggaccaggcaataatggacaagaacatcacattgaaagcaaacttcagtgtgatttttgaccggctggaaaccctaatactacttagagctttcacagaagaaggagctattgtgggagaaatctcaccattaccttctcttccaggacatactgatgaggatgtcaaaaatgcaattggggtcctcatcggaggacttgaatggaatgataacacagttcgagtctctgaaactctacagagattcgcttggagaagcagtaatgaggatgggagaccttcactccctccaaag--cagaaacggaaaatggcgagaacaattgagtcagaagtttgaagaaataagatggctgattgaagaagtgagacacagattaaagatcacggaaaacagcttcgaacaaataacgtttatgcaagccttacaactactacttgaagtggagcaagagataagaactttctcgtttcagcttatttaa
>H3N8_Avian_LC339767_A/duck/Mongolia/1047/2009|2009.666
atggattccaac---acgataacctcgtttcaggtagattgttatctatggcacataagaaagctactcagtatgagagacatgtgtgatgctccctttgatgacaggctccgaagagaccaaaaggcattaaaggggagaggcagcacacttggactcgatctaagagtggctacaatggaggggaaaaagatcgttgaggacatcctgaagagtgagacagatgaaaaccttaaaattgccattgcttccagtcctgctcctcggtatatcactgatatgagcatagaggagataagccgagaatggtacatgctgatgcctaggcagaaaataacc---ggaggccttatggtgaaaatggaccaagccataatggataagagaattatccttaaagcaaatttctcagttctatttgatcaactagagacattagtctctctgagggcattcacagaagatggtgctattgtagctgaaatatctcccattccctccatgccaggacattctacagaggatgtcaaaaatgcaattggaatcctcatcggtggacttgaatggaatgataactcaattcgagcgtctgaaaatatacagagattcgcttggggagtccgtgatgagaatgggggacctccactccctccaaaa--cagaaacgctacatggcgagacgagttgagtcagaagtttgaagaaatcagatggctcattgccgaatgtagaaatatactgacaaagactgaaaatagctttgaacagataacatttttgcaagcattgcaactcttacttgaagttgagagtgagataaggactttctcttttcaacttatttaa
>H6N1_Avian_CY109662_A/duck/Guizhou/2492/2007|2007.367
atggattccaac---acgataacctcgtttcaggtagattgttatctatggcacataagaaagctactcagtatgagagacatgtgtgatgctccctttgatgacaggctccgaagagaccaaaaggcattaaaggggagaggcagcacacttggactcgatctgagagtggctacaatggaggggaaaaagatcgttgaggacatcctgaagagtgagacagatgaaaacctcaaaatagccattgcttccagtcctgctcctcggtatattactgatatgagcatagaggagataagccgagaatggtacatgctgatgcctaggcagaaaataacc---ggaggccttatggtgaaaatggaccaagccataatggataagagaattatccttaaagcaaatttctcagtcctatttgatcaactagagacattagtctctctgagggcattcacagaagacggtgctattgtggctgaaatatctcccattccctccatgccaggacattctacagaggatgtcaaaaatgcaattggaatcctcatcggtggacttgaatggaatgataactcaattcgagcgtctgaaaatatacagagattcgcttggggagtccgtgatgagaatgggggacctccactccctccaaaa--cagaaacgctacatggcgagacgagttgagtcagaagtttgaagagatcagatggctcattgccgaatgtagaaatatactgacaaagactgaaaatagctttgaacagataacatttttgcaagcattgcaactcttacttgaagttgagagtgagataaggactttctcttttcagcttatttaa
>H4N8_Avian_LC349395_A/duck/Mongolia/340/2011|2011.671
atggattccaac---actgtgtcaagctttcaggtagactgctttctttggcatgtccgcaaacgatttgcagaccaagaactgggtgatgccccattccttgaccggcttcgccgagatcagaagtccctgagaggaagaggcagcactcttggtctggacatcgaaacagctactcgagcaggaaagcagatagtggagcggattctggaagaagaatctgatgaggcacttaaaatgactattgcttcagtgccggcttcacgctacctaactgacatgactcttgaagagatgtcaagggactggttcatgctcatgcccaaacagaaagtggca---ggttccctttgcatcagaatggaccaggcaataatggataaaaacatcatactgaaagcaaacttcagtgtgatctttgaccggctggaaaccctaatactacttagagctttcacagaagaaggagcaattgtgggagaaatctcaccattaccttctcttccaggacatactgatgaggatgtcaaaaatgcaattggggtcctcatcggaggacttgaatggaatgataacacagttcgagtctctgaaactctacagagattcgcttggagaagcagtaatgaggatgggagacctccactccctccaaaa--cagaaacggaaaatggcgagaacaattgagtcagaagttcgaagaaataagatggctgattgaagaagtacgacatagattgaagattacagagaacagcttcgaacagataacgtttatgcaagccttacaactattgcttgaagtagagcaagagataagaactttctcgtttcagcttatttaa
>H3N6_Avian_LC367454_A/duck/Mongolia/621/2010|2010.658
atggattccaac---acgataacctcgtttcaggtagattgttatctatggcacctaagaaagctactcagtatgagagacatgtgtgatgctccctttgatgacaggctccgaagagaccaaaaggcattaaaggggagaggcagcacacttggactcgatctaagggtggctacaatggaggggaaaaagatcgttgaggacatcctgaagagtgagacagatgaaaaccttaaaatagccattgcttccagtcctgctcctcggtatattactgatatgaacatagaggagataagccgagaatggtacatgctgatgcctaggcagaaaataacc---ggaggccttatggtgaaaatggaccaagccataatggataagagaattatccttaaagcaaatttctcagttctatttgatcaactagagacattagtctctctgagggcattcacagaagatggtgctattgtagctgaaatatctcccattccctccatgccaggacattctacagaggatgtcaaaaatgcaattggaatcctcatcggtggacttgaatggaatgataactcaattcgagcgtctgaaaatatacagagattcgcttggggagtccgtgatgagaatgggggacctccactccctccaaaa--cagaaacgctacatggcgaggcgagttgagtcagaagtttgaagagatcagatggctcattgccgaatgtaggaatatactgacaaagactgaaaatagctttgaacagataacatttttacaagcattgcaactcttacttgaagttgagagtgagataaggactttctcttttcagcttatttaa
>H2N8_Avian_KY415936_A/Pigeon/Longquan/LQ67/2016|2016.079
atggattccaac---actgtgtcaagctttcaggtagactgttttctttggcatgtccgcaaacgatttgcagaccaagaactgggtgatgccccattccttgaccggcttcgccgagatcagaagtccctaagaggaagaggcagcactcttggtctggacatcgagacagctactcgtgcgggaaagcagatagtggagcggattctggaagaagaatctgatgaggcacttaaaatgactattgcttcagtgccggcttcacgctacctaactgacatgactcttgaagagatgtcaagggactggttcatgctcatgcccaaacagaaagtggca---ggttccctttgcatcagaatggaccaggcaataatggataaaaacatcatattaaaagcaaacttcagtgtgatttttgaccggctggagaccctaatactgcttagagctttcacagaagaaggagcaattgtgggagaaatctcaccattaccttctcttccaggacatactgatgaggatgtcaaaaatgcaattggggtcctcatcggaggacttgaatggaatgataacacagttcgagtctctgaaactctacagagattcgcttggagaagcagtaatgaggatgggagacctccactccctccaaag--cagaaacggaaaatggcgagaacaattgagtcagaagtttgaagagataagatggctgattgaagaagtgcgacataggttgaagattacggagaacagtttcgaacagataacgtttatgcaagccttacaactattgcttgaagtggagcaagagataagaactttctcgtttcagcttatttaa
>H12N5_Avian_AB593483_A/duck/Vietnam/G18/2009|2009.038
atggattccaac---acgataacctcgtttcaggtagattgttatctatggcacataagaaagctactcagtatgagagacatgtgtgatgctccctttgatgacaggctcagaagagaccaaaaggcattaaaggggagaggcagcacacttggactcgatctgagagtggctacaatggaggggaaaaagatcgttgaggacatcctgaagagtgagacagatgaaaatctcaaaatagccattgcttccagtcctgctcctcggtatattactgatatgagcatagaagagataagccgagaatggtacatgctgatgcctaggcagaaaataacc---ggaggccttatggtgaaaatggaccaagccataatggacaagagaattatccttaaagcaaatttctcagttctatttgatcaattagagacattagtctctctgagggcatttacagaagatggtgctattgtggctgaaatatctcccattccctccatgccaggacattctacagaggatgtcaaaaatgcaattggaatcctcatcggtggacttgagtggaatgataactcaattcgagcgtctgaaaatatacagagattcgcttggggagtctgtgatgagaatgggggacctccactccctccaaaa--cagaaacgctacatggcgagacgagttgagtcagaagtttgaagagatcagatggctcattgccgaatgtagaaatatactgacaaagactgaaaatagctttgaacagataacatttttgcaagcattgcaactcttacttgaagttgagaatgagataaggactttctcttttcagcttatttaa
>H4N3_Avian_KU160863_A/duck/Fujian/S1487/2009|2009.258
atggattccaac---actgtgtcaagctttcaggtagactgctttctttggcatgttcgcaaacgatttgcagaccaagaactgggtgatgccccattccttgaccggcttcgccgagatcagaagtctctaagaggaagaggcagcactcttggtctggacatcgaaacagctactcgtgcaggaaaacaaatagtggagcggattctggaggaagaatccgatgagacgcttaaaatgactattgcttctgtgccgacttcacgctacttaactgacatgactcttgaagaaatgtcaagggactggttcatgctcatgcctaagcaaaaagtagca---ggttccctttgcatcaaaatggaccaggcaatgatggataaaaacatcatattgaaagcaaacttcagtgtgatttttgaccggctggaaactctaatactacttagagctttcacagaagaaggagcaattgtgggagaaatttcaccattaccttctcttccaggacatactgatgaggatgtcaaaaatgcaattgggatactcatcggaggacttgaatggaatgataacacagttcgagtctctgaaactctacagagattcgcttggagaagcagtaatgaggatgggagacctccactcccttcaaag--cagaaacggaaaatggcgagaacaattgagtcagaagtttgaagaaataagatggttgattgaagaagtgcggcataggttgaagactacagagaacagtttcgaacaaataacgtttatgcaagctttacaactactgcttgaagtggagcaagagataagaactttctcgtttcagcttatttaa
>H4N6_Avian_LC339783_A/duck/Mongolia/1099/2009|2009.666
atggattccaac---acgataacctcgtttcaggtagattgttatctatggcacataagaaagctactcagtatgagagacatgtgtgatgctccctttgatgacaggctccgaagagaccaaaaggcattaaaggggagaggcagcacacttggactcgatctgagagtggctacaatggaggggaaaaagatcattgaggacatcctgaagagtgagacagatgaaaatctcaaaatagccattgcttccagtcctgctcctcggtatattactgatatgagcatagaggagataagccgagaatggtacatgctgatgcctaggcagaaaataacc---ggaggccttatggtgaaaatggaccaagccataatggacaagagaattatccttaaagcaaatttctcagttctatttgatcaactagagacattagtctctctgagggcattcacagaagatggtgctattgtggctgaaatatctcccattccctccatgccaggacattctacagaggatgtcaaaaatgcaattggaatcctcatcggtggacttgaatggaatgataactcaattcgagcgtctgaaaatatacagagattcgcttggggagtccgtgatgagaatgggggacctccactccctccaaaa--cagaaacgctacatggcgagacgagttgagtcagaagtttgaagagatcagatggctcattgccgaatgtagaaatatactgacaaagactgaaaatagctttgaacagataacatttttgcaagcattgcaactcttacttgaagttgagagtgagataaggactttctcttttcagcttatttaa
>H4N6_Avian_LC339791_A/duck/Mongolia/1117/2009|2009.666
atggattccaac---acgataacctcgtttcaggtagattgttatctatggcacataagaaagctactcagtatgagagacatgtgtgatgctccctttgatgacaggctccgaagagaccaaaaggcattaaaggggagaggcagcacacttggactcgatctgagagtggctacaatggaggggaaaaagatcattgaggacatcctgaagagtgagacagatgaaaatctcaaaatagccattgcttccagtcctgctcctcggtatattactgatatgagcatagaggagataagccgagaatggtacatgctgatgcctaggcagaaaataacc---ggaggccttatggtgaaaatggaccaagccataatggacaagagaattatccttaaagcaaatttctcagttctatttgatcaactagagacattagtctctctgagggcattcacagaagatggtgctattgtggctgaaatatctcccattccctccatgccaggacattctacagaggatgtcaaaaatgcaattggaatcctcatcggtggacttgaatggaatgataactcaattcgagcgtctgaaaatatacagagattcgcttggggagtccgtgatgagaatgggggacctccactccctccaaaa--cagaaacgctacatggcgagacgagttgagtcagaagtttgaagagatcagatggctcattgccgaatgtagaaatatactgacaaagactgaaaatagctttgaacagataacatttttgcaagcattgcaactcttacttgaagttgagagtgagataaggactttctcttttcagcttatttaa
>H10N8_Avian_KP287954_A/duck/Jiangxi/4759/2009|2009.200
atggattccaac---actgtgtcaagctttcaggtagactgctttctttggcatgtccgcaaacgatttgcagaccaagaactgggtgatgccccattccttgatcggcttcgccgagatcagaagtccctaagaggaagaggcagcactcttggtctggacatcgagacagctactcgtgcgggaaagcaaatagtggagcggattctggaagaagaatctgatgaggcacttaaaatgactattgcttcagtgccggcttcacgctacctaactgacatgactcttgaagagatgtcaagggactggttcatgctcatgcccaaacagaaagtggca---ggttccctttgcatcagaatggaccaggcaataatggacaaaaacatcatattgaaagcaaacttcagtgtgatttttgaccggctggagaccctaatactacttagagctttcacagaagaaggagcaattgtgggagaaatctcaccgttaccttctcttccaggacatactgatgaggatgtcaaaaatgcaattggggtcctcatcggaggacttgaatggaatgataacacagttcgagtctctgaaactctacagagattcgcttggagaagcagtaatgaggatgggagacctccactccctccaaag--cagaaacggaaaatggcgagaacaattgagtcagaagtttgaagaaataagatggctgattgaagaagtgcgacatagattgaagattacagagaacagcttcgaacaaataacgtttatgcaagcattacaactattgcttgaagtggaacaagagataagaactttctcatttcagcttatttaa
>H3N6_Avian_LC371830_A/duck/Hokkaido/221/2008|2008.860
atggattccaac---actgtgtcaagctttcaggtagactgctttctttggcatgtccgcaaacgatttgcagaccaagaactgggtgatgccccgttccttgaccggcttcgccgagatcagaagtccctaagaggaagaggcagcactcttggtctggacatcgaaacagctactcgtgcgggaaagcagatagtggagcggattctggaggaagaatctgatgaggcacttaaaatgactattgcttcagtgccggcttcacgctacctaactgacatgactcttgaagaaatgtcaagggactggttcatgctcatgcccaaacagaaagtggca---ggttccctttgcatcagaatggaccaggcaataatggataaaaacatcatattgaaagcaaacttcagtgtaatttttgaccggctggaaactctaatactacttagagctttcacagaagaaggagcaattgtgggagaaatctcaccgttaccttctcttccaggacatactgatgaggatgtcaaaaatgcaattggggtcctcatcggaggacttgaatggaatgataacacagttcgagtctctgaaactctacagagattcgcttggagaagcagtaatgaggatgggagacctccactccctccaaag--cagaaacggaaaatggcgagaacaattgagtcagaagtttgaagaaataagatggctgattgaagaagtgcgacatagattgaagattacagaaaatagcttcgaacagataacgtttatgcaagccttacaactattgcttgaagtggagcaagagataagaactttctcgtttcagcttatttaa
>H4N6_Avian_KJ690585_A/duck/China/J1/2012|2012.751
atggattccaac---actgtgtcaagctttcaggtagactgctttctttggcatgtccgcaaacgatttgcagaccaagaactgggtgatgccccgttccttgaccggcttcgccgagatcagaagtccctaagaggaagaggcagcactcttggtctggacatcgaaacagctactcgtgcgggaaagcagatagtggagcggattctggaggaagaatctgatgaggcacttaaaatgactattgcttcagtgccggcttcacgctacctaactgacatgactcttgaagaaatgtcaagggactggttcatgctcatgcccaaacagaaagtggca---ggttccctttgcatcagaatggaccaggcaataatggataaaaacatcatattgaaagcaaacttcagtgtaatttttgaccggctggaaattctaatactacttagagctttcacagaagaaggagcaattgtgggagaaatctcaccgttaccttctcttcccggacatactgatgaggatgtcaaaaatgcaattggggtcctcatcggaggacttgaatggaatgataacacagttcgagtctctgaaactctacagagattcgcttggagaagcagtaatgaggatgggagacctccactccctccaaag--cagaaacggaaaatggcgagaacaattgagtcagaagtttgaagaaataagatggctgattgaagaagtgcgacatagattgaaggttacagaaaatagcttcgaacagataacgtttatgcaagccttacaactattgcttgaagtggagcaagagataagaactttctcgtttcagcttatttaa
>H11N2_Avian_HM745402_A/duck/Jiangxi/k0701/2009|2009.534
atggattccaac---actgtgtcaagttttcaggtagactgctttctttggcatgtccgcaaacgatttgcagaccaagaactgggtgatgccccattccttgaccggcttcgccgagaccagaagtccctgagaggaagaggcagcactcttggtctggacatcgaaacagctactcgtgcaggaaagcagatagtggagcggattctggaagaggaatctgatgaggcacttaaaatgactattgcgtcagtgccggcttcacgctacctaactgacatgactcttgaagagatgtcaagggactggttcatgctcatgcccaaacagaaagtggca---ggttccctttgcatcagaatggaccaggcaataatggataaaaacatcatattgaaagcaaacttcagtgtgatttttgaccggctggaaaccctaatactacttagagctttcacagaagaaggagcaattgtgggagaaatttcaccgttaccttctcttccaggacatactgatgaggatgtcaaaaatgcaattggggtcctcatcggaggacttgaatggaatgataacacagttcgagtctctgaaactctacagagattcgcttggagaagcagtaatgagaatgggagatctccactccctccaaaa--cagaaacggaaaatggcgagaacaattgagtcagaagtttgaagaaataaggtggctgattgaagaagtgcgacatagattgaagattacagagaacagcttcgaacagataacgtttatgcaagccttacaactattgcttgaggtagagcaagagataagaactttctcgtttcagcttatttaa
>H3N2_Avian_LC132916_A/duck/Mongolia/124/2015|2015.660
atggactccaac---acgataacctcgtttcaggtagattgttatctatggcacataagaaagctactcagtatgagagacatgtgtgatgctccctttgatgacaggctccgaagagaccaaaaggcattaaagggaagaggcagcacacttggactcgatctaagagtagctacaatggaggggaaaaagatcgttgaggacatcctgaagagtgagactgatgaaaatctcaaaatagccattgcttccagtcccgctcctcggtatatcactgatatgagcatagaggagataagccgagagtggtacatgctgatgcctagacagaaaataact---ggaggccttatggtgaaaatggaccaggccataatggataagagaattatccttaaggcaaatttctcagttctattcgatcaactagagacgttagtctctctgagggcattcacagaagatggtgccattgtggctgaaatatctcccattccctccatgccaggacattctacagaggatgtcaaaaatgcaattgggatcctcatcggtggacttgaatggaatgataactcaattcgagcgtctgaaaatatacagagattcgcttggggaatccgtgatgagaatgggggacctccactccctccaaaa--cagaaacgctacatggcgagacgagttgagtcagaagtttgaggagatcagatggctcattgctgaatgtagaaacatactgacaaagactgaaaatagctttgaacagataacatttttgcaagcattgcaactcttacttgaagttgagagtgagataaggactttctcttttcagcttatttaa
>H3N3_Avian_LC349315_A/duck/Mongolia/235/2014|2014.663
atggattccaac---actgtgtcaagctttcaggtagactgctttctttggcatgtccgcaaacgatttgcagaccaagaaatgggtgatgccccattccttgaccggcttcgccgagatcagaagtccctaagaggaagaggcagcactcttggtctggacatcgagacagccacccgtgcgggaaagcagatagtggagcggattttggaagaagaatctgatgaggcacttaaaatgactattgcttcagtaccggcttcacgctacctaactgacatgactcttgaagaaatgtcaagggactggttcatgctcatgcccaagcagaaagtggca---ggttccctttgcatcagaatggaccaggcaataatggataaaaacatcacattgaaagcaaacttcagtgtgatttttgatcggctggaaaccctaatactacttagagctttcacagaagaaggagcaattgtgggggaaatctcaccattaccttctcttccaggacatactgatgaggatgtcaaaaatgcaattggggtcctcatcggaggacttgaatggaatgataacacagttcgagtctctgaaactctacagagattcgcttggggaagcagtaatgaggatgggagacctccactccctccaaag--cagaaacggaaaatggcgagaacaattgagtcagaagtttgaagaaataagatggctgattgaagaggtacgacacagattgaaaattacagaaaacagcttcgaacagataacgtttatgcaagcattgcaactattgcttgaagtggagcaagagataagaactttctcgtttcagcttatttaa
>H6N5_Avian_CY109286_A/duck/Guizhou/888/2006|2006.123
atggattccaac---actgtgtcaagctttcaggtagactgctttctttggcatgtccgcaaacgatttgcagaccaagaactgggtgatgccccattccttgaccggcttcgccgagatcagaagtccctaagaggaagaggcagcactcttggtctggacatcgagacagctactcgtgcgggaaagcagatagtggagcggattctggagaaagaatctgatgaggcacttaaaatgactattgcttcagtgccggcttcacgctacctaactgacatgactcttgaagaaatgtcaagggactggttcatgctcatgcccaaacagaaagtggca---ggttccctttgcatcagaatggaccaggcaataatggataaaaacatcatactgaaagcaaacttcagtgtgatttttgaccggctggaaactctaatactacttagagctttcacagaagaaggagcaattgtgggagaaatctcaccgttaccttctcttccaggacatactgatgaggatgtcaaaaatgcaattggagtcctcatcggaggacttgaatggaatgataacacagttcgagtctctgaaactctacagagattcgcttggagaagcagtaatgaggatgggagacctccactccctccaaag--cagaaacggaaaatggcgagaacaattgagtcagaagtttgaagaaataagatggctgattgaagaagtgcgacatagattgaagattacagagaacagtttcgaacagataacgtttatgcaagccttacaactattgcttgaagtggagcaagagataagaactttctcgtttcagcttatttaa
>H6N1_Avian_CY109302_A/duck/Guizhou/1426/2006|2006.200
atggattccaac---actgtgtcaagctttcaggtagactgctttctttggcatgtccgcaaacgatttgcagaccaagaactgggtgatgccccattccttgaccggcttcgccgagatcagaagtccctaagaggaagaggcagcactcttggtctggacatcgagacagctactcgtgcgggaaagcagatagtggagcggattctggagaaagaatctgatgaggcacttaaaatgactattgcttcagtgccggcttcacgctacctaactgacatgactcttgaagaaatgtcaagggactggttcatgctcatgcccaaacagaaagtggca---ggttccctttgcatcagaatggaccaggcaataatggataaaaacatcatactgaaagcaaacttcagtgtgatttttgaccggctggaaactctaatactacttagagctttcacagaagaaggagcaattgtgggagaaatctcaccgttaccttctcttccaggacatactgatgaggatgtcaaaaatgcaattggggtcctcatcggaggacttgaatggaatgataacacagttcgagtctctgaaactctacagagattcgcttggagaagcagtaatgaggatgggagacctccactccctccaaag--cagaaacggaaaatggcgagaacaattgagtcagaagtttgaagaaataagatggctgattgaagaagtgcgacatagattgaagattacagagaacagtttcgaacagataacgtttatgcaagccttacaactattgcttgaagtggagcaagagataagaactttctcgtttcagcttatttaa
>H6N2_Avian_CY109294_A/duck/Guizhou/1084/2006|2006.123
atggattccaac---actgtgtcaagctttcaggtagactgctttctttggcatgtccgcaaacgatttgcagaccaagaactgggtgatgccccattccttgaccggcttcgccgagatcagaagtccctaagaggaagaggcagcactcttggtctggacatcgagacagctactcgtgcgggaaagcagatagtggagcggattctggagaaagaatctgatgaggcacttaaaatgactattgcttcagtgccggcttcacgctacctaactgacatgactcttgaagaaatgtcaagggactggttcatgctcatgcccaaacagaaagtggca---ggttccctttgcatcagaatggaccaggcaataatggataaaaacatcatactgaaagcaaacttcagtgtgatttttgaccggctggaaactctaatactacttagagctttcacagaagaaggagcaattgtgggagaaatctcaccgttaccttctcttccaggacatactgatgaggatgtcaaaaatgcaattggggtcctcatcggaggacttgaatggaatgataacacagttcgagtctctgaaactctacagagattcgcttggagaagcagtaatgaggatgggagacctccactccctccaaag--cagaaacggaaaatggcgagaacaattgagtcagaagtttgaagaaataagatggctgattgaagaagtgcgacatagattgaagattacagagaacagtttcgaacagataacgtttatgcaagccttacaactattgcttgaagtggagcaagagataagaactttctcgtttcagcttatttaa
>H6N1_Avian_HM144900_A/duck/Hunan/177/2005|2005.500
atggattccaac---actgtgtcaagctttcaggtagactgctttctttggcatgtccgcaaacgatttgcagaccaagaactgggtgatgccccattccttgaccggcttcgccgagatcagaagtccctaagaggaagaggcagcactcttggtctggacatcgagacagctactcgtgcgggaaagcagatagtggagcggattctgaaagaagaatctgatgaggcacttaaaatgactattgcttcagtgccagcttcacgctacctaactgacatgactcttgaagagatgtcaagggactggttcatgctcatgcccaagcagaaagtggca---ggttccctttgcatcagaatggaccaggcaataatggataaaaacatcatattgaaagcaaacttcagtgtaatttttgaccggctggaaaccctaatactacttagagctttcacagaagaaggagcaattgtgggagaaatctcaccgttaccttctcttccaggacatactgatgaggatgtcaaaaatgcaattggggtcctcatcggaggacttgaatggaatgataacacagttcgagtctctgaaactctacagagattcgcttggagaagcagtaatgaggatgggagacctccactccctccaaaa--cagaaacggaaaatggcgagaacaattgagtcagaagtttgaagaaataagatggctgattgaagaagtgcgacatagattgaagattacagagaacagcttcgaacagataacgtttatgcaagccttacaactattgcttgaagtggagcaagagataagaactttctcgtttcagcttatttaa
>H3N2_Avian_KC261673_A/duck/Jiangsu/26/2004|2004.367
atggattccaac---actgtgtcaagctttcaggtagactgctttctttggcatgtccgcaaacgatttgcagaccaagaactgggtgatgccccattccttgaccggcttcgccgagatcagaagtccctaagaggaagaggcagcactcttggtctggacatcgaaacggctactcgtgcggggaagcagatagtggagcggattctggaggaagaatctgatgaggcacttaaaatgactattgcttcagtgccggcttcacgctacctaactgacatgactcttgaggaaatgtcaagggactggttcatgctcatgcccaagcagaaagtggca---ggttccctttgcatcagaatggaccaggcaataatggataaaaacatcatattgaaggcaaactttagtgtgatttttgaccggctggaaaccctaatactacttagagctttcacagaagaaggagcaattgtgggagaaatctcaccgttaccttctcttccaggacatactgatgaggatgtcaaaaatgcaattggggtcctcatcggaggacttgaatggaatgataacacagttcgagtctctgaaactctacagagattcgcttggagaagcagtaatgaggatgggagacctccactccctccaaag--cagaaacggaaaatggcgagaacaattgagtcagaagtttgaagaagtaagatggctgattgaagaagtgcggcatagattaaagatcacggagaacagcttcgaacaaataacgtttatgcaagccttacaactattgcttgaagtggagcaagagataagaactttctcgtttcagcttatttaa
>H3N2_Avian_KJ917396_A/chicken/Guangdong/01/2013|2013.123
atggattccaac---actgtttcaagctttcaggtagactgctttctttggcatgtccgcaaacgatttgcagaccaagaactgggtgatgccccattccttgaccggcttcgccgagatcagaagtccctaagaggaagaggcaacactcttggtctggacatcgaaacagctactcgtgcgggaaaacagatagtggagcggattcttgatgaggaacctgatgaggcacttaaaatg---------------ccgacttcacgctacctaactgaaatgactctcgaagaaatgtcaagggactggttcatgctcatgcccaagcagaaagtggtg---ggttccctttgcatcaaaatggaccaggcaataatggataaaaccatcatactgaaagcaaacttcagtgtgatttttgaccggttagagaccctaatactactcagagctttcacagaagaaggagcaatcgtgggagaaatctcaccattaccctctcttccaggacatactggtgaggatgtcaaaaatgcaattggcgtcctcatcggaggacttgaatggaatgataacacagttcgggtctctgaaactgtacagagattcgcttggagaaacagtgatgagggtgggagacttccactccctccaaat--cagaaacggaaattggcgagagcaattgagtcagaagtttgaagaaataaggtggctgattgaagaagtacgacatagattgaaaattacagaaaacagcttcgaacagataacgtttatgcaagccttacaactactgcttgaagtggagcaagagataagagccttctcgtttcagcttatttaa
>H11N9_Avian_CY025201_A/sharp-tailed_sandpiper/Australia/6/2004|2004.500
atggattccaac---actgtgtcaagctttcaggtagattgctttctttggcatgtccgcaaacgatttgcagaccaagaactgggtgatgccccattccttgaccggcttcgccgagatcagaagtccctaagaggaagaggcagcactcttggtctggacatcgagacagctactcgtgcgggaaagcagatagtggagcggattctggacgaagaatctgatgaggcactcaaaatgactattgcttcagtgccggcttcacgctacctaactgacatgactcttgaagagatgtcaagggactggttcatgctcatgcccaaacagaaagtggca---ggttccctttgcatcagaatggaccaggcaataatggataaaaacatcatattgaaagcaaacttcagtgtaatttttgaccggctggaaaccctaatactacttagagctttcacagaagaaggagcaattgtgggagaaatctcaccgttaccttctcttccaggacatactgatgaggatgtcaaaaatgcaattggggtcctcatcggaggacttgaatggaatgataacacagttcgagtctctgaaactctacagagattcgcttggagaagcagtaatgaggatgggagacctccactccctccaaag--cagaaacggaaaatggcgagaacaattgagtcagaagtttgaagaaataagatggctgattgaagaagtgcgacatagattgaagattacagagaacagcttcgaacagataacgtttatgcaagccttacaactattgcttgaagtggaacaagagataagaactttctcgtttcagcttatttaa
>H11N9_Avian_CY029885_A/sharp-tailed_sandpiper/Australia/10/2004|2004.500
atggattccaac---actgtgtcaagctttcaggttgattgctttctttggcatgtccgcaaacgatttgcagaccaagaactgggtgatgccccattccttgaccggcttcgccgagatcagaagtccctaagaggaagaggcagcactcttggtctggacatcgagacagctactcgtgcgggaaagcagatagtggagcggattctggacgaagaatctgatgaggcactaaaaatgactattgcttcagtgccggcttcacgctacctaactgacatgactcttgaagagatgtcaagggactggttcatgctcatgcccaaacagaaagtggca---ggttccctttgcatcagaatggaccaggcaataatggataaaaacatcatattgaaagcaaacttcagtgtaatttttgaccggctggaaaccctaatactacttagagctttcacagaagaaggagcaattgtgggagaaatctcaccgttaccttctcttccaggacatactgatgaggatgtcaaaaatgcaattggggtcctcatcggaggacttgaatggaatgataacacagttcgagtctctgaaactctacagagattcgcttggagaagcagtaatgaggatgggagacctccactccctccaaag--cagaaacggaaaatggcgagaacaattgagtcagaagtttgaagaaataagatggctgattgaagaagtgcgacatagattgaagattacagagaacagcttcgaacagataacgtttatgcaagccttacaactattgcttgaagtggaacaagagataagaactttctcgtttcagcttatttaa
>H6N8_Avian_HM145061_A/duck/Hunan/3748/2004|2004.500
atggattccaac---actgtgtcaagctttcaggtagactgctttctttggcatgtccgcaaacgatttgcagaccaagaactgggtgatgccccattccttgaccggcttcgccgagatcagaagtccctaagaggaagaggcagcacacttggtctggacatcgagacagctactcgtgcgggaaagcagatagtggagcggattctggaagaagaatctgatgaggcacttaaagtgactattgcttcagtgccggcttcacgctacctaactgacatgactcttgaagagatgtcaagggactggttcatgctcatgcccaaacagaaagtggca---ggttccctttgcatcagaatggaccaggcaataatggataaaaacatcatattgaaagcaaacttcagtgtaatttttaaccggttggaaaccctaatactacttagagctttcacagaagaaggagcaattgtgggagaaatctcaccgttaccttctcttccaggacatactgatgaggatgtcaaaaatgcaattggggtcctcatcggaggacttgaatggaatgataacacagttcgagtctctgaaactctacagagattcgcttggagaagcagtaatgaggatgggagacctccactccctccaaag--cagaaacggaaaatggcgagaacaattgagtcagaagtttgaagaaataagatggctaattgaagaagtgcgacatagattgaagattacagagaacagcttcgaacagataacgtttatgcaagccttacaactattgcttgaagtggagcaagagataagaactttctcgtttcagcttatttaa
>H5N8_Avian_KU042886_A/goose/Zhejiang/925104/2014|2014.732
atggattccaat---actgtgtcaagctttcaggtagacggctttctttggtatgtccgcaaacgatttgcagaccaagaactgggtgatgccccgttccttgaccggcttcgccgagatcagaagtctttaagaggaagaggcagcactcttggtctggacatcgaaacagctactcgtgcgggaaagcagatagtggagcgaattctggaggaagaatctgatgaggcacttaaaatgactgttgcttcagtgccgtcttcacgctacctaactgacatgactcttgaagaaatgtcaagggactggttcatgctcatgcccaaacagaaagtggca---ggttctctttgcatcaaaatggaccaggcaataatggataaaaacatcatattgaaagcaaacttcagtgtaatttttaaccggctagaagctctaatactacttagagctttcacagaagaaggagcaattgtgggagaaatctcaccgttaccttcttttccaggacatactgatgaggatgtcaaaaatgcaattggggtcctcatcggaggacttgaatggaatgataacacagttcgggtctctgaaactctacagagattcgcttggagaagcagtaatgaggatgggagaccttcactccctccaaag--cagaaacggaaaatggcgagaacaattgagtcagaagtttgaagaaataagatggctgattgaagaagtgcgacatagattgaagattacagaaaatagcttcgaacagataacgtttatgcaagccttacaactattgcttgaagtggagcaagagataagaactttctcgtttcagcttatttaa
>H5N6_Avian_KU042876_A/goose/Zhejiang/925106/2014|2014.732
atggattccaat---actgtgtcaagctttcaggtagactgctttctttggtatgtccgcaaacgatttgcagaccaagaactgggtgatgccccgttccttgaccggcttcgccgagatcagaagtctttaagaggaagaggcagcactcttggtctggacaccgaaacagctactcgtgcgggaaagcagatagtggagcgaattctggaggaagaatctgatgaggcacttaaaatgactgttgcttcagtgccgtcttcacgctacctaactgacatgactcttgaagaaatgtcaagggactggttcatgctcatgcccaaacagaaagtggca---ggttctctttgcatcaaaatggaccaggcaataatggataaaaacatcatattgaaagcaaacttcagtgtaatttttaaccggctagaagctctaatactacttagagctttcacagaagaaggagcaattgtgggagaaatctcaccgttaccttcttttccaggacatactgatgaggatgtcaaaaatgcaattggggtcctcatcggaggacttgaatggaatgataacacagttcgggtctctgaaactctacagagattcgcttggagaagcagtaatgaggatgggagaccttcactccctccaaag--cagaaacggaaaatggcgagaacaattgagtcagaagtttgaagaaataagatggctgattgaagaagtgcggcatagattgaagattacagaaaatagcttcgaacagataacgtttatgcaagccttacaactattgcttgaagtggagcaagagataagaactttctcgtttcagcttatttaa
>H5N8_Avian_KP732720_A/duck/Eastern_China/S0215/2014|2014.123
atggattccaac---actatgttaagctttcaggtagactgctttctttggtatgtccgcaaacgatttgcagaccaagaactgggtgatgccccgttccttgaccggcttcgccgagatcagaagtctttaagaggaagaggcagcactcttggtctggacatcgaaacagctactcgtgcgggaaagcagatagtggagcgaattctggaggaagaatctgatgaggcatttaaaatgactgttgcttcagtgccgtcttcacgctacctaactgacatgactcttgaagaaatgtcaagggactggttcatgctcatgcccaaacagaaagtggca---ggttctctttgcatcaaaatggaccaggcaataatggataaaaacatcatattgaaagcaaacttcagtgtaatttttaaccggctagaagctctaatactacttagagctttcacagaagaaggagcaattgtgggagaaatctcaccgttaccttcttttccaggacatactgatgaggatgtcaaaaatgcaattggggtcctcatcggaggacttgaatggaatgataacacagttcgggtctctgaaactctacagagattcgcttggagaagcagtaatgaggatgggagaccttcactccctccaaag--cagaaacggaaaatggcgagaacaattgagtcagaagtttgaagaaataagatggctgattgaagaagtgcgacatagattgaagattacagaaaatagcttcgaacagataacgtttatgcaagccttacaactattgcttgaagtggagcaagagataagaactttctcgtttcagcttatttga
>H5N8_Avian_KU042885_A/goose/Zhejiang/925037/2014|2014.732
atggattcaaat---actgtgtcaagctttcaggtagacggctttctttggtatgtccgcaaacgatttgcagaccaagaactgggtgatgccccgttccttgaccggcttcgccgagatcagaagtctttaagaggaagaggcagcactcttggtctggacatcgaaacagctactcgtgcgggaaagcagatagtggagcgaattctggaggaagaatctgatgaggcacttaaaatgactgttgcttcagtgccgtcttcacgctacctaactgacatgactcttgaagaaatgtcaagggactggttcatgctcatgcccaaacagaaagtggca---ggttctctttgcatcaaaatggaccaggcaataatggataaaaacatcatattgaaagcaaacttcagtgtaatttttaaccggctagaagctctaatactacttagagctttcacagaagaaggagcaattgtgggagaaatctcaccgttaccttcttttccaggacatactgatgaggatgtcaaaaatgcaattggggtcctcatcggaggacttgaatggaatgataacacagttcgggtctctgaaactctacagagattcgcttggagaagcagtaatgaggatgggagaccttcactccctccaaag--cagaaacggaaaatggcgagaacaattgagtcagaagtttgaagaaataagatggctgattgaagaagtgcgacatagattgaagattacagaaaatagcttcgaacagataacgtttatgcaagccttacaactattgcttgaagtggagcaagagataagaactttctcgtttcagcttatttaa
>H5N8_Avian_KX013033_A/goose/Eastern_China/CZ/2013|2013.860
atggattccaac---actatgttaagctttcaggtagactgctttctttggtatgtccgcaaacgatttgcagaccaagaactgggtgatgccccgttccttgaccggcttcgccgagatcagaagtctttaagaggaagaggcagcactcttggtctggacatcgaaacagctactcgtgcggggaagcagatagtggagcgaattctggaggaagaatctgatgaggcactcaaaatgactgttgcttcagtgccgtcttcacgctacctaactgacatgactcttgaagaaatgtcaagggactggttcatgctcatgcccaaacagaaagtggca---ggttctctttgcatcaaaatggaccaggcaataatggataaaaacatcatattgaaagcaaacttcagtgtaatttttaaccggctggaagctctaatattacttagagctttcacagaagaaggagcaattgtgggagaaatctcaccgttaccttcttttccaggacatactgatgaggatgtcaaaaatgcaattggggtcctcatcggaggacttgaatggaatgataacacagttcgggtctctgaaactctacagagattcgcttggagaagcagtaatgaggatgggagaccttcactccctccaaag--cagaaacggaaaatggcgagaacaattgagtcagaagtttgaagaaataagatggctgattgaagaagtgcgacatagattgaagattacagaaaatagcttcgaacagataacgtttatgcaagccttacaactattgcttgaagtggagcaagagataagaactttctcgtttcagcttatttaa
>H5N8_Avian_KJ476677_A/duck/Zhejiang/W24/2013|2013.868
atggattccaac---actatgttaagctttcaggtagactgctttctttggtatgtccgcaaacgatttgcagaccaagaactgggtgatgccccgttccttgaccggcttcgccgagatcagaagtctttaagaggaagaggcagcactcttggtctggacatcgaaacagctactcgtgcgggaaagcagatagtggagcgaattctggaggaagaatctgatgaggcacttaaaatgactgttgcttcagtgccgtcttcacgctacctaactgacatgactcttgaagaaatgtcaagggactggttcatgctcatgcccaaacagaaagtggca---ggttctctttgcatcaaaatggaccaggcaataatggataaaaacatcatattgaaagcaaacttcagtgtaatttttaaccggctggaagctctaatattacttagagctttcacagaagaaggagcaattgtgggagaaatctcaccgttaccttcttttccaggacatactgatgaggatgtcaaaaatgcaattggggtcctcatcggaggacttgaatggaatgataacacagttcgggtctctgaaactctacagagattcgcttggagaagcagtaatgaggatgggagaccttcactccctccaaag--cagaaacggaaaatggcgagaacaattgagtcagaagtttgaagaaataagatggctgattgaagaagtgcgacatagattgaagattacagaaaatagcttcgaacagataacgtttatgcaagccttacaactattgcttgaagtggagcaagagataagaactttctcgtttcagcttatttaa
>H5N8_Avian_KT221078_A/goose/Shandong/WFSG1/2014|2014.274
atggattccaac---actatgttaagctttcaggtagactgttttctttggtatgtccgcaaacgatttgcagaccaagaactgggtgatgccccgttccttgaccggcttcgccgagatcagaagtctttaagaggaagaggcaacactcttggtctggacatcgaaacagctactcgtgcgggaaagcagatagtggagcgaattctggaggaagaatctgatgaggcacttaaaatgactgttgcttcagtgccgtcttcacgctacctaactgacatgactcttgaagaaatgtcaagggactggttcatgctcatgcccaaacagaaagtggca---ggttctctttacatcaaaatggaccaggcaataatggataaaaacatcatattgaaagcaaacttcagtgtaatttttaaccggctggaagctctaatactacttagagctttcacagaagaaggagcaattgtgggagaaatctcaccgttaccttcttttccaggacatactgatgaggatgtcaaaaatgcaattggggtcctcatcggaggacttgaatggaatgataacacagttcgggtctctgaagctctacagagattcgcttggagaagcagtaatgaggatgggagaccttcactccctccaaag--cagaaacggaaaatggcgagaacaattgagtcagaagtttgaagaaataagatggctgattgaagaagtgcgacatagattgaagattacagaaaatagcttcgaacagataacgtttatgcaagccttacaactattgcttgaagtggagcaagagataagaactttctcgtttcagcttatttaa
>H5N8_Avian_KT221086_A/goose/Yangzhou/0420/2014|2014.299
atggattccaac---actatgttaagctttcaggtagactgttttctttggtatgtccgcaaacgatttgcagaccaagaactgggtgatgccccgttccttgaccggcttcgccgagatcagaagtctttaagaggaagaggcaacactcttggtctggacatcgaaacagctactcgtgcgggaaagcagatagtggagcgaattctggaggaagaatctgatgaggcacttaaaatgactgttgcttcagtgccgtcttcacgctacctaactgacatgactcttgaagaaatgtcaagggactggttcatgctcatgcccaaacagaaagtggca---ggttctctttgcatcaaaatggaccaggcaataatggacaaaaacatcatattgaaagcaaacttcagtgtaatttttaaccggctggaagctctaatactacttagagctttcacagaagaaggagcaattgtgggagaaatctcaccgttaccttcttttccaggacatactgatgaggatgtcaaaaatgcaattggggtcctcatcggaggacttgaatggaatgataacacagttcgggtctctgaaactctacagagattcgcttggagaagcagtaatgaggatgggagaccttcactccctccaaag--cagaaacggaaaatggcgagaacaattgggtcagaagtttgaagaaataagatggctgattgaagaagtgcgacatagattgaagattacagaaaatagcttcgaacagataacgtttatgcaagccttacaactattgcttgaagtggagcaagagataagaactttctcgtttcagcttatttaa
>H5N8_Avian_KT221070_A/goose/Jiangsu/QD5/2014|2014.156
atggattccaac---actatgttaagctttcaggtagactgctttctttggtatgtccgcaaacgatttgcagaccaagaactgggtgatgccccgttccttgaccggcttcgccgagatcagaagtctttaagaggaagaggcagcactcttggtctggacatcgaaacagctactcgtgcgggaaagcagatagtggagcgaattctggaggaagaatctgatgaggcacttaaaatgactgttgcttcagtgccgtcttcacgctacctaactgacatgactcttgaagaaatgtcaagggactggttcatgctcatgcccaaacagaaagtggca---ggttctctttgcatcaaaatggaccaggcaataatggataaaaacatcatattgaaagcaaacttcagtgtaatttttaaccggctggaagctctaatactacttagagctttcacagaagaaggagcaattgtgggagaaatctcaccgttaccttcttttccaggacatactgatgaggatgtcaaaaatgcaattggggtcctcatcggaggacttgaatggaatgataacacagttcgggtctctgaaactctacagagattcgcttggagaagcagtaatgaggatgggagaccttcactccctccaaag--cagaaacggaaaatggcgagaacaattgagtcagaagtttgaagaaataagatggctgattgaagaagtgcgacatagattgaagattacagaaaatagcttcgaacagataacgtttatgcaagccttacaactattgcttgaagtggagcaagagataagaactttctcgtttcagcttatttaa
>H5N8_Avian_KX013025_A/duck/Eastern_China/JY/2014|2014.008
atggattccaac---actatgttaagctttcaggtagactgctttctttggtatgtccgcaaacgatttgcagaccaagaactgggtgatgccccgttccttgaccggcttcgccgagatcagaagtctttaagaggaagaggcagcactcttggtctggacatcgaaacagctacttgtgcgggaaagcagatagtggagcgaattctgaaggaagaatctgatgaggcacttaaaatgactgttgcttcagtgccgtcttcacgctacctaactgacatgactcttgaagaaatgtcaagggactggttcatgctcatgcccaaacagaaagtagca---ggttctctttgcatcaaaatggaccaggcaataatggacaaaaacatcatattgaaagcaaacttcagtgtaatttttaaccggctggaagctctaatactacttagagctttcacagaagaaggagcaattgtgggagaaatctcaccgttaccttcttttccaggacatactgatgaggatgtcaaaaatgcaattggggtcctcatcggaggacttgaatggaatgataacacagttcgggtctctgaaactctacagagattcacttggagaagcagtaatgaggatgggagaccttcactccctccaaag--cagaaacggaaaatggcgagaacaattgagtcagaagtttgaagaaataagatggctgattgaagaagtgcgacatagattgaagattacagaaaatagcttcgaacagataacgtttatgcaagccttacaactattgcttgaagtggagcaagagataagaactttctcgtttcagcttatttaa
>H5N8_Avian_KJ476678_A/duck/Zhejiang/6D18/2013|2013.951
atggattccaac---actatgttaagctttcaggtagactgctttctttggtatgtccgcaaacgatttgcagaccaagaactgggtgatgccccgttccttgaccggcttcgccgagatcagaagtctttaagaggaagaggcagcactcttggtctggacatcgaaacagctactcgtgcaggaaagcagatagtggagcgaattctggaggaagaatctgatgaggcacttaaaatgactgttgcttcagtgccgtcttcacgctacctaactgacatgactcttgaagaaatgtcaagggactggttcatgctcatgcccaaacagaaagtggca---ggttctctttgcgtcaaaatggaccaggcaataatggataaaaacatcatattgaaagcaaacttcagtgtaatttttaaccggctggaagctctaatactacttagagctttcacagatgaaggagcaattgtgggagaaatctcaccgttaccttcttttccaggacatactgatgaggatgtcaaaaatgcaattggggtcctcatcggaggacttgaatggaatgataacacagttcgggtctctgaaactctacagagattcgcttggagaagcagtaatgaggatgggagaccttcactccctccaaag--cagaaacgaaaaatggcgagaacaattgagtcagaagtttgaagaaataagatggctgattgaagaagtgcgacatagattgaagattacagaaaatagcttcgaacagataacgtttatgcaagccttacaactattgcttgaagtggagcaagagataagaactttctcgtttcagcttatttaa
>H5N6_Avian_KU143450_A/duck/Wenzhou/YHQL22/2014|2014.953
atggattccaat---actgtatcaagttttcaggtagactgctttctttggcatgtccgcaaacgatttgcagaccaagaactgggtgatgccccattccttgaccggcttcgccgagatcagaagtccctaagaggaagaggcaacactcttggtctggacatcaaaacagctactcgtgcgggaaaacaaatagttgagcggattcttgatgaggaacctgatgaggcacttaaaatg---------------ccgacttcacgctacctaactgaaatgactctcgaagaaatgtcgagggactggttcatgctcatgcccaagcagaaagtggtg---ggttccctttgcatcaaaatggaccaggcaataatggataaaaccatcatactgaaagcaaacttcagtgtgatttttgaccggttagagactctaatactactcagagctttcacagaagaaggagcaattgtgggagaaatctcaccattaccttcttttccaggacatactggcgaggatgtcaaaaatgcaattggcgtcctcatcggaggacttgaatggaatgataacacagttcgggtctctgaaattatacagagattcgcttggagaagcagtgatgagggtgggagacttccactccctccaaat--cagaaacggaaactggcgagagcaattgagtcagaagtttgaagaaataaggtggctgattgaagaagtacgacatagattgaaaattacagaaaacagcttcgaacagataacgtttatgcaagccttacaactactgcttgaagtggaacaagagataagagccttctcgtttcagcttatttaa
>H5N6_Avian_KU143452_A/duck/Taizhou/TZYG12/2015|2015.038
atggattccaat---actgtgtcaagttttcaggtagactgctttctttggcatgtccgcaaacgatttgcagaccaagaactgggtgatgccccattccttgaccggcttcgccgtgatcagaagtccctaagaggaagaggcaacactcttggtctggacatcaaaacagctactcgtgcgggaaaacaaatagttgagcggattcttgatgaggaacctgatgaggcacttaaaatg---------------ccgacttcacgctacctaactgaaatgactctcgaagaaatgtcgagggactggttcatgctcatgcccaagcagaaagtggtg---ggttccctttgcatcaaaatggaccaggcaataatggacaaaaccatcatactgaaagcaaacttcagtgtgatttttgaccggttagagactctaatactactcagagctttcacagaagaaggagcaattgtgggagaaatctcaccattaccttcttttccaggacatactggcgaggatgtcaaaaatgcaattggcgtcctcatcggaggacttgaatggaatgataacacagttcgggtctctgaaattatacagagattcgcttggagaagcagtgatgagggtgggagacttccactccctccaaat--cagaaacggaaactggagagagcaattgagtcagaagtttgaagaaataaggtggctaattgaagaagtacgacatagattgaaaattacagaaaacagcttcgaacagataacgtttatgcaagccttacaactactgcttgaagtggaacaagagataagagccttctcgtttcagcttatttaa
>H5N8_Avian_KP732717_A/duck/Eastern_China/S1210/2013|2013.940
atggattccaac---actatgttaagctttcaggtagactgctttctttggtatgtccgcaaacgatttgcagaccaagaactgggtgatgccccgttccttgaccggcttcgccgagatcagaagtctctaagaggaagaggcagcactcttggtctggacatcgaaacagctactcgtgcgggaaagcagatagtggagcgaattctggaggaagaatctgatgaggcacttaaaatgactgttacttcagtaccgtcttcacgctacctaactgacatgactcttgaagaaatgtcaagggactggttcatgctcatgcccaaacagaaagtggca---ggttctctttgcatcaaaatagaccaggcaataatggataaaaacatcatattgaaagcaaacttcagtgtaatttttaaccggctggaagctctaatactacttagagctttcacagaagaaggagcaattgtgggagaaatctcaccgttaccttcttttccaggacatactgatgaggatgtcaaaaatgcaattggggtcctcatcggaggacttgaatggaatgataacacagttcgggtctctgaaactctacagagattcgcttggagaagcagtaatgaggatgggagaccttcactccctccaaaa--cagaaacggaaaatggcgagaacaattgagtcagaagtttgaagaaataagatggctgattgaagaagtgcgacatagattgaagattacagaaaatagcttcgaacagataacgtttatgcaagccttacaactattgcttgaagtggagcaagagataagaactttctcgtttcagtttatttaa
>H10N5_Avian_KP284889_A/migratory_duck/Jiangxi/30556/2013|2013.827
atggatttcaac---actgtgtcaagctttcaggtagactgctttctttggcatgtccgcaaacgatttgcagaccaagaactgggtgatgccccattccttgaccggcttcgccgagatcagaagtccctaagaggaagaggcagcactcttggtctggacatcgagacagctactcgtgcgggaaagcagatagtggagcggattctggaggaggaatctgatgaggcacttaaaatgactattgcttcagtgccggcttcacgctacctaactgacatgactcttgaagagatgtcaagggactggttcatgctcatgcccaaacagaaagtggca---ggttctctttgcatcagaatggaccaggcaataatggataaaaacatcatattgaaagcaaacttcagtgtgatttttgaccggctggagaccctaatactacttagagctttcacagaagaaggagcaattgtaggagaaatctcaccgttaccttctcttccaggacatactgatgaggatgtcaaaaatgcaattggggtcctcatcggaggacttgaatggaatgataacacagttcgagtctctgaaactctacagagattcgcttggagaagcagtaatgaggatgggagacctccactccctccaaag--tagaaacggaaaatggcgagaacaattgagtcagaagtttgaagaaataagatggctgattgaagaagtgcgacatagattgaagattacagagaacagcttcgagcagataacgtttatgcaagccttacaactattgcttgaagtggagcaagagataagaactttctcgtttcagcttatttaa
>H10N5_Avian_KP284921_A/migratory_duck/Jiangxi/31531/2013|2013.934
atggatttcaac---actgtgtcaagctttcaggtagactgctttctttggcatgtccgcaaacgatttgcagaccaagaactgggtgatgccccattccttgaccggcttcgccgagatcagaagtccctaagaggaagaggcagcactcttggtctggacatcgagacagctactcgtgcgggaaagcagatagtggagcggattctggaggaggaatctgatgaggcacttaaaatgactattgcttcagtgccggcttcacgctacctaactgacatgactcttgaagagatgtcaagggactggttcatgctcatgcccaaacagaaagtggca---ggttctctttgcatcagaatggaccaggcaataatggataaaaacatcatattgaaagcaaacttcagtgtgatttttgaccggctggagaccctaatactacttagagctttcacagaagaaggagcaattgtaggagaaatctcaccgttaccttctcttccaggacatactgatgaggatgtcaaaaatgcaattggggtcctcatcggaggacttgaatggaatgataacacagttcgagtctctgaaactctacagagattcgcttggagaagcagtaatgaggatgggagacctccactccctccaaag--tagaaacggaaaatggcgagaacaattgagtcagaagtttgaagaaataagatggctgattgaagaagtgcgacatagattgaagattacagagaacagcttcgagcagataacgtttatgcaagccttacaactattgcttgaagtggagcaagagataagaactttctcgtttcagcttatttaa
>H3N8_Avian_CY146632_A/duck/Hunan/S1824/2012|2012.225
atggattccaac---actgtgtcaagctttcaggtagactgttttctttggcatgtccgcaaacgatttgcagaccaagaactgggtgatgccccattccttgaccggctacgccgagatcagaagtccctgagaggaagaggcagcactcttggtctggacatcgaaacagctactcgagcgggaaagcagatagtggagcggattctggaagaagaatctgatgaggcacttaaaatgactattgcttcagtgccggcttcacgttacctaactgacatgactcttgaagagatgtcaagggattggttcacgctcatgcccaaacagaaagtggca---ggttccctttgcatcagaatggaccaggcaataatggataaaaacatcatactgaaagcaaacttcagtgtgatctttgatcggttggaaaccctaatactacttagagctttcacagaagaaggagcaattgtgggagaaatctcaccattaccttctcttccaggacatactgatgaggatgtcaaaaatgcaattggggtcctcatcggaggacttgaatggaatgataacacagttcgggtctctgaaactctacagagattcgcttggagaagcagtaatgaggatgggagacctccactccctccaaaa--cagaaacggaaaatggcgagaacaattgagtcagaagtttgaagaaataagatggctgattgaagaagtgcgacatagactgaagaccacagagaacagcttcgaacagataacgtttatgcaagccttacaactattgcttgaagtagagcaagagataagaactttctcgtttcagcttatttaa
>H3N6_Avian_LC121368_A/duck/Mongolia/405/2015|2015.663
atggattccaat---acgataacctcgtttcaggtagattgttatctatggcacataagaaagctactcagtatgagagacatgtgtgatgctccctttgatgacagactccgaagagaccaaaaggcattaaaggggagaggcagcacacttggactcgatctgagagtggctacaatggaggggaaaaagaccgttgaggacatcctgaagagtgagacagatgaaaatctcaaaatagccattgcttccagtcctgctcctcggtatattactgatatgagcatagaggagataagccgagaatggtacatgctgatgcctaggcagaaaataacc---ggaggccttatggtgaaaatggaccaagccataatggacaagagaattatccttaaagcaaatttctcagttctatttgatcaactagagacattagtctctctgagggcattcacagaagatggtgctattgtggctgaaatatctcccattccctccatgccaggacattctacagaggatgtcaaaaatgcaattggaatcctcatcggtggacttgaatggaatgataactcaattcgagcgtctgaaaatatacagagattcgcttggggagtccgtgatgagaatgggggacctccactccctccaaaa--cagaaacgctacatggagagacgagttgagtcagaagtttgaagagatcagatggctcattgccgaatgtagaaatatactgacaaagactgaaaatagctttgaacagataacatttttgcaagcattgcaactcttacttgaagttgagagtgagataaggactttctcttttcagcttatttaa
>H3N3_Avian_LC132908_A/duck/Mongolia/122/2015|2015.660
atggattccaac---actgtgtcaagctttcaggtagactgctttctttggcatgtccgcaaacgatttgcagaccaagaactgggtgatgccccattccttgaccggcttcgccgagatcagaagtccctaagaggaagaggcagcactcttggtctggacatcgagacagctactcgtgcgggaaagcagatagtggagcggattctagaggaagaatctgatgaggcacttaaaatgactattgcctcagtgcctgcttcacgctacctaactgacatgactcttgaagaaatgtcaagggactggttcatgctcatgcccaaacagaaagtggcg---ggttccctttgcatcagaatggaccaggcaataatggataaaaacataatattgaaagcaaatttcagtgtgatttttgaccgattggaaactctaatactacttagagctttcacagaagaaggagcaattgtgggagaaatatcaccattaccttctcttccaggacatactgatgaggatgtcaaaaatgcaattggggtcctcatcggaggacttgaatggaatgataacacagttcgagtctctgaaactctacagagattcgcttggagaagcagtaatgaggatgggagacctccactccctccaaaa--cagaaacggaaaatggcgagaacaattgagtcagaagtttgaagaaataagatggctgattgaagaagtgcgacatagattgaagattacagagaacagtttcgaacagataacgtttatgcaagccttacaactattgcttgaagtggagcaagagataagaactttctcgtttcagcttatttaa
>H5N2_Avian_KJ162808_A/duck/Taiwan/11254/2013|2013.542
atggattccaac---actgtgtcaagctttcaggtagactgctttctttggcatgtccgcaaacgatttgcagaccaaggacagggtgatgccccattccttgaccggcttcgccgtgatcagaagtccctgagaggaagaggcagcactcttggtctggacatcgaaacagctactcgtgcgggaaagcagatagtggagtggattctggagggagaatctgatgaggcactcaaaatgactattgcttcagtgccggcttcacgctatctaactgacatgactcttgaagaaatgtcaagagactggttcatgctcatgcctaagcagaaagtggca---ggttccctttgcatcagaatggaccaggcaataatggacaagaacatcacattgaaagcaaacttcagtgtgatttttaaccggctggaaaccttaatactacttagagccttcacaaacgaaggagctattgtgggagaaatctcaccattaccttcccttccaggacatactgaagaggatgtcaaaaatgcaattgggatcctcgtcggaggacttgaatggaatgataacacagttcgagtctctgaaactctacagagattcgcttggagaagcagtaatgaggatgggagacctccactccctacaaag--cagaaacggaaaatggcgagaacaattgagtcagaagtttgaagaaataagatggctgattgaagaagtgagacacagattaaagatcacggaaaacagcttcgaacaaataacgtttatgcaagccttacaactactacttgaagtggagcaagagataagaactttctcgtttcagcttatttaa
>H3N3_Avian_LC132924_A/duck/Mongolia/129/2015|2015.660
atggattccaac---actgtgtcaagctttcaggtagactgctttctttggcatgtccgcaaacgatttgcagaccaagaactgggtgatgccccattccttgaccggcttcgccgagatcagaagtccctaagaggaagaggcagcactcttggtctggacatcgagacagctactcgtgcgggaaagcagatagtggagcggattctagaggaagaatctgatgaggcacttaaaatgactattgcctcagtgcctgcttcacgctacctaactgacatgactcttgaagaaatgtcaagggactggttcatgctcatgcccaaacagaaagtggcg---ggttccctttgcatcagaatggaccaggcaataatggataaaaacataatattgaaagcaaatttcagtgtgatttttgaccgattggaaactctaatactacttagagctttcacagaagaaggagcaattgtgggagaaatatcaccattaccttctcttccaggacatactgatgaggatgtcaaaaatgcaattggggtcctcatcggaggacttgaatggaatgataacacagttcgagtctctgaaactctacagagattcgcttggagaagcagtaatgaggatgggagacctccactccctccaaaa--cagaaacggaaaatggcgagaacaattgagtcagaagtttgaagaaataagatggctgattgaagaagtgcgacatagattgaagattacagagaacagtttcgaacagataacgtttatgcaagccttacaactattgcttgaagtggagcaagagataagaactttctcgtttcagcttatttaa
>H3N8_Avian_LC108132_A/duck/Mongolia/83/2015|2015.660
atggattccaac---actgtgtcaagctttcaggtagactgctttctttggcatgtccgcaaacgatttgcagaccaagaactgggtgatgccccattccttgaccggcttcgccgagatcagaagtccctaagaggaagaggcagcactcttggtctggacatcgagacagctactcgtgcgggaaagcagatagtggagcggattctagaggaagaatctgatgaggcacttaaaatgactattgcctcagtgcctgcttcacgctacctaactgacatgactcttgaagaaatgtcaagggactggttcatgctcatgcccaaacagaaagtggcg---ggttccctttgcatcagaatggaccaggcaataatggataaaaacataatattgaaagcaaatttcagtgtgatttttgaccgattggaaactctaatactacttagagctttcacagaagaaggagcaattgtgggagaaatatcaccattaccttctcttccaggacatactgatgaggatgtcaaaaatgcaattggggtcctcatcggaggacttgaatggaatgataacacagttcgagtctctgaaactctacagagattcgcttggagaagcagtaatgaggataggagacctccactccctccaaaa--cagaaacggaaaatggcgagaacaattgagtcagaagtttgaagaaataagatggctgattgaagaagtgcgacatagattgaagattacagagaacagtttcgaacagataacgtttatgcaagccttacaactattgcttgaagtggagcaagagataagaactttctcgtttcagcttatttaa
>H10N6_Avian_KP287818_A/migratory_duck/Jiangxi/9334/2005|2005.816
atggattccaac---actgtgtcaagctttcaggtagactgctttctttggcatgtccgcaaacgatttgcagaccaagaactgggtgatgccccattccttgaccggcttcgccgagatcagaagtccctaagaggaagaggcagcactcttggtctggacatcgagacagctactcgtgcgggaaagcagatagtggagcggattctggaggaagaatctgatgaggcacttaaaatgactattgcttcagtgccggcttcacgctatctgactgacatgactcttgaagaaatgtcaagggactggttcatgctcatgcccaaacagaaagtggca---ggttccctttgcatcagaatggaccaggcaataatggataaaaacatcatactgaaagcaaacttcagtgtgatttttgaccggctggaaactctaatactacttagagctttcacagaagaaggagcaattgtgggagaaatctcaccgttaccttctcttccaggacatactgatgaggatgtcaaaaatgcaattggggtcctcatcggaggacttgaatggaatgataacacagttcgagtctctgaaactctacagagattcgcttggagaagcagtaatgaggatgggagacctccactccctccaaag--cagaaacggaaaatggcgagaacaattgagtcagaagtttgaagaaataagatggctgattgaagaagtgcgacatagattgaagattacagagaacagtttcgaacagataacatttatgcaagccttacaactattgcttgaagtggagcaagagataagaactttctcgtttcagcttatttaa
>H10N2_Avian_KP287810_A/migratory_duck/Jiangxi/10861/2005|2005.863
atggattccaac---actgtgtcaagctttcaggtagactgctttctttggcatgtccgcaaacgatttgcagaccaagaactgggtgatgccccattccttgaccggcttcgccgagatcagaagtccctaagaggaagaggcagcactcttggtctggacatcgagacagctactcgtgcgggaaagcagatagtggagcggattctggaggaagaatctgatgaggcacttaaaatgactattgcttcagtgccggcttcacgctatctgactgacatgactcttgaagaaatgtcaagggactggttcatgctcatgcccaaacagaaagtggca---ggttccctttgcatcagaatggaccaggcaataatggataaaaacatcatactgaaagcaaacttcagtgtgatttttgaccggctggaaactctaatactacttagagctttcacagaagaaggagcaattgtgggagaaatctcaccgttaccttctcttccaggacatactgatgaggatgtcaaaaatgcaattggggtcctcatcggaggacttgaatggaatgataacacagttcgagtctctgaaactctacagagattcgcttggagaagcagtaatgaggatgggagacctccactccctccaaag--cagaaacggaaaatggcgagaacaattgagtcagaagtttgaagaaataagatggctgattgaagaagtgcgacatagattgaagattacagagaacagtttcgaacagataacatttatgcaagccttacaactattgcttgaagtggagcaagagataagaactttctcgtttcagcttatttaa
>H6N2_Avian_CY109230_A/duck/Guangxi/1074/2006|2006.200
atggattccaac---acgataacctcgtttcaggtagattgttatctatggcacataagaaagctactcagtatgagagacatgtgtgatgctccctttgatgacaggctccgaagagaccaaaaggcattaaaggggagaggcagcacacttggactcgatctaagagtggctacaatggaggggaaaaagatcgttgaggacatcctgaagagtgaaacagatgaaaacctcaaaatagccattgcttccagtcctgctcctcggtatatcactgatatgagcatagaggagataagccgagaatggtacatgctgatgcctaggcagaaaataacc---ggaggccttatggtgaaaatggaccaagccatcatggataagagaattatccttaaagcaaatttctcagttctatttgatcaactagagacattagtctctctgagggcattcacagaagatggtgctattgtggctgaaatatctcccattccctccatgccaggacattctacagaggatgtcaaaaatgcaattggaatcctcatcggtggacttgaatggaatgataactcaattcgagcgtctgaaaatatacagagattcgcttggggagtccgtgatgagaatgggggacctccactccctccaaaa--cagaaacgctacatggcgagacgagttgagtcagaagtttgaagagatcagatggctcattgctgaatgtagaaatatactgacaaagactgaaaatagctttgaacagataacatttttgcaagcattgcaactcttacttgaagttgagagtgagataaggactttctcttttcagcttatttaa
>H2N5_Avian_LC339663_A/duck/Hokkaido/W259/2005|2005.860
atggattccaac---actgtgtcaagctttcaggtagactgctttctttggcatgtccgcaaacgatttgcagaccaagaactgggtgatgccccattccttgaccggcttcgccgagatcagaagtccctaagaggaagaggcagcactcttggtctggacatcgagacagctactcgggcgggaaagcagatagtggagcggattctggaggaggaatctgatgaggcacttaaaatgaccattgcttcagtgccggcttcacgctacctaactgacatgactctcgaagaaatgtcaagggactggttcatgctcatgcccaaacagaaagtggca---ggttccctttgcatcagaatggaccaggcaataatggataaaaacatcatattgaaagcaaacttcagtgtgattttcgaccggctggaaactctaatactacttagagctttcacagaagaaggagcaattgtgggagaaatctcaccgttaccttctcttccaggacatactgatgaggatgtcaaaaatgcaattggggtcctcatcggaggacttgaatggaatgataacacagttcgaatctctgaaactctacagagattcgcttggagaagcagtaatgaggatgggagacctccactccctccaaag--cagaaacggaaaatggcgagaacaattgagtcagaagtttgaagaaataagatggctgattgaagaagtgcgacatagattgaagattacagagaatagcttcgaacagataacgtttatgcaagccttacaactattgcttgaagtggaacaagagataagaactttctcgtttcagcttatttaa
>H4N9_Avian_LC339647_A/duck/Hokkaido/W215/2006|2006.814
atggattccaac---actgtgtcaagctttcaggtagactgctttctttggcatgtccgcaaacgatttgcagaccaagaactgggtgatgccccattccttgaccggcttcgccgagatcagaagtccctaagaggaagaggcagcactcttggtctggacatcgagacagctactcgggcgggaaagcagatagtggagcggattctggaggaggaatctgatgaggcacttaaaatgaccattgcttcagtgccggcttcacgctacctaactgacatgaccctcgaagaaatgtcaagggactggttcatgctcatgcccaaacagaaagtggca---ggttccctttgcatcagaatggaccaggcaataatggataaaaacatcatattgaaagcaaacttcagtgtgattttcgatcggctggaaactctaatactacttagagctttcacagaagaaggagcaattgtgggagaaatctcaccgttaccttctcttccaggacatactgatgaggatgtcaaaaatgcaattggggtcctcatcggaggacttgaatggaatgataacacagttcgagtctctgaaactctacagagattcgcttggagaagcagtaatgaggatgggagacctccactccctccaaag--cagaaacggaaaatggcgagaacaattgagtcagaagtttgaagaaataagatggctgattgaagaagtgcgacatagattgaaaattacagagaatagcttcgaacagataacgtttatgcaagccttacaactattgcttgaagtggagcaagagataagaactttctcgtttcagcttatttaa
>H10N6_Avian_KP287826_A/migratory_duck/Jiangxi/10974/2005|2005.863
atggattccaac---actgtgtcaagctttcaggtagactgctttctttggcatgtccgcaaacgatttgcagaccaagaactgggtgatgccccattccttgaccggcttcgccgagatcagaagtccctaagaggaagaggcagcactcttggtctggacatcgagacagctactcgtgcgggaaagcagatagtggggcggattctggaggaagaatctgatgaggcacttaaaatgactattgcttcagtgccggcttcacgctacctgactgacatgactcttgaagaaatgtcaagggactggttcatgctcatgcccaaacagaaagtggca---ggttccctttgcatcagaatggaccaggcaataatggataaaaacatcatactgaaagcaaacttcagtgtgatttttgaccggctggaaactctaatactacttagagctttcacagaagaaggagcaattgtgggagaaatctcaccgttaccttctcttccaggacatactgatgaggatgtcaaaaatgcaattggggtcctcatcggaggacttgaatggaatgataacacagttcgagtctctgaaactctacagagattcgcttggagaagcagtaatgaggatgggagacctccactccctccaaag--cagaaacggaaaatggcgagaacaattgagtcagaagtttgaagaaataagatggctgattgaagaagtgcgacatagattgaagattacagagaacagtttcgaacagataacatttatgcaagccttacaactattgcttgaagtggagcaagagataagaactttctcgtttcagcttatttaa
>H3N8_Avian_LC339877_A/duck/Mongolia/144/2005|2005.710
atggattccaac---accgtgtcaagctttcaggtagactgctttctttggcatgtccgcaaacgttttgcagaccaagaactgggtgatgccccattccttgaccggcttcgccgagatcagaagtccctaagaggaagaggcagcactcttggtctggacatcgagacagctactcgtgcgggaaagcagatagtggagcggattctggaagaagaatctgatgaggcacttaaaatgactattgcttcagtgccggcttcacgctacctaactgacatgactcttgaagaaatgtcaagggactggttcatgctcatgcccaagcagaaagtggca---ggttccctttgcatcagaatggaccaggcaataatggataaaaacatcatattgaaagcaaacttcagtgtgatttttgatcggctggaaaccctaatactacttagagctttcacagaagaaggagcaattgtgggggaaatctcaccattaccttctcttccaggacatactgatgaggatgtcaaaaatgcaattggggtcctcatcggaggacttgaatggaatgataacacagttcgagtctctgaaactctacagagattcgcttggagaagcagtaatgaggatgggagacctccactccctccaaag--cagaaacggaaaatggcgagaacaattgagtcagaagtttgaagaaataagatggctgattgaagaagtgcgacacagattgaagattacagagaacagctttgaacagataacgtttatgcaagccttgcaactattgcttgaagtggagcaagagataagaactttctcgtttcagcttatttaa
>H10N7_Avian_KU921414_A/duck/Shanxi/3180/2010|2010.953
atggactccaac---actgtgtcaagctttcaggtagactgctttctttggcatgtccgcaaacgatttgcagaccaagaactgggtgatgccccattccttgaccggcttcgccgagatcagaagtccctaagaggaagaggcagcactcttggtctggacatcgagacagctactcgtgcgggaaagcagatagtggagcggattctggaagaagaatctgatgaggcacttaaaatgactattgcttcagtgccggcttcacgctacctaactgacatgactcttgaagagatgtcaagggactggttcatgctcatgcccaaacagaaagtggca---ggttccctttgcatcagaatggaccaggcaataatggataaaaacattatattgaaagcaaacttcagtgtgatttttgaacgattggagaccctaatactacttagagctttcacagaagaaggagcaattgtgggagaaatctcaccgttaccttctcttccaggacatactgatgaggatgtcaaaaatgcaattggggtcctcatcggaggacttgaatggaatgataacacagttcgagtctctgaaaatctacagagattcgcttggagaagcagtaatgaggatgggagacctccactccctccaaag--cagaaacggaaaatggcgagaacaattgagtcagaagtttgaagaaataagatggctgattgaagaagtgcgacatagattgaagattacagagaacagcttcgaacaaataacatttatgcaagccttacaactattgcttgaagtggagcaagagataagaactttctcgtttcagcttatttaa
>H3N6_Avian_LC339885_A/duck/Mongolia/146/2010|2010.655
atggattccaac---actgtgtcaagctttcaggtagactgctttctttggcatgtccgcaaacgatttgcagaccaagaactgggtgatgccccattccttgaccggcttcgccgagatcagaagtccctaagaggaagaggcagcactcttggtctggacatcgagacagctactcgtgcgggaaagcagatagtggagcggattctggaagaagaatctgatgaggcacttaaaatgactattgcttcagtgccggcttcacgctacctaactgacatgactcttgaagagatgtcaagggactggttcatgctcatgcccaaacagaaagtggca---ggttccctttgcatcagaatggaccaggcaataatggataaaaacatcatattaaaagcaaacttcagtgtgatttttgaccggctggagaccctaatactacttagagctttcacagaagaaggagcaattgtgggagaaatctcaccgttaccttctcttccaggacatactgatgaggatgtcaaaaatgcaattggggtcctcatcggaggacttgaatggaatgataacacagttcgagtctctgagactctacagagatttgcttggagaagcagtaatgaggatgggagacctccactccctccaaag--cagaaacggaaaatggcgagaacaattgagtcagaagtttgaagaaataagatggctgattgaagaagtgcgacatagattgaagattacagagaacagcttcgaacagataacgtttatgcaagccttacaactattgcttgaagtggagcaagagataagaactttctcgtttcagcttatttaa
>H5N3_Avian_LC371806_A/duck/Hokkaido/167/2007|2007.827
atggattccaac---acgataacctcgtttcaggtagattgttatctgtggcacataaggaagctgctcagcatgagagacatgtgtgatgctccctttgatgacaggctcagaagagaccaaaaggcattaaagggaagaggcagcacacttggactcgacctaagggtggctacaatggaagggaaaaagatcgttgaggacattctgaagagtgaaacagatgaaaacctcaaaatagccattgcctccagtcctgctcctcggtatattactgatatgagtatcgaggagataagccgagaatggtacatgctgatgcctaggcagaaaataact---ggaggtctaatggtgaaaatggatcaagccataatggataagagaatcatccttaaagcaaatttctcaattctatttgatcaactagagacgttagtctctctgagggcattcacagaagatggtgctattgtggctgaaatttctcccattccctctatgccaggacattctacagaggatgtcaaaaatgcaattggaatcctcatcggtggacttgaatggaatgataactcaattcgagcgtctgaaaatatacagagattcgcttggggaatccgtaatgaggacgggggacctccactccctccaaaa--cagaaacgctacatggcgagacgaattgagtcagaagtttgaagagatcagatggctcattgctgaatgcaggaatatactgacaaagactgaaaacagctttgaacagataacgttcttacaggcattgcaactcttacttgaagttgagagtgagataaggactttctcttttcagcttatttaa
>H5N2_Avian_KC784973_A/duck/Taiwan/DV1242/2009|2009.022
atggattccaac---acgataacctcgtttcaggtagattgttatctatggcatataaggaagctgctcagcatgagagacatgtgtgatgctccctttgatgacaggctcagaagagaccaaaaagcattaaagggaagaggcagcacacttggactcgacctaagggtggctacaacggaagggaaaaagatcattgaggacattctgaagagtgaaacagatgaaaacctcaaaatagccattgcctccagttctgctcctcgatatattactgatatgagtatagaggagataagccgagaatggtatatgctgatgcctaggcagaaaataact---ggaggtctaatggtgaaaatggatcaagccataatggataagaaaatcatccttaaagcaaatttctcagttctatttgaccaattagagacgttagtctctctgagggcattcacagaaaatggtgctattgtggctgaaatttctcccattccctctatgccaggacattctacagaggatgtcaaaaatgcaattggaatcctcatcggtggacttgaatggaatgataactcaattcgagtgtctgaaaatatacagagattcgcttggagaatccgtgatgaggatgggggacctccactccctccaaaa--cagaaacgctacatggcgagacgagctgagtcagaagtttgaagagatcagatggctcattgctgaatgcaggaatatactaacaaagactgaaaacagctttgaacagataacgttcttacaggcattgcaactcttacttgaagttgagagtgagataaggactttctcttttcagcttatttaa
>H5N2_Avian_KC785018_A/duck/Taiwan/DV1238/2009|2009.022
atggattccaac---acgataacctcgtttcaggtagattgttatctatggcatataaggaagctgctcagcatgagagacatgtgtgatgctccctttgatgacaggctcagaagagaccaaaaagcattaaagggaagaggcagcacacttggactcgacctaagggtggctacaacggaagggaaaaagatcattgaggacattctgaagagtgaaacagatgaaaacctcaaaatagccattgcctccagttctgctcctcgatatattactgatatgagtatagaggagataagccgagaatggtatatgctgatgcctaggcagaaaataact---ggaggtctaatggtgaaaatggatcaagccataatggataagaaaatcatccttaaagcaaatttctcagttctatttgaccaattagagacgttagtctctctgagggcattcacagaaaatggtgctattgtggctgaaatttctcccattccctctatgccaggacattctacagaggatgtcaaaaatgcaattggaatcctcatcggtggacttgaatggaatgataactcaattcgagtgtctgaaaatatacagagattcgcttggagaatccgtgatgaggatgggggacctccactccctccaaaa--cagaaacgctacatggcgagacgagctgagtcagaagtttgaagagatcagatggctcattgctgaatgcaggaatatactaacaaagactgaaaacagctttgaacagataacgttcttacaggcattgcaactcttacttgaagttgagagtgagataaggactttctcttttcagcttatttaa
>H11N9_Avian_AB593475_A/duck/Vietnam/G32/2008|2008.038
atggattccaac---actgtgtcaagctttcaggtagactgctttctttggcatgtccgcaaacgatttgcagaccaggaactgggtgatgccccattccttgaccggcttcgccgagatcagaagtccctaagaggaagaggcagcactcttggtctggacatcgagacagctactcgtgcgggaaagcagatagtggagcggattctggaagaagaatctgatgaggcacttaaaatgactattgcttcagtgccggcttcacgctacctaactgacatgagtcttgaagagatgtcaagggactggttcatgctcatgcccaaacagaaagtggca---ggttccctttgcatcagaatggaccaggcaataatggataaaaacatcatattgaaagcaaacttcagtgtaatttttgaccgactggaaactctaatactacttagagctttcacagaagaaggagcaattgtgggagaaatctcaccgttaccttctcttccaggacatactgatgaggatgtcaaaaatgcaattggggtcctcatcggaggacttgaatggaatgataacacagttcgagtctctgaaactctacagagattcgcttggagaagcagtaatgaggatgggagacctccactccctccaaag--cagaaacggaaaatggcgagaacaattgagtcagaagtttgaagaaataagatggctgattgaagaagtgcgacatagattgaagattacagagaacagctttgaacagataacgtttatgcaagccttacaactattgcttgaagtggagcaagagataagaactttctcgtttcagcttatttaa
>H7N2_Avian_LC339639_A/duck/Hokkaido/W19/2013|2013.751
atggattccaat---actgtgtcaagctttcaggtagactgctttctttggcatgtccgcaaacgatttgcagaccaagaactgggtgatgccccattccttgaccggcttcgccgagatcagaaatccctgagaggaagaggcagcactcttggtctggacatcgaaacagctactcgagcgggaaagcagatagtggagcggattctggaagaagaatctgatgaggcacttaaaatgactatcgcttcagtgccagcttcacgctacctaactgacatgactcttgaagagatgtcaagggactggttcatgctcatgcccaaacagaaagtggca---ggttccctttgcatcagaatggaccaggcaataatggataaaaccatcatattgaaagcaaacttcagtgtgatctttgaccggctggaaaccctaatattacttagagctttcacagaagaaggagcaattgtgggagaaatctcaccattaccttctcttccaggacatactgatgaggatgtcaaaaatgcaattggggtcctcatcggaggacttgaatggaatgataacacagttcgagtctctgaaactctacagagattcgcttggagaagcagtaatgaggatgggagacctccactccctccaaaa--cagaaacggaaaatggcgagaacaattgagtcagaagtttgaagaaataaggtggctgattgaagaagtgcgacatagattgaagattacagagaacagcttcgaacagataacgtttatgcaagccttacaactattgcttgaagtagagcaagagataagaactttctcgtttcagcttatttaa
>H5N1_Avian_MH135554_A/chicken/Bangladesh/33395/2017|2017.625
atggtttccaac---actgtgtcaagctttcaggtagactgctttctttggcatgtccgcaaacgatttgcagaccaagaactgggtgatgccccattccttgaccggcttcgccgagatcagaagtccctaagaggaaggggcagcactcttggtctggacatcgagacagctactcgcgctggaaagcagatagtggagcggattctggtggaagaatctgatgaggcacttaaaatgactattgcttcagtgccggcttcacgctacctaactgacatgactcttgaagagatgtcaagggactggttcatgctcatgcccaaacagaaagtggca---ggttccctttgcatcagaatggaccaggcaataatggataaaaacatcatattaaaaggaaacttcagtgtgatttttaatcggctggagaccctaatactacttagagctttcacagaagaaggagcaattgtgggagaaatctcacccttaccttctcttccaggacatactgatgaggatgtcaaaaatgcaattggggtcctcatcggaggacttgaatggaatgataacacagttcgagtctctgagactctacagagattcgcttggagaagcagtaatgagaatgggagacctccactccctccaaag--cagaaacggaaaatggcgagaacaattgagtcagaagtttgaggaaataagatggctgattgaagaagtgcgacatagattgaagattacagagaacagtttcgaacaaataacgtttatgcaagccttacaactattgcttgaagtggagcaagagataagaactttctcgtttcagcttatttaa
>H5N1_Avian_KY635537_A/duck/Bangladesh/26251/2015|2015.696
atggattccaac---actgtgtcaagctttcaggtagactgctttctttggcatgtccgcaaacgatttgcagaccaagaactgggtgatgccccattccttgaccggcttcgccgagatcagaagtccctaagaggaagaggcagcactcttggtctggacatcgagacagctactcgcgcggggaagcagatagtggagcggattctggtggaagaatctgatgaggcacttaaaatgactattgcttcagtgccggcttcacgctacctaactgacatgactcttgaagagatgtcaagggactggttcatgctcatgcccaaacagaaagtggca---ggttccctttgcatcagaatggaccaggcaataatggataaaaacatcatattaaaagcaaacttcagtgtgatttttaaccggctggagaccctaatactacttagagctttcacagaagaaggagcaattgtgggagaaatctcaccattaccttctcttccaggacatactgatgaggatgtcaaaaatgcaattggggtcctcatcggaggacttgaatggaatgataacacagttcgagtctctgagactctacagagattcgcttggagaagcagtaatgagaatgggagacctccactccctccaaag--cagaaacggaaaatggcgagaacaattgagtcagaagtttgaggaaataagatggctgattgaagaagtgcgacataggttgaagattacagagaacagtttcgaacaaataacgtttatgcaagccttacaactattgcttgaagtggagcaagagataagaactttctcgtttcagcttatttaa
>H5N1_Avian_MG957594_A/duck/Bangladesh/31993/2017|2017.123
atggattccaac---actgtatcaagctttcaggtagactgctttctttggcatgtccgcaaaagatttgcagaccaagaactgggtgatgccccattccttgaccggcttcgccgagatcagaagtccctaagaggaagaggcagcactcttggtctggacatcgagacagctactcgcgcgggaaagcagatagtggagcggattctggtggaagaatctgatgaggcacttaaaatgactattgcttcagtgccggcttcacgctacctaactgacatgactcttgaagagatgtcaagggactggttcatgctcatgcccaaacagaaagtggca---ggttccctttgcatcagaatggaccaggcaataatggataaaaacatcatattaaaagcaaacttcagtgtgatttttaaccggctggagaccctaatactacttagagctttcacagaagaaggagcaattgtgggagaaatctcaccattaccttctcttccaggacatactgatgaggatgtcaaaaatgcaattggggtcctcatcggaggacttgaatggaatgataacacagttcgagtctctgaaactctacagagattcgcttggagaagcagtaatgagaatgggggacctccgctccctccaaag--cagaaacggaaaatggcgagaacagttgagtcagaagtttgaggaaataagatggctgattgaagaagtgcgacataggttgaagattacagagaacagtttcgaacaaataacttttatgcaagccttacaactattgcttgaagtggagcaagagataagaactttctcgtttcagcttatttaa
>H5N1_Avian_MH135359_A/chicken/Bangladesh/32747/2017|2017.381
atggattcaaac---actgtgtcaagctttcaggtagactgctttctttggcatgtccgcaagagatttgcagaccaagaactgggtgatgccccattccttgaccggcttcgccgagatcagaagtccctaagaggaaggagcagcactcttggtctggacatcgagacagctactcgctcgggaaagcagatagtggagcagattctggtggaagaatctgatgaggcacttaaaatgactattgcttcagtgccgacttcacgctacctaactgacatgactcttgaggagatgtcaagggactggttcatgctcatgcccaaacagaaagtggca---ggttccctttgcatcagaatggaccaggcaataatggataaaaacatcatattaaaagcaaacttcagtgtgatttttaaccggctggagaccctaatactacttagagctttcactgaagaaggagcaattgtgggagaaatctcaccattaccttctcttccaggacatactgatgaggatgtcaaaaatgcaattggggtcctcatcggaggacttgaatggaatgataacacggttcgagtctctgagactctacagagatttgcttggagaagcagtaatgagaatgggagacctccactccctccaaag--cagaaacggaaaatggcgagaacaattgagtcagaagtttgaggaaataagatggctgattgaagaagtgcgacataggttgaagattacagagaacagtttcgaacaaataacgtttatgcaagccttacaactattgcttgaagtggagcaagagataagaactttctcgtttcagcttatttaa
>H5N1_Avian_MH135580_A/duck/Bangladesh/33848/2017|2017.797
atggattcaaac---actgtgtcaagctttcaggtagactgctttctttggcatgtccgcaagagatttgcagaccaagaactgggtgatgccccattccttgaccggcttcgccgagatcagaagtccctaagaggaaggagcagcactcttggtctggacatcgagacagctactcgctcgggaaagcagatagtggagcagattctggtggaagaatctgatgaggcacttaaaatgactattgcttcagtgccgacttcacgctacctaactgacatgactcttgaggagatgtcaagggactggttcatgctaatgcccaaacagaaagtggca---ggttccctttgcatcagaatggaccaggcaataatggataaaaacatcatattaaaagcaaacttcagtgtgatttttaaccggctggagaccctaatactacttagagctttcactgaagaaggagcaattgtgggagaaatctcaccattaccttctcttccaggacatactgatgaggatgtcaaaaatgcaattggggtcctcatcggaggacttgaatggaatgataacacggttcgagtctctgagactctacagagattcgcttggagaagcagtaatgagaatgggagacctccactccctccaaag--cagaaacggaaaatggcgagaacaattgagtcagaagtttgaggaaataagatggctgattgaagaagtgcgacataggttgaagattacagagaacagtttcgaacaaataacgtttatgcaagccttacaactattgcttgaagtggagcaagagataagaactttctcgtttcagcttatttaa
>H5N1_Avian_MG042418_A/chicken/Bangladesh/30065/2016|2016.400
atggattccaac---actgtgtcaagctttcaggtagactgctttctttggcatgtccgcaaaagatttgcagaccaagaactgggtgatgccccattccttgaccggcttcgccgagatcagaagtccctaagaggaagaggcagcactcttggtctggacatcgagacagctactcgcgcgggaaagcagatagtggagcggattctggtggaagaatctgatgaggcacttaaaatgactattgcttcagtgccggcttcacgctacctaactgacatgactcttgaagagatgtcaaggaactggttcatgctcatgcccaaacagaaagtggca---ggttccctttgcatcagaatggaccaggcaataatggataaaaacatcatattaaaagcaaacttcagtgtgatttttaaccggctggagaccctaatactacttagagctttcacagaagaaggagcaattgtgggagaaatctcaccattaccttctcttccaggacatactgatgaggatgtcaaaaatgcaattggggtcctcatcggaggacttgaatggaatgataacacagttcgagtctctgagactctacagagattcgcttggagaagcagtaatgagaatgggagacctccactccctccaaag--cagaaacggaaaatggcgagaacaattgagtcagaagtttgaggaaataagatggctgattgaggaagtgcgacataggttgaagattacagagaacagtttcgaacaaataacgtttatgcaagccttacaactattgcttgaagtggagcaagagataagaactttctcgtttcagcttatttaa
>H5N1_Avian_MG042424_A/duck/Bangladesh/30818/2016|2016.737
atggattccaac---actgtgtcaagctttcaggtagactgctttctttggcatgtccgcaaacgatttgcagaccaagaactgggtgatgccccattccttgaccggcttcgccgagatcagaagtccctaagaggaagaggcagcactcttggtctggacatcgagacagctactcgcgcgggaaagcagatagtggaacggattctggtggaagaatctgatgaggcacttaaaatgactattgcttcagtgccggcttcacgctacctaactgacatgactcttgaagagatgtcaagggactggttcatgctcatgcccaaacagaaagtggca---ggttccctttgcatcaggatggaccaggcaataatgggtaaaaacatcatattaaaagcaaacttcagtgtgatttttaaccggctggagaccctaatactacttagagctttcacagaagaaggagcaattgtgggagaaatctcaccattaccttctcttccaggacatactgatgaggatgtcaaaaatgcaattggggtcctcatcggaggacttgaatggaatgataacacagttcgagtctctgagactctacagagattcgcttggagaagcagtaatgagaatgggagacctccactccctccaaag--cagaaacggaaaatggcgagaacaattgagtcagaagtttgaggaaatgagatggctgattgaagaagtgcgacataggttgaagattacagagaacagtttcgaacaaataacgtttatgcaagccttacaactattgcttgaagtggagcaagagataagaactttctcgtttcagcttatttaa
>H5N1_Avian_MG042347_A/duck/Bangladesh/31294/2016|2016.899
atggactccaac---actgtgtcaagctttcaggtagactgctttctttggcatgtccgcaaacgatttgcagaccaagaactgggtgatgccccattccttgaccggcttcgccgagatcagaagtccctaagaggaagaggcagcactcttggtctggacatcgagacagctactcgcgcgggaaagcagatagtggaacggattctggtggaagaatctgatgaggcacttaaaatgactattgcttcagtgccggcttcacgctacctaactgacatgactcttgaagagatgtcaagggactggttcatgctcatgcccaaacagaaagtggca---ggttccctttgcatcaggatggaccaggcaataatgggtaaaaacatcatattaaaagcaaacttcagtgtgatttttaaccggctggagaccctaatactacttagagctttcacagaagaaggagcaattgtgggagaaatctcaccattaccttctcttccaggacatactgatgaggatgtcaaaaatgcaattggggtcctcatcggaggacttgaatggaatgataacacagttcgagtctctgagactctacagagattcgcttggagaagcagtaatgagaatgggagacctccactccctccaaag--cagaaacggaaaatggcgagaacaattgagtcagaagtttgaggaaatgagatggctgattgaagaagtgcgacataggttgaagattacagagaacagtttcgaacaaataacgtttatgcaagccttacaactattgcttgaagtggagcaagagataagaactttctcgtttcagcttatttaa
>H7N1_Avian_KX977637_A/bean_goose/Netherlands/2/2009|2009.055
atggattccaac---acgataacctcgtttcaggtagattgttatctatggcacataagaaagctactcagtatgagagacatgtgtgatgctccctttgatgacaggctccgaagagaccaaaaggcattaaagggaagaggcagcacacttggactcgatctaagagtggctacaatggagggaaaaaagatcgttgaggacatcctgaagagtgaaacagatgaaaacctcaaaatagccatagcttccagtcctgctcctcggtatatcactgatatgagcatagaggagataagccgagagtggtacatgctgatgcccaggcagaaagtaact---ggaggccttatggtgaaaatggaccaagccataatggataagagaattattctcaaagctaatttctcggtcctatttgatcaactagagacattagtctctctgagggcattcacagaagatggtgcaattgtggctgagatatctcccattccctccatgccaggacattctacagaggatgtcaaaaatgcaattggaatcctcatcggtggacttgagtggaatgataactcaattcgagcgtctgaaaatatacagagattcgcttggggaatccgtgatgagaatgggggacctccacttcctccaaag--cagaaacgctacatggcgagacgagttgagtcagaagtttgaagagatcagatggctcattgctgaatgcagaaatatactgacaaagactgaaaacagctttgaacagataacattcttgcaagcattgcaactcttacttgaagtagagagtgagataaggactttctcttttcagcttatttaa
>H7N1_Avian_KX979543_A/bean_goose/Netherlands/1/2009|2009.055
atggattccaac---acgataacctcgtttcaggtagattgttatctatggcacataagaaagctactcagtatgagagacatgtgtgatgctccctttgatgacaggctccgaagagaccaaaaggcattaaagggaagaggcagcacacttggactcgatctaagagtggctacaatggagggaaaaaagatcgttgaggacatcctgaagagtgaaacagatgaaaacctcaaaatagccatagcttccagtcctgctcctcggtatatcactgatatgagcatagaggagataagccgagagtggtacatgctgatgcccaggcagaaagtaact---ggaggccttatggtgaaaatggaccaagccataatggataagagaattattctcaaagctaatttctcggtcctatttgatcaactagagacattagtctctctgagggcattcacagaagatggtgcaattgtggctgagatatctcccattccctccatgccaggacattctacagaggatgtcaaaaatgcaattggaatcctcatcggtggacttgagtggaatgataactcaattcgagcgtctgaaaatatacagagattcgcttggggaatccgtgatgagaatgggggacctccacttcctccaaag--cagaaacgctacatggcgagacgagttgagtcagaagtttgaagagatcagatggctcattgctgaatgcagaaatatactgacaaagactgaaaacagctttgaacagataacattcttgcaagcattgcaactcttacttgaagtagagagtgagataaggactttctcttttcagcttatttaa
>H7N4_Avian_KX978722_A/Eurasian_wigeon/Netherlands/2/2008|2008.992
atggattccaat---actgtgtcaagctttcaggtagactgctttctttggcatgtccgcaaacgatttgcagaccaagaactgggtgatgccccattccttgaccggcttcgccgagatcagaagtccctaagaggaagaggcagcactcttggtctggacatcgagacagctactcgcgcgggaaagcatatagtggagcggattctggaagaagaatctgatgaggcacttaaaatgactattgcttcagtgccggcttcacgctacctaactgatatgactcttgaagagatgtcaagggactggttcatgctcatgcccaaacagaaagtggca---ggttccctttgcatcagaatggaccaggcaataatggataaaaacatcatattgaaagcaaacttcagtgtgatctttgaccgactggagaccctaatactacttagagctttcacagaagaaggagcaattgtgggagaaatctcaccgttaccttctcttccaggacatactgatgaggatgtcaaaaatgcaattggggtcctcatcggaggacttgaatggaatgataacacagttcgagtctctgaaactctacagagattcgcttggagaagcagtaatgaggatgggagacctccactccctccaaag--cagaaacggaaaatggcgagaacaattgagtcagaagtttgaagaaataagatggctgattgaagaagtgcgacatagattgaagattacagagaacagcttcgaacagataacgtttatgcaagccttacaactattgcttgaagtggagcaagagataagaaccttctcgtttcagcttatttaa
>H7N1_Avian_KX979506_A/bewicks_swan/Netherlands/7/2008|2008.978
atggattccaac---acgataacctcgtttcaggtagattgttatctatggcatataagaaagctgctcagtatgagagacatgtgtgatgctccctttgatgacaggctccgaagagaccaaaaggcattaaagggaagaggcagcacacttggactcgatctaagagtggctacaatggagggaaaaaagatcattgaggacatcctgaagagtgaaacagatgaaaacctcaaaatagccattgcttccagtcctgctcctcggtatatcactgatatgagcatagaggagataagccgagagtggtacatgctgatgcccaggcagaaagtaact---ggaggccttatggtgaaaatggaccaagccataatggataagagaattattctcaaagctaatttctcggtcctatttgatcaactagagacattagtctctctgagggcattcacagaagatggtgcaattgtggctgagatatcccccattccctccatgccaggacattctacagaggatgtcaaaaatgcaattggaatcctcatcggtggacttgagtggaatgataactcaattcgagcgtctgaaaatatacagagattcgcttggggaatccgtgatgagaatgggggacctccacttcctccaaag--cagaaacgctacatggcgagacgagttgagtcagaagtttgaagagatcagatggctcattgctgaatgcagaaatatactgacaaagactgaaaacagctttgaacagataacattcttgcaagcattgcaactcttacttgaagtagagagtgagataaggactttctcttttcagcttatttaa
>H1N1_Avian_KX978678_A/Eurasian_wigeon/Netherlands/2/2007|2007.800
atggattccaac---acgacaacctcgtttcaggtagattgttatctatggcacataagaaagctactcagtatgagagacatgtgtgatgctccctttgatgacaggctccgaagagaccaaaaggcattaaagggaagaggcagcacacttggactcgatctaagagtggctacaatggagggaaaaaagatcgttgaggacatcctgaagagtgaaacagatgaaaacctcaaaatagccattgcttccagtcctgctcctcggtatatcactgatatgagcatagaggagataagccgagagtggtacatgctgatgcccaggcagaaagtaact---ggaggccttatggtgaaaatggaccaagccataatggataagagaattattctcaaagctaatttctcggtcctatttgatcaactagagacattagtctctctgagggcattcacagaagatggtgcaattgtggctgagatatctcccattccctccatgccaggacattctacagaggatgtcaaaaatgcaattggaatcctcatcggtggacttgaatggaatgataactcaattcgagcgtctgaaaatatacagagattcgcttggggaatccgtgatgagaatgggggacctccacttcctccaaag--cagaaacgctacatggcgagacgagttgagtcagaagtttgaagagatcagatggctcattgctgaatgcagaaatatactgacaaagactgaaaacagctttgaacagataacattcttgcaagcattgcaactcttacttgaagtagagagtgagataaggactttctcttttcagcttatttaa
>H6N8_Avian_CY149536_A/greylag_goose/Iceland/0980/2011|2011.833
atggattccaac---acgataacctcgtttcaggtagattgttatctatggcacataagaaagctactcagtatgagagacatgtgtgatgctccctttgatgacaggctccgaagagaccaaaaggcattaaagggaagaggcagcacacttggactcgatctaagagtggccacaatggagggaaaaaagatcgttgaggacatcttgaagagtgaaacagatgaaaacctcaaaatagccattgcttccagtcctgctcctcggtatatcactgatatgagcatagaggagataagccgagaatggtacatgctgatgcctaggcagagaataact---ggaggccttatggtgaaaatggatcaagccataatggataagataattattcttaaagctaatttctcggtcctatttgatcaactagagacgttagtctctctgagggcattcacagaagatggtgcaattgtggctgaaatatctcccattccctccatgccaggacattctacagaggatgtcaaaaatgcaattggaatcctcatcggtggacttgaatggaatgataactcaattcgagcgtctgaaaatatacagagattcgcttggggaatccgtgatgagaatgggggacctccactccctccaaag--cagaaacgctacatggcgagacgagttgagtcagaagtttgaagagatcagatggctcattgctgaatgcagaaatatactggcaaagactgaaaacagctttgaacagataacattcttacaagcattgcaactcttactcgaagttgagagtgagataaggactttctcttttcagcttatttaa
>H6N8_Avian_CY149464_A/greylag_goose/Iceland/1482/2011|2011.833
atggattccaac---acgataacctcatttcaggtagattgttatctatggcacataagaaagctactcagtatgagagacatgtgtgatgctccctttgatgacaggctccgaagagaccaaaaggcattaaagggaagaggcagcacacttggactcgatctaagagtggccacaatggagggaaaaaagatcgttgaggacatcttgaagagtgaaacagatgaaaacctcaaaatagccattgcttccagtcctgctcctcggtatatcactgatatgagcatagaggagataagccgagaatggtacatgctgatgcctaggcagagaataact---ggaggccttatggtgaaaatggatcaagccataatggataagataattattcttaaagctaatttctcggtcctatttgatcaactagagacgttagtctctctgagggcattcacagaagatggtgcaattgtggctgaaatatctcccattccctccatgccaggacattctacagaggatgtcaaaaatgcaattggaatcctcatcggtggacttgaatggaatgataactcaattcgagcgtctgaaaatatacagagattcgcttggggaatccgtgatgagaatgggggacctccactccctccaaag--cagaaacgctacatggcgagacgagttgagtcagaagtttgaagagatcagatggctcattgctgaatgcagaaatatactggcaaagactgaaaacagctttgaacagataacattcttacaagcattgcaactcttactcgaagttgagagtgagataaggactttctcttttcagcttatttaa
>H11N9_Avian_MF146197_A/common_teal/Netherlands/7/2005|2005.953
atggattccaac---actgtgtcaagctttcaggtagactgctttctttggcatgtccgcaaacgatttgcagaccaagaactgggtgatgccccattccttgaccggcttcgccgtgatcagaagtccctaagaggaagaggcagcactcttggtctggacatcgagacagccactcgtgcgggaaagcaaatagtggagcggattctggaggaagaatctgatgaggcacttaaaatgactattgcttcagtgccggcttcacgctacctaactgacatgactcttgaagaaatgtcaagggactggttcatgctcatgcccaagcagaaagtggca---ggttccctttgcatcagaatggaccaggcaataatggataaaaacatcatattgaaagcaaacttcagtgtaatttttgaccggctggaaaccctaatactacttagagctttcacagaagaaggagcaattgtgggagaaatctcaccgttaccttctcttccaggacatactgatgaggatgtcaaaaatgcaattggggtcctcatcggaggacttgaatggaatgataacacagttcgagtctctgaaactctacagagattcgcttggagaagcagtaatgaggatgggagacctccactccctccaaag--cagaaacggaaaatggcgagaacaattgagtcagaagtttgaagagataagatggctgattgaagaagtgcgacatagattgaagattacagagaacagcttcgaacagattacgtttatgcaagccttacaactattgcttgaagtagagcaagagataagaactttctcgtttcagcttatttaa
>H3N8_Avian_LC332535_A/duck/Hokkaido/17/2015|2015.781
atggattccaac---actgtgtcaagctttcaggtagactgctttctttggcatgtccgcaaacgatttgcagaccaagaactgggtgatgccccattccttgaccggcttcgccgagatcagaagtccctgagaggaagaggcagcactcttggtctggacatcgaaacagctactcgagcgggaaagcagatagtggagcggattctggaagaagaatctgatgaggcacttaaaatgactactgcttcagtgccggcttcacgttacctaactgacatgactcttgaagagatgtcaagggactggttcatgctcatgcccaaacagaaagtggca---ggttccctttgcatcagaatggaccaggcaataatggataaaaacatcatattgaaagcaaacttcagtgtgatttttgaccggctggaaactctaatactacttagagctttcacagaagaaggagcaattgtgggagaaatctcaccattaccttctcttccaggacatactgatgaggatgtcaaaaatgcaattggggtcctcatcggaggacttgaatggaatgataacacagttcgagtctctgaaactctacagagattcgcttggagaagcaataatgaggatgggagacctccactccctccaaaa--cagaaacggaaaatggcgagaacagttgagtcagaagtttgaagaaataagatggctgattgaagaagtgcgacatagattgaagattacagagaacagcttcgaacagataacgtttatgcaagccttacaactattgcttgaggtagagcaagagataagaactttctcgtttcagcttatttga
>H3N8_Avian_LC332503_A/duck/Hokkaido/12/2015|2015.770
atggattccaac---actgtgtcaagctttcaggtagactgctttctttggcatgtccgcaaacgatttgcagaccaagaactgggtgatgccccattccttgaccggcttcgccgagatcagaagtccctgagaggaagaggcagcactcttggtctggacatcgaaacagctactcgagcgggaaagcagatagtggagcggattctggaagaagaatctgatgaggcacttaaaatgactactgcttcagtgccggcttcacgttacctaactgacatgactcttgaagagatgtcaagggactggttcatgctcatgcccaaacagaaagtggca---ggttccctttgcatcagaatggaccaggcaataatggataaaaacatcatattgaaagcaaacttcagtgtgatttttgaccggctggaaactctaatactacttagagctttcacagaagaaggagcaattgtgggagaaatctcaccattaccttctcttccaggacatactgatgaggatgtcaaaaatgcaattggggtcctcatcggaggacttgaatggaatgataacacagttcgagtctctgaaactctacagagattcgcttggagaagcaataatgaggatgggagacctccactccctccaaaa--cagaaacggaaaatggcgagaacagttgagtcagaagtttgaagaaataagatggctgattgaagaagtgcgacatagattgaagattacagagaacagcttcgaacagataacgtttatgcaagccttacaactattgcttgaggtagagcaagagataagaactttctcgtttcagcttatttga
>H5N3_Avian_LC042054_A/duck/Hokkaido/W240/2014|2014.827
atggattccaac---actgtgtcaagctttcaggtagactgctttctttggcatgtccgcaaacgatttgcagaccaagaactgggtgatgccccattccttgaccggcttcgccgagatcagaagtccctgagaggaagaggcagcactcttggtctggacatcgaaacagctactcgagcgggaaagcagatagtggagcggattctggaagaagagtctgatgaggcacttaaaatgactattgcttcagtgccggcttcacgctacctaactgacatgactcttgaagagatgtcaagggactggttcatgctcatgcccaaacagaaagtggca---ggttccctttgcattagaatggaccaggcaataatggataaaaacatcatattgaaagcaaacttcagtgtgatttttgaccggctggaaactctaatactacttagagctttcacagaagaaggagcaattgtgggagaaatctcaccattaccttctcttccaggacatactgatgaggatgtcaaaaatgcaattggggtcctcatcggaggacttgaatggaatgataacacagttcgagtctctgaaactctacagagattcgcttggagaagcagtaatgaggatgggagacctctactccctccaaaa--cagaaacggaaaatggcgagaacaattgagtcagaagtttgaagaaataagatggctgattgaagaagtgcgacatagattgaagattacagagaacagcttcgaacagataacgtttatgcaagccttacaactattgcttgaagtagagcaagagataagaactttctcgtttcagcttatttaa
>H5N3_Avian_LC042061_A/duck/Hokkaido/W280/2014|2014.827
atggattccaac---actgtgtcaagctttcaggtagactgctttctttggcatgtccgcaaacgatttgcagaccaagaactgggtgatgccccattccttgaccggcttcgccgagatcagaagtccctgagaggaagaggcagcactcttggtctggacatcgaaacagctactcgagcgggaaagcagatagtggagcggattctggaagaagagtctgatgaggcacttaaaatgactattgcttcagtgccggcttcacgctacctaactgacatgactcttgaagagatgtcaagggactggttcatgctcatgcccaaacagaaagtggca---ggttccctttgcattagaatggaccaggcaataatggataaaaacatcatattgaaagcaaacttcagtgtgatttttgaccggctggaaactctaatactacttagagctttcacagaagaaggagcaattgtgggagaaatctcaccattaccttctcttccaggacatactgatgaggatgtcaaaaatgcaattggggtcctcatcggaggacttgaatggaatgataacacagttcgagtctctgaaactctacagagattcgcttggagaagcagtaatgaggatgggagacctctactccctccaaaa--cagaaacggaaaatggcgagaacaattgagtcagaagtttgaagaaataagatggctgattgaagaagtgcgacatagattgaagattacagagaacagcttcgaacagataacgtttatgcaagccttacaactattgcttgaagtagagcaagagataagaactttctcgtttcagcttatttaa
>H2N1_Avian_LC371790_A/duck/Hokkaido/162/2013|2013.871
atggattccaac---actgtgtcaagctttcaggtagactgctttctttggcatgtccgcaaacgatttgcagaccaagaactgggtgatgccccattccttgaccggcttcgccgagatcagaagtccctgagaggaagaggcagcactcttggtctggacatcgaaacagctactcgagcaggaaagcagatagtggagcggattctggaagaagaatctgatgaggcacttaaaatgactattgcttcagtgccggcttcacgctacctaactgacatgactcttgaagagatgtcaagggactggttcatgctcatgcccaaacagaaagtggca---ggttccctttgcatcagaatggaccaggcaataatggataaaaccatcatattgaaagcaaacttcagtgtgatttttgaccggctggaaactctaatactacttagagctttcacagaagaaggagcaattgtgggagaaatctcaccattaccttctcttccaggacatactgatgaggatgtcaaaaatgcaattggggtcctcatcggaggacttgaatggaatgataacacagttcgagtctctgaaactctacagagattcgcttggagaagcagtaatgaggatgggagacctccactccctccaaaa--cagaaacggaaaatggcgagaacagttgagtcagaagtttgaagaaataagatggctgattgaagaagtgcgacatagattgaagattacagagaacagcttcgaacagataacgtttatgcaagccttacaactattgcttgaagtagagcaagagataagaactttctcgtttcagcttatttaa
>H1N1_Avian_KX066875_A/wild_bird/Korea/SK14/2014|2014.918
atggattccaac---actgtgtcaagctttcaggtagactgctttctttggcatgtccgcaaacgatttgcagaccaagaactgggtgatgccccattccttgaccggcttcgccgagatcagaagtccctaagaggaagaggcagcactcttggtctggacatcgagacagctacccgtgcgggaaagcagatagtggagcggattttggaagaagaatctgatgaggcacttaaaatgactattgcttcagtaccggcttcacgctacctaactgacatgactcttgaagaaatgtcaagggactggttcatgctcatgcccaagcagaaagtggca---ggttccctttgcatcagaatggaccaggcaataatggataaaaacatcacattgaaagcaaacttcagtgtgatttttgatcggctggaaaccctaatactacttagagctttcacagaagaaggagcaattgtgggggaaatctcaccattaccttctcttccaggacatactgatgaggatgtcaaaaatgcaattggggtcctcatcggaggacttgaatggaatgataacacagttcgagtctctgaaactctacagagattcgcttggagaagcagtaatgaggatgggagacctccactccctccaaag--cagaaacggaaaatggcgagaacaattgagtcagaagtttgaagaaataagatggctgattgaagaggtacgacacagattgaaaattacagaaaacagcttcgaacagataacgtttatgcaagcattgcaactattgcttgaagtggagcaagagataagaactttctcgtttcagcttatttaa
>H1N1_Avian_KU143424_A/wild_bird/Wuhan/WHHN58/2014|2014.953
atggattccaac---actgtgtcaagctttcaggtagactgctttctttggcatgtccgcaaacgatttgcagaccaagaactgggtgatgccccattccttgaccggcttcgccgagatcagaagtccctaagaggaagaggcagcactcttggtctggacatcgagacagctactcgtgcgggaaagcagatagtggagcggattctggaagaagaatctgatgaggcacttaaaatgactattgcttcagtaccggcttcacgctacctaactgacatgactcttgaagaaatgtcaagggactggttcatgctcatgcccaagcagaaagtggca---ggttccctttgcatcagaatggaccaggcaataatggataaaaacatcacattgaaagcaaacttcagtgtgatttttgatcggctggaaaccctaatactacttagagctttcacagaagaaggagcaattgtgggggaaatctcaccattaccttctcttccaggacatactgatgaggatgtcaaaaatgcaattggggtcctcatcggaggacttgaatggaatgataacacagttcgagtctctgaaactctacagagattcgcttggagaagcagtaatgaggatgggagacctccactccctccaaag--cagaaacggaaaatggcgagaacaattgagtcagaagtttgaagaaataagatggctgattgaagaggtacgacacagattgaaaattacagaaaacagcttcgaacagataacgtttatgcaagcattgcagctattgcttgaagtggagcaagagataagaactttctcgtttcagcttatttaa
>H11N6_Avian_LC339623_A/duck/Hokkaido/W165/2015|2015.844
atggattccaat---actgtgtcaagcttccaggtagactgctttctttggcatgtccgcaaacgatttacagaccaagaactgggtgatgccccattccttgaccggctccgccgagatcagaaagccctgagaggaagaggcagcactcttggtctggacatcgaaaccgctactcgagcgggaaagcagatagtggagcggattctggaagaagaatcagatgaggcacttaaaatgactatcgcttcagtgccagcttcacgctacctaactgacatgactcttgaagaaatgtcaagagactggttcatgctcatgcccaaacagaaagtggca---ggttccctttgcatcagaatggaccaggcaataatggataaaaacatcatattgaaagcaaacttcagtgtgatctttgaccggctagaaaccctaatattacttagagctttcacagaagaaggagcaattgtgggagaaatctcaccattaccttctcttccaggacatactgatgaggatgtcaaaaatgcaattggggtcctcatcggaggacttgaatggaatgataacacagttcgagtctctgaaactctacagagattcgcttggagaagcagtaatgagaatgggagacctccactccctccaaaa--cagaaacggaaaatggcgagaacaattgagtcagaagtttgaagaaataagatggctgattgaagaagtgcgacatagattgaagattacagagaacagctttgaacagataacgtttatgcaagccttacaactattgcttgaagtagagcaagagataagaactttctcgtttcagcttatttaa
>H3N2_Avian_KJ439891_A/duck/Zhejiang/D11/2013|2013.789
atggattccaac---actgtgtcaagctttcaggtagactgctttctttggcatgtccgcaaacgatttgcagaccaagaactgggtgatgccccattccttgaccggcttcgccgagatcagaagtccctaagaggaagaggcagcactcttggtctggacatcgagacagctacccgtgcgggaaagcagatagtggagcggattttggaagaagaatctgatgaggcacttaaaatgactattgcttcagtgccggcttcacgctacctaactgacatgactcttgaagaaatgtcaagggactggttcatgctcatgcccaagcagaaagtggca---ggttccctttgcatcagaatggaccaggcaataatggataaaaacatcacattgaaagcaaacttcagtgtgatttttgatcggctggaaaccctaatactacttagagctttcacagaagaaggagcaattgtgggggaaatctcaccattaccttctcttccaggacatactgatgaggatgtcaaaaatgcaattggggtcctcatcggaggacttgaatggaatgataacacagttcgagtctctgaaactctacagagattcgcttggagaagcagtaatgaggatgggagacctccactccctccaaag--cagaaacggaaaatggcgagaacaattgagtcagaagtttgaagaaataaggtggctgattgaagaggtacgacacagattgaaaattacagagaacagcttcgaacagataacgtttatgcaagcattgcaactattgcttgaagtggagcaagagataagaactttctcgtttcagcttatttaa
>H3N3_Avian_KJ439896_A/duck/Zhejiang/D17/2013|2013.789
atggattccaac---actgtgtcaagctttcaggtagactgctttctttggcatgtccgcaaacgatttgcagaccaagaactgggtgatgccccattccttgaccggcttcgccgagatcagaagtccctaagaggaagaggcagcactcttggtctggacatcgagacagctacccgtgcgggaaagcagatagtggagcggattttggaagaagaatctgatgaggcacttaaaatgactattgcttcagtgccggcttcacgctacctaactgacatgactcttgaagaaatgtcaagggactggttcatgctcatgcccaagcagaaagtggca---ggttccctttgcatcagaatggaccaggcaataatggataaaaacatcacattgaaagcaaacttcagtgtgatttttgatcggctggaaaccctaatactacttagagctttcacagaagaaggagcaattgtgggggaaatctcaccattaccttctcttccaggacatactgatgaggatgtcaaaaatgcaattggggtcctcatcggaggacttgaatggaatgataacacagttcgagtctctgaaactctacagagattcgcttggagaagcagtaatgaggatgggagacctccactccctccaaag--cagaaacggaaaatggcgagaacaattgagtcagaagtttgaagaaataaggtggctgattgaagaggtacgacacagattgaaaattacagagaacagcttcgaacagataacgtttatgcaagcattgcaactattgcttgaagtggagcaagagataagaactttctcgtttcagcttatttaa
>H3N3_Avian_KJ439897_A/duck/Zhejiang/D18/2013|2013.789
atggattccaac---actgtgtcaagctttcaggtagactgctttctttggcatgtccgcaaacgatttgcagaccaagaactgggtgatgccccattccttgaccggcttcgccgagatcagaagtccctaagaggaagaggcagcactcttggtctggacatcgagacagctacccgtgcgggaaagcagatagtggagcggattttggaagaagaatctgatgaggcacttaaaatgactattgcttcagtgccggcttcacgctacctaactgacatgactcttgaagaaatgtcaagggactggttcatgctcatgcccaagcagaaagtggca---ggttccctttgcatcagaatggaccaggcaataatggataaaaacatcacattgaaagcaaacttcagtgtgatttttgatcggctggaaaccctaatactacttagagctttcacagaagaaggagcaattgtgggggaaatctcaccattaccttctcttccaggacatactgatgaggatgtcaaaaatgcaattggggtcctcatcggaggacttgaatggaatgataacacagttcgagtctctgaaactctacagagattcgcttggagaagcagtaatgaggatgggagacctccactccctccaaag--cagaaacggaaaatggcgagaacaattgagtcagaagtttgaagaaataaggtggctgattgaagaggtacgacacagattgaaaattacagagaacagcttcgaacagataacgtttatgcaagcattgcaactattgcttgaagtggagcaagagataagaactttctcgtttcagcttatttaa
>H5N2_Avian_LC042077_A/duck/Hokkaido/WZ20/2014|2014.795
atggattccaac---acgataacctcgtttcaggtagattgttatctatggcacataaggaagctgctcagcatgagagacatgtgtgatgctccctttgatgacaggctcagaagagaccaaaaggcattaaagggaagaggcagcacacttggactcgacctaagggtggctacaatggaagggaaaaagatcgttgaggacattctgaagagtgaaacagatgaaaacctcaaaatagccattgcctccagtcctgctcctcgatatattactgatatgagtattgaggagataagtcgagaatggtacatgctgatgcctaggcagaaaataact---ggaggtctaatggtgaaaatggatcaagccataatggataagagaatcatccttaaagcaaatttctcagttctatttgatcaactagagacgttagtctccctgagggcattcacagaagatggtgctattgtggctgaaatttctcccattccctctatgccaggacattctacagaggatgtcaaaaatgcaattggaatcctcatcggtggacttgaatggaatgataactcaattcgagcgtctgaaaatatacagagattcgcttggggaatccgtaatgaggatgggggacctccactccctccaaaa--cagaaacgctacatggcgagacgaattgagtcagaagtttgaagagatcagatggctcattgctgaatgcaggagtatactgacaaagactgaaaacagctttgaacagataacgttcttacaggcattgcaactcttacttgaagttgagagtgagataaggactttctcttttcagcttatttaa
>H10N7_Avian_KP287669_A/duck/Jiangxi/27314/2012|2012.975
atggattccaac---actgtgtcaagctttcaggtagactgctttctttggcatgtccgcaaacgatttgcagaccaagaactgtgtgatgccccattccttgaccggcttcgccgagatcagaagtccctgagaggaagaggcagcactcttggtctggacatcgaaacagctactcgagcaggaaagcagatagtggatcgaattctggaagaagaatctgatgaggcacttaaaatgactattgcttcagtgccggctccacgctacctaactgacatgactcttgaagagatgtcaagggactggttcatgctcatgcccaaacagaaagtggca---ggttccctttgtatcagaatggaccaggcaataatggataaaaacatcatactgaaagcaaacttcagtgtgatctttgaccggctggaaaccctaatactacttagagctttcacagaagaaggagcaattgtgggagaaatctcaccattaccttctcttccaggacatactgatgaggatgtcaaaaatgcaattggggtcctcatcggaggacttgaatggaatgataacacagttcgagtctctgaaactctacagagattcgcttggagaagcagtaatgaggatgggagatctccactccctccaaaa--cagaaatggaaaatggcgagaacaattgagtcagaagtttgaagaaataagatggctgattgaagaagtgcgacatagattgaagattacagagaacagcttcgaacagataacgtttatgcaagccttacaactattgcttgaagtagagcaagagataagaactttctcgtttcagcttatttaa
>H4N6_Avian_KU161031_A/duck/Jiangxi/S2443/2012|2012.425
atggattccaac---acagtgtcaagctttcaggtagactgctttctttggcatgtccgcaaacgatttgcagaccaagaactgggtgatgccccattccttgaccggcttcgccgagatcagaagtccctaagaggaagaggcagcactcttggtctggacatcgagacggctactcgtgcaggaaagcagatagtggagcggattctggaagaagaatccgatgaggcacttaaaatgactattgcttcagtgccggcttcacgctacctaactgacatgactcttgaagagatgtcaagggactggttcatgctcatgcccaagcagaaagttgca---ggttccctttgcatcagaatggaccaggcaataatggataaaaacatcatattgaaagcgaatttcagtgtgatttttgatcggctggagactctaatactacttagagctttcacagaagaaggagcaattgtgggagaaatctcaccattaccttctcttccaggacatactgatgaggatgtcaaaaatgcaattggggtcctcatcggaggacttgaatggaatgataacacagttcgagtctctgaaactctacagagattcgcttggagaagcagtaatgaggatgggagacctccactccctccaaag--cagaaacggaaaatggcgagaacaattgagtcagaagtttgaagaaataagatggctgattgaagaagtacgacatagattgaaggttacagagaacagcttcgaacaaataacgtttatgcaagccttgcaactgttgcttgaagtggagcaagagataagaactttctcgtttcagcttatttaa
>H4N6_Avian_JX454773_A/wild_bird/Korea/YS109/2007|2007.038
atggattccaac---actgtgtcaagctttcaggtagactgctttctttggcatgtccgcaaacgatttgcagaccaagaactgggtgatgccccattccttgaccggcttcgccgagatcagaagtccctaagaggaagaggcagcactcttggtctggacatcgagacagctactcgtgcgggaaagcagatagtggagcggattctggaagaagaatctgatgaggcacttaaaatgactattgcttcagtgccagcttcacgatacctaactgacatgactcttgaagagatgtcaagggactggttcatgctcatgcccaaacagaaagtggca---ggttccctttgcatcagaatggaccaggcaataatggataaaaacatcatattgaaagcaaacttcagtgtaatttttgaccgactggaaaccctaatactacttagagctttcacagaagaaggggcaattgtgggagaaatctcaccgttaccttctcttccaggacatactgatgaggatgtcaaaaatgcaattggggtcctcatcggaggacttgaatggaatgataacacagttcgagtctctgaaactctacagagattcgcttggagaagcagtaatgaggatgggagacctccactccctccaaag--cagaaacggaaaatggcgagaacaattgagtcagaagtttgaagaaataagatggctgattgaagaagtgcgacatagattgaagattacagagaacagctttgaacagataacgtttatgcaagccttacaactattgcttgaagtggagcaagagataagaactttctcgtttcagcttatttaa
>H11N9_Avian_KF260032_A/common_teal/Hong_Kong/MPD322/2007|2007.500
atggattccaac---actgtgtcaagctttcaggtagactgctttctttggcatgtccgcaaacgatttgcagaccaagaactgggtgatgccccattccttgaccggcttcgccgagatcagaagtccctgagaggaagaggcagcactcttggtctggacatcgaaacagctactcgtgcgggaaagcagatagtggagcggattctggaagaagaatctgatgaggcacttaaaatgactattgcttcagtgccagcttcacgctacctaactgacatgactcttgaggagatgtcaagggactggttcatgctcatgcccaaacagaaagtngca---ggttccctttgcatcagaatggaccaggcaataatggataaaaacatcacattgaaagcaaacttcagtgtgatttttgaccggctggaaaccctaatactacttagagctttcacagaagaaggagcaattgtgggagaaatctcaccgttaccttctcttccaggacatactgatgaggatgtcaaaaatgcaattggggtcctcatcggaggacttgaatggaatgataacacagttcgagtctctgaaactctacagagattcgcttggagaagcagtaatgaggatgggagacctccactccctccaaag--cagaaacggaaaatggcgagaacaattgagtcagaagtttgaagaaataagatggctgattgaagaagtgcggcacagattgaagattacagagaacagcttcgaacagataacgtttatgcaagccttacaactattgcttgaagtggagcaagagataagaactttctcgtttcagcttatttaa
>H2N3_Avian_LC371814_A/duck/Hokkaido/17/2001|2001.759
atggattccaac---actgtgtcaagctttcaggtagactgctttctttggcatgtccgcaaacgatttgcagaccaagaactgggtgatgccccattccttgaccggcttcgccgagatcagaagtccttaagaggaagaggcagcactcttggtctggacatcgagaccgctactcgtgcgggaaagcagatagtggagcggattctggaggaagaatctgatgaggcacttaaaatgactattgcttcagtgccggcttcacgctacctaactgacatgactcttgaagaaatgtcaagggattggttcatgctcatgcccaaacagaaagtggca---ggttccctttgcatcagaatggaccaggcaataatggataaaaacatcatattgaaagcaaacttcagtgtgatttttgaccggctggaaactctaatattacttagagctttcacagaagaaggagcaattgtgggagaaatctcaccgttaccttctcttccaggacatactgatgaggatgtcaaaaatgcaattggggtcctcatcggaggacttgaatggaatgataacacagttcgagtctctgaaactctacagagattcgcttggagaagcagtaatgaggatgggagacctccactccctccaaag--cagaaacggaaaatggcgagaacaattgagtcagaagtttgaagaaataagatggctgattgaagaagtgcgacatagattgaagattacagagaatagcttcgaacagataacgtttatgcaagccttacaactattgcttgaagtggagcaagagataagaactttctcgtttcagcttatttaa
>H2N9_Avian_KF260055_A/duck/Guangdong/707/2000|2000.500
atggattccaac---actgtgtcaagctttcaggtagactgctttctttggcatgtccgcaaacgatttgcagaccaagaactaggtgatgccccattccttgaccggcttcgccgagatcagaagtccctaagaggaagaggcagcactcttggtctggacatcgagacagctactcgtgcgggaaagcagatagtggagcggattctggaggaagaatctgacgaggcacttaaaatgactattgcttcagtgccgacttcacgctacctaactgacatgactcttgaagaaatgtcaagagactggttcatgctcatgcccaagcagaaagtggca---ggttcactttgcatcagaatggaccaggcaataatggataaaaacatcatattgaaggcaaacttcagtgtgatttttgaccggctggaaaccctaatactacttagagctttcacagaagaaggagcaattgtgggagaaatctcaccgttaccttctcttccaggacatactgatgaggatgtcaaaaatgcaattggggtcctcatcggaggacttgaatggaatgataacacagttcgagtctctgaaactctacagagattcgcttggagaagcagtaatgaggatgggagacctccactccctccaaag--cagaaacggaaaatggcgagaacaattgagtcagaagtttgaagagataagatggctgattgaagaagtacgacatagattgaagattacagagaacagcttcgaacagattacgtttatgcaagctttacaactattgcttgaagtagagcaagagataagaactttctcgtttcagcttatttaa
>H5N3_Avian_CY024750_A/duck/Italy/775/2004|2004.500
atggaccccaac---actgtgtcaagctttcaggtagactgctttctttggcatgtccgcaaacgatttgcagaccaagaactgggtgatgccccattccttgaccggcttcgccgagatcagaagtccctaagaggaagaggcagcactcttggtctggacatcgaaacagctactcgtgcgggaaagcagatagtggagcggattctggaagaagaatctgatgaggcacttaaaatgactattgcttcagtgccggcttcacgctacctaactgacatgactcttgaagagatgtcaagggactggttcatgctcatgcccaaacagaaagttgca---ggttccctttgcatcagaatggaccaggcaataatggataaaaacatcatattgaaagcaaacttcagtgtgatttttgaccggctggaaaccctaatactacttagagctttcacagaagaaggagcaattgtgggagaaatctcaccgttaccttctcttccaggacatactgatgaggatgtcaaaaatgcaattggggtcctcatcggaggacttgaatggaatgataacacagttcgagtctctgaaactctacagagattcgcttggagaagcagtaatgaggatgggagacctccactccctccaaag--cagaaacggaaaatggcgagaacaattgagtcagaagtttgaagaaataagatggctgattgaagaagtgcgacatagattgaagattacagagaacagcttcgagcagataacgtttatgcaagccttacaactactgcttgaagtggagcaagagataagaaccttctcgtttcagcttatttaa
>H6N2_Avian_JF965271_A/duck/Eastern_China/31/2004|2004.871
atggattccaac---actgtgtcaagctttcaggtagactgctttctttggcatgtccgcaaacgatttgcagaccaagaaatgggtgatgccccattccttgaccggcttcgccgagatcagaagtccttaagaggaagaggcagcactcttggtctggacatcgaaacagccactcgtgcgggaaagcagatagtggagcggattctggaggaagaatctgatgaggcacttaaaatgactattgcttctgtaccgacttcacgctacttaactgacatgactcttgaagaaatgtcaagggactggttcatgctcatgcccaagcagaaagtggca---ggttctctttgcattaggatggaccaggcaataatggataaaaacatcatattgaaagcaaacttcagtgtaatttttgaccggctggaaaccctaatactacttagggctttcacagaagaaggggcaattgtgggagaaatctcaccgttaccttctcttccaggacatactgatgaggatgtcaaaaatgcaattggggtcctcatcggaggacttgaatggaatgataacacagttcgagtctctgaaactctacagagattcgcttggagaagcagtaatgaggatgggagatctccactccctccaaaa--cagaaacggaaaatggcgagaacaattgagtcagaaatttgaagaaataagatggctgattgaggaaatgcgacatagattgaaaattacagagaacagcttcgaacagataacgtttatgcaagccttacaactactgcttgaagtagagcaagagataagaactttctcgtttcagcttatttaa
>H6N2_Avian_JF965270_A/duck/Eastern_China/29/2004|2004.871
atggattccaac---actatgtcaagctttcaggtagactgctttctttggcatgtccgcaaacgatttgcagaccaagaaatgggtgatgccccattccttgaccggcttcgccgagatcagaagtccttaagaggaagaggcagcactcttggtctggacatcgaaacagccactcgtgcgggaaagcagatagtggagcggattctggaggaagaatctgatgaggcacttaaaatgactattgcttctgtaccgacttcacgctacttaactgacatgactcttgaagaaatgtcgagggactggttcatgctcatgcccaagcagaaagtggca---ggttctctttgcattaggatggaccaggcaataatggataaaaacatcatattgaaagcaaacttcagtgtaatttttgaccggctggaaaccctaatactacttagggctttcacagaagaaggggcaattgtgggagaaatctcaccgttaccttctcttccaggacatactgatgaggatgtcaaaaatgcaattggggtcctcatcggaggacttgaatggaatgataacacagttcgagtctctgaaactctacagagattcgcttggagaagcagtaatgaggatgggagatctccactccctccaaat--cagaaacggaaaatggcgagaacaattgagtcagaaatttgaagaaataagatggctgattgaggaaatgcgacatagattgaaaattacagagaacagcttcgaacagataacgtttatgcaagccttacaactactgcttgaagtagagcaagagataagaactttctcgtttcagcttatttaa
>H4N6_Avian_CY111610_A/duck/Shanghai/Y20/2006|2006.701
atggattccaac---actgtgtcaagctttcaggtagactgctttctttggcatgtccgcaaacgatttgcagaccaagaactgggtgatgccccattccttgaccggcttcgccgagatcagaagtccttaagaggaagaggcagcactcttggtctggacatcgagacagctactcgtgcgggaaagcagatagtggagcggattctggaggaagaatctgatgaggcacttaaaatgactattgcttcagtgccagcttcacgctacctaactgacatgactcttgaagaaatgtcaagggactggttcatgctcatgcccaaacagaaagtggca---ggttccctttgcatcagaatggaccaggcaataatggataaaaacatcacattgaaagcaaacttcagtgtattttttgaccggctggaaactctaatactacttagagctttcacagaagaaggagtaattgtgggagaaatctcaccgttaccttctcttccaggacatactgatgaggatgtcaaaaatgcaattggggtcctcatcggaggacttgaatggaatgataacacagttcgaatctctgaaactctacagagattcgcttggagaagcagtaatgaggatgggagacctccactccctccaaag--cagaaacggaaaatggcgagaacaattgagtcagaagtttgaagaaataagatggctgattgaagaagtgcgacatagattgaagattacagagaatagtttcgaacagataacgtttatgcaagccttacaactattgcttgaagtggagcaagagataagaactttctcgtttcagcttatttaa
>H5N1_Avian_AB212284_A/duck/Yokohama/aq10/2003|2003.500
atggattccaac---actgtgtcaagctttcaggtagactgctttctttggcatgtccgcaaacgatttgcagaccaagaactgggtgatgccccattccttgaccggcttcgccgagatcagaagtccctaagaggaagaggcaacactcttggtctggacatcgaaacagctactcgtgcgggaaagcagatagtggagcggattctggaggaggagtctgatgaggcacttaaaatg---------------ccggcttcacgctacctaactgacatgactctcgaagaaatgtcaagggactggttcatgctcatgcccaagcagaaagtggca---ggttccctttgcatcaaaatggaccaggcaataatggataaaaacatcatattgaaagcaaacttcagtgtgatttttgaccggttggaaaccctaatactacttagagctttcacagaagagggagcaatcgtgggagaaatttcaccattaccttctcttccaggacatactgaggaggatgtcaaaaatgcaattggggtcctcatcggaggacttgaatggaatgataacacagttcgagtctctgaaactctacagagattcgcttggagaagcagtgatgagaatgggagacctccactccctccaaat--cagaaacggaaaatggcgagaacaattgagtcagaagtttgaagaaataaggtggctgattgaagaagtacgacatagattgaaaattacagaaaacagcttcgaacagataacgtttatgcaagccttgcaactactgcttgaagtggagcaagagataagaaccttctcttttcagcttatttaa
>H10N3_Avian_KP287882_A/duck/Jiangxi/501/2006|2006.027
atggattccaac---actgtatcaagctttcaggtagactgctttctttggcatgtccgcaaacgatttgcagaccaagaactgggtgatgccccattccttgaccggcttcgccgagatcagaagtccctaagaggaagaggcagcactcttggtctggacatcgagacagctactcgtgcgggaaagcagatagtggagcggattctggaagaagaatctgatgaggcacttaaaatgaccattgcttcagtgccggcctcacgctacctaactgacatgactcttgaagagatgtcaagggactggttcatgctcatgcccaaacagaaagtggca---ggttccctttgcatcagaatggaccaggcaataatggataaaaacatcatattgaaagcaaacttcagtgtgacttttgaccggctggagaccctaatactacttagagctttcacagaagaaggagcaattgtgggagaaatctcaccgttaccttctcttccaggacatactgataaggatgtcaaaaatgcaattggggtcctcatcggaggacttgaatggaatgataacacagttcgagtctctgaaactctacagagattcgcttggagaagcagtaatgaggatgggagacctccactccctccaaag--cagaaacggaaaatggcgagaacaattgagtcagaagtttgaagaaataagatggctgattgaagaagtgcgacatagattgaagattacagagaacagcttcgaacagataacgtttatgcaagccttacaactattgcttgaagtggagcaagagataagaactttctcgtttcagcttatttaa
>H10N3_Avian_KP287850_A/duck/Jiangxi/302/2006|2006.027
atggattccaac---actgtatcaagctttcaggtagactgctttctttggcatgtccgcaaacgatttgcagaccaagaactgggtgatgccccattccttgaccggcttcgccgagatcagaagtccctaagaggaagaggcagcactcttggtctggacatcgagacagctactcgtgcgggaaagcagatagtggagcggattctggaagaagaatctgatgaggcacttaaaatgaccattgcttcagtgccggcctcacgctacctaactgacatgactcttgaagagatgtcaagggactggttcatgctcatgcccaaacagaaagtggca---ggttccctttgcatcagaatggaccaggcaataatggataaaaacatcatattgaaagcaaacttcagtgtgacttttgaccggctggagaccctaatactacttagagctttcacagaagaaggagcaattgtgggagaaatctcaccgttaccttctcttccaggacatactgataaggatgtcaaaaatgcaattggggtcctcatcggaggacttgaatggaatgataacacagttcgagtctctgaaactctacagagattcgcttggagaagcagtaatgaggatgggagacctccactccctccaaag--cagaaacggaaaatggcgagaacaattgagtcagaagtttgaagaaataagatggctgattgaagaagtgcgacatagattgaagattacagagaacagcttcgaacagataacgtttatgcaagccttacaactattgcttgaagtggagcaagagataagaactttctcgtttcagcttatttaa
>H10N3_Avian_KP287834_A/duck/Jiangxi/13875/2005|2005.984
atggattccaac---actgtatcaagctttcaggtagactgctttctttggcatgtccgcaaacgatttgcagaccaagaactgggtgatgccccattccttgaccggcttcgccgagatcagaagtccctaagaggaagaggcagcactcttggtctggacatcgagacagctactcgtgcgggaaagcagatagtggagcggattctggaagaagaatctgatgaggcacttaaaatgaccattgcttcagtgccggcttcacgctacctaactgacatgactcttgaagagatgtcaagggactggttcatgctcatgcccaaacagaaagtggca---ggttccctttgcatcagaatggaccaggcaataatggataaaaacatcatattgaaagcaaacttcagtgtgacttttgaccggctggagaccctaatactacttagagctttcacagaagaaggagcaattgtgggagaaatctcaccgttaccttctcttccaggacatactgatgaggatgtcaaaaatgcaattggggtcctcatcggaggacttgaatggaatgataacacagttcgagtctctgaaactctacagagattcgcttggagaagcagtaatgaggatgggagacctccactccctccaaag--cagaaacggaaaatggcgagaacaattgagtcagaagtttgaagaaataagatggctgattgaagaagtgcgacatagattgaagattacagagaacagcttcgaacagataacgtttatgcaagccttacaactattgcttgaagtggagcaagagataagaactttctcgtttcagcttatttaa
>H10N3_Avian_KP287842_A/duck/Jiangxi/13946/2005|2005.984
atggattccaac---actgtatcaagctttcaggtagactgctttctttggcatgtccgcaaacgatttgcagaccaagaactgggtgatgccccattccttgaccggcttcgccgagatcagaagtccctaagaggaagaggcagcactcttggtctggacatcgagacagctactcgtgcgggaaagcagatagtggagcggattctggaagaagaatctgatgaggcacttaaaatgaccattgcttcagtgccggcttcacgctacctaactgacatgactcttgaagagatgtcaagggactggttcatgctcatgcccaaacagaaagtggca---ggttccctttgcatcagaatggaccaggcaataatggataaaaacatcatattgaaagcaaacttcagtgtgacttttgaccggctggagaccctaatactacttagagctttcacagaagaaggagcaattgtgggagaaatctcaccgttaccttctcttccaggacatactgataaggatgtcaaaaatgcaattggggtcctcatcggaggacttgaatggaatgataacacagttcgagtctctgaaactctacagagattcgcttggagaagcagtaatgaggatgggagacctccactccctccaaag--cagaaacggaaaatggcgagaacaattgagtcagaagtttgaagaaataagatggctgattgaagaagtgcgacatagattgaagattacagagaacagcttcgaacagataacgtttatgcaagccttacaactattgcttgaagtggagcaagagataagaactttctcgtttcagcttatttaa
>H4N6_Avian_JX454733_A/wild_bird/Korea/GS26/2006|2006.123
atggattccaac---acgataacctcgtttcaggtagattgttatctatggcacataagaaagctactcagtatgagagacatgtgtgatgctccctttgatgacaggctccgaagagaccaaaaggcattaaaggggagaggcagcacacttggactcgatctaagagtggctacaatggaggggaaaaagatcgttgaggacatcctgaagagtgaaacagatgaaaacctcaaaatagccattgcttccagtcctgctcctcggtatatcactgatatgagcatagaggagataagccgagaatggtacatgctgatgcctaggcagaaaataacc---ggaggccttatggtgaaaatggaccaagccataatggataagagaattatccttaaagccaatttctcagttctatttgatcaactagagacattagtctctctgagggcattcacagaagatggtgctattgtggctgaaatatctcccattccctccatgccaggacattctacagaggatgtcaaaaatgcaattggaaccctcatcggtggacttgaatggaatgataactcaattcgagcgtctgaaaatatacagagattcgcttggggagtccgtgatgagaatgggggacctccactccctccaaaa--cagaaacgctacatggcgagacgagttgagtcagaagtttgaagagatcagatggctcattgctgaatgtagaaatatactgacaaagactgaaaatagctttgaacagataacatttttgcaagcattgcaactcttacttgaagttgagagtgagataaggactttctcttttcagcttatttaa
>H4N6_Avian_JX454725_A/wild_bird/Korea/GD42/2005|2005.871
atggattccaac---acgataacctcgtttcaggtagattgctatctatggcacataagaaagctgctcagcatgagagacatgtgtgatgctccctttgatgacaggctcagaagagaccaaagggcattaaagggaagaggcagcacacttggactcgacctaagagtggctacaatggaagggaaaaagatcgttgaggacattttgaagagtgaaacagatgaaaacctcaaaatagccattgcctccagtcctgctcctcggtatatcactgatatgagcatagaggagataagccgggaatggtatatgctgatgcctaggcagaaaataact---ggaggcctgatggtgaaaatggaccaagccataatggacaagaggatcatccttaaagcaaatttctcagttctatttgatcaactagaaacgctagtctctctgagggcattcacagaagatggtgctattgtggctgaaatttctcccattccctccatgccaggacattctacagaggatgtcaaaaatgcaattggaatcctcatcggtggacttgaatggaatgataactcaattcgagcgtctgaaaatatacagagattcgcttggggaatccgtgatgaggatgggagacctccactccctccaaaa--cagaaacgcttcatggcgagacgagttgagtcagaagtttgaagagatcagatggctcattgctgaatgcaggaatatactgacaaagactgaaaacagctttgaacagataacgtttttacaggcattgcaactcttacttgaagttgagagtgaaataaggactttctcttttcagcttatttaa
>H10N5_Avian_KP288018_A/migratory_duck/Jiangxi/6847/2003|2003.899
atggattccaac---actgtgtcaagctttcaggtagactgctttctttggcatgtccgcaaacgatttgcagaccaagaactgagtgatgccccattccttgaccggcttcgccgagatcagaagtccctaagaggaagaggcagcactcttggtctggacatcgagacagctactcgtgcgggaaagcagatagtggagcggattctggaggaagaatctgatgaggcacttaaaatgactattgcttcagtgcccgcttcacgctacctaactgacatgacccttgaagagatgtcaagggactggttcatgctcatgcccaagcagaaagtggca---ggctccctttgcatcagaatggaccaggcaataatggataaaaacatcatattgaaagcaaacttcagtgtgatttttgaccggctggaaactctaatactacttagagctttcacagaagaaggagcaattgtgggagaaatctcaccgttaccttctcttccaggacatactgatgaggatgtcaaaaatgcaattggggtcctcatcggaggacttgaatggaatgataacacagttcgagtctctgaaactctacagagattcgcttggagaagcagtaatgaggatgggagacctccactccctccaaag--cagaaacggaaaatggcgagaacaattgagtcagaagtttgaagagataagatggctgattgaagaagtgcgacatagattgaagattacagaaaacagcttcgaacagataacgtttatgcaagccttacaactattgcttgaagtggagcaagagataagaaccttctcgtttcagcttatttaa
>H6N5_Avian_HM145040_A/duck/Hunan/5613/2003|2003.500
atggattccaac---acgataacctcgtttcaggtagattgttatctatggcacataagaaagctactcagtatgagagacatgtgtgatgctccctttgatgacaggctccgaagagaccaaaaggcattaaaggggagaggcagcacacttgggctcgatttaagagtggctacaatggaggggaaaaagatcgttgagaacatcctgaagagtgagacagatgaaaacctcaaaatagccattgcttccagtcctgctcctcggtatatcactgatatgagcatagaggagataagccgagagtggtacatgctgatgcctaggcagaaaataacc---ggaggccttatggtgaaaatggaccaagccataatggataagagaattatccttaaagcaaatttctcagttctatttgatcaactagagacattagtctctctgagggcattcacagaagatggtgctattgtggctgaaatatctcccattccctccatgccaggacattctacagaggatgtcaaaaatgcaattggaatcctcatcggtggacttgaatggaatgataactcaattcgagcgtctgaaaatatacagagattcgcttggggagtccgtgatgagaatgggggacctccactctctccaaaa--cagaaacgctacatggcgagacgagttgagtcagaagtttgaagagatcagatggctcattgccgaatgtagaaatatactgacaaagactgaaaatagctttgaacagataacatttttgcaagcattgcaactcttacttgaagttgagagtgagataaggactttctcttttcagcttatttaa
>H6N5_Avian_DQ376795_A/duck/Taiwan/WB459/04|2004.500
atggattccaac---actgtgtcaagctttcaggtagactgctttctttggcatgtccgcaaacgatttgcagaccaagaactgggtgatgccccattccttgaccggcttcgccgagatcagaagtccctaagaggaagaggcagcactcttggtctggacatcgaaacagctactcgtgcgggaaagcagatagtggagcggattctggaagaagaatctgatgaggcacttaaaatgactattgcttcagtgccggcttcacgctacctaactgacatgactcttgaagaaatgtcaagggactggttcatgctcatgcccaagcagaaagtagca---ggttccctttgcatcagaatggaccaggcaataatggataaaaacatcatattgaaagcaaacttcagtgtgatttttgatcggctggaaaccctaatactacttagagctttcacagaagaaggagcaattgtgggggaaatctcaccattaccttctcttccaggacatactgatgaggatgtcaaaaatgcaattggggtcctcatcggaggacttgaatggaatgataacacagttcgagtctctgaaactctacagagattcgcttggagaagcagtaatgaggatgggagacctccactccctccaaag--cagaaacggaaaatggcgagaacaattgagtcagaagtttgaagaaataagatggctgattgaagaagtgcgacacagattgaagattacagagaacagcttcgaacagataacgtttatgcaagccttgcaactattgcttgaagtggagcaagagataagaactttctcgtttcagcttatttaa
>H6N2_Avian_JF965284_A/duck/Eastern_China/54/2002|2002.953
atggattccaac---actgtgtcaagctttcaggtagactgctttctttggcatgtccgcaaacgatttgcagaccaagaactgggtgatgccccattccttgaccggcttcgccgagatcagaaatccctaagagggagaggcagcactcttggtctggacatcgagacagctactcgtgcgggaaagcagatagtggagcggattctggaggaagaatctgatgaggcacttaaaatgactattgcttcagtgccaacttcacgctacctaactgacatgactcttgaagaaatgtcaagggactggttcatgctcatgcccaaacagaaagtggca---ggttccctttgcatcagaatggaccaggcaataatggataaaaacatcatattgaaagcaaacttcagtgtgatttttaaccggctggaaactctaatactacttagagctttcacagaagaaggagcaattgtgggagaaatctcaccgttaccttctcttccaggacatactgatgaggatgtcaaaaatgcaattggggtcctcatcggaggacttgaatggaatgataacacagttcgagtctctgaaactctacagagattcgcttggagaagcagtaatgaggatgggagacctccactccctccaaag--cagaaacggaaaatggcgagaacaattgagtcagaagtttgaagaaataagatggctgattgaagaagtgcgacatagattgaagattacagagaacagcttcgaacagataacgtttatgcaagccttacaactattgcttgaagtggagcaagagataagaactttctcgtttcagcttatttaa
>H6N2_Avian_JF965283_A/duck/Eastern_China/53/2002|2002.871
atggattccaac---actgtgtcaagctttcaggtagactgctttctttggcatgtccgcaaacgatttgcagaccaagaactgggtgatgccccattccttgaccggcttcgccgagatcagaaatccctaagagggagaggcagcactcttggtctggacatcgagacagctactcgtgcgggaaagcagatagtggagcggattctggaggaagaatctgatgaggcacttaaaatgactattgcttcagtgccaacttcacgctacctaactgacatgactcttgaagaaatgtcaagggactggttcatgctcatgcccaaacagaaagtggca---ggttccctttgcatcagaatggaccaggcaataatggataaaaacatcatattgaaagcaaacttcagtgtgatttttaaccggctggaaactctaatactacttagagctttcacagaagaaggagcaattgtgggagaaatctcaccgttaccttctcttccaggacatactgatgaggatgtcaaaaatgcaattggggtcctcatcggaggacttgaatggaatgataacacagttcgagtctctgaaactctacagagattcgcttggagaagcagtaatgaggatgggagacctccactccctccaaag--cagaaacggaaaatggcgagaacaattgagtcagaagtttgaagaaataagatggctgattgaagaagtgcgacatagattgaagattacagagaacagcttcgaacagataacgtttatgcaagccttacaactattgcttgaagtggagcaagagataagaactttctcgtttcagcttatttaa
>H6N2_Avian_JF965288_A/duck/Eastern_China/59/2003|2003.871
atggattccaac---actgtgtcaagctttcaggtagactgctttctttggcatgtccgcgaacgatttgcagaccaagaactgggtgatgccccattccttgaccggcttcgccgagatcagaaatccctaagagggagaggcagcactcttggtctggacatcgagacagctactcgtgcgggaaagcagatagtggagcggattctggaggaagaatctgatgaggcacttaaaatgactattgcttcagtgccaacttcacgctacctaactgacatgactcttgaagaaatgtcaagggactggttcatgctcatgcccaaacagaaagtggca---ggttccctttgcatcagaatggaccaggcaataatggataaaaacatcatattgaaagcaaacttcagtgtgatttttaaccggctggaaactctaatactacttagagctttcacagaagaaggagcaattgtgggagaaatctcaccgttaccttctcttccaggacatactgatgaggatgtcaaaaatgcaattggggtcctcatcggaggacttgaatggaatgataacacagttcgagtctctgaaactctacagagattcgcttggagaagcagtaatgaggatgggagacctccactccctccaaag--cagaaacggaaaatggcgagaacaattgagtcagaagtttgaagaaataagatggctgattgaagaagtgcgacatagattgaagattacagagaacagcttcgaacagataacgtttatgcaagccttacaactattgcttgaagtggagcaagagataagaactttctcgtttcagcttatttaa
>H6N2_Avian_JF965286_A/duck/Eastern_China/57/2003|2003.704
atggattccaac---actgtgtcaagctttcaggtagactgctttctttggcatgtccgcaaacgatttgcagaccaagaactgggtgatgccccattccttgaccggcttcgccgagatcagaaatccctaagagggagaggcagcactcttggtctggacatcgagacagctactcgtgcgggaaagcagatagtggagcggattctggaggaagaatctgatgaggcacttaaaatgactattgcttcagtgccaacttcacgctacctaactgacatgactcttgaagaaatgtcaagggactggttcatgctcatgcccaaacagaaagtggca---ggttccctttgcatcagaatggaccaggcaataatggataaaaacatcatattgaaagcaaacttcagtgtgatttttaaccggctggaaactctaatactacttagagctttcacagaagaaggagcaattgtgggagaaatctcaccgttaccttctcttccaggacatactgatgaggatgtcaaaaatgcaattggggtcctcatcggaggacttgaatggaatgataacacagttcgagtctctgaaactctacagagattcgcttggagaagcagtaatgaggatgggagacctccactccctccaaag--cagaaacggaaaatggcgagaacaattgagtcagaagtttgaagaaataagatggctgattgaagaagtgcgacatagattgaagattacagagaacagcttcgaacagataacgtttatgcaagccttacaactattgcttgaagtggagcaagagataagaactttctcgtttcagcttatttaa
>H5N3_Avian_GQ227609_A/duck/Primorie/2633/2001|2001.644
atggattccaac---actgtgtcaagctttcaggtagactgctttctttggcatgtccgcaaacgatttgcagaccaagaactgggtgatgccccattccttgaccggcttcgccgagatcagaagtccctaagaggaagaggcagcactcttggtctggacatcgagacagctactcgtgcgggaaagcagatagtggagcggattctggaggaagaatctgatgaggcacttaaaatgactattgcttcagtgccggcttcacgctacctaactgacatgactcttgaagaaatgtcaagggactggttcatgctcatgcccaaacagaaagtggca---ggttccctttgcatcagaatggaccaggcaataatggataaaaacatcatattgaaagcaaacttcagtgtgatttttgaccggctggaaactctaatactacttagagctttcacagaagaaggagcaattgtgggagaaatctcaccgttaccttctcttccaggacatactgatgaggatgtcaaaaatgcaattggggtcctcatcggaggacttgaatggaatgataacacagttcgagtctctgaaactctacagagattcgcttggagaagcagtaatgaggatgggagacctccactccctccaaag--cagaaacggaaaatggcgagaacaattgagtcagaagtttgaagaaataagatggctgattgaagaagtgcgacatagattgaagattacagagaatagcttcgaacagataacgtttatgcaagccttacaactattgcttgaagtggagcaagagataagaactttctcatttcagcttatttaa
>H4N1_Swine_JX878679_A/swine/HuBei/06/2009|2009.392
atggattccaac---actgtgtcaagctttcaggtagactgctttctttggcatgtccgcaaacgatttgcagaccaagaactgggtgatgccccattccttgaccggcttcgccgagatcagaagtccctaagaggaaggggcagcactcttggtctggacatcgagacagctactcgtgcgggaaagcagatagtagagcggattctggaagaagaatctgatgaggcacttaaaatgactattgcttcagtgccggcttcacgctacctaactgacatgactcttgaagaaatgtcaagggactggttcatgctcatgcccaagcagaaagtggca---ggttccctttgcatcagaatggaccaggcaataatggataaaaacatcatattgaaagcaaacttcagtgtgatttttgatcggctggaaaccctaatactacttagagctttcacagaagatggaggaattgtgggggaaatctcaccattaccttctcttccaggacatactgatgaggatgtcaaaaatgcaattggggtcctcatcggaggacttgaatggaatgataacacagttcgagtctctgaaactctacagagattcgcttggagaagcagtaatgaggatgggagacctccactccctccaaag--cagaaacggaaaatggcgagaacaattgagtcagaagtttgaagaaataagatggctgattgaagaagtgcgacacagattgaagattacagagaacagcttcgaacagataacgtttatgcaagccttgcaactattgcttgaagtggagcaagagataagaactttctcgtttcagcttatttaa
>H4N6_Avian_AB304151_A/duck/Shiga/8/2004|2004.500
atggattccagc---actgtgtcaagctttcaggtagactgctttctttggcatgtccgcaaacgatttgcagaccaagaactgggtgatgccccattccttgaccggcttcgccgagatcagaagtccctaagaggaaggggcagcactcttggtctggacatcgagacagctactcgggcgggaaagcagatagtggagcggattctggaggaagaatctgatgaggcacttaaaatgaccattgcttcagtgccggcttcacgctacctaactgacatgactctcgaagaaatgtcaagggactggttcatgctcatgcccaaacagaaagtggca---ggttccctttgcatcagaatggaccaggcaataatggataaaaacatcatattgaaagcaaacttcagtgtgattttcgaccggctggaaactctaatactacttagggctttcacagaagaaggagcaattgtgggagaaatctcaccgttaccttctcttccaggacatactgatgaggatgtcaaaaatgcaattggggtcctcatcggaggacttgaatggaatgataacacagttcgagtctctgaaactctacagagattcgcttggagaagcagtaatgaggatgggagacctccactccctccaaag--cagaaacggaaaatggcgagaacaattgagtcagaagtttgaagaaataagatggctgattgaagaagtgcgacatagattgaagattacagagaatagcttcgaacagataacgtttatgcaagccttacaactattgcttgaagtggagcaagagataagaactttctcgtttcagcttatttaa
>H4N2_Avian_LC371782_A/duck/Hokkaido/143/2004|2004.786
atggattccaac---acgataacctcgtttcaggtagattgttatctatggcacataaggaaactgctcagcatgagagacatgtgtgatgctccctttgatgacaggctcagaagagaccaaaaggcattaaagggaagaggcagcacacttggactcgacctaagagtggctacaatggaagggaaaaagatcgttgaggacattctgaaaagtgaaacggatgaaaacctcaaaatagccattgcctccagtcctgctcctcggtatattactgatatgagtattgaggagataagccgagaatggtacatgctgatgcctaggcagaaaataact---ggaggtctaatggtgaaaatggatcaagccataatggataagagaatcatccttaaagcaaatttctcagttctatttgatcaactagagacgttagtctctctgagggcattcacagaagatggtgctattgtggctgaaatttctcccattccctctatgccaggacattctacagaggatgtcaaaaatgcaattggaatcctcatcggtggacttgaatggaatgataactcaattcgagcgtctgaaaatatacagagattcgcttggggaatccgtaatgaggatgggggacctccactccctccaaaa--cagaaacgctacatggcgagacgaattgagtcagaagtttgaagagatcagatggctcattgctgaatgcaggaatatactggcaaagactgaaaacagctttgaacagataacgttcttacaggcattgcaactcttacttgaagttgagagtgagataaggactttctcttttcagcttatttaa
>H6N8_Avian_HM145059_A/duck/Hunan/1469/2002|2002.500
atggattccaac---actgtgtcaagctttcaggtagactgctttctttggcatgtccgcaaacgatttgcagaccaagaactgggtgatgccccattccttgaccggcttcgccgagatcagaagtccctaagaggaagaggcagcactcttggtctggacatcgaaacagctactcgtgcgggaaagcagatagtggagcggattctggaggaagaatctgatgaggcactcaaaatgactattgcttctgtgccggcttcacgctacctaactgacatgactcttgaagaaatgtcaagggactggttcatgctcatgcctaagcaaaaagtggca---ggttccctttgcatcaaaatggaccaggcaataatggataaaaacatcacattgaaggcaaacttcagtgtgatttttgaccggttagaaaccctaatactacttagagctttcacagaagaaggagcaatcgtgggagaaatctcaccattaccttctcttccaggacatactgatgaggatgtcaaaaatgcaattggggtcctcatcggaggacttgaatggaatgataacacagttcgagtctctgaaactctacagagattcgcttggagaagcagtaatgagaatgggagaccttcactccctccaaag--cagaaacggaaaatggcgagaacaattgagtcagaagtttgaagaaataagatggctgattgaagaagtgcgacatagactgaagattacagagaacagcttcgagcagataacatttatgcaagccttacaactactgcttgaagtggagcaagagataagaactttctcgtttcagcttatttaa
>H6N2_Avian_HM144969_A/duck/Hunan/573/2002|2002.500
atggattccaac---actgtgtcaagctttcaggtagactgctttctttggcatgtccgcaaacgatttgcagaccaagaactgggtgatgccccattccttgaccggcttcgccgagatcagaagtccctaagaggaagaggcagcactcttggtctggacatcgaaacagctactcgtgcgggaaagcagatagtggagtggattctggaggaagagtctgatgaggcacttaaaatgactattgcttctgtgccaacttcacgctatctaactgacatgactcttgaagaaatgtcaagggactggttcatgctcatgcccaagcagaaagtggca---ggttccctttgcatcagaatggaccaggcaataatggataaaaacatcatattgaaagcaaacttcagtgtgatttttaaccggttggaaaccctaatactacttagagctttcacaggagaaggagcaatcgtgggggaaatctcaccgttaccttctcttccaggacatactgatgaggatgtcaaaaatgcaattggggtcctcatcggaggacttgaatggaatgataacacagttcgagtctctgaaactctacagagattcgcttggagaagcagtaatgaggatgggagacctccacttcctccaaag--cagaaacggaaaatggcgagaacaattgagtcagaaatttgaagaagtaagatggctgattgaagaagtgcgatatagattgaagattacagagaacagctttgaacagataacgtttatgcaagccttacaactactgcttgaagtggagcaagagataagaactttctcgtttcagcttatttaa
>H7N7_Avian_AB438945_A/chicken/Netherlands/2586/2003|2003.500
atggattccaac---actgtgtcaagctttcaggtagactgctttctttggcatgtccgcaaacgatttgcagaccaagaactgggtgatgccccattccttgaccggcttcgccgagatcagaaatccctaagaggaagaggcagcactcttggtctggacatcgagacagctactcgtgcgggaaagcagatagtggagcggattctggaggaagaatctgatgaggcacttaaaatgactattgcttcagtgctggcttcacgctacctaactgacatgactcttgaagaaatgtcaagggactggttcatgctcatgcccaagcagaaagtggca---ggttccctttgcatcagaatggaccaggcaataatggataaaaacatcatattgaaggcaaacttcagtgtggtttttgaccggctggaaaccctaatactacttagagctttcacagaagaaggagcaattgtgggagaaatctcaccattaccttctcttccaggacatactgatgaggatgtcaaaaatgcaattggggtcctcatcggaggacttgaatggaatgataacacagttcgagtctctgaaactctacagagattcgcttggagaagcagtaatgaggatgggagacctccactccctccaaag--cagaaacggaaaatggcgagaacaattgagtcagaagtttgaagagataagatggctgattgaagaagtgcgacataggttgaagattacagagaacagctttgaacagattacgtttatgcaagccttacaactattgcttgaagtagagcaagagataagaactttctcgtttcagcttatttaa
>H7N7_Human_AY342422_A/Netherlands/219/2003|2003.500
atggattccaac---actgtgtcaagctttcaggtagactgctttctttggcatgtccgcaaacgatttgcagaccaagaactgggtgatgccccattccttgaccggcttcgccgagatcagaaatccctaagaggaagaggcagcactcttggtctggacatcgagacagctactcgtgcgggaaagcagatagtggagcggattctggaggaagaatctgatgaggcacttaaaatgactattgcttcagtgctggcttcacgctacctaactgacatgactcttgaagaaatgtcaagggactggttcatgctcatgcccaagcagaaagtggca---ggttccctttgcatcagaatggaccaggcaataatggataaaaacatcatattgaaggcaaacttcagtgtgatttttgaccggctggaaaccctaatactacttagagctttcacagaagaaggagcaattgtgggagaaatctcaccattaccttctcttccaggacatactgatgaggatgtcaaaaatgcaattggggtcctcatcggaggacttgaatggaatgataacacagttcgagtctctgaaactctacagagattcgcttggagaagcagtaatgaggatgggagacctccactccctccaaag--cagaaacggaaaatggcgagaacaattgagtcagaagtttgaagagataagatggctgattgaagaagtgcgacataggttgaagattacagagaacagctttgaacagattacgtttatgcaagccttacaactattgcttgaagtagagcaagagataagaactttctcgtttcagcttatttaa
>H7N7_Avian_AY342424_A/chicken/Netherlands/1/03|2003.500
atggattccaac---actgtgtcaagctttcaggtagactgctttctttggcatgtccgcaaacgatttgcagaccaagaactgggtgatgccccattccttgaccggcttcgccgagatcagaaatccctaagaggaagaggcagcactcttggtctggacatcgagacagctactcgtgcgggaaagcagatagtggagcggattctggaggaagaatctgatgaggcacttaaaatgactattgcttcagtgctggcttcacgctacctaactgacatgactcttgaagaaatgtcaagggactggttcatgctcatgcccaagcagaaagtggca---ggttccctttgcatcagaatggaccaggcaataatggataaaaacatcatattgaaggcaaacttcagtgtggtttttgaccggctggaaaccctaatactacttagagctttcacagaagaaggagcaattgtgggagaaatctcaccattaccttctcttccaggacatactgatgaggatgtcaaaaatgcaattggggtcctcatcggaggacttgaatggaatgataacacagttcgagtctctgaaactctacagagattcgcttggagaagcagtaatgaggatgggagacctccactccctccaaag--cagaaacggaaaatggcgagaacaattgagtcagaagtttgaagagataagatggctgattgaagaagtgcgacataggttgaagattacagagaacagctttgaacagattacgtttatgcaagccttacaactattgcttgaagtagagcaagagataagaactttctcgtttcagcttatttaa
>H7N7_Avian_AJ619678_A/chicken/Germany/R28/03|2003.500
atggattccaac---actgtgtcaagctttcaggtagactgctttctttggcatgtccgcaaacgatttgcagaccaagaactgggtgatgccccattccttgaccggcttcgccgagatcagaaatccctaaggggaagaggcagcactcttggtctggacatcgagacagctactcgtgcgggaaagcagatagtggagcggattctggaggaagaatctgatgaggcacttaaaatgactattgcttcagtgctggcttcacgctacctaactgacatgactcttgaagaaatgtcaagggactggttcatgctcatgcccaagcagaaagtggca---ggttccctttgcatcagaatggaccaggcaataatggataaaaacatcatattgaaggcaaacttcagtgtgatttttgaccggctggaaaccctaatactacttagagctttcacagaagaaggagcaattgtgggagaaatctcaccattaccttctcttccaggacatactgatgaggatgtcaaaaatgcaattggagtcctcatcggaggacttgaatggaatgataacacagttcgagtctctgaaactctacagagattcgcttggagaagcagtaatgaggatgggagacctccactccctccaaaa--cagaaacggaaaatggcgagaacaattgagtcagaagtttgaagagataagatggctgattgaagaagtgcgacataggttgaagattacagagaacagctttgaacagattacgtttatgcaagccttacaactattgcttgaagtagggcaagagataagaactttctcgtttcagcgtatttaa
>H7N3_Avian_CY024742_A/turkey/Italy/8000/2002|2002.500
atggattccaac---actgtgtcaagctttcaggtagactgctttctttggcacgtccgcaaacgatttgcagaccaagaactgggtgatgccccattccttgaccggcttcgccgagatcagaagtccctaagaggaaggggcagcactcttggtctggacatcgagacagctactcgtgcgggaaagcagatagtggagcggattctggaggaagaatctgatgaggcacttaaaatgactattacttcagtgccggcttcacgctacctaactgacatgactcttgaagaaatgtcaagggactggttcatgctcatgcccaagcagaaagtggca---ggttccctttgcatcagaatggaccaggcaataatggataagaacatcaaattgaaagcaaacttcagtgtgatttttgaccggctggaaaccctaatactacttagagctttcacagaagaaggagcaattgtgggagaaatctcaccattaccttctcttccaggacatactgatgaggatgtcaaaaatgcaattggggtcctcatcggaggacttgaatggaatgataacacagttcgagtctctgaaactctacagagattcgcttggagaagcagtaatgaggatgggagacctccactccctccaaaa--cagaaacggaaaatggcgagaacaattgagccagaagtttgaagaaataagatggttgattgaagaagtgcgacacagattgaagattacagagaacagcttcgaacagataacgtttatgcaagccttacaactattgcttgaagtggagcaagagataagaactttctcgtttcagcttatttaa
>H7N3_Avian_CY028664_A/turkey/Italy/9742/2002|2002.500
atggattccaac---actgtgtcaagctttcaggtagactgctttctttggcacgtccgcaaacgatttgcagaccaagaactgggtgatgccccattccttgaccggcttcgccgagatcagaagtccctaagaggaaggggcagcactcttggtctggacatcgagacagctactcgtgcgggaaagcagatagtggagcggattctggaggaagaatctgatgaggcacttaaaatgactattacttcagtgccggcttcacgctacctaactgacatgactcttgaagaaatgtcaagggactggttcatgctcatgcccaagcagaaagtggca---ggttccctttgcatcagaatggaccaggcaataatggataagaacatcaaattgaaagcaaacttcagtgtgatttttgaccggctggaaaccctaatactacttagagctttcacagaagaaggagcaattgtgggagaaatctcaccattaccttctcttccaggacatactgatgaggatgtcaaaaatgcaattggggtcctcatcggaggacttgaatggaatgataacacagttcgagtctctgaaactctacagagattcgcttggagaagcagtaatgaggatgggagacctccactccctccaaaa--cagaaacggaaaatggcgagaacaattgagtcagaagtttgaagaaataagatggttgattgaagaagtgcgacacagattgaagattacagagaacagcttcgaacagataacgtttatgcaagccttacaactattgcttgaagtggagcaagagataagaactttctcgtttcagcttatttaa
>H7N3_Avian_CY095526_A/chicken/Italy/4616/2003|2003.500
atggattccaac---actgtgtcaagcttccaggtagactgctttctttggcacgtccgcaaacgatttgcagaccaagaactgggtgatgccccattccttgaccggcttcgccgagatcagaagtccctaagaggaaggggcagcactcttggtctggacatcgagacagctactcgtgcgggaaagcagatagtggagcggattctggaggaagaatctgatgaggcacttaaaatgactattacttcagtgccggcttcacgctacctaactgacatgactcttgaagaaatgtcaagggactggttcatgctcatgcccaagcagaaagtggca---ggttccctttgcatcagaatggaccaggcaataatggataagaacatcaaattgaaagcaaacttcagtgtgatttttgaccggctggaaaccctaatactacttagagctttcacagaagaaggagcaattgtgggagaaatctcaccattaccttctcttccaggacatactgatgaggatgtcaaaaatgcaattggggtcctcatcggaggacttgaatggaatgataacacagttcgagtctctgaaactctacagagattcgcttggagaagcagtaatgaggatgggagacctccactccctccaaaa--cagaaatggaaaatggcgagaacaattgagtcagaagtttgaagaaataagatggttgattgaaggagtgcgacacagattaaagattacagagaacagcttcgaacagataacgtttatgcaagccttacaactattgcttgaagtggagcaagagataagaactttctcgtttcagcttatttaa
>H7N3_Avian_CY021505_A/turkey/Italy/3337/2004|2004.500
atggattccaac---actgtgtcaagctttcaggtagactgctttctttggcacgtccgcaaacgatttgcagaccaagaactgggtgatgccccattccttgaccggcttcgccgggatcagaagtccctaagaggaaggggcagcactattggtctggacatcgagacagctactcgtgcgggaaagcagatagtggagcggattctggaggaagaatctgatgaggcacttaaaatgactattacttcagtgccggcttcacgctacctaactgacatgactcttgaagaaatgtcaagggactggttcatgctcatgcccaagcagaaagtggca---ggttccctttgcatcagaatggaccaggcaataatggataagaacatcaaattgaaagcaaacttcagtgtgatttttgaccggctggaaaccctaatattacttagagctttcacagaagaaggagcaattgtgggagaaatctcaccattaccttctcttccaggacatactgatgaggatgtcaaaaatgcaattggggtcctcatcggaggacttgaatggaatgataacacagttcgagtctctgaaactctacagagattcgcttggagaagcagtaatgaggatgggagacctccactccctccaaaa--cagaaacggaaaatggcgagaacaattgagtcagaagtttgaagaaataagatggttgattgaagaagtgcgacacagattgaagattacagaaaacagcttcgaacagataacgtttatgcaagccttacaactattgcttgaagtggagcaagagataagaactttctcgtttcagcttatttaa
>H7N3_Avian_CY020617_A/quail/Italy/3347/2004|2004.500
atggattccaac---actgtgtcaagctttcaggtagactgctttctttggcacgtccgcaaacgatttgcagaccaagaactgggtgatgccccattccttgaccggcttcgccgggatcagaagtccctaagaggaaggggcagcactattggtctggacatcgagacagctactcgtgcgggaaagcagatagtggagcggattctggaggaagaatctgatgaggcacttaaaatgactattacttcagtgccggcttcacgctacctaactgacatgactcttgaagaaatgtcaagggactggttcatgctcatgcccaagcagaaagtggca---ggttccctttgcatcagaatggaccaggcaataatggataagaacatcaaattgaaagcaaacttcagtgtgatttttgaccggctggaaaccctaatattacttagagctttcacagaagaaggagcaattgtgggagaaatctcaccattaccttctcttccaggacatactgatgaggatgtcaaaaatgcaattggggtcctcatcggaggacttgaatggaatgataacacagttcgagtctctgaaactctacagagattcgcttggagaagcagtaatgaggatgggagacctccactccctccaaaa--cagaaacggaaaatggcgagaacaattgagtcagaagtttgaagaaataagatggttgattgaagaagtgcgacacagattgaagattacagaaaacagcttcgaacagataacgtttatgcaagccttacaactattgcttgaagtggagcaagagataagaactttctcgtttcagcttatttaa
>H7N3_Avian_CY022617_A/turkey/Italy/2043/2003|2003.500
atggattccaac---actgtgtcaagctttcaggtagactgctttctttggcacgtccgcaaacgatttgcagaccaagaactgggtgatgccccattccttgaccggcttcgccgagatcagaagtccctaagaggaaggggcagcactcttggtctggacatcgagacagctactcgtgcgggaaagcagatagtggagcggattctggaggaagaatctgatgaggcacttaaaatgactattacttcagtgccggcttcacgctacttaactgacatgactcttgaagaaatgtcaagggactggttcatgctcatgcccaagcagaaagtggca---ggttccctttgcatcagaatggaccaggcaataatggataagaacatcaaattgaaagcaaacttcagtgtgatttttgaccggctggaaaccctaatactacttagagctttcacagaagaaggagcaattgtgggagaaatctcaccattaccttctcttccaggacatactgatgaggatgtcaaaaatgcaattggggtcctcatcggaggacttgaatggaatgataacacagttcgagtctctgaaactctacagagattcgcttggagaagcagtaatgaggatgggagacctccactccctccaaaa--cagaaacggaaaatggcgagaacaattgagtcagaagtttgaagaaataagatggttgattgaagaagtgcgacacagattgaagattacagagaacagcttcgaacagataacgtttatgcaagccttacaactattgcttgaagtggagcaagagataagaactttctcgtttcagcttatttaa
>H6N9_Avian_CY109686_A/duck/Hunan/1590/2007|2007.534
atggattccaac---actgtgtcaagctttcaggtagactgctttctttggcatgtccgcaaacgatttgcagaccaagaactgggtgatgccccattccttgaccggcttcgccgagatcagaagtccctaagaggaagaggcagcactcttggtctggacatcgaaacagctactcgtgcgggaaagcagatagtggagcggattctgggggaagaatctgatgaggcactcaaaatgactattgcttctgtgccggcttcacgctacctaactgacatgactcttgaagaaatgtcaagggactggttcatgctcatgcctaagcaaaaagtggca---ggttccctttgcatcaaaatggaccaggcaataatggataaaaacatcacattgaaggcaaacttcagtgtgatttttaaccggttagaaaccctaatactacttagagctttcacagaagaaggagcaatcgtgggagaaatctcaccattaccttctcttccaggacatactgatgaggatgtcaaaaatgcaattggagtcctcatcggaggacttgaatggaatgataacacagttcgagtctctgaaactctacagagattcgcttggagaagcagtgatgagaatgggagacctccactccctccaaag--cagaaacggaaaatggcgagaacaattgagtcagaagtttgaagaaataagatggctgattgaagaagtgcgacatagactgaagattacagaaaacagcttcgaacagataacatttatgcaagccttacaactactgcttgaagtggagcaagagataagaactttctcgtttcagcttatttaa
>H7N2_Avian_CY031032_A/duck/Italy/4609/2003|2003.500
atggattccaac---actgtgtcaagctttcaggtagactgctttctttggcatgtccgcaaacgatttgcagaccaagaactgggtgatgccccattccttgaccggcttcgccgagatcaaaagtccctaagaggaagaggcagcactcttggtctggacatcgagacagctactcgtgcgggaaagcagatagtggagcggattctggagggagaatctgatgaggcacttaagatgactattgcttctgtgccggcttcacgctacctaactgacatgactcttgaagaaatgtcaagggactggttcatgctcatgcccaagcagaaagtggca---ggttccctttgcatcagaatggaccaggcaataatggataaaaacatcatattgaaagcaaacttcagtgtgatttttgaccggctggaaactctaatactacttagagctttcacagaagaaggagcaattgtaggagaaatctcaccgttaccttctcttccaggacatactgatgaggatgtcaaaaatgcaattggggtcctcatcggaggacttgaatggaatgataacacagttcgagtctctgaaactttacagagattcgcttggagaagcagtaatgaggatgggagacctccactccctccaaag--cagaaacggaaaatggcgagaacaattgagtcagaagtttgaggaaataagatggctgattgaagaagtgcgacatagattgaagattacagagaacagcttcgaacaaataacgtttatgcaagccttacaactactgcttgaagtggagcaagagataagaactttctcgtttcagcttatttaa
>H7N2_Avian_CY021513_A/quail/Italy/4610/2003|2003.500
atggattccaac---actgtgtcaagctttcaggtagactgctttctttggcatgtccgcaaacgatttgcagaccaagaactgggtgatgccccattccttgaccggcttcgccgagatcaaaagtccctaaaaggaagaggcagcactcttggtctggacatcgagacagctactcgtgcgggaaagcagatagtggagcggattctggaggaagaatctgatgaggcacttaagatgactattgcttctgtgccggcttcacgctacctaactgacatgactcttgaagaaatgtcaagggactggttcatgctcatgcccaagcagaaagtggaa---ggttccctttgcatcagaatggaccaggcaataatggataaaaacatcatattgaaagcaaacttcagtgtgatttttgaccggctggaaactctaatactacttagagctttcacagaagaaggagcaattgtaggagaaatctcaccgttaccttctcttccaggacatactgatgaggatgtcaaaaatgcaattggggtcctcatcggaggacttgaatggaatgataacacagttcgagtctctgaaactttacagagattcgcttggagaagcagtaatgaggatgggagacctccactccctccaaag--cagaaacggaaaatggcgagaacaattgagtcagaagtttgaggaaataagatggctgattgaagaagtgcgacatagattgaagattacagagaacagcttcgaacaaataacgtttatgcaagccttacaactactgcttgaagtggagcaagagataagaactttctcgtttcagcttatttaa
>H5N2_Avian_CY005780_A/duck/Potsdam/1402-6/1986|1986.500
atggattccaac---acgataacctcgtttcaggtagattgttatctatggcacataagaaagctactcagtatgagagacatgtgtgatgctccctttgatgacaggctccgaagagaccaacgggcattaaagggaagaggcagcacacttgggctcgatctaagagtggctacaatggaggggaaaaagatcgttgaggacattctgaagagtgagacagatgaaaacctcaaaatagccattgcttccagtcctgctcctcggtatatcactgacatgagcatagaggagataagccgagaatggtacatgctgatgcctaggcagaaaataact---ggaggccttatggtgaaaatggaccaagccataatggataagagaattatccttaaagcaaatttctcagtcctgtttgatcaactagagacattagtctctctgagggcattcacagaagatggtgctattgtggctgaaatatctcccattccctccatgccaggacattctacagaggatgtcaaaaatgcaattggaatcctcgtcggtggacttgaatggaatgataactcaattcgagcgtctgaaaatatacagagattcgcttggggagtccgtgatgagaatgggggacctccactccctccaaaa--cagaaacgctacatggcgagacgagttgagtcagaagtttgaggagattagatggctcattgctgaatgcagaaatatactgacaaagactgaaaacagctttgaacagataacattcttgcaagcattgcaactcttacttgaagttgagagtgaaataaggactttctcttttcagcttatttaa
>H5N2_Avian_JQ041415_A/duck/Hebei/0908/2009|2009.619
atggattccaac---actgtgtcaagttttcaggtagactgctttctttggcatgtccgcaaacgatttgcagaccaagaactgggtgatgccccattccttgaccggcttcgccgagaccagaagtccctgagaggaagaggcagcactcttggtctggacatcgaaacagctactcgtgcaggaaagcagatagtggagcggattctggaagaggaatctgatgaggcacttaaaatgactattgcgtcagtgccggcttcacgctacctaactgacatgactcttgaagagatgtcaagggactggttcatgctcatgcccaaacagaaagtggca---ggttccctttgcatcagaatggaccaggcaataatggataaaaacatcatattgaaagcaaacttcagtgtgatttttgaccggctggaaaccctaatactacttagagctttcacagaagaaggagcaattgtgggagaaatttcaccgttaccttctcttccaggacatactgatgaggatgtcaaaaatgcaattggggtcctcatcggaggacttgaatggaatgataacacagttcgagtctctgaaactctacagagattcgcttggagaagcagtaatgagaatgggagatctccactccctccaaaa--cagaaacggaaaatggcgagaacaattgagtcagaagtttgaagaaataaggtggctgattgaagaagtgcgacatagattgaagattacagagaacagcttcgaacagataacgtttatgcaagccttacaactattgcttgaggtagagcaagagataagaactttctcgtttcagcttatttaa
>H7N1_Avian_AB473547_A/duck/Mongolia/867/2002|2002.500
atggattccaac---actgtgtcaagctttcaggtagactgctttctttggcatgtccgcaaacgatttgcagaccaagaactgggtgatgccccattccttgaccggcttcgccgagatcagaagtccctaagaggaagaggcagcactcttggtctggacatcgagacagctactcgtgcgggaaagcagatagtggagcggattctggaagaagaatctgatgaggcacttaaaatgactattgcttcagtgccggcttcacgctacctaactgacatgactcttgaagagatgtcaagggactggtttatgctcatgcccaaacagaaagtggca---ggttccctttgcatcagaatggaccaggcaataatggataaaaacatcatattgaaagcaaacttcagtgtgatttttgatcggctggaaaccctaatactacttagagctttcacagaagaaggagcaattgtgggagaaatctcaccattaccttctcttccaggacatactgatgaggatgtcaaaaatgcaattggggtcctcatcggaggacttgaatggaatgataacacagttcgagtctctgaaactctacagagattcgcttggagaagcagtaatgaggatgggagacctccactccctccaaag--cagaaacggaaaatggcgagaacaattgagtcagaagtttgaagaaataagatggctgattgaagaagtgcgacatagattgaagattacagagaacagctttgaacagataacgtttatgcaagccttacaactattgcttgaagtggagcaagagataagaactttctcgtttcagcttatttaa
>H9N2_Avian_JQ364985_A/chicken/Iran/ZMT-101/1998|1998.452
atggattccaac---actgtgtcaagctttcaggtagactgctttctttggcatgtccgcaaacgatttgcagaccaagaactgggtgatgccccattccttgaccggcttcgccgagatcagaagtccctaaggggaagaggcagcactcttggtctggacatcgagacagctactcgtgcgggaaagcagatagtggagcggattctggaggaagaatctgatgaagcacttaaaatgactattgcttcagtgccggcttcacgctacctaactgacatgactcttgaagaaatgtcaagggattggttcatgctcatgcccaagcagaaagtggca---ggttccctttgcatcagaatggaccaggcaataatagataacaacatcatattgaaggcaaatttcagtgtgatttttgaccggctggaaaacctaatactacttagagctttcacagaagaaggagcaattgtgggagaaatctcaccgttaccttctcttccaggacatactgatgaggatgtcaaaaatgcaattggggtcctcatcggaggacttgaatggaatgataacacagttcgagtctctgaaactctacagagattcgcttggagaagcagtaatgaggatgggagacctccactccctccaaag--cagaaacggaaaatggcgagaacaattgagtcagaagtttgaagagataagatggttgattgaagaagtgcgacatagattgaagattacagagaacagcttcgaacagattacgtttatgcaagccttacaactattgcttgaagtggagcaagagataagaactttctcgtttcagcttatttaa
>H7N7_Human_KF918341_A/Italy/3/2013|2013.682
atggattccaac---acagtgtcaagctttcaggtagactgctttctttggcatgtccgcaaacgatttgcagaccaagaactgggtgatgccccattccttgaccggcttcgccgagatcagaagtccctaagaggaagaggcagcactcttggtctggacatcgagacagctactcgcgcaggaaagcagatagtggagcggattctggaagaagaatatgatgaggcacttaaaatgactattgcttcagtgccggcttcacgctacctaactgacatgactcttgaagagatgtcaagggactggttcatgctcatgcccaaacagaaagtggca---ggttccctttgcatcaaaatggaccaggcaataatggataaaaacatcatactgaaagcgaatttcagtgtgatttttgaccggctggaaactctaatactacttagagctttcacagaagaaggagcaattgtgggagaaatctcaccattaccttctcttccaggacatactgatgaggatgtcaaaaatgcaattggggtcctcatcggaggacttgaatggaatgataacacagttcgagtctctgaaactctacagagattcgcttggagaagcagtaatgaggatgggagacctccactccctccaaag--cagaaacggaaaatggcgagaacaattgagtcagaagtttgaagaaataagatggctgattgaagaagtgcgacatagattgaaggttacagagaacagcttcgaacaaataacgtttatgcaagccttacaactattgcttgaagtggagcaagagataagaactttctcgtttcagcttatttaa
>H5N1_Avian_KM213390_A/ruddy_turnstone/Iceland/2899/2013|2013.389
atggattccaac---actgtgtcaagctttcaggtagactgctttctttggcatgtccgcaaacgatttgcagaccaagaactgggtgatgccccattccttgaccggcttcgccgagatcagaagtccctaagaggaagaggcagcactcttggtctggacatcgagacagctactcgtgcgggaaagcagatagtggagcgaattctggaggaagaatctgatgaggcacttaaaatgaccattgcttcagtgccggcttcacgctacctaactgacatgactcttgaagagatgtcaagggactggttcatgctcatgcccaagcagaaagtggca---ggttccctttgcatcagaatggaccaggcaataatggataaaaacatcacattgaaagcaaacttcagtgtgatttttgaccgactagaaactctaatactacttagagctttcacagaagaaggagtaattgtgggagaaatctcaccgttaccttctcttccaggacatactgatgaggatgtcaaaaatgcaattggagtcctcatcggaggacttgaatggaatgataacacggttcgagtcactgaaactctacagagattcgcttggagaagcagtaatgaggatgggagacctccactccctccaaag--cagaaacggaaaatggcgagaacaattgagtcagaagtttgaagaaataagatggctgattgaagaagtgagacatagattgaagattacagagaacagcttcgaacagataacgtttatgcaagccttacaactattgcttgaagtggagcaagagataagaactttctcgtttcagcttatttaa
>H9N2_Avian_KX470446_A/turkey/Poland/08/2014|2014.290
atggattccaac---acgataacctcgtttcaggtagattgttatctatggcacataagaaagctactcagtatgagagacatgtgtgatgctccctttgatgacagactccgaagagaccaaaaggcattaaagggaagaggcagcacacttggactcgacctaagagtggctacaatggggggaaaaaagatcgttgaggacatcctgaagagtgaaacagatgaaaacctcaaaatagccattgcttccagtcctgctcctcggtatatcactgatatgagcatagaggagataagccgagaatggtacatgctgatgcccaggcaggaagtaact---ggaggccttatggtgaaaatggaccaagccataatggataagagaattatccttaaagctaatttctcggtcctatttgatcaactagagacattagtctctctgagggcattcacagaagatggtgcaattgtggctgaaatatctcccattcccttcatgccaggacattctacagaggatgtcaaaaatgcaattggaatcctcatcggtggacttgaatggaatgataactcaattcgagcgtctgagaatatacagagattcgcttggggaatccgtgatgagaatgggggacctccactccctccaaag--cagaaacgctacatggcgaaacgagttgagtcagaagtttgaagagatcagatggctcattgctgaatgcagaaatatactgacaaagactgaaaacagctttgagcagataacattcttgcaagcattgcaactcttactcgaagttgaaagtgagataaggactttctcttttcagcttatttaa
>H9N2_Avian_KX470454_A/turkey/Poland/09/2014|2014.293
atggattccaac---acgataacctcgtttcaggtagattgttatctatggcacataagaaagctactcagtatgagagacatgtgtgatgctccctttgatgacagactccgaagagaccaaaaggcattaaagggaagaggcagcacacttggactcgacctaagagtggctacaatggggggaaaaaagatcgttgaggacatcctgaagagtgaaacagatgaaaacctcaaaatagccattgcttccagtcctgctcctcggtatatcactgatatgagcatagaggagataagccgagaatggtacatgctgatgcccaggcaggaagtaact---ggaggccttatggtgaaaatggaccaagccataatggataagagaattatccttaaagctaatttctcggtcctatttgatcaactagagacattagtctctctgagggcattcacagaagatggtgcaattgtggctgaaatatctcccattcccttcatgccaggacattctacagaggatgtcaaaaatgcaattggaatcctcatcggtggacttgaatggaatgataactcaattcgagcgtctgagaatatacagagattcgcttggggaatccgtgatgagaatgggggacctccactccctccaaag--cagaaacgctacatggcgaaacgagttgagtcagaagtttgaagagatcagatggctcattgctgaatgcagaaatatactgacaaagactgaaaacagctttgagcagataacattcttgcaagcattgcaactcttactcgaagttgaaagtgagataaggactttctcttttcagcttatttaa
>H9N2_Avian_KX470438_A/turkey/Poland/14/2013|2013.310
atggattccaac---acgataacctcgtttcaggtagattgttatctatggcacataagaaagctactcagtatgagagacatgtgtgatgctccctttgatgacagactccgaagagaccaaaaggcattaaaggggagaggcagcacacttggactcgacctaagagtggctacaatggagggaaaaaagatcgttgaggacatcctgaagagtgaaacagatgaaaacctcaaaatagccattgcttccagtcctgctcctcggtatatcactgatatgagcatagaggagataagccgagaatggtacatgctgatgcccaggcaggaagtaact---ggaggccttatggtgaaaatggaccaagccataatggataagagaattatccttaaagctaatttctcggtcctatttgatcaactagagacattagtctctctgagggcattcacagaagatggtgcaattgtggctgaaatatctcccattcccttcatgccaggacattctacagaggatgtcaaaaatgcaattggaatcctcatcggtggacttgaatggaatgataactcaattcgagcgtctgaaaatatacagagattcgcttggggaatccgtgatgagaatgggggacctccactccctccaaag--cagaaacgctacatggcgaaacgagttgagtcagaagtttgaagagatcagatggctcattgctgaatgcagaaatatactgacaaagactgaaaacagctttgagcagataacattcttgcaagcattgcaactcttactcgaagttgagagtgagataaggactttctcttttcagcttatttaa
>H5N1_Avian_KU310451_A/chicken/France/150169a/2015|2015.882
atggattccaac---actgtgtcaagctttcaggtagactgctttctttggcatgtccgcaaacgatttgcagaccaagaactgggtgatgccccattcctcgaccggcttcgccgagatcagaagtctttgagaggaagaggcagcactcttggtctggacatcgaaacagctactcgtgcgggaaagcagatagtggagcggattctggaagaagaatctgatgaggcacttaaaatgactattgcctcagtgccagcttcacgctacctaactgacatgactcttgaggagatgtcaagggactggttcatgctcatgcccaaacagaaagtggca---ggttccctttgcatcagaatggaccaagcaataatggataaaaacatcatattgaaagcgaacttcagtgtgatttttgaccggctggaaaccctaatactacttagagctttcacagaagaaggagcaattgtgggagagatctcaccattaccttctcttccaggacatactgatgaggatgtcaaaaatgcaattggggtcctcatcggaggacttgaatggaatgataacacagttcgagtctctgaaactttacagagattcgcttggagaagcagtaatgaggatgggagacctccactccctccaaag--cagaaacgaaaaatggcgagaacaattgagtcagaagtttgaagaaataagatggctgattgaagaaatgcggcacagattgaagattacagagaatagcttcgaacagataacgttcatgcaagccttacaactattgcttgaagtggagcaagagataagaactttctcatttcagcttatttaa
>H5N2_Avian_KX014906_A/chicken/France/160013g/2016|2016.000
atggattccaac---acgataacctcgtttcaggtagattgttatctatggcacataagaaagctactcagtatgagagacatgtgtgatgctccctttgatgacaggctccgaagagaccaaaaggcattaaaggggagaggcaacacacttggactcaatctaagagtggctacaatggaggggaaaaagatcgttgaggacatcttgaagagtgaaacagatgaaagcctcaaaatagccattgcttccagtcctgatcctcggtatatcactgatatgagcatagaggagataagccgagcatggtacatgctgatgcccaggcagaaagtaact---ggaggcctcatggtgaaaatggaccaagccataatggacaagagaattatccttaaagctaatttctcggtcctatttgatcaattagagacattagtctctctgagggcattcacagaagatggtgcaattgtagctgaaatatctcccattccctccatgccaggacattctacagaggatgtcaaaaatgcaattggaatcctcatcggtggacttgaatggaatgataactcaattcgagcgtctgaaaatatacagagattcgcttggggaatccgtgatgagaatgggggacctccactccctccaaag--cagaaacgctacatggcgagacgagttgagtcagaagtttgaagagatcagatggctcattgctgaatgcagaaatatactgacaaagactgaaaacagcttcgagcagataacattcttgcaagcattgcaactcttactcgaagttgagagtgagataaggactttctcttttcagctcatttaa
>H5N9_Avian_KU320891_A/guinea_fowl/France/150207n/2015|2015.921
atggattccaac---actgtgtcaagctttcaggtagactgctttctttggcatgtccgcaaacgatttgcagaccaagaactgggtgatgccccattcctcgaccggcttcgccgagatcagaagtctttgagaggaagaggcagcactcttggtctggacatcgaaacagctactcgtgcgggaaagcagatagtggagcggattctggaagaagaatctgatgaggcacttaaaatgactattgcctcagtgccagcttcacgctacctaactgatatgactcttgaggagatgtcaagggactggttcatgctcatgcccaaacagaaagtggca---ggttccctttgcatcaggatggaccaagcaataatggataaaaacatcatattgaaagcgaacttcagtgtgatttttgaccggctggaaaccctaatattacttagagctttcacagaagaaggagcaattgtaggagagatctcaccattgccttctcttccaggacatactgatgaggatgtcaaaaatgcaattggggtcctcatcggaggacttgaatggaatgataacacagttcgagtctctgaaactttacagagattcgcttggagaagcagtaatgaggatgggagacctccactccctccaaag--cagaaacgaaaaatggcgagaacaattgagtcagaagtttgaagaaataagatggctgattgaagaagttcggcacaaattgaagattacagagaacagcttcgaacagataacgttcatgcaagccttacaactattgcttgaagtggagcaagagataagaactttctcgtttcagcttatttaa
>H5N9_Avian_KX014890_A/duck/France/150236/2015|2015.932
atggattccaac---actgtgtcaagctttcaggtagactgctttctttggcatgtccgcaaacgatttgcagaccaagaactgggtgatgccccattcctcgaccggcttcgccgagatcagaagtctttgagaggaaggggcagcactcttggtctggacatcgaaacagctactcgtgcgggaaagcagatagtggagcggattctggaagaagaatctgatgaggcacttaaaatgactattgcctcagtgccagcttcacgctacctaactgacatgactcttgaggagatgtcaagggactggttcatgctcatgcccaaacagaaagtggca---ggttccctttgcatcaggatggaccaagcaataatggataaaaacatcatattgaaagcgaacttcagtgtgayttttgaccggctggaaaccctaatattacttagagctttcacagaagaaggagcaattgtaggagagatctcaccattgccttctcttccaggacatactgatgaggatgtcaaaaatgcaattggggtcctcatcggaggacttgaatggaatgataacacagttcgagtctctgaaactttacagagattcgcttggagaagcagtaatgaggatgggagacctccactccctccaaag--cagaaacgaaaaatggcgaaaacaattgagtcagaagtttgaagaaataagatggctgattgaagaagttcggcacaaattgaagattacagagaacagcttcgaacagataacgttcatgcaagccttacaactattgcttgaagtggagcaagagataagaactttctcgtttcagcttatttaa
>H5N9_Avian_KX014898_A/duck/France/150289/2015|2015.937
atggattccaac---actgtgtcaagctttcaggtagactgctttctttggcatgtccgcaaacgatttgcagaccaagaactgggtgatgccccattcctcgaccggcttcgccgagatcagaaatctttgagaggaagaggcagcactcttggtctggacatcgaaacagctactcgtgcgggaaagcagatagtggagcggattctggaagaagaatctgatgaggcacttaaaatgactattgcctcagtgccagcttcacgctacctaactgacatgactcttgaggagatgtcaagggactggttcatgctcatgcccaaacagaaagtggca---ggttccctttgtatcaggatggaccaagcaataatggataaaaacatcatattgaaagcgaacttcagtgtgatttttgaccggctggaaaccctaatattacttagagctttcacagaagaaggagcaattgtaggagagatctcaccattaccttctcttccaggacatactgatgaggatgtcaaaaatgcaattggggtcctcatcggaggacttgaatggaatgataacacagttcgagtctctgaaactttacagagattcgcttggagaagcagtaatgaggatgggagacctccactccctccaaag--cagaaacgaaaaatggcgagaacaattgagtcagaagtttgaagaaataagatggctgattgaagaagttcggcacaaattgaaaattacagagaacagcttcgaacagataacgttcatgcaagccttacaactattgcttgaagtggagcaagagataagaactttctcgtttcagcttatttaa
>H5N2_Avian_KX014882_A/duck/France/150233/2015|2015.926
atggattccaac---actgtgtcaagctttcaggtagactgctttctttggcatgtccgcaaacgatttgcagaccaagaactgggtgatgccccattcctcgaccggctttgccgagatcagaagtctttgagaggaagaggcagcactcttggtctggacatcgaaacagctactcgtgcgggaaagcagatagtggagcggattctggaagaagaatctgatgaggcacttaaaatgactattgcctcagtgccagcttcacgctacctaactgacatgactcttgaggagatgtcaagggactggttcatgctcatgcccaaacagaaagtggca---ggttcccttcgaatcaggatggaccaagcaataatggataaaaacatcatattgaaagcgaacttcagtgtgatttttgaccggctggaaaccctaatattacttagagctttcacagaagaaggagcaattgtaggagagatctcaccattaccttctcttccaggacatactgatgaggatgtcaaaaatgcaattggggtcctcatcggaggacttgaatggaatgataacacagttcgagtctctgaaactttacagagattcgcttggagaagcagtaatgaggatgggagacctccactccctccaaag--cagaaacgaaaaatggcgagaacaattgagtcagaagtttgaagaaataagatggctgattgaagaagttcggcacaaattgaaaattacagagaacagcttcgaacagataacgttcatgcaagccttacaactattgcttgaagtggagcaagagataagaactttctcgtttcagcttatttaa
>H3N8_Avian_CY185469_A/common_Teal/Republic_of_Georgia/1/2011|2011.715
atggattccaac---acgataacctcgtttcaggtagattgttatctatggcacataagaaagctactcagtatgagagacatgtgtgatgctccctttgatgacaggctccgaagagaccaaaaagcattaaagggaagaggcagcacacttggactcgatctaagggtggctacaatggaggggaaaaagatcgttgaggacatcctgaagagtgagacagatgaaaacctcaaaatagccattgcttccagtcctgctcctcggtatatcactgacatgagcatagaggagataagccgagaatggtacatgctgatgcctaggcagaaagtaact---ggaggccttatggtgaaaatggaccaagccataatggataagaaaattatccttaaagcaaatttttcagtcctatttgatcaactagagacattagtctccctgagggcattcacagaagatggggctattgtggctgaaatatctcccattccctccatgccaggacattctacagaggatgtcaaaaatgcaattggaatcctcatcggtggacttgaatggaatgataactcaattcgagcgtctgaaaatatacagagattcgcttggggaatccgtgatgagaatgggggacctccactccctccaaaa--cagaaacgctacatggcgagacgagttgagtcagaagtttgaagagatcagatggctcattgctgaatgcagaaatatactgacaaagactgaaaacagctttgaacagataacattcttgcaggcattgcaactcttacttgaagttgagagtgagataagaactttctcttttcagcttatttaa
>H11N1_Avian_MF575041_A/black-headed_gull/Netherlands/21/2014|2014.984
atggattccaac---actgtgtcaagctttcaggtagattgctttctttggcatgtccgcaaacgatttgcagaccaagaactgggtgatgccccattccttgatcggcttcgccgtgatcagaagtccctaagaggaagaggcagcactcttggtctggacatcgagacagctactcgtgcgggaaagcaaatagtggagcggattcttgaggaagaatctgatgaggcacttaaaatgactattgcttcagtgccggcttcacgctacctaactgacatgactcttgaagaaatgtcaagggactggttcatgctcatgcccaaacagaaagtggca---ggttccctttgcatcaggatggaccaggcaataatggataaaaacatcatcttgaaagcaaacttcagtgtgatttttgaccggctggaaaccctaatactacttagagctttcacagaagaaggagcaattgtgggagaaatctcaccgttaccttctcttccaggacatactgatgaggatgtcaaaaatgcaattggggtcctcatcggaggacttgaatggaatgataacacagttcgagtctctgaaactctacagagattcgcttggagaagcagtaatgaggatgggagacctccactccctccaaag--cagaaacggaaaatggcgagaacaattgagtcagaagtttgaagagattagatggctgattgaagaagtgcgacatagattgaagattacagagaacagcttcgaacaaattacgtttatgcaagccttacaactattgcttgaagtagagcaagagataagaactttctcgtttcagcttatttaa
>H9N2_Avian_KX000859_A/pigeon/Egypt/S10408B/2014|2014.937
atggattccaac---acatggtcaagcgttcaggtagacttctttctttgccatatccgcaaacgatttccagaacaagaattgggtgatgccccattccttgaccggcttcgccgagatcagaagtccctaagaggaagaggcagcactcttggtctggacatcaagacagctactcgtgcaggaaaacagatagtggagcggattctggaagaagaatctgatgaggcacttagaatgactattgcttcagtgccggcttcacgctacctaactgacatgactcttgaagagatgtcaagggactggttcatgctcatgcccaaacaaaaagtggca---ggttccctttgcatcagaatggaccaagcaataatggataaaaacatcatattgaaagcgaatttcagtgtgatttttgaccggctggagactctaatactacttagagctttcacagaagaaggagcaattgtgggagaaatctcaccattaccttctcttccaggacatactgatgaggatgtcaaaaatgcaattggggtcctcatcggaggacttgaatggaatgataacacagttcgagtctctgaagctctacagagattcgcttggagaagcagtaatgaggatgggagacctccactccctccaaag--cagaaacggaaaatggcgagaacaattgagtcagaagtttgaagaaataagatggctgattgaagaagtgcgacatagattgaaggttacagagaacagcttcgaacaaataacatttatgcaagccttacaactattgcttgaagtggagcaagagataagaactttctcgtttcagcttatttaa
>H9N2_Avian_KX000785_A/pigeon/Egypt/S10409A/2014|2014.937
atggattccaac---acagtgtcaagctttcaggtagactgctttctttggcatatccgcaaacgatttgcagaccaagaactgggtgatgccccattccttgaccggcttcgccgagatcagaagtccctaagaggaagaggcagcactcttggtctggacatcaagacagctactcgtgcaggaaaacagatagtggagcggattctggaagaagaatctgatgaggcacttagaatgactattgcttcagtgccggcttcacgctacctaactgacatgactcttgaagagatgtcaagggactggttcatgctcatgcccaaacaaaaagtggca---ggttccctttgcatcagaatggaccaagcaataatggataaaaacatcatattgaaagcgaatttcagtgtgatttttgaccggctggagactctaatactacttagagctttcacagaagaaggagcaattgtgggagaaatctcaccattaccttctcttccaggacatactgatgaggatgtcaaaaatgcaattggggtcctcatcggaggacttgaatggaatgataacacagttcgagtctctgaagctctacagagattcgcttggagaagcagtaatgaggatgggagacctccactccctccaaag--cagaaacggaaaatggcgagaacaattgagtcagaagtttgaagaaataagatggctgattgaagaagtgcgacatagattgaaggttacagagaacagcttcgaacaaataacatttatgcaagccttacaactattgcttgaagtggagcaagagataagaactttctcgtttcagcttatttaa
>H5N1_Avian_FJ784868_A/duck/Hubei/2911/2007|2007.077
atggattccaac---actgtgtcaagctttcaggtagactgctttctttggcatgtccgcaagcgatttgcagaccaagaactgggtgatgccccattccttgaccggcttcgccgagatcagaagtccctaagaggaagaggcaacactcttggtctggacatcgaaacagccactcgtgcggggaaacagatcgtggagcgaattttggaggaggaatctgatgaggcacttaaaatg---------------ccgacttcacgctacctaactgacatgactctcgaagaaatgtcaagggattggttcatgctcatgcctaagcagaaagtggca---ggttccctttgcatcaaaatggaccaggcaataatggataaaaccatcatattgaaagcaaacttcagtgtgatttttgaccggttagaaaccctaatactgcttagagctttcacagaaggaggagcaatcgtgggagaaatctcaccattaccttctcttccaggacatactggtgaggatgtcaaaaatgcaattggcgtcctcatcggaggacttgaatggaatgataacacagttcgggtctctgaaactatacagagatacgcttggagaagcagtgatgaggatgggagacttccactccttccaaat--cagaaacggaaaatggcgagaacaactgagtcagaagtttgaagaaataaggtggctgattgaagaagtacgacatagattgaaaattacagaaaacagcttcgaacagataacgtttatgcaagccttacaactactgcttgaagtggagcaagagataagagccttctcgtttcagcttatttaa
>H5N1_Avian_FJ784870_A/chicken/Hunan/3157/2006|2006.912
atggattccaac---actgtgtcaagctttcaggtagactgctttctttggcatgtccgcaagcgatttgcagaccaagaactgggtgatgccccattccttgaccggcttcgccgagatcagaagtccctaagaggaagaggcaacactcttggtctggacatcgaaacagctactcgtgcgggaaaacagatcgtggagcggattctggaggaggagtctgatgaggcacttaaaatg---------------ccggcttcacgctacttaactgacatgactctcgaagaaatgtcaagggactggttcatgctcatgcccaagcagaaagtggca---ggttccctttgcatcaaaatggaccaggcaataatggataaaaccatcatattgaaagcaaacttcagtgtgatttttgaccggttagaaaccctaatactgcttagagctttcacagaagaaggagcaatcgtgggagaaatctcaccattaccttctcttccaggacatactggtgaggatgtcaaaaatgcaattggcgtcctcatcggaggatttgaatggaatgataacacagttcgggtctctgaaactatacagagatacgcttggagaagcagtgatgaggatgggagacttccactccttccaaac--cagaaacggaaaatggcgagaacaactgagtcagaagtttgaagaaataaggtggctgattgaagaagtacgacatagattgaagattacagaaaacagcttcgaacagataacgtttatgcaagccttacaactactgcttgaagtggagcaagagataagagccttctcgtttcagcttatttaa
>H5N1_Avian_FJ784867_A/chicken/Hubei/2856/2007|2007.077
atggattccaac---actgtgtcaagctttcaggtagactgctttctttggcatgtccgcaagcgatttgcagaccaagaactgggtgatgccccattccttgaccggcttcgccgagatcagaagtccctaagaggaagaggcaacactcttggtctggacatcgaaacagctactcgtgcgggaaaacagatcgtggagcggattctggaggaggagtctgatgaggcacttaaaatg---------------ccggcttcacgctacttaactgacatgactctcgaagaaatgtcaagggactggttcatgctcatgcccaagcagaaagtggca---ggttccctttgcatcaaaatggaccaggcaataatggataaaaccatcatattgaaagcaaacttcagtgtgatttttgaccggttagaaaccctaatactgcttagagctttcacaaaagaaggagcaatcgtgggagaaatctcaccattaccttctcttccaggacatactggtgaggatgtcaaaaatgcaattggcgtcctcatcggaggatttgaatggaatgataacacagttcgggtctctgaaactatacagagatacgcttggagaagcagtgatgaggatgggagacttccactccttccaaat--cagaaacggaaaatggcgagaacaattgagtcagaagtttgaagaaataaggtggctgattgaagaagtacgacatagattgaaaattacagaaaacagcttcgaacagataacgtttatgcaagccttacaactactgcttgaagtggagcaagagataagagccttctcgtttcagcttatttaa
>H3N2_Avian_KT022251_A/duck/Guangxi/015D2/2009|2009.285
atggattccaac---actgtgtcaagctttcaggtagactgcttcctttggcatgtccgcaaacgatttgcagaccaagaactgggtgatgccccattccttgaccggcttcgccgagatcagaagtccctaagaggaagaggcagcactcttggtctggacatcgaaacagctactcgtacaggaaagcagatagtggagcggattctagaggaagaatccgatgaggcacttaaaatgactattgcctctgttccggcttcacgctacctaattgatatgactcttgaagaaatgtcaagggactggttcatgctcatgcccaagcagaaggtggca---ggtaccctttgcatcaaaatggaccaggcaataatggataaaaatatcatattgaaagcaaatttcagtgtgatttttgaccggctggaaaccttaatactgcttagagctttcacagaagaaggagcaattgtgggagaaatctcaccattaccttctcttccaggacatactgatgaggatgtcaaaaatgcaattgggatcctcatcggaggacttgaatggaatgataacacagttcgagtctctgaaattctacagagattcgcttggagaagcagtaatgagaatgggggacctccactccctccaaaa--cagaaacggaaaatggcgagaacaattgagtcagaagtttgaagaaataagatggctgattgaagaagtgcgacataagttgaagattacagagaacagcttcgaacagataacgtttatgcaagctttacaactattgcttgaagtggaacaagagataagaactttctcgtttcagcttatttaa
>H11N1_Avian_MF682825_A/lesser_black-backed_gull/Netherlands/1/2007|2007.877
atggattccaac---actgtgttaagctttcaggtagactgctttctttggcatgtccgcaaacgatttgcagaccaagaaatgggtgatgccccattccttgaccggcttcgccgagatcagaaatccctaagaggaaggggcagcactcttggtctggacatcgagacagctactcgtgcgggaaagcaaatagtggagcggattctggaggaagagtctgatgaggcacttaaaatgactattgcttcggtgccggcttcacgctacctgactgacatgactcttgaagaaatgtcaagggaatggttcatgctcatgcccaaacagaaagtgaca---ggttccctttgcatcagaatggaccaggcaataatggataaaaacatcatattgaaagcaaacttcagtgtgatttttgaccggctggaaactctaatactacttagagctttcacagaagagggagcgattgtgggagaaatctcaccgttaccttctcttccaggacatactgacgaggatgtcaaaaatgcaattggggtcctcatcggaggacttgaatggaatgataacacagttcgagtctctgaaactctacagagattcgcttggagaagcagtaatgaggatgggagacctccactccctccaaag--cagaaacgggaaatggcgagaacaattgagtcagaagtttgaagaaataagatggctgattgaagaagtgcgacatagattgaagattacagagaacagcttcgaacaaataacgtttatgcaagctttacaactattgcttgaagtggagcaagagataagaactttctcgtttcagcttatttaa
>H1N3_Avian_MF575205_A/black-headed_gull/Netherlands/1/2008|2008.222
atggattccaac---actgtgttaagctttcaggtagactgctttctttggcatgtccgcaaacgattggcagaccaagaaatgggtgatgccccattccttgaccggcttcgccgagatcagaaatccctaagaggaaggggcagcactcttggtctggacatcgagacagctactcgtgcgggaaagcaaatagtggagcggattctggaggaagagtctgatgaggcacttaaaatgactattgcttcagtgccggcttcacgctacctgactgacatgactcttgaagaaatgtcaagggaatggttcatgctcatgcccaaacagaaagtggca---ggttccctttgcatcagaatggaccaggcaataatggataaaaacatcatattgaaagcaaacttcagtgtgatttttgaccggctggaaactctaatactacttagagctttcacagaagagggagcgattgtgggagaaatctcaccgttaccttctcttccaggacatactgacgaggatgtcaaaaatgcaattggggtcctcatcggaggacttgaatggaatgataacacagttcgagtctctgaaactctacagagattcgcttggagaagcagtaatgaggatgggagacctccactccctccaaaa--cagaaacggaaaatggcgagaacaattgagtcagaagtttgaagaaataagatggctgattggagaagtgcgacatagattgaagattacagagaacagcttcgaacaaataacgtttatgcaagctttacaactattgcttgaagtggagcaagagataagaactttctcgtttcaacttatttaa
>H4N6_Avian_KX228214_A/chicken/England/474-016250/2014|2014.392
atggattccaac---actgtgtcaagctttcaggtagactgctttctctggcatgtccgcaaacgatttgcagaccaagaactgggtgatgccccattccttgaccgccttcgccgagatcagaagtccctaagaggaagaggcagcactcttggtctggacatcgagacagctactcgtgcgggaaagcaaatagtggagagaattctggaggaggaatctgatgaggcacttaaaatgaatattgcttcagtgccggcctcatgctatttaactgacatgactcttgaagaaatgtcaagggactggttcatgctcatgcccaagcaaaaagtggca---ggttccctttgcatcagaatggaccaggcgataatggataaaaacatcatattgaaagcaaacttcagtgtgatttttaaccaactagaaaccttaatactacttagagctttcacagaagaaggagcaattgtgggagaaatctcaccattaccttctcttccaggacatactgatgaggatgtcaaaaatgcaattggggtcctcatcggaggatttgaatggaataataacacagttcgagtctctgaaactctacagagagtcgcttggagaagcggtaatgaggatgggagacctccactccctccaaag--cagaaacggaaaatggcgagaacaattgagtcagaagtttgaagaaataagatggctgattgaagaagtaagacacagattgaagattacagagaacagcttcgaacagataacgtttatgcaagccttacaactattgcttgaagtggagcaagagataagaactttctcgtttcagcttatttaa
>H5N2_Avian_CY146680_A/duck/Hunan/S4124/2011|2011.860
atggattccaac---actgtgtcaagctttcaggtagattgctttctttggcatgtccgcaaacgatttgcagaccaagagatgggtgatgccccgttccttgatcggctttgtcgagaccaaaagtccttgagaggaagaggcagcactcttggtctggatatcgaaacagctactcgtgcagggaagcaaataatagaacggattctagagggggaatctgatgggacacttaaaatgactattgcgtctgtgcctacttcacgctacttgactgacatgactcttgaagaaatgtcaagagactggttcatgctcatgcccaaacagaaaatggca---ggctccctttatatcagaatggaccaggctgtaatggataagaacatcatactgaaagcaaacttcagtgtgatttccgatcggctggaaactctaacattactaagggcttttacggaagaaggagcaattgtgggtgaaatctcaccgttaccttctcttccaggacatactgatgaggatgtcaaaaatgcaattgggatcctcatcggaggacttgaatggaatgataacacagttcgagtctctgaaactctacagagattcgcttggagaagcagtaatgagaatgggggaccttcattctcttcaaag--cagaaatgaaaagtggcgagaacagttgagtcagaaatttgaggaaataagatggttaattgatgaggtgcggcatagactaagaattacagaaaatagctttgaacaaataacatttatgcaagccttgcagctattgcttgaagtagagcaagagataagaactttctcgtttcagcttatttaa
>H5N2_Avian_CY146656_A/duck/Hunan/S4101/2011|2011.860
atggattccaac---actgtgtcaagctttcaggtagattgctttctttggcatgtccgcaaacgatttgcagaccaagagatgggtgatgccccgttccttgatcggctttgtcgagaccaaaagtccttgagaggaagaggcagcactcttggtctggatatcgaaacagctactcgtgcagggaagcaaataatagaacggattctagagggggaatctgatgggacacttaaaatgactattgcgtctgtgcctacttcacgctacttgactgacatgactcttgaagaaatgtcaagagactggttcatgctcatgcccaaacagaaaatggca---ggctccctttatatcagaatggaccaggctgtaatggataagaacatcatactgaaagcaaacttcagtgtgatttccgatcggctggaaactctaacattactaagggcttttacggaagaaggagcaattgtgggtgaaatctcaccgttaccttctcttccaggacatactgatgaggatgtcaaaaatgcaattgggatcctcatcggaggacttgaatggaatgataacacagttcgagtctctgaaactctacagagattcgcttggagaagcagtaatgagaatgggggaccttcattctcttcaaag--cagaaatgaaaagtggcgagaacagttgagtcagaaatttgaggaaataagatggttaattgatgaggtgcggcatagactaagaattacagaaaatagctttgaacaaataacatttatgcaagccttgcagctattgcttgaagtagagcaagagataagaactttctcgtttcagcttatttaa
>H5N2_Avian_AB753189_A/Eurasian_Woodcock/Vietnam/8/2007|2007.871
atggactccaac---actgtgtcaagctttcaggtagattgctttctttggcatgtccgcaaacgatttgcagaccaagaaatgggtgatgccccgttccttgatcggcttcgtcgagaccaaaagtccttgagaggaaggggcagcactcttggtctggacatcgaaacagctactcgtgcagggaagcaaataatagaacggattctagagggggaatctgatgagacacttaaaatgactattgcgtctgtgcctacttcacgctacctgactgacatgactcttgaggaaatgtcaagagactggttcatgctcatgcccaaacagaaaatggca---ggctccctttatatcagaatggaccaggctgtaatggataagaacatcatactgaaagcaaacttcagtgtgattttcgatcggctggaaactctaacattactaagggcttttacggaagaaggagcaattgtgggtgaaatctcaccgttaccttctcttccaggacatactgatgaggatgtcaaaaatgcaattgggatcctcatcggaggacttgaatggaatgataacacagttcgagtctctgaaactctacagagattcgcttggagaagcagtaatgaggatgggggaccttcattctcttcaaag--cagaaatggaaagtggcgagaacagttgagtcagaaatttgaggaaataagatggttaattgatgaggtgcggcatagactaagaattacagaaaatagctttgaacaaataacatttatgcaagccttgcagctattgcttgaagtagagcaagagataagaactttctcgtttcagtttatttaa
>H6N8_Avian_CY109614_A/duck/Guangxi/1330/2007|2007.285
atggattccaac---actatgttaagctttcaggtagactgctttctttggcatgtccgcaaacgatttgcagaccaagaactgggtgatgccccattccttgatcggcttcgccgagatcagaagtccctaagaggaagaggcagcactcttggtctggacatcgaaacagccactcgtgcaggaaagcagataatggagcggattctggaggaagaatccgatgagacacttaaaatgaccattgcttctgtgcccgcttcacgctacctaactgatatgactctcgaagaaatgtcaagggactggttcatgctcatgcctaagcagaaaatagca---ggttccctttgcatcaaaatggaccaggcaataatggataagaacatcatattgaaagcaaatttcagtgtgatttttgatcggctggagaccttaatactacttagggctttcacagaagaaggagcaattgtgggagaaatttcaccattaccttctcttccaggacatactgatgaggatgtcaaaaatgcaattggggtcctcatcggaggacttgaatggaatgataacacagttcgagtctctgaaactctacagagattcgcttggagaagcagtaatgaggatgggagacctccactccctccaaag--cagaaacggaaaatggcgagaacaattgagtcagaagtttgaagaaataagatggctgattgaagaagtgcgacatagattgaaaatcacagaaaacagcttcgaacagataacatttatgcaagccttgcaactattgcttgaagtggagcaagagataagaactttctcgtttcagcttatttaa
>H6N8_Avian_CY109606_A/duck/Guangxi/890/2007|2007.200
atggattccaac---actatgttaagctttcaggtagactgctttctttggcatgtccgcaaacgatttgcagaccaagaactgggtgatgccccattccttgatcggctttgccgagatcagaagtccctaagaggaagaggcagcactcttggtctggacatcgaaacagccactcgtgcaggaaagcagataatggagcggattctggaggaagaatccgatgagacacttaaaatgaccattgcttctgtgcccgcttcacgctacctaactgatatgactctcgaagaaatgtcaagggactggttcatgctcatgcctaagcagaaaatagca---ggttccctttgcatcaaaatggaccaggcaataatggataagaacatcatattgaaagcaaatttcagtgtgatttttgatcggctggagaccttaatactacttagggctttcacagaagaaggagcaattgtgggagaaatttcaccattaccttctcttccaggacatactgatgaggatgtcaaaaatgcaattggggtcctcatcggaggacttgaatggaatgataacacagttcgagtctctgaaactctacagagattcgcttggagaagcagtaatgaggatgggagacctccactccctccaaag--cagaaacggaaaatggcgagaacaattgagtcagaagtttgaagaaataagatggctgattgaagaagtgcgacatagattgaaaatcacagaaaacagcttcgaacagataacatttatgcaagccttgcaactattgcttgaagtggagcaagagataagaactttctcgtttcagcttatttaa
>H11N9_Avian_CY060194_A/common_teal/Netherlands/9/2000|2000.904
atggattccaac---acgataacctcgtttcaggtagattgttatctatggcacataagaaagctgctcagtatgagagacatgtgtgatgctccctttgatgacagactccgaagagaccaaaaggcattaaagggaagaggcagcacacttggactcgatctaagagtggctacaatggaggggaaaaagatcgttgaggacatcctgaagagtgagacagatgaaaacctcaaaatagccattgcgtccagtcctgctcctcggtatatcactgatatgagcatagaggagataagccgagaatggtacatgctgatgcctaggcagaaagtaact---ggaggccttatggtgaaaatggaccaagccataatggataagagaattatccttaaagctaatttctcggtcctatttgatcaactagagacattagtctctctgagggcattcacagaagatggtgctattgtggctgaaatatctcccattccctccatgccaggacattctacagaggatgtcaaaaatgcaattggaatcctcatcggtggacttgaatggaatgataactcaattcgagcgtctgaaaatatacagagattcgcttggggagtccgtgatgagaatgggggacctccactccctccaaag--cagaaacgctacatggcgaaacgagttgagtcagaagtttgaagagatcagatggctcattgctgaatgcagaaatatactgacaaagactgaaaacagctttgaacagataacattcttgcaagcattgcaactcttacttgaaggtgagagtgagataaggactttctcttttcagcttatttaa
>H2N2_Avian_CY121963_A/white-fronted_goose/Netherlands/22/1999|1999.500
atggattccaac---actgtgtcaagctttcaggtagactgctttctttggcatgtccgcaaacgatttgcagaccaagaactgggtgatgccccattcctcgaccggcttcgccgagatcagaagtccctaagaggaagaggcagcactcttggtctggacatcgagacagctactcgtgcaggaaagcagatagtggaacggattctggaggaagagtctgatgaggcacttaaaatgactattgcttcagtgccggctccacgctacctaactgacatgactcttgaagaaatgtcaagggactggttcatgctcatgcccaagcagaaggtggca---ggttccctttgcatcagaatggaccaggcaataatggataaaaacatcacattgaaagcaaacttcagtgtgatttttgaccggctggaaaccctaatactacttagagctttcacagaagaaggagcaattgtgggggaaatatcaccgttaccttctcttccaggacatactgatgaggatgtcaaaaatgcaattggggtcctcatcggaggacttgaatggaatgataacacagttcgagtctctgaaactctacagagattcgcttggagaagcagtaatgaggatgggagacctccactccctccaaag--cagaaacggaaaatggcgagaacaattgagtcagaagtttgaagaaataagatggctgattgaagaagtgcgacatagattgaagattacagagaacagcttcgaacagataacgtttatgcaagccttacaactattgcttgaagtggagcaagagataagaactttctcgtttcagcttatttaa
>H6N8_Avian_CY041374_A/common_teal/Netherlands/2/2005|2005.500
atggattcaaac---acgataacctcgtttcaggtagattgttatctatggcacataagaaagctactcagtatgagagacatgtgtgatgctccctttgatgacaggctccgaagagaccaaaaggcattaaagggaagaggcagcacacttggactcgatttaagagtggctacaatggaggggaaaaagatcgttgaggacatcctgaagagtgaaacagatgaaaacctcaaaatagccattgcttccagccctgctcctcggtatatcactgatatgagcatagaggagataagccgagaatggtacatgctgatgcctagacaaaaagtaact---ggaggccttatggtgaaaatggaccaagccataatggataagagaattatcctcaaagctaatttctcggtcctatttgatcaactagagacattagtctctctgagggcattcacagaagatggtgcaattgtggctgaaatatctcccattccctccatgccaggacattctacagaggatgtcaaaaatgcaattggaatcctcatcggtggacttgaatggaatgataactcaattcgagcgtctgaaaatatacagagattcgcttggggaatccgtgatgagaatgggggacctccactccctccaaag--cagaaacgctacatggcgagacgagttgagtcagaagtttgaagagatcagatggctcattgctgaatgcagaaatatactgacgaagactgaaaacagctttgaacagataacattcttgcaagcattgcaactcttacttgaagttgagagtgagataaggactttctcttttcagcttatttaa
>H9N1_Avian_CY185525_A/black-headed_gull/Georgia/2/2011|2011.296
atggattccaat---actgtgttaagctttcaggtagactgctttctttggcatgtccgcaaacgatttgcagaccaagaaatgggtgatgccccattccttgaccggcttcgccgagatcagaaatccctaagaggaaggggcagcactcttggtctggacatcgagacagctactcgtgcaggaaagcaaatagtggagcggattctggaggaagagtctgatgaggcacttaaaatgactattgcttcagtgccggcttcacgctacctgactgacatgactcttgaagaaatgtcaagggaatggttcatgctcatgcccaaacagaaagtggca---ggttctctttgcatcagaatggaccaggcaataatggataaaaacatcatattgaaagcaaacttcagtgtgatttttgaccggctggaaactctaatactacttagagctttcacagaagagggagcgattgtgggagagatctcaccattaccttctcttccaggacatactgacgaggatgtcaaaaatgcaattggggtcctcatcggaggacttgaatggaatgataacacagttcgagtctctgaaactctacagagattcgcttggagaagcagtaatgaggatgggagacctccactccctccaaag--cagaaacggaaaatggcgagaacaattgagtcagaaatttgaagaaataagatggctgattgaagaagtgagacatagattgaagattacagagaacagcttcgaacaaataacgtttatgcaagctttgcaactattgcttgaagtggagcaagagataagaactttctcgtttcagcttatttaa
>H11N1_Avian_CY185413_A/black-headed_gull/Republic_of_Georgia/1/2010|2010.052
atggattccaat---actgtgttaagctttcaggtagactgctttctttggcatgtccgcaaacgatttgcagaccaagaaatgggtgatgccccattccttgaccggcttcgccgagatcagaaatccctaagaggaaggggcagcactcttggtctggacatcgagacagctactcgtgcaggaaagcaaatagtggagcggattctggaggaagagtctgatgaggcacttaaaatgactattgcttcagtgccggcttcacgctacctgactgacatgactcttgaagaaatgtcaagggaatggttcatgctcatgcccaaacagaaagtggca---ggttccctttgcatcagaatggaccaggcaataatggataaaaacatcatattgaaagcaaacttcagtgtgatttttgaccggctggaaactctaatactacttagagctttcacagaagagggagcgattgtgggagaaatctcaccgttaccttctcttccaggacatactgacgaggatgtcaaaaatgcaattggggtcctcatcggaggacttgaatggaatgataacacagttcgagtctctgaaactctacagagattcgcttggagaagcagtaatgaggatgggagacctccactccctccaaag--cagaaacggaaaatggcgagaccaattgagtcagaagtttgaagaaataagatggctgattgaagaagtgcgacatagattgaagattacagagaacagcttcgaacaaataacgtttatgcaagctttgcaactattgcttgaagtggagcaagagataagaactttctcgtttcagcttatttaa
>H2N7_Avian_CY185653_A/black-headed_gull/Republic_of_Georgia/7/2012|2012.060
atggattccaat---actgtgttgagctttcaggtagactgctttctttggcatgtccgcaaacgatttgcagaccaagaaatgggtgatgccccgttccttgaccggcttcgccgagatcagaaatccctaagaggaaggggcagcactcttggtctggacatcgagacagctactcgtgcaggaaagcaaatagtggagcggattctggaggaagagtctgatgaggcacttaaaatgactattgcttcagtgccggcttcacgctacctgactgacatgactcttgaagaaatgtcaagggaatggttcatgctcatgcccaaacagaaagtggca---ggttccctttgcatcagaatggaccaggcaataatggataaaaacatcatattgaaagcaaacttcagtgtgatttttgaccggctggaaactctaatactacttagagctttcacagaagagggagcgattgtgggagagatctcaccattaccttctcttccaggacatactgacgaggatgtcaaaaatgcaattggggtcctcatcggaggacttgaatggaatgataacacagttcgagtctctgaaactctacagagattcgcttggagaagcagtaatgaggatgggagacctccactccctccaaag--cagaaacggaaaatggcgagaacaattgagtcagaaatttgaagaaataagatggctgattgaagaagtgagacatagattgaagattacagagaacagcttcgaacaaataacgtttatgcaagctttgcaactattgcttgaagtggagcaggagataagaactttctcgtttcagcttatttaa
>H9N2_Avian_CY093100_A/quail/Lebanon/273/2010|2010.619
atggactccaac---acggtatcaacctttcaggtagattgttttctatggcacataagaaagctactagcagaccaagaactaggcgatgccccattccttgatcggcttcgccgagatcagaaatccctaagaggaaggggcagtactctcggtctggacatcaagacagccacacgtgctggaaagcagatagtggagcggattctgaaagaagaatccgatgaggcacttaaaatgaccatggcctctgtacctgcgtcgcgttacctaactgacatgactcttgaggaaatgtcaagggactggtccatgctcatacccaagcagaaagtggca---ggccctctttgtatcagaatggaccaggcgatcatggataagaacatcatactgaaagcgaacttcagtgtgatttttgaccggctggagactctaatattgctaagggctttcaccgaagatggtgctattgtggctgaaatatctcccattccctccatgccaggacattctacagaggatgtcaaaaatgcaattggaatcctcatcggtggacttgaatggaatgataactcaattcgagcgtctgaaaatatacagagattcgcttggggaatccgtgatgagaatgggggacctccactccctccaaaa--cagaaacgctacatggcgagacgaattgagtcagaagtttgaagagataagatggttgattgaagaagtgagacacaaactgaagataacagagaatagttttgaacagataacatttttgcaagcactgcaactcttacttgaagttgagagtgagataaggactttctcttttcagcttatttaa
>H6N2_Avian_CY185405_A/common_coot/Republic_of_Georgia/1/2010|2010.055
atggattccaac---acagtgtcaagctttcaggtagactgctttctttggcatgtccgcaaacgatttgcagaccaagaactgggtgatgccccattccttgaccggcttcgccgagatcagaagtccctaagaggaagaggcagcactcttggtctggacatcgagacagctactcgtgcaggaaagcagatagtggagcggattctggaagaagaatctgatgaggcacttaaaatgactattgcttcagtgccggcttcacgctacctaactgacatgactcttgaagagatgtcaagggactggttcatgctcatgcccaaacagaaagtggca---ggttccctttgcatcagaatggaccaggcaataatggataaaaacatcatattgaaagcgaatttcagtgtgatttttgaccggctggagactctaatactacttagagctttcacagaagaaggagcaattgtgggagaaatctcaccactaccttctcttccaggacatactgatgaggatgtcaaaaatgcaattggggtcctcatcggaggacttgaatggaatgataacacagttcgagtctctgaaactctacagagattcgcttggagaagcagtaatgaggatgggagacctccactctctccaaag--cagaaacggaaaatggcgagaacaattgagtcagaagtttgaagaaataagatggctgattgaagaagtgcgacatagattgaaggttacagagaacagcttcgaacaaataacgtttatgcaagccttacaactattgcttgaagtggagcaagagataagaactttctcgtttcagcttatttaa
>H14N3_Avian_KX602672_A/goose/Karachi/NARC-13N-969/2014|2014.005
atggattccaac---actgtgtcaagctttcaggtagactgctttctttggcatgtccgcaaacgatttgcagaccaagaactgggtgatgccccattccttgaccggcttcgccgagatcagaagtccctaagaggaagaggcagcactcttggtctggacatcgagacagctactcgtgcgggaaagcagatagtggagcggattctggaagaggaatctgatgaggcacttaaaatgactattgcttcagtgccggcttcacgctacctaactgacatgactcttgaagagatgtcaagggactggttcatgctcatgcccaaacagaaagtggca---ggttccctttgcatcagaatggaccaggcaataatggataaaaacatcatattgaaagcaaacttcagtgtgatttttgaccggctggagaccctaatactacttagagctttcacagaagaaggagcaattgtgggagaaatctcaccgttaccttctcttccaggacatactgatgaggatgtcaaaaatgcaattggggtcctcatcggaggacttgaatggaatgataacacagttcgagtctctgaaactctacagagattcgcttggagaagcagtaatgaggatgggagacctccactccctccaaag--cagaaacggaaaatggcgagaacaattgagtcagaagtttgaagaaataagatggctgattgaagaagtgcgacatagattgaagattacagagaacagcttcgaacagataacgtttatgcaagccttacaactattgcttgaagtggagcaagagataagaactttctcgtttcagcttatttaa
>H4N6_Avian_MF694185_A/domestic_duck/Georgia/5/2016|2016.671
atggattccaac---acagtgtcaagctttcaggtagactgctttctttggcatgtccgcaaacgatttgcagaccaagaactgggtgatgccccattccttgaccggcttcgccgagatcagaagtccctaagaggaagaggcagcactcttggtctggacatcgagacagctactcgtgcaggaaagcagatagtggagcggattctggaagaggaatctgatgaggcacttaaaatgactattgcttcagtgccggcttcacgctacctaactgacatgactcttgaagagatgtcaagggactggttcatgctcatgcccaaacagaaagtggca---ggttccctttgcatcagaatggaccaggcaataatggataaaaacatcacattgaaagcgaatttcagcgtgatttttgaccggctggagactctaatactacttagagctttcacagaagaaggagcaattgtgggagaaatctcaccattaccttctcttccaggacatactgatgaggatgtcaaaaatgcaattggggtcctcatcggaggacttgaatggaatgataacacagttcgagtctctgaaactctacagagattcgcttggagaagcagtaatgaggatgggagatctccactccctccaaag--cagaaacggaaaatggcgagaacaattgagtcagaagtttgaagaaataagatggttgattgaagaagtgcgacatagattgaagattacagagaacagcttcgaacaaataacatttatgcaagccttacaactattgcttgaagtggagcaagagataagaactttctcgtttcagcttatttaa
>H4N6_Avian_MF694067_A/domestic_duck/Georgia/6/2016|2016.690
atggattccaac---acagtgtcaagctttcaggtagactgctttctttggcatgtccgcaaacgatttgcagaccaagaactgggtgatgccccattccttgaccggcttcgccgagatcagaagtccctaagaggaagaggcagcactcttggtctggacatcgagacagctactcgtgcaggaaagcagatagtggagcggattctggaagaggaatctgatgaggcacttaaaatgactattgcttcagtgctggcttcacgctacctaactgacatgactcttgaagagatgtcaagggactggttcatgctcatgcccaaacagaaagtggca---ggttccctttgcatcagaatggaccaggcaataatggataaaaacatcacattgaaagcgaatttcagcgtgatttttgaccggctggagactctaatactacttagagctttcacagaagaaggagcaattgtgggagaaatctcaccattaccttctcttccaggacatactgatgaggatgtcaaaaatgcaattggggtcctcatcggaggacttgaatggaatgataacacagttcgagtctctgaaactctacagagattcgcttggagaggcagtaatgaggatgggagatctccactccctccaaag--cagaaacggaaaatggcgagaacaattgagtcagaagtttgaagaaataagatggttgattgaagaagtgcgacatagattgaagattacagagaacagcttcgaacaaataacatttatgcaagccttacaactattgcttgaagtggagcaagagataagaactttctcgtttcagcttatttaa
>H5N7_Avian_MF362107_A/Duck/Dongting/D76-1/2016|2016.989
atggattctaac---actgtgtcaagctttcaggtagactgctttctttggcatgtccgcaaacgatttgcagaccaagaactgggtgatgccccattccttgaccggcttcgccgagatcagaagtctctaagaggaagaggcagcactcttggtctggacatcgagacagctactcgtgcgggaaagcagatagtggagcggattctggaagaagaatctgatgaggcacttaaaatgactattgcttcagtgccggcttcacgctacctaactgacatgactcttgaagagatgtcaagggactggttcatgctcatgcccaaacagaaagtggca---ggttccctttgcatcagaatggaccaggcaataatggataaaaacatcatattgaaggcaaacttcagtgtgatttttgaccggctggagacccttatactacttagagctttcacagaagaaggagcaattgtgggagaaatctcaccgttaccttctcttccaggacatactgatgaggatgtcaaaaatgcaattggggtcctcatcggaggacttgaatggaatgataacacagttcgagtctctgaaactctacagagattcgcttggagaagcagtaatgaggatgggagacctccactccctccaaag--cagaaacggaaaatggcgagaacaattgagtcagaagtttgaagaaataaggtggctaattgaagaagtgcggcatagattgaagattacagagaacagcttcgaacagataacgttcatgcaagccttacaactattgcttgaagtggagcaagagataagaactttctcgtttcagcttatttaa
>H5N3_Avian_KT327415_A/Bulbul/Taiwan/01156/2015|2015.038
atggactccaac---actgtgtcaagctttcaggtagactgctttctttggcatgtccgcaaacgatttgcagaccaagaactgggtgatgccccattccttgaccggcttcgccgagaccagaagtccctaagaggaagaggcagcactcttggtctggacatcgagacagctactcgtgcgggaaagcaaatagtggagcggattctgggggaaaaatctgatgaagcacttaaaatgaatattgcttctgtaccgacttcacgctacctaactgacatgactcttgaagaaatgtcaagagactggttcatgctcatgcccaagcagaaagtagca---ggttctctctgcatcaaaatggaccaggcaataatggataaaaccatcatactgaaagcaaatttcagtgtgatttttgatcggctggaaaccctaatattacttagagctttcacagaagaaggagcaattgtgggagaaatctcaccattaccttctcttccaggacatactgatgaggatgtcaaaattgcaattggggtcctcatcggagggcttgaatggaatgataacacagttcgagtctctgaaactctacagagattcacttggagaagcagtaatgaggatgggagaccttcactcccttcaaaa--cagaaacggaaaatggcgagaacaattgagtcagaagttcgaggaaataagatggctgattgaggaaatgcgacatagattgaagaccacagagaacagcttcgaacaaataacgtttatgcaagctttacaactattgcttgaagtggagcaagagataagaaccttctcgtttcagcttatttaa
>H5N3_Avian_KT327377_A/goose/Taiwan/01042/2015|2015.030
atggactccaac---actgtgtcaagctttcaggtagactgctttctttggcatgtccgcaaacgatttgcagaccaagaactgggtgatgccccattccttgaccggcttcgccgagaccagaagtccctaagaggaagaggcagcactcttggtctggacatcgagacagctactcgtgcgggaaagcaaatagtggagcggattctgggggaaaaatctgatgaagcacttaaaatgaatattgcttctgtaccgacttcacgctacctaactgacatgactcttgaagaaatgtcaagagactggttcatgctcatgcccaagcagaaagtagca---ggttctctctgcatcaaaatggaccaggcaataatggataaaaccatcatactgaaagcaaatttcagtgtgatttttgatcggctggaaaccctaatattacttagagctttcacagaagaaggagcaattgtgggagaaatctcaccattaccttctcttccaggacatactgatgaggatgtcaaaattgcaattggggtcctcatcggagggcttgaatggaatgataacacagttcgagtctctgaaactctacagagattcacttggagaagcagtaatgaggatgggagaccttcactcccttcaaaa--cagaaacggaaaatggcgagaacaattgagtcagaagttcgaggaaataagatggctgattgaggaaatgcgacatagattgaagaccacagagaacagcttcgaacaaataacgtttatgcaagctttacaactattgcttgaagtggagcaagagataagaaccttctcgtttcagcttatttaa
>H5N3_Avian_KU646905_A/goose/Taiwan/01038/2015|2015.030
atggactccaac---actgtgtcaagctttcaggtagactgctttctttggcatgtccgcaaacgatttgcagaccaagaactgggtgatgccccattccttgaccggcttcgccgagaccagaagtccctaagaggaagaggcagcactcttggtctggacatcgagacagctactcgtgcgggaaagcaaatagtggagcggattctgggggaaaaatctgatgaagcacttaaaatgaatattgcttctgtaccgacctcacgctacctaactgacatgactcttgaagaaatgtcaagagactggttcatgctcatgcccaagcagaaagtagca---ggttctctctgcatcaaaatggaccaggcaataatggataaaaccatcatactgaaagcaaatttcagtgtgatttttgatcggctggaaaccctaatattacttagagctttcacagaagaaggagcaattgtgggagaaatctcaccattaccttctcttccaggacatactgatgaggatgtcaaaattgcaattggggtcctcatcggagggcttgaatggaatgataacacagttcgagtctctgaaactctacagagattcacttggagaagcagtaatgaggatgggagaccttcactcccttcaaaa--cagaaacggaaaatggcgagaacaattgggtcagaagttcgaggaaataagatggctgattgaggaaatgcgacatagattgaagaccacagagaacagcttcgaacaaataacgtttatgcaagctttacaactattgcttgaagtggagcaagagataagaaccttctcgtttcagcttatttaa
>H5N3_Avian_KU646913_A/chicken/Taiwan/01174/2015|2015.041
atggactccaac---actgtgtcaagctttcaggtagactgctttctttggcatgtccgcaaacgatttgcagaccaagaactgggtgatgccccattccttgaccggcttcgccgagaccagaagtccctaagaggaagaggcagcactcttggtctggacatcgagacagctactcgtgcgggaaagcaaatagtggagcggattctgggggaaaaatctgatgaagcacttaaaatgaatattgcttctgtaccgacttcacgctacctaactgacatgactcttgaagaaatgtcaagagactggttcatgctcatgcccaagcagaaagtagca---ggttctctctgcatcaaaatggaccaggcaataatggataaaaccatcatactgaaagcaaatttcagtgtgatttttgatcggctggaaaccctaatattacttagagctttcacagaagaaggagcaattgtgggagaaatctcaccattaccttctcttccaggacatactgatgaggatgtcaaaattgcaattggggtcctcatcggagggcttgaatggaatgataacacagttcgagtctctgaaactctacagagattcacttggagaagcagtaatgaggatgggagaccttcactcccttcaaaa--cagaaacggaaaatggcgagaacaattgagtcagaagttcgaggaaataagatggctgattgaggaaatgcgacatagattgaagaccacagagaacagcttcgaacaaataacgtttatgcaagctttacaactattgcttgaagtggagcaagagataagaaccttctcgtttcagcttatttaa
>H2N5_Avian_CY185621_A/black-headed_gull/Republic_of_Georgia/9/2012|2012.142
atggattccaat---actgtgttgagctttcaggtagactgctttctttggcatgtccgcaaacgatttgcagaccaagaaatgggtgatgccccgttccttgaccggcttcgccgagatcagaaatccctaagaggaaggggcagcactcttggtctggacatcgagacagctactcgtgcaggaaagcaaatagtggagcggattctggaggaagagtctgatgaggcacttaaaatgactattgcttcagtgccggcttcacgctacctgactgacatgactcttgaagaaatgtcaagggaatggttcatgctcatgcccaaacagaaagtggca---ggttccctttgcatcagaatggaccaggcaataatggataaaaacatcatattgaaagcaaacttcagtgtgatttttgaccggctggaaactctaatactacttagagctttcacagaagagggagcgattgtgggagagatctcaccattaccttctcttccaggacatactgacgaggatgtcaaaaatgcaattggggtcctcatcggaggacttgaatggaatgataacacagttcgagtctctgaaactctacagagattcgcttggagaagcagtaatgaggatgggagacctccactccctccaaag--cagaaacggaaaatggcgagaacaattgagtcagaaatttgaagaaataagatggctgattgaagaagtgagacatagattgaagattacagagaacagcttcgaacaaataacgtttatgcaagctttgcaactattgcttgaagtggagcaggagataagaactttctcgtttcagcttatttaa
>H3N2_Avian_KU158921_A/duck/Hebei/B1647-1/2011|2011.500
atggactccaac---actgtgtcaagctttcaggtagactgttttctttggcatgtccgcaaacgatttgcagaccaagaactgggtgatgccccattccttgaccggcttcgccgagatcagaagtccctaagaggaagaggcagcactcttggtctggacatcgaggcagctactcgtgcgggaaagcagatagtagagcggattctagaagaagaatctgatgaggcactcaaaatgactattgcttctgtacctacttcgcgctacttaactgacatgactcttgaagaaatgtcaagggactggttcatgctcatgcccaagcaaaaaatagca---ggttctctctgcatcaaaatggaccaggcaataatggataaaaacatcatactgaaagcaaacttcagtgtgattttcgaccggctggaaaccctaatattacttagagccttcacagaagatggagcaattgtgggagaaatctcaccgttaccttctcttccaggacatactgatgaggatgtcaaaaatgcgattggagtcctcatcggaggacttgaatggaatgataacacagttcgagtctctgaaactctacagagattcacttggagaagctgtaatgaggatgggggacctccactccctccaaag--cagaaacggaaaatggcgagaacagttgagtcagaagtttgaagaaataagatggctgattgaggaagtgcgacatagattgaaaatcacagagaacagcttcgaacaaataacgtttatgcaagcattacaactattgcttgaagtggagcaagagataagagctttctcgtttcagcttatttaa
>H3N8_Avian_KU158916_A/duck/Shanghai/120-1/2009|2009.500
atggattccaac---actgtgtcaagctttcaggtagactgctttctttggcatgtccgcaaacgatttgcagaccaagaactgggtgatgccccattccttgaccggcttcgccgagatcagaagtccctaagaggaagaggcagcactcttggtctggacatcgagacagctactcgtgcaggaaagcagatagtggagcggattctggaagaagaatctgatgaggcacttaaaatgactattgcttcagtgccggcttcacgctacctaactgacatgactcttgaagagatgtcaagggactggttcatgctcatgcccaaacagaaagtggca---ggttccctttgcatcagaatggaccaggcaataatgggtaaaaacatcatattgaaagcaaacttcagtgtgatttttgaccggctggagaacctaatactacttagagctttcacagaagaaggagcaattgtaggagaagtctcaccgttaccttctcttccaggacatactgatgaggatgtcaaaaatgcaattggggtcctcatcggaggacttgaatggaatgataacacagttcgagtctctgaaactctacagagattcgcttggagaagcagtaatgaggatgggagacctctactccctccaaag--cagaaacggaaaatggcgagaacaattgagtcagaagtttgaagaaataagatggctgattgaagaagtgcgacatagattgaaggttacagagaacagcttcgaacagataacgtttatgcaagccttacaactattgcttgaagtggagcaagagataagaactttctcgtttcagcttatttaa
>H10N8_Avian_KU921412_A/duck/Shanghai/602/2009|2009.953
atggattccaac---actgtgtcaagctttcaggtagactgctttctttggcatgtccgcaaacgatttgcagaccaagaactgggtgatgccccattccttgaccggcttcgccgagatcagaagtccctaagaggaagaggcagcactcttggtctggacatcgagacagctactcgtgcgggaaagcagatagtggagcggattctggaagaagaatctgatgaggcacttaaaatgactattgcttcagtgccggcttcacgctacctaactgacatgactcttgaagagatgtcaagggactggttcatgctcatgcccaaacagaaagtggca---ggttccctttgcatcagaatggaccaggcaataatggacaaaaacatcatattgaaagcaaacttcagtgtaatttttgaccggctggaaaccctaatactacttagagctttcacagaagaaggagcaattgtgggagaaatctcaccgttaccttctcttccaggacatactgatgaggatgtcaaaaatgcaattggggtcctcatcggaggacttgaatggaatgataacacagttcgagtctctgaaactctacagagattcgcttggagaagcagtaatgaggatgggagaccttcactccctccaaag--cagaaacggaaaatggcgagaacaattgagtcagaagtttgaagaaataaggtggctgattgaagaagtgcgacatagattgaagatcacagagaacagcttcgaacagataacatttatgcaagccttacaactattgcttgaagtagagcaagagataagaactttctcgtttcagcttatttaa
>H6N5_Avian_KT266913_A/duck/Guangxi/052/2010|2010.093
atggattccaac---actgtgtcaagctttcaggtagactgctttctttggcatgtccgcaaacgatttgcagaccaagaactgggtgatgccccattccttgaccggcttcgccgagatcagaagtccctaagaggaagaggcagcactcttggtctggacatcgagacagctactcgtgcgggaaagcagatagtggagcggattctggaagaagaatctgatgaggcacttaaaatgactattgcttcagtgccggcttcacgctacttaactgacatgactcttgaagagatgtcaagggactggttcatgctcatgcccaaacagaaagtggca---ggttccctttgcatcagaatggaccaggcaataatggataaaaacatcatattgaaagcaaacttcagtgtgatttttgaccggctggagaccctaatactacttagagctttcacagacgaaggagcaattgtgggagaaatctctccgttaccttctcttccaggacatactgatgaggatgtcaaaaatgcaattggggtcctcatcggaggacttgaatggaatgataacacagttcgagtctctgaaactctacagagattcgcttggagaagcagtaatgagaatgggagacctccactccctccaaag--cagaaacggaaaatggcgagaacaattgagtcagaagtttgaagaaataagatggctgattgaagaagtgcgacatagattgaagattacagagaacagcttcgaacagataacgtttatgcaagccttacaactactgcttgaagtggagcaagagataagaactttctcgtttcagcttatttaa
>H4N6_Avian_KU160951_A/duck/Henan/S4179/2009|2009.921
atggattccaac---actgtgtcaagctttcaggtagactgctttctttggcatgtccgcaaacgatttgcagaccaagagctgggtgatgccccgttccttgaccggcttcgccgagatcagaagtcattaagaggaagaggcagcactcttggtctggacatcgaaacagctactcgtgcaggaaagcagatagtggagcggattctggaggaagaatctgatgaggcacttaaaatgactattgcttcagtgccggcttcacgctatctaactgacatgactcttgaagaaatgtcaagggactggttcatgctcatgcccaaacagaaagtggca---ggttccctttgcatcagaatggaccaggcaataatggataaaaacatcatattgaaagcaaacttcagtgtaatttttgaccgactggaaactctaatactacttagagctttcacagaagaaggagcaattgtgggagaaatctcaccgttaccttctcttccaggacatactgatgaggatgtcaaaaatgcaattggggtcctcatcggaggacttgaatggaatgataacacagttcgagtctctgaaactctacagagattcgcttggagaagcagtaatgaggatgggagatctccactccctccaaag--cagaaacggaaaatggcgagaacaattgagtcagaagtttgaagaaataagatggctgattgaagaagtgcgacatagattgaagattacagagaatagcttcgaacagataacgtttatgcaagccttacaactattgcttgaagtggagcaagagataagaactttctcgtttcagcttatttaa
>H4N6_Avian_KU160991_A/duck/Hunan/S1166/2010|2010.167
atggactccaac---acgataacctcgttccaggtagattgttatctatggcacataagaaagctactcagtatgagagacatgtgtgatgccccctttgatgacaggctccgaagagaccaaaaggcattaaagggaagaggcagcacacttggactcgatctaagagtggctacaatggaggggaaaaagatcgttgaggacatcctgaagagtgagacagatgaaaacctcaaaatagccattgcttccagtcctgctcctcggtatatcactgatatgagtatagaggagataagccgagaatggtacatgctgatgcctaggcagaaaataact---ggaggccttatggtgaaaatggaccaagccataatggataagagaattatccttaaagcaaatttctcagtcctatttgatcaactagagacattagtctctctgagagcattcacagaagatggtgctattgtggctgaaatatctcccattccctccatgccaggacattctacagaggatgtcaaaaatgcaattggaatcctcatcggtggacttgaatggaatgataactcaattcgagcgtctgaaaatatacagagattcgcttggggaatccgtgatgagaatgggggacctccactccctccaaaa--cagaaacgctacatggcgagacgagctgagtcagaagtttgaagagatcagatggctcattgctgaatgtagaaatatactgacaaagactgaaaatagctttgaacagatcacattcttacaagcattgcaactcttacttgaagttgagagtgaaataaggactttctcttttcagcttatttaa
>H3N2_Avian_AB746486_A/duck/Vietnam/LBM12/2011|2011.718
atggattccaac---actgtgtcaagctttcaggtagactgctttctttggcatgtccgcaaacgatttgcagaccaagaactgggtgatgccccattccttgaccggcttcgccgagatcagaaatctctgagaggaagaggcaacactcttggtctggacatcgaaacagctactcgagtgggaaagcagatagtggaacgaattctggaggaagaatctgatgaggcacttaaaatgattattgcttcagtgccggcttcacgctacctaactgacatgactcttgaagagatgtcaagggactggttcatgcttatgcccaaacagaaagtggca---ggttccctttgcatcaaaatggaccaggcaataatggataaaaacatcatattgaaagcaaacttcagtgtgatctttgaccggctggaaaccctaatactacttagagctttcacagaagaaggagcaattgtgggagaaatctcaccattaccttctcttccaggacatactgatgaggatgtcaaaaatgcaattggggccctcatcggagggcttgaatggaatgataacacagttcgagtctctgaaactctacagagattcgcttggagaagcagtaatgaggatgggagacctccactccctccaaaa--cagaaacggaaaatggcgagaacaattgagtcagaagtttgaagaaataagatggctgattgaagaagtgcgacatagattgaagattacagagaacagcttcgaacagataacatttatgcaagccttacaactattgcttgaagtagagcaagagataagaactttctcgtttcagcttatttaa
>H4N6_Avian_AB746478_A/duck/Vietnam/LBM1/2011|2011.718
atggattccaac---acgataacctcgttccaggtagattgttatctatggcacataagaaagctactcagtatgagagacatgtgtgatgccccctttaatgacaggctccgaagagaccaaaaggcattaaagggaagaggcagcacacttggactcgatttaagagtggctacaatggaggggaaaaagatcgttgaggacatcctgaagagtgagacagatgaaaacctcaaaatagccattgcttccagtcctgctcctcggtatatcactgatatgagtatagaggagataagccgagaatggtacatgctgatgcctaggcagaaaataact---ggaggccttatggtgaaaatggaccaagccataatggataagagaattatccttaaagcaaatttctcagtcctatttgatcaactagagacattagtctctctgagagcattcacagaagatggtgctattgtggctgaaatatctcccattccctccatgccaggacattctacagaggatgtcaaaaatgcaattggaatcctcatcggtggacttgaatggaatgataactcaattcgagcgtctgaaaatatacagagattcgcttggggaatccgtgatgagaatgagggacctccactccctccaaag--cagaaacgctacatggcgagacgagttgagtcagaagtttgaagagatcagatggctcattgctgaatgtagaaatatactgacaaagactgaaaatagctttgaacagatcacattcttacaagcactgcaactcttacttgaagttgagagtgaaataaggactttctcctttcagcttatttaa
>H3N2_Avian_LC028108_A/muscovy_duck/Vietnam/LBM115/2012|2012.523
atggattccaac---actgtgtcaagctttcaggtagactgctttctttggcatgtccgcaaacgatttgcagaccaagaactgggtgatgccccattccttgaccggcttcgccgagagcagaagtccctaagaggaagaggcagcactcttggtctggacatcgagacagctactcgtgcgggaaagcagatagtggagcggattctggaagaagaatctgatgaggcacttaaaatgactattgcttcagtgccggcttcacgctacctaactgacatgactcttgaagagatgtcaagggactggttcatgctcatgcccaaacagaaagtggca---ggttccctttgcatcagaatggaccaggcaataatggataaaaacatcatattaaaagcaaacttcagtgtgatttttgaccggctggagaccctaatactacttagagctttcacagaagaaggagcaattgtgggagaaatctcaccgttaccttctcttccaggacatactgatgaggatgtcaaaaatgcaattggggtcctcatcggaggacttgaatggaatgataacacagttcgagtctctgagactctacagagattcgcttggagaagcagtaatgaggatgggagacctccactccctccaaag--cagaaacggaaaatggcgagaacaattgagtcagaagtttgaagaaataagatggctgattgaagaagtgcgacatagattgaagattacagagaacagcttcgaacagataacgtttatgcaagccttacaactattgcttgaagtggagcaagagataagaactttctcgtttcagcttatttaa
>H3N2_Avian_LC028084_A/duck/Vietnam/LBM48/2011|2011.890
atggattccaac---actgtgtcaagctttcaggtagactgctttctttggcatgtccgcaaacgatttgcagaccaagaactgggtgatgccccattccttgaccggcttcgccgagatcagaagtccctaagaggaagaggcagcactcttggtctggacatcgagacagctactcgtgcgggaaagcagatagtggagcggattctggaagaagaatctgatgaggcacttaaaatgactattgcttcagtgccggcttcacgctacctaactgacatgactcttgaagagatgtcaagggactggttcatgctcatgcccaaacagaaagtggca---ggttccctttgcatcagaatggaccaggcaataatggataaaaacatcatattgaaagcaaacttcagtgtaatctttgaccggctggaaaccctaatactacttagagctttcacagaagaaggagcaattgtgggagaaatctcaccgttaccttctcttccaggacatactgatgaggatgtcaaaaatgcaattggggtcctcatcggaggacttgaatggaatgataacacagttcgagtctctgaaactctacagagattcgcttggagaagcagtaatgaggatgggagacctccactccctccaaag--cagaaacggaaaatggcgagaacagttgagtcagaagtttgaagaaataagatggctgattgaagaagtgcgacatagattgaagattacagagaacagcttcgaacaaataacgtttatgcaagccttacaactattgcttgaagtggagcaagagataagaactttctcgtttcagcttatttaa
>H10N7_Avian_KP285897_A/migratory_duck/Jiangxi/33038/2013|2013.953
atggattccaac---actgtgtcaagctttcaggtagactgctttctttggcatgtccgcaaacgatttgcagaccaagaactgggtgatgccccattccttgaccggattcgccgagatcagaagtccctaaaaggaagaggcagcactcttggtctggacatcgagacagctactcgtgcgggaaagcagatagtggagcggattctggaggaggaatctgatgaggcacttaaaatgactattgcttcagtgccggcttcacgctatctaactgacatgactcttgaagagatgtcaagggactggttcatgctcatgcccaaacagaaagtggca---ggttctctttgcatcagtatggaccaggcaataatggataaaaacatcatattgaaagcaaacttcagtgtgatttttgaccggctggagaccctaatactacttagagctttcacagaagatggagcaattgtgggagaaatctcaccgttaccttctcttccaggacatactgatgaggatgtcaaaaatgcaattggggtcctcatcggaggacttgaatggaatgataacacagttcgagtctctgaaactctacagagattcgcttggagaagcagtaatgaggatgggagacctccactccctccaaag--tagaaacggaaaatggcgagaacaattgagtcagaagtttgaagaaataagatggctgattgaagaagtgcgacatagattgaagattacagaaaacagcttcgagcagataacgtttatgcaagccttacaactattgcttgaagtggagcaagagataagaactttctcgtttcagcttatttaa
>H10N7_Avian_KP285913_A/migratory_duck/Jiangxi/33195/2013|2013.953
atggattccaac---actgtgtcaagctttcaggtagactgctttctttggcatgtccgcaaacgatttgcagaccaagaactgggtgatgccccattccttgaccggattcgccgagatcagaagtccctaaaaggaagaggcagcactcttggtctggacatcgagacagctactcgtgcgggaaagcagatagtggagcggattctggaggaggaatctgatgaggcacttaaaatgactattgcttcagtgccggcttcacgctatctaactgacatgactcttgaagagatgtcaagggactggttcatgctcatgcccaaacagaaagtggca---ggttctctttgcatcagtatggaccaggcaataatggataaaaacatcatattgaaagcaaacttcagtgtgatttttgaccggctggagaccctaatactacttagagctttcacagaagatggagcaattgtgggagaaatctcaccgttaccttctcttccaggacatactgatgaggatgtcaaaaatgcaattggggtcctcatcggaggacttgaatggaatgataacacagttcgagtctctgaaactctacagagattcgcttggagaagcagtaatgaggatgggagacctccactccctccaaag--tagaaacggaaaatggcgagaacaattgagtcagaagtttgaagaaataagatggctgattgaagaagtgcgacatagattgaagattacagaaaacagcttcgagcagataacgtttatgcaagccttacaactattgcttgaagtggagcaagagataagaactttctcgtttcagcttatttaa
>H7N7_Avian_KP417123_A/wild_bird/Jiangxi/35982/2013|2013.953
atggattctaac---actgtgtcaagctttcaggtagactgctttctttggcatgtccgcaaacgatttgcagaccaagaactgggtgatgccccattccttgaccggcttcgccgagatcagaagtccctaagaggaagaggcagcactcttggtctggacatcgagacagctactcgtgcgggaaagcagatagtggagcggattctggaggaggaatctgatgaggcacttaaaatgactattgcttcagtgccggcttcacgctacctaactgacatgactcttgaagagatgtcaagggactggttcatgctcatgcccaaacagaaagtggca---ggttctctttgcatcagaatggaccaggcaataatggataaaaacatcatattgaaagcaaacttcagtgtgatttttgagcggctggagaccctaatactacttagagctttcacagaagaaggagcaattgtgggagaaatctcaccgttaccttctcttccaggacatactgatgaggatgtcaaaaatgcaattggggtcctcatcggaggacttgaatggaatgataacacagttcgagtctctgaaactctacagagattcgcttggagaagcagtaatgagaatgggagacctccactccctccaaag--cagaaacggaaaatggcgagaacaattgagtcagaagtttgaagaaataagatggctgattgaagaagtgagacatagattgaagatcacagaaaacagcttcgagcagataacgtttatgcaagccttacaactattgcttgaagtggagcaagagataagaactttctcgtttcagcttatttaa
>H7N7_Avian_KP417107_A/wild_bird/Jiangxi/34458/2013|2013.953
atggattctaac---actgtgtcaagctttcaggtagactgctttctttggcatgtccgcaaacgatttgcagaccaagaactgggtgatgccccattccttgaccggcttcgccgagatcagaagtccctaagaggaagaggcagcactcttggtctggacatcgagacagctactcgtgcgggaaagcagatagtggagcggattctggaggaggaatctgatgaggcacttaaaatgactattgcttcagtgccggcttcacgctacctaactgacatgactcttgaagagatgtcaagggactggttcatgctcatgcccaaacagaaagtggca---ggttctctttgcatcagaatggaccaggcaataatggataaaaacatcatattgaaagcaaacttcagtgtgatttttgagcggctggagaccctaatactacttagagctttcacagaagaaggagcaattgtgggagagatctcaccgttaccttctcttccaggacatactgatgaggatgtcaaaaatgcaattggggtcctcatcggaggacttgaatggaatgataacacagttcgagtctctgaaactctacagagattcgcttggagaagcagtaatgaggatgggagacctccactccctccaaag--cagaaacggaaaatggcgagaacaattgagtcagaagtttgaagaaataagatggctgattgaagaagtgcgacatagattgaagattacagaaaacagcttcgagcagataacgtttatgcaagccttacaactattgcttgaagtggagcaagagataagaactttctcgtttcagcttatttaa
>H10N3_Avian_KP286137_A/duck/Jiangxi/33663/2013|2013.953
atggattccaac---actgtgtcaagctttcaggtagactgctttctttggcatgtccgcaaacgatttgcagaccaagaactgggtgatgccccattccttgaccggcttcgccgagatcagaggtccctaagaggaagaggcagcactcttggtctagacatcgagacagctactcgtgcgggaaagcagatagtggagcggattctggaggaggaatctgatgaggcacttaaaatgactattgcttcagtgccggcttcacgctacctaactgacatgactcttgaagagatgtcaagggactggttcatgctcatgcccaaacagaaagtggca---ggttctctttgcatcagaatggaccaggcaataatggataaaaacatcatattgaaagcaaacttcagtgtaatttttgaccggctggagaccctaatactacttagagctttcacagaagaaggagcaattgtgggagaaatctcaccgttaccttctcttccaggacatactgatgaggatgtcaaaaatgcaattggggtcctcatcggaggacttgaatggaatgataacacagttcgagtctctgaaactctacagagattcgcttggagaagcagtaatgaggatgggagacctccactccctccaaag--cagaaacgaaaaatggcgagaacaattgagtcagaagtttgaagaaataagatggctgattgaagaagtgcgacatagattgaagattgcagagaacagcttcgagcagataacgtttatgcaagccttacaactattgcttgaagtggagcaagagataagaactttctcgtttcagcttatttaa
>H10N3_Avian_KP286185_A/duck/Jiangxi/33757/2013|2013.953
atggattccaac---actgtgtcaagctttcaggtagactgctttctttggcatgtccgcaaacgatttgcagaccaagaactgggtgatgccccattccttgaccggcttcgccgagatcagaggtccctaagaggaagaggcagcactcttggtctagacatcgagacagctactcgtgcgggaaagcagatagtggagcggattctggaggaggaatctgatgaggcacttaaaatgactattgcttcagtgccggcttcacgctacctaactgacatgactcttgaagagatgtcaagggactggttcatgctcatgcccaaacagaaagtggca---ggttctctttgcatcagaatggaccaggcaataatggataaaaacatcatattgaaagcaaacttcagtgtaatttttgaccggctggagaccctaatactacttagagctttcacagaagaaggagcaattgtgggagaaatctcaccgttaccttctcttccaggacatactgatgaggatgtcaaaaatgcaattggggtcctcatcggaggacttgaatggaatgataacacagttcgagtctctgaaactctacagagattcgcttggagaagcagtaatgaggatgggagacctccactccctccaaag--cagaaacgaaaaatggcgagaacaattgagtcagaagtttgaagaaataagatggctgattgaagaagtgcgacatagattgaagattgcagagaacagcttcgagcagataacgtttatgcaagccttacaactattgcttgaagtggagcaagagataagaactttctcgtttcagcttatttaa
>H4N1_Avian_LC349307_A/duck/Mongolia/202/2013|2013.666
atggattccaac---actgtgtcaagctttcaggtagactgctttctttggcatgtccgcaaacgatttgcagaccaagaactgggtgatgccccattccttgaccggcttcgccgagatcagaagtccctaagaggaagaggcagcactcttggtctggacatcgagacagctactcgtgcgggaaagcagatagtggagcggattctggaggaggaatctgatgaggcacttaaaatgactattgcttcagtgccggcttcacgctacctaactgacatgactcttgaagagatgtcaagggactggttcatgctcatgcccaaacagaaagtggca---ggttctctttgcatcagaatggaccaggcaataatggataaaaacatcatattgaaagcaaacttcagtgtgatttttgaccggctggagaccctaatactacttagagctttcacagaagaaggagcaattgtgggagaaatctcaccgttaccttctcttccaggacatactgatgaggatgtcaaaaatgcaattggggtcctcatcggaggacttgaatggaatgataacacagttcgagtctctgaaactctacagagattcgcttggagaagcagtaatgaggatgggagacctccactccctccaaag--cagaaacggaaaatggcgagaacaactgagtcagaagtttgaagaaataagatggctgattgaagaagtgcgacatagattgaagattacagagaacagcttcgagcagataacgtttatgcaagccttacaactattgcttgaagtggaacaagagataagaactttctcgtttcagcttatttaa
>H3N1_Avian_LC367446_A/duck/Mongolia/62/2013|2013.666
atggattccaac---acgataacctcgtttcaggtagattgttatctatggcacataagaaagctactcagtatgagagacatgtgtgatgctccctttgatgacagactccgaagagaccaaaaggcattaaaggggagaggcagcacacttggactcgatctgagagtggctacaatggaggggaaaaagatcgttgaggacatcctaaagagtgagacagatgaaaacctcaaaatagccattgcttccagtcctgctcctaggtatattactgatatgagcatagaagagataagccgagaatggtacatgctgatgcctaggcagaaaataacc---ggaggccttatggtgaaaatggaccaagccataatggacaagagaattatccttaaagcaaatttctcagttctatttgaccaattagagacattagtctctctgagggcattcacagaagatggtgctattgtggctgaaatatcccccattccctccatgccaggacattctacagaggatgtcaaaaatgcaattggaatcctcatcggtggacttgaatggaatgataactcaattcgagcgtctgaaaatatacagagattcgcttggggagtccgtgatgagaatgggggacctccactccctccaaaa--cagaaacgctacatggcgagacgagttgagtcagaagtttgaagagatcagatggctcattgccgaatgtagaaatatactgacaaagactgaaaatagctttgaacagataacatttttgcaagcattgcaactcttacttgaagttgagaatgagataaggactttctcttttcagcttatttaa
>H1N2_Avian_KJ907491_A/black-necked_crane/Zhaotong/ZT-12/2013|2013.874
atggactccaac---acgataacctcgtttcaggtagattgttatctatggcacataagaaagctactcagtatgagagacatgtgtgatgctccctttgatgacaggctccgaagagaccaaaaggcattaaaggggagaggcagcacacttggactcgacctaagagtggctacaatggagggaaaaaagatcgttgaggacatcttaaagagtgaaacagatgaaaacctcaaaatagccattgcttccagtcctgctcctcggtatatcactgatatgagcatagaggagataagccgagaatggtacatgctgatgcccaggcagaaagtaact---ggaggccttatggtgaaaatggaccaagccataatggataagagaatcatccttaaagctaatttctcggtcctatttgatcaactagagacattagtctctctgagggcattcacagaagatggtgcaattgtggctgaaatatctcccattccctccatgccaggacattctacagaggatgtcaaaaatgcaattggaatcctcatcggtggacttgaatggaatgataactcaattcgagcgtctgaaaatatacagagattcgcttggggaatccgtgatgagaatgggggacctccattccctccaaag--cagaaacgctacatggcgagacgagttgagtcagaagtttgaagagatcagatggctcattgctgaatgcagaaatatactgacaaagactgaaaacagctttgagcagataacattcttgcaagcattgcaactcttactcgaagttgagagtgagataaggactttctcttttcagcttatttaa
>H6N1_Avian_KY635688_A/duck/Bangladesh/25767/2015|2015.523
atggattccaac---acagtgtcaagctttcaggtagactgctttctttggcatgtccgcaaacgatttgcagaccaagaactgggtgatgccccattccttgaccggcttcgccgagatcagaagtccctaagaggaagaggcagcactcttggtctggatatcgagacagctactcgtgcaggaaagcagatagtggagcggattctggaagaagaatctaatgaggcacttaaaatgactattgcttcagtgccggcttcacgctacctaactgacatgactcttgaagagatgtcaagggactggttcatgctcatgcccaaacagaaagtggca---ggttccctttgcatcagaatggaccaggcaataatggataaaaacatcatattgaaagcgaatttcaatgtgatttttgaccggctggagactctaatactacttagagctttcacagaagaaggagcaattgtgggagaaatcttaccgttaccttctctttcaggacatactgatgaggatgtcaaaaatgcaattggagtcctcatcggaggacttgaatggaatgataacacagttcgagtctctgaaactctacagagattcgcttggagaagcagtaatgaggatgggagacctccactccctccaaag--cagaaacggaaaatggcgagaacaattgagtcagaagtttgaagaaataagatggctgattgaagaagtgcgacatagattgaaggttacagagaacagcttcgaacaaataacgtttatgcaagccttacaactattacttgaagtggagcaagagataagaactttctcgtttcagcttatttaa
>H4N6_Avian_MH135607_A/duck/Bangladesh/33676/2017|2017.740
atggattccaac---acgataacctcgtttcaggtagattgttatctatggcacataaggaagctactcagtatgagagacatgtgtgatgctccctttgatgacaggctccgaagagatcaaaaggcattaaagggaagaggcagcacacttggactcgatctaagagtggccacaatggaggggaaaaagatcgttgaggacatcttgaaaagtgaaacagatgaaaacctcaaaatagccattgcttccagtcctgctcctcggtatataactgatatgagcatagaggagataagccgagaatggtacatgctgatgcctaggcagaaaataact---agaggccttatggtgaaaatggatcaagccataatggacaagagaattattcttaaagctaacttctcagtcctatttgatcaactagagacattagtctctctgagggcattcacagaagatggtgcaattgtggctgaaatatctcccattccctccatgccaggacattctacagaggatgtcaaaaatgcaattggaatcctcatcggtggacttgaatggaatgataactcaattcgagcgtctgaaaatatacagagattcgcttggggaatccgtgatgagaatgggggacttccactccctccaaag--cagaaacgctacatggcgagacgagttgagtcagaagtttgaagagatcagatggctcattgctgaatgcagaaatatactgacaaagactgaaaacagctttgaacagataacattcttgcaagcattgcaactcttactcgaagttgagagtgagataaggactttctcttttcagcttatttaa
>H11N1_Avian_MF694117_A/common_teal/Netherlands/1/2015|2015.742
atggattccaat---acgataacctcgtttcaggtagattgttatctatggcacataagaaagctactcagtatgagagacatgtgtgatgctccctttgatgacaggctccggagagaccaaaaggcattaaaggggagaggcagcacacttggactcgatctaagagtggctacaatggagggaaaaaagatcgttgaggacatcttgaagagtgaaacggatgaaaacctcaaaatagccattgcttccagtcctgctcctcggtatatcactgatatgagcatagaggagataagccgagaatggtacatgctgatgcctaggcagaaagtaact---ggaggccttatggtgaaaatggaccaagccataatggataagaaaattatccttaaagctaatttctctgtcctatttgatcaattagagacattagtctctctgagggcattcacagaagatggtgcaattgtggctgagatatctcccattccctccatgccaggacattctacagaggatgtcaaaaatgcaattggaatcctcatcggtggacttgaatggaatgataactcaattcgagcgtctgaaaatatacagagattcgcttggggaatccgtgatgagaatgggggacctccactccctccaaaa--cagaaacgctacatggcgagacgagttgagtcagaagtttgaagagatcagatggctcattgctgaatgcagaaatatactgacaaagactgaaaacagctttgagcagataacattcttgcaagcattgcaactcttactcgaagttgagagtgagataaggactttctcttttcagcttatttaa
>H10N3_Avian_LC121360_A/duck/Mongolia/326/2015|2015.663
atggattccaac---actgtgtcaagctttcaggtagactgctttctttggcatgtccgcaaacgatttgcagaccaagaactgggtgatgccccattccttgaccgacttcgccgagatcagaagtccctaagaggaaggggcagcactcttggtctggacatcgagacagctactcgtgcgggaaagcagatagtggagcggattctggaggaggaatctgatgaggcacttaaaatgactattgcttcagtgccggcttcacgctacctaactgacatgactcttgaagagatgtcaagggactggttcatgctcatgcccaaacagaaagtggca---ggttctctttgcatcagaatggaccaggcaataatggataaaaacatcatattgaaagcaaacttcagtgtgatttttgaccgactggagaccctaatactacttagagctttcacagaagaaggagcaattgtgggagaaatctcaccgttaccttctcttccaggacatactgatgaggatgtcaaaaatgcaattggggtcctcatcggaggacttgaatggaatgataacacagttcgagtctctgaaactctacagagattcgcttggagaagcagtaatgaggatgggagacctccactccctccaaag--cagaaacggaaaatggcgagaacaattgagtcagaagtttgaagaaataagatggctgattgaagaagtgcgacatagattgaagattacagagaacagcttcgagcagataacgtttatgcaagccttacaactattgcttgaagtggagcaagagataagaactttctcgtttcagcttatttaa
>H1N2_Avian_LC121280_A/duck/Mongolia/154/2015|2015.660
atggattccaac---actgtgtcaagctttcaggtagactgctttctttggcatgtccgcaaacgatttgcagaccaagaactgggtgatgccccattccttgaccgacttcgccgagatcagaagtccctaagaggaaggggcagcactcttggtctggacatcgagacagctactcgtgcgggaaagcagatagtggagcggattctggaggaggaatctgatgaggcacttaaaatgactattgcttcagtgccggcttcacgctacctaactgacatgactcttgaagagatgtcaagggactggttcatgctcatgcccaaacagaaagtggca---ggttctctttgcatcagaatggaccaggcaataatggataaaaacatcatattgaaagcaaacttcagtgtgatttttgaccgactggagaccctaatactacttagagctttcacagaagaaggagcaattgtgggagaaatctcaccgttaccttctcttccaggacatactgatgaggatgtcaaaaatgcaattggggtcctcatcggaggacttgaatggaatgataacacagttcgagtctctgaaactctacagagattcgcttggagaagcagtaatgaggatgggagacctccactccctccaaag--cagaaacggaaaatggcgagaacaattgagtcagaagtttgaagaaataagatggctgattgaagaagtgcgacatagattgaagattacagagaacagcttcgagcagataacgtttatgcaagccttacaactattgcttgaagtggagcaagagataagaactttctcgtttcagcttatttaa
>H3N8_Avian_AB569499_A/duck/Zambia/04/2008|2008.452
atggattccaac---acgataacctcgtttcaggtagattgttatctatggcacataagaaagctactcagtatgagagacatgtgtgatgctccctttgatgacaggctccgaagagaccaaaaggcattaaagggaagaggcagcacacttggactcgatctaagagtggctacaatggagggaaaaaagatcgttgaggacatcttgaagagtgaaacagatgaaaacctcaaaatagccattgcttccaatcctgctcctcggtatatcactgatatgagcatagaggagataagtcgagaatggtacatgctgatgcctaggcagaaagtaact---ggaggccttatggtgaaaatggaccaagccataatggataagagaattattcttaaagctaatttctcggtcctatttgatcaactcgagacattagtctctctgagggcattcacagaagatggtgcaattgtggctgaaatatctcccattccctccatgccaggacattctgcagaggatgtcaaaaatgcaattggaatcctcatcggtggacttgaatggaatgataactcaattcgagcgtctgaaaatatacagagattcgcttggagaatccgtgatgagaatgggggatctccactccctccaaag--cagaaacgctacatggcgagacgagttgagccagaagtttgaagagatcagatggctcattgctgaatgcagaaatacactgacaaagactgaaaacagctttgaacagataacattcttgcaagcattgcaactattactcgaagttgagagtgagataaggactttctcttttcagcttatctaa
>H16N3_Avian_GQ907298_A/black_headed_gull/Mongolia/1756/2006|2006.685
atggattcaaat---actgtatcaagctttcaggtagattgctttctttggcatgtccgcaaacgatttgcagaccaagagatgggcgatgccccattccttgaccggcttcgccgagaccagaagtctttaaaggggaggagcagcactcttggcatggacattgaggcggctacatgcgatgggaagcgaataattgagaggattctaaaagaagaatccaatgaggcattaaagatgaatattgcctcaacacctgcctcacgctacatgactgacatgactccagaggagatgtcaaaagaatggtttatgctcatgccaaaacagaaatttgct---ggacccctccgcatcagaatggatcaggcaatcatagatagggaaatcacactgaaagcgaatttcagtgtaatttttgaccggctggagactctcgtactattgagggcttttaccaatgatggggctattgttggtgaaatctcaccattaccttttcttccaggacatactaatgaggatgtcaaaaatgcaattggagtcctcatcggtggacttgagtggaatgataacacagttcgaatctctgaaaatttacagagattcgcttggggaagcagtgatgaggatgggcgatctccactcacttcaaag--caggaacaaaaactggcgagaacaattgggtcagaagtttgaagaaataagatggttgattgaagaagtgagacacaaattgaagatgacagagaacagtttcgaacaaataacattcatgcaagccttacaactattgcttgaagtggagcaagagataaggactttctcgtttcagcttatttaa
>H13N6_Avian_GQ907306_A/black_headed_gull/Mongolia/1766/2006|2006.685
atggattcaaac---actgtgtcaagctttcaggtagactgctttctttggcatgtccgcaaacgatttgcagaccaagatatgggtgatgcccccttcctagatcggcttcgccgagaccagaagtccctgaaagggagaagcagcacccttggtatcgacattgaggcagctactcgctctggaaagcagataatagagcgtattctagatgaagaatcagatgaggcattgaaagtgactattgcctcagtgcctgcatcccgctatgtaactgacatgacccctgaagaaatgtcaagggactggtttatgcttatgcccaaacagaagtttgct---ggtcccctctgcataaaaatggatcaggcaatcatagacaaagacatcacactgaaggcaaatttcagtgtaatgtttaaccgattggaaactctcgtgttgctgagagctttcaccagtgagggagcgatagttggcgaaatttcacaactgccttctcttccaggacatactaacgaggatgtcaaaaatgcaattggagtcctcatcgggggacttgaatggaatgataacacagttcgaatctctgaagctctacagagattcgcttggggaagcagtaatgagaatgggagacctccattcgctccaaag--caggaacagaaactggcgagaacaattgagtcagaagtttgaagaaatgagatggttgattgaagaagtgagacataaattgaagacaacagagagtagttttgaacagataacattcatgcaagcattacaactattgcttgaagtggagcaagagataagaactttctcgtttcagcttatttaa
>H10N7_Avian_CY185453_A/domestic_duck/Republic_of_Georgia/1/2010|2010.321
atggattccaac---actgtgtcaagctttcaggtagactgctttctttggcatgtccgcaaacgatttgcagaccaagaactgggtgatgccccattccttgaccggcttcgccgagatcagaagtccctaagaggaagaggcagcactcttggtctggacatcgagacagctactcgtgcgggaaagcagatagtggagcggattctggaagaagaatctgatgaggcacttaaaatgactattgcttcagtgccgacttcacgctacctaactgacatgactcttgaagagatgtcaagggactggttcatgctcatgcccaagcagaaagtggca---ggttccctttgcatcagaatggaccaggcaataatggataaaaacatcatattgaaagcaaacttcagtgtgatttttgaccgactggagaccctaatactacttagagctttcacagaagaaggagcaattgtgggagaaatctcaccgttaccttctcttccaggacatactgatgaggatgtcaaaaatgcaattggggtcctcatcggaggacttgaatggaatgataacacagttcgagtctctgaaactctacagagattcgcttggagaagcagtaatgaggatgggagacctccactccctccaaag--cagaaacggaaaatggcgagaacaattgagtcagaagtttgaagaaataagatggctgattgaagaagtgcgacatagattgaagatcacagagaacagtttcgaacagataacgtttatgcaagccttacaactattgcttgaagtggagcaagagataagaactttctcgtttcagctcatttaa
>H11N2_Avian_JX499150_A/chicken/Nanjing/908/2009|2009.162
atggattccaac---actgtgtcaagctttcaggtagactgctttctttggcatgtccgcaaacgatttgcagaccaagaactgggtgatgccccattccttgaccggcttcgccgagatcagaagtccctgagaggaagaggcagcactcttggtctggacatcgaaacagctactcgtgcgggaaagcagatagtggagcgaattctggaagaagaatctgatgaggcacttaaaatgactattgcttcagtgccagcttcacgctacttaactgacatgactcttgaggagatgtcaagggactggttcatgctcatgcccaaacagaaggtgaca---ggttccctttgcatcagaatggaccaggcaataatggataaaaacatcatattgaaagcaaacttcagtgtgatttttgaccggctggaaaccctaatattacttagagctttcacagaagaaggagcaattgtgggagaaatctcaccattaccttctcttccaggacatactgatgaggatgtcaaaaatgcaattggggtcctcatcggaggacttgaatggaatgataacacagttcgagtctctgaaactctacagagattcgcttggagaagcagtaatgaggatgggagatctccactccctccaaag--cagaaacggaaaatggcgggaacaattgagtcagaagtttgaagaaataagatggctgattgaagaagtgcgacatagattgaggattacggagaacagcttcgaacagataacgtttatgcaagccttacaactattgcttgaagtggagcaagagataagaactttctcgtttcagcttatttga
>H9N3_Avian_CY185549_A/black-headed_gull/Republic_of_Georgia/8/2011|2011.329
atggattccaat---actgtgttaagctttcaggtagactgctttctttggcatgtccgcaaacgatttgcagaccaagaaatgggtgatgccccatttcttgaccggcttcgccgagatcagaaatccctacgaggaaggggcagcactcttggtctggacatcgagacagctactcgtgcaggaaagcaaatagtggagcggattctggaggaagaatctgatgaggcacttaaaatgactattgcttcagtgccggcttcacgctacctgactgacatgactcttgaagaaatgtcaagggaatggttcatgctcatgcccaaacagaaagtggca---ggttccctttgcatcagagtggaccaggcaataatggataaaaacatcatattgaaagcaaacttcagtgtgatttttgaccggctggaaactctaatactacttagagctttcacagaagagggagcgattgtgggagaaatctcaccgttaccttctcttccaggacatactgacgaggatgtcaaaaatgcaattggggtcctcatcggaggacttgaatggaatgataacacagttcgagtctctgaaactctacagagattcgcttggagaagcagtaatgaggatgggagacctccactccctccaaag--cagaaacggaaaatggcgggaacaattgagtcagaagtttgaagaaataagatggctgattgaagaagtgcgacatagattgaagattacagagaacagcttcgaacaaataacgtttatgcaagctttgcaactattgcttgaagtggagcaagagataagaactttctcgtttcagcttatttaa
>H9N3_Avian_CY185565_A/Mediterranean_gull/Georgia/1/2011|2011.332
atggattccaac---actgtgtcaagctttcaggtagactgctttctttggcatgtccgcaaacgatttgcagaccaagaactgggtgatgccccattcctcgaccggcttcgccgagatcagaaatccctaagaggaagaggcagcactcttggtctggacatcgagacagctactcgtgcgggaaagcagatagtggagcggattctagaagaagaatctgatgaggcacttaaaatgactattgcttcagtgccggcttcacgctacctaactgacatgactcttgaagaaatgtcaagggattggttcatgctcatgcccaagcagaaagtggca---ggttccctctgcatcagaatggaccaggcaataatggataaaaacatcatattgaaggcaaacttcagtgtaatctttgaccggctggaaaccctaatactacttagagctttcacagaagaaggagcaatagtgggcgaaatctcaccattaccttctcttccaggacatactgatgaggatgtcaaaaatgcaattggggtcctcatcggaggacttgagtggaatgataacacagttcgagtctctgaaactctacagagattcgcttggagaagcagtaatgaggatgggagacctccactccctccaaag--cagaaacggaaaatggcgagaacaattgagtcagaagtttgaggagataagatggctgattgaagaagtacgacatagattgaagattacagagaacagtttcgaacagattacgtttatgcaagcattacaactattgcttgaagtagagcaagagataagaactttctcatttcagcttatttaa
>H11N2_Avian_CY138141_A/lesser_black-backed_gull/Iceland/145/2010|2010.389
atggattccaat---actgtgtcaagctttcaggtagactgctttctttggcatgtccgcaaacgatttgcagaccaagaaatgggtgatgccccattccttgaccggcttcgccgagatcagaaatccctaagaggaaggggcagcactcttggtctggacatcgagacagctactcgtgcaggaaagcaaatagtggagcggattctggaggaagagtctgatgaggcacttaaaatgactattgcttcagtgccggcttcacgctacctgactgacatgactcttgaagaaatgtcacgggaatggttcatgctcatgcccaaacagaaaatggca---ggttccctttgcatcagaatggaccaggcaataatggacaaaaacatcatattgaaagcaaacttcagtgtgattttcaaccggctggaaactctaatactacttagagctttcacagaagagggagcgattgtgggagaaatctcaccgttaccttctcttccaggacatactgacgaggatgtcaaaaatgcaattggggtcctcatcggaggacttgaatggaatgataacacagttcgagtctctgaaactctacagagattcgcttggagaagcagtaatgagaatgggagacctccactccctccaaag--cagaaacggaaaatggcgagaacaattgagtcagaagtttgaagaaataagatggctgattgaagaagtgcgacatagattgaagattacagagaacagcttcgaacaaataacgtttatgcaagctttacaactattgcttgaagtggagcaagagataagaactttctcgtttcagcttatttaa
>H11N9_Avian_MF146317_A/black-headed_gull/Netherlands/40/2009|2009.885
atggattccaat---actgtgttaagctttcaggtagactgctttctttggcatgtccgcaaacgatttgcagaccaagaaatgggtgatgccccattccttgaccggcttcgccgagatcagaaatccctaagaggaaggggcagcactcttggtctggacatcgagacagctactcgtgcaggaaagcaaatagtggagcggattctggaggaagagtctgatgaggcacttaaaatgaccattgcttcagtgccggcttcacgctacctgactgacatgactcttgaagaaatgtcaagggaatggttcatgctcatgcccaaacagaaagtggca---ggttccctttgcatcagaatggaccaggcaataatggataaaaacatcatattgaaagcaaacttcagtgtgatttttgaccggctggaaactctaatactacttagagctttcacagaagagggagcgattgtgggagaaatctcaccgttaccttctcttccaggacatactgacgaggatgtcaaaaatgcaattggggtcctcatcggaggacttgaatggaatgataacacagttcgagtctctgaaactctacagagattcgcttggagaagcagtaatgagaatgggagacctccactccctccaaag--cagaaacggaaaatggcgagaacaattgagtcagaagtttgaagaaataagatggctgattgaagaagtgcgacatagattgaagattacagagaacagcttcgaacaaataacgtttatgcaagctttacaactattgcttgaagtggagcaagagataagaactttctcgtttcagcttatttaa
>H4N6_Avian_KX228222_A/chicken/Wales/600-020823/2014|2014.477
atggattccaac---actgtgtcaagctttcaggtagactgctttctctggcatgtccgcaaacgatttgcagaccaagaactgggtgatgccccattccttgaccgccttcgccgagatcagaagtccctaagaggaagaggcagcactcttggtctggacatcgagacagctactcgtgcgggaaagcagatagtggagagaattctggaggaggaatctgatgaggcacttaaaatgaatattgcttcagtgccggcctcatgctatttaactgacatgactcttgaagaaatgtcaagggactggttcatgctcatgcccaagcaaaaagtggca---ggttccctttgcatcagaatggaccaggcgataatgrataaaaacatcatattgaaagcaaacttcagtgtgatttttaaccaactagaaaccttaatactacttagagctttcacagaagaaggagcaattgtgggagaaatctcaccattaccttctcttccaggacatactgatgaggatgtcaaaaatgcaattggggtcctcatcggaggacttgaatggaataataacacagttcgagtctctgaaactctacagagagtcgcttggagaagcggtaatgaggatgggagacctccactccctccaaag--cagaaacggaaaatggcgagaacaattgagtcagaagtttgaagaaataagatggctgattgaagaagtaagacacagattgaagattacagagaacagcttcgaacagataacgtttatgcaagccttacaactattgcttgaagtggagcaagagataagaactttctcgtttcagcttatttaa
>H10N8_Avian_KP862023_A/duck/Hunan/S1496/2011|2011.170
atggattccaac---actgtgtcaagctttcaggtagactgctttctttggcatgtccgcaaacgatttgcagaccaagaactgggtgatgccccattccttgaccggcttcgccgagatcagaagtcactgagaggaagaggcagcactcttggtctggacatcgaaacagccactcgtgcgggaaagcagatagtggagcggattctggaagaagaatctgatgaggcacttaaaatgactattgcttcagtaccggcttcacgctacctaactgacatgactcttgaagagatgtcaagggactggttcatgctcatgcccaaacagaaagtggca---ggttccctttgcatcaaaatggaccaggcaataatggataaaaacatcatactgaaagcaaatttcagtgtgatctttgaccggctggaaaccctaatactacttagagctttcacagaagaaggggcaattgtgggagaaatctcaccgttaccttctcttccaggacatactgatgaggatgtcaaaaatgcaattggggtcctcatcggaggacttgaatggaatgataacacagttcgagtctctgaaactctacagagattcgcttggagaagcagtaatgaggatgggagacctccactccctccaaaa--cagaaacggaaaatggcgagaacaattgagtcagaagtttgaagaaataagatggctgattgaagaagtgcgacatagattgaagattacagagaacagcttcgaacagataacgtttatgcaagccttacaactattgcttgaagtagagcaagagataagaactttctcgtttcagcttatttaa
>H3N2_Avian_JX286595_A/duck/Shanghai/C84/2009|2009.162
atggattccaac---actatgttaagctttcaggtagactgctttctttggcatgtccgcaaacgatttgcagaccaagaattgggtgatgccccattccttgatcggcttcgccgagatcagaagtccctgagaggaagaggcagcactcttggtctggacatcgaaacagccactcgttcgggaaagcagatagtggagcggattctggaggaagaatccgatgagacactcaaaatgaccattgcttctgtgcctgcttcacgctacctaactgacatgactcttgaagaaatgtcaagggactggtttatgctcatgcccaagcagaaaatagca---ggttccctttgcatcaaaatggaccaggcaataatggataaaaacatcatattgaaagcaaatttcagtgtgatttttgatcggctggagaccttaatactacttagggctttcacagaagaaggagcaattgtgggagaaatctcaccattaccttctcttccaggacatgctgatgaggatgtcaaaaatgcaattgggatcctcatcggaggacttgaatggaatgataacacagttcgagtctctgaaactctacagagattcgcttggagaagcagtaatgaggatgggagacctccactccctccaaag--cagaaacggaaaatggcgagaacaattgagtcagaagtttgaagaaataagatggctgattgaagaagtgcgacataagttgaaaatcacagagaacagcttcgaacagataacgtttatgcaagccttgcaactattgcttgaagtggagcaagagataagaactttctcgtttcagcttatttaa
>H7N6_Avian_KP418026_A/chicken/Jiangxi/14535/2014|2014.299
atggattccaat---actgtgtcaagcttccaggtagactgctttctttggcatgtccgcaaacgatttgcagaccaagaaaagggtgatgccccatttctagaccggcttcgccgagatcagaagtccctgagaggaagaagcagcactcttggtctggacatcagaactgccacgcgtgaaggaaagcatatagtggagcggattttagaggaagagtcagatgaagcatttaaaatgagtattgcttcagtgccatctccacgctatctaactgacatgactcttgaagaaatgtcaagagattggttaatgctcattcccaaacagaaaataaca---gggtccctatgcattagaatggaccaagcaatagtggacaaaaacatcacattgaaagcaaatttcagtgtgattttcaatcggcttgaagccctgatactacttagagcttttacggaagaaggagcaattgtaggcgaaatctcaccattaccttctcttccaggacatactgacaaggatgtcaaaaatgcaattgagatcctcatcggaggatttgaatggaatgataacacagttcgagtctctgaaactctacagagattcgcttggagaagcagcgatgaggatgggagatctccactctctacaaag--tagaaacgggaaatggagagaacaattaagccagaagttcgaggaaataagatggttgattgaagaagtacgacatagattaaaaattacggagaatagctttgagcaaataacttttatgcaagccttacaactattgcttgaagtggagcaagagataagaactttctcgtttcagcttatttaa
>H7N6_Avian_KP417957_A/chicken/Jiangxi/14501/2014|2014.299
atggattccaat---actgtgtcaagcttccaggtagactgctttctttggcatgtccgcaaacgatttgcagaccaagaaaagggtgatgccccatttctagaccggcttcgccgagatcagaagtccctgagaggaagaagcagcactcttggtctggacatcagaactgccacgcgtgaaggaaagcatatagtggagcggattttagaggaagagtcagatgaagcatttaaaatgagtattgtttcagtgccatctccacgctatctaactgacatgactcttgaagaaatgtcaagagattggttaatgctcattcccaaacagaaaataaca---gggtccctatgcattagaatggaccaagcaatagtggacaaaaacatcacattgaaagcaaatttcagtgtgattttcaatcggcttgaagccctgatactacttagagcttttacggaagaaggagcaattgtaggcgaaatctcaccattaccttctcttccaggacatactgacaaggatgtcaaaaatgcaattgagatcctcatcggaggatttgaatggaatgataacacagttcgagtctctgaaactctacagagattcgcttggagaagcagcgatgaggatgggagatctccactctctacaaag--tagaaacgggaaatggagagaacagttaagccagaagttcgaggaaataagatggttgattgaagaagtacgacatagattaaaaattacggagaatagctttgagcaaataacttttatgcaagccttacaactattgcttgaagtggagcaagagataagaactttctcgtttcagcttatttaa
>H7N9_Avian_KP418204_A/chicken/Shantou/4816/2014|2014.553
atggattccaac---actgtgtcaagctttcaggtagactgttttctttggcatgtccgcaaacgatttgcagaccaagaactgggtgatgccccatttctagaccggcttcgccgagatcagaagtccctgagaggaagaagcagcactcttggtctggacatcagaaccgcaactcgtgaaggaaagcatatagtggagcgaattttggaggaagagtcagacgaagcatttaaaatgactattgcttcagtgccagctccacgctatctaactgacatgactcttgaagaaatgtcaagagattggttgatgctcatacccaaacagaaagtgaca---gggtccctttgcattagaatggaccaagcaatagtggacaaaaacatcaccttgaaagcaaatttcagtgtgattttcaatcggctggaagccctaatactacttagagcttttacggatgaaggagcaatagtgggcgaaatctcaccattaccttctcttccaggacatactgacaaggatgtcaaaaatgcaattgagatcctcatcggaggatttgaatggaatgataacacagttcgagtctctgaaactctacagagattcgcttggagaagcagcgatgaggatgggagacctccactctctccaaag--taggaacgggaagtggagagaacaattaagccagaagttcgaagaaataagatggttgattgaagaagtacgacataggttaaagattacagagagtagctttgaacaaataacttttatgcaagccttacaactattgcttgaagtggagcaagagataagaactttctcgtttcagcttatttaa
>H9N2_Avian_KP415370_A/chicken/Wenzhou/3293/2013|2013.808
atggattccaat---actgtgtcaagcttccaggtagactgctttctgtggcatgtccgcaaacgatttgcagaccaagaaatgggtgatgccccatttctagaccggcttcgccgagatcagaagtccctgagaggaagaagcagcactcttggtctggacatcagaactgccacgcgtgaaggaaagcatatagtggagcggattttagaggaagagtcagatgaaacatttaaaatgagtattgcttcagtgccagctccacgctatctaactgacatgactcttgaagaaatgtcaagagattggttaatgctcattcccaaacagaaaataaca---gggtccctatgcattagaatggaccaagcaatagtggacaaaaacatcacattgaaagcaaatttcagtgtgattttcaatcggcttgaagccctgatactacttagagcttttacggaagaaggagcaattgtaggcgagatctcaccattaccttctcttccaggacatactgacaaggatgtcaaaaatgcaattgaaatcctcatcggaggatttgaatggaatgataacacagttcgagtctctgaaactctacagagattcgcttggagaagcagcgatgaggatgggagatctccactctctacagag--tagaaacgggaaatggagagaacagttaagccagaagttcgaagaaataagatggttgattgaagaagtacgacatagattaaaaattacggagaatagctttgagcaaataacttttatgcaagccttacaactattgcttgaagtggagcaagagataagaactttctcgtttcagcttatttaa
>H7N9_Avian_KP413978_A/silkie_chicken/Shaoxing/5130/2013|2013.822
atggattccaac---actgtgtcaagcttccaggtagactgctttctttggcatgtccgcaaacgatttgcagaccaagaaatgggcgacgccccatttctagaccggcttcgccgagatcagaagtccctgagaggaagaagcagcactcttggtctggacatcagaactgccactcgtgaaggaaagcatatagtggaacggattttagaggacgagccagatgaagcatttaaaatgagtattgcttcagtgccagctccacgctatctagctgacatgactcttgaagaaatgtcaagagattggttaatgctcattcccaaacagaaaataaca---gggtccctttgcattagaatggaccaagcaatagtggacaaaaacatcacattgaaagcaaatttcagtgtggttttcaatcggcttgaaaccctgatactacttagagcttttacggaagaaggagcaattgtaggcgaaatctcaccattaccttctcttccaggacatactgacaaggatgtcaaaaatgcaattgagatcctcatcggaggatttgaatggaatgataacacagttcgagtctctgaaactctacagagattcgcttggagaagcagcgatgaggatgggagatctccactctctacaaag--tagaaacgggaaatggagagaacagctaagccagaaattcgaagaaataagatggttgattgaagaagtacgacatagattaaaaattacggagaatagctttgagcaaattacttttatgcaagccttacaactattgcttgaagtggagcaagagataagaactttctcgtttcagcttatttaa
>H9N2_Avian_KP417198_A/chicken/Shaoxing/5088/2013|2013.822
atggattccaac---actgtgtcaagcttccaggtagactgctttctttggcatgtccgcaaacgatttgcagaccaagaaatgggcgaygccccatttctagaccggcttcgccgagatcagaagtccctgagaggaagaagcagcactcttggtctggacatcagaactgccactcgtgaaggaaagcatatagtggaacrgattttagaggacgagccagatgaagcatttaaaatgagtattgcttcagtgccagctccacgctatctagctgacatgactcttgaagaaatgtcaagagattggttaatgctcattcccaaacagaaaataaca---gggtcactttgcattagaatggaccaagcaatagtggacaaaaacatcacattgaaagcaaatttcagtgtggttttcaatcggcttgaaaccctgatactacttagagcttttacggaagaaggagcaattgtaggcgaaatctcaccattgccttctcttccaggacatactgacaagaatgtcaaaaatgcaattgagatcctcatcggaggatttgaatggaatgataacacagttcgagtctctgaaactctacagagattcgcttggagaagcagcgatgaggatgggagatctccactctctacaaag--tagaaacgggaaatggagagaacagctaagccagaaattcgaagaaataagatggttgattgragaagtacgacatagattaaaaattacggagaatagctttgagcaaataacttttatgcaagccttacaaytattgcttgaagtagagcaagagataagaactttctcgtttcagcttatttaa
>H9N2_Avian_KU042507_A/chicken/Zhejiang/3C22/2013|2013.868
atggattccaac---actgtgtcaagcttccaggtagactgctttctttggcatgtccgcaaacgatttgcagaccaagaaatgggtgatgccccatttctagaccggcttcgccgagatcagaagtccctgagaggaaggagcagcactcttggtctggacatcagaactgctactcgtgaaggaaggcatatagtggaacggattttagaggacgagtcagatgaagcatttaaaatgagtattgcttcagtgccagctccacgctatctaactgacatgactctcgaagaaatgtcaagagattggttaatgctcattcccaaacagaaagtaaca---gggtccctctgcattagaatggaccaagcagtagtagacaaaaccatcacattaaaagcaaatttcagtgtgattttcaatcggctggaatccctgatactacttagagcttttacggaagaaggagcaattgtgggcgaaatctcaccattaccttctcttccaggacatactgacaaggatgtcaaaaatgcaattgaggtcctcatcggaggatttgaatggaatgataacacagttcgagtctctgaagctctacagagattcgcttggagaagcagcgatgaggatgggagacctccactctctacaaag--tagaaacgggaaatggagagaacagctaagccataagtttgaagaaataagatggttgattgaagaggtacgacatagattaaaaaccacggagaatagctttgagcaaataacttttatgcaagccttacaactattgcttgaagtggagcaagagataagaactttctcgtttcagcttatttaa
>H7N9_Avian_KP455982_A/goose/Jiangsu/1027/2013|2013.260
atggattccaac---actgtgtcaagcttccaggtagattgctttctttggcatgtccgcaaacgatttgcagaccaagaactgggtgatgccccatttctagaccggcttcgccgggatcagaagtccctgagaggaagaagcagcactcttggtctggacatcagaactgcaactcgtgaaggaaagaatatagtggagcgaattttggaggaagagtcagacgaagcatttaaaatgactattgcttcagtcccagctccacgctatataactgacatgactcttgaagaaatgtcaagagattggttaatgctcattcccaaacagaaagtgaca---gggtccctttgcattagaatggaccaagcaatagtggacaaaaccatcacattgaaagcaaatttcagtgtgattttcaatcgactggaagccctaatactacttagagcttttacggatgaaggagcaatagtgggcgaaatctcaccattaccttctcttccaggacatactgacaaggatgtcaaaaatgcaattggggtcctcatcggaggatttgaatggaatgataacacagttcgagtctctgaaactctacagagatttgcttggagaagcagcgatgaggatgggggacctccactctctccaaag--taggaacgggaaatggagagaacaattaagccagaagttcgaagaaataagatggttgattgaagaagtacgacataggttaaagattacagagaatagctttgaacaaataacttttatgcaagccttacaactattgcttgaagtggagcaagagataagaactttctcgtctcagcttaattaa
>H7N9_Avian_KP414018_A/chicken/Shaoxing/5224/2013|2013.822
atggattccaat---actgtgtcaagcttccaggtagactgctttctttggcatgtccgcaaacgatttgcagaccaagaaatgggtgatgccccatttctagaccggcttcgccgagatcagaagtccctgagaggaagaagcagcactcttggtctggacatcagaactgccacgcgtgaaggaaagcatatagtggagcggattttagaggaagagtcagatgaagcatttaaaatgagtattgcttcagtgccagctccacgctatctaactgacatgactcttgaagagatgtcaagagattggttaatgctcattcccaaacagaaaataaca---gggcccctatgcattagaatggaccaagcaatagtggacaaaaacatcacattgaaagcaaatttcagtgtgattttcaatcggcttgaagccctgatactacttagagcttttacggaagaaggagcaattgtaggcgaaatctcaccattaccttctcttccaggacatactgacaaggatgtcaaaaatgcaattgagatcctcatcgggggatttgaatggaatgataacacagttcgagtctctgaaactctacagagattcgcttggagaaacagcgatgaggatgggagatctccattctctacaaag--tagaaacgggaaatggagagaacagttaagccagaagttcgaagaaataagatggttgattgaagaagtacgacatagattaaaaattacggagactagctttgagcaaataacttttatgcaagccttacaactattgcttgaagtggagcaagagataagaaccttctcgtttcagcttatttaa
>H9N2_Avian_KP415353_A/chicken/Ningbo/2929/2013|2013.800
atggattccaat---actgtgtcaagcttccaggtagactgctttctttggcatgtccgcaaacgatttgcagaccaagaaatgggtgatgccccatttctagaccggcttcgccgagatcagaagtccctgagaggaagaagcagcactcttggtctggacatcagaactgccacgcgtgaaggaaagcatatagtggagcggattttagaggaagagtcagatgaagcatttaaaatgagtattgcttcagtgccagctccacgctatttaactgacatgactcttgaagaaatgtcaagagattggttaatgctcattcccaaacagaaaataaca---gggtccctatgcattagaatggaccaagcaatagtggacaaaaacatcacattgaaagcaaatttcagtgtgattttcaatcggcttgaagccctgatactacttagagcttttacggaagaaggagcaattgtaggcgaaatctcaccattaccttctcttccaggacataatgacaaggatgtcaaaaatgcaattgagatcctcatcggaggatttgaatggaatgataacacagttcgagtctctgaaactctacagagattcgcttggagaagcagcgatgaggatgggagatctccattctctacaaag--tagaaacgggaaatggagagaacagttaagccagaagttcgaagaaataagatggttgattgaagaagtacgacatagattaaaaattacggagaatagctttgagcaaataacttttatgcaagccttacaactattgcttgaagtggagcaagagataagaactttctcgtttcagcttatttaa
>H7N9_Avian_KP413754_A/chicken/Huzhou/3802/2013|2013.811
atggattccaat---actgtgtcaagcttccaggtagactgctttctttggcatgtccgcaaacgatttgcagaccaagaaatgggtgatgccccatttctagaccggcttcgccgagatcagaagtccctaagaggaagaagcagcactcttggtctggacatcagaactgccacgcgtgaaggaaagcatatagtggagcggattttagaggaagagtcagatgaagcatttaaaatgagtattgcttcagtgccagctccacgctatctaactgacatgactcttgaagaaatgtcaagagattggttaatgctcattcccaaacagaaaataaca---gggtccctatgcattagaatggaccaagcaacagtggacaaaaacatcacattgaaagcaaacttcagtgtgattttcaatcggcttgaagccctgatactacttagagcttttacggaagaaggagcaattgtaggcgaaatctcaccattaccttctcttccaggacatactgacaaggatgtcaaaaatgcaattgagatcctcatcggaggatttgaatggaatgataacacagttcgagtctctgaaactctacagagattcgcttggagaagcagcgatgaggatgggagatctccactctctacaaag--tagaaacgggaaatggagagaacagttaagccagaagttcgaagaaataagatggttgattgaagaagtacgacatagattaaaaattacggagaatagctttgagcaaataacttttatgcaagccttacaactattgcttgaagtggagcaagagataagaactttctcgtttcagcttatttaa
>H7N9_Avian_KP413738_A/chicken/Huzhou/3765/2013|2013.811
atggattccaat---actgtgtcaagcttccaggtagactgctttctttggcatgtccgcaaacgatttgcagaccaagaaatgggtgatgccccatttctagaccggcttcgccgagatcagaagtccctaagaggaagaagcagcactcttggtctggacatcagaactgccacgcgtgaaggaaagcatatagtggagcggattttagaggaagagtcagatgaagcatttaaaatgagtattgcttcagtgccagctccacgctatctaactgacatgactcttgaagaaatgtcaagagattggttaatgctcattcccaaacagaaaataaca---gggtccctatgcattagaatggaccaagcaacagtggacaaaaacatcacattgaaagcaaacttcagtgtgattttcaatcggcttgaagccctgatactacttagagcttttacggaagaaggagcaattgtaggcgaaatctcaccattaccttctcttccaggacatactgacaaggatgtcaaaaatgcaattgagatcctcatcggaggatttgaatggaatgataacacagttcgagtctctgaaactctacagagattcgcttggagaagcagcgatgaggatgggagatctccactctctacaaag--tagaaacgggaaatggagagaacagttaagccagaagttcgaagaaataagatggttgattgaagaagtacgacatagattaaaaattacggagaatagctttgagcaaataacttttatgcaagccttacaactattgcttgaagtggagcaagagataagaactttctcgtttcagcttatttaa
>H7N9_Avian_KP415151_A/chicken/Jiangxi/10964/2014|2014.132
atggattccaat---actgtgtcaagcttccaggtagactgctttctttggcatgtccgcaaacgatttgcagaccaagaaaagggtgatgccccatttctagaccggcttcgccgagatcagaagtccctgagaggaagaagcagcactcttggtctggacatcagaactgccacgcgtgaaggaaagcatatagtggagcggattttagaggaagagtcagatgaagcatttaaaatgagtattgcttcagtgccagctccacgctatctaactgacatgactcttgaagaaatgtcaagagattggttaatgctcattcccaaacagaaaataaca---gggtccctatgcattagaatggaccaagcaatagtggacaaaaacatcacattgaaagcaaacttcagtgtgattttcaatcggcttgaagccctgatactacttagagcttttacggaagaaggagcaattgtaggcgaaatctcaccattaccttctcttccaggacatactgacaaggatgtcaaaaatgcaattgagatcctcatcggaggatttgaatggaatgataacacagttcgagtctctgaaactctacagagattcgcttggagaagcagcaatgaggatgggagatctccactctctacaaag--tagaaacgggaaatggagagaacagttaagccagaagttcgaagaaataagatggttgattgaagaagtacgacatagattaaaaattacggagaatagctttgagcaaataacttttatgcaagccttacaactattgcttgaagtggagcaagagataagaactttctcgtttcagcttatttaa
>H7N2_Avian_KM054800_A/chicken/Jilin/SD020/2014|2014.148
atggattccaat---actgtgtcaagcttccaggtagactgctttctttggcatgtccgcaaacgatttgcagaccaagaaatgggtgatgccccatttctagaccggcttcgccgagatcagaagtccctgagaggaagaagcagcactcttggtctggacatcagaactgccacgcgtgaagggaagcatatagtggagcggattttagaggaagagtcggatgaagcatttaaaatgagtattgcttcagtgccagctccacgctatctaactgacatgactcttgaagaaatgtcaagagattggttaatgctcattcccaaacagaaaataaca---gggtccctatgcattagaatggaccaagcaatagtggacaaaaacatcacattgaaagcaaatttcagtgtgattttcaatcggcttgaagccctgatactgcttagagcttttacggaagaaggagcaattgtaggcgaaatctcaccattaccttctcttccaggacatactgacaaggatgtcaaaaatgcaattgagatcctcatcggaggatttgaatggaatgataacacagttcgagtctctgaaactctacagagattcgcttggagaagcagcgatgaggatgggggatctccactctctacaaag--tagaaacgggaaatggagagaacagttaagccagaagttcgaagaaataagatggttgattgaagaagtacgacatagattaaaaattacagagaatagctttgagcaaataacttttatgcaagccttacaactattgcttgaagtggagcaagagataagaactttctcgtttcagcttatttaa
>H7N9_Human_KM374046_A/Zhejiang/LS01/2014|2014.104
atggattccaat---actgtgtcaagcttccaggtagactgctttctttggcatgtccgcaaacgatttgcagaccaagaaatgggtgatgccccatttctagaccggcttcgccgagatcagaagtccctgagaggaagaagcagcactcttggtctggacatcagaactgccacgcgtgaaggaaagcatatagtggagcggattttagaggaagagtcagatgaagcatttaaaatgagtattgcttcagtgccagctccacgctatctaactgacatgactcttgaagaaatgtcaagagattggttaatgctcattcccaaacagaaaataaca---gggtccctatgcattagaatggaccaagcaatagtggacaaaaacatcacattgaaagcaaacttcagtgtgattttcaatcggcttgaagccctgatactacttagagcttttacggaagaaggagcaattgtaggcgaaatctcaccattaccttctcttccaggacatactgacaaggatgtcaaaaatgcaattgagatcctcatcggaggatttgaatggaatgataacacagttcgagtctctgaaactctacagagattcgcttggagaagcagcaatgaggatgggagatctccactctctacaaag--tagaaacgggaaatggagagaacagttaagccagaagttcgaagaaataagatggttgattgaagaagtacgacatagattaaaaattacggagaatagctttgagcaaataacttttatgcaagccttacaactattgcttgaagtggagcaagagataagaactttctcgtttcagcttatttaa
>H9N2_Avian_KP417163_A/chicken/Jiaxing/4713/2013|2013.816
atggattccaat---actgtgtcaagcttccaggtagactgctttctttggcatgtccgcaaacgatttgcagaccaagaaatgggtgatgccccatttctagaccggcttcgccgagatcagaagtccctgagaggaagaagcagcactcttggtctggacatcagaactgccacgcgtgaaggaaagcatatagtggagcggattttagaggaagagtcagatgaagcatttaaaatgagtattgcttcagtgccagctccacgctatctaactgacatgactcttgaagaaatgtcaagagattggttaatgctcattcccaaacagaaaataaca---gggtccctatgcattagaatggaccaagcaatagtggacaaaaacatcacattgaaagcaaatttcagtgtgattttcaatcggcttgaagccctgatactacttagagcttttacggaagaaggagcaattgtaggcgaaatctcaccattaccttctcttccaggacatactgacaaggatgtcaaaaatgcaattgagatcctcatcggaggatttgaatggaatgataacacagttcgagtctctgaaactctacagagattcgcttggagaagcagcgatgaggatgggagatctccattctctacaaag--tagaaacgggaaatggagagaacagttaagccagaagttcgaagaaataagatggttgattgaagaagtacgacatagattaaaaattacggagaatagctttgagcaaataacttttatgcaagccttacaactattgcttgaagtggagcaagagataagaactttctcgtttcagcttatttaa
>H7N9_Avian_MF630401_A/chicken/Zhejiang/S4071/2013|2013.934
atggattccaac---actgtgtcaagcttccaggtagattgctttctttggcatgtccgcaaacgatttgcagaccaagaactgggtgatgccccatttctagaccggcttcgccgggatcagaagtccctgagaggaagaagcagcactcttggtctggacatcagaactgcaacgcgtgaaggaaagaatatagtggagcgaattttggaggaagagtcagacgaagcatttaaaatgactattgcttcagtcccggctccacgctatataactgacatgactcttgaagaaatgtcaagagattggttaatgctcattcccaaacagaaagtgaca---gggtccctttgtattagaatggaccaagcagtagtggacaaaaccatcacattgaaagcaaatttcagtgtgattttcaatcgactggaagccctaatactacttagagcttttacggatgaaggagcaatagtgggcgaaatctcaccattaccttctcttccaggacatactgacaaggatgtcaaaaatgcaattgaggtcctcatcggaggatttgagtggaatgataacacagttcgagtctctgaaactctacagagatttgcttggagaagcagcgatgaggatgggggacctccactctctccaaag--taggaacgggaaatggagagaacaattaagccagaagttcgaagaaataagatggttgattgaagaagtacgacataggttaaaaattacagagaatagctttgaacaaataacttttatgcaagccttacaactattgcttgaagtggagcaagagataagaactttctcgtttcagcttatttaa
>H9N2_Avian_KT449659_A/chicken/Qingdao/008/2014|2014.025
atggattccaat---actgtgtcaagcttccaggtagactgctttctttggcatgtccgcaaacgatttgcagaccaagaaatgggtgatgccccatttctagaccggcttcgccgagatcagaagtccctgagaggaagaagcagcactcttagtctggacatcagaactgccacgcgtgaaggaaagcatatagtggagcggattttagaggaagagtcagatgaagcatttaaaatgagtattgcttcagtgccagctccgcgctatctaactgacatgactcttgaagaaatgtcaagagattggttaatgctcattcccaaacagaaaataaca---gggtccctatgcattagaatggaccaagcaatagtggacaaaaacatcacattgaaagcaaatttcagtgtgattttcaatcggcttgaagccctgatactacttagagcttttacggaagatggagcaattgtaggcgaaatctcaccattaccttctcttccaggacatactgacaaggatgtcaaaaatgcaattgagatcctcatcggaggatttgaatggaatgataacacagttcgagtctctgaaactctacagagattcgcttggagaaggagcgatgaggatgggagatctccactctctacaaag--tagaaacgggaaatggagagaacagttaagccagaagttcgaagaaataagatggttgattgaagaagtacgacatagattaaaaattacggagaatagctttgagcaaataacttttatgcaagccttacaactattgcttgaagtggagcaagagataagaactttctcgtttcagcttatttaa
>H9N2_Avian_KT449669_A/chicken/Qingdao/018/2014|2014.025
atggattccaat---actgtgtcaagcttccaggtagactgctttctttggcatgtccgcaaacgatttgcagaccaagaaatgggtgatgccccatttctagaccggcttcgccgagatcagaagtccctgagaggaagaagcagcactcttagtctggacatcagaactgccacgcgtgaaggaaagcatatagtggagcggattttagaggaagagtcagatgaagcatttaaaatgagtattgcttcagtgccagctccgcgctatctaactgacatgactcttgaagaaatgtcaagagattggttaatgctcattcccaaacagaaaataaca---gggtccctatgcattagaatggaccaagcaatagtggacaaaaacatcacattgaaagcaaatttcagtgtgattttcaatcggcttgaagccctgatactacttagagcttttacggaagatggagcaattgtaggcgaaatctcaccattaccttctcttccaggacatactgacaaggatgtcaaaaatgcaattgagatcctcatcggaggatttgaatggaatgataacacagttcgagtctctgaaactctacagagattcgcttggagaagaagcgatgaggatgggagatctccactctctacaaag--tagaaacgggaaatggagagaacagttaagccagaagttcgaagaaataagatggttgattgaagaagtacgacatagattaaaaattacggagaatagctttgagcaaataacttttatgcaagccttacaactattgcttgaagtggagcaagagataagaactttctcgtttcagcttatttaa
>H7N9_Human_KM244523_A/Taiwan/4-CGMH2/2014|2014.310
atggattccaat---actgtgtcaagcttccaggtagactgctttctttggcatgtccgcaaacgatttgcagaccaagaaatgggtgatgccccatttctagaccggcttcgccgagatcagaagtccctgagaggaagaagcagcactcttggtctggacatcagaactgccacgcgtgaaggaaagcatatagtggagcggattttagaggaagagtcagatgaagcatttaaaatgagtattgcttcagtgccagctccacgctatctaactgacatgactcttgaagaaatgtcaagagattggttaatgctcattcccaaacagaaaataaca---gggtccctatgcattagaatggaccaagcaatagtggacaaaaacatcacattgaaagcaaatttcagtgtgattttcaatcggcttgaagccctgatactacttagagcttttacggaagaaggagcaattgtaggcgaaatctcaccattaccttctcttccaggacatactgacaaggatgtcaaaaatgcaattgagatcctcatcggaggatttgaatggaatgataacacagttcgagtctctgaaactctacagagattcgcttggagaagcagcgatgaggatgggagatctccactctctacaaag--tagaaacgggaaatggagagaacagttaagccagaaattcgaagaaataagatggttgattgaagaagtacgacatagattaaaaattacggagaatagctttgagcaaataacttttatgcaagccttacaactattgcttgaagtggagcaagagataagaactttctcgtttcagcttatttaa
>H7N9_Human_KM244515_A/Taiwan/4-CGMH1/2014|2014.310
atggattccaat---actgtgtcaagcttccaggtagactgctttctttggcatgtccgcaaacgatttgcagaccaagaaatgggtgatgccccatttctagaccggcttcgccgagatcagaagtccctgagaggaagaagcagcactcttggtctggacatcagaactgccacgcgtgaaggaaagcatatagtggagcggattttagaggaagagtcagatgaagcatttaaaatgagtattgcttcagtgccagctccacgctatctaactgacatgactcttgaagaaatgtcaagagattggttaatgctcattcccaaacagaaaataaca---gggtccctatgcattagaatggaccaagcaatagtggacaaaaacatcacattgaaagcaaatttcagtgtgattttcaatcggcttgaagccctgatactacttagagcttttacggaagaaggagcaattgtaggcgaaatctcaccattaccttctcttccaggacatactgacaaggatgtcaaaaatgcaattgagatcctcatcggaggatttgaatggaatgataacacagttcgagtctctgaaactctacagagattcgcttggagaagcagcgatgaggatgggagatctccactctctacaaag--tagaaacgggaaatggagagaacagttaagccagaaattcgaagaaataagatggttgattgaagaagtacgacatagattaaaaattacggagaatagctttgagcaaataacttttatgcaagccttacaactattgcttgaagtggagcaagagataagaactttctcgtttcagcttatttaa
>H9N2_Avian_KP404008_A/chicken/Shanghai/015/2014|2014.515
atggaatccaac---actgtgtcaagcttccaggtagactgctttctttggcatgtccgcaaacgatttgcagaccaagaaatgggtgatgccccatttctagaccggcttcgccgagatcagaagtccctgagaggaagaagcagcactcttagtctggacatcagaactgccacgcgtgaaggaaagcatatagtggagcggattttagaggaagagtcagatgaagcatttaaaatgagtattgcttcagtgccagctccgcgctatctaactgacatgactcttgaagaaatgtcaagagattggttaatgctcattcccaaacagaaaataaca---gggtccctatgcattagaatggaccaagcaatagtggacaaaaacatcacattgaaagcaaatttcagtgtgattttcaatcggtttgaagccctgatactacttagagcttttacggaagaaggagcaattgtaggcgaaatctcaccattaccttctcttccaggacatactgacaaggatgtcaaaaatgcaattgagatcctcatcggaggatttgaatggaatgataacacagttcgagtctctgaaactctacagagattcgcttggagaagcagcgatgaggatgggagatctccactctctacaaag--tagaaacgggaaatggagagaacagttaagccagaagttcgaagaaataagatggttgattgaaaaagtacgacatagattaaaaattacggagaatagctttgagcaaataacttttatgcaagccttacaactattgcttgaagtggagcaagagataagaactttctcgtttcagcttatttaa
>H5N6_Avian_KX638420_A/oriental_magpie_robin/HK/6154/2015|2015.326
atggattccaat---actgtgtcaagcttccaggtagactgctttctttggcatgtccgcaaacgatttgcagaccaagaaatgggtgatgccccatttctagaccggcttcgccgagatcagaagtccctgagaggaaggagcagcactcttggtctggacgtcagaactgccacgcgtgaaggaaagcatatagtggagcggattttagaggaagagtcagatgaagcatttaaaatgagtattgcttcagtgccagctccacgctatctaactgacatgactcttgaagaaatgtcaagagattggttaatgctcattcccaaacagaaaataaca---gggtccctatgcattagaatggaccaagcaatagcggacaaaaacatcacattgaaagcaaatttcagtgtgattttcaatcggcttgaagccctgatactacttagagcttttacggaagaaggagcaattgtaggtgaaatctcaccattgccttctcttccaggacatactgacaaggatgtcaaaaatgcaattgagatcctcatcggaggatttgaatggaatgataacacggttcgagtctctgaaactctacaaagattcgcttggagaagcagcgatgaggatgggagatctccattctctacaaag--tagaaacgggaaatggagagaacagttaagccagaagttcgaagaaataagatggttgattgaagaagtacgacatagattaaaaattacggagaatagctttgagcaaataacttttatgcaagccttacaactattgcttgaagtggagcaagagataagaactttctcgtttcagcttatttaa
>H7N9_Avian_KP418098_A/chicken/Jiangxi/15044/2014|2014.318
atggattccaat---actgtgtcaagcttccaggtagactgctttctttggcatgtccgcaaacgatttgcagaccaagaaatgggtgatgccccatttctagaccggcttcgccgagatcagaagtccctgagaggaagaagcagcactcttggtctggacatcagaactgccacacgtgaaggaaagcatatagtggagcggatattagaggaagagtcagatgaagcatttaaaatgagtattgcttcagtgccagctccacgctacctaactgacatgactcttgaagaaatgtcaagagattggttaatgctcattcctaaacagaaaataaca---gggtccctatgcattagaatggaccaagcaatagtggacaaaaacatcacattgaaagcaaatttcagtgtgattttcaatcggcttgaagccctgatactacttagagcttttacggaagaaggagcaattgtaggcgaaatctcaccattaccttctcttccaggacatactgacaaggatgtcaaaattgcaattgagatcctcatcggaggatttgaatggaatgataacacagttcgagtctctgaaactctacagagattcgcttggagaagcagcgatgaggatgggggatttccactctctacaaag--tagaaacggaaaatggagagaacagttaagccagaagttcgaagaaataagatggttgattgaagaagtacgacatagattaaaaattacagagaatagctttgagcaaataacttttatgcaagccttacaactattgcttgaagtggagcaagagataagaactttctcgtttcagcttatttaa
>H9N2_Avian_KU042638_A/pigeon/Zhejiang/77037/2014|2014.512
atggattccaat---actgtgtcaagcttccaggtagactgctttctttggcatgtccgcaaacgatttgcagaccaagaaatgggtgatgccccatttctagaccggcttcgccgagatcagaagtccctgagaggaagaagcagcactcttggtctggacatcagaactgccacgcgtgaaggaaagcatatagtggagcggattttagaggaagagtcagatgaagcatttaaaatgagtattgcttcagtgccagctccgcgctatctaactgacatgactcttgaagaaatgtcaagagattggttaatgctcattcccaaacagaaaataacg---gggtccctatgcattagaatggaccaagcaatagtggacaaaaacatcacattgaaagcaaatttcagtgtgattttcaatcggcttgaagccctgatactacttagagcttttacggaagaaggggcaattgtaggcgaaatctcaccattaccttctcttccaggacatactgacaaggatgtcaaaaatgcaattgagatcctcatcggaggatttgaatggaatgataacacagttcgagtctctgaaactctacagagattcgcttggagaagcagcgatgaggatgggagatctccactctctacaaag--tagaaacgggaaatggagagaacagttaagcctgaagttcgaagaaataagatggttgattgaagaagtacgacatagattaaaaattacggagaatagctttgagcaaataacttttatgcaagccttacaactattgcttgaagtggagcaagagataaggactttctcgtttcagcttatttaa
>H9N2_Avian_KU042639_A/pigeon/Zhejiang/727044/2014|2014.567
atggattccaac---actgtgtcaagcttccaggtagactgctttctttggcatgtccgcaaacgatttgcagaccaagaaatgagtgatgccccatttctagaccggcttcgccgagatcagaagtccctgagaggaagaagcagcactcttggtctggacatcagaactgccacgcgtgaaggaaagcatatagtggagcggattttagaggaagagtcagatgaagcatttaaaatgagtattgcttcagtgccagctccacgctatctaactgacatgactcttgaagaaatgtcaagagattggttaatgctcattcccaaacagaaaataaca---gggtccctatgcattagaatggaccaagcaatagtggacaaaaacatcacattgaaagcaaatttcagtgtgattttcaatcggcttgaagccctgatactacttagagcttttacggaagaaggagcaattgtaggcgaaatctcaccattaccttctcttccaggacatactgacaaggatgtcaaaaatgcaattgagatcctcatcggaggatttgaatggaatgataacacagttcgagtctctgaaactctacagagattcgcttggagaagcagcgatgaggatgggagatctccattctctacaaag--tagaaacgggaaatggagagaacagttaagccagaagttcgaagaaataagatggttgattgaagaagtacgacatagattaaaaattacggagaatagctttgagcaaataacttttatgcaagccttacaactattgcttgaagtggagcaagagataagaactttctcgtttcagcttatttaa
>H9N2_Avian_KU143455_A/chicken/Taizhou/TZJF05/2015|2015.038
atggattccaat---actgtgtcaagcttccaggtagactgctttctttggcatgtccgcaaacgatttgcagaccaagaaatgggtgatgccccatttctagaccggcttcgccgagatcagaagtccctgagaggaagaagcagcactcttagtctggacatcagaactgccacgcgtgaaggaaagcatatagtggagcggattttagaggaagagtcagatgaagcatttaaaatgagtattgcttcagtgccagctccgcgctatctaactgacatgactcttgaagaaatgtcaagagattggttaatgctcattcccaaacagaaaataaca---gggtccctatgcattagaatggaccaagcaatagtggacaaaaacatcacattgaaagcaaatttcagtgtgattttcaatcggcttgaagccctgatactacttagagcttttacggaagaaggagcaattgtaggcgaaatctcaccattaccttctcttccaggacatactgacaaggatgtcaaaaatgcaattgagatcctcatcggaggatttgaatggaatgataacacagttcgagtctctgaaactctacagagattcgcttggagaagcagcgatgaggatgggagatctccactctctacaaag--tagaaacgggaaatggagagaacagttaagccagaagttcgaagaaataagatggttgattgaagaagtacgacatagattaaaaattacggagaatagctttgagcaaataacttttatgcaagccttacaactattgcttgaagtggagcaagagataagaactttctcgtttcagcttatttaa
>H7N9_Avian_MF630385_A/chicken/Zhejiang/S4017/2013|2013.934
atggattccaat---actgtgtcaagcttccaggtagactgctttctttggcatgtccgcaaacgatttgcagaccaagaaatgggtgatgccccatttctagaccggcttcgccgagatcagaagtccctgagaggaagaagcagcactcttggtctggacatcagaactgccacgcgtgaaggaaagcatatagtggagcggattttagaggaagagtcagatgaagcatttaaaatgagtattgcttcagtgccagctccacgctatctaactgacatgactcttgaagaaatgtcaagagattggttaatgctcattcccaaacagaaaataaca---gggtccctatgcattagaatggaccaagcaatagtggacaaaaccatcacattgaaagcaaatttcagtgtgattttcaatcggcttgaagccctgatactacttagagcttttacggaagaaggagcaattgtaggcgaaatctcaccattaccttctcttccaggacatactgacaaggatgtcaaaaatgcaattgagatcctcatcggaggatttgaatggaatgataacacagttcgagtctctgaaactctacagagattcgcttggagaagcagcgatgaggatgggagatctccactccctacaaag--tagaaacgggaaatggagagaacagttaagccagaagttcgaagaaataagatggttgattgaagaagtacgacatagattaaaaattacggagaatagctttgagcaaataacttttatgcaagccttacaactattgcttgaagtggagcaagagataaggactttctcgtttcagcttatttaa
>H9N2_Avian_KU042637_A/duck/Zhejiang/727036/2014|2014.567
atggattccaat---actgtgtcaagcttccaggtagactgctttctttggcatgtccgcaaacgatttgcagaccaagaaatgggtgatgccccatttctagaccggcttcgccgagatcagaagtccctgagaggaagaagcagcactcttggtctggacatcagaactgccacgcgtgaaggaaagcatatagtggagcggattttagaggaagagtcagatgaagcatttaaaatgagtattgcttcagtgccagctccacgctatctaactgacatgactcttgaagaaatgtcaagagattggttaatgctcattcccaaacagaaaataaca---gggtccctatgcattagaatggaccaagcaatagtggacaaaaacatcacattgaaagcaaatttcagtgttattttcaatcggcttgaagcactgatactacttagagcttttacggaagaaggagcaattgtaggcgaaatctcaccattaccttctcttccaggacatactgacaaggatgtcaaaaatgcaattgagatcctcatcggaggatttgaatggaatgataacacagttcgagtctctgaaactctacagagattcgcttggagaagcagcgatgaggatgggagatctccactctctacaaag--tagaaacgggaaatggagagaacagttaagccagaagttcgaggaaataagatggttgattgaagaagtacgacatagattaaaaattacggagaatagctttgagcaaataacttttatgcaagccttacaactattgcttgaagtggagcaagagataagaactttctcgtttcagcttatttaa
>H7N9_Avian_KP418555_A/chicken/Zhangzhou/8585/2014|2014.474
atggattccaat---actgtgtcaagcttccaggtagactgctttctttggcatgtccgcaaacgatttgcagaccaagaaaagggtgatgccccatttctagaccggcttcgccgagatcagaagtccctgagaggaagaagcagcactcttggtctggacatcagaactgccacgcgtgaaggaaagcatatagtggagcggattttaaaggaagagtcagatgaagcatttaaaatgagtattgcttcagtgccatctccacgctatctaactgacatgactcttgaagaaatgtcaagagattggttaatgctcattcccaaacagaaaataaca---gggtccctatgcattagaatggaccaagcaatagtggacaaaaacatcacattgaaagcaaatttcagtgtgattttcaatcggcttgaagccctgatactacttagagcttttacggaagaaggagcaattgtaggcgaaatctcaccattaccttctcttccaggacatactgacaaggatgtcaaaaatgcaattgagatcctcatcggaggatttgaatggaatgataacacagttcgagtctctgaaactctacagagattcgcttggagaagcagcgatgaggatgggagatctccactctctacaaag--tagaaacgggaaatggagagaacagttaagccagaagttcgaggaaataagatggttgattgaagaagtacgacatagattaaaaattacggagaatagctttgagcaaataacttttatgcaagccttacaactattgcttgaagtggagcaagagataagaactttctcgtttcagcttatttaa
>H7N9_Avian_KP418563_A/chicken/Zhangzhou/8829/2014|2014.493
atggattccaat---actgtgtcaagcttccaggtagactgctttctttggcatgtccgcaaacgatttgcagaccaagaaaagggtgatgccccatttctagaccggcttcgccgagatcagaagtccctgagaggaagaagcagcactcttggtctggacatcagaactgccacgcgtgaaggaaagcatatagtggagcggattttaaaggaagagtcagatgaagcatttaaaatgagtattgcttcagtgccatctccacgctatctaactgacatgactcttgaagaaatgtcaagagattggttaatgctcattcccaaacagaaaataaca---gggtccctatgcattagaatggaccaagcaatagtggacaaaaacatcacattgaaagcaaatttcagtgtgattttcaatcggcttgaagccctgatactacttagagcttttacggaagaaggagcaattgtaggcgaaatctcaccattaccttctcttccaggacatactgacaaggatgtcaaaaatgcaattgagatcctcatcggaggatttgaatggaatgataacacagttcgagtctctgaaactctacagagattcgcttggagaagcagcgatgaggatgggagatctccactctctacaaag--tagaaacgggaaatggagagaacagttaagccagaagttcgaggaaataagatggttgattgaagaagtacgacatagattaaaaattacggagaatagctttgagcaaataacttttatgcaagccttacaactattgcttgaagtggagcaagagataagaactttctcgtttcagcttatttaa
>H9N2_Avian_KF260201_A/chicken/Wenzhou/606/2013|2013.500
atggattccaac---actgtgtcaagcttccaggtagactgctttctttggcatgtccgcaaacgatttgcagaccaagaaatgggtgatgccccattcctagaccggcttcgccgagatcagaaatccttgagaggaagaagcagcactcttggtctggacatcagaactgctactcgtgaaggaaagcatatagtggaacggattttagaggacgagtcagatgaagcacttaaaataagtattgcttcagtgccatctccacgctatctaactgacatgactcttgaagaaatgtcaagagattggttaatgctcattcccaaacagaaagtaaca---gggtccctttgcattagaatggaccaagcagtagtggacaaaaccatcacattgaaagcaaatttcagtgtgattttcaatcggattgaatccctaatactacttagagcttttacggaagaggggtcaattgtgggcgaaatctcaccattaccttctcttccaggacatactgacaaggatgtcaaaaatgcaattgaggtcctcatcggaggatttgaatggaatgataacacagttcgagtctctgaaactctacagagattcgcttggggaagcagcgatgaggatgggagacctccactctctacaaag--tagaaacgggaaatggagagaacagctaagccagaagttcgaagaaataagatggttgattgaagaagtacgacatagattaaaaatcacggagaatagctttgagcaaataacttttatgcaagccttacaactattgcttgaagtggagcaagagataagaactttctcgtttcagcttatttaa
>H9N2_Avian_KF500981_A/chicken/Shanghai/020/2013|2013.285
atggattccaac---actgtgtcaagcttccaggtagattgctttctttggcatgtccgcaaacgatttgcagaccaagaactgggtgatgccccatttctagaccggcttcgccgggatcagaagtccctgagaggaagaagcagcactcttggtctggacatcagaactgcaactcgtgaaggaaagaatatagtggagcgaattttggaggaagagtcagacgaagcatttaaaatgactattgcttcagtcccagctccacgctatataactgacatgactcttgaagaaatgtcaagagattggttaatgctcattcccaaacagaaagtgaca---gggtccctttgcattagaatggaccaagcaatagtggacaaaaccatcacattgaaagcaaatttcagtgtgattttcaatcgactggaagccctaatactacttagagcttttacggatgaaggagcaatagtgggcgaaatctcaccattaccttctcttccaggacataatgtcaaggatgtcaaaaatgcaattggggtcctcatcggaggatttgaatggaatgataacacagttcgagtctctgaaactctacagagatttgcttggagaagcagcgatgaggatgggggacctccactctctccaaag--taggaacgggaaatggagagaacaattaagccagaagttcgaagaaataagatggttaattgaagaagtacgacataggttaaagattacagagaatagctttgaacaaataacttttatgcaagccttacaactattgcttgaagtggagcaagagataagaactttctcgtttcagcttatttaa
>H9N2_Avian_KM609754_A/chicken/Beijing/16/2013|2013.225
atggattccaac---actgtgtcaagcttccaggtagattgctttctttggcatgtccgcaaacgatttgcagaccaagaactgggtgatgccccgtttctagaccggcttcgccgggatcagaagtccctgagaggaagaagcagcactcttggtctggacatcagaaccgcaactcgtgaaggcaagaatatagtggagcggattttggaggaagagtcagacgaagcatttaaaatgactattgcttcagtgccagctccacgctatataactgacatgactcttgaagaaatgtcaagagattggttaatgctcattcccaaacagaaagtgaca---gggtccctttgcattagaatggaccaagcaatagtggacaaaaccatcacattgaaagcaaatttcagtgtgattttcaatcgactggaagccctaatactacttagagctttcacggatgaaggagcaatagtgggcgaaatctcaccattaccttctcttccaggacatactgacaaggatgtcaaaaatgcaattggggtcctcatcggaggatttgaatggaatgataacacagttcgagtctctgaaactctacagagatttgcttggagaagcagcgatgaggatgggggacctccactctctccaaag--taggaacgggaaatggagagaacaattaagccagaagttcgaagaaataagatggttgattgaagaagtacgacataggttaaagattacagagaatagctttgaacaaataacttttatgcaagccttacaactattgcttgaagtggagcaagagataagaactttctcgtttcagcttatttaa
>H9N2_Avian_KP415175_A/chicken/Qingdao/2144/2013|2013.805
atggattccaac---actgtgtcaagcttccaggtagactgctttctttggcatgtccgcaaacggtttgcagaccaagaactgggtgatgccccatttctagaccggcttcgccgggatcagaagtccctgagaggaagaagcagcactcttggtctggacatcagaaccgcaactcgtgaaggaaagcatatagtggagcgaattttggaggaagagtcagacgaagcatttaaaatgactattgcttcagtgccagctccacgctatctcactgacatgactcttgaagaaatgtcaagagattggttaatgctcattcccaaacagaaagtgaca---gggtccctttgcattagaatggaccaagcaatagtggacaaaaacatcacattgaaagcaaatttcagtgtggttttcaatcggctggaagccctaatactacttagagcttttacggatgaaggagcaatagtaggcgaaatctcaccattaccttctcttccaggacatactgacaaggatgtcaaaaatgcaattggggtcctcatcggaggatttgaatggaatggtaacactgttcgagtctctgaaactctacagagattcgcttggagaagcagcgatgaggatgggagacctccactctctccaaaa--taggaacgggaaatggagagaacaattaagccagaagttcgaagaaataagatggttgattgaagaagtacgacataggttaaagattacagagaatagctttgaacaaataacttttatgcaagccttacaactattgcttgaagtggagcaagagataagaactttctcgtttcagcttatttaa
>H9N2_Avian_KP417131_A/chicken/Huzhou/3892/2013|2013.811
atggattccaay---actgtgtcaagcttccaggtagaytgctttctttggcatgtccgcaaacgatttgcagaccaagaamtgggtgatgccccatttctagaccggcttcgccgrgatcagaartccctgagaggaagaagcagcactcttggtytggacatcagwacygcmackcgtgaaggaaagmatatagtggagcggattttrgaggaagagtcagaygaagcatttaaaatgastattgcttcagtgccagctccacgctatmtaactgacatgactcttgaagaaatgtcaagrgattggttaatgctcattcccaaacagaaartraca---gggtccctwtgcattagaatggaccaagcaatagtggacaaaamcatcacattraaagcaaatttcagtgtrattttcaatcgrctkgaagccctratactacttagagcttttacggawgaaggagcaatwgtrggcgaaatctcaccattaccttctcttccaggacatactgacaaggatgtcaaaaatgcaattgrgrtcctcatcggaggatttgaatggaatgrtaacacagttcgagtctctgaaactctacagagattygcttggagaagcagcgatgagratgggrgayctccactctctmcaaag--tagraacgggaaatggagagaacarttaagccagaarttcgaagaaataagatggttgattgaagaaktacgacatagrttaaarattacrgagaatagctttgarcaaataacttttatgcaagccttacaactattgcttgaagtggagcaagagataagaactttctcgtttcagcttatttaa
>H9N2_Avian_KJ128366_A/pigeon/Shanghai/JC1/2013|2013.285
atggattccaac---actgtgtcaagcttccaggtagattgctttctttggcatgtccgcaaacgatttgcagaccaagaactgggtgatgccccatttctagaccggcttcgccgggatcagaaatccctgagaggaagaagcagcactcttggtctggacatcagaactgcaactcgtgaaggaaaaaatatagtggagcgaattttggaggaagagtcagacgaagcatttaaaatgactattgcttcagtcccagctccacgctacataactgacatgactcttgaagaaatgtcaagagattggttaatgctcattcccaaacagaaagtgaca---gggtccctttgcattagaatggaccaagcaatagtggacaaaaccatcacattgaaagcaaatttcagtgtgattttcaatcgactggaagccctaatactacttagagcttttacggatgaaggagcaatagtgggcgaaatctcaccattaccttctcttccaggacatactgacaaggatgtcaaagatgcaattggggtcctcatcggaggatttgaatggaatgataacacagttcgagtctctgaaactctacagagatttgcttggagaagcagcaatgaggatgggggacctccactctctccaaag--taggaacgggaaatggagagaacaattaagccagaagttcgaagaaataagatggttgattgaagaagtacgacataggttaaagattacagagaatagctttgaacaaataacttttatgcaagccttacaactattgcttgaagtggagcaagagataagaactttctcgtttcagcttatttaa
>H9N2_Avian_KP415280_A/chicken/Jinan/4225/2013|2013.825
atggattccaat---actgtgtcaagcttccaggtagactgctttctttggcatgtccgcaaacgatttgcagaccaagaaatgggtgatgccccatttctagaccggcttcgccgagatcagaagtccctgagaggaagaagcagcactcttggtctggacatcagaactgccacacgtgaaggaaagcatatagtggagcggattttagaggaagagtcagatgaagcatttaaaatgagtattgcttcagtgccagctccacgctatctaactgacatgactcttgaagaaatgtcaagagattggttaatgctcattcccaaacagaaaataaca---gggtccctatgcattagaatggaccaagcaatagtggacaaaaacatcacattgaaagcaaatttcagtgtgattttcaaccggcttgaagccctgatactacttagagcttttacggaagaaggagcaattgtaggcgaaatctcaccattaccttctcttccaggacatactgacaaggatgtcaaaaatgcaattgagatcctcatcggaggatttgaatggaatgataacacagttcgagtctctgaaactctacagagattcgcttggagaagcagcgatgagaatgggagatctccactctctacaaag--tagaaacgggaaatggagagaacagttaagccagaagttcgaagaaataagatggttgattgaagaagtacgacatagattaaaaatcacggagaatagctttgagcaaataacttttatgcaagccttacaactattgcttgaagtggagcaagagataagaactttctcgtttcagcttatttaa
>H9N2_Avian_KP415272_A/chicken/Jinan/3952/2013|2013.825
atggattccaat---actgtgtcaagcttccaggtagactgctttctttggcatgtccgcaaacgatttgcagaccaagaaatgggtgatgccccatttctagaccggcttcgccgagatcagaagtccctgagaggaagaagcagcactcttggtctggacatcagaactgccacgcgtgaaggaaagcatatagtggagcggattttagaggaagagtcagatgaagcatttaaaatgagtattgcttcagtgccagctccacgctatctaactgacatgactcttgaagaaatgtcaagagattggttaatgctcattcccaaacagaaaataaca---gggtccctatgcattagaatggaccaagcaatagtggacaaaaacatcacattgaaagcaaatttcagtgtgattttcaaccggcttgaagccctgatactacttagagcttttacggaagaaggagcaattgtaggcgaaatctcaccattaccttctcttccaggacatactgacaaggatgtcaaaaatgcaattgagatcctcatcggaggatttgaatggaatgataacacagttcgagtctctgaaactctacagagattcgcttggagaagcagcgatgaggatgggagatctccactctctacaaag--tagaaacgggaaatggagagaacagttaagccagaagttcgaagaaataagatggttgattgaagaagtacgacatagattaaaaatcacggagaatagctttgagcaaataacttttatgcaagccttacaactattgcttgaagtggagcaagagataagaactttctcgtttcagcttatttaa
>H9N2_Avian_KM245335_A/Anthropoides_virgo/Baicheng/219/2013|2013.162
atggattccaac---actgtgtcaagcttccaggtagattgctttctttggcatgtccgcaaacgatttgcagaccaagaactgggtgatgccccatttctagaccggcttcgccgggatcagaagtccctgagaggaagaagcagcactcttggtctggacatcagaacagcaactcgtgaaggaaagaatatagtggagcgaattttggaggaagagtcagacgaagcatttaaaatgactattgcttcagtcccagctccacgctatataactgacatgactcttgaagaaatgtcaagagattggttaatgctcattcccaaacagaaagtgaca---gggtccctttgtattagaatggaccaagcaatagtggacaaaaccatcacattgaaagcaaatttcagtgtgattttcagtcgactggaagccctaatactacttagagcttttacagatgaaggagcaatagtgggcgaaatctcaccattaccttctcttccaggacatactgacaaggatgtcaaaaatgcaattggggtcctcatcggaggatttgaatggaatgataacacagttcgagtctctgaaactctacagagatttgcttggagaagcagcgatgaggatgggggacctccactctctccaaag--taggaacgggaaatggagagaacaattaagccagaagttcgaagaaataagatggttgattgaagaagtacgacataggttaaagattacagagaatagctttgaacaaataacttttatgcaagccttacaactattgcttgaagtggagcaagagataagaactttctcgtttcagcttatttaa
>H9N2_Avian_KM609741_A/chicken/Shandong/qd0107/2013|2013.016
atggattccaac---actgtgtcaagcttccaggtagattgctttctttggcatgtccgcaaacgatttgcagaccaagaactgggtgatgccccatttctagaccggcttcgccgggatcagaagtccctgagaggaagaagcagcactcttggtctggacatcagaaccgcaactcgtgaaggaaagaatatagtggagcgaattttggaggaagagtcagacgaagcatttaaaatgactattgcttcagtcccagctccacgctatataactgacatgactcttgaagaaatgtcaagagattggttaatgctcattcccaaacagaaagtgaca---gggtccctttgtattagaatggaccaagcaatagtggacaaaaccatcacactgaaagcaaatttcagtgtgattttcaatcgactggaagccctaatactacttagagcttttacggatgaaggagcaatagtgggcgaaatctcaccattaccttctcttccaggacatactgacaaggatgtcaaaaatgcaattggggtcctcatcggaggatttgaatggaatgataacacagttcgagtctctgaaactctacagagatttgcttggagaagcagcgatgaggatgggggacctccactctctccaaag--taggaacaggaaatggagagaacaattaagccagaagttcgaagaaataagatggttgattgaagaagtacgacataggttaaagattacagagaatagctttgaacaaataacttttatgcaagccttacaactattgcttgaagtggagcaagagataagaactttctcgtttcagcttatttaa
>H7N9_Avian_KF042098_A/pigeon/Zhejiang/P2/2013|2013.285
[truncated: 7,590,239 more chars]
