# Supplementary material for: A brief history of bird flu
Source: Philos Trans R Soc Lond B Biol Sci. 2019 May 6;374(1775):20180257. doi: 10.1098/rstb.2018.0257 (PMC6553608; doi:10.1098/rstb.2018.0257)
Supplement: Data for segments 1,2,3,5,7,8 - 8809 taxa for display [file rstb20180257supp3.zip › internals_subsample_for_display/hxnx_all_seg8_8809_with_og_ape_tn93_nj_batroot.nwk]

(((((((((((((((((((((((((((((((((((((((((((((((((((((((((((((((((((((((((((((((((((((((((((((((((((((((((((((((((((((((((((((((((((((((((((((((((((((((((((((((((((((((((((((((((((H1N1_Swine_KM029643_A/swine/Hong_Kong/NS3160/2010|2010.803:0.0009953078804,H1N1_Human_HM157261_A/Yaroslavl/IIV-196/2009|2009.923:0.003816126166):0.0008154508548,H1N1_Human_CY096049_A/Hubei/99/2009|2009.775:0.001607836193):0.0003597484104,H1N1_Human_CY069094_A/Guam/NHRC0026/2009|2009.551:0.002670677598):0.0002232064887,(H3N1_Canine_CY090039_A/canine/Korea/1/2010|2010.096:0,H3N1_Canine_KM514375_A/canine/Korea/VC125678/2012|2012.195:0):0.002182814421):0.0001157453444,((H1N1_Human_CY062991_A/Vienna/INS179/2010|2010.011:0.001010530328,H1N1_Swine_CY061551_A/swine/Italy/85437/2009|2009.937:0.006256603185):0.0008844202949,H1N1_Human_JF764083_A/India/GWL_DSC/2010|2010.688:0.001520787105):0.0005089697394):8.486673457e-05,(H1N1_Human_KC780777_A/Alaska/47/2009|2009.923:-0.0005238550861,H1N1_Swine_JX987194_A/swine/Nanjing/50/2011|2011.151:0.002919232012):0.001122933668):5.118655361e-05,(((((H1N1_Swine_CY195475_A/swine/Alberta/SD0061/2014|2014.959:0.02013928624,H3N2_Swine_CY245989_A/swine/Alberta/SD0123/2015|2015.803:0.01257080953):0.001231626043,(H1N1_Human_AB704490_A/Tochigi/10/2010|2010.030:-0.00129854858,H1N1_Swine_KJ847636_A/swine/Italy/6352-11/2013|2013.038:0.02103455122):0.001531332326):0.0003806324422,H1N1_Human_KC780675_A/West_Virginia/13/2009|2009.647:0.002423466021):0.0004458605562,H1N1_Swine_KR699872_A/swine/England/080012/2011|2011.529:0.007347987641):0.0006767409375,(H1N1_Human_CY063007_A/Tallinn/INS182/2010|2010.008:0,H1N1_Human_CY063015_A/Tallinn/INS183/2010|2010.016:0):0.0004381880191):0.0008812796276):7.283354482e-05,((H1N1_Human_CY067647_A/Madrid/INS224/2009|2009.863:-0.0006874061855,H1N1_Human_GU367336_A/Almati/01/2009|2009.500:0.003085816283):0.0003443438957,H1N1_Human_JQ431324_A/Reunion/2154-2-M5E/2009|2009.677:-0.0003443438957):0.001132931783):3.590540276e-05,H1N1_Human_KJ856070_A/Sri_Lanka/2005/2009|2009.904:0.003601478035):0.0001409224851,(((H1N1_Swine_GU324343_A/swine/Taiwan/TD-4119B2/2009|2009.841:-0.0008363797354,H1N1_Swine_HQ393497_A/swine/Taiwan/TD-2542/2010|2010.666:0.003234789833):0.001465472554,H1N1_Swine_JF714104_A/swine/QC/3974-5/2009|2009.874:0.002149116775):0.0008769656339,H1N1_Human_KC782334_A/Georgia/25/2009|2009.989:-0.0008830406226):0.001051574661):0.0001238737687,(H1N1_Swine_CY080436_A/swine/VIC/09-02797-62/2009|2009.630:-2.357995805e-16,H1N1_Human_KJ130200_A/New_Zealand/2047/2009|2009.479:2.357995805e-16):0.001082761711):6.511139597e-05,H1N1_Human_CY044175_A/Bethesda/SP506/2009|2009.455:0.001138706632):4.621510887e-05,H1N1_Human_KC781451_A/Louisiana/01/2010|2010.090:0.002353314917):3.161732549e-05,H1N1_Human_KC780543_A/New_Jersey/01/2010|2010.000:0.003592906091):5.01004518e-05,(H1N1_Human_KC781297_A/Washington/01/2010|2010.249:0.002702270087,H1N1_Human_KJ690436_A/Uganda/MUWRP-224/2010|2010.860:-0.0002946340313):0.001161955525):4.364679998e-05,H1N1_Human_KJ690412_A/Uganda/MUWRP-066/2009|2009.592:0.001156893075):3.014141823e-05,H1N1_Human_KC782019_A/Vermont/01/2010|2010.093:0.002376443515):4.748565649e-05,H1N1_Human_HM230705_A/Zhoushan/52/2009|2009.964:0.002359251156):7.783098019e-05,(((H1N1_Swine_CY158445_A/swine/Illinois/02957/2010|2010.068:0.00122971958,H1N1_Human_CY128103_A/Viet_Nam/835/2009|2009.567:0.001168690518):0.001066392477,H1N2_Swine_KM507523_A/swine/Brazil/185-11-7/2011|2011.510:0.003778181842):0.0002715346121,(H1N1_Human_CY067051_A/Aarhus/INS253/2009|2009.890:0.0008994913963,H1N1_Human_CY083563_A/Budapest/WRAIR2411N/2009|2009.923:0.0002990533301):0.0009309143452):0.0002337151244):6.939507737e-05,H1N1_Human_CY052715_A/Texas/45140902/2009|2009.701:0.00112888289):4.091680448e-05,H1N1_Human_KJ690404_A/Uganda/MUWRP-093/2009|2009.726:0.001165568771):2.795001659e-05,H1N1_Human_FN434455_A/Quebec/147365/2009|2009.500:0.001178534325):2.503068095e-05,H1N1_Swine_CY116131_A/swine/England/373/2010|2010.011:0.001181455511):4.06977013e-05,H1N1_Human_KC780299_A/Pennsylvania/31/2009|2009.923:0.001152233659):8.17442756e-05,((H1N1_Human_GU560020_A/Tomsk/06/2009|2009.890:-2.51554336e-16,H1N1_Human_KP307946_A/Tomsk/273/2010|2010.500:2.51554336e-16):0.0006263906418,H1N1_Human_JN596863_A/Orenburg/01/2009|2009.595:0.0005721540846):0.001130220429):4.507779295e-05,H1N1_Human_CY062807_A/Vienna/INS142/2009|2009.901:0.001159975154):3.808385102e-05,H1N1_Swine_HQ840300_A/swine/Minnesota/130A/2009|2009.666:0.001155027132):4.422434786e-05,H1N1_Swine_AB911613_A/swine/Kagoshima/60/2010|2010.786:0.002361220148):3.727776269e-05,(H1N1_Human_GU136010_A/Myanmar/60/2009|2009.482:0,H1N1_Human_CY119382_A/Malaysia/2076039/2009|2009.586:0):0.001160272178):3.993901046e-05,H1N1_Human_JN207844_A/Zhejiang/89w/2009|2009.827:0.001166546579):1.862579351e-05,H1N1_Swine_KF683618_A/swine/Brazil/107-3A/2010|2010.532:0.001176624487):2.954322437e-05,((H1N1_Swine_CY159461_A/swine/Arkansas/SG1499/2010|2010.608:0.003548358058,H1N1_Swine_KU245751_A/swine/Poland/1889614/2014|2014.973:0.0074808867):0.0006879269031,H1N1_Human_CY071067_A/Tallinn/INS372/2009|2009.975:0.000515891125):0.001203577524):8.190629922e-05,H3N2_Swine_KM027627_A/swine/Guangdong/3502/2011|2011.800:-8.430813997e-05):6.397681879e-05,((((H3N2_Swine_KM029443_A/swine/Hong_Kong/NS2168/2012|2012.468:6.245243013e-05,H3N2_Swine_KM029435_A/swine/Hong_Kong/NS1651/2012|2012.392:0.003536620141):0.0005567598177,H1N1_Human_CY066555_A/San_Diego/INS198/2009|2009.803:0.001866746593):0.0004835734367,(H1N2_Swine_KU177217_A/swine/Zhejiang/SW64/2014|2014.123:0.005214968857,H3N2_Swine_KM028019_A/swine/Guangxi/2242/2011|2011.597:0.002035300272):0.0007521885887):0.0004891642438,H1N1_Human_CY083821_A/Los_Angeles/INS423/2010|2010.096:-0.0005055811985):0.0004433835632):5.004244725e-05,(((H3N2_Swine_CY245885_A/swine/Manitoba/SD0112/2015|2015.534:0.009483269646,H1N1_Human_CY060634_A/Ontario/314095/2009|2009.836:0.001508710087):0.0008354726561,(H1N1_Human_KC881933_A/New_Mexico/06/2011|2011.140:0.002723631694,H1N1_Swine_KM028531_A/swine/Hong_Kong/830/2011|2011.148:-0.0003282547674):0.002844281208):0.001151529132,H1N1_Human_HM773214_A/Jiangsu/2/2009|2009.866:0.0006331427978):0.0002988169062):3.769119459e-05,(((H1N2_Swine_MF194626_A/swine/Iowa/MT_12_07_11_2_10/2011|2011.890:0.004657470562,H1N2_Swine_MF194570_A/swine/Iowa/MT_12_07_11_2_25/2011|2011.890:0.0001539634846):0.002243171644,H1N2_Swine_KC778996_A/swine/Minnesota/A01202471/2011|2011.570:0.001380641536):0.003904031601,(H1N1_Swine_JF275945_A/swine/Nanchang/6/2010|2010.033:-1.561087103e-05,H1N1_Swine_JF275921_A/swine/Nanchang/3/2010|2010.033:0.001214155597):0.0009575673739):0.000592797965):0.0001237916795,H1N1_Swine_JQ695891_A/swine/Shandong/811/2009|2009.500:-0.000146425439):7.326995791e-05,H1N1_Human_AB539743_A/Shanghai/P1/2009|2009.721:-7.326995791e-05):3.664538029e-05,H1N1_Swine_JQ695899_A/swine/Shandong/854/2009|2009.500:-3.664538029e-05):1.832528432e-05,H1N1_Swine_HQ695944_A/swine/Jangsu/46/2010|2010.038:-1.832528432e-05):9.16512157e-06,H1N1_Human_HM189316_A/Chita/CRIE-8/2009|2009.836:-9.16512157e-06):4.583835096e-06,H1N1_Human_CY095866_A/Hubei/74/2009|2009.871:-4.583835096e-06):2.292242275e-06,H1N1_Human_JN032410_A/Changchun/01/2009|2009.860:-2.292242275e-06):1.146283547e-06,H1N1_Human_CY069030_A/Guam/NHRC0018/2009|2009.553:-1.146283547e-06):5.732230016e-07,H1N1_Human_CY069238_A/Munich/INS365/2009|2009.937:-5.732230016e-07):2.86652126e-07,H1N1_Human_CY167328_A/Tennessee/F1042A/2010|2010.093:-2.86652126e-07):1.433463812e-07,H1N1_Human_GQ246615_A/Moscow/01/2009|2009.384:-1.433463812e-07):7.168335261e-08,H1N1_Human_GQ330647_A/Moscow/IIV03/2009|2009.419:-7.168335261e-08):3.584675893e-08,H1N1_Human_GQ505857_A/Irkutsk/02/2009|2009.500:-3.584675893e-08):1.792592181e-08,H1N1_Human_HM189502_A/Korea/CJ04/2009|2009.704:-1.792592181e-08):8.964232665e-09,H1N1_Human_CY054658_A/Russia/61/2009|2009.833:-8.964232665e-09):4.482751765e-09,H1N1_Swine_KJ764752_A/swine/Korea/GBCG01/2010|2010.123:-4.482751765e-09):2.241693761e-09,H1N1_Human_KC780925_A/Colorado/13/2009|2009.762:-2.241693761e-09):1.121006555e-09,H1N1_Human_FN434464_A/Quebec/144147/2009|2009.500:-1.121006555e-09):5.605828104e-10,H1N1_Human_GQ402275_A/Canada-QC/RV1759/2009|2009.345:-5.605828104e-10):2.803309086e-10,H1N1_Human_KM437846_A/Finland/836N/2010|2010.500:-2.803309086e-10):1.401858613e-10,H1N1_Human_CY089620_A/Nanchang/8008/2009|2009.964:-1.401858613e-10):7.01026003e-11,H1N1_Human_GQ283479_A/Italy/49/2009|2009.400:-7.01026003e-11):3.505647134e-11,H1N1_Human_CY128175_A/Viet_Nam/13032015/2009|2009.633:-3.505647134e-11):1.753045871e-11,H1N1_Human_CY066675_A/Tessenderlo/INS287/2009|2009.940:-1.753045871e-11):8.767079991e-12,H1N1_Human_JQ409146_A/Helsinki/Vi3/2009|2009.447:-8.767079991e-12):4.383476329e-12,H1N1_Human_GQ225369_A/Fujian/1/2009|2009.386:-4.383476329e-12):2.191791127e-12,H1N1_Human_FJ998221_A/Canada-ON/RV1527/2009|2009.310:-2.191791127e-12):1.096043219e-12,H1N1_Human_KC781745_A/North_Carolina/37/2009|2009.690:-1.096043219e-12):5.47525893e-13,H1N1_Human_GQ323499_A/Michigan/06/2009|2009.332:-5.47525893e-13):2.737857007e-13,H1N1_Human_CY075431_A/Chile/4064/2009|2009.518:-2.737857007e-13):1.369769619e-13,H1N1_Human_KF612172_A/Santa_Cruz/12541/2009|2009.496:-1.369769619e-13):6.811834696e-14,H1N1_Human_CY075207_A/Chile/1603/2009|2009.452:-6.811834696e-14):3.399934865e-14,H1N1_Human_GU136023_A/Yamaguchi/21/2009|2009.419:-3.399934865e-14):1.671912818e-14,H1N1_Human_CY044151_A/Bogota/0466N/2009|2009.479:-1.671912818e-14):7.519826393e-15,H1N1_Human_GU136002_A/Hiroshima/207/2009|2009.496:-7.519826393e-15):3.574447451e-15,H1N1_Human_HM569679_A/Argentina/19527/2009|2009.452:-3.574447451e-15):1.666155988e-15,H1N1_Human_KC781925_A/Virginia/24/2009|2009.419:-1.666155988e-15):5.500715074e-16,H1N1_Human_CY066763_A/Pensacola/INS211/2009|2009.858:-5.500715074e-16):2.588940227e-16,H1N1_Human_CY056128_A/District_of_Columbia/INS33/2009|2009.816:-2.588940227e-16):-4.863954837e-17,H3N2_Swine_KM028635_A/swine/Hong_Kong/NS2822/2011|2011.551:4.863954837e-17):-2.108916796e-16,H3N2_Swine_KM027619_A/swine/Guangdong/3494/2011|2011.800:2.108916796e-16):4.86742562e-17,(H1N1_Human_CY083116_A/Quito/WRAIR0617N/2009|2009.764:-1.622012237e-17,H1N1_Human_KF918707_A/Beijing/132/2010|2010.844:1.622012237e-17):-4.86742562e-17):3.24541358e-17,(H1N1_Human_KT182025_A/Singapore/DMS847/2009|2009.685:0,H1N1_Human_CY120377_A/Hong_Kong/H090-761-V10/2009|2009.578:0):-3.24541358e-17):1.62293844e-17,(H1N1_Human_CY083443_A/Ft-Benning/WRAIR1669P/2009|2009.745:1.621549532e-17,H1N1_Human_GQ465726_A/Canada-ON/RV1589/2009|2009.318:-1.621549532e-17):-1.62293844e-17):3.246340312e-17,(H1N1_Human_CY071291_A/Athens/INS414/2010|2010.096:0,H3N2_Swine_KM028555_A/swine/Hong_Kong/NS2810/2011|2011.551:0):-3.246340312e-17):0,(H1N1_Human_KC781252_A/Georgia/06/2010|2010.096:0,H1N1_Human_CY061582_A/Texas/JMS401/2010|2010.005:0):0):0,(H1N1_Human_CY063183_A/California/VRDL10/2010|2010.112:0,H1N1_Human_CY072330_A/Newark/INS318/2009|2009.953:0):0):0,(H1N1_Swine_KR859643_A/swine/Illinois/A00970252/2010|2010.208:0,H1N1_Swine_JQ612495_A/swine/Hungary/7380/2010|2010.216:0):0):0,(H1N1_Human_KC781393_A/Nebraska/02/2010|2010.189:-1.620163e-17,H1N1_Human_GU108490_A/Zhejiang-Yiwu/11/2009|2009.679:1.620163e-17):0):0,(H1N1_Human_JQ409138_A/Helsinki/Vi2/2009|2009.447:-1.619932142e-17,H1N1_Human_GU433037_A/Novosibirsk/02/2009|2009.551:1.619932142e-17):0):0,(H1N1_Human_GU234177_A/Chita/01/2009|2009.500:-3.239402699e-17,H1N1_Human_FJ984399_A/Ohio/07/2009|2009.310:3.239402699e-17):0):0,(H1N1_Human_CY043159_A/New_York/3418/2009|2009.359:0,H1N1_Human_CY065766_A/British_Columbia/GFA0401/2009|2009.285:0):0):0,(H1N1_Human_GQ465721_A/Canada-AB/RV1531/2009|2009.321:0,H1N1_Human_GQ288376_A/Fuzhou/01/2009|2009.403:0):0):0,(H1N1_Human_CY069126_A/Madrid/INS298/2009|2009.896:-1.619009367e-17,H1N1_Human_CY072930_A/Managua/4063-01/2009|2009.663:1.619009367e-17):0):0,(H1N1_Swine_HQ840313_A/swine/Minnesota/136B/2009|2009.663:-1.618778837e-17,H1N1_Human_CY072658_A/Managua/4570-01/2009|2009.622:1.618778837e-17):0):0,(H1N1_Human_GQ485660_A/Ekaterinburg/01/2009|2009.500:-4.855645119e-17,H1N1_Human_CY065730_A/England/434/2009|2009.427:4.855645119e-17):0):0,(H1N1_Human_CY055554_A/Australia/10/2009|2009.548:0,H1N1_Human_CY121844_A/South_Carolina/10/2010|2010.500:0):0):0,H3N2_Swine_KX571144_A/swine/Quebec/1561816/2014|2014.052:0):6.907239812e-06,(H1N1_Human_CY065999_A/Ulgii/9911/2009|2009.940:0.002124053812,H1N1_Human_CY071371_A/Newark/INS429/2010|2010.173:0.0002745675112):0.001190781223):2.616430675e-05,H1N1_Human_HM230697_A/Zhoushan/1/2009|2009.885:0.00117344354):4.990213894e-05,(H1N1_Human_KC780181_A/Montana/22/2009|2009.915:0.0006264463235,H1N1_Human_GU371262_A/Orenburg/IIV2974/2009|2009.874:0.0005720984029):0.001155252519):7.051867494e-05,((((((H1N1_Human_KJ690515_A/Uganda/MUWRP-243/2011|2011.274:0.0008662588315,H1N1_Human_CY129658_A/Brooklyn/INS549/2011|2011.225:0.001530355708):0.0002998300406,H1N1_Human_KJ690538_A/Uganda/MUWRP-240/2011|2011.101:0.0009039879875):0.0008860044334,H1N1_Human_CY081073_A/Ontario/3620/2010|2010.896:0.0003113958216):0.0009401556439,H1N1_Human_JF764084_A/India/Blore/2010|2010.219:0.005144094739):0.0002858509949,H1N1_Human_KM437686_A/Finland/1529N/2011|2011.500:-0.0002998501486):0.000528120245,(H1N1_Human_CY129978_A/Warsaw/INS620/2011|2011.082:0,H1N1_Human_CY129986_A/Warsaw/INS621/2011|2011.093:0):0.001885342451):0.001136453158):7.205476894e-05,(((H1N1_Swine_HQ541692_A/swine/Heilongjiang/44/2009|2009.786:-0.0009846304025,H1N1_Swine_HQ541700_A/swine/Heilongjiang/105/2009|2009.786:0.003381244942):0.0004944703636,H1N1_Swine_HQ541708_A/swine/Yunnan/74/2010|2010.038:-0.0004944703636):0.0009113559412,(H1N1_Swine_CY207089_A/swine/Colombia/1/2011|2011.455:0.002921204082,H1N1_Human_KC780417_A/Florida/01/2010|2010.014:0.0006862973448):0.0008960931474):0.0002316054048):0.0001522385434,H1N1_Human_KC780049_A/Washington/75/2009|2009.816:0.001048540738):0.0001287691747,H1N1_Human_CY049927_A/New_Bern/WR0670/2009|2009.449:0.001075048853):7.575381739e-05,H1N1_Human_KJ690396_A/Uganda/MUWRP-176/2010|2010.510:0.003549428172):9.235768711e-05,H1N1_Human_KJ856078_A/Sri_Lanka/2008/2009|2009.912:0.003520668372):5.09180525e-05,((H1N1_Swine_KX571153_A/swine/Quebec/1698189/2014|2014.055:0.002721409049,H3N2_Swine_KM029899_A/swine/Guangxi/NS2394/2012|2012.668:0.003318975914):0.0007638765508,H1N1_Human_CY055308_A/Dundgobi/9746/2009|2009.915:0.0004333212727):0.001171561664):7.533069986e-05,(((((((((((H3N2_Swine_KX571158_A/swine/Quebec/P0316/2011|2011.186:0.0009846794515,H1N1_Human_CY053494_A/Taiwan/167/2009|2009.712:0.001413730646):0.0001116703617,H1N1_Human_CY092666_A/Sydney/DD3-41/2010|2010.649:0.001094815214):0.0004912236958,H1N1_Human_CY096222_A/Melbourne/INS467/2010|2010.641:-0.0004945337981):0.0002476209945,H1N1_Human_CY093052_A/Chile/78/2010|2010.625:-0.0002476209945):0.0001239423279,H1N1_Human_JN187343_A/Taiwan/5270/2010|2010.679:-0.0001239423279):6.205320749e-05,H1N1_Human_AB704482_A/Tochigi/2/2010|2010.033:-6.205320749e-05):3.103089037e-05,H1N1_Swine_JN375264_A/swine/Guangdong/1430/2010|2010.345:-3.103089037e-05):0.0006946955452,(((H1N1_Human_JN714512_A/Volgograd/CRIE-DMV/2011|2011.096:-0.0006533363419,H1N1_Human_KU322479_A/Parma/641/2010|2010.500:0.001851881068):0.0003278024434,H1N1_Human_JN185097_A/Tula/CRIE-SIA/2011|2011.066:-0.0003278024434):0.0001645889514,H1N1_Human_KM437662_A/Finland/1520N/2011|2011.500:-0.0001645889514):0.0005052603379):0.000168816757,(H1N1_Swine_KM027571_A/swine/Guangdong/NS2765/2011|2011.627:0.00348929585,H1N1_Swine_KM027691_A/swine/Guangdong/NS3704/2011|2011.858:0.0001104415172):0.002880620809):0.0004934216735,H1N1_Swine_JN375253_A/swine/Guangdong/275/2010|2010.077:0.002258360542):0.0008160285523,H1N1_Human_KT181933_A/Singapore/DMS133/2010|2010.581:0.001586113705):0.001149358611):6.771665104e-05,H1N1_Human_KC781087_A/Iowa/14/2009|2009.932:0.001126721261):0.0001020844498,H1N1_Human_KC780886_A/Nevada/01/2010|2010.030:0.001107319382):0.000183120878,(((((H1N1_Human_CY066707_A/Vienna/INS291/2009|2009.882:0.001507667453,H1N1_Human_GQ351294_A/Italy/85/2009|2009.449:-0.0003121689573):0.0001563740057,H1N1_Human_HM014328_A/Guangzhou/GIRD07/2009|2009.605:-0.0001563740057):0.0004805554238,(H1N1_Swine_KR700572_A/swine/Denmark/10-1310-1/2011|2011.392:0.001847159115,H1N1_Human_CY072522_A/Athens/INS349/2009|2009.967:0.0005512509826):0.0007274798758):0.000756345257,H1N2_Swine_KM028235_A/swine/Guangxi/3205/2011|2011.847:0.007793648039):0.0004999644093,H1N1_Human_CY073002_A/Managua/07193_09/2010|2010.090:8.051093165e-05):0.001663461005):0.0001334076132,(((((((H1N1_Human_CY090031_A/District_of_Columbia/WRAIR0313/2011|2011.074:0.0005173612033,H1N1_Human_CY129866_A/Springfield/INS598/2011|2011.126:0.005502415395):0.000650873783,H1N1_Human_KC881985_A/Pennsylvania/02/2011|2011.142:-0.000657295811):0.001299893486,H1N1_Human_KC261337_A/Mexico_City/INERPHAC4/2010|2010.227:0.002347618698):0.002504362401,H1N1_Swine_CY207057_A/swine/Colombia/M1445/2015|2015.500:0.008661098817):0.003273274078,(H1N2_Swine_KU976866_A/swine/Mexico/AVX50/2013|2013.233:0.005849875229,H1N2_Swine_CY086884_A/swine/Indiana/24-0218/2010|2010.140:0.001408647579):0.001082181587):0.001098112553,H1N1_Swine_CY245869_A/swine/Saskatchewan/SD0110/2015|2015.458:0.01833478775):0.0007733270862,(H1N1_Human_KC780576_A/Virginia/01/2010|2010.055:0.003831092755,H3N2_Swine_KM061017_A/swine/Guangxi/NNXD/2013|2013.247:0.004676793299):0.0004832670725):0.0004460523903):0.0001498084831,H1N1_Human_GQ232089_A/Guangdong/02/2009|2009.400:0.001091924319):7.428377725e-05,((H1N2_Swine_MG962492_A/swine/Western_Australia/2577896X/2012|2012.589:0.002759086338,H1N2_Swine_MG962508_A/swine/Western_Australia/AS16-3457-09/2016|2016.852:0.01569792952):0.002911520882,H1N1_Swine_KM507544_A/swine/Brazil/12A/2010|2010.088:0.0007695597593):0.001192373697):0.0001214258673,H1N1_Swine_HQ728098_A/swine/Taiwan/HL-1125/2009|2009.899:0.001075943853):9.217009571e-05,(((((((((((H1N1_Human_CY129738_A/Madrid/INS573/2011|2011.140:0.002324345295,H1N1_Human_KU322474_A/Parma/167/2011|2011.500:0.002502933888):0.0002654804167,H1N1_Human_KJ856204_A/Sri_Lanka/2290/2011|2011.090:0.00213467437):0.0002551246638,H1N1_Human_KJ856164_A/Sri_Lanka/21406/2010|2010.696:0.0009465756406):0.0007675022795,H1N1_Human_KC781516_A/Utah/51/2009|2009.647:-0.0007721175629):0.0003885706752,H1N1_Human_KC782165_A/New_Mexico/16/2009|2009.849:-0.0003885706752):0.0001945464438,H1N1_Human_KJ856126_A/Sri_Lanka/20894/2010|2010.918:-0.0001945464438):0.000387404567,H1N1_Human_KJ856017_A/Sri_Lanka/1082/2011|2011.038:0.0008123762325):0.0002009150876,(((H1N1_Human_KU322478_A/Parma/7/2011|2011.500:0,H1N1_Human_KU322448_A/Parma/644/2010|2010.500:0):0.0005479793191,H1N1_Human_KJ943212_A/Santiago/p21d3/2011|2011.586:0.00184863522):0.0004274286007,H1N1_Human_CY160644_A/Peru/PER045/2011|2011.915:0.001988827059):0.00100680859):0.0005614501501,H1N1_Human_CY176758_A/Cologne/INS3_686/2011|2011.123:0.001852563626):0.0008600464994,H1N1_Swine_KR701037_A/swine/Hungary/S137/2013|2013.310:0.006439563572):0.001169689765,((((H3N2_Swine_KX571157_A/swine/Quebec/1603088/2014|2014.342:-0.0006549826162,H1N1_Human_KC780746_A/Illinois/15/2009|2009.847:0.001853527343):0.0005434895083,(H3N2_Swine_MH061755_A/swine/Mexico/9741876/2013|2013.236:0.001476126611,H1N2_Swine_MH061723_A/swine/Mexico/9711817/2013|2013.189:0.003354602349):0.01051694714):0.0004431365953,(((H1N1_Human_KP637458_A/Thailand/PY08016/2009|2009.559:0.0009968145867,H1N1_Human_GQ225361_A/Shanghai/1/2009|2009.389:0.003830464596):0.0004485659319,H1N1_Swine_CY080444_A/swine/QLD/09-02865-07/2009|2009.644:-0.0004485659319):0.0009997033353,H1N1_Swine_KC833445_A/swine/Thailand/NS393/2009|2009.619:0.0002068568311):0.0008181402098):0.0002981910029,H1N2_Swine_AB914488_A/swine/Chiba/14/2012|2012.038:0.005817203745):0.0002189526168):0.0005204883223):0.0001564456065,H1N1_Swine_JQ695883_A/swine/Shandong/361/2010|2010.500:0.001069930376):0.0001252209297,H1N1_Human_CY062815_A/Odense/INS143/2009|2009.860:0.002306323884):0.0001204368216,H1N1_Human_KT181971_A/Singapore/DMS41/2009|2009.759:0.002292974304):0.0001225608532,(((((((((((((((((((((((((((((((H1N1_Swine_CY116342_A/swine/England/MD0040352R/2009|2009.500:-0.0006978556187,H1N1_Swine_KR699856_A/swine/England/063414/2011|2011.392:0.007942698524):0.0003498226248,H1N1_Swine_KR701101_A/swine/England/1353/2009|2009.915:-0.0003498226248):0.000175243019,H1N1_Swine_CY115995_A/swine/England/1464/2010|2010.937:-0.000175243019):0.0006820457952,((H1N1_Human_JX403982_A/Liaoning/1/2009|2009.797:0,H1N1_Human_KC683499_A/Liaoning/14/2009|2009.951:0):0.004179369935,H1N2_Swine_KR700505_A/swine/Netherlands/Asten-263/2011|2011.400:0.005521181147):0.0005345090715):0.0002806799014,H1N1_Human_GU480947_A/Kurgan/01/2009|2009.605:0.002117205446):0.0002098111051,H1N1_Swine_JQ253797_A/swine/Norway/02_11342/2009|2009.770:0.0009905484977):0.0001409163842,H1N1_Swine_CY061801_A/swine/Hong_Kong/2995/2009|2009.959:0.001062901644):0.0001595209107,H3N2_Swine_JN409443_A/swine/Kansas/11-110529/2011|2011.266:0.002247425193):0.0001566603398,((H1N2_Swine_KC631932_A/swine/Garrel/IDT14892/2012|2012.142:0.003161763961,H1N2_Swine_KC631900_A/swine/Albersloh/IDT14635-1/2012|2012.068:0.0004465472578):0.0005653882357,(H1N2_Swine_KC222528_A/swine/Papenburg/IDT12653/2010|2010.838:0.002390329597,H1N2_Swine_KU322867_A/swine/Italy/124953/2014|2014.500:0.0186847574):0.0007299530873):0.001483261087):0.0002773611217,H1N1_Human_CY072442_A/Athens/INS338/2009|2009.995:0.0012994559):0.0001245754225,(((((H1N1_Human_CY072306_A/Warsaw/INS315/2009|2009.932:0.001372691737,H1N1_Human_HM101146_A/Tver/IIV-183/2009|2009.899:0.00102571836):0.0005079520546,H1N1_Human_HM124387_A/Orenburg/IIV-13/2010|2010.164:-0.0005079520546):0.0002544438988,H1N1_Human_GU367331_A/Salekhard/01/2009|2009.500:-0.0002544438988):0.0001274297595,H1N1_Human_CY053631_A/Russia/165/2009|2009.858:-0.0001274297595):6.378393519e-05,H1N1_Human_JQ612511_A/Hungary/2/2010|2010.030:-6.378393519e-05):0.00107814886):0.0001894415392,H1N1_Human_HM104480_A/Yaroslavl/IIV-198/2009|2009.926:0.001014339228):0.0001773649235,H1N1_Human_CY063586_A/Oslo/INS110/2009|2009.858:-0.0001801963743):0.0001479869522,H1N1_Human_CY073092_A/Ankara/WRAIR1435T/2009|2009.866:-0.0001490563399):7.460055612e-05,H1N1_Human_HM189324_A/Arkhangelsk/CRIE-GNY/2009|2009.899:-7.460055612e-05):3.768251205e-05,H1N1_Human_CY065868_A/Netherlands/1493b/2009|2009.808:-3.768251205e-05):1.885054709e-05,H1N1_Human_CY066995_A/Brussels/INS245/2009|2009.879:-1.885054709e-05):9.426623097e-06,H1N1_Human_GU211239_A/Omsk/02/2009|2009.500:-9.426623097e-06):4.713986518e-06,H1N1_Human_HM189356_A/Lipetsk/CRIE-BVV/2009|2009.858:-4.713986518e-06):2.35733084e-06,H1N1_Human_GU562454_A/Perm/01/2009|2009.899:-2.35733084e-06):1.178834259e-06,H1N1_Human_CY062983_A/Bonn/INS178/2010|2010.011:-1.178834259e-06):5.895015725e-07,H1N1_Human_CY062999_A/Tallinn/INS181/2009|2009.970:-5.895015725e-07):2.947930196e-07,H1N1_Human_GQ527171_A/Omsk/01/2009|2009.611:-2.947930196e-07):1.474176326e-07,H1N1_Swine_JQ612487_A/swine/Hungary/4431/2010|2010.115:-1.474176326e-07):7.371938059e-08,H1N1_Human_GU451260_A/Tver/IIV2969/2009|2009.868:-7.371938059e-08):3.686497414e-08,H1N1_Human_HM173603_A/Blagovechensk/01/2009|2009.863:-3.686497414e-08):0.0002591568525,H1N1_Human_GU727824_A/IIV-Anadyr/177/2009|2009.923:0.002139254507):0.0002947746172,H1N1_Human_KM437822_A/Finland/776N/2010|2010.500:0.002131547097):0.0002607296159,H1N1_Swine_CY099187_A/swine/Minnesota/02979/2010|2010.129:0.002179165565):0.001059824734,H1N1_Swine_AB911605_A/swine/Hiroshima/52/2011|2011.871:0.005605386395):0.0001104031819,(((H1N1_Swine_KR700425_A/swine/England/045033/2013|2013.085:0.01967373783,H1N1_Swine_KR701085_A/swine/England/072865/2013|2013.674:0.02387679311):0.001330495712,H1N1_Human_CY071614_A/Ft_Carson/WR1448P/2009|2009.781:0.002482748028):0.00058654768,H1N1_Human_CY065578_A/England/385/2009|2009.414:-7.941612197e-05):0.0008458222249):0.0001758084829):7.167004886e-05,(((H3N2_Swine_JQ220554_A/swine/Guangxi/NS2783/2010|2010.849:0.002467817605,H1N1_Human_CY071379_A/Berlin/INS430/2010|2010.096:0.001139683822):0.0005350474255,H1N1_Swine_JF956830_A/swine/OH/9838/2011|2011.140:0.0006661648484):0.0008258182865,(H1N1_Swine_CY246767_A/swine/Saskatchewan/SD0205/2016|2016.948:0.0113705342,H1N1_Human_KC781070_A/Oklahoma/05/2009|2009.863:0.002142108937):0.0003876605308):0.0005171135609):4.611114037e-05,H1N1_Human_CY083212_A/New_Jersey/WRAIR1504P/2009|2009.551:0.001167627415):4.19166203e-05,((H1N1_Human_CY081538_A/Cambodia/NHRCC00007/2009|2009.784:-1.60665401e-17,H1N1_Human_CY081490_A/Cambodia/NHRCC00001/2009|2009.784:1.60665401e-17):0.001456837341,H1N1_Human_CY065876_A/Netherlands/2631b/2010|2010.008:-0.0002582926151):0.00117013617):2.51908481e-05,(((H1N1_Swine_KM489610_A/swine/Ontario/46/2012|2012.507:0.0009861813298,H1N1_Swine_KM489608_A/swine/Ontario/62/2012|2012.501:0.006264420581):0.0040770159,H1N1_Human_KP637842_A/Thailand/IY07144/2010|2010.107:0.0007817383727):0.0009051806288,((H1N1_Human_KC780207_A/Maine/13/2009|2009.855:-4.900294729e-17,H1N1_Human_KC780690_A/Indiana/03/2010|2010.090:4.900294729e-17):0.0007214561658,H1N1_Human_KC781390_A/Alaska/01/2010|2010.101:0.001676953932):0.0009285622624):0.0002791929127):6.9885119e-05,H1N1_Human_CY067639_A/Oslo/INS219/2009|2009.819:0.00112649449):7.677055507e-05,H1N1_Human_GU136014_A/Myanmar/JP133/2009|2009.553:0.00112867556):8.952850415e-05,(H1N1_Human_CY095767_A/Zhejiang/3/2009|2009.518:0.001478581204,H1N1_Human_KC780077_A/South_Carolina/18/2009|2009.707:-0.0002830827086):0.001112384231):5.631085154e-05,H1N1_Swine_KR074282_A/swine/Nebraska/A01049048/2010|2010.877:0.003591879889):8.065421208e-05,(H1N1_Human_CY071059_A/Vienna/INS368/2010|2010.011:0,H1N1_Human_CY063047_A/Bochum/INS187/2009|2009.940:0):0.001125936232):5.732892451e-05,(H1N1_Human_CY083619_A/Lima/WRAIR9202F/2009|2009.501:0.004354712228,H1N1_Human_CY083092_A/Bogota/WRAIR0442T/2009|2009.463:-0.0007472108012):0.001173538631):4.357873784e-05,((H1N1_Swine_AB911597_A/swine/Ibaraki/46/2010|2010.704:0.002754051952,H1N1_Human_KC882134_A/Pennsylvania/17/2010|2010.874:0.0008542592669):0.0001805779485,H1N1_Human_GQ168848_A/Massachusetts/06/2009|2009.315:-0.0001831662822):0.001173966774):6.145239292e-05,H1N1_Human_CY075071_A/Athens/INS393/2010|2010.014:0.002342414267):0.0002100849334,((((H1N1_Human_JX262213_A/India/GWL01/2011|2011.644:-0.0003211751936,H1N1_Human_JQ612503_A/Hungary/40/2009|2009.816:0.001516673689):0.0002311071817,H1N1_Human_GU592901_A/Bishkek/03/2009|2009.907:0.003373745323):0.0001452038653,H1N1_Human_KC780492_A/Wisconsin/01/2010|2010.063:0.002272396785):0.0002514886971,H1N1_Human_KC780500_A/Utah/02/2010|2010.110:0.0009472363004):0.000708668289):0.0004934183547,(((H1N2_Swine_KF026742_A/swine/Nebraska/A01270646/2012|2012.773:0.00185528925,H1N2_Swine_KC779011_A/swine/Iowa/A01203125/2012|2012.014:-0.0006567445232):0.0003290548453,H1N1_Swine_KC779016_A/swine/Wisconsin/A01203142/2012|2012.027:-0.0003290548453):0.001804434439,(H3N2_Swine_KM355397_A/swine/Thailand/CU-S14252N/2014|2014.052:0.01743170028,H1N1_Human_KC473858_A/Guangzhou/GIRD74/2010|2010.570:0.001089573966):0.0006879093878):0.0007585180158):0.0001009632016,((((((H1N2_Swine_MF099027_A/swine/Melipilla/VN1401-983/2015|2015.359:0.01896949974,H1N1_Human_KC780355_A/North_Carolina/05/2010|2010.148:0.0007665028959):0.0009954640284,H1N1_Human_CY096606_A/Cambridge/INS528/2010|2010.216:0.0002512497081):0.0002837112703,(H1N1_Swine_KJ175143_A/swine/Guatemala/CIP049-IP070167/2010|2010.762:0,H1N1_Swine_KJ175135_A/swine/Guatemala/CIP049-IP070166/2010|2010.762:0):0.003407900395):0.0003116058626,(((H3N1_Swine_MH061715_A/swine/Mexico/9684432/2013|2013.151:0,H3N1_Swine_MH061707_A/swine/Mexico/9634750/2013|2013.082:0):0.0009696996667,H1N1_Swine_MF099147_A/swine/Chile/66/2014|2014.636:0.01874440567):0.002539820118,H1N1_Human_KC781187_A/Wyoming/01/2010|2010.104:0.002422886719):0.0007682542669):0.0003169890219,((((((H3N2_Swine_KC839586_A/swine/Nebraska/A01300022/2012|2012.444:0.001195806378,H3N2_Swine_KJ004014_A/swine/Nebraska/A01300032/2012|2012.444:0.001217164773):0.0004300289838,H3N2_Swine_JX306664_A/swine/Nebraska/A01240337/2011|2011.866:-0.0004366491884):0.0002185249301,H3N2_Swine_KC779036_A/swine/Michigan/A01203498/2012|2012.345:-0.0002185249301):0.001516977055,H3N2_Swine_JN409427_A/swine/Kansas/11-107824/2011|2011.208:0.00331456627):0.0004490753754,H3N2_Swine_JN409395_A/swine/Kansas/10-91088/2010|2010.995:-0.0004623145577):0.002671222113,H3N2_Swine_JQ365140_A/swine/Iowa/A01049750/2011|2011.236:0.0009522079279):0.004500808745):0.0004715580587,((H1N2_Swine_KP027589_A/swine/Brazil/G2P1/2013|2013.425:0,H1N2_Swine_KP027597_A/swine/Brazil/G2P2/2013|2013.425:0):0.007370323361,(H1N1_Swine_MH061627_A/swine/Mexico/8630550/2011|2011.734:0,H1N1_Swine_CY160248_A/swine/Mexico/SG1450/2011|2011.855:0):0.01111977107):0.0008777098074):0.0003262282686):0.0003852661739,(H1N1_Swine_AB704827_A/swine/Chachoengsao/NIAH107037-22/2011|2011.123:0,H1N1_Swine_AB704859_A/swine/Chachoengsao/NIAH107037-29/2011|2011.123:0):0.00363388833):0.0003917892973,((((H1N2_Swine_KM027643_A/swine/Guangdong/3583/2011|2011.819:0.00580798108,H1N1_Human_CY176710_A/Minneapolis/INS3_675/2012|2012.156:0.005140697065):0.001012816408,H1N2_Swine_CY086900_A/swine/North_Carolina/226125/2010|2010.685:0.005142020151):0.0005299229615,(H1N1_Human_CY072554_A/Wroclaw/INS437/2009|2009.937:0.000683136684,H1N1_Human_KC781896_A/Alabama/01/2010|2010.008:0.002915935887):0.0006769602194):0.0006293460357,((H1N1_Human_GU592893_A/Barnaul/04/2009|2009.962:3.32806902e-17,H1N1_Human_GU592909_A/Magadan/02/2009|2009.951:-3.32806902e-17):0.001577850934,H1N2_Swine_KR700667_A/swine/England/101878/2010|2010.666:0.004450000454):0.0001625391594):0.000261005106):0.0001579856288,((H1N1_Swine_AB910583_A/swine/Chiba/30/2012|2012.285:0.00428182625,H1N1_Human_KU922559_A/Kerala/RGCBA923/2009|2009.764:0.002989165199):0.0008448796843,H1N2_Swine_MF099163_A/swine/Chile/29/2014|2014.515:0.01020168402):0.0005877553709):0.0002978162759,H1N1_Human_CY092940_A/Maryland/NHRC0004/2009|2009.808:0.002351240556):0.0001689207591,H1N1_Human_CY089383_A/Managua/3246-01/2010|2010.227:0.005971634587):9.49888412e-05,(H1N1_Swine_KC508559_A/swine/Colorado/A01203099/2011|2011.973:0.00898155056,H1N1_Swine_JQ695875_A/swine/Shandong/327/2010|2010.500:0.00195231471):0.001166804259):0.0001282605943,(((((((((((((((((((((((((((((((((((((((((((((H1N1_Swine_HE582007_A/swine/Villa_Clara/84/2010|2010.833:-0.0005101044593,H1N1_Swine_HE584760_A/swine/La_Habana/130/2010|2010.833:0.001708649186):0.02577963665,H1N1_Human_KJ856172_A/Sri_Lanka/22/2012|2012.416:0.00415261486):0.001645218892,H1N1_Human_KU322129_A/Milano/21/2012|2012.500:0.001345820893):0.000510835803,H1N1_Human_JX046930_A/Moscow/IIV-45/2012|2012.132:-0.0005399707891):0.0007093160421,H1N1_Human_KY926326_A/Viamao/LACENRS-1400/2011|2011.638:0.002657253183):0.0002550818068,((H1N1_Human_JN714488_A/Nizhnii_Novgorod/CRIE-NGV/2010|2010.997:-0.0006475784996,H1N1_Human_JN714496_A/Nizhnii_Novgorod/CRIE-BLM/2011|2011.068:0.001846123226):0.0003246060723,H1N1_Human_JN153090_A/Vladimir/IIV-35/2011|2011.082:-0.0003246060723):0.0009498147222):0.0003064617916,(((H1N1_Human_KF612166_A/Santa_Cruz/0223/2011|2011.792:-0.0006180402464,H1N1_Human_KF612161_A/Santa_Cruz/2083/2011|2011.830:0.001816584973):0.0003101361367,H1N1_Human_KF612168_A/Santa_Cruz/111/2012|2012.181:-0.0003101361367):0.0007906624123,H1N1_Human_KF612171_A/Santa_Cruz/541/2012|2012.200:0.0004092029587):0.002119074818):0.000228344127,H1N1_Swine_KC779021_A/swine/Missouri/A01203163/2012|2012.044:0.002192079253):0.0002532948193,(H1N1_Human_KY925097_A/Sao_Jose_do_Inhacora/LACENRS-2082/2012|2012.562:0.0004419544148,H1N1_Swine_CY207049_A/swine/Colombia/M1484/2015|2015.342:0.005615931254):0.0009893445184):0.0002566220758,H1N1_Human_CY129946_A/Aarhus/INS615/2011|2011.093:-0.0002796177579):0.0001400222733,H1N1_Human_JX625946_A/England/05160856/2010|2010.964:-0.0001400222733):7.008455578e-05,H1N1_Human_CY097984_A/Budapest/WRAIR3789T/2011|2011.047:-7.008455578e-05):3.506523952e-05,H1N1_Human_CY176446_A/Dayton/INS3_634/2011|2011.055:-3.506523952e-05):1.753708588e-05,H1N1_Human_CY176574_A/Aarhus/INS3_653/2011|2011.066:-1.753708588e-05):8.769756242e-06,H1N1_Human_CY176409_A/Brighton/INS3_669/2011|2011.068:-8.769756242e-06):4.385484941e-06,H1N1_Human_CY129642_A/Munich/INS541/2011|2011.132:-4.385484941e-06):2.193045965e-06,H1N1_Human_KT181863_A/Singapore/DMS1165/2011|2011.025:-2.193045965e-06):1.096674772e-06,H1N1_Human_CY176486_A/Athens/INS3_642/2011|2011.115:-1.096674772e-06):5.484133024e-07,H1N1_Swine_JN673262_A/swine/Texas/A01104004/2011|2011.537:-5.484133024e-07):2.742446187e-07,H1N1_Swine_JN673254_A/swine/Texas/A01104003/2011|2011.537:-2.742446187e-07):1.371413003e-07,H1N1_Human_CY092908_A/Georgia/NHRC0001/2011|2011.071:-1.371413003e-07):6.858014709e-08,H1N1_Human_JN129268_A/Moscow/IIV-83/2011|2011.058:-6.858014709e-08):3.429482326e-08,H1N1_Human_KC881710_A/Minnesota/03/2011|2011.132:-3.429482326e-08):1.714978911e-08,H1N1_Human_KC882062_A/Kentucky/09/2010|2010.833:-1.714978911e-08):8.576083457e-09,H1N1_Human_CY167720_A/Tennessee/F2080c7879A/2011|2011.227:-8.576083457e-09):4.288634874e-09,H1N1_Swine_KJ680542_A/swine/Kenya/1613/2011|2011.592:-4.288634874e-09):2.144614963e-09,H1N1_Swine_KJ680544_A/swine/Kenya/9469/2011|2011.562:-2.144614963e-09):1.072454761e-09,H1N1_Human_CY092421_A/Missouri/NHRC0001/2011|2011.066:-1.072454761e-09):5.780376882e-05,(H1N1_Human_CY182013_A/Nicaragua/AGA2-62/2011|2011.836:0,H1N1_Human_CY181781_A/Nicaragua/AGA2-29/2011|2011.773:0):0.002337573189):0.0002281449621,H1N1_Human_CY096533_A/Bangkok/INS518/2010|2010.690:0.0009729752253):0.0002035963073,H1N1_Swine_CY207073_A/swine/Colombia/3/2011|2011.570:0.002198858339):0.0001447632302,H1N1_Human_KC882376_A/Maine/04/2011|2011.129:0.002259438193):9.697958581e-05,(H1N1_Human_KC882318_A/Virginia/04/2011|2011.014:0.002187209029,H1N1_Human_KC881965_A/Arizona/01/2011|2011.085:0.001424306848):0.00234083279):0.0002711181817,(((H1N1_Human_CY129954_A/Tallinn/INS617/2011|2011.071:-0.0006096853484,H1N1_Human_CY129690_A/Athens/INS554/2011|2011.132:0.001808230075):0.000305761166,H1N1_Human_JX625754_A/England/178/2010|2010.918:-0.000305761166):0.0007791394736,H1N1_Swine_KC222592_A/swine/Neumarkt/IDT14179/2011|2011.855:0.0004220419036):0.0009278688705):0.0004827718138,(H1N1_Human_JQ768357_A/Tomsk/IIV-19/2012|2012.052:0.002440166744,H1N1_Human_JX473014_A/Vladivostok/28/2012|2012.233:0.001187247068):0.0007402189019):8.626453464e-05,H1N1_Human_CY081065_A/Ontario/130741/2010|2010.781:0.001713815593):0.0007315719073,H1N1_Human_JN704795_A/Cheboksary/IIV-92/2011|2011.142:0.0007743637788):0.0004964613764,(((H1N1_Swine_KM496991_A/swine/Brazil/18/2012|2012.110:-0.0004478432415,H1N1_Swine_KP027605_A/swine/Brazil/G3P1/2013|2013.597:0.011477088):0.003705172845,H1N1_Swine_KM497007_A/swine/Brazil/263/2012|2012.904:0.008621680676):0.000915229598,(H3N1_Human_KY925714_A/Santa_Cruz_do_Sul/LACENRS-2672/2013|2013.553:-2.238874283e-16,H1N1_Human_CY047791_A/Argentina/7785/2009|2009.452:2.238874283e-16):0.0008203051403):0.0004423925348):0.0004274909477,((H1N1_Human_CY129962_A/Tallinn/INS618/2011|2011.085:-0.0001517720236,H1N1_Swine_KM028179_A/swine/Guangxi/NS3098/2011|2011.808:0.001347270519):0.001208527823,H1N1_Human_KC882423_A/Delaware/04/2011|2011.093:0.001201696566):0.0006235998395):0.0007243952363,(((((((((((((((((((((H1N1_Human_CY176782_A/Kowloon/INS3_691/2011|2011.068:0.00284996162,H1N1_Human_KP637354_A/Thailand/KS10403/2011|2011.315:0.0007497757477):0.0005318136396,H1N2_Swine_KM027587_A/swine/Guangdong/3196/2011|2011.723:-0.0005347280266):0.0002664756173,(H1N1_Human_CY176630_A/Westmead/INS3_662/2011|2011.551:0.0008816755742,H1N1_Human_JN187348_A/Taiwan/5506/2011|2011.044:0.0003138229214):0.0009379156261):0.0001334663788,H1N1_Human_CY176462_A/Kowloon/INS3_639/2011|2011.101:-0.0001357468079):6.800296342e-05,H1N1_Human_KJ943482_A/Santiago/p15d1/2011|2011.622:-6.800296342e-05):0.001066678735,((((H1N1_Human_CY176646_A/Westmead/INS3_664/2011|2011.551:0.001194259057,H1N1_Swine_MG962484_A/swine/Queensland/P12-14600-69/2012|2012.699:0.004846125906):0.001487844724,H1N1_Human_KU299867_A/Cambodia/V0902335/2011|2011.647:0.0009291892718):0.0002285426999,H1N1_Human_KT181921_A/Singapore/DMS1243/2012|2012.526:0.0009767846836):0.000249478238,H1N1_Human_KC882405_A/Maryland/06/2011|2011.142:0.0009442060212):0.0001411709503):7.375475145e-05,H1N1_Human_CY121820_A/St-_Petersburg/100/2011|2011.500:0.001121293692):0.0001097278102,H1N1_Human_HQ834750_A/Moscow/IIV-33/2010|2010.781:0.002292254962):0.0002125167357,((H1N1_Human_KP637690_A/Thailand/SP10497/2011|2011.129:0.003307846196,H1N1_Human_JF816662_A/Beijing/HZ01/2011|2011.036:-0.0009002101402):0.0004922652491,(H1N1_Human_JN187344_A/Taiwan/842/2010|2010.967:0,H1N1_Human_JQ693732_A/Taiwan/2116/2011|2011.145:0):0.0007058215801):0.0009976258126):9.921324599e-05,H1N1_Human_KP637706_A/Thailand/SP11686/2012|2012.575:0.003243375037):0.0001859597355,H1N1_Human_CY176558_A/Headington/INS3_651/2011|2011.030:-4.589468885e-05):2.293452116e-05,H1N1_Human_HQ891279_A/Vladivistok/7/2010|2010.921:-2.293452116e-05):1.147494213e-05,H1N1_Human_JX309936_A/Singapore/GP4523/2010|2010.918:-1.147494213e-05):0.0004707029707,H1N1_Human_CY124796_A/Singapore/TT190/2011|2011.236:0.000730510428):0.0005229447511,H1N1_Human_CY080593_A/Ulaanbaatar/190/2011|2011.027:0.0006808732769):0.0002747006645,((((((((((((H1N1_Human_KJ645765_A/Gainesville/08/2013|2013.923:-3.079692204e-17,H1N1_Human_KC891295_A/North_Carolina/09/2012|2012.162:3.079692204e-17):1.386049227e-15,H1N1_Human_KJ645773_A/Gainesville/05/2014|2014.038:-1.386049227e-15):0.0001229388417,(H1N1_Human_CY147967_A/Georgia/M5081/2012|2012.085:0.002808240428,H1N1_Swine_CY195114_A/swine/Saskatchewan/SD0017/2013|2013.962:0.006971391216):0.001026529116):0.0009535668528,H1N1_Human_CY176694_A/Bronx/INS3_673/2012|2012.175:-0.0009551955811):0.0004791607399,H1N1_Human_CY115450_A/Mexico/InDRE3740/2011|2011.962:-0.0004791607399):0.0002399412879,H1N1_Human_JX905424_A/Florida/06/2012|2012.156:-0.0002399412879):0.0001202050404,H1N1_Human_CY176534_A/Durham/INS3_648/2012|2012.181:-0.0001202050404):6.012651283e-05,H1N1_Human_CY176742_A/Lima/INS3_680/2012|2012.526:-6.012651283e-05):3.007162865e-05,H1N1_Human_KM437694_A/Finland/214/2012|2012.500:-3.007162865e-05):1.503787884e-05,H1N1_Human_CY176718_A/Dayton/INS3_676/2012|2012.192:-1.503787884e-05):7.519971955e-06,H1N1_Human_MG856226_A/Mexico/VER78/2012|2012.014:-7.519971955e-06):3.760502389e-06,H1N1_Human_CY176734_A/Lima/INS3_678/2012|2012.540:-3.760502389e-06):0.0009291576449):0.0005419396916,H1N1_Human_KC881715_A/North_Carolina/09/2011|2011.052:0.0006564332209):0.0003748985835,H1N1_Human_KC882420_A/Colorado/11/2010|2010.992:0.0008316653447):0.0008094456568,H1N1_Human_JN714504_A/Joshkar-Ola/CRIE-BLP/2011|2011.142:0.001597749915):0.0006889907098,H1N1_Human_KF560154_A/Helsinki/894/2012|2012.162:0.002778918798):0.0008165343963,H1N1_Human_KT181922_A/Singapore/DMS1244/2012|2012.688:0.002880235907):0.0005505758604):0.0003711140831,(H1N1_Human_KY509823_A/Chungnam/29/2016|2016.008:0.001191239513,H1N1_Human_KY509824_A/Gangwon/61/2016|2016.047:0.002408497854):0.009331713457):0.0004024207372,H1N1_Human_JQ041358_A/Novosibirsk/KSH/2011|2011.090:0.002021249085):0.0003838398915,H1N1_Human_KF280707_A/India/P121778/2012|2012.148:0.005475794715):0.001193835563,H1N1_Swine_KP404424_A/swine/Tianjin/47/2011|2011.871:0.006699853279):0.001214227256,(((((H3N1_Swine_KT983789_A/swine/Iowa/A01476471/2014|2014.038:-0.0009549767661,H3N1_Swine_KT374268_A/swine/Iowa/A01555108/2014|2014.882:0.004554714133):0.002822943679,H3N1_Swine_KR092068_A/swine/Missouri/A01410818/2013|2013.964:0.0008101545531):0.0006244755844,H3N1_Swine_KT983784_A/swine/Iowa/A01476500/2013|2013.556:-0.0006352888755):0.01109677735,(H1N1_Swine_HQ695993_A/swine/Jangsu/504/2010|2010.038:0.003006942604,H1N1_Human_CY089628_A/Nanchang/8011/2009|2009.973:-0.0006085325067):0.001200674406):0.000277290275,(H3N2_Swine_KM028443_A/swine/Guangxi/NS3900/2011|2011.995:0.001171676327,H3N2_Swine_KM028467_A/swine/Guangxi/508/2012|2012.189:0.001224938212):0.00345570868):0.000643109946):0.0002543489689):0.000308124505,(H1N1_Human_JX262214_A/India/GWL02/2011|2011.644:0.00260753315,H1N1_Human_CY090865_A/Netherlands/2631c/2010|2010.107:0.001003982728):0.0009815679836):0.0002620333114,(((((((((((((((((((((((((((((((((((((((((((((((((((((((((H1N1_Human_GQ463204_A/Hunan/SWL3/2009|2009.447:0.003672729742,H1N1_Human_GU198205_A/Nanjing/3/2009|2009.792:0.001157999218):0.0006019501397,H1N1_Human_CY112063_A/Hong_Kong/H090-779-V22/2009|2009.600:0.001193532505):6.017913035e-06,H1N1_Human_CY055944_A/Australia/82/2009|2009.668:0.001197800115):2.612483691e-06,H1N1_Swine_JF714005_A/SW/SK/12-71/2009|2009.548:0.002402294122):1.269163533e-05,H1N1_Human_GQ131026_A/Korea/01/2009|2009.332:0.001190514789):0.0001291275864,((H1N1_Human_CY083044_A/Dakar/WRAIR0020T/2010|2010.126:0.001770736115,H1N1_Swine_KC345639_A/swine/Cotes_dArmor/110466/2010|2010.090:-0.0005721913883):0.000290074471,H1N1_Human_CY083036_A/Dakar/WRAIR0019T/2010|2010.068:-0.000290074471):0.001080060641):0.0001519732722,H1N1_Human_GQ117072_A/Minnesota/02/2009|2009.318:0.001042937718):0.0001137726214,H1N1_Avian_HM370964_A/turkey/Ontario/FAV110/2009|2009.808:0.001092712954):6.944728845e-05,(((H1N1_Human_GQ894918_A/Rhode_Island/07/2009|2009.500:0.001066551956,H1N1_Human_GQ168856_A/Kansas/02/2009|2009.310:0.001332069367):0.00081004662,H1N1_Swine_KM519961_A/swine/UP-India/IVRI01/2009|2009.340:0.001598549041):0.0005101821236,H1N1_Human_CY044239_A/San_Antonio/PR921/2009|2009.282:0.000692513547):0.001140339798):7.960496633e-05,H1N1_Human_KC781322_A/Mississippi/01/2009|2009.362:0.001124074265):0.0001386865157,H1N1_Human_GU562462_A/Karasuk/01/2010|2010.008:0.00106779906):0.0002060831931,(H3N2_Swine_JX182061_A/swine/Missouri/A01240017/2011|2011.871:0.003366503101,H3N2_Swine_JQ689120_A/swine/Missouri/A01047969/2010|2010.951:-0.0009680930034):0.002218713425):0.0001291042686,(H1N1_Human_GQ223447_A/GuangzhouSB/01/2009|2009.375:0.0004001749964,H1N1_Human_KC781803_A/Oregon/11/2009|2009.460:0.0007996903746):0.001072553052):0.0001095688348,H1N1_Human_KC780856_A/Wyoming/16/2009|2009.836:0.002296253786):8.60465283e-05,H1N1_Human_CY060746_A/Ontario/9698/2009|2009.452:-9.331274836e-05):4.666991431e-05,H1N1_Swine_JF714040_A/swine/MB/10422/2009|2009.510:-4.666991431e-05):2.334162067e-05,H1N1_Human_GQ402286_A/Canada-MB/RV2020/2009|2009.408:-2.334162067e-05):1.167406106e-05,H1N1_Human_GQ402282_A/Canada-MB/RV1977/2009|2009.386:-1.167406106e-05):5.83788054e-06,H1N1_Human_GQ200294_A/Shandong/1/2009|2009.353:-5.83788054e-06):2.9193654e-06,H1N1_Human_HM241721_A/Nsk/NIV10348/2009|2009.682:-2.9193654e-06):1.459895327e-06,H1N1_Avian_HM370979_A/turkey/Ontario/FAV114-17/2009|2009.838:-1.459895327e-06):7.300540082e-07,H1N1_Human_CY073298_A/Silver_Spring/WRAIRSP510P20/2009|2009.460:-7.300540082e-07):3.650801903e-07,H1N1_Human_GQ214148_A/Paris/2580/2009|2009.326:-3.650801903e-07):1.825666967e-07,H1N1_Human_GQ160530_A/Tennessee/05/2009|2009.321:-1.825666967e-07):9.129665293e-08,H1N1_Human_GQ168624_A/Alabama/02/2009|2009.318:-9.129665293e-08):4.565498076e-08,H1N1_Human_CY053075_A/Houston/13OS/2009|2009.321:-4.565498076e-08):2.283081799e-08,H1N1_Human_GQ385304_A/Toronto/0462/2009|2009.397:-2.283081799e-08):1.141707272e-08,H1N1_Human_GQ496146_A/Vladivostok/IIV18/2009|2009.559:-1.141707272e-08):5.709369935e-09,H1N1_Human_GQ496145_A/Vladivostok/IIV17/2009|2009.553:-5.709369935e-09):2.855100964e-09,H1N1_Human_GU433029_A/Tomsk/03/2009|2009.545:-2.855100964e-09):1.427759196e-09,H1N1_Human_GQ166230_A/Sichuan/1/2009|2009.353:-1.427759196e-09):7.139832471e-10,H1N1_Human_GQ455036_A/Nanjing/2/2009|2009.458:-7.139832471e-10):3.570432103e-10,H1N1_Human_CY041964_A/Santo_Domingo/572N/2009|2009.392:-3.570432103e-10):1.785477504e-10,H1N1_Human_CY043114_A/Santo_Domingo/568T/2009|2009.397:-1.785477504e-10):8.928664875e-11,H1N1_Human_CY147839_A/Mexico/24045/2009|2009.299:-8.928664875e-11):4.464950142e-11,H1N1_Human_GQ373265_A/Toronto/3141/2009|2009.310:-4.464950142e-11):2.2327587e-11,H1N1_Human_GQ465724_A/Canada-NS/RV1565/2009|2009.326:-2.2327587e-11):1.116548183e-11,H1N1_Human_GQ402279_A/Canada-QC/RV1954/2009|2009.373:-1.116548183e-11):5.583440044e-12,H1N1_Human_GQ465730_A/Canada-SK/RV1794/2009|2009.345:-5.583440044e-12):2.791538286e-12,H1N1_Human_GQ465728_A/Canada-PQ/RV1758/2009|2009.348:-2.791538286e-12):1.396114228e-12,H1N1_Human_GQ402278_A/Canada-SK/RV1798/2009|2009.342:-1.396114228e-12):6.98250471e-13,H1N1_Human_CY053250_A/Brownsville/35H/2009|2009.400:-6.98250471e-13):3.490018121e-13,H1N1_Human_CY051211_A/Wisconsin/629-D01414/2009|2009.485:-3.490018121e-13):1.742023979e-13,H1N1_Human_GQ223411_A/Beijing/501/2009|2009.384:-1.742023979e-13):8.709731275e-14,H1N1_Human_CY046945_A/Netherlands/602/2009|2009.323:-8.709731275e-14):4.291511915e-14,H1N1_Human_GQ225385_A/Beijing/3/2009|2009.381:-4.291511915e-14):2.109498422e-14,H1N1_Human_GQ168871_A/Indiana/09/2009|2009.304:-2.109498422e-14):1.147176339e-14,H1N1_Human_CY065774_A/Canada/GFA0402/2009|2009.285:-1.147176339e-14):5.503926179e-15,H3N2_Swine_KX571141_A/swine/Quebec/1279825/2011|2011.186:-5.503926179e-15):2.677527922e-15,H3N2_Swine_KX571138_A/swine/Quebec/1708732/2015|2015.115:-2.677527922e-15):0.0004223306405,((((H1N1_Swine_GQ150332_A/swine/Alberta/OTH-33-8/2009|2009.500:0.00309250319,H1N1_Human_GQ117106_A/Nebraska/02/2009|2009.285:0.0005092673038):0.0004346706649,H1N1_Human_GQ465727_A/Canada-AB/RV1644/2009|2009.329:-0.0004384960024):0.0002195520393,H1N1_Human_CY049879_A/Cherry_Point/WR0102/2009|2009.332:-0.0002195520393):0.0001098847622,H1N1_Human_CY049824_A/Craven/WR0019/2009|2009.340:-0.0001098847622):0.0007739197683):0.0002715343569,H1N1_Human_GQ433900_A/Jiangsu/1/2009|2009.452:0.0009284572532):0.0005390982187,H1N1_Human_CY083483_A/Chicago/WRAIR1690P/2009|2009.784:0.001865378638):0.0004014719305,(H3N2_Swine_AB704811_A/swine/Chonburi/NIAH106952-028/2011|2011.123:0,H3N2_Swine_AB704803_A/swine/Chonburi/NIAH106952-026/2011|2011.123:0):0.00200441094):0.0005932940928,(H1N1_Human_GQ132166_A/Canada-NS/RV1538/2009|2009.500:0.001967780576,H3N2_Swine_KM507515_A/swine/Brazil/365-11-7/2011|2011.858:0.005282488553):0.0006405701196):0.0003369263283,H1N1_Human_CY147887_A/Mexico/24052/2009|2009.318:0.0008563494818):0.0001860395681,H1N1_Human_GQ465725_A/Canada-PQ/RV1586/2009|2009.315:0.001020446007):0.0007714546539):0.0003198086352,((H3N2_Swine_AB914512_A/swine/Tochigi/14/2013|2013.123:0.006567724621,H1N2_Swine_KM507529_A/swine/Brazil/232-11-13/2011|2011.625:0.0068675671):0.002038200076,(H1N2_Swine_KM028123_A/swine/Guangxi/2900/2011|2011.770:0.01062903271,H1N2_Swine_AB914504_A/swine/Chiba/119/2012|2012.786:0.009007391541):0.003041073413):0.0005253755333):0.0002685628857,H1N1_Swine_AB910575_A/swine/Kagoshima/23/2012|2012.200:0.01300784456):0.0003325549608,(((((H1N1_Swine_KC471373_A/swine/Korea/CY01-04/2012|2012.003:0,H1N1_Swine_KC471349_A/swine/Korea/CY11-01/2011|2011.888:0):0.00156724991,H1N1_Swine_KC471389_A/swine/Korea/CY01-06/2012|2012.041:-0.0003673845395):0.000183738379,H1N1_Swine_KC471357_A/swine/Korea/CY11-02/2011|2011.888:-0.000183738379):0.002589421649,H3N1_Swine_KC471437_A/swine/Korea/CY03-12/2012|2012.175:0.001037992163):0.0125694553,((H3N2_Swine_MF099241_A/swine/Curico/VN1401-1824/2015|2015.937:0,H3N2_Swine_MF099258_A/swine/Curico/VN1401-1806/2015|2015.937:0):0.006181757478,H3N2_Swine_MF099137_A/swine/Chile/33/2014|2014.551:-0.000123871809):0.01755718053):0.001789891467):0.0001790050319,((((H1N1_Swine_MF099367_A/swine/Rengo/VN1401-95/2014|2014.425:0.004315575572,H1N1_Swine_MF099304_A/swine/Rengo/VN1401-1563/2015|2015.764:0.001712275816):0.005028983594,H1N1_Swine_AB909402_A/swine/Hiroshima/8/2011|2011.038:0.003621010651):0.0006051316396,H1N1_Swine_KM496999_A/swine/Brazil/66/2011|2011.279:0.004928769186):0.001039682787,(H1N1_Swine_KR700173_A/swine/Spain/29113/2012|2012.066:0.008894588305,H1N2_Swine_KC222544_A/swine/Ankum-Stockum/IDT13531/2011|2011.455:0.007094389036):0.001073483723):0.0002185071881):0.0006191287374,(((((H1N2_Swine_KR700417_A/swine/England/041118/2013|2013.005:0.005915682447,H1N2_Swine_KR700747_A/swine/England/7800/2012|2012.107:0.00380819618):0.0004643240121,H1N2_Swine_KR700755_A/swine/England/30148/2012|2012.825:0.003178592248):0.0004685646407,H1N2_Swine_KR699864_A/swine/England/058879/2011|2011.370:0.0007048040106):0.001016693132,H1N2_Swine_KR700699_A/swine/England/90276/2011|2011.622:0.0001928401307):0.00331986936,H1N1_Swine_KR700771_A/swine/England/11582/2012|2012.236:0.007680979612):0.001507310091):0.0003193709897,(H3N2_Swine_KU322520_A/swine/Italy/171855/2011|2011.500:0.005312713685,H3N2_Swine_KJ413924_A/swine/Ontario/103-18/2011|2011.893:0.003194490488):0.0007495019492):0.00069730018,((H1N1_Swine_CY195122_A/swine/Saskatchewan/SD0020/2013|2013.995:0.007587365483,H1N1_Swine_CY195435_A/swine/Saskatchewan/SD0053/2014|2014.923:0.02119967203):0.002665314988,(H1N1_Swine_MH061763_A/swine/Mexico/9741916/2013|2013.236:0.002539956764,H1N1_Swine_MH061659_A/swine/Mexico/9199572/2012|2012.488:0.003487894624):0.004552112154):0.001575371869):0.0005916309298,((H1N1_Swine_MF099317_A/swine/Rancagua/VN1401-689/2015|2015.019:0.01360563936,H1N2_Swine_MF099319_A/swine/Chile/VN1401-343/2014|2014.792:0.007626898029):0.0003207141411,(H1N2_Swine_KJ729268_A/swine/Zhejiang/43/2012|2012.871:-0.0007520683045,H1N2_Swine_KJ729260_A/swine/Guangxi/325/2012|2012.871:0.003148682844):0.01214017653):0.001280791489):0.0004015761301,H3N2_Swine_KM355389_A/swine/Thailand/CU-S14129N/2013|2013.912:0.007128227524):0.00112963596,((H1N1_Human_KC882296_A/Michigan/03/2011|2011.241:0.005206480828,H1N1_Human_CY129890_A/Tessenderlo/INS604/2011|2011.140:0.004494070254):0.001098585834,H1N1_Swine_KU323034_A/swine/Italy/321118-6/2014|2014.500:0.01184543496):0.003007035237):0.0001543122998,H1N2_Swine_MF099406_A/swine/El_Monte/VN1401-1537/2015|2015.762:0.02052480404):0.0009471748844,H3N2_Swine_CY158773_A/swine/Manitoba/SG1438/2011|2011.852:0.0128770131):0.00117405284,((((H1N1_Swine_KF309241_A/swine/Italy/225349-4/2012|2012.704:0.001688614055,H1N1_Swine_KF823977_A/swine/Italy/325451/2011|2011.953:0.001950923661):0.0005974390511,H1N1_Swine_KF309217_A/swine/Italy/120336/2012|2012.367:0.0005877550781):0.004525167364,H1N2_Swine_KR700675_A/swine/England/142162/2010|2010.921:0.005288295092):0.0007983423854,H1N2_Swine_KR700803_A/swine/England/61025/2013|2013.345:0.007106000098):0.002440392664):0.001251162931,H3N2_Swine_MH061571_A/swine/Mexico/10499819/2014|2014.252:0.01694536514):0.002591020342,(((((((((((((((((((((((((((((((((((((((((((((((((((((((((((((((((H1N1_Human_CY220811_A/California/216/2016|2016.948:0.003422930066,H1N1_Swine_KY401916_A/swine/Pennsylvania/A01776820/2016|2016.466:0.002617454897):0.0005539247307,(H1N1_Swine_KY239055_A/swine/Illinois/A01749913/2016|2016.293:-0.000316683898,H1N1_Human_KX775395_A/Krasnodar/CRIE-203/2016|2016.090:0.001512182394):0.0006547838819):0.0002865115267,H1N1_Human_KX004229_A/Nevada/42/2015|2015.975:0.0009161553759):0.0001456209726,H1N1_Human_KX410975_A/Oklahoma/08/2016|2016.184:0.001058197055):7.449112548e-05,H1N1_Human_KX919072_A/Texas/112/2016|2016.140:0.001129326903):6.505652696e-05,H1N1_Human_KX004814_A/Minnesota/58/2015|2015.975:0.001138761501):5.657275961e-05,H1N1_Swine_KY115392_A/swine/Illinois/A01775937/2016|2016.397:0.001147245268):2.97368936e-05,(H1N1_Human_KX915552_A/Virginia/49/2016|2016.247:0,H1N1_Human_KX407831_A/Louisiana/06/2016|2016.142:0):0.001174081134):7.476624065e-05,(H1N1_Human_KY950070_A/Linkou/0032/2015|2015.959:0.001844424388,H1N1_Human_KY487228_A/Keelung/0068/2016|2016.162:-0.0006458796615):0.00112463335):8.571721727e-05,H1N1_Swine_MF522013_A/swine/Illinois/A01932036/2017|2017.099:0.004773338937):0.0001259662623,((H1N1_Human_CY218845_A/Minnesota/04/2017|2017.041:-0.0006799691542,H1N1_Human_CY221610_A/Wisconsin/25/2017|2017.137:0.001878513881):0.002948318846,H1N1_Human_MF593521_A/Mexico/4436/2016|2016.159:0.003091469049):0.001116247868):6.148333135e-05,H1N1_Human_KX916064_A/New_York/67/2016|2016.247:0.001132361727):0.0001298530517,H1N1_Human_KX775411_A/Moscow/CRIE-287/2016|2016.129:0.001059974018):9.833815536e-05,H1N1_Human_KX004376_A/Wisconsin/88/2015|2015.899:0.001102246001):5.531004184e-05,H1N1_Human_KX919416_A/Arizona/64/2016|2016.337:0.001151175534):3.216877749e-05,(H1N1_Human_CY211030_A/Pennsylvania/94/2016|2016.855:-3.163826653e-16,H3N6_Avian_MF148062_A/barnacle_goose/Netherlands/2/2014|2014.953:3.163826653e-16):0.001162830504):5.364310239e-05,H1N1_Human_KX410663_A/Ohio/16/2016|2016.227:0.001151410706):0.0001223990076,(H1N1_Human_KY950041_A/Baltimore/0065/2016|2016.121:0,H1N1_Human_MF593497_A/Mexico/4431/2016|2016.162:0):0.00107386906):0.0001880641891,H1N1_Human_KX411239_A/North_Carolina/37/2016|2016.216:-0.0001872297562):9.729978524e-05,H1N1_Human_KX775355_A/Arkhangelsk/CRIE-109/2016|2016.036:0.001105093288):5.735633286e-05,H1N1_Human_KU589374_A/Alabama/13/2015|2015.918:-5.898601355e-05):2.950012791e-05,H1N1_Human_KX005462_A/Georgia/16/2015|2015.962:-2.950012791e-05):1.475203194e-05,H1N1_Human_KY925838_A/Porto_Alegre/LACENRS-1053/2016|2016.301:-1.475203194e-05):7.377000227e-06,H1N1_Human_KX417066_A/New_York/61/2015|2015.595:-7.377000227e-06):3.688992373e-06,H1N1_Human_KX005725_A/Indiana/07/2016|2016.063:-3.688992373e-06):1.844742381e-06,H1N1_Human_KX004679_A/Idaho/38/2015|2015.973:-1.844742381e-06):9.224943235e-07,H1N1_Human_MF593587_A/Mexico/8517/2017|2017.047:-9.224943235e-07):4.613087424e-07,H1N1_Human_KX409167_A/Maine/05/2016|2016.126:-4.613087424e-07):2.306851709e-07,H1N1_Human_KX409231_A/West_Virginia/01/2016|2016.145:-2.306851709e-07):1.153579887e-07,H1N1_Human_KX407471_A/Delaware/09/2016|2016.162:-1.153579887e-07):5.768669916e-08,H1N1_Avian_KX232505_A/turkey/Manitoba/FAV-0009-2/2016|2016.282:-5.768669916e-08):2.88472019e-08,H1N1_Avian_KX232513_A/turkey/Manitoba/FAV-0009-3/2016|2016.282:-2.88472019e-08):1.442552903e-08,H1N1_Human_KX407879_A/Oregon/08/2016|2016.159:-1.442552903e-08):7.21372794e-09,H1N1_Human_KX006209_A/Rhode_Island/04/2016|2016.085:-7.21372794e-09):3.607345347e-09,H1N1_Human_KX411751_A/Iowa/11/2016|2016.222:-3.607345347e-09):1.803914243e-09,H1N1_Human_KX004513_A/Nebraska/20/2015|2015.997:-1.803914243e-09):9.020773841e-10,H1N1_Human_KU509586_A/Colorado/20/2015|2015.890:-9.020773841e-10):4.511000704e-10,H1N1_Human_KX004190_A/Alaska/263/2015|2015.836:-4.511000704e-10):2.25579509e-10,H1N1_Swine_KY115417_A/swine/Tennessee/A01894329/2016|2016.236:-2.25579509e-10):1.128062588e-10,H1N1_Human_KX005651_A/Florida/05/2016|2016.019:-1.128062588e-10):5.641097706e-11,H1N1_Human_MF768847_A/Jeddah/KFAFH3161/2015|2015.841:-5.641097706e-11):2.820777866e-11,H1N1_Human_KX004757_A/Arizona/39/2015|2015.934:-2.820777866e-11):1.410653659e-11,H1N1_Human_KX004918_A/Montana/01/2016|2016.011:-1.410653659e-11):7.053938202e-12,H1N1_Human_KY926342_A/Pelotas/LACENRS-1213/2016|2016.315:-7.053938202e-12):3.529890358e-12,H1N1_Human_KX915832_A/Utah/37/2016|2016.329:-3.529890358e-12):6.466400771e-06,H1N1_Swine_KY938570_A/swine/Nebraska/A01783006/2016|2016.838:0.00119339897):0.0003461466301,H1N1_Human_CY209484_A/South_Dakota/31/2016|2016.816:0.0008509805939):0.0005017366124,H1N1_Human_MF768863_A/Jeddah/0234/2015|2015.882:0.0006959518507):0.0001453441672,(((H1N1_Human_KX775387_A/Krasnodar/CRIE-202/2016|2016.077:0,H1N1_Human_KX775363_A/Arkhangelsk/CRIE-111/2016|2016.058:0):1.086468319e-15,H1N1_Human_KX775371_A/Rostov/CRIE-162/2016|2016.060:-1.086468319e-15):0.000665305235,H1N1_Human_KX775347_A/Krasnodar/108/2015|2015.975:0.0005301932606):0.001660598309):0.0004428280455,H1N1_Human_KX410767_A/Vermont/13/2016|2016.214:0.002268130005):8.903210025e-05,H1N1_Human_KX408311_A/North_Dakota/05/2016|2016.052:0.001106544324):0.0004556790422,(((H1N1_Human_CY220843_A/Indiana/09/2017|2017.066:0,H1N1_Human_CY225594_A/Virginia/13/2017|2017.121:0):4.516161456e-17,H1N1_Human_CY217021_A/South_Dakota/01/2017|2017.000:-4.516161456e-17):0.003371628104,H1N1_Avian_KX232481_A/turkey/Ontario/FAV-005-2/2016|2016.258:0.001450332522):0.0007581939222):0.0004121629765,((H1N1_Human_CY223545_A/Wyoming/09/2017|2017.148:0.001615341741,H1N1_Human_KX411391_A/Missouri/12/2016|2016.216:-0.0004154763705):0.0008872661043,H3N2_Swine_CY246568_A/swine/Saskatchewan/SD0184/2016|2016.797:0.002726855527):0.0008171131245):0.0003544170362,(H1N1_Human_CY223513_A/North_Dakota/12/2017|2017.164:-0.0001560061161,H1N1_Human_CY224242_A/Idaho/11/2017|2017.142:0.002554416213):0.002080340018):0.0002160212401,H1N1_Human_KX408687_A/District_Of_Columbia/01/2016|2016.093:0.0009782300103):0.0001766127709,(H1N1_Human_KX004497_A/Tennessee/23/2015|2015.942:0.0005990083183,H1N1_Human_CY218082_A/Washington/01/2017|2017.014:0.003028405493):0.002293706933):0.0001698906661,H1N1_Human_KX775403_A/Moscow/CRIE-282/2016|2016.096:0.001034933854):0.0001451915493,H1N1_Human_KY115698_A/Georgia/09/2016|2016.500:0.002247464027):0.000119829133,H1N1_Human_KX410631_A/Maryland/12/2016|2016.148:0.002305171982):0.0004096522828,H1N1_Human_KX775379_A/Rostov/CRIE-164/2016|2016.058:0.001911017123):0.0004107584185,H1N1_Avian_KX232489_A/turkey/Ontario/FAV-006-4/2016|2016.263:0.001889137463):0.0003084185874,((((((H1N1_Human_CY238382_A/Texas/103/2017|2017.247:0.001044457907,H1N1_Human_MF593603_A/Mexico/12317/2017|2017.063:0.00256304352):0.0005492725943,H1N1_Human_MG279290_A/Japan/NHRC_20-1903/2017|2017.104:-0.000554545896):0.00027749285,H1N1_Human_CY223601_A/Louisiana/12/2017|2017.129:-0.00027749285):0.0001388315721,H1N1_Human_CY224186_A/Rhode_Island/08/2017|2017.123:-0.0001388315721):0.0002728982069,H1N1_Human_CY214310_A/Wisconsin/105/2016|2016.978:0.0009277946897):0.0004683910916,H1N1_Human_CY225546_A/Ohio/06/2017|2017.104:0.0007285848725):0.00158028954):0.0009427309789,(((((((((((((((((((((((((((((((H1N1_Human_MH126166_A/South_Dakota/05/2018|2018.066:0.003331448878,H1N1_Human_CY223561_A/New_Mexico/08/2017|2017.140:-0.0009238128219):0.001482170212,H1N1_Human_MH306064_A/Wisconsin/75/2018|2018.175:0.002146705308):0.0005606133044,H1N1_Human_CY250151_A/Hawaii/47/2017|2017.668:0.0006432047237):0.0003036015573,H1N1_Human_CY261989_A/Utah/39/2017|2017.890:0.0008916112197):0.0001697567565,H1N1_Human_MH245921_A/Arkansas/07/2018|2018.115:0.00225824759):0.000428624191,H1N1_Human_MH446568_A/District_Of_Columbia/10/2018|2018.126:-0.0004369683142):0.0002186695058,H1N1_Human_KX915000_A/New_Mexico/20/2016|2016.159:-0.0002186695058):0.0001093866583,H1N1_Human_MH359914_A/Delaware/24/2018|2018.222:-0.0001093866583):5.473791572e-05,H1N1_Human_MG978572_A/Georgia/31/2017|2017.959:-5.473791572e-05):2.737603583e-05,H1N1_Human_MH183745_A/Mississippi/09/2018|2018.079:-2.737603583e-05):1.368986117e-05,H1N1_Human_MH246073_A/New_Hampshire/13/2018|2018.132:-1.368986117e-05):6.845852462e-06,H1N1_Human_MH359938_A/Georgia/21/2018|2018.189:-6.845852462e-06):3.423387294e-06,H1N1_Human_MH183809_A/Nebraska/06/2018|2018.123:-3.423387294e-06):1.711924241e-06,H1N1_Human_CY263290_A/Massachusetts/21/2017|2017.907:-1.711924241e-06):8.56077448e-07,H1N1_Human_MH360162_A/Utah/23/2018|2018.225:-8.56077448e-07):4.280964042e-07,H1N1_Human_MH083465_A/Florida/07/2018|2018.027:-4.280964042e-07):2.140770483e-07,H1N1_Human_MH126038_A/Montana/05/2018|2018.036:-2.140770483e-07):0.0002336186264,(H1N1_Human_MH083801_A/Missouri/52/2017|2017.500:0,H1N1_Human_CY265343_A/New_Jersey/37/2017|2017.929:0):0.0009649269078):0.0001519421504,H1N1_Human_MH446928_A/Washington/82/2018|2018.225:0.001051875878):0.0002759332313,(H1N1_Swine_MH156547_A/swine/Ohio/A01354347/2018|2018.123:0.0005868129718,H1N1_Human_CY262021_A/Oklahoma/31/2017|2017.866:0.000614429862):0.003388947541):0.0001750803347,H1N1_Human_MH084153_A/Vermont/03/2018|2018.038:0.002263552216):0.0001691403545,H1N1_Human_CY250127_A/Florida/66/2017|2017.729:0.001028778388):0.0003016101166,H1N1_Human_MH125878_A/Illinois/12/2018|2018.096:0.0008874741669):0.0003500261493,H1N1_Human_MH246025_A/Massachusetts/15/2018|2018.134:0.002058158081):0.0003845947986,H1N1_Human_MH083625_A/Kentucky/37/2017|2017.997:0.002020756067):0.0002020832413,H1N1_Human_MH083441_A/Connecticut/40/2017|2017.970:0.0009922542104):0.0003620787972,(H1N1_Human_MH183985_A/Virginia/11/2018|2018.104:0,H1N1_Human_MH183873_A/Oklahoma/09/2018|2018.049:0):0.0008404932699):0.000246584677,(((H1N1_Human_MH360130_A/North_Dakota/19/2018|2018.233:-0.000439596751,H1N1_Human_MH083599_A/Kansas/01/2018|2018.016:0.001638141477):0.000220225555,H1N1_Human_MH084241_A/Wyoming/01/2018|2018.008:-0.000220225555):0.0003238800189,H1N1_Human_MH083353_A/Arizona/74/2017|2017.964:0.003288929665):0.0009703835369):0.0003060865749,H1N1_Human_MH125734_A/California/21/2018|2018.038:0.0008994942316):0.0002245529127,H1N1_Human_MH446877_A/South_Carolina/01/2018|2018.230:0.0009792651153):0.0003093803829,H1N1_Human_MH125846_A/Idaho/04/2018|2018.068:0.002114541471):0.0002765583447):0.003946987088,(((((((((((((((((H1N1_Human_KT836605_A/California/55/2014|2014.233:0.002587215728,H1N1_Human_KP702185_A/Egypt/42/2014|2014.227:0.002224218319):0.0005465588438,H1N1_Human_KU592834_A/Alaska/38/2014|2014.671:0.0006533507552):0.0002975622345,H1N1_Human_KU922560_A/Kerala/RGCB141437/2014|2014.436:0.002103362665):0.0002943162278,H1N1_Human_KU322463_A/Parma/56/2014|2014.500:0.0009031523154):0.0002784209294,H1N1_Human_LC032861_A/Kyoto/13K017/2014|2014.066:-0.0002818240632):0.0001409908774,H1N1_Human_LC033293_A/Nagasaki/13N094/2014|2014.195:-0.0001409908774):7.051352256e-05,H1N1_Human_LC032829_A/Okinawa/13T001/2013|2013.814:-7.051352256e-05):3.526582834e-05,H1N1_Human_CY189525_A/New_York/WC-LVD-14-062/2014|2014.268:-3.526582834e-05):0.0004241006024,((((H1N1_Human_KJ943046_A/Santiago/p18d1/2013|2013.466:0.001856855567,H1N1_Human_KY925983_A/Cachoeira_do_Sul/LACENRS-1828/2013|2013.488:-0.0006583108407):0.001658313578,H1N1_Human_KY925456_A/Camaqua/LACENRS-3512/2013|2013.655:0.0007415934039):0.0004070395439,H1N1_Human_KT181931_A/Singapore/DMS1316/2013|2013.564:-0.0004086682723):0.0002045102895,H1N1_Human_KY925134_A/Rosario_do_Sul/LACENRS-383/2012|2012.471:-0.0002045102895):0.0007757865963):0.0007787814668,((H1N1_Human_MF768615_A/Jeddah/8244/2014|2014.921:0,H1N1_Human_KT836505_A/Washington/59/2014|2014.899:0):0.001506377994,H1N1_Human_KT836593_A/Virginia/40/2014|2014.973:0.0008931118793):0.0004269350883):0.0006755369275,H1N1_Human_KY487755_A/Taipei/0008/2015|2015.973:0.001741956131):0.0003894249648,H1N1_Human_KY487174_A/Taipei/0063/2016|2016.126:-0.0003980375011):0.0005994131043,H1N1_Human_KT836710_A/Louisiana/03/2015|2015.282:0.003637624871):0.0008366113622,(H1N1_Human_KY926008_A/Santa_Maria/LACENRS-2140/2014|2014.658:0,H1N1_Human_KY925359_A/Porto_Alegre/LACENRS-1380/2014|2014.444:0):0.001567533368):0.001617811463,((((H1N1_Human_KX789448_A/India/Kol-S4659/2015|2015.227:0.002378376304,H1N1_Human_MF768879_A/Jeddah/7611/2014|2014.433:2.003379352e-05):0.001630855592,H1N1_Human_KX078505_A/India/DRDE_GWL672/2015|2015.173:0.0007794480117):0.002221178942,((H1N1_Human_KM437806_A/Finland/75/2014|2014.110:0.002696748617,H1N1_Human_KR271571_A/Mexico/200102/2014|2014.038:0.0009182900479):0.001477936484,H1N1_Human_KM219203_A/Helsinki/303N/2014|2014.088:0.0009240119208):0.002691352307):0.00225034057,H1N1_Swine_CY245829_A/swine/Manitoba/SD0106/2015|2015.422:0.00882768912):0.0007454237034):0.0004506637421,(H1N1_Human_KU322128_A/Milano/24/2014|2014.500:0.001914070155,H1N1_Human_KT180315_A/FuZhou/SWL11609/2013|2013.923:0.002906537053):0.001735780888):0.002295365735,(((((((H1N1_Human_KT836812_A/Ohio/08/2015|2015.151:0.001429016785,H1N1_Human_KU322117_A/Milano/230/2015|2015.500:0.0009696045389):0.0001504676439,H1N1_Human_KT836735_A/South_Dakota/16/2015|2015.197:-0.0001520963722):7.609476475e-05,H1N1_Human_KU322116_A/Milano/276/2015|2015.500:-7.609476475e-05):0.0008596186076,H1N1_Swine_KU323241_A/swine/Italy/161692/2015|2015.500:0.0003392475335):0.0004903117338,H1N1_Human_KU509562_A/Kentucky/14/2015|2015.614:0.001928103671):0.001053993049,(H1N1_Human_KX409223_A/Mississippi/08/2016|2016.129:0.004593994658,H1N1_Human_KU517812_A/Gainesville/01/2015|2015.937:0.0002332845245):0.002622379288):0.002039198143,(((H1N1_Human_KY487599_A/EastBaltimore/0103/2016|2016.175:0.001303353398,H1N1_Human_CY256782_A/Nicaragua/8746_02/2015|2015.904:-0.0001034880267):5.175120503e-05,H1N1_Human_CY256798_A/Nicaragua/7912_09/2015|2015.918:-5.175120503e-05):0.0002159561661,H1N1_Human_CY256718_A/Nicaragua/8427_02/2016|2016.014:0.00219167989):0.0004068264295):0.001758360984):0.002069537547):0.003066568641,(((((((((((((((((H1N1_Human_KF746706_A/Kazan/CRIE-03/2013|2013.008:0.001788877387,H1N1_Human_KF746714_A/Kazan/CRIE-04/2013|2013.022:-0.0005903326607):0.0002955507223,H1N1_Human_KF746670_A/Kazan/CRIE-01/2012|2012.992:-0.0002955507223):0.0007589331993,(H1N1_Human_KF560106_A/Helsinki/844/2013|2013.148:0.001960352374,H1N1_Human_KJ943236_A/Santiago/p20d1/2013|2013.468:0.005284490531):0.0004470531032):0.0006410092582,(H1N1_Swine_CY245677_A/swine/Alberta/SD0077/2015|2015.093:0.002875169708,H1N1_Swine_CY195339_A/swine/Alberta/SD0040/2014|2014.715:-0.0004785551681):0.006714310154):0.0003225286056,H1N1_Human_CY171547_A/Chicago/YGA_04123/2012|2012.995:0.0008658959403):0.0004295798129,H1N1_Swine_CY194609_A/swine/Arkansas/D0386/2013|2013.342:-0.0004432721765):0.0008745780053,H1N1_Human_KT181930_A/Singapore/DMS1315/2013|2013.364:0.001552149873):0.0005099524394,H1N2_Swine_MH061547_A/swine/Mexico/10290795/2014|2014.973:0.004337413821):0.0006844206867,H1N1_Swine_KP019633_A/swine/Nebraska/A01492657/2014|2014.156:0.00234350186):0.0001105019878,H1N1_Human_CY135112_A/Texas/JMM_52/2012|2012.929:0.002303138787):0.0001476625369,H1N1_Human_KJ147491_A/Lima/070674913/2013|2013.534:0.001061786333):8.931867082e-05,H1N1_Swine_KR701029_A/swine/Finland/si632/2013|2013.140:0.001117166905):0.0002427595223,H1N1_Human_CY168539_A/Boston/YGA_01002/2012|2012.964:0.0009510200727):0.0008909219985,H1N1_Human_KF559786_A/Helsinki/551/2013|2013.112:0.0009119129831):0.001448042581,(((((H1N1_Human_CY188677_A/Nicaragua/5804_09/2013|2013.249:0.0001768286937,H1N1_Human_CY188189_A/Nicaragua/7579_04/2013|2013.592:0.002219785846):0.002665443767,H1N1_Human_KP637914_A/Thailand/SN11790/2012|2012.564:-0.000245888521):0.0001247713876,H1N1_Human_KJ577185_A/Nepal/VIROAF5/2012|2012.649:-0.0001247713876):0.0007861261621,(((H1N1_Human_KF280723_A/India/P12946/2012|2012.110:0.003342459438,H1N1_Human_KJ856025_A/Sri_Lanka/11/2012|2012.762:0.0002658517809):0.0005259655606,H1N1_Swine_KF229773_A/swine/France/71-130116/2013|2013.178:0.0006818930055):0.002769398347,H1N1_Human_KF280739_A/India/Nag132467/2013|2013.082:0.0008616746581):0.004544728677):0.0007504393636,H1N1_Human_KF270586_A/India/P131027/2013|2013.071:0.0005261406805):0.001298761245):0.0005867984406,((((((((((H1N1_Swine_KM975616_A/swine/North_Carolina/A01410573/2014|2014.216:0.006053496215,H1N1_Swine_CY245973_A/swine/Saskatchewan/SD0121/2015|2015.784:0.008610710807):0.0001251811158,H1N1_Human_KT274600_A/Florida/01/2014|2014.005:0.001012750453):0.0001215523343,((H1N1_Human_KU592739_A/North_Carolina/04/2014|2014.126:0,H1N1_Avian_KM244080_A/turkey/Virginia/4135/2014|2014.090:0):0.004610258135,H1N1_Human_KM409073_A/Rhode_Island/09/2013|2013.973:0.001417593253):0.00112646134):0.0004055922534,H1N1_Human_CY188837_A/New_York/WC-LVD-13-003/2013|2013.910:-0.0004346135688):0.000217516822,H1N1_Human_KT274660_A/Louisiana/34/2013|2013.967:-0.000217516822):0.0004083023322,((H1N1_Human_KR271539_A/Mexico/101812/2013|2013.962:-4.322010548e-05,H1N1_Human_KR271611_A/Mexico/631812/2013|2013.945:0.001241764832):0.001639602784,H1N1_Swine_KP003953_A/swine/Minnesota/A01491704/2014|2014.093:0.001976721539):0.0001926296351):0.0004891520562,((((((((H1N1_Swine_KY401840_A/swine/Nebraska/A01776855/2016|2016.468:0.01163732257,H1N1_Swine_KM975621_A/swine/Kansas/A01410327/2014|2014.101:0.001819577682):0.0003458222536,(H1N1_Human_KU051443_A/Thailand/CU_FS2/2014|2014.288:0,H1N1_Human_KU051435_A/Thailand/CU_FS1/2014|2014.285:0):0.00327033568):0.0005485641662,H1N1_Swine_KM975606_A/swine/Iowa/A01410472/2014|2014.167:0.0006410047234):0.0009736569041,H1N1_Swine_KP137874_A/swine/Kansas/A01377299/2014|2014.326:0.00142969927):0.001710821129,H1N1_Swine_KP137869_A/swine/Nebraska/A01491300/2014|2014.071:0.000708612972):0.001061527469,H1N1_Swine_KP031601_A/swine/Illinois/A01493472/2014|2014.230:0.0001425121917):0.000995372492,H1N1_Human_KY116987_A/District_Of_Columbia/02/2014|2014.342:0.002641895038):0.0007141691741,H1N1_Human_KU922561_A/Kerala/RGCB140815/2014|2014.247:0.003514306483):0.001038289905):0.0003741963474,H1N1_Swine_KP019628_A/swine/Missouri/A01492887/2014|2014.110:0.002039146683):0.0005158256323,H1N1_Swine_KP003963_A/swine/Illinois/A01490609/2014|2014.019:0.001877550572):0.0003073520076,H1N1_Human_KR271587_A/Mexico/241001/2014|2014.027:0.00211231478):0.002857938935):0.0003973114937,(H1N1_Human_KY681654_A/Saudi_Arabia/02/2013|2013.786:0,H1N1_Human_KY681655_A/Saudi_Arabia/03/2013|2013.786:0):0.005786084939):0.004226247082):0.01034514317):0.006546955796,H3N2_Swine_KJ413932_A/swine/Ontario/11-105317/2011|2011.893:0.02092998378):0.01869623681,((((((((H3N2_Swine_CY122345_A/swine/Mexico/Mex50/2010|2010.500:0,H3N2_Swine_CY122353_A/swine/Mexico/Mex51/2010|2010.500:0):0.002544661024,H1N2_Swine_CY098472_A/swine/Minnesota/1192/2001|2001.500:0.01212928914):0.001780386292,H3N2_Swine_CY095679_A/swine/Texas/4199-2/1998|1998.500:-0.0006276936761):0.001997201795,H1N1_Swine_CY157651_A/swine/Kentucky/SG1167/2003|2003.058:0.01688035689):0.001791038234,(H1N1_Swine_CY159109_A/swine/Nebraska/00178/2003|2003.658:0.01401669976,H1N1_Swine_KR087975_A/swine/Minnesota/00272/2004|2004.244:0.01497517022):0.002685119521):0.001212202122,H3N2_Swine_AF251432_A/Swine/Minnesota/593/99_|1999.500:0.006078142777):0.0008665012564,H1N1_Swine_CY098520_A/swine/North_Carolina/18161/2002|2002.500:0.01436402508):0.003181708185,H1N2_Avian_AY233390_A/duck/NC/91347/01|2001.500:0.01385598674):0.0009303595441):0.001317619955,((((((((((((((((((((((((((((((((((((((((((((((H1N1_Swine_KX907996_A/swine/Nebraska/A01277241/2012|2012.866:0,H1N1_Swine_KJ161864_A/swine/Indiana/A00968351/2011|2011.762:0):0.003388640651,H3N2_Swine_JQ738183_A/swine/Illinois/A00857304b/2012|2012.011:0.001442088309):0.0002675368226,((H1N2_Swine_KX907946_A/swine/Kansas/A01377088/2013|2013.500:0.001611053165,H1N2_Swine_KP031614_A/swine/Kansas/12-164540/2012|2012.978:-0.0004111877941):0.001963588708,H1N2_Swine_KJ528303_A/swine/Kansas/12-156064/2012|2012.953:0.004078539065):0.0009683724473):0.0002781445881,H3N2_Swine_CY131591_A/swine/Ohio/11SW183/2011|2011.600:0.0009044400314):0.0001950486365,H3N2_Swine_CY131241_A/swine/Ohio/11SW114/2011|2011.592:-0.000198359351):9.934019911e-05,H1N2_Swine_CY131839_A/swine/Ohio/11SW221/2011|2011.627:-9.934019911e-05):4.975923897e-05,H3N2_Human_JN638728_A/Indiana/08/2011|2011.567:-4.975923897e-05):0.0009850064456,((H3N2_Swine_HQ734224_A/swine/Pennsylvania/A01076779/2010|2010.814:-0.0006421253888,H3N2_Swine_HQ734218_A/swine/Pennsylvania/62170-2/2010|2010.814:0.003040746712):0.001272081962,H3N2_Swine_KF922843_A/swine/Minnesota/A01134337/2010|2010.877:0.002359240176):0.0002222181447):0.0002684897749,((H3N2_Swine_JQ914806_A/swine/North_Carolina/A01049436/2011|2011.049:-1.743128453e-17,H3N2_Swine_JQ914821_A/swine/Indiana/A01049744/2011|2011.222:1.743128453e-17):0.0005312542888,(H1N2_Swine_MF425627_A/swine/Michigan/A01259077/2017|2017.408:0.01010932539,H3N2_Swine_KC435072_A/swine/Michigan/A01259002/2012|2012.805:0.00456011413):0.00570357479):0.001038682251):0.0001431725965,(((H1N2_Swine_KJ640327_A/swine/Ohio/13TOSU0554/2013|2013.414:0,H1N2_Swine_KF478849_A/swine/Ohio/A01349140/2013|2013.156:0):-4.689907744e-16,H1N2_Swine_KF386837_A/swine/Ohio/A01279763/2012|2012.926:4.689907744e-16):0.001282917724,H3N2_Swine_JX155361_A/swine/Indiana/A01049091/2010|2010.879:-8.741922876e-05):0.001058913113):0.0003331358078,H1N2_Swine_CY130569_A/swine/Ohio/09SW1489E/2009|2009.507:-0.0003532175383):0.0001767415229,H3N2_Swine_CY130785_A/swine/Ohio/09SW80/2009|2009.600:-0.0001767415229):8.8453791e-05,H1N2_Swine_CY130657_A/swine/Ohio/09SW1489M/2009|2009.507:-8.8453791e-05):4.426725937e-05,H3N2_Swine_CY130777_A/swine/Ohio/09SW79M/2009|2009.600:-4.426725937e-05):2.213707836e-05,H3N2_Swine_JX565466_A/swine/Ohio/6/2012|2012.452:-2.213707836e-05):1.107026406e-05,H3N2_Human_KJ942628_A/Minnesota/11/2010|2010.500:-1.107026406e-05):5.537421306e-06,H3N2_Swine_JQ350554_A/swine/Indiana/A00968322/2010|2010.795:-5.537421306e-06):2.769142319e-06,H3N2_Swine_CY131073_A/swine/Ohio/10SW203/2010|2010.644:-2.769142319e-06):1.384787059e-06,H3N2_Swine_CY130961_A/swine/Ohio/10SW125/2010|2010.611:-1.384787059e-06):6.925015143e-07,H1N1_Swine_KC839528_A/swine/Minnesota/A01134331/2010|2010.890:-6.925015143e-07):3.463047659e-07,H1N2_Swine_KR859417_A/swine/Illinois/A01047046/2010|2010.910:-3.463047659e-07):1.731793961e-07,H1N2_Swine_KR859460_A/swine/Illinois/A01047045/2010|2010.910:-1.731793961e-07):0.0005789955882,H1N1_Swine_KC616676_A/swine/Ohio/25/2012|2012.740:0.000619554722):0.0003090586276,H1N2_Swine_KP830031_A/swine/Illinois/A01049967/2011|2011.356:0.002090847234):0.0002632250684,((((H3N2_Swine_JX280454_A/swine/Texas/A01104013/2012|2012.123:0.007133834327,H3N2_Swine_JX173611_A/swine/Iowa/A01202529/2011|2011.638:0.001363723687):0.0004216392696,H3N2_Swine_CY194449_A/swine/Alabama/D0383/2012|2012.942:-0.0004349898668):0.002228572538,((H1N1_Swine_KF527516_A/swine/Indiana/A01243254/2012|2012.197:0,H1N1_Swine_KF527561_A/swine/Michigan/A01203374/2012|2012.249:0):0.001302378685,H1N1_Swine_KC508519_A/swine/Indiana/A00968365/2012|2012.512:0.001110592466):0.002646668278):0.0008136882794,H3N2_Human_JQ290182_A/Iowa/09/2011|2011.868:0.0003766786273):0.0009575613077):0.0001939321565,(((((((((((H1N2_Swine_MF664423_A/swine/South_Carolina/A01932046/2017|2017.090:-0.0002246891799,H1N2_Swine_MF801565_A/swine/South_Carolina/A02214849/2017|2017.214:0.001420187676):0.001416910889,H1N2_Swine_MF145392_A/swine/South_Carolina/A01671949/2016|2016.989:0.0009831834187):0.007398237468,(H3N2_Swine_KY402005_A/swine/North_Carolina/A01945753/2015|2015.800:0.001094948764,H1N2_Swine_KX670722_A/swine/Pennsylvania/A01944215/2015|2015.745:0.002512552663):0.001189119909):0.004137498067,(H1N1_Swine_KX670636_A/swine/Ohio/A01847657/2015|2015.299:0.0004357294875,H1N1_Swine_KX670616_A/swine/Ohio/A01840052/2014|2014.921:0.003172581731):0.01111995448):3.685722422e-05,H1N2_Swine_KT767994_A/swine/North_Carolina/A01410564/2014|2014.211:0.008887940599):0.0008047325038,(((H1N2_Swine_KX960285_A/swine/North_Carolina/A01432952/2013|2013.559:0.001751056462,H3N2_Swine_KY964023_A/swine/Indiana/15TOSU8903/2015|2015.496:0.009182808808):0.0006654706428,(H3N2_Swine_MF973283_A/swine/North_Carolina/A02214438/2017|2017.258:0.01075560106,H1N1_Swine_KT943591_A/swine/North_Carolina/120138/2014|2014.962:0.006528964284):0.004477673072):0.0004942230271,(H1N1_Swine_KY239060_A/swine/North_Carolina/A01730376/2016|2016.058:0.01223200837,H1N1_Swine_KX632042_A/swine/North_Carolina/A01795841/2015|2015.847:-0.001248717615):0.004244097284):0.0007666376865):0.001201105109,(H1N2_Swine_KF142499_A/swine/Korea/CY0423-12/2013|2013.307:0,H1N2_Swine_KF142507_A/swine/Korea/CY0423-33/2013|2013.307:0):0.004024749797):0.001220811782,(((((((((H3N2_Swine_KC435088_A/swine/Tennessee/A01104055/2012|2012.814:0.00119197326,H3N2_Swine_KF998025_A/swine/Montana/21/2012|2012.701:0.002407764107):0.001016810742,H3N2_Swine_KC471421_A/swine/Korea/CY02-10/2012|2012.137:0.002601286228):0.0001085858075,H3N2_Swine_KF478854_A/swine/Pennsylvania/A01380412/2013|2013.230:0.001095688179):0.0001686709394,H3N2_Swine_JX502012_A/swine/Korea/D79/2011|2011.786:0.001037814636):0.0003655695986,H3N2_Swine_KF467229_A/swine/North_Carolina/A01203272/2012|2012.118:-0.0003719798138):0.0001861604539,H3N2_Swine_JX502011_A/swine/Korea/A18/2011|2011.704:-0.0001861604539):9.321277349e-05,H3N2_Swine_KC471493_A/swine/Korea/CY03-19/2012|2012.233:-9.321277349e-05):4.661355475e-05,H3N2_Swine_JN940426_A/swine/NY/A01104005/2011|2011.699:-4.661355475e-05):2.331553134e-05,H3N1_Swine_KC471445_A/swine/Korea/CY03-13/2012|2012.175:-2.331553134e-05):0.0003222935926):0.0005603827171,H1N1_Swine_KT313536_A/swine/North_Carolina/A01410047/2013|2013.967:0.003104417004):0.000546954997,(((H3N2_Swine_MF373327_A/swine/Indiana/A01672517/2017|2017.052:0.01310402604,H1N2_Swine_KY115497_A/swine/Iowa/A01775725/2016|2016.378:0.002921603083):0.0009718368361,H1N2_Swine_KX658669_A/swine/Indiana/A01812224/2016|2016.414:0.009029774851):0.0009793521834,H1N2_Swine_KX671241_A/swine/Michigan/A02077465/2015|2015.329:-0.0005267395318):0.008795139412):0.0006241733283,H3N2_Swine_KF386832_A/swine/Maryland/A01444460/2013|2013.005:0.01754234216):0.001263153795):0.0002375569442,H3N2_Swine_JX964916_A/swine/Illinois/53612-2/2009|2009.633:-0.0002819764848):0.0003142963049,H1N2_Swine_CY158373_A/swine/Missouri/SG1343/2009|2009.707:0.004565259134):0.0006077843496,H1N2_Swine_CY159437_A/swine/Arkansas/02927/2009|2009.918:0.003058029841):0.0006616171674,(((((H3N2_Swine_KT313521_A/swine/Nebraska/A01409533/2013|2013.885:-0.0007561715918,H3N2_Swine_KT694079_A/swine/Nebraska/A01493915/2014|2014.268:0.003152786131):0.004971389714,H3N2_Swine_KF386827_A/swine/Wyoming/A01444560/2013|2013.033:0.001092270925):0.001374000358,H3N2_Swine_KX907877_A/swine/Wyoming/A01381213/2013|2013.384:0.00226491654):0.00408972042,H1N1_Swine_KT313566_A/swine/North_Dakota/A01410241/2014|2014.060:0.007001116237):0.001789812587,(H3N2_Swine_KJ004009_A/swine/Nebraska/A01399268/2013|2013.603:0.009394156641,H1N2_Swine_CY131353_A/swine/Ohio/11SW125/2011|2011.595:0.001635088117):0.000669397704):0.0009486337582):0.0007124431802,((((((H1N1_Swine_GQ484362_A/swine/Kansas/77778/2007|2007.953:0.006479716945,H1N1_Swine_EU604696_A/swine/OH/511445/2007|2007.500:-0.001674250807):0.002386802873,H1N1_Swine_CY099163_A/swine/Ohio/02026/2008|2008.123:-0.00118037528):0.008209656777,H3N2_Swine_CY157947_A/swine/North_Carolina/01312/2006|2006.874:0.004060741277):0.003693751081,(H1N2_Swine_CY158301_A/swine/Kentucky/02564/2009|2009.079:0,H1N2_Swine_CY158309_A/swine/Kentucky/02573/2009|2009.110:0):0.002460933795):0.001212552459,H3N2_Swine_KF386787_A/swine/Pennsylvania/A01432652/2013|2013.249:0.004888299512):0.0006346037942,H3N2_Swine_KF739394_A/swine/Illinois/02907/2009|2009.803:0.001784796457):0.0003695572955):0.0005362273961,H3N2_Swine_KF527551_A/swine/Virginia/A01203436/2012|2012.290:0.00672715376):4.512696289e-05,((((((((((((((((H3N2_Swine_CY219960_A/swine/Michigan/16TOSU3399/2016|2016.460:-0.0004553824851,H3N2_Swine_CY242972_A/swine/Ohio/16TOSU5162/2016|2016.581:0.001655247856):0.0002277213008,H3N2_Swine_CY219968_A/swine/Michigan/16TOSU3403/2016|2016.460:-0.0002277213008):0.0001138608533,H3N2_Swine_CY219759_A/swine/Kentucky/16TOSU3279/2016|2016.512:-0.0001138608533):5.693794619e-05,H3N2_Human_KY935514_A/environment/Indiana/16TOSU3854/2016|2016.496:-5.693794619e-05):0.0006215583921,H3N2_Swine_CY219677_A/swine/Iowa/16TOSU2708/2016|2016.436:0.0005769863343):0.00119643479,H1N2_Swine_KY509928_A/swine/California/A01778665/2016|2016.627:7.383238336e-06):0.004114530164,(((H3N2_Swine_MH234419_A/swine/Ohio/OH-18-6910/2018|2018.230:0.004408444263,H3N2_Swine_MH234427_A/swine/Ohio/OH-18-7450/2018|2018.249:0.001630005074):0.0006501591909,H3N2_Swine_MF145485_A/swine/Arkansas/A01671574/2016|2016.970:0.0005501362301):0.00252590777,H3N2_Swine_MF045200_A/swine/North_Dakota/A01782435/2016|2016.795:0.001117448109):0.001648696614):0.0005305257791,((H1N2_Swine_KY115412_A/swine/North_Carolina/A01731857/2016|2016.112:0.002357595354,H1N1_Swine_KY678549_A/swine/North_Carolina/A01781336/2016|2016.701:0.008625695402):0.002088352482,H1N2_Swine_KX671221_A/swine/Pennsylvania/A02035484/2015|2015.515:0.0003254473517):0.0007244363944):0.001723511035,H1N2_Swine_MF145416_A/swine/Pennsylvania/A01671487/2016|2016.945:0.00435579252):0.001425321046,H1N2_Swine_KY239065_A/swine/Ohio/A01728547/2015|2015.978:0.001896200501):0.0009929893007,H1N2_Swine_MF045206_A/swine/North_Carolina/A01781221/2016|2016.682:0.007483271812):0.001074662035,(H1N1_Swine_MF145501_A/swine/North_Carolina/A01945756/2015|2015.800:0.005009505968,H1N2_Swine_KU160780_A/swine/North_Carolina/A01476787/2014|2014.803:0.001030878995):0.00213888344):0.0008454166761,H1N2_Swine_MG784663_A/swine/North_Carolina/A02218906/2017|2017.603:0.008940981717):0.00187942819,(H1N1_Swine_MF522073_A/swine/North_Carolina/A01672751/2017|2017.104:0.004416891327,H1N1_Swine_KY938588_A/swine/Missouri/A01668216/2016|2016.852:0.004038746031):0.003308824941):0.001777667254,H1N1_Swine_MF973379_A/swine/North_Carolina/A02214775/2017|2017.296:0.005505379302):0.008459612751,H3N2_Swine_KJ640519_A/swine/Indiana/13TOSU1207/2013|2013.496:0.017552246):0.002660722992):0.0004635397581,(((((((((((((((((((H3N2_Swine_KF998038_A/swine/Illinois/A01427136/2013|2013.841:0.002470329477,H1N1_Swine_KF695379_A/swine/Michigan/A01259075/2013|2013.693:0.001128743094):3.599824228e-05,H3N2_Swine_KJ206206_A/swine/Illinois/A00843193/2014|2014.005:0.001161690221):0.0007264159083,(H1N1_Swine_KF467219_A/swine/Illinois/A01244401/2012|2012.926:0.002580356225,H3N2_Swine_CY194649_A/swine/Kentucky/D0385/2013|2013.381:0.002240250983):0.0004817065959):0.0007454661297,H3N2_Swine_KF386777_A/swine/Illinois/A01432127/2012|2012.825:-0.0007550109674):0.0003787637179,H3N2_Swine_JX964966_A/swine/Wisconsin/A00677500/2012|2012.630:-0.0003787637179):0.0001894545849,H3N2_Swine_KC261890_A/swine/Pennsylvania/A01104050/2012|2012.603:-0.0001894545849):9.4741535e-05,H3N2_Swine_KC020477_A/swine/Pennsylvania/A01104049/2012|2012.603:-9.4741535e-05):4.737789092e-05,H3N2_Swine_KF454776_A/swine/Ohio/A01349485/2013|2013.211:-4.737789092e-05):5.362635944e-05,((((H3N2_Swine_KX671280_A/swine/Kansas/A01377165/2013|2013.918:0.00150870048,H3N2_Swine_KT734986_A/swine/Kansas/A01377326/2014|2014.496:-0.0003132019844):0.003266042838,H3N2_Human_KJ942692_A/Indiana/21/2012|2012.500:0.0003652792997):0.0005200492987,H3N2_Swine_KC616656_A/swine/Indiana/A01260041/2012|2012.786:0.001884399343):0.0003971610997,(H3N2_Swine_JX964934_A/swine/Maryland/A01104040/2012|2012.619:0,H3N2_Swine_JX964942_A/swine/Maryland/A01104048/2012|2012.622:0):0.0008081054709):0.001151102387):0.0003424209337,(H3N2_Swine_MF145517_A/swine/Illinois/A01944946/2015|2015.825:0.007694078486,H3N2_Swine_KX772370_A/swine/Illinois/A01728293/2015|2015.973:0.009674849787):0.00109228403):0.001204613487,H3N2_Swine_KF704142_A/swine/Indiana/13TOSU1128/2013|2013.562:0.001314440661):0.000107922285,H3N2_Swine_KF646127_A/swine/Michigan/A01259074/2013|2013.633:-0.0001269995947):0.001202600558,H3N2_Swine_KX907981_A/swine/Kansas/A01377090/2013|2013.500:0.0006273675016):0.0007362415245,H3N2_Swine_KF998020_A/swine/Indiana/A01260093/2012|2012.830:0.002813592871):0.0009117713567,(((H3N2_Swine_KT694089_A/swine/North_Carolina/A01410354/2014|2014.129:0.003015170152,H3N2_Swine_KX851844_A/swine/North_Carolina/A01732322/2016|2016.142:0.005449415234):0.001852488429,H1N2_Swine_MG662588_A/swine/Pennsylvania/A02218034/2017|2017.507:0.009357294905):0.00126329891,H3N2_Swine_KX772327_A/swine/Iowa/A01941921/2015|2015.995:0.004932473974):0.001121052821):0.001171635124,H3N2_Swine_KT694094_A/swine/Missouri/A01493970/2014|2014.252:0.004829020529):0.0007930435629,H3N2_Swine_CY195026_A/swine/Maryland/D0384/2013|2013.910:0.002825085569):0.001505412836,((H1N2_Swine_KJ640271_A/swine/Indiana/13TOSU1142/2013|2013.496:0,H1N2_Swine_KJ640792_A/swine/Indiana/13TOSU1144/2013|2013.496:0):7.075247312e-05,(H3N2_Swine_KC855524_A/swine/Ohio/12TOSU176/2012|2012.545:0.004149250961,H3N2_Swine_KM185936_A/swine/Texas/13TOSU0060/2013|2013.159:0.003090268118):0.001133065555):0.002069819222):0.002346028252,(H1N2_Swine_MG784639_A/swine/Oklahoma/A02219505/2017|2017.616:0.01694520816,H3N2_Swine_KY401953_A/swine/Colorado/A01775092/2016|2016.356:0.01605613709):0.00396624399):0.001665417449):0.0001833751881,H3N2_Swine_KX907966_A/swine/Virginia/A01290329/2013|2013.595:0.008772980938):0.0006841146852,(((H1N2_Swine_KX960320_A/swine/Illinois/A01444496/2013|2013.016:0.001658568539,H1N2_Swine_KF026669_A/swine/Illinois/A01270809/2012|2012.778:-0.000458703168):0.0002299445463,H1N2_Swine_KF386842_A/swine/Missouri/A01270665/2012|2012.751:-0.0002299445463):0.001420677277,H1N2_Swine_KF467239_A/swine/Illinois/A01432156/2012|2012.852:-0.0002221325508):0.002295134443):0.0008049555915,H1N2_Swine_KX960315_A/swine/Illinois/A01443797/2013|2013.195:0.008492038204):0.0004264648412,((((H1N2_Swine_KT735016_A/swine/Kansas/A01377335/2014|2014.512:0.007008714381,H1N2_Swine_KT734991_A/swine/Kansas/A01377287/2014|2014.247:0.006392057928):0.004014094773,H1N1_Swine_KT735007_A/swine/California/A01459047/2015|2015.386:0.0148789142):0.001431475695,((H1N1_Swine_KX670661_A/swine/Arkansas/A01840184/2014|2014.899:0,H1N1_Swine_KX670631_A/swine/Arkansas/A01476717/2014|2014.786:0):0.004570394832,H3N2_Swine_KU752503_A/swine/Florida/A01104089/2015|2015.877:0.001469990131):0.004813923885):0.0004552774384,H1N2_Swine_KC435036_A/swine/Mississippi/A01202799/2011|2011.838:0.003741471311):0.0002155916326):0.0001658438462,((((H1N1_Swine_KR047987_A/swine/Iowa/A01057153/2010|2010.375:0.0062955151,H1N1_Swine_KR018902_A/swine/Iowa/A01049670/2011|2011.186:0.005954532667):0.001136918468,H1N1_Swine_CY158277_A/swine/Arkansas/SG1323/2009|2009.778:-0.001206492463):0.0006057737346,H1N1_Swine_CY158957_A/swine/Arkansas/SG1327/2009|2009.827:-0.0006057737346):0.001471409632,H1N1_Swine_KP941631_A/swine/Iowa/A01049148/2010|2010.896:0.004599595339):0.005822136885):0.0003879937641,H1N1_Swine_KF026430_A/swine/Nebraska/A01301493/2012|2012.636:0.01073141287):0.0003785763577,H1N1_Swine_KC866557_A/swine/Ohio/12TOSU44/2012|2012.471:0.005866651554):0.001200410547,((H3N2_Swine_JX860644_A/swine/Nebraska/A01049937/2011|2011.337:0.005043113865,H3N2_Swine_JX239973_A/swine/Illinois/A01202978/2011|2011.956:0.007162653828):0.0006104228405,H1N2_Swine_KJ528287_A/swine/Kansas/11-104259/2011|2011.953:0.005472669501):0.002606067378):0.01152421285,(((((((((((((((((((((((((((H3N2_Avian_EU735830_A/turkey/North_Carolina/353568/2005|2005.500:0.002434197778,H1N2_Swine_CY157835_A/swine/North_Carolina/SG1232/2005|2005.071:0.001174113441):0.0005637727724,H3N2_Swine_CY159205_A/swine/North_Carolina/SG1464/2004|2004.186:-0.000570348749):0.001736674801,H3N2_Avian_EU735822_A/turkey/Ohio/313053/2004|2004.500:-0.0005322054359):0.0002664628459,H1N1_Swine_JF713878_A/swine/QC/1531-3/2009|2009.345:-0.0002664628459):0.0004023035048,H3N1_Swine_DQ150429_A/swine/MI/PU243/04_|2004.500:0.00320342471):0.0003499215586,H3N2_Swine_CY157779_A/swine/Illinois/00303/2004|2004.375:0.002074421957):0.0007073984968,(((H1N1_Swine_CY158205_A/swine/North_Carolina/SG1309/2008|2008.808:-0.0005010919358,H1N1_Swine_CY158221_A/swine/North_Carolina/02403/2008|2008.696:0.001700957307):0.00446981012,H1N2_Swine_CY158197_A/swine/North_Carolina/02249/2008|2008.575:0.0003625475681):0.01160688016,H1N1_Swine_CY157931_A/swine/Virginia/01359/2006|2006.907:0.009739230062):0.001041761251):0.0007629528433,(H1N1_Swine_CY157819_A/swine/North_Carolina/SG1226/2005|2005.225:0.002401832221,H1N1_Swine_FJ611902_A/swine/Minnesota/07002083/2007|2007.500:0.003617944377):0.0002697105795):0.001568883918,(((H1N1_Swine_CY157659_A/swine/North_Carolina/SG1170/2003|2003.093:-9.940053342e-05,H3N2_Swine_CY157683_A/swine/Nebraska/SG1178/2003|2003.595:0.001294899029):0.0001101343002,H3N2_Swine_CY159189_A/swine/North_Carolina/SG1462/2004|2004.167:0.004712798116):0.0002565911551,H3N2_Swine_CY157755_A/swine/Missouri/00355/2004|2004.575:0.004600638128):0.0002568965692):0.0007354504607,((((H3N2_Swine_CY157675_A/swine/Minnesota/SG1176/2003|2003.458:0.004298017343,H1N1_Swine_GU135961_A/swine/Iowa/H03LS4/2003|2003.452:0.001801583016):0.0004593447885,H1N1_Swine_GU135914_A/swine/Iowa/H03G1/2003|2003.285:0.003216805927):0.001607939855,H1N1_Swine_CY099047_A/swine/Minnesota/SG1138/2002|2002.370:0.001385207254):0.00198128767,((H3N2_Swine_CY157827_A/swine/North_Carolina/SG1230/2005|2005.203:0.004154141512,H3N2_Swine_CY157987_A/swine/Illinois/01131/2006|2006.340:0.003120273521):0.0003261593047,H3N2_Swine_CY159101_A/swine/Iowa/00186/2003|2003.751:0.004522485313):0.0003361646924):0.0006353813182):0.0006134222656,((H1N1_Swine_CY157867_A/swine/Minnesota/SG1237/2005|2005.468:0.005022280027,H1N1_Swine_KM872074_A/swine/South_Dakota/A01349306/2013|2013.192:0.01474243296):0.004038299662,H3N1_Swine_DQ150437_A/swine/IN/PU542/04_|2004.500:0.005844605374):0.004005948132):0.0002905254735,(H1N2_Swine_CY107831_A/swine/Korea/1130/2009|2009.038:0.02323715033,H3N2_Swine_EF551057_A/swine/North_Carolina/2003|2003.500:0.004455754882):0.0005948938604):0.0007076454742,H1N1_Swine_CY159125_A/swine/Minnesota/SG1454/2003|2003.751:0.007739736329):0.0008149783334,((H1N1_Swine_CY158003_A/swine/Texas/01522/2007|2007.195:0.008407847265,H3N2_Swine_CY157611_A/swine/Texas/00226/2003|2003.923:0.005128779861):0.003200617686,(H1N1_Swine_CY158027_A/swine/Texas/01657/2007|2007.468:0.001770407899,H3N2_Swine_CY159293_A/swine/Texas/00816/2005|2005.778:-0.0005718631729):0.005427669564):0.003493692144):0.0001543225603,(H1N1_Swine_CY157699_A/swine/Colorado/SG1185/2004|2004.263:-0.001468510702,H1N1_Swine_CY159333_A/swine/Oklahoma/01139/2006|2006.373:0.008735644214):0.01090220701):0.0002913297315,H1N2_Swine_KJ764759_A/swine/Korea/GNO5K1/2005|2005.123:0.006028453533):0.0006392725885,H1N1_Swine_CY158845_A/swine/North_Carolina/SG1202/2004|2004.285:0.006761712812):0.0006786906286,(((((((((((H1N2_Swine_CY045539_A/swine/Texas/050625/2008|2008.500:0.004515796938,H1N2_Swine_CY158885_A/swine/Oklahoma/01117/2006|2006.332:0.0003003577702):0.0009313869875,H1N2_Swine_CY158043_A/swine/Oklahoma/01741/2007|2007.641:0.003915202469):0.0007692397737,H1N2_Swine_CY157923_A/swine/Texas/SG1250/2006|2006.468:0.0004184918991):0.00062684866,H1N2_Swine_CY158035_A/swine/Texas/01492/2007|2007.181:0.007919702228):0.001395105166,(H1N2_Swine_CY158909_A/swine/Oklahoma/01452/2007|2007.068:0.00463854217,H1N2_Swine_CY157915_A/swine/Texas/01308/2006|2006.836:-0.001031040743):0.005437148029):0.001503027959,H3N2_Swine_CY159245_A/swine/Iowa/SG1469/2004|2004.784:-0.0003624494077):0.0009992422547,H3N2_Swine_CY045579_A/swine/Oklahoma/011506/2007|2007.500:0.0063423324):0.00142314359,(((H3N2_Swine_JQ365145_A/swine/Texas/A01049914/2011|2011.321:0,H3N2_Swine_JQ365150_A/swine/Texas/A01049915/2011|2011.321:0):0.003128713181,H3N2_Swine_CY158397_A/swine/Texas/03042/2010|2010.499:0.0004710241857):0.005607982467,H1N2_Swine_CY045587_A/swine/Texas/008648/2008|2008.500:0.0004550243306):0.006547004176):0.0008582065978,H3N2_Swine_KU976523_A/swine/Mexico/AVX26/2012|2012.471:0.01799640344):0.003161833629,H1N2_Swine_CY157939_A/swine/North_Carolina/01169/2006|2006.471:0.008218758952):0.001363452884,H3N2_Swine_JF346145_A/swine/Minnesota/5947/2007|2007.137:0.01900723861):0.0007537493669):0.0007815255209,((H3N2_Swine_CY158821_A/swine/North_Carolina/00116/2003|2003.499:0.006016522367,H1N1_Swine_CY099195_A/swine/Illinois/SG1141/2003|2003.178:-8.989883499e-07):0.00214143613,(H1N2_Swine_CY098496_A/swine/Minnesota/5763/2003|2003.500:0.02170494404,H1N1_Swine_CY122361_A/swine/Mexico/Mex52/2010|2010.500:0.007397136511):0.002189921293):0.001688751319):0.0007612940235,H3N2_Swine_GU135945_A/swine/Iowa/H03LDH5/2003|2003.619:0.01109490691):0.0004985666363,((H3N2_Swine_GU135902_A/swine/Iowa/H02AS8/2002|2002.871:0.003430286485,H3N2_Swine_CY116570_A/swine/Wisconsin/H02AS8/2002|2002.500:0.001375179654):0.004784835295,H1N1_Swine_CY157747_A/swine/Tennessee/00264/2004|2004.189:0.008739307388):0.001118162801):0.001227527701,((((((H1N1_Swine_KM198694_A/swine/Iowa/00239/2004|2004.500:0,H1N2_Swine_MF919796_A/swine/Minnesota/MT_13_01_S79/2013|2013.277:0):0.002219223518,H1N1_Human_DQ889685_A/Iowa/CEID23/2005|2005.500:0.003796399861):0.00551979963,(H2N3_Swine_EU258935_A/swine/Missouri/2124514/2006|2006.500:0.001577308801,H2N3_Swine_EU258947_A/swine/Missouri/4296424/2006|2006.500:0.003228157337):0.006567242294):0.001251433612,H1N1_Swine_CY159221_A/swine/Iowa/00250/2004|2004.134:0.001888491112):0.002739739966,H1N2_Swine_CY099131_A/swine/Indiana/00427/2004|2004.836:0.0070944301):0.004652012927,H3N2_Swine_CY159133_A/swine/Nebraska/00188/2003|2003.753:0.01256223698):0.002677471428):0.001226904323,((((H3N2_Swine_CY157707_A/swine/Texas/SG1186/2004|2004.805:0.0009788052987,H3N2_Swine_CY159625_A/swine/Texas/00376/2004|2004.553:0.007501397266):0.000325740382,H1N1_Swine_CY159261_A/swine/Texas/00867/2005|2005.877:0.002099848363):0.003035854116,(H3N2_Swine_CY159850_A/swine/Texas/SG1270/2007|2007.162:0.0008318406526,H3N1_Swine_CY158019_A/swine/Texas/01822/2007|2007.814:0.005232170032):0.001899024848):0.002982604988,((H3N2_Swine_CY157643_A/swine/Oklahoma/00141/2003|2003.655:0,H3N2_Swine_CY157595_A/swine/New_Mexico/SG1158/2003|2003.463:0):0.002835570549,H3N2_Swine_CY157619_A/swine/Oklahoma/00153/2003|2003.712:0.003189638071):0.001019153142):0.004893904012):0.00037319961,H1N2_Swine_CY159453_A/swine/Colorado/02875/2009|2009.551:0.0273697279):0.0007749254109,((((H1N1_Swine_CY099267_A/swine/Illinois/01981/2008|2008.041:0.0008477575568,H1N1_Swine_CY099275_A/swine/Illinois/02695/2009|2009.244:0.00275197981):0.0009398699042,H1N1_Swine_CY099291_A/swine/Illinois/01918/2007|2007.932:0.0002652507988):0.0005799202199,H1N1_Swine_CY099299_A/swine/Illinois/01917/2007|2007.932:0.000627229411):0.008274317873,(H1N2_Swine_CY157763_A/swine/Kansas/00246/2004|2004.096:0.001090167634,H1N2_Swine_CY159165_A/swine/Oklahoma/00259/2004|2004.167:0.000108377092):0.007751611806):0.001573605356):0.001111351441,((((((H1N1_Swine_CY159173_A/swine/Oklahoma/SG1460/2004|2004.649:0.002130157357,H1N1_Swine_CY159149_A/swine/Oklahoma/SG1457/2004|2004.726:0.005120111772):0.005009054886,H1N1_Swine_CY159503_A/swine/Oklahoma/00130/2003|2003.611:0.001112367859):0.001625735654,((H1N1_Swine_CY159803_A/swine/Oklahoma/SG1249/2006|2006.430:0,H1N1_Swine_CY159269_A/swine/Oklahoma/00790/2005|2005.726:0):0.001627659283,H1N1_Swine_CY159285_A/swine/Oklahoma/00801/2005|2005.756:0.005622609846):0.009699975474):0.002141798759,H3N2_Swine_CY157803_A/swine/Oklahoma/SG1216/2005|2005.167:0.005999587508):0.004655403524,H1N1_Swine_CY157635_A/swine/Texas/00195/2003|2003.786:0.01155285635):0.002914307401,((H1N1_Swine_CY157627_A/swine/Texas/SG1162/2003|2003.786:0.00254267249,H1N1_Swine_KR074373_A/swine/Missouri/00564/2005|2005.241:0.003485178898):0.002553684,H1N1_Swine_CY159141_A/swine/Texas/00244/2004|2004.093:0.009744183663):0.01056066817):0.001360433427):0.00089772035,H3N2_Swine_CY159117_A/swine/South_Dakota/SG1453/2003|2003.271:0.009430102893):0.001616829795):0.001205373119,((((((((((((((((((((((((((((((((((((((((((((((((H1N2_Swine_CY158109_A/swine/Minnesota/01604/2007|2007.329:0.006976530024,H3N2_Swine_MH061635_A/swine/Mexico/8630588/2011|2011.734:0.01928695195):0.001157985974,H1N1_Swine_KR074388_A/swine/Missouri/A01049487/2011|2011.074:0.01294788245):0.0006848596968,(H3N2_Swine_HQ825247_A/swine/QC/2108-2/2009|2009.252:0.00801051535,H3N2_Swine_KP031606_A/swine/Kansas/12-165022/2012|2012.997:0.02493525541):0.001930271258):0.0005042546511,H3N2_Swine_CY158621_A/swine/Alberta/SG1405/2005|2005.764:0.002301252331):0.0004107851301,(H3N2_Swine_CY157955_A/swine/North_Carolina/01484/2006|2006.838:0.01079570021,H3N2_Swine_CY045571_A/swine/Oklahoma/008722/2007|2007.500:0.00391293273):0.0008057617329):0.0003498166246,H3N2_Swine_CY157795_A/swine/Oklahoma/00518/2005|2005.162:0.002051902505):0.0004159573571,H1N1_Swine_CY099227_A/swine/Minnesota/001581/2007|2007.315:0.003236529247):0.0003889651453,H3N2_Human_EU399755_A/Ontario/1252/2007|2007.500:0.009271214129):0.0003223928886,H3N2_Swine_CY099147_A/swine/Minnesota/00611/2005|2005.381:0.0008926625952):0.0001620336012,(H3N2_Swine_DQ469974_A/swine/British_Columbia/28103/2005|2005.500:0.0003397965067,H3N2_Swine_CY158613_A/swine/British_Columbia/00633/2005|2005.378:0.002055580419):0.001060909993):0.0001770644659,(H1N1_Swine_CY159037_A/swine/Alberta/SG1415/2006|2006.195:0.003176179787,H1N1_Swine_CY158917_A/swine/North_Carolina/SG1281/2007|2007.085:0.007780980565):0.001060694558):0.0001590289447,H3N2_Swine_EU826547_A/swine/Quebec/4001/2005|2005.526:-0.0001928326394):9.650280546e-05,H1N1_Swine_KX571159_A/swine/Quebec/1709376/2015|2015.118:-9.650280546e-05):4.330335881e-05,(H3N2_Swine_CY159077_A/swine/Saskatchewan/SD0001/2011|2011.915:0.003370579069,H3N2_Swine_CY195331_A/swine/Alberta/SD0038/2014|2014.693:0.00390041238):0.002401690611):1.972049031e-05,H3N2_Swine_DQ469990_A/swine/Ontario/33853/2005|2005.500:-3.370047721e-05):1.685561458e-05,H3N2_Human_DQ469958_A/Ontario/RV1273/2005|2005.500:-1.685561458e-05):8.429133458e-06,H3N2_Swine_CY158605_A/swine/Manitoba/00446/2005|2005.066:-8.429133458e-06):4.215260337e-06,H3N2_Swine_DQ469982_A/swine/Manitoba/12707/2005|2005.500:-4.215260337e-06):1.954299676e-05,H3N2_Swine_CY158645_A/swine/Saskatchewan/01114/2006|2006.329:0.001176507891):0.0001458661165,(H3N2_Swine_CY158741_A/swine/Manitoba/02862/2009|2009.496:0.003228943659,H3N2_Swine_CY158653_A/swine/Manitoba/01179/2006|2006.490:0.0003707937082):0.001059569861):0.0002176782472,(((H3N2_Swine_JQ365120_A/swine/Illinois/A01047528/2010|2010.918:0.01021827756,H1N1_Swine_KR057375_A/swine/Minnesota/01076/2006|2006.244:0.004490355377):0.0008200283299,(H1N1_Swine_KP795757_A/swine/Illinois/A01049469/2011|2011.068:-0.002443397949,H3N2_Swine_JQ689096_A/swine/Minnesota/A01047396/2011|2011.033:0.007270677132):0.01433125207):0.00012123678,((H3N2_Swine_CY158757_A/swine/Manitoba/02946/2010|2010.052:0.003094942172,H3N2_Swine_DQ469966_A/swine/Alberta/14722/2005|2005.500:0.0005133690474):0.0003240462368,H3N2_Swine_CY158693_A/swine/Manitoba/01799/2007|2007.789:0.004517919477):0.0004092646278):0.0008745974152):0.0002558949363,H1N1_Swine_CY158677_A/swine/Manitoba/01781/2007|2007.751:0.003457837688):0.0004813318375,H1N1_Swine_CY157843_A/swine/Minnesota/00574/2005|2005.315:0.0007029451373):0.0002476996649,((((H1N1_Human_GQ457560_A/Saskatchewan/5350/2009|2009.460:0,H1N1_Human_GQ457561_A/Saskatchewan/5351/2009|2009.460:0):0.002909881003,H3N2_Swine_CY158701_A/swine/Saskatchewan/01834/2007|2007.825:-0.0005112596799):0.004058577177,H1N1_Swine_CY195459_A/swine/Saskatchewan/SD0056/2014|2014.953:0.013230965):0.006224988998,(H3N2_Swine_CY158725_A/swine/Manitoba/SG1432/2008|2008.458:0,H3N2_Swine_CY158717_A/swine/Manitoba/SG1431/2008|2008.458:0):0.01424654198):0.001360033201):0.0002531586477,H3N2_Swine_CY099251_A/swine/Minnesota/00484/2005|2005.052:0.003432152672):0.0001471330534,H3N2_Avian_DQ469998_A/turkey/Ontario/31232/2005|2005.500:0.0009776015305):0.000115343747,H3N2_Swine_JF346147_A/swine/Minnesota/65767/2006|2006.984:0.002314193837):0.0003735198291,((((((H1N1_Swine_KF386847_A/swine/Iowa/A01203904/2012|2012.732:0.007131066793,H3N2_Swine_CY107032_A/swine/Minnesota/A01076196/2010|2010.159:0.001329212781):0.001141046883,H3N2_Swine_HQ825186_A/swine/QC/414/2009|2009.386:5.583705715e-05):0.001672287913,H3N2_Swine_CY158293_A/swine/Georgia/02604/2009|2009.137:-0.0004696158209):0.0009676491528,(H3N2_Swine_CY158685_A/swine/Manitoba/01782/2007|2007.753:0.002792941845,H1N1_Swine_JF714024_A/SW/MB/5-5/2009|2009.422:0.0008465958717):0.001494459887):0.0007629767663,H1N1_Swine_CY158901_A/swine/Minnesota/SG1261/2006|2006.852:0.005270535005):0.0005305415448,H1N1_Swine_CY158765_A/swine/Manitoba/02947/2010|2010.052:0.003111892208):0.000215081503):0.0004190832381,H1N1_Swine_CY099123_A/swine/Minnesota/02053/2008|2008.159:0.006913350988):0.0005949654935,(H3N2_Swine_CY246408_A/swine/Alberta/SD0172/2016|2016.488:0.00193805453,H3N2_Swine_CY195403_A/swine/Alberta/SD0049/2014|2014.901:0.00289267443):0.01436968112):0.0008485466105,H3N2_Avian_EU743214_A/turkey/Minnesota/366767/2005|2005.500:0.003368837987):0.0004590461257,(((H1N1_Swine_CY157995_A/swine/Arkansas/01460/2007|2007.082:0.002345789213,H1N1_Swine_CY158365_A/swine/Illinois/02626/2009|2009.077:0.007415584033):0.0007535833127,H1N1_Swine_CY157891_A/swine/Arkansas/SG1241/2006|2006.332:0.0004529022628):0.0006911040453,(H3N2_Swine_CY158101_A/swine/Nebraska/01711/2007|2007.578:0.004217027601,H1N2_Swine_CY159341_A/swine/Oklahoma/01382/2006|2006.929:0.005510814435):0.00053848142):0.002080387568):0.0004989265142,(((H3N2_Swine_CY160174_A/swine/Quebec/01002/2006|2006.145:-0.0002406905841,H3N2_Swine_CY158637_A/swine/Quebec/01001/2006|2006.145:0.001440555955):0.0001211915764,H1N1_Swine_KX571154_A/swine/Quebec/1600117/2014|2014.323:-0.0001211915764):6.066589746e-05,H3N2_Swine_KX571151_A/swine/Quebec/1557833/2013|2013.014:-6.066589746e-05):0.002805532387):0.000463629718,((H1N1_Swine_CY158733_A/swine/Manitoba/SG1433/2009|2009.458:0.01288532317,H1N1_Swine_CY194369_A/swine/Manitoba/D0175/2012|2012.808:0.008168786447):0.0007789423215,H3N2_Swine_CY158117_A/swine/Minnesota/SG1293/2007|2007.260:0.009204809433):0.0008391169539):0.0003841267323,((((((((((((H3N2_Swine_CY158989_A/swine/North_Carolina/SG1364/2010|2010.896:0.003313035078,H3N2_Swine_CY158413_A/swine/North_Carolina/SG1358/2010|2010.729:-0.0009164205389):0.003002531785,(H1N2_Swine_KC508600_A/swine/Michigan/A01259001/2012|2012.737:0.0003523068673,H1N2_Swine_MF045188_A/swine/South_Carolina/A01782474/2016|2016.795:0.01062922207):0.003133413271):0.0001085794324,H1N1_Swine_KT446430_A/swine/North_Carolina/A01202450/2011|2011.532:0.002909341084):0.0005991376856,H3N2_Swine_JQ365125_A/swine/Illinois/A01076719/2010|2010.833:-8.705195012e-06):0.0005897374085,(H1N1_Swine_KJ739344_A/swine/Virginia/A01202625/2011|2011.742:0,H1N1_Swine_KC508592_A/swine/Indiana/A01202622/2011|2011.740:0):0.004279870123):0.0007894066611,H3N2_Swine_CY158517_A/swine/North_Carolina/03289/2011|2011.016:0.001625440068):0.0007753565353,H1N1_Swine_CY158533_A/swine/North_Carolina/SG1387/2011|2011.745:0.006542419037):0.001325843313,((((((H3N2_Swine_CY158181_A/swine/North_Carolina/SG1306/2008|2008.501:0.003225644181,H3N2_Swine_KF026674_A/swine/North_Carolina/A01270394/2012|2012.411:0.004032878626):0.0004487596055,H3N2_Swine_CY041851_A/swine/North_Carolina/R08-001877-D08-013371/2008_|2008.500:0.001955378122):0.0004322171491,H3N2_Swine_CY159389_A/swine/North_Carolina/01469/2007|2007.140:-0.0004401179184):0.0002203684351,H3N2_Swine_CY158333_A/swine/North_Carolina/SG1338/2009|2009.099:-0.0002203684351):0.000602661471,H3N2_Swine_JX008740_A/swine/Iowa/A01057188/2010|2010.392:0.00668425878):0.0003433025158,H1N2_Swine_CY160003_A/swine/North_Carolina/SG1359/2010|2010.134:0.0007768349477):0.000968455495):0.001921299264,H3N2_Swine_CY158077_A/swine/North_Carolina/01930/2007|2007.567:0.002722800093):0.0007660124661,H1N2_Swine_KR057383_A/swine/Minnesota/01082/2006|2006.271:0.0004235456708):0.001504590217,(((H3N2_Swine_CY158141_A/swine/Arkansas/SG1297/2008|2008.786:0.0001125815974,H3N2_Swine_CY158149_A/swine/Arkansas/SG1298/2008|2008.995:0.003486490973):0.001027943546,H3N2_Swine_CY159445_A/swine/Arkansas/02863/2009|2009.482:0.00137964252):0.001703904083,H3N2_Swine_CY159429_A/swine/Arkansas/02598/2009|2009.115:-0.0005046113153):0.007271278969):0.001185886032,(H1N2_Swine_KT313531_A/swine/Virginia/A01432745/2013|2013.326:0,H1N1_Swine_KM245324_A/swine/Nebraska/A01240348/2011|2011.874:0):0.01675644233):0.003162610013):0.0006550292589,((H3N2_Swine_CY245981_A/swine/British_Columbia/SD0122/2015|2015.803:0.03654811716,H3N2_Swine_CY158797_A/swine/Mexico/SG1444/2011|2011.803:0.02334782302):0.001595332984,H3N2_Swine_CY245925_A/swine/Saskatchewan/SD0118/2015|2015.668:0.02290105828):0.002294470538):0.001063310605,((((((H3N2_Swine_CY246117_A/swine/Saskatchewan/SD0149/2016|2016.110:0.003207202328,H3N2_Swine_CY246472_A/swine/British_Columbia/SD0180/2016|2016.660:0.005356548259):0.0008204058541,H3N2_Swine_CY195491_A/swine/Saskatchewan/SD0065/2014|2014.975:0.001608604295):0.002840923288,H1N2_Swine_CY195363_A/swine/Alberta/SD0042/2014|2014.825:0.0008710500954):0.002901238779,H1N2_Swine_KX670676_A/swine/South_Dakota/A01823237/2015|2015.477:-0.0004321817655):0.0016416071,(H3N2_Swine_CY245781_A/swine/Saskatchewan/SD0097/2015|2015.304:0.002703981573,H3N2_Swine_CY246759_A/swine/Alberta/SD0208/2016|2016.945:0.0009234322386):0.003218260728):0.01105082605,H1N1_Swine_KR057388_A/swine/Minnesota/A01049428/2011|2011.047:0.01420864705):0.0007307023397):0.0009240489644,H3N2_Swine_CY107019_A/swine/North_Carolina/A01076178/2009|2009.929:0.02139944477):0.001247920989,H1N1_Swine_KJ764728_A/swine/Korea/251-1/2008|2008.123:0.004043147958):0.0005448886187,H1N1_Swine_CY099099_A/swine/Illinois/02064/2008|2008.192:0.01111248205):0.001206891342,((((((((((((((H3N2_Swine_CY099107_A/swine/Minnesota/02782/2009|2009.345:0.005791986437,H3N2_Swine_KT580904_A/swine/Minnesota/D09-24462-1/2009|2009.362:0.0002418653514):0.004291801322,H1N1_Swine_CY158253_A/swine/Minnesota/SG1317/2008|2008.290:0.0005841366362):0.001327933863,H1N1_Swine_KR057343_A/swine/Minnesota/A01049462/2011|2011.068:0.009128042278):0.001308204031,H3N2_Swine_CY099235_A/swine/Minnesota/001332/2006|2006.877:0.001399375479):0.0001118498464,H1N1_Swine_CY158051_A/swine/Kentucky/SG1277/2007|2007.203:0.001091384144):0.0001523891415,H1N1_Swine_CY158893_A/swine/Georgia/SG1251/2006|2006.359:0.002264390799):0.0003813988361,H1N1_Swine_CY158085_A/swine/Kentucky/01569/2007|2007.271:-0.0003959824067):0.001067728006,H1N1_Swine_CY158317_A/swine/North_Carolina/SG1334/2009|2009.052:0.003460508866):0.0008901575096,H1N1_Swine_HM125986_A/swine/MN/23506/2009|2009.345:0.01020395168):0.0009030104254,H1N2_Swine_CY158925_A/swine/Iowa/SG1290/2007|2007.277:0.002780080259):0.0005393772813,(((H3N2_Swine_MF194238_A/swine/South_Dakota/MT_12_07_1554/2012|2012.830:0,H3N2_Swine_MF194394_A/swine/South_Dakota/MT_12_07_2018/2012|2012.197:0):0.0007450417036,H3N2_Swine_MF194682_A/swine/Dakota_Superior/MT_12_07_411/2012|2012.008:0.002866474174):0.007281977611,H3N2_Swine_KP270890_A/swine/Kansas/10-83533/2010|2010.293:0.007548302051):0.001808325091):0.001365746799,(H1N2_Swine_CY158325_A/swine/North_Carolina/SG1335/2009|2009.052:0.001495587212,H1N2_Swine_CY159013_A/swine/North_Carolina/SG1394/2011|2011.740:0.01073650458):0.00191000339):0.001456485844,((H1N1_Swine_KJ739339_A/swine/Mississippi/A01202593/2011|2011.699:-0.0004234995228,H1N1_Swine_KX960240_A/swine/Nebraska/A01444654/2013|2013.036:0.001622044249):0.01268123598,H1N1_Swine_MG298969_A/swine/Nebraska/A01397381/2013|2013.479:0.01885640834):0.0004610475292):0.001480279203,H1N1_Swine_CY158429_A/swine/North_Carolina/SG1361/2010|2010.460:0.005575468019):0.003482924506):0.0008224751659,((((((((((((((((((((H3N2_Swine_MF973455_A/swine/Illinois/0TM102/2017|2017.118:0.001105120794,H3N2_Swine_MG784603_A/swine/Minnesota/A02221495/2017|2017.658:0.004935264169):0.0005484630335,H3N2_Swine_KX981545_A/swine/Ohio/16TOSU5254/2016|2016.608:-0.0005550832381):0.0002778754258,H3N2_Swine_CY219517_A/swine/Iowa/16TOSU2419/2016|2016.436:-0.0002778754258):0.0001390270299,H3N2_Swine_CY242778_A/swine/Indiana/16TOSU4175/2016|2016.496:-0.0001390270299):6.952392739e-05,H3N2_Swine_KY935525_A/swine/Illinois/16TOSU7082/2016|2016.414:-6.952392739e-05):4.15029818e-05,H3N2_Swine_MG521095_A/swine/Pennsylvania/A02218184/2017|2017.468:0.001154443375):0.0005041012786,(H3N2_Swine_MF522061_A/swine/Missouri/A01672702/2017|2017.090:0.00137343925,H3N2_Swine_MF801489_A/swine/Missouri/A01667102/2017|2017.195:0.002234062177):0.001931149809):0.0004968273133,((((H3N2_Swine_MF145479_A/swine/Missouri/A01671485/2016|2016.953:0.0001061405506,H3N2_Swine_KX632016_A/swine/Minnesota/A01941094/2015|2015.866:-0.0001061405506):5.315330825e-05,H3N2_Swine_MF145456_A/swine/Minnesota/A01678475/2016|2016.926:-5.315330825e-05):0.0006796233185,H3N2_Swine_MG521071_A/swine/Minnesota/A01785267/2017|2017.414:0.001717710054):0.0004150833833,H3N2_Swine_CY243060_A/swine/Kentucky/16TOSU6069/2016|2016.833:0.003196547484):0.0007390628028):0.000303312744,(H3N2_Swine_MF373321_A/swine/Oklahoma/A01672422/2017|2017.044:0.001723599177,H3N2_Swine_MF522031_A/swine/Oklahoma/A01932035/2017|2017.099:-0.0005237338057):0.002112329185):0.0004117480138,H1N1_Swine_MG662662_A/swine/Iowa/A02218750/2017|2017.564:0.003209246987):0.001323442054,H3N2_Swine_MG983214_A/swine/Missouri/A02200041/2018|2018.066:0.003537462556):0.002307502891,(((((H3N2_Swine_KT192577_A/swine/Iowa/A01476914/2014|2014.844:0.00117189818,H3N2_Swine_MF045284_A/swine/Oregon/A01104094/2016|2016.422:0.00612756755):0.0004344989137,H3N2_Swine_KR092038_A/swine/Iowa/A01566613/2014|2014.868:-0.0004560165809):0.0002281745877,H3N2_Swine_KT983804_A/swine/Minnesota/A01847237/2015|2015.249:-0.0002281745877):0.002632127445,H1N2_Swine_KY938612_A/swine/Colorado/A01668653/2016|2016.888:0.004352113675):0.002767163725,(H3N1_Swine_MF045224_A/swine/Iowa/A01782998/2016|2016.822:-0.0007157914858,H3N1_Swine_KY938678_A/swine/Iowa/A01668922/2016|2016.907:0.003123427542):0.003542375761):0.001283551818):0.001928807847,H3N2_Swine_MF599467_A/swine/Kansas/A01378028/2017|2017.564:0.00420286179):0.006159617406,(((((((((((H3N2_Swine_KT356657_A/swine/Missouri/A01840724/2015|2015.096:0,H3N2_Swine_KT374253_A/swine/Missouri/A01840324/2015|2015.019:0):-3.208630298e-16,H3N2_Swine_KT192582_A/swine/Missouri/A01840163/2014|2014.945:3.208630298e-16):0.001513262289,H3N2_Swine_KY401790_A/swine/Iowa/A01944136/2015|2015.740:0.004520589499):0.001923951138,(H1N2_Swine_KJ739349_A/swine/Nebraska/A01202501/2011|2011.605:0.0006677777911,H1N1_Swine_KJ361937_A/swine/Illinois/A01427360/2013|2013.995:0.001730632306):0.00299038656):0.001027407811,H1N2_Swine_KJ161934_A/swine/Indiana/A00968358/2012|2012.104:0.0026647559):0.00197275824,H3N2_Swine_KY938642_A/swine/Missouri/A01668196/2016|2016.858:0.009972190748):0.006178419772,H1N2_Swine_CY158477_A/swine/Arkansas/SG1376/2011|2011.068:-0.000497557655):0.0002492547825,H1N2_Swine_CY158557_A/swine/North_Carolina/SG1391/2011|2011.241:-0.0002492547825):0.0005669790926,(H1N2_Swine_CY158573_A/swine/Indiana/04254/2011|2011.244:0.001659859092,H1N2_Swine_KT589348_A/swine/Illinois/A00857138b/2011|2011.800:0.004398026577):0.0007160404928):0.0003187116457,H1N2_Swine_KP892946_A/swine/Indiana/A01049794/2011|2011.260:0.003318908247):0.001455457766,H3N2_Swine_JX239983_A/swine/Illinois/A01240575/2011|2011.967:0.00185081211):0.00139310759):0.001854541575,(((H1N1_Swine_JX045999_A/swine/Illinois/A01049981/2011|2011.373:0.0008431326048,H1N1_Swine_JX099409_A/swine/Illinois/A01104012/2012|2012.066:0.006393691956):0.000695595862,(H1N1_Swine_MG784573_A/swine/Nebraska/A02219793/2017|2017.641:-0.001326675995,H1N1_Swine_KF836377_A/swine/Illinois/A01227424/2013|2013.679:0.004934987214):0.005483406064):0.002443195654,H1N1_Swine_KC839548_A/swine/South_Dakota/A01202617/2011|2011.740:0.002501971301):0.003451685591):0.0003863069355,H3N2_Swine_JX008750_A/swine/Nebraska/A01049235/2010|2010.932:0.008571439788):0.0002638277817,(H3N2_Swine_MF194562_A/swine/Minnesota/MT_12_07_11_3_1/2011|2011.937:0.0009856809642,H3N2_Swine_MF194450_A/swine/Minnesota/MT_12_07_540/2012|2012.008:0.001421955092):0.003157961424):0.001596530606,H1N1_Swine_KC435080_A/swine/North_Dakota/A01104053/2012|2012.816:0.01284913219):0.00089790367,(((((((((H3N2_Swine_MF920138_A/swine/Minnesota/MT_13_01_S55/2013|2013.137:0,H3N2_Swine_MF920018_A/swine/Minnesota/MT_13_01_S70/2013|2013.151:0):1.360907828e-16,H3N2_Swine_MF194426_A/swine/Iowa/MT_12_07_4298/2012|2012.663:-1.360907828e-16):0.005326112076,H3N2_Swine_KC839591_A/swine/Iowa/A01300194/2012|2012.449:0.0006895113036):0.002101373527,H3N2_Swine_CY194225_A/swine/Manitoba/D0089/2012|2012.085:0.002756450295):0.0006889828655,H3N2_Swine_CY194305_A/swine/Montana/D0382/2012|2012.510:-0.0001018664375):0.001575917612,H3N2_Swine_CY246069_A/swine/British_Columbia/SD0132/2016|2016.033:0.01501461811):0.002456174753,((H1N1_Swine_KF386852_A/swine/Minnesota/A01301732/2012|2012.652:0.009668443463,H1N1_Swine_KC508554_A/swine/Michigan/A01202708/2011|2011.795:0.005036641523):0.0009298586185,H1N1_Swine_CY158581_A/swine/Iowa/SG1401/2011|2011.759:0.001437005792):0.003060070429):0.002687973091,H3N2_Swine_JX155376_A/swine/Iowa/A01049317/2010|2010.973:0.002400007627):0.002339296246,H3N2_Swine_CY194353_A/swine/Manitoba/D0102/2012|2012.792:0.008744916558):0.0015207163):0.001363460859,H1N1_Swine_CY195082_A/swine/Alberta/SD0014/2013|2013.907:0.01083963034):0.001203642176):0.001418501832,(H3N2_Swine_CY245861_A/swine/Alberta/SD0109/2015|2015.458:0.02364606505,H1N2_Swine_CY195267_A/swine/Manitoba/D0342/2014|2014.460:0.0266584753):0.002395334593):0.001027765937,((H3N2_Swine_CY195187_A/swine/Saskatchewan/SD0025/2014|2014.208:0.004886017604,H3N2_Swine_CY195090_A/swine/Saskatchewan/SD0012/2013|2013.904:0.004841824432):0.01093226343,(H1N1_Swine_CY194809_A/swine/Manitoba/D0270/2013|2013.693:0.000314846821,H1N1_Swine_CY194849_A/swine/Manitoba/D0274/2013|2013.734:0.0008836979054):0.02805429116):0.001610180245):0.001495078848,(H3N2_Swine_CY194962_A/swine/Manitoba/D0288/2013|2013.849:0.01149384883,H1N2_Swine_CY246231_A/swine/Alberta/SD0164/2016|2016.279:0.005818755862):0.01835142215):0.0006591974409,((((((H1N2_Swine_CY194978_A/swine/Manitoba/D0290/2013|2013.885:0,H1N2_Swine_CY194913_A/swine/Manitoba/D0282/2013|2013.811:0):0.003448034366,H1N2_Swine_CY194385_A/swine/Manitoba/D0104/2012|2012.814:0.005049523649):0.001735466123,H1N1_Swine_CY194289_A/swine/Manitoba/D0172/2012|2012.353:0.004372192983):0.0006342818769,H1N2_Swine_CY194281_A/swine/Manitoba/D0171/2012|2012.334:-0.0006831925755):0.003387770647,(H3N2_Swine_CY246704_A/swine/Manitoba/D0476/2016|2016.937:0.003280630336,H3N2_Swine_CY195451_A/swine/Manitoba/D0363/2014|2014.995:0.003969638793):0.005924076906):0.003782866605,H3N2_Swine_CY245845_A/swine/Manitoba/D0430/2015|2015.455:0.01635456317):0.008688421908):0.002284928917,((((H1N1_Swine_KJ130216_A/swine/South_Dakota/SJ1319788/2013|2013.866:0.03292084724,H1N2_Swine_KX960250_A/swine/Minnesota/A01444719/2013|2013.036:0.006425561434):0.002112759009,H1N2_Swine_KF885646_A/swine/Iowa/13C097/2013|2013.230:0.007918174013):0.003654963233,H1N2_Swine_KT313579_A/swine/Missouri/A01411322/2014|2014.038:0.00510851964):0.003102316986,(H1N2_Swine_MF045230_A/swine/Missouri/A01782148/2016|2016.759:0.0008413779671,H1N2_Swine_MF373315_A/swine/Missouri/A01672030/2017|2017.044:0.001555236572):0.005725861408):0.01557280074):0.0006573384412,(((((H3N2_Swine_KU976675_A/swine/Mexico/AVX53/2013|2013.405:0.001939893858,H3N2_Swine_KU976839_A/swine/Mexico/AVX35/2012|2012.852:0.002873489172):0.001038488741,H1N1_Swine_MH061771_A/swine/Mexico/9762101/2013|2013.260:0.003831455261):0.002239026096,((H1N1_Swine_KU976686_A/swine/Mexico/AVX63/2014|2014.312:0.004114645032,H1N1_Swine_KU976852_A/swine/Mexico/AVX12/2012|2012.241:0.001932528741):0.001486314084,H1N1_Swine_KU976833_A/swine/Mexico/AVX62/2014|2014.036:0.002138277667):0.003301677673):0.005889777429,(((H1N2_Swine_KU976789_A/swine/Mexico/AVX17/2012|2012.208:0.0006120408469,H1N2_Swine_KU976564_A/swine/Mexico/AVX5/2011|2011.208:0.0005834576487):0.0003711906339,H1N2_Swine_KU976793_A/swine/Mexico/AVX18/2012|2012.195:0.009368762273):0.005340188053,H1N2_Swine_KU976625_A/swine/Mexico/AVX4/2011|2011.208:0.01591878994):0.001606298402):0.01068265952,H1N2_Swine_CY246223_A/swine/Saskatchewan/SD0163/2016|2016.279:0.03223596817):0.001519814823):0.001595107113):0.0009371410211,(((((((((H1N1_Swine_CY246496_A/swine/Manitoba/D0455/2016|2016.663:0.001328842025,H1N2_Swine_CY245941_A/swine/Manitoba/D0406/2015|2015.767:0.001069568072):0.0003493349918,(H1N1_Swine_KX772345_A/swine/Minnesota/A01941706/2015|2015.970:0,H1N1_Swine_KX632011_A/swine/Minnesota/A01941304/2015|2015.907:0):0.002060968612):0.000692903503,H1N2_Swine_KY509970_A/swine/Minnesota/A01781045/2016|2016.660:0.001717400101):0.0009165991831,H1N1_Swine_MG521029_A/swine/Nebraska/A02216645/2017|2017.427:0.001197087008):0.0009395138576,(H1N2_Swine_CY246053_A/swine/Manitoba/D0436/2016|2016.016:0.0004113075224,H1N2_Swine_KY888042_A/swine/Kansas/A01378020/2017|2017.205:0.01175932778):0.0004803587755):0.0008130047121,H1N2_Swine_CY246432_A/swine/Manitoba/D0450/2016|2016.592:0.004030683992):0.001018059245,H1N2_Swine_MG662650_A/swine/Iowa/A02218429/2017|2017.548:0.008315439017):0.002241241916,(((((((H3N2_Swine_KX571155_A/swine/Quebec/1714808/2015|2015.156:-0.0004244612601,H1N1_Swine_CY246608_A/swine/Manitoba/D0465/2016|2016.841:0.006464846223):0.000212525943,H1N2_Swine_CY195531_A/swine/Manitoba/D0374/2015|2015.115:-0.000212525943):0.001715588718,H1N2_Swine_KX264781_A/swine/Manitoba/G6/2014|2014.005:-0.0005090285515):0.0002559970193,H3N2_Swine_CY194537_A/swine/Manitoba/D0205/2013|2013.195:-0.0002559970193):0.001165184894,(H3N2_Swine_MF373249_A/swine/Michigan/A01672424/2017|2017.052:0.003311656551,H3N2_Swine_MG193856_A/swine/Michigan/A02216465/2017|2017.397:0.001508950656):0.00799148447):0.0009051641611,(H3N2_Swine_CY195307_A/swine/Manitoba/D0349/2014|2014.595:0.002586488167,H3N2_Swine_CY246536_A/swine/Manitoba/D0460/2016|2016.762:0.004653030912):0.001596600314):0.001603343803,H1N2_Swine_CY245588_A/swine/Saskatchewan/SD0136/2016|2016.033:0.004969099581):0.002443540401):0.01284310298,((((((H3N2_Swine_KF386792_A/swine/Michigan/A01432375/2013|2013.005:0.006836052929,H3N2_Swine_JX128277_A/swine/Indiana/A01202866/2011|2011.874:0.0004383621037):0.002182441453,(H3N2_Swine_KX264787_A/swine/Ontario/G13/2014|2014.671:-0.0005832264019,H3N2_Swine_KX264790_A/swine/Ontario/G14/2014|2014.611:0.001781771128):0.009152355765):0.001743285458,((H3N2_Avian_JN706704_A/turkey/Ontario/FAV-10/2011|2011.551:0.0006358986446,H3N2_Avian_JN683633_A/turkey/Ontario/FAV-9/2011|2011.148:0.003000308519):0.0005590343913,(H3N2_Swine_KJ413933_A/swine/Ontario/204-76/2012|2012.638:0.0003686898467,H3N2_Swine_KJ413926_A/swine/Ontario/105-56/2012|2012.137:0.002027924693):0.001860801318):0.001939188223):0.001700326662,H3N2_Swine_KU752456_A/swine/Indiana/A01812061/2015|2015.847:0.01179698987):0.004906937968,H1N1_Swine_CY246376_A/swine/Quebec/SD0175/2016|2016.433:0.003934088795):0.009753790642,H1N2_Swine_KM489609_A/swine/Ontario/68/2012|2012.773:0.02582578489):0.003910580392):0.0006738595058):0.002195744134,H3N2_Swine_KU976507_A/swine/Mexico/AVX64/2014|2014.425:0.03501394765):0.00259320579):0.001946528269,(((((H1N1_Swine_CY159197_A/swine/North_Carolina/SG1463/2004|2004.652:0.008079567273,H1N1_Swine_CY157667_A/swine/North_Carolina/SG1172/2003|2003.466:0.005359514608):0.0009191160342,H1N1_Swine_CY157587_A/swine/Arkansas/SG1157/2003|2003.556:0.002723359909):0.004451333643,H1N1_Swine_CY157787_A/swine/Arkansas/SG1214/2005|2005.545:0.002295543575):0.002785711822,H1N1_Swine_CY158173_A/swine/Kentucky/02116/2008|2008.249:0.01099997975):0.005527734521,((H1N1_Swine_CY098488_A/swine/Minnesota/6998/2003|2003.500:0.01835705053,H1N1_Swine_CY098480_A/swine/North_Carolina/47834/2000|2000.500:0.005365655968):0.002484383842,H1N1_Swine_CY157691_A/swine/Missouri/SG1182/2003|2003.770:0.01391573018):0.002512223012):0.005832271205):0.002099406039,(((H1N2_Swine_KC471429_A/swine/Korea/CY03-11/2012|2012.175:0,H1N2_Swine_KC471365_A/swine/Korea/CY12-03/2011|2011.926:0):0.01291178867,H1N2_Swine_CY107839_A/swine/Korea/1204/2009|2009.123:0.008154279115):0.01097568721,H3N2_Swine_KT427460_A/swine/Korea/S2001/2015|2015.499:0.03216999917):0.008661202227):0.001396785493,(((((((((((((((((((((((((((((H1N1_Swine_KJ640608_A/swine/Ohio/13TOSU1958/2013|2013.581:-0.0006241287166,H1N1_Swine_KJ640391_A/swine/Ohio/13TOSU2115/2013|2013.581:0.001822673443):0.0008150105731,H1N2_Swine_KX670666_A/swine/Minnesota/A01567956/2014|2014.956:0.006474996167):0.0006099560062,H1N1_Swine_KF026732_A/swine/Minnesota/A01270355/2012|2012.734:0.001831247888):0.0003448319277,H1N1_Swine_KX670691_A/swine/Ohio/A01476806/2014|2014.811:-0.000366623701):0.0003408191611,H1N1_Swine_KX907917_A/swine/Colorado/A01432240/2012|2012.923:-0.0003427323486):0.0001715004593,H1N1_Swine_KC779044_A/swine/California/A00968789/2013|2013.038:-0.0001715004593):8.576337144e-05,H3N2_Swine_KM076724_A/swine/Iowa/13H076/2013|2013.655:-8.576337144e-05):4.289995732e-05,H3N2_Swine_KM076740_A/swine/Iowa/13H092/2013|2013.655:-4.289995732e-05):2.145326854e-05,H1N1_Swine_KM185832_A/swine/Indiana/13TOSU3988/2013|2013.663:-2.145326854e-05):0.000360079376,((((((H1N2_Swine_KX960658_A/swine/Indiana/14TOSU6438/2014|2014.542:0,H3N2_Swine_KX960693_A/swine/Ohio/14TOSU22297/2014|2014.597:0):-2.006533391e-16,H3N2_Swine_KT827914_A/swine/Indiana/14TOSU0463/2014|2014.500:2.006533391e-16):0,(H3N2_Swine_KT828083_A/swine/Ohio/14TOSU21811/2014|2014.500:0,H3N2_Swine_KT828079_A/swine/Indiana/14TOSU8019/2014|2014.500:0):0):0.001151763185,H3N2_Swine_KM361411_A/swine/North_Dakota/A01104084/2014|2014.562:0.001244851354):0.007289508911,H1N2_Human_KJ620419_A/Minnesota/14/2012|2012.953:-0.001242770026):0.003261224767,H1N1_Swine_KJ640599_A/swine/Iowa/13TOSU0239/2013|2013.496:0.002825597161):0.000828277509):0.0002531798866,((H3N2_Swine_KM872090_A/swine/California/A00968949/2014|2014.499:-0.001013066995,H1N1_Swine_KY678591_A/swine/Minnesota/A01781391/2016|2016.701:0.009510625009):0.001508748441,(H1N2_Swine_KU752448_A/swine/California/A01459157/2015|2015.921:0.0008642524923,H3N2_Swine_MG662618_A/swine/North_Carolina/A02218550/2017|2017.564:0.006368303593):0.002247682125):0.002441672254):0.0006435492847,H1N1_Swine_KT449781_A/swine/Minnesota/A01567490/2014|2014.995:0.007836711062):0.0006211459906,H1N2_Swine_KJ995980_A/swine/Nebraska/A01104081/2014|2014.359:0.005563109451):0.00109192044,(((H1N1_Swine_KX960335_A/swine/Iowa/A01443907/2013|2013.208:0.009121592948,H1N2_Swine_KX960291_A/swine/North_Carolina/A01432766/2013|2013.353:0.00806306855):0.002149865152,(H1N2_Swine_KC616666_A/swine/Iowa/19/2012|2012.690:0.007450694638,H1N2_Swine_KX960340_A/swine/Missouri/A01444795/2013|2013.058:0.00227318399):0.004160947177):0.0005987539956,H3N2_Swine_KF998043_A/swine/Minnesota/A01279377/2012|2012.885:0.008056477761):0.001251241522):0.0004314636533,((((H1N1_Swine_KT449759_A/swine/Missouri/A01492716/2014|2014.137:0.002494214983,H1N1_Swine_KU752464_A/swine/Indiana/A01812068/2015|2015.863:0.003551873161):0.0001718185436,(H1N1_Swine_KT828206_A/swine/Kentucky/14TOSU23804/2014|2014.500:0.001589695028,H1N1_Swine_KT827826_A/swine/Kentucky/14TOSU23975/2014|2014.500:-0.000391150302):0.004701615576):0.0005073177628,H1N1_Swine_KX671226_A/swine/Missouri/A01945149/2015|2015.721:0.005616900374):0.004338712577,H1N2_Swine_KP003978_A/swine/Iowa/A01445788/2013|2013.151:0.002968883841):0.0003819680305):0.0003746160513,(H1N2_Swine_KJ739329_A/swine/Oklahoma/A01202498/2011|2011.600:0.0005015132386,H1N1_Swine_KJ640808_A/swine/Indiana/13TOSU1998/2013|2013.581:0.001895101301):0.004738747966):0.0001066248769,H1N1_Swine_KJ640583_A/swine/Texas/13TOSU0035/2013|2013.085:0.003474471246):0.001502645771,(((H1N1_Swine_MF194538_A/swine/Iowa/MT_12_07_3830/2012|2012.518:0,H1N1_Swine_MF194262_A/swine/South_Dakota/MT_12_07_2005/2012|2012.197:0):0.0005226844377,H1N1_Swine_MF919804_A/swine/Minnesota/MT_13_01_S17/2013|2013.044:0.0006771809332):0.0008271651221,H1N1_Swine_MF919942_A/swine/Minnesota/MT_13_01_S45/2013|2013.118:0.0003713796043):0.002075589817):0.001561020513,H1N1_Swine_KF998058_A/swine/South_Dakota/A01267922/2012|2012.811:0.004448543892):0.001251970614,H1N2_Swine_KR074340_A/swine/Minnesota/A01202453/2011|2011.532:0.006750757574):0.0006880586441,((((((H1N1_Swine_MG521035_A/swine/Indiana/A02216644/2017|2017.436:0,H1N1_Swine_MF801533_A/swine/Ohio/A02214229/2017|2017.214:0):0.002282366747,H1N2_Swine_KY041969_A/swine/North_Carolina/A01945861/2015|2015.786:0.0001252693095):0.000678741478,(H1N2_Swine_KX631971_A/swine/North_Carolina/A01796310/2015|2015.860:-0.002029206152,H1N2_Swine_MF801495_A/swine/North_Carolina/A01667104/2017|2017.178:0.005645074994):0.006071723073):0.002090877805,H1N2_Swine_MF973307_A/swine/Pennsylvania/A02214908/2017|2017.315:0.0009735808007):0.008184528939,(H3N2_Swine_MF145433_A/swine/North_Carolina/A01945452/2015|2015.762:0.01246397918,H1N2_Swine_MF522025_A/swine/Indiana/A01932256/2017|2017.123:0.01630376137):0.0001701272528):0.001942854787,(((H1N2_Swine_MF194294_A/swine/South_Dakota/MT_12_07_2079/2012|2012.197:-0.0006070537624,H1N2_Swine_KC020461_A/swine/Minnesota/12/2012|2012.488:0.001805598489):0.0003040963612,H1N2_Swine_MF194214_A/swine/South_Dakota/MT_12_07_2081/2012|2012.197:-0.0003040963612):0.0001522301671,H1N2_Swine_MF194894_A/swine/Minnesota/MT_12_07_2083/2012|2012.216:-0.0001522301671):0.005727971583):0.001408334227):0.0008548625821,H1N1_Swine_KX772276_A/swine/Illinois/A01728329/2015|2015.959:0.02390989712):0.0004128973817,((((((H1N2_Swine_KX907882_A/swine/Nebraska/A01381819/2013|2013.447:0.001145888995,H1N2_Swine_KX907971_A/swine/Nebraska/A01277808/2012|2012.904:0.001252732328):0.0003433280085,H1N2_Swine_KX907941_A/swine/Nebraska/A01379861/2013|2013.288:-0.0003449567369):0.0009675871989,H1N2_Swine_KJ161856_A/swine/South_Dakota/A01349341/2013|2013.195:0.001441343024):0.001587805945,H1N2_Swine_KX671295_A/swine/Missouri/A02076915/2015|2015.496:0.003245586306):0.001385255543,(H1N2_Swine_KY401856_A/swine/South_Dakota/A01678175/2016|2016.430:0.001711655226,H1N2_Swine_KY115517_A/swine/South_Dakota/A01677105/2016|2016.321:-0.000511789855):0.003483186731):0.001602332041,H3N1_Swine_KT449741_A/swine/Illinois/A01565507/2014|2014.707:0.0008287122596):0.009798406306):0.001234426543,((H3N2_Swine_KF982057_A/swine/Illinois/A01427144/2013|2013.847:0.003641716918,H3N2_Swine_KX858561_A/swine/Illinois/A01894510/2016|2016.238:0.004841833936):0.002931587116,H3N2_Swine_KX618883_A/swine/Ilinois/A02090968/2015|2015.770:0.004428764665):0.004301096423):0.001280064541,(((((((((((((H1N1_Swine_MF145462_A/swine/Arkansas/A01671281/2016|2016.948:0.006579756493,H1N1_Swine_KY938618_A/swine/Arkansas/A01668226/2016|2016.868:0.003128817385):0.0006235912033,H1N1_Swine_KX858576_A/swine/Ohio/A01733849/2016|2016.216:-5.196195846e-05):2.597537944e-05,H1N1_Swine_KX658661_A/swine/Indiana/A01812239/2016|2016.458:-2.597537944e-05):0.001694982338,(H1N1_Swine_MG521113_A/swine/Indiana/A02218180/2017|2017.471:0,H1N1_Swine_MG521121_A/swine/Wisconsin/A01104100/2017|2017.792:0):0.0007130526272):0.0008239708031,((H1N1_Swine_KY509892_A/swine/Ohio/A01778720/2016|2016.641:0.005076386863,H3N1_Swine_MF045308_A/swine/Missouri/A01782798/2016|2016.822:0.0009639980997):0.0002902058498,H1N1_Swine_KY964025_A/swine/Indiana/16TOSU6524/2016|2016.329:0.0009058382244):0.0004021343433):0.0002521342892,H1N1_Swine_KX772251_A/swine/Kansas/A01377661/2015|2015.932:-0.0002634524869):0.001294384627,H1N1_Swine_KY888034_A/swine/Kansas/A01378019/2017|2017.156:0.003540362064):0.0006750047031,H1N1_Swine_MG521005_A/swine/Illinois/A02218178/2017|2017.493:0.004191096933):0.0006568677492,((H1N1_Swine_KY970169_A/swine/Michigan/A01259076/2017|2017.200:0,H1N1_Swine_MF801597_A/swine/Michigan/A02214235/2017|2017.216:0):0.001805311807,H1N1_Swine_MH234435_A/swine/Ohio/OH-18-7963/2018|2018.260:0.0030152954):0.0005719222326):0.0006566204052,((H3N1_Swine_MH255630_A/swine/Indiana/17TOSU1822/2017|2017.496:0,H3N1_Swine_MH255661_A/swine/Indiana/17TOSU1827/2017|2017.496:0):1.412258854e-16,H1N1_Swine_MF716927_A/swine/Ohio/17TOSU1384/2017|2017.529:-1.412258854e-16):0.002863679744):0.0008882957462,(((((((H1N1_Swine_KX671256_A/swine/Pennsylvania/A02024399/2015|2015.400:1.778301857e-17,H1N2_Swine_KX670621_A/swine/Oklahoma/A01567187/2014|2014.934:-1.778301857e-17):0,(H1N1_Swine_KT828321_A/swine/Iowa/14TOSU10638/2014|2014.500:0,H1N1_Swine_KX670651_A/swine/Pennsylvania/A01554941/2015|2015.362:0):0):5.003603312e-06,H1N1_Swine_KX851933_A/swine/Minnesota/A01942199/2016|2016.085:0.006042170169):0.0003320213333,H1N1_Swine_KX960729_A/swine/Indiana/15TOSU1187/2015|2015.556:0.003330836342):0.0004261582424,H1N1_Swine_KX671203_A/swine/Iowa/A02025218/2015|2015.518:0.00443106596):0.0002239940348,H1N1_Swine_KX670646_A/swine/Missouri/A01795229/2015|2015.723:0.004630828682):0.0004076784606,H1N1_Swine_MF045182_A/swine/Missouri/A01782586/2016|2016.795:0.007837476666):0.001791932361):0.001645599673,H1N1_Swine_MF801521_A/swine/Minnesota/A02214666/2017|2017.219:0.01321455768):0.002788073921,H1N1_Swine_KX631942_A/swine/Illinois/A01796450/2015|2015.882:0.01274716847):0.002197391301):0.004583379432,((((((((H1N2_Swine_KT827927_A/swine/Ohio/14TOSU23764/2014|2014.500:0,H1N2_Swine_KT828076_A/swine/Ohio/14TOSU23771/2014|2014.500:0):0.001443984893,H1N2_Swine_KJ640255_A/swine/Texas/13TOSU6276/2013|2013.748:0.0009636511628):0.0005007274182,H1N2_Swine_KJ640784_A/swine/Texas/13TOSU6273/2013|2013.748:-0.0005060007199):0.0002532926423,H1N2_Swine_KT828162_A/swine/Indiana/14TOSU0032/2014|2014.500:-0.0002532926423):0.001180418484,H1N2_Swine_KT313584_A/swine/Texas/A01410206/2014|2014.055:0.001219484044):0.00421100164,H1N2_Swine_MF425635_A/swine/California/A01459202/2016|2016.216:0.001837256398):0.0008316611877,H3N2_Swine_KU942652_A/swine/Indiana/A01812151/2016|2016.052:0.0003632466128):0.0008727737318,H1N2_Swine_MF996833_A/swine/Illinois/A01944807/2015|2015.816:0.003961023642):0.01476959065):0.003122520229,(((((((((((((((((H1N2_Swine_JQ023766_A/swine/Minnesota/0745/2010|2010.167:0.001520326302,H1N2_Swine_CY158341_A/swine/Minnesota/02852/2009|2009.425:0.0008782950211):0.002093851534,H1N1_Swine_KR074292_A/swine/Mississippi/A01202059/2011|2011.433:0.01264226633):0.001208842971,H1N2_Swine_CY099211_A/swine/Minnesota/02324/2008|2008.690:0.003668902818):0.0008250391189,H3N2_Swine_CY045555_A/swine/Oklahoma/001142/2009|2009.500:-0.0008962441345):0.0004673779522,H3N2_Swine_CY159487_A/swine/Texas/SG1501/2010|2010.299:0.001951191995):0.0005845419006,((H1N2_Swine_CY159421_A/swine/Oklahoma/02722/2009|2009.271:0,H1N2_Swine_CY045699_A/swine/Oklahoma/020736-2/2008|2008.500:0):0.0005768148686,H1N2_Swine_CY158933_A/swine/Arkansas/02404/2008|2008.773:0.0006217298577):0.0006149634927):0.000525501839,H1N2_Swine_CY045603_A/swine/Oklahoma/010226-17/2008|2008.500:0.001880331982):0.001252146765,H3N2_Swine_CY159987_A/swine/Oklahoma/02985/2010|2010.186:-5.041115729e-05):0.0007459698464,H1N1_Swine_CY158285_A/swine/Oklahoma/SG1325/2009|2009.093:0.00166071478):0.0005572771933,H1N2_Swine_CY099179_A/swine/Minnesota/SG1133/2008|2008.321:0.004243845097):0.0006380193048,H1N2_Swine_KF386797_A/swine/Minnesota/A01134341/2010|2010.337:0.007948836311):0.0009493049877,H1N1_Swine_CY158269_A/swine/Colorado/SG1322/2009|2009.649:0.002079535148):0.0003254334606,(H1N1_Swine_CY158389_A/swine/Oklahoma/SG1251/2010|2010.729:0.001216349981,H1N1_Swine_CY159469_A/swine/Oklahoma/SG1500/2010|2010.797:-2.085148517e-05):0.01077957608):0.001112386208,((H1N2_Swine_KF026702_A/swine/Oklahoma/A01203865/2012|2012.701:0.007016382111,H3N2_Swine_CY045563_A/swine/Kansas/015252/2009|2009.500:0.001495042583):0.001891696822,H1N1_Swine_KT306802_A/swine/Oklahoma/A01290693/2013|2013.803:0.00540573606):0.002606468774):0.002209470709,(H1N2_Swine_KT306807_A/swine/Oklahoma/A01290898/2013|2013.885:0.0008400302475,H1N2_Swine_KX960301_A/swine/Oklahoma/A01432577/2013|2013.189:0.00398057696):0.005363213183):0.002456455736,H1N1_Swine_KX858596_A/swine/Oklahoma/A01732565/2016|2016.148:0.02331530394):0.0009761365495,H1N2_Swine_HQ840332_A/swine/South_Dakota/152B/2009|2009.674:0.007295976057):0.0007977708529):0.00178916201,((((((((((((H3N2_Swine_KT356673_A/swine/California/A01459014/2015|2015.208:0,H3N2_Swine_KT356665_A/swine/California/A01459016/2015|2015.208:0):0.0005316872891,(H3N2_Swine_KY327775_A/swine/Kentucky/15TOSU1991/2015|2015.852:0,H3N2_Swine_KY327661_A/swine/Kentucky/15TOSU1908/2015|2015.852:0):0.003067385282):0.001584650645,H1N1_Swine_KX670656_A/swine/Oklahoma/A01944302/2015|2015.745:0.005703250067):0.0006576714742,(((H3N2_Swine_KT827890_A/swine/Kentucky/14TOSU23911/2014|2014.500:-0.0002290202527,H3N2_Swine_KT827874_A/swine/Kentucky/14TOSU24005/2014|2014.500:0.001427564979):0.0001146485982,H1N1_Swine_KX960532_A/swine/Indiana/14TOSU2671/2014|2014.526:-0.0001146485982):5.735073034e-05,H1N1_Swine_KT828045_A/swine/Indiana/14TOSU0454/2014|2014.500:-5.735073034e-05):0.0005210191937):0.001103202977,(H3N2_Swine_KX960582_A/swine/Ohio/15TOSU0742/2015|2015.688:0,H3N2_Swine_KX960503_A/swine/Ohio/15TOSU0741/2015|2015.688:0):0.002535562026):0.002619495741,(H1N2_Swine_KX772256_A/swine/Nebraska/A01941636/2015|2015.973:0.006172690789,H1N2_Swine_KU229959_A/swine/Missouri/A01432837/2013|2013.427:0.004785084682):0.001095376628):0.002299758165,(H1N1_Swine_MF973289_A/swine/Oklahoma/A02214419/2017|2017.252:0.00170792773,H1N1_Swine_MF664406_A/swine/Oklahoma/A01672680/2017|2017.085:-0.0005093830037):0.001290596304):0.001608274737,H1N1_Swine_KT768014_A/swine/Oklahoma/A01476227/2014|2014.611:0.004528946834):0.001367916091,H1N1_Swine_KT306812_A/swine/Oklahoma/A01290605/2013|2013.753:0.003505415091):0.0009714948447,(H3N2_Swine_KY401911_A/swine/Oklahoma/A01777830/2016|2016.553:0.002345412107,H3N2_Swine_MG784579_A/swine/Nebraska/A02221499/2017|2017.655:0.009867812085):0.006249692633):0.00246507224,H1N2_Swine_KX670762_A/swine/Oklahoma/A01566774/2014|2014.868:0.00701091836):0.001761226587,H1N1_Swine_MF145375_A/swine/Oklahoma/A01671948/2016|2016.973:0.003359720097):0.004910222204):0.00393000525,(((((((((((((((((((((((H1N2_Swine_KY938606_A/swine/Oklahoma/A01668938/2016|2016.912:0.007160834841,H1N2_Swine_MF045270_A/swine/Indiana/A01782152/2016|2016.759:0.002552649448):0.0011848286,H1N2_Swine_KX851854_A/swine/Arkansas/A01729957/2016|2016.052:0.001223791568):0.003031020642,H1N2_Swine_KX670717_A/swine/Oklahoma/A01857679/2015|2015.748:0.001872581551):0.0004008184916,((H1N2_Swine_MF664412_A/swine/Minnesota/A01932042/2017|2017.104:0.000926444167,H1N2_Swine_KY401889_A/swine/Oklahoma/A01777841/2016|2016.551:0.003900835016):0.0008598552628,(H1N2_Swine_CY243189_A/swine/Ohio/16TOSU8287/2016|2016.496:0,H1N2_Swine_CY243181_A/swine/Ohio/16TOSU8320/2016|2016.496:0):0.001540299523):0.0008263067093):0.000346458353,(H3N2_Swine_KU752440_A/swine/Arkansas/A01797066/2015|2015.825:0,H3N2_Swine_KU752398_A/swine/Arkansas/A01797067/2015|2015.825:0):0.0008265363614):0.000441574276,H1N2_Swine_KT580864_A/swine/Indiana/A01260888/2015|2015.337:-0.0004463105204):0.0009442929896,((((H1N2_Swine_KY401943_A/swine/Minnesota/A01778109/2016|2016.573:0.002518469531,H1N2_Swine_KX671213_A/swine/Arkansas/A02024656/2015|2015.433:0.001083300964):8.607168851e-05,H1N2_Swine_KX671261_A/swine/Arkansas/A02024832/2015|2015.455:-8.989702603e-05):0.0004302702668,((H1N2_Swine_KY327617_A/swine/Kentucky/15TOSU25093/2015|2015.852:0,H1N2_Swine_CY219693_A/swine/Iowa/16TOSU2756/2016|2016.436:0):-9.450739566e-16,H1N2_Swine_KY327555_A/swine/Kentucky/15TOSU1969/2015|2015.852:9.450739566e-16):0.0007695601183):0.0003349494273,((H1N2_Swine_KX670697_A/swine/Minnesota/A01567671/2015|2015.019:-7.396398152e-05,H1N2_Swine_KX670757_A/swine/Minnesota/A01567833/2015|2015.036:0.001272508708):0.00257469749,H1N2_Swine_KX670681_A/swine/Minnesota/A01567012/2014|2014.419:0.002248033195):0.0008762875768):0.000277907413):0.0001813589964,H1N2_Swine_MG662612_A/swine/Missouri/A02218506/2017|2017.562:0.007121691976):0.000104744185,H1N2_Swine_KX772322_A/swine/Iowa/A01727813/2015|2015.951:0.00229317332):0.0003384116162,((((((((((H1N2_Swine_MF872676_A/swine/Ohio/A01354316/2017|2017.614:0,H1N2_Swine_MF872668_A/swine/Ohio/A01354319/2017|2017.614:0):0.001345589325,H3N2_Swine_MF716906_A/swine/Ohio/17TOSU1395/2017|2017.529:-0.0001470445983):7.353694326e-05,H3N2_Swine_MG193882_A/swine/Maryland/A01764005/2017|2017.710:-7.353694326e-05):3.677472888e-05,H3N2_Swine_MG193806_A/swine/Maryland/A01764024/2017|2017.726:-3.677472888e-05):1.839033782e-05,H3N2_Swine_MF716901_A/swine/Ohio/17TOSU4061/2017|2017.570:-1.839033782e-05):9.196656077e-06,H3N2_Swine_MH255654_A/swine/Indiana/17TOSU1833/2017|2017.496:-9.196656077e-06):4.599071864e-06,H3N2_Swine_MF566115_A/swine/Wisconsin/A01104099/2017|2017.534:-4.599071864e-06):0.0007570932135,(H3N2_Swine_MF973331_A/swine/Illinois/A02214843/2017|2017.282:-0.0006271871828,H3N2_Swine_MG521059_A/swine/Iowa/A02218163/2017|2017.468:0.001825731909):0.0004398137788):0.0002380400038,H1N1_Swine_MF522037_A/swine/Missouri/A01672819/2017|2017.099:0.003380529078):0.0001788622,H1N2_Swine_MF145369_A/swine/Michigan/A01671231/2016|2016.937:0.002223499585):0.002096652549):0.0007135687922,((H1N2_Swine_MF973367_A/swine/Illinois/A02215044/2017|2017.296:0.003934478745,H1N1_Swine_KY115492_A/swine/Iowa/A01775501/2016|2016.375:0.002123406924):0.000633184687,H1N2_Swine_KY041959_A/swine/Illinois/A01729946/2016|2016.052:-0.00065455878):0.0005075160293):0.0006012676492,H1N2_Swine_MF801507_A/swine/Illinois/A02214664/2017|2017.233:0.005569683149):0.0005185231547,H1N2_Swine_KU229967_A/swine/Wisconsin/A01104088/2015|2015.860:0.005577991901):0.0002716173194,(((H1N2_Swine_KY041964_A/swine/Illinois/A01795970/2015|2015.844:-0.000170157242,H1N2_Swine_KU752490_A/swine/Florida/A01104090/2015|2015.885:0.001370022613):0.001866264048,H1N2_Swine_KY678543_A/swine/Missouri/A01781220/2016|2016.677:0.001741749305):0.001265794739,H1N1_Swine_MF973319_A/swine/Missouri/A02214279/2017|2017.252:0.007263744947):0.0005806584235):0.001075581079,H1N2_Swine_KX247679_A/swine/Alabama/A01104091/2016|2016.260:0.0007548637682):0.0007833429329,((((H1N2_Swine_KT580912_A/swine/Indiana/A01260910/2015|2015.403:0.0005431816775,H1N2_Swine_MF522007_A/swine/Iowa/A01932417/2017|2017.137:0.00306431975):0.0007504769173,H1N2_Swine_KX670727_A/swine/Oklahoma/A01857063/2015|2015.652:0.001665169899):0.0004034007028,H3N2_Swine_KY401883_A/swine/North_Carolina/A01777989/2016|2016.567:0.005704573879):0.0003266878008,H1N2_Swine_MF522079_A/swine/Wisconsin/A01932590/2017|2017.159:0.007004103285):0.0008583763083):0.0003522650976,H1N2_Swine_MG521023_A/swine/Indiana/A02217290/2017|2017.449:0.0059549067):0.0005681113457,H1N1_Swine_KX772365_A/swine/Iowa/A01727251/2015|2015.934:0.003813740376):0.0003160948679,H1N2_Swine_MF145496_A/swine/Iowa/A01944800/2015|2015.808:0.002069296608):0.0008520576685,H1N1_Swine_KX851864_A/swine/Iowa/A01941927/2016|2016.036:0.01007251139):0.0009782862677,((H1N1_Swine_KY938594_A/swine/Pennsylvania/A01668939/2016|2016.910:-0.0004593010575,H3N2_Swine_KY938630_A/swine/South_Dakota/A01678473/2016|2016.841:0.001657845784):0.00140017707,H3N2_Swine_KY938576_A/swine/Minnesota/A01668936/2016|2016.893:0.004639610825):0.002741215794):0.001834337934,(((((((((((((((H1N2_Swine_KX772271_A/swine/South_Dakota/A01941705/2015|2015.970:0.007554647484,H1N2_Swine_KX670752_A/swine/Nebraska/A01476438/2014|2014.693:-0.001514262521):0.003908971681,(H1N1_Swine_MG662682_A/swine/Arkansas/A02218161/2017|2017.507:0.004679898283,H1N1_Swine_MF373267_A/swine/Minnesota/A01672344/2017|2017.027:0.001339878315):0.004747473304):0.0008063173976,H1N2_Swine_KY938624_A/swine/Illinois/A01782816/2016|2016.833:0.01102882458):0.001974019375,(H3N2_Swine_KT768009_A/swine/Kansas/A01477353/2014|2014.627:0.004041925664,H1N2_Swine_KT306773_A/swine/Kansas/A01290646/2013|2013.784:0.002015960005):0.0007897351928):0.0002524981505,H1N1_Swine_KT313546_A/swine/Oklahoma/A01410195/2014|2014.038:0.006033270062):0.0003437793286,H1N2_Swine_KX907932_A/swine/Oklahoma/A01432269/2012|2012.945:-0.0003580452128):0.0004924932117,H1N1_Swine_KJ640840_A/swine/Texas/13TOSU0050/2013|2013.085:0.003074295714):0.0008003661831,H3N2_Swine_KJ640239_A/swine/Ohio/13TOSU1373/2013|2013.581:0.00289277119):0.0007611882582,H1N2_Swine_KC866549_A/swine/Kentucky/12TOSU1155/2012|2012.844:0.001670405685):0.0004510375179,H1N2_Swine_KT446435_A/swine/Oklahoma/A01049501/2011|2011.090:0.003149839573):0.0005841625447,(H1N2_Swine_KY401948_A/swine/Nebraska/A01776543/2016|2016.447:0.00171603403,H1N2_Swine_KY402011_A/swine/Kansas/A01777675/2016|2016.515:0.001891467397):0.003684848262):6.985910673e-05,(H1N1_Swine_MF973373_A/swine/Texas/A02214607/2017|2017.274:0.001391938755,H1N1_Swine_MF801559_A/swine/Iowa/A01667091/2017|2017.233:0.001006682568):0.009805521904):0.0002719807885,H1N2_Swine_KC866469_A/swine/Kentucky/12TOSU1053/2012|2012.844:0.0008816506849):0.001326202465,((((((H3N2_Swine_KT767989_A/swine/Nebraska/A01476165/2014|2014.570:0.002462636357,H3N2_Swine_KX772350_A/swine/Kansas/A01377649/2015|2015.932:0.002350746674):0.0008315862554,H3N2_Swine_MF172992_A/swine/Kansas/A01378025/2017|2017.329:-0.0008416632312):0.0004219451504,H3N2_Swine_MG193786_A/swine/Nebraska/A01785261/2017|2017.332:-0.0004219451504):0.0003126605216,(H1N1_Swine_MF045264_A/swine/South_Dakota/A01678471/2016|2016.816:0.0007298988134,H1N1_Swine_MG912585_A/swine/Kansas/A01378038/2017|2017.989:0.001668511284):0.0008965184783):0.001915403121,H3N2_Swine_MH234860_A/swine/Kansas/A01378039/2018|2018.173:0.0004936326766):0.002696917136,((((H3N2_Swine_MF045253_A/swine/Nebraska/A01781225/2016|2016.685:0.0007517593597,H1N2_Swine_MF373261_A/swine/Nebraska/A01672049/2017|2017.011:0.002887778357):0.0006794446762,H1N2_Swine_MG521041_A/swine/Nebraska/A02216637/2017|2017.416:0.004168712641):0.001437396625,(H1N1_Swine_KM245329_A/swine/North_Carolina/A01364596/2013|2013.671:0.004912373287,H3N2_Swine_MF872660_A/swine/Iowa/A01667095/2017|2017.195:0.01107660405):0.0004126724301):0.0003680125628,H1N2_Swine_KY401829_A/swine/Nebraska/A01778104/2016|2016.515:0.006063898075):0.0006651763385):0.0007864339237):0.003152916363,H1N2_Swine_MG662624_A/swine/Oklahoma/A01785279/2017|2017.542:0.008817400605):0.001367169969):0.002427147179,H1N2_Swine_MF045337_A/swine/Kansas/A01781760/2016|2016.723:0.008189247727):0.003559045233):0.009295244981):0.003864145572,((((((((((H1N1_Canine_MG254129_A/canine/Guangxi/LZ20/2015|2015.038:0.0004175525664,H1N1_Canine_MG254133_A/canine/Guangxi/LZ52/2015|2015.066:-0.0004175525664):0.00395716025,(H1N1_Canine_MG254135_A/canine/Guangxi/LZ317/2013|2013.893:0.02352302062,H1N1_Canine_MG254123_A/canine/Guangxi/HC18/2013|2013.795:-0.002776734906):0.01259966583):0.003364844446,(H3N2_Swine_KM029747_A/swine/Guangdong/NS2883/2012|2012.641:0.001959021971,H3N2_Swine_KM029731_A/swine/Guangdong/NS2717/2012|2012.603:0.002871706989):0.003999715451):0.0003184208426,H1N1_Swine_KJ725051_A/swine/Guangdong/306/2013|2013.038:0.002023294598):0.000946170058,(((H1N1_Swine_KP735729_A/swine/Shandong/S113/2014|2014.852:-0.00122289771,H1N1_Swine_KX264370_A/swine/Zhucheng/90/2014|2014.707:0.006031278976):0.007122254012,H1N1_Swine_KP735731_A/swine/Shandong/S269/2014|2014.852:0.003883080396):0.002888752167,H1N1_Swine_KJ174949_A/swine/Guangxi/BB1/2013|2013.849:0.00572877693):0.001540628683):0.00254374366,H3N2_Swine_KM061025_A/swine/Guangxi/JGB4/2013|2013.452:0.003618238597):0.003204189482,H1N1_Swine_KX296779_A/swine/Ningjin/03/2014|2014.940:0.01357497417):0.01051282764,(((H1N1_Swine_KJ493640_A/swine/Guangxi/S2/2013|2013.175:0.0004988921835,H1N1_Swine_CY085882_A/swine/Hong_Kong/1559/2008|2008.847:0.01170687551):0.003435146118,(H1N2_Swine_JN375319_A/swine/Guangdong/2676/2010|2010.649:0,H1N2_Swine_JN375321_A/swine/Guangdong/2712/2010|2010.649:0):0.01442226814):0.0005169367111,((H1N1_Swine_KM029699_A/swine/Guangdong/NS2541/2012|2012.564:0.005116713527,H1N1_Swine_KM029675_A/swine/Guangdong/NS2433/2012|2012.545:0.003435453276):0.00255767412,H1N1_Swine_KJ725043_A/swine/Guangdong/104/2013|2013.038:0.004764499952):0.008044182136):0.006828556516):0.01160302833,((((((((H1N2_Swine_KM029547_A/swine/Hong_Kong/2569/2010|2010.649:0.008358473131,H1N2_Swine_EU015988_A/swine/Guangxi/13/2006|2006.500:0.01007505029):0.00237322004,(H1N2_Swine_KM029827_A/swine/Guangdong/NS3156/2012|2012.699:0.002333193113,H1N2_Swine_KM028731_A/swine/Hong_Kong/3125/2011|2011.589:0.004911649792):0.01552158691):0.0007942515961,(((H1N2_Swine_CY091757_A/swine/Hubei/04/2009|2009.186:-0.0006809197909,H1N2_Swine_CY091765_A/swine/Hubei/05/2009|2009.186:0.001879464517):0.008617165002,H1N2_Swine_FJ374516_A/swine/Shanghai/1/2007|2007.225:0.004857420045):0.005331244436,H1N2_Swine_KM028939_A/swine/Hong_Kong/4083/2011|2011.800:0.02408900201):0.001402769673):0.001984510398,(H1N2_Swine_GQ229371_A/swine/Hong_Kong/1110/2006|2006.581:-0.0008645107046,H1N2_Swine_GU086085_A/swine/Guangdong/1222/2006|2006.500:0.003262920802):0.01489845077):0.002326652598,(H1N2_Swine_CY061665_A/swine/Hong_Kong/1479/2009|2009.556:0.01239241834,H1N2_Swine_CY061657_A/swine/Hong_Kong/1435/2009|2009.556:0.02602901894):0.002668631459):0.0006063419213,H1N2_Swine_GQ229331_A/swine/Hong_Kong/1562/2005|2005.860:0.0154453101):0.001438445318,H1N2_Swine_HQ541668_A/swine/Hebei/10/2006|2006.786:0.0174028692):0.002050249045,(H1N2_Swine_KU218719_A/swine/Henan/PL01/2012|2012.800:-1.795433318e-17,H1N2_Swine_JQ806067_A/swine/Henan/YIL/2010|2010.953:1.795433318e-17):0.01982754953):0.002875846573):0.0004310985278,(((H1N2_Swine_KM029403_A/swine/Hong_Kong/1122/2012|2012.200:0,H1N2_Swine_KM029411_A/swine/Hong_Kong/1123/2012|2012.200:0):0.004729187396,H1N2_Swine_KM027835_A/swine/Guangdong/663/2012|2012.162:0.004963158861):0.006266714561,H1N2_Swine_JN375317_A/swine/Hong_Kong/2237/2010|2010.584:0.007409603048):0.01919272295):0.01087831556):0.003144786566,((H3N2_Swine_AB598524_A/swine/Binh_Duong/03_09/2010|2010.123:0,H3N2_Swine_AB598523_A/swine/Binh_Duong/03_08/2010|2010.123:0):0.02833164129,H1N2_Swine_AB628084_A/swine/Binh_Doung/02_16/2010|2010.500:0.009948909148):0.0175225301):0.02132211034,(((((((((((((((((((((H1N1_Swine_HM215171_A/swine/Guangdong/09/2008|2008.666:0.001656349596,H1N1_Swine_GU086045_A/swine/Guangdong/611/2006|2006.500:0.005588493309):0.0008693025719,H3N2_Swine_EU116044_A/swine/Shandong/3/2005|2005.500:0.0003312513577):0.0004722368447,H1N1_Swine_GQ422389_A/swine/Guangdong/103/2002|2002.500:0.0007315811834):0.0007835548866,H1N1_Swine_GU086021_A/swine/Guangdong/109/2006|2006.500:0.001614684128):0.0004104690108,H1N1_Swine_CY091733_A/swine/Guangdong/01/2008|2008.575:-0.0004139129435):0.0002070722118,H1N1_Swine_FJ789837_A/swine/Shanghai/2/2005|2005.534:-0.0002070722118):0.0003219119552,(H1N1_Swine_HM210864_A/swine/Guangdong/07/2009|2009.501:0.001363274429,H1N1_Swine_HM145747_A/swine/Guangdong/11/2009|2009.833:-0.0001647297031):0.0008847526262):0.000519522818,H1N1_Swine_FJ789836_A/swine/Shanghai/3/2005|2005.534:0.005529958528):0.009120552969,H1N1_Swine_HQ541660_A/swine/Guangxi/12/2005|2005.871:-0.0005666910793):0.01051122049,H1N1_Swine_CY087068_A/swine/Hong_Kong/2428/1994|1994.274:-0.0006039236628):0.0003022728322,H1N1_Swine_CY087108_A/swine/Hong_Kong/2518/1994|1994.312:-0.0003022728322):0.005424580994,((((((((((H1N1_Swine_CY028784_A/swine/California/T9001707/1991|1991.500:0.000661091911,H1N1_Swine_CY085053_A/swine/Hong_Kong/1219/1993|1993.899:0.005366759477):0.0008565743098,H1N1_Swine_CY035074_A/swine/Memphis/1/1990|1990.500:0.0003583250935):0.0006085640882,(H1N1_Swine_CY022481_A/swine/Maryland/23239/1991|1991.500:0.0003352869213,H1N1_Avian_EU743163_A/turkey/IA/21089-3/1992|1992.500:0.004485320286):0.001229365255):6.828885132e-05,H1N1_Swine_KF057145_A/swine/Beijing/156/1991|1991.500:0.001132136913):0.0004486038995,H1N1_Swine_JX138521_A/swine/Hubei/02/2008|2008.871:-0.0004571446786):0.0002286634149,H1N1_Human_CY039913_A/Maryland/12/1991|1991.500:-0.0002286634149):0.0001143510726,H1N1_Swine_KF057146_A/swine/Beijing/216/1992|1992.500:-0.0001143510726):0.0002625141253,H1N1_Swine_CY027159_A/swine/Iowa/24297/1991|1991.500:0.0009392463686):0.001395089038,H1N1_Swine_CY085482_A/swine/Hong_Kong/NS1680/2001|2001.989:0.02745429688):0.001119272576,H1N1_Swine_CY084997_A/swine/Hong_Kong/347/1993|1993.625:0.002595252748):0.001410370262):0.002798922748,((((H1N1_Swine_CY022433_A/swine/Wisconsin/1915/1988|1988.500:0.006944576896,H1N1_Swine_CY039929_A/Swine/Indiana/1726/1988|1988.500:0.004012583456):0.002185815427,H3N2_Swine_AB434348_A/swine/Chachoengsao/2003|2003.500:0.02642881128):0.002094189131,H1N1_Swine_CY096879_A/swine/Iowa/3421/1990|1990.500:0.01536942175):0.0005543881311,((H1N1_Swine_CY022337_A/swine/Iowa/17672/1988|1988.500:-0.0005542277647,H1N1_Avian_EU735790_A/turkey/NC/19762/1988|1988.500:0.001752772491):0.0009117037528,H1N1_Avian_FJ357108_A/turkey/NC/17026/1988|1988.500:0.0002921142753):0.001654865287):0.001906427334):0.003503050933,(((((H1N2_Swine_GQ229315_A/swine/Hong_Kong/554/2003|2003.310:-5.431212459e-05,H1N2_Swine_CY085530_A/swine/Hong_Kong/1248/2002|2002.688:0.007287358238):0.001322192246,H1N2_Swine_CY085602_A/swine/Hong_Kong/1382/2003|2003.789:0.001096257282):0.001330275723,H1N2_Swine_CY085682_A/swine/Hong_Kong/NS915/2004|2004.784:0.002299723204):0.001490888882,H1N2_Swine_DQ139323_A/swine/Zhejiang/1/2004|2004.500:0.006544915332):0.005288267742,(((H1N1_Swine_CY085506_A/swine/Hong_Kong/752/2002|2002.392:0.00925449504,H1N1_Swine_CY085386_A/swine/Hong_Kong/8376/2001|2001.082:0.005386083503):0.003932517798,H1N1_Swine_CY085370_A/swine/Hong_Kong/7945/2000|2000.830:0.003471168217):0.00276063918,H1N1_Swine_CY085498_A/swine/Hong_Kong/227/2002|2002.134:0.005613903901):0.004037278364):0.0136564295):0.001588996968,(H1N1_Swine_CY087140_A/swine/Hong_Kong/5683/1999|1999.970:0.02012547067,H1N1_Swine_CY085354_A/swine/Hong_Kong/NS143/2000|2000.704:0.01840842901):0.002990443966):0.003299796246,H1N2_Swine_CY085522_A/swine/Hong_Kong/NS728/2002|2002.614:0.02953645742):0.003445791677,((H1N1_Swine_CY099155_A/swine/North_Carolina/00839/2005|2005.819:0.003920428654,H1N1_Swine_CY159365_A/swine/South_Carolina/01414/2006|2006.964:0.004563122199):0.002097776956,H3N2_Swine_CY158869_A/swine/Alabama/SG1224/2005|2005.315:0.002791439836):0.02899424959):0.0009187187443,H3N2_Swine_AB434380_A/swine/Ratchaburi/NIAH874/2005|2005.500:0.03526793373):0.003863455822,((H3N2_Swine_AB620195_A/swine/Saraburi/NIAH107725-28/2008|2008.452:0.007887340621,H3N2_Swine_AB620203_A/swine/Saraburi/NIAH109713-36/2009|2009.534:0.006930842352):0.02418563714,(H3N2_Swine_KC859218_A/swine/Thailand/PB482/2009|2009.877:0.008190638204,H1N1_Swine_KJ162041_A/swine/Thailand/CU-S3350N/2012|2012.118:0.009103311971):0.04494546306):0.009547690812):0.001758435685,(((((H1N1_Swine_CY022974_A/swine/Iowa/31483/1988|1988.500:0.003708789449,H1N1_Swine_CY022473_A/swine/Kansas/3228/1987|1987.500:0.001102644598):0.00028167946,H1N1_Swine_CY025014_A/swine/Kansas/3024/1987|1987.500:-0.0002833081884):0.003670432101,H1N1_Swine_CY028175_A/swine/Iowa/2/1987|1987.500:0.005441770431):0.004112081165,((H1N1_Swine_CY027511_A/swine/Iowa/2/1985|1985.500:-0.0005096045093,H1N1_Swine_CY022966_A/swine/Iowa/1/1987|1987.500:0.006555692653):0.0002548455148,H1N1_Swine_CY022321_A/swine/Iowa/1/1985|1985.500:-0.0002548455148):0.005847202404):0.004363906356,(H1N1_Swine_DQ280200_A/swine/Alberta/56626/03|2003.500:0.002495236458,H1N1_Swine_DQ280216_A/swine/Ontario/53518/03|2003.500:0.006010400024):0.03744747213):0.01079496227):0.002477411388,((H1N1_Swine_DQ280248_A/swine/Ontario/11112/2004|2004.500:0.01220771522,H1N1_Swine_DQ280240_A/swine/Ontario/23866/04|2004.500:0.02612859998):0.01445488208,(H1N2_Swine_DQ280208_A/swine/Ontario/55383/04|2004.500:0.0003665131382,H1N2_Swine_DQ280232_A/swine/Ontario/48235/04|2004.500:0.0008289853574):0.01644514638):0.02816548914):0.006913938862):0.01140887425,(((((((((((((((((((((((H1N1_Swine_AB434404_A/swine/Niigata/1/1977|1977.500:0.00604698435,H1N2_Swine_AB434412_A/swine/Ehime/1/1980|1980.500:0.01270320099):0.001984956148,H1N1_Swine_CY022105_A/swine/Iowa/4/1976|1976.500:-0.002178785562):0.001640445275,(H1N1_Human_CY026143_A/Wisconsin/301/1976|1976.500:0,H1N1_Swine_CY178707_A/swine/Wisconsin/49/1976|1976.500:0):0.008209729263):0.001005140587,H1N1_Swine_CY022377_A/swine/Nebraska/123/1977|1977.500:0.008817662839):0.0005841535958,H1N1_Swine_CY024937_A/swine/Minnesota/24/1975|1975.500:0.001778423362):0.0003783741054,H1N1_Swine_CY022361_A/swine/Minnesota/27/1976|1976.500:-0.0004142460048):0.000322076163,H1N1_Swine_CY022353_A/swine/Kentucky/1/1976|1976.500:0.008216746331):0.0002458002927,H1N1_Swine_CY022958_A/swine/Iowa/1/1977|1977.500:0.003396331195):0.001140878055,H1N1_Swine_CY024946_A/swine/Tennessee/61/1977|1977.500:-0.0005718687009):0.001376968916,(H1N1_Swine_CY022345_A/swine/Illinois/1/1975|1975.500:0,H1N1_Swine_CY022401_A/swine/Tennessee/1/1975|1975.500:0):0.002265818192):0.0008836705801,(((H1N1_Swine_CY084845_A/swine/Hong_Kong/80/1978|1978.014:-0.0003673210536,H1N1_Swine_CY084829_A/swine/Hong_Kong/78/1978|1978.000:0.001567186425):0.009251202601,H1N1_Swine_CY084501_A/swine/Hong_Kong/26/1977|1977.277:0.005475709234):0.001940268337,H1N1_Swine_CY084637_A/swine/Hong_Kong/44/1977|1977.293:0.004858984751):0.0009549703665):0.0007443505388,H1N1_Swine_CY027527_A/swine/Tennessee/8/1978|1978.500:0.005865055733):0.001170651563,H1N1_Swine_CY026471_A/swine/Iowa/100/1977|1977.500:0.00998095608):0.0009918436997,H1N1_Swine_CY025006_A/swine/Arizona/148/1977|1977.500:0.00885967858):0.0004453180789,(((H1N1_Swine_CY026463_A/swine/Tennessee/10/1976|1976.500:-0.0003131838475,H1N1_Swine_CY022073_A/swine/Iowa/1/1976|1976.500:0.00515126629):0.0001566744019,H1N1_Swine_CY022033_A/swine/Tennessee/3/1976|1976.500:-0.0001566744019):0.00111724848,H1N1_Swine_CY036803_A/swine/Wisconsin/30954/1976|1976.500:0.00251726669):0.001232277146):0.000901168563,(H1N1_Swine_AB434388_A/swine/Kyoto/3/1979|1979.500:0.005487662339,H1N1_Swine_AB434396_A/swine/Hokkaido/2/1981|1981.500:0.01684145645):0.001799295642):0.0008273165902,(((((H1N1_Avian_EU735798_A/chicken/PA/35154/1991|1991.500:-0.0001393675592,H1N1_Avian_EU742640_A/turkey/Kansas/4880/1980_|1980.500:0.001334866055):0.006042236033,H1N1_Swine_CY027311_A/swine/Tennessee/2/1978|1978.500:0.001237285871):0.001496498076,(H1N1_Swine_CY022998_A/swine/Wisconsin/629/1980|1980.500:0.003236074591,H1N1_Swine_CY022369_A/swine/Minnesota/5892-7/1979|1979.500:0.008969693102):0.0003869904478):0.002094006611,(((H1N1_Swine_CY022393_A/swine/Ontario/7/1981|1981.500:0.001403601963,H1N1_Swine_CY026455_A/swine/Ontario/6/1981|1981.500:-0.0002037365921):0.001087787415,H1N1_Swine_CY022425_A/swine/Wisconsin/11/1980|1980.500:0.0001107573113):0.0009926291126,H1N1_Avian_CY181373_A/green-winged_teal/Wisconsin/585/1983|1983.500:0.002617822224):0.008642328736):0.002751635626,H1N1_Swine_CY024958_A/swine/Tennessee/84/1977|1977.500:0.001236723388):0.0033583795):0.000747363761,(H1N1_Swine_CY084885_A/swine/Hong_Kong/101/1979|1979.989:0.0003994506995,H1N1_Swine_CY084901_A/swine/Hong_Kong/90/1979|1979.989:0.003227963112):0.005781906482):0.001048863879,H1N1_Swine_CY022417_A/swine/Wisconsin/1/1971|1971.500:0.01009809267):0.004470615295,(((H1N1_Swine_CY115971_A/swine/England/114065/1990|1990.932:0.003616449046,H1N1_Swine_CY116311_A/swine/England/79851/1990|1990.458:0.002430724726):0.003375513903,H1N1_Swine_KF840464_A/swine/England/117316/1986|1986.500:0.003293302921):0.01076523032,H1N1_Swine_CY116094_A/swine/England/283902/1993|1993.301:0.004210688054):0.02791424229):0.003722919601,(((H1N1_Swine_AB434316_A/swine/Chonburi/NIAH977/2004|2004.500:-0.0007538119851,H1N1_Swine_AB434308_A/swine/Chonburi/NIAH9469/2004|2004.500:0.001955118763):0.04382686809,H1N2_Swine_AB434340_A/swine/Saraburi/NIAH13021/2005|2005.500:0.05344682353):0.003277483875,(H1N1_Swine_CY028792_A/swine/Iowa/1/1986|1986.500:0,H1N1_Swine_CY096887_A/swine/Iowa/2/1986|1986.500:0):0.01157360231):0.01459645885):0.002747289323,((((H1N2_Swine_AB434420_A/swine/Saitama/1996|1996.500:0.007884783539,H1N2_Swine_AB600945_A/swine/Saitama/1/2000|2000.500:0.008035221543):0.03377112878,H1N2_Swine_AB600944_A/swine/Niigata/729/2004|2004.500:0.04320933564):0.008192518975,(H1N2_Swine_AB441174_A/swine/Miyazaki/1/2006|2006.500:0.01493915598,H1N2_Swine_AB600947_A/swine/Aomori/1/2005|2005.500:0.02715266738):0.04205353729):0.005150983472,H1N2_Swine_AB600946_A/swine/Saitama/21/2004|2004.500:0.05778845482):0.01828092261):0.006236641379,H1N1_Swine_AB600943_A/swine/Okinawa/1/2005|2005.500:0.07148238223):0.003731504622):0.01967611815,((((H1N1_Swine_CY026303_A/swine/Wisconsin/2/1966|1966.500:0.008845808456,H1N1_Swine_CY026295_A/swine/Wisconsin/1/1967|1967.500:-0.0003649998556):0.004350443268,H1N1_Swine_CY022441_A/swine/Wisconsin/2/1970|1970.500:0.004272899658):0.006148212292,H1N1_Swine_CY032217_A/swine/Wisconsin/1/1961|1961.500:0.00440499081):0.006605144064,H1N1_Swine_CY026287_A/swine/Wisconsin/1/1957|1957.500:0.0021565763):0.02079779629):0.01812927018,((((H1N1_Swine_CY147410_A/swine/JY2/1931|1931.500:-8.975026555e-05,H1N1_Swine_CY009632_A/swine/1931|1931.500:8.975026555e-05):0.003984423262,H1N1_Swine_CY026431_A/swine/Jamesburg/1942|1942.500:0.003287116684):0.001842425454,(H1N1_Swine_CY045744_A/swine/USA/1976/1931|1931.500:0,H1N1_Swine_CY045752_A/swine/USA/1976-MA/1931|1931.500:0):0.005493740287):0.004173795542,H1N1_Swine_CY027295_A/swine/Ohio/23/1935|1935.500:0.01202927538):0.01594423161):0.02498774588,(((((((((((((((((((((((((((((((((((((((((((((((((((((((((((H3N2_Human_KT837839_A/Wyoming/08/2014|2014.770:-0.0005309816131,H3N2_Human_KT837294_A/New_Hampshire/19/2014|2014.740:0.001729526339):0.0002658106842,H3N2_Human_KT838712_A/Utah/18/2014|2014.836:-0.0002658106842):0.002539079024,H3N2_Human_KT841524_A/Oklahoma/02/2015|2015.005:0.002300334185):7.825564388e-05,H3N2_Human_CY240551_A/Nicaragua/6302_05/2014|2014.819:0.002322062703):0.0001653017822,H3N2_Human_KT837223_A/New_Jersey/22/2014|2014.707:0.001040867002):8.363164447e-05,(((((H3N2_Human_KY615591_A/Baltimore/P0008/2014|2014.951:6.628855949e-05,H3N2_Human_KT840543_A/Tennessee/20/2014|2014.953:-6.628855949e-05):0.000906030987,H3N2_Human_KT841491_A/Delaware/02/2015|2015.003:0.001501070204):0.0003877970202,H3N2_Human_KT839734_A/Nebraska/15/2014|2014.926:-0.0003899673921):0.0001951746077,H3N2_Human_KT840555_A/Colorado/36/2014|2014.959:-0.0001951746077):9.768523786e-05,H3N2_Human_KT841627_A/Utah/02/2015|2015.019:-9.768523786e-05):0.00112261262):6.025359429e-05,H3N2_Human_KT843188_A/New_Mexico/18/2015|2015.208:0.001143288545):0.0002334283995,H3N2_Human_KT837393_A/Connecticut/21/2014|2014.784:0.0009631346917):0.0001812508147,H3N2_Human_KT840364_A/Kentucky/27/2014|2014.975:0.001028254488):9.258302379e-05,H3N2_Human_KU198903_A/Moscow/CRIE-141/2015|2015.071:0.001104725452):5.961744411e-05,H3N2_Human_KT839782_A/Illinois/09/2014|2014.915:0.001144149906):0.0002436082552,H3N2_Human_KT836295_A/Texas/23/2015|2015.055:-0.0002464029341):0.00012332659,H3N2_Human_KT838965_A/Delaware/25/2014|2014.885:-0.00012332659):6.175960713e-05,H3N2_Human_KT842777_A/Arkansas/06/2015|2015.129:-6.175960713e-05):3.089562667e-05,H3N2_Human_KT839553_A/Louisiana/39/2014|2014.940:-3.089562667e-05):1.545053926e-05,H3N2_Human_KT841487_A/North_Dakota/02/2015|2015.000:-1.545053926e-05):7.726633073e-06,H3N2_Human_KT842334_A/Rhode_Island/08/2015|2015.093:-7.726633073e-06):3.863998499e-06,H3N2_Human_KT843052_A/Oregon/06/2015|2015.170:-3.863998499e-06):1.932340351e-06,H3N2_Human_CY257446_A/Nicaragua/4993_07/2014|2014.759:-1.932340351e-06):9.663407868e-07,H3N2_Human_KT838431_A/Maryland/40/2014|2014.899:-9.663407868e-07):4.832557288e-07,H3N2_Human_KT837821_A/Mississippi/05/2014|2014.784:-4.832557288e-07):2.416705479e-07,H3N2_Human_KT841114_A/Mississippi/02/2015|2015.011:-2.416705479e-07):0.0001369628754,(((((((((H3N2_Human_MG856321_A/Saratov/CRIE-250/2017|2017.049:0.002998873432,H3N2_Human_MF736976_A/Smolensk/CRIE-44/2016|2016.932:0.0006008639356):0.0003961313958,H3N2_Human_MG856311_A/Moscow/CRIE-226/2017|2017.082:-0.0003977601242):0.0001990767459,H3N2_Human_MG856302_A/Moscow/CRIE-155/2016|2016.989:-0.0001990767459):9.960386777e-05,H3N2_Human_MG856330_A/Karachay-Cherkess/CRIE-296/2016|2016.942:-9.960386777e-05):4.98185022e-05,H3N2_Human_CY215134_A/Michigan/124/2016|2016.975:-4.98185022e-05):2.491745224e-05,H3N2_Human_MF737003_A/Karachay-Cherkess/CRIE-301/2017|2017.159:-2.491745224e-05):1.246087159e-05,H3N2_Human_MF736987_A/Vologda/CRIE-172/2016|2016.959:-1.246087159e-05):0.000411598087,((H3N2_Human_CY211894_A/Tennessee/33/2016|2016.929:0.001142239662,H3N2_Human_CY212422_A/Massachusetts/42/2016|2016.932:0.001256381661):0.0002951870592,H3N2_Human_CY215917_A/North_Carolina/01/2017|2017.019:-0.0002968157876):0.0007925734852):0.001164717706,(H3N2_Human_MH131572_A/Kansas/21/2017|2017.967:0,H3N2_Human_CY243706_A/Iowa/25/2017|2017.605:0):0.001242755506):0.002272378527):9.005469671e-05,((((((H3N2_Human_KT839467_A/Wisconsin/57/2014|2014.937:-1.968603251e-17,H3N2_Human_KT839571_A/Missouri/14/2014|2014.918:1.968603251e-17):1.968944193e-17,H3N2_Human_KT838170_A/North_Dakota/06/2014|2014.748:-1.968944193e-17):1.969285254e-17,H3N2_Human_KT841910_A/West_Virginia/01/2015|2015.003:-1.969285254e-17):0.0005138412458,H3N2_Human_KT841801_A/Wyoming/01/2015|2015.014:0.0006860241252):0.0004845597437,(((H3N2_Human_KT837401_A/Oregon/06/2014|2014.770:0,H3N2_Human_KT837035_A/Michigan/11/2014|2014.699:0):-9.863511862e-17,H3N2_Human_KT837672_A/Kansas/07/2014|2014.819:9.863511862e-17):4.743858821e-05,H3N2_Human_KT840139_A/Pennsylvania/67/2014|2014.923:0.001151106138):0.0007192582844):0.0009602068774,H3N2_Human_KT841337_A/Virginia/06/2015|2015.005:0.001447129606):0.0005167723839):0.0001264848262,(H3N2_Human_KT838190_A/Minnesota/28/2014|2014.795:-0.0005158994144,H3N2_Human_KT840480_A/West_Virginia/06/2014|2014.951:0.001714444141):0.001087168292):0.0002331280137,H3N2_Human_KT835807_A/Kansas/09/2015|2015.079:0.0009598492665):0.0002270748929,H3N2_Human_KT841066_A/Texas/84/2014|2014.942:0.0009767294457):0.000292588642,H3N2_Human_KY615556_A/Columbia/P0075/2014|2014.986:0.002134215157):0.0001685191442,H3N2_Human_KT840729_A/Vermont/09/2014|2014.951:0.002237420751):0.0001822718227,((((H3N2_Human_MH358922_A/West_Virginia/17/2018|2018.216:0.001665930978,H3N2_Human_MH358674_A/Iowa/27/2018|2018.233:-0.0004659480182):0.0008721400921,H3N2_Human_MH080223_A/Texas/63/2018|2018.044:0.001546844286):0.0004968219598,H3N2_Human_CY232440_A/Delaware/24/2017|2017.252:0.0006950929507):0.0003530948917,H3N2_Human_CY255565_A/Brisbane/1/2017|2017.003:0.003263524594):0.003449105766):0.0001409769367,H3N2_Human_CY252867_A/Canberra/20/2015|2015.427:0.002279767727):0.0003018843416,(((((((((((((((((H3N2_Human_KU322145_A/Milano/270/2015|2015.500:0.003768954695,H3N2_Human_KT843067_A/Massachusetts/18/2015|2015.238:0.001058324488):7.368223244e-05,H3N2_Human_KT841032_A/Idaho/12/2014|2014.956:0.001130135796):0.0001099391148,H3N2_Human_KY487670_A/Taipei/0011/2015|2015.978:0.002296028437):0.0001224798071,H3N2_Human_KU589855_A/Indiana/25/2015|2015.671:0.001072020383):0.0003590606933,(H3N2_Human_KX412474_A/Illinois/19/2015|2015.778:0.0006741077508,H3N2_Human_KU591958_A/South_Carolina/11/2015|2015.819:-0.0006741077508):0.0008461520718):0.0002537187121,((H3N2_Human_KU591196_A/Maryland/17/2015|2015.767:-1.979572309e-17,H3N2_Human_KY487126_A/Baltimore/P0040/2015|2015.019:1.979572309e-17):2.375900475e-16,H3N2_Human_KT842735_A/Pennsylvania/05/2015|2015.099:-2.375900475e-16):0.0009468426518):0.0001337287438,H3N2_Human_KY681673_A/Saudi_Arabia/26/2015|2015.732:-0.0001359744432):6.802128963e-05,H3N2_Human_KT840603_A/Massachusetts/23/2014|2014.951:-6.802128963e-05):3.402238397e-05,H3N2_Human_KX411985_A/Maine/43/2015|2015.797:-3.402238397e-05):1.701418797e-05,H3N2_Human_CY252811_A/South_Australia/1001/2015|2015.367:-1.701418797e-05):8.508592502e-06,H3N2_Human_KY487144_A/Bethesda/P0018/2015|2015.033:-8.508592502e-06):4.255045776e-06,H3N2_Human_KT838587_A/Nevada/17/2014|2014.858:-4.255045776e-06):2.127897782e-06,H3N2_Human_KX412658_A/Connecticut/11/2015|2015.967:-2.127897782e-06):1.064136404e-06,H3N2_Human_KT844121_A/Iowa/31/2015|2015.575:-1.064136404e-06):5.321619918e-07,H3N2_Human_KT843248_A/New_Jersey/13/2015|2015.216:-5.321619918e-07):0.0003365778553,H3N2_Human_KY950027_A/Keelung/0089/2016|2016.934:0.002062067781):0.0007236202934,H3N2_Human_CY210548_A/New_Hampshire/24/2016|2016.879:0.001676473189):0.0009203851016):0.0003355903194,(H3N2_Human_KT836257_A/Missouri/09/2015|2015.063:0.002179484149,H3N2_Human_KY681675_A/Saudi_Arabia/28/2015|2015.732:0.0002189259486):0.0004207381383):0.0003870568881,(((H3N2_Human_CY215166_A/Mississippi/02/2017|2017.030:0,H3N2_Human_KY950227_A/Baltimore/0294/2017|2017.107:0):0.001414329657,H3N2_Human_CY227202_A/Pennsylvania/17/2017|2017.137:0.0009810472694):0.0008928023447,H3N2_Human_CY216053_A/Tennessee/04/2017|2017.038:0.0003083178408):0.002872338874):0.0003117191257,H3N2_Human_KU590758_A/Washington/45/2015|2015.455:0.0008780444111):0.0002275073134,(((H3N2_Human_KY116434_A/Nevada/38/2016|2016.723:0.001710021048,H3N2_Human_KX916792_A/Alaska/22/2016|2016.427:0.0006883890493):0.00068125692,H3N2_Human_KX413989_A/California/131/2015|2015.995:0.002943481226):0.0004147358778,H3N2_Human_KX917144_A/South_Carolina/08/2016|2016.142:-0.0004259908882):0.002204318871):0.0006862034888,H3N2_Human_KU591159_A/Hawaii/67/2015|2015.759:0.004049524613):0.0005776496598,(((((((((((((((((((((((((((((((H3N2_Human_MH233363_A/Arizona/05/2018|2018.041:-3.95020284e-17,H3N2_Human_CY246978_A/South_Carolina/16/2017|2017.674:3.95020284e-17):0.0005900425565,H3N2_Human_CY243531_A/Alaska/28/2017|2017.425:0.003018268663):0.0003298234789,H3N2_Human_MH307059_A/Michigan/50/2018|2018.159:0.0008780350872):0.0001682884173,H3N2_Human_MH082881_A/Tennessee/03/2018|2018.047:0.001035529611):0.0001373550134,H3N2_Human_MG974702_A/Nebraska/19/2017|2017.942:0.001066463015):9.902795918e-05,H3N2_Human_MH233427_A/Maine/15/2018|2018.140:0.001104790069):0.0001779566136,H3N2_Human_CY266435_A/Nicaragua/2010_03/2017|2017.597:-0.0001833146384):9.185193861e-05,H3N2_Human_MH246379_A/Hawaii/14/2018|2018.088:-9.185193861e-05):4.59340863e-05,H3N2_Human_MH082400_A/Maryland/04/2018|2018.036:-4.59340863e-05):2.297110308e-05,H3N2_Human_MH126397_A/Alaska/02/2018|2018.038:-2.297110308e-05):1.148758223e-05,H3N2_Human_CY260666_A/Colorado/18/2017|2017.836:-1.148758223e-05):5.744806815e-06,H3N2_Human_MG279326_A/California/NHRC_28273/2017|2017.751:-5.744806815e-06):2.872911438e-06,H3N2_Human_MH082472_A/Minnesota/04/2018|2018.011:-2.872911438e-06):1.436709825e-06,H3N2_Human_MH307179_A/North_Carolina/20/2018|2018.063:-1.436709825e-06):7.184820099e-07,H3N2_Human_MH358570_A/Connecticut/23/2018|2018.203:-7.184820099e-07):3.593045758e-07,H3N2_Human_MH443618_A/Pennsylvania/53/2018|2018.047:-3.593045758e-07):1.796840856e-07,H3N2_Human_CY222801_A/New_York/06/2017|2017.096:-1.796840856e-07):8.985794681e-08,H3N2_Human_MH585864_A/Alabama/20/2018|2018.112:-8.985794681e-08):4.493692856e-08,H3N2_Human_MH233483_A/New_York/15/2018|2018.140:-4.493692856e-08):2.247244366e-08,H3N2_Human_MH306827_A/Colorado/15/2018|2018.148:-2.247244366e-08):1.123821279e-08,H3N2_Human_MH082824_A/Rhode_Island/01/2018|2018.005:-1.123821279e-08):5.620101321e-09,H3N2_Human_MH082728_A/Ohio/01/2018|2018.025:-5.620101321e-09):5.596052199e-05,((H3N2_Human_MH358698_A/Louisiana/15/2018|2018.123:0.002594177777,H3N2_Human_CY266483_A/Nicaragua/7803_01/2017|2017.619:0.002227335197):0.0005228592989,H3N2_Swine_MG928435_A/swine/Florida/UF-1/2017|2017.827:-0.000534994463):0.001152180857):0.0004066600513,H3N2_Human_MH126989_A/Missouri/08/2018|2018.049:0.0008040324274):0.0003924829322,H3N2_Human_CY260523_A/Maryland/89/2017|2017.838:-0.0003964504182):0.000304175649,H3N2_Human_MH080015_A/Indiana/01/2018|2018.019:0.0009017042704):0.0002673538225,((((((((((((((((H3N2_Human_CY255889_A/New_Hampshire/23/2017|2017.778:-0.0005407924583,H3N2_Human_MG984189_A/Shanghai/10/2017|2017.025:0.001739337185):0.001569307927,H3N2_Human_CY256065_A/Oregon/15/2017|2017.740:-0.0003694425558):0.001611878327,H3N2_Human_MG279242_A/Singapore/NHRC_RGN0212/2017|2017.504:0.003229163611):0.0002208938043,H3N2_Human_MG984485_A/Shanghai/50/2017|2017.679:-0.0002288228408):0.0001145413969,H3N2_Human_MH307120_A/New_Jersey/09/2018|2018.068:-0.0001145413969):0.0009809267349,((H3N2_Human_CY213166_A/Washington/106/2016|2016.962:0,H3N2_Human_MG928481_A/Gainesville/17/2017|2017.137:0):0.0003308538896,H3N2_Human_CY239876_A/West_Virginia/21/2017|2017.433:0.000864644606):0.002644316682):0.0003522639311,(H3N2_Human_CY225242_A/Illinois/23/2017|2017.175:0.002296011967,H3N2_Human_CY215070_A/Montana/01/2017|2017.000:0.00252459524):0.0008643935345):0.0002135704872,H3N2_Human_KX415324_A/New_Jersey/07/2016|2016.151:-0.0002241425833):0.0001121345589,H3N2_Human_CY208956_A/Minnesota/75/2016|2016.773:-0.0001121345589):5.610289941e-05,H3N2_Human_CY254621_A/Sydney/115/2016|2016.496:-5.610289941e-05):0.0004493687768,((H3N2_Human_CY256990_A/Nicaragua/6031_14/2016|2016.866:0,H3N2_Human_CY257286_A/Nicaragua/6838_08/2016|2016.893:0):0.001678017055,H3N2_Human_CY210611_A/Idaho/41/2016|2016.890:-0.0004794723286):0.0007492103877):0.0003328972257,H3N2_Human_KY949762_A/Linkou/0169/2016|2016.918:0.002070728939):0.0003449218068,H3N2_Human_KY115866_A/Illinois/45/2016|2016.633:0.003270611691):0.0005927693045,H3N2_Human_CY254957_A/Sydney/1059/2016|2016.622:0.001837153025):0.0004349422602,((H3N2_Human_KX133414_A/Gainesville/01/2016|2016.208:0.0029903541,H3N2_Human_KY925441_A/Porto_Alegre/LACENRS-1013/2016|2016.304:0.0006171473274):0.0005576472011,H3N2_Human_KX917944_A/Wyoming/26/2016|2016.312:0.0006515140399):0.0007691531698):0.0004158611172,(H3N2_Human_KX415028_A/Nebraska/10/2016|2016.129:0.001398710199,H3N2_Human_KU591460_A/Montana/26/2015|2015.710:-0.0001988448278):0.0007944950356):0.0009378643398):0.0001474566903,H3N2_Human_MH358758_A/New_Mexico/17/2018|2018.211:0.002254958693):0.0005864284845,H3N2_Human_MH233530_A/Oregon/11/2018|2018.085:0.0006149510243):0.0005839569443,H3N2_Human_MH306995_A/Kentucky/17/2018|2018.148:0.0006198610838):0.0006461253713,((((((((H3N2_Human_CY232512_A/Vermont/12/2017|2017.247:-0.0002696660293,H3N2_Human_CY232598_A/Arkansas/20/2017|2017.249:0.001465164525):0.0001349001716,H3N2_Human_CY230726_A/Alabama/11/2017|2017.178:-0.0001349001716):0.0009691851728,H3N2_Human_CY219264_A/Nevada/03/2017|2017.027:0.001430682118):0.0002823649458,H3N2_Human_CY227538_A/Maine/14/2017|2017.195:-0.0002826863604):0.001387375485,H3N2_Human_CY233420_A/Michigan/43/2017|2017.195:-0.0001860334007):0.0008809777884,H3N2_Human_CY255573_A/Brisbane/3/2017|2017.008:0.002740315911):0.00125097931,(H3N2_Human_MG984477_A/Shanghai/5/2016|2016.918:-1.9621477e-17,H3N2_Human_MG984301_A/Shanghai/3/2016|2016.899:1.9621477e-17):0.003618620551):0.002278903281,H3N2_Human_CY212798_A/Alabama/18/2016|2016.951:0.007528670526):0.0004056009404):0.0008603008973):0.001032714258,H3N2_Human_KT842896_A/Vermont/05/2015|2015.195:0.002174334341):0.000432706188,H3N2_Human_KU589871_A/New_Hampshire/40/2015|2015.701:0.003202646748):0.002536160749,(((((((((((((((((((((((((((((((((((((((((H3N2_Human_KP336244_A/Thailand/CU-A459/2013|2013.825:0.003094586458,H3N2_Human_LC033333_A/Nagasaki/13N046/2014|2014.079:-0.0006979719189):0.001063800899,(H3N2_Human_CY264661_A/New_Mexico/10/2014|2014.258:0.003164151611,H3N2_Human_CY251571_A/Brisbane/141/2013|2013.627:-0.0007675370718):0.001375461814):0.0003570003439,H3N2_Human_KT888980_A/Kabul/1514A01305435T/2013|2013.025:0.0008442435381):0.0002546603417,H3N2_Human_KP336263_A/Thailand/CU-C4546/2014|2014.115:0.0009491576864):0.0001718601487,H3N2_Human_KP336256_A/Thailand/CU-B8849/2014|2014.016:0.001031957879):0.0004343135434,H3N2_Human_KT888979_A/Kabul/1514A01305430N/2013|2013.016:-0.0004404197458):0.0002206214085,H3N2_Human_CY264645_A/West_Virginia/20/2012|2012.885:-0.0002206214085):0.0001103676303,H3N2_Human_KT888991_A/Budapest/1514A07805419T/2013|2013.096:-0.0001103676303):5.521190592e-05,H3N2_Human_KT888992_A/Budapest/1514A07805832T/2013|2013.099:-5.521190592e-05):2.761554224e-05,H3N2_Human_CY171571_A/Chicago/YGA_04127/2013|2013.000:-2.761554224e-05):1.381018591e-05,H3N2_Human_KT888983_A/Taipei/1514A02605215N/2013|2013.345:-1.381018591e-05):6.906300774e-06,H3N2_Human_KT888984_A/Taipei/1514A02605215T/2013|2013.345:-6.906300774e-06):3.453754507e-06,H3N2_Human_KP638042_A/Thailand/KS10537/2013|2013.134:-3.453754507e-06):1.727179419e-06,H3N2_Human_KM070127_A/Singapore/H2013-422a/2013|2013.419:-1.727179419e-06):0.001135006415,((H3N2_Human_KM064141_A/Massachusetts/11/2013|2013.521:0.002312267934,H3N2_Human_KM654629_A/Connecticut/Flu090/2013|2013.000:0.001287469433):0.0001102293896,(H3N2_Human_KF034883_A/Suzhou/1275/2013|2013.255:-2.146505356e-05,H3N2_Human_KY926146_A/Ilopolis/LACENRS-3175/2013|2013.611:0.00242910111):0.001103228732):6.819686198e-05):0.0001333306463,H3N2_Human_KM064432_A/Arkansas/13/2013|2013.619:0.002265380638):0.0002667297729,H3N2_Human_KU322137_A/Milano/28/2013|2013.500:0.0009309861619):0.0001884698715,((((H3N2_Human_CY149256_A/Boston/DOA2-236/2013|2013.025:-0.0002946472795,H3N2_Human_CY189635_A/Nicaragua/3026_01_TR1/2013|2013.518:0.001493192006):0.0001474206305,H3N2_Human_CY170603_A/Santa_Clara/YGA_03020/2013|2013.052:-0.0001474206305):7.373503998e-05,H3N2_Human_CY187973_A/Nicaragua/6965_03/2013|2013.526:-7.373503998e-05):0.00217306114,H3N2_Human_KT888987_A/Pristina/1514A06505401N/2013|2013.099:0.000239910011):0.001019231202):0.0001039199556,H3N2_Human_CY251435_A/Newcastle/1/2013|2013.036:-0.0001099433358):5.500470059e-05,H3N2_Human_KU322136_A/Milano/27/2013|2013.500:-5.500470059e-05):2.75118496e-05,H3N2_Human_KJ577193_A/Thailand/VIROAF6/2012|2012.699:-2.75118496e-05):1.376068307e-05,H3N2_Human_KF789843_A/Washington/07/2013|2013.016:-1.376068307e-05):6.881571047e-06,H3N2_Human_KJ943062_A/Santiago/p27d0/2013|2013.526:-6.881571047e-06):3.441977027e-06,H3N2_Human_MH346489_A/Shanghai/2014-06/2014|2014.975:-3.441977027e-06):1.721296218e-06,H3N2_Human_CY170907_A/Santa_Clara/YGA_03062/2012|2012.975:-1.721296218e-06):8.608020158e-07,H3N2_Human_KT888985_A/Tel_Aviv/1514A02705506T/2013|2013.082:-8.608020158e-07):0.0001489154533,((((((((H3N2_Human_KT839267_A/Rhode_Island/21/2014|2014.912:0.0005527766725,H3N2_Human_KT838177_A/Maine/06/2014|2014.795:0.006686742407):0.00073822513,H3N2_Human_KY926265_A/Ilopolis/LACENRS-1322/2014|2014.512:-0.0007461079966):0.0008629982845,H3N2_Human_KY926194_A/Porto_Alegre/LACENRS-1447/2014|2014.534:0.000342124526):0.001438782101,H3N2_Human_KM070126_A/Singapore/H2013-411/2013|2013.408:-0.0002380246702):0.0001191622078,H3N2_Human_KM064106_A/Utah/07/2013|2013.507:-0.0001191622078):0.0001782849577,(H3N2_Human_KT889000_A/Kuwait/F093/2014|2014.038:0.0004566342534,H3N2_Human_KT888996_A/Kuwait/F075/2014|2014.038:0.003150867174):0.001036951149):0.0001028297481,((((((H3N2_Human_KT838371_A/Alabama/08/2014|2014.844:0.002288496924,H3N2_Human_KU322453_A/Parma/278/2015|2015.500:0.002524886106):6.683764556e-05,H3N2_Human_KT843512_A/Florida/49/2015|2015.315:0.001134782058):0.0001868044685,H3N2_Human_KT837440_A/Arkansas/13/2014|2014.822:0.001008113654):0.000110534118,H3N2_Human_KT839097_A/Georgia/23/2014|2014.901:0.001093120883):0.0006670516882,(H3N2_Human_CY252091_A/Tasmania/122/2014|2014.677:-0.0003694547439,H3N2_Human_KT839095_A/Montana/20/2014|2014.860:0.001569320115):0.002682673444):0.0008125203313,H3N2_Human_CY251739_A/Victoria/503/2014|2014.340:-0.0006816558553):0.001097297368):0.0005478923096,H3N2_Human_KU322135_A/Milano/22/2014|2014.500:0.0006549078113):0.001048214036):0.0005910846136,((((((((((H3N2_Human_KT842698_A/North_Carolina/11/2015|2015.107:0.002096131567,H3N2_Human_KT837928_A/Hawaii/49/2014|2014.795:0.001512179652):0.0003769869466,H3N2_Human_KT839193_A/Indiana/19/2014|2014.863:-0.0003835629232):0.0001921434029,H3N2_Human_KY681653_A/Saudi_Arabia/01/2013|2013.781:-0.0001921434029):9.613594199e-05,H3N2_Human_KT888989_A/Addis_Ababa/1514A07305892N/2013|2013.734:-9.613594199e-05):4.810037562e-05,H3N2_Human_KY681660_A/Saudi_Arabia/08/2014|2014.756:-4.810037562e-05):0.0001214551347,H3N2_Human_LC033133_A/Niigata/13F024/2014|2014.082:0.0010743412):0.0004339927159,H3N2_Human_KY681659_A/Saudi_Arabia/07/2014|2014.756:0.0007660590395):0.000587778409,H3N2_Human_KT839242_A/Oklahoma/09/2014|2014.896:0.001816744803):0.0003878042009,(H3N2_Human_KY925708_A/Canoas/LACENRS-1793/2015|2015.540:0.001512188189,H3N2_Human_KY926198_A/Pelotas/LACENRS-1787/2015|2015.537:-0.0003123228185):0.0008191139761):0.000356385591,H3N2_Human_KY487354_A/Columbia/P0090/2015|2015.058:0.002064324096):0.0006130046405):0.0003838170844,H3N2_Human_KJ943105_A/Santiago/op20d1/2012|2012.852:0.003271289095):0.0004451370371,H3N2_Human_KT888254_A/Kuwait/F179-9291/2013|2013.871:0.001956492539):0.0002596296621,H3N2_Human_KJ943195_A/Santiago/p34d1/2013|2013.600:0.00094682743):0.000457986495,H3N2_Human_KY925490_A/Porto_Alegre/LACENRS-275/2013|2013.236:0.0007249652027):0.0004252009479,H3N2_Human_KY681656_A/Saudi_Arabia/04/2013|2013.786:0.00681967758):0.000334449726,H3N2_Human_KT837167_A/Ohio/05/2014|2014.745:0.003341381243):0.0004446013069,((((((((H3N2_Human_KT888689_A/Korea/18/2012|2012.063:0.003325052013,H3N2_Human_KT888986_A/Prague/1514A06404885N/2012|2012.277:0.001508059929):0.0004137214403,H3N2_Human_KU299813_A/Cambodia/V1028352/2011|2011.795:0.0007886311323):0.000292509292,H3N2_Human_KT888982_A/Hong_Kong/1514A01704826T/2011|2011.871:-0.000300820104):0.0001506068781,H3N2_Human_KT888905_A/Myanmar/FLUEBMSV00004/2011|2011.721:-0.0001506068781):7.532745882e-05,H3N2_Human_KT888916_A/Thailand/SV0466_11/2011|2011.630:-7.532745882e-05):3.768093995e-05,H3N2_Human_KT888714_A/Korea/47/2012|2012.052:-3.768093995e-05):0.0001637293639,H3N2_Human_KJ942612_A/Hawaii/22/2012|2012.500:0.002235759144):0.0003905162221,((H3N2_Human_KT888699_A/New_York/28/2012|2012.175:0.00154127286,H3N2_Human_KT888708_A/Kyrgyzstan/40/2012|2012.030:-0.0003427281338):0.0001716242641,H3N2_Human_KT888709_A/Kyrgyzstan/41/2012|2012.030:-0.0001716242641):0.0008169693012):0.0007538034809):0.0003319631456,((H3N2_Human_CY182941_A/Houston/JMM_94/2012|2012.989:0,H3N2_Human_CY264637_A/Rhode_Island/09/2012|2012.907:0):0.001921142765,H3N2_Human_KF612210_A/Santa_Cruz/2821/2012|2012.452:0.004136742904):0.0002755944715):0.0002700733505,H3N2_Human_KJ942684_A/Victoria/361/2011|2011.500:0.004332825984):0.0007795982812,H3N2_Human_KM070109_A/Singapore/H2012-490/2012|2012.485:0.0007231022932):0.0002666608035,H3N2_Human_KP336218_A/Thailand/CU-B5697/2011|2011.707:0.0009371572245):0.0003854544659,(((((((H3N2_Human_KX918184_A/Connecticut/26/2016|2016.233:-0.0001493217259,H3N2_Human_KX917664_A/Hawaii/38/2016|2016.189:0.001344820221):0.001350413384,H3N2_Human_KX416516_A/Colorado/26/2016|2016.200:0.001059811006):0.0002252525219,H3N2_Human_KX416716_A/Kansas/22/2016|2016.249:0.0009679897066):0.0006007499932,H3N2_Human_KX416884_A/Kentucky/21/2016|2016.263:0.001804746458):0.0015893656,H3N2_Human_KX413733_A/Michigan/77/2015|2015.871:0.0008209380039):0.00343762192,H3N2_Human_KT837758_A/Iowa/14/2014|2014.778:0.002632510306):0.0008607638609,(H3N2_Human_KT888970_A/Mexico_City/1514A00905313N/2013|2013.192:0,H3N2_Human_KT888971_A/Mexico_City/1514A00905315N/2013|2013.189:0):0.005227409407):0.0003733053567):0.0006495528464,H3N2_Human_KX414293_A/Arkansas/03/2016|2016.085:0.00405291913):0.001193721456):0.0006280725408,((H3N2_Human_KY509848_A/Gyeonggi/458/2016|2016.142:0.002564353901,H3N2_Human_KY509847_A/Chungbuk/107/2016|2016.047:0.002256253307):0.001468650994,H3N2_Human_KY509849_A/Seoul/1595/2015|2015.701:0.002161015369):0.005153401117):0.002488148718,((((H3N2_Human_KU322449_A/Parma/173/2011|2011.500:0,H3N2_Human_KU322481_A/Parma/171/2011|2011.500:0):0.003447418896,H3N2_Human_KR137650_A/Bethesda/NIH12/2011|2011.123:0.0001523184711):0.0005583454257,(H3N2_Human_KT888964_A/Moscow/1514A00504942N/2012|2012.049:0.0001787021668,H3N2_Human_CY250973_A/Victoria/27/2012|2012.444:0.002234268984):0.0006539318417):0.003719256601,H3N2_Human_KP637962_A/Thailand/KS08204/2008|2008.781:0.002363014012):0.002037938955):0.002084515773,(((((((((((((((((((((((((((((((((((((((((((((((((((((((((((((((((((((((((H3N2_Human_CY093451_A/San_Salvador/WRAIR3537T/2010|2010.608:0.001539551947,H3N2_Human_CY088943_A/Managua/38-01/2010|2010.416:-0.0003396865763):0.0001701556155,H3N2_Human_CY240503_A/Nicaragua/5867_01/2010|2010.408:-0.0001701556155):0.00114343249,H3N2_Human_CY121796_A/Brisbane/11/2010|2010.500:0.002465693093):0.0002291502887,H3N2_Human_JX437774_A/Singapore/C2010-362V/2010|2010.359:0.0009670157031):0.0002041130473,H3N2_Human_KT888906_A/India/FLUEINSV0056/2011|2011.696:0.0009939585913):0.00022953158,(((H3N2_Human_KC883230_A/Massachusetts/06/2010|2010.997:0.001562157206,H3N2_Human_CY091569_A/South_Carolina/NHRC0001/2011|2011.074:-0.0003622918349):0.0001814836021,H3N2_Human_KC882559_A/New_Jersey/01/2011|2011.027:-0.0001814836021):9.081753378e-05,H3N2_Human_KM070052_A/Singapore/S2010-359a/2010|2010.356:-9.081753378e-05):0.000969286977):0.0001382663045,H3N2_Human_KT888990_A/Budapest/1514A07804502N/2011|2011.945:0.001059265124):0.0001795131529,H3N2_Human_KM070098_A/Singapore/C2012-011/2012|2012.008:-0.0001817847182):9.100086807e-05,H3N2_Human_KJ942708_A/Ohio/02/2012|2012.500:-9.100086807e-05):4.551640804e-05,H3N2_Human_CY114513_A/Netherlands/034/2010|2010.975:-4.551640804e-05):2.276620717e-05,H3N2_Human_CY162340_A/Peru/PER262/2012|2012.296:-2.276620717e-05):1.13890859e-05,H3N2_Human_KT888877_A/Bhutan/FLU_BTA_00010/2011|2011.737:-1.13890859e-05):5.698528411e-06,H3N2_Human_KT888910_A/Jakarta/FLUEJKSV0031/2012|2012.085:-5.698528411e-06):2.849773913e-06,H3N2_Human_KT888902_A/Thailand/FLU_PMKA1835/2012|2012.137:-2.849773913e-06):0.0001342528091,((H3N2_Human_KT888884_A/Bulacao/FLU_PHC_0275/2011|2011.871:0,H3N2_Human_KT888886_A/Bulacao/FLU_PHC_0286/2011|2011.910:0):0.0015440289,H3N2_Human_JX437899_A/Singapore/H2011-504C/2011|2011.501:0.0008636071563):0.001074955625):0.0002112126795,H3N2_Human_KT888876_A/Philippines/FLU_AFPA_00063/2012|2012.000:0.0009886458859):0.0005312448387,H3N2_Human_JX437900_A/Singapore/H2011-704C/2011|2011.701:0.001895085445):0.0003331844138,H3N2_Human_KT888879_A/Bhutan/FLU_BTI_00001/2011|2011.737:-0.0003376846136):0.0002136608711,((H3N2_Human_KT888313_A/Yokosuka/SE680/2012|2012.063:0,H3N2_Human_KT888691_A/Nebraska/20/2012|2012.104:0):0.001569160995,H3N2_Human_KT888707_A/Washington/39/2012|2012.121:-0.0003692956242):0.0003903607979):0.0005026839908,H3N2_Human_CY121804_A/Rhode_Island/01/2010|2010.500:0.003418567475):0.0003220224448,(H3N2_Human_KT888974_A/Amman/1514A01004462T/2012|2012.027:0,H3N2_Human_KT888975_A/Amman/1514A01004465T/2011|2011.926:0):0.002080666151):0.0003977672912,H3N2_Human_CY250869_A/Brisbane/21/2012|2012.170:0.0008070578101):0.0002933536753,((((H3N2_Human_CY161020_A/Peru/PER093/2010|2010.874:-0.0001956071684,H3N2_Human_CY093228_A/District_of_Columbia/WRAIR0300/2010|2010.877:0.001395472539):9.787302323e-05,H3N2_Human_GU907116_A/Nanjing/1/2009|2009.271:-9.787302323e-05):4.896874243e-05,H3N2_Human_CY090881_A/Sydney/DD2-02/2010|2010.674:-4.896874243e-05):2.448879797e-05,H3N2_Human_KY925859_A/Santa_Cruz_do_Sul/LACENRS-913/2011|2011.523:-2.448879797e-05):0.0009048397263):0.0005963919026,H3N2_Human_CY106684_A/Hong_Kong/H090-707-V10/2009|2009.532:0.001825984268):0.001284536236,((((H3N2_Human_KU299821_A/Cambodia/V1221301/2011|2011.784:0,H3N2_Human_KT888908_A/Jakarta/FLUEJKSV0025/2012|2012.030:0):3.346116344e-16,H3N2_Human_KT888697_A/Japan/26/2012|2012.173:-3.346116344e-16):0.0004997373811,H3N2_Human_KT888311_A/Illinois/FDX50179/2012|2012.500:0.0006988073453):0.00135403393,H3N2_Human_KT888968_A/Moscow/1514A00505162N/2012|2012.279:-0.0001502159021):0.003001380033):0.001164028777,H3N2_Human_CY113017_A/Netherlands/377/2008|2008.737:0.00399298524):0.0003622129262,((((((H3N2_Human_CY114425_A/Netherlands/063/2011|2011.011:0.002413064547,H3N2_Human_HQ664935_A/Nanjing/1663/2010|2010.690:-5.428491206e-06):2.714711489e-06,H3N2_Human_KY049992_A/Qinghai/178/2010|2010.200:-2.714711489e-06):0.002670119615,H3N2_Human_HQ664928_A/Nanjing/1654/2010|2010.690:0.004622533103):0.007202266107,H3N2_Human_KP638146_A/Thailand/SP07043/2007|2007.690:0.002658312491):0.0002979440771,H3N2_Human_CY105874_A/KhanhHoa/KH475/2008|2008.940:0.003338207719):0.0007504969351,H3N2_Human_KT888878_A/Bhutan/FLU_BTD_SV0023_CP2/2009|2009.038:0.00348951491):0.0004802813666):0.0006512396352,H3N2_Human_CY172851_A/New_York/1095/2007|2007.279:0.002570508062):0.0001711047162,((H3N2_Human_CY147655_A/Mexico/24012/2008|2008.918:0.003096473239,H3N2_Human_CY037307_A/Qatar/AF02/2008|2008.077:0.002967537445):0.0009881499874,H3N2_Human_CY040102_A/Taiwan/70120/2008|2008.038:0.0002089160561):0.000411462177):0.0001922036614,H3N2_Human_CY035186_A/Pennsylvania/PIT31/2008|2008.104:0.002232860086):8.946329293e-05,H3N2_Human_CY026263_A/Illinois/UR06-0555/2007|2007.178:0.001110308645):5.665969956e-05,H3N2_Human_KJ855471_A/Mexico/JAL25216/2009|2009.386:0.001147158328):7.158090904e-05,(H3N2_Human_CY114409_A/Netherlands/69/2007|2007.134:0.0009647804919,H3N2_Human_CY069433_A/Japan/WRAIR1140P/2009|2009.107:0.001442855564):0.001130200926):0.0001038760623,H3N2_Human_CY032529_A/Managua/14/2007|2007.468:0.001099388629):8.507969497e-05,H3N2_Human_CY093339_A/Guam/WRAIR1557P/2009|2009.085:0.002324593301):7.48697846e-05,H3N2_Human_CY093315_A/Kyrgyzstan/WRAIR1255P/2008|2008.915:0.00112796067):4.260294715e-05,H3N2_Human_CY038819_A/California/UR07-0067/2008|2008.137:0.001161417838):6.560544569e-05,(H3N2_Human_CY147623_A/Mexico/24008/2009|2009.247:-1.050515965e-17,H3N2_Human_CY069321_A/Japan/WRAIR1037P/2009|2009.022:1.050515965e-17):0.001133498224):0.000126178631,H3N2_Human_KJ473726_A/Guangdong/ST798/2008|2008.500:0.001076568465):0.0001036543976,H3N2_Human_KJ855399_A/Mexico/NAY2090/2007|2007.282:0.00230888309):0.000156693919,H3N2_Human_CY093355_A/Kuwait/WRAIR1561P/2009|2009.000:0.001050614501):0.0001030202285,H3N2_Human_CY147647_A/Mexico/24011/2008|2008.833:0.001092911602):5.807660094e-05,H3N2_Human_CY044696_A/Boston/55/2008|2008.148:-5.922110401e-05):2.962282728e-05,H3N2_Human_CY093244_A/South_Korea/WRAIR1171P/2009|2009.000:-2.962282728e-05):1.481418213e-05,H3N2_Human_CY036995_A/Kansas/UR07-0135/2008|2008.173:-1.481418213e-05):7.408475827e-06,H3N2_Human_CY025615_A/Colorado/UR06-0557/2007|2007.181:-7.408475827e-06):3.704930553e-06,H3N2_Human_CY044496_A/Boston/14/2007|2007.953:-3.704930553e-06):1.852811726e-06,H3N2_Human_CY121636_A/Uruguay/716/2007|2007.500:-1.852811726e-06):9.265791525e-07,H3N2_Human_CY026775_A/Washington/UR06-0252/2007|2007.115:-9.265791525e-07):4.633762533e-07,H3N2_Human_CY104536_A/HaNoi/TX322/2007|2007.584:-4.633762533e-07):2.317314812e-07,H3N2_Human_CY037835_A/Kentucky/UR07-0124/2008|2008.170:-2.317314812e-07):1.158874263e-07,H3N2_Human_CY037323_A/Korea/AF05/2008|2008.134:-1.158874263e-07):5.795455976e-08,H3N2_Human_CY037515_A/Mississippi/UR07-0025/2008|2008.121:-5.795455976e-08):2.89827052e-08,H3N2_Human_CY093323_A/Kyrgyzstan/WRAIR1256P/2008|2008.915:-2.89827052e-08):1.449406651e-08,H3N2_Human_CY031559_A/Kentucky/UR06-0571/2007|2007.192:-1.449406651e-08):7.248390739e-09,H3N2_Human_CY118950_A/Malaysia/1755590/2007|2007.241:-7.248390739e-09):3.624874397e-09,H3N2_Human_CY032441_A/Managua/25/2007|2007.485:-3.624874397e-09):1.812776568e-09,H3N2_Human_CY025345_A/Florida/UR06-0597/2007|2007.197:-1.812776568e-09):9.065581043e-10,H3N2_Human_KP223160_A/Singapore/78L/2007|2007.375:-9.065581043e-10):4.533638982e-10,H3N2_Human_KP223159_A/Singapore/68Q/2007|2007.370:-4.533638982e-10):2.267244733e-10,H3N2_Human_CY044337_A/Texas/AF01/2007|2008.016:-2.267244733e-10):0.0002312077415,H3N2_Human_CY040070_A/Taiwan/2361/2007|2007.863:0.004606874757):0.0004649882237,H3N2_Human_CY039115_A/Ohio/UR07-0045/2008|2008.134:0.0007388297818):0.0002336635801,(((((((((((H3N2_Human_KT888883_A/Philippines/FLU_PHC_0105_CP2/2009|2009.244:0.001715778722,H3N2_Human_CY069329_A/Korea/WRAIR1038P/2009|2009.268:-0.0005172339956):0.0008447507592,H3N2_Human_GU271978_A/Thailand/CU-B1672/2009|2009.827:0.004034787206):0.0008025950258,H3N2_Human_KM070022_A/Singapore/S2009-329/2009|2009.326:-0.0008267480887):0.0004140088768,H3N2_Human_CY106780_A/Hong_Kong/H090-729-V10/2009|2009.551:-0.0004140088768):0.0002071387531,H3N2_Human_KM070035_A/Singapore/C2009-677/2009|2009.674:-0.0002071387531):0.0004259806902,((H3N2_Human_KT888914_A/Kathmandu/FLUNP09M_299_CP2/2009|2009.521:0,H3N2_Human_KT888915_A/Kathmandu/FLUNP09N_001_CP2/2009|2009.381:0):0,(H3N2_Human_CY080543_A/Australia/22/2009|2009.551:1.038425628e-17,H3N2_Human_CY080559_A/Australia/34/2009|2009.559:-1.038425628e-17):0):0.0007755610097):0.0006271936606,H3N2_Human_GU271986_A/Thailand/CU-B1697/2009|2009.858:0.002989595519):0.0005289250362,H3N2_Human_JX905403_A/Florida/22/2009|2009.500:-0.0005289250362):0.0005655571783,H3N2_Human_CY119062_A/Malaysia/2205714/2009|2009.288:0.002442254159):0.000112495421,H3N2_Human_KT888889_A/Philippines/FLU_PHD_0142_CP2/2009|2009.567:0.001090618041):0.0002503802439,H3N2_Human_MG856255_A/Mexico/InDRE2362/2007|2007.011:0.0009534377842):0.002195766911):0.0002891374981,((H3N2_Human_KX571000_A/Brisbane/E1/2007|2007.115:0,H3N2_Human_KJ609218_A/Brisbane/10/2007|2007.099:0):0.0004779172268,(H3N2_Human_CY093307_A/Iraq/WRAIR1252P/2009|2009.085:0,H3N2_Human_CY093275_A/Iraq/WRAIR1244P/2009|2009.085:0):0.001920704097):0.0009213916824):0.0003164568891,(((((((H3N2_Human_CY093331_A/Nevada/WRAIR1258P/2009|2009.085:0.004010648964,H3N2_Human_CY068834_A/California/VRDL383/2009|2009.315:0.00203543918):0.0004542494117,H3N2_Human_CY121756_A/Finland/97/2009|2009.500:-0.0004705691027):0.0002354864027,H3N2_Human_CY113025_A/Netherlands/69/2009|2009.030:-0.0002354864027):0.0007648860227,H3N2_Human_CY089753_A/Boston/75/2009|2009.041:0.0004403929075):0.001062394209,H3N2_Human_FJ913002_A/Thailand/CU-1101/2008|2008.500:0.0001357943894):0.0005956238609,((H3N2_Human_CY093443_A/Santo_Domingo/WRAIR3516T/2010|2010.490:0,H3N2_Human_CY093435_A/Santo_Domingo/WRAIR3516N/2010|2010.490:0):0.004041281998,H3N2_Human_CY113041_A/Netherlands/761/2009|2009.479:-0.0004294373151):0.002981896509):0.0007186576083,H3N2_Human_CY093363_A/Arizona/WRAIR1562P/2009|2009.162:0.0005211138189):0.0009080487247):0.0002277576851,H3N2_Human_CY114417_A/Netherlands/348/2007|2007.847:0.002203084827):0.0001930825143,H3N2_Human_CY104682_A/TayNguyen/HCM955/2007|2007.518:0.0009945073145):0.000164566666,H3N2_Human_CY037315_A/Kuwait/AF03/2008|2008.088:0.002250024683):0.0004888924088,H3N2_Human_CY119022_A/Malaysia/1922209/2008|2008.016:0.0007094716442):0.000317476075,H3N2_Human_CY026311_A/Virginia/UR06-0021/2007|2007.019:0.002098078347):0.0001766844276,H3N2_Human_CY118163_A/Malaysia/1997831/2008|2008.359:0.001023205314):0.00081802878,H3N2_Human_CY070971_A/New_York/20342/2010|2010.455:0.002794282246):0.0003397519558):0.0005210145155,H3N2_Human_CY121532_A/Wisconsin/03/2007|2007.500:0.003586893058):0.0006013170676,((((((((((((((((((((((((((H3N2_Human_CY091577_A/Illinois/NHRC0002/2011|2011.049:0.00244346096,H3N2_Human_KT888969_A/Mexico_City/1514A00904139N_CP2/2010|2010.992:0.001192746204):0.0002220969479,H3N2_Human_KP638178_A/Thailand/MR08398/2010|2010.666:0.0009802297548):0.0001942165288,H3N2_Human_KU322490_A/Parma/3/2012|2012.500:0.0022328321):0.0002437996783,H3N2_Human_KC883399_A/Alaska/15/2011|2011.162:0.0009582919271):0.0001674461321,H3N2_Human_CY121217_A/Iowa/119/2010|2010.500:0.001023803648):0.0001568078502,(H3N2_Human_KC883052_A/Wisconsin/22/2011|2011.285:0.0002487515247,H3N2_Human_KF789772_A/Michigan/33/2012|2012.921:0.002164219626):0.001055447817):0.0001038457896,(((H3N2_Human_CY161124_A/Peru/PER106/2011|2011.679:-0.00047762341,H3N2_Human_CY162156_A/Peru/PER236/2012|2012.205:0.002876033507):0.001473221404,H3N2_Human_KY925802_A/Frederico_Westphalen/LACENRS-2130/2012|2012.564:0.004569152546):0.0004937507947,H3N2_Human_CY163132_A/Peru/PER364/2011|2011.723:0.0006980257219):0.001110978418):9.204235289e-05,(H3N2_Swine_KJ175127_A/swine/Guatemala/CIP049-IP040078/2010|2010.764:0.003292059185,H3N2_Human_CY160780_A/Peru/PER062/2010|2010.841:0.0003162520335):0.001125803414):0.0001447201032,H3N2_Human_CY091585_A/California/NHRC0001/2011|2011.036:-0.0001571530598):7.878714651e-05,H3N2_Human_KC882635_A/Texas/06/2011|2011.096:-7.878714651e-05):3.941903699e-05,H3N2_Human_CY093419_A/Bogota/WRAIR3457T/2010|2010.915:-3.941903699e-05):1.971310074e-05,H3N2_Human_CY111338_A/Boston/DOA57/2011|2011.145:-1.971310074e-05):9.858342145e-06,H3N2_Human_CY093539_A/Mexico_City/WRAIR3579N/2010|2010.937:-9.858342145e-06):4.930067286e-06,H3N2_Human_KT888696_A/Nevada/25usafsam/2012|2012.173:-4.930067286e-06):2.465481912e-06,H3N2_Human_KF612209_A/Santa_Cruz/174/2011|2011.677:-2.465481912e-06):1.232965172e-06,H3N2_Human_CY114505_A/Netherlands/009/2010|2010.301:-1.232965172e-06):6.16594736e-07,H3N2_Human_KP638074_A/Thailand/PY08156/2010|2010.625:-6.16594736e-07):0.0001109349698,H3N2_Human_KT888963_A/Moscow/1514A00504307T_CP2/2011|2011.101:-0.0001109214087):0.0002290345404,((((((((H3N2_Human_CY182189_A/Nicaragua/AGA2-90/2012|2012.863:-0.000351325102,H3N2_Human_CY181717_A/Nicaragua/AGA2-20/2012|2012.775:0.001551190473):0.001043560362,H3N2_Human_KT888693_A/Japan/22/2011|2011.967:0.004998567411):0.000142527217,H3N2_Human_KF612208_A/Santa_Cruz/1391/2012|2012.597:0.00107092939):0.0004879678076,H3N2_Human_CY183269_A/Houston/JMM_139/2013|2013.030:0.0007090203784):0.000344074629,H3N2_Human_KY926183_A/Frederico_Westphalen/LACENRS-204/2012|2012.447:-0.0003469781613):0.0001735711735,H3N2_Human_KY924952_A/Soledade/LACENRS-820/2011|2011.518:-0.0001735711735):0.0005790890753,H3N2_Human_KJ855351_A/Mexico/VER59/2011|2011.937:0.003033849492):0.0005846615292,H3N2_Human_KM654624_A/Connecticut/Flu055/2012|2012.986:0.003033781509):0.0009768671622):0.0004942809246,(H3N2_Human_KJ942796_A/Brisbane/299/2011|2011.500:-0.0001400373839,H3N2_Human_KT888988_A/Sarajevo/1514A06604486N/2012|2012.027:0.0037795751):0.0007375463241):0.0006068934706,(((((((H3N2_Human_KT888302_A/San_Diego/BRD11439/2011|2011.836:0.001167814897,H3N2_Human_KJ855359_A/Mexico/VER58/2012|2012.044:0.0012305952):0.0003492109823,H3N2_Human_KC892826_A/New_Mexico/07/2012|2012.126:-0.0003492109823):0.0001747822217,H3N2_Human_KT888702_A/Oklahoma/31/2012|2012.162:-0.0001747822217):8.744978087e-05,H3N2_Human_KT889115_A/Tegucigalpa/FHT00191/2011|2011.756:-8.744978087e-05):4.373281448e-05,H3N2_Human_KT888706_A/Colorado/38/2012|2012.118:-4.373281448e-05):2.187742683e-05,H3N2_Human_KT888692_A/Alaska/21usafsam/2012|2012.077:-2.187742683e-05):1.094069722e-05,H3N2_Human_KJ855335_A/Mexico/VER40/2011|2011.915:-1.094069722e-05):0.001810759539):0.0003857601802,(H3N2_Human_CY181845_A/Nicaragua/AGA2-40/2011|2011.792:0.001206623266,H3N2_Human_CY181749_A/Nicaragua/AGA2-25/2011|2011.762:0.001191786832):0.002059139029):0.000582356542,H3N2_Human_KJ943787_A/Santiago/p4d0/2012|2012.455:0.00120853153):0.0004061203903,H3N2_Human_KU322485_A/Parma/58/2012|2012.500:0.0007951420471):0.001328177621,H3N2_Human_KF789784_A/Alaska/02/2013|2013.137:0.002262381819):0.001163594711,H3N2_Human_KC892833_A/California/22/2012|2012.137:0.002491083437):0.005563913078):0.002824673895,(((((((((((((((((((((((((((((((((((((((((((((((H3N2_Human_KM438123_A/Quebec/26-151105/2005|2005.871:0,H3N2_Human_KM438124_A/Quebec/26-031205/2005|2005.921:0):5.699080888e-16,H3N2_Human_KM438126_A/Quebec/26-270106/2006|2006.071:-5.699080888e-16):0.004305143029,H3N2_Human_KM438129_A/Quebec/26-281106/2006|2006.907:0.002945458882):0.007597308442,H3N2_Human_CY105218_A/Hanoi/BM767/2003|2003.455:-0.0002846969504):0.00087244505,(H3N2_Human_CY019033_A/Queensland/56/2005|2005.622:0.001078902282,H3N2_Human_CY105418_A/TayNguyen/TN380/2005|2005.660:0.002522868212):0.0009865160377):0.0002484392069,H3N2_Human_CY091057_A/California/NHRC0001/2006|2006.140:0.002459302142):0.0001061726861,((((((H3N2_Human_CY038947_A/Hong_Kong/HKU4/2004|2004.162:0.003412532318,H3N2_Human_CY121452_A/Fujian/445/2003|2003.500:-0.001004896262):0.00239951434,H3N2_Human_DQ415368_A/TW/36/04|2004.500:0.003701693868):0.0001931824654,(H3N2_Human_EU597804_A/Hiroshima/52/2005|2005.500:0.002254046579,H3N2_Human_CY091145_A/Georgia/NHRC0001/2006|2006.022:0.002603973719):0.0007421729596):0.0004255445389,H3N2_Human_CY091081_A/Missouri/NHRC0001/2006|2006.258:-1.189364952e-06):5.947942163e-07,H3N2_Human_CY091089_A/Illinois/NHRC0002/2006|2006.260:-5.947942163e-07):0.0001873159111,H3N2_Human_CY091065_A/South_Carolina/NHRC0001/2006|2006.236:0.001013376985):0.0009096774356):6.229383361e-05,H3N2_Human_EU268231_A/Wyoming/03/2003|2003.500:0.00235046303):0.0001006366886,H3N2_Human_CY014067_A/Waikato/8/2005|2005.603:0.001099087397):5.349642072e-05,H3N2_Human_CY118662_A/Malaysia/23606/2002|2002.879:0.001144971997):5.396987455e-05,(H3N2_Human_CY049752_A/Tokyo/Ut-Sk-1/2007|2007.500:0.001644201147,H3N2_Human_CY039411_A/Taiwan/70113/2007|2007.038:-0.0004456564206):0.001154510191):7.019475634e-05,H3N2_Human_CY017135_A/South_Australia/22/2005|2005.500:0.00113660051):0.0001197757338,H3N2_Human_CY118870_A/Malaysia/33386/2005|2005.995:0.00107287888):6.60410668e-05,H3N2_Human_CY118718_A/Malaysia/26571/2003|2003.973:0.001131647396):6.61473655e-05,H3N2_Human_CY105882_A/TayNguyen/HCM52/2006|2006.025:0.007228090371):6.622343284e-05,H3N2_Human_CY114393_A/Netherlands/42/2006|2006.151:0.00114303765):0.0002134832702,H3N2_Human_CY118774_A/Malaysia/29242/2004|2004.564:-0.0002251267079):0.0001126750131,H3N2_Human_CY114385_A/Wisconsin/67/2005|2005.500:-0.0001126750131):4.696696301e-05,H3N2_Human_DQ415367_A/TW/3286/03|2003.500:0.01959151579):2.318138242e-05,H3N2_Human_CY040086_A/Taiwan/9/2004|2004.003:-4.255683985e-05):2.125722478e-05,H3N2_Human_CY104088_A/TayNguyen/TN152/2003|2003.712:-2.125722478e-05):1.063063036e-05,H3N2_Human_CY104184_A/Hanoi/HN30109/2004|2004.500:-1.063063036e-05):5.316324543e-06,H3N2_Human_CY039499_A/Hong_Kong/HKU32/2004|2004.584:-5.316324543e-06):2.658667146e-06,H3N2_Human_CY091473_A/Singapore/NHRC0006/2003|2003.764:-2.658667146e-06):1.329586106e-06,H3N2_Human_CY091153_A/Singapore/NHRC0001/2003|2003.740:-1.329586106e-06):6.649193672e-07,H3N2_Human_CY114377_A/California/7/2004|2004.500:-6.649193672e-07):3.325228651e-07,H3N2_Human_CY020049_A/Queensland/50/2004|2004.819:-3.325228651e-07):1.662930354e-07,H3N2_Human_CY091129_A/Georgia/NHRC0001/2005|2005.066:-1.662930354e-07):8.316232499e-08,H3N2_Human_CY105282_A/HaNoi/BM769/2004|2004.500:-8.316232499e-08):0.0001992732053,((((H3N2_Human_CY118918_A/Malaysia/1665090/2006|2006.797:0,H3N2_Human_CY118942_A/Malaysia/1681079/2006|2006.896:0):-2.142609079e-17,H3N2_Human_FJ912954_A/Thailand/CU231/2006|2006.500:2.142609079e-17):0.0004205314579,H3N2_Human_CY105850_A/Hue/H39/2008|2008.074:0.003194507207):0.00032257023,H3N2_Human_CY121572_A/BRISBANE/9/2006|2006.500:0.0008772601551):0.0010046233):0.0001473907799,H3N2_Human_CY100614_A/Mexico/InDRE756/2003|2003.093:0.00105940356):0.0003672818208,H3N2_Human_CY118846_A/Malaysia/32171/2005|2005.589:0.0008365362072):0.0001886860037,H3N2_Human_FJ912924_A/Thailand/CU46/2006|2006.500:0.001007413966):0.0001439624262,H3N2_Human_CY039243_A/Hong_Kong/HKU64/2005|2005.370:0.001059101651):0.0002204948607,H3N2_Human_CY112937_A/Fujian/411/2002|2002.500:0.003428040715):0.0001600924521,H3N2_Human_CY091177_A/California/NHRC0003/2003|2003.959:0.001028900719):8.59948353e-05,H3N2_Human_CY091009_A/Illinois/NHRC0001/2005|2005.260:0.002323522128):0.0002302794732,H3N2_Human_CY007799_A/Canterbury/01/2005|2005.170:0.003400155083):0.0002422663976,(((H3N2_Human_CY002958_A/Ashburton/280/2004|2004.778:0.000858159582,H3N2_Human_CY013481_A/Wellington/27/2004|2004.693:0.0003373389136):0.001004499096,H3N2_Human_CY019193_A/New_York/918/2005|2005.025:0.001405725294):0.0003593302138,H3N2_Human_CY091001_A/South_Carolina/NHRC0002/2005|2005.186:-0.0003652548529):0.0008968522963):0.000237815093,H3N2_Human_CY112993_A/Netherlands/132/2004|2004.923:0.003122350998):0.0002189089949,H3N2_Human_CY092221_A/New_Jersey/NHRC0001/2005|2005.110:0.002364719248):0.0002699088662,H3N2_Human_CY118814_A/Malaysia/29890/2004|2004.762:0.0009351269389):0.0001940396014,H3N2_Human_DQ415366_A/TW/229/03|2003.500:0.0009971428471):0.0002685967812,H3N2_Human_CY038755_A/Hong_Kong/HKU79/2005|2005.537:0.003366154234):0.0005402899177,((((((H3N2_Human_CY113001_A/Netherlands/548/2005|2005.984:-0.0006900888203,H3N2_Human_KJ855415_A/Mexico/DIF2160/2005|2005.027:0.003088710144):0.001607599409,H3N2_Human_CY090985_A/Missouri/NHRC0001/2005|2005.030:0.0007941302687):0.0004545083333,H3N2_Human_CY105458_A/TayNguyen/TN406/2005|2005.781:-0.0004577087316):0.0006582592473,(H3N2_Human_KJ855367_A/Mexico/DIF29/2006|2006.041:0,H3N2_Human_CY100606_A/Mexico/InDRE29/2006|2006.041:0):0.002962676487):0.000340143385,H3N2_Human_CY091537_A/California/NHRC0007/2005|2005.871:0.0008565629414):0.0005248579194,H3N2_Human_CY091025_A/Texas/NHRC0002/2005|2005.964:0.0006810734391):0.0006680358449):0.0003709661413,(((((((((((H1N2_Human_CY017119_A/New_York/C1/2003|2003.500:-0.001238772107,H1N2_Swine_DQ280224_A/swine/Ontario/52156/03|2003.500:0.004847083326):0.0006232467955,H3N2_Human_CY118630_A/Malaysia/17998/2001|2001.079:-0.0006232467955):0.0003119051755,H3N2_Human_CY114329_A/Netherlands/124/2001|2001.214:-0.0003119051755):0.0001561744712,H3N2_Human_CY118646_A/Malaysia/18121/2001|2001.153:-0.0001561744712):7.813028099e-05,H3N2_Human_DQ487332_A/Moscow/10/1999|1999.500:-7.813028099e-05):3.907249463e-05,H3N2_Human_CY117780_A/Malaysia/14590/2000|2000.482:-3.907249463e-05):0.0007800753403,(((((H3N2_Human_CY023046_A/Auckland/600/2000|2000.342:0.001650232363,H3N2_Human_CY090897_A/Illinois/NHRC0001/1999|1999.833:-0.0004516876364):0.0002259591332,H3N2_Human_CY090913_A/Missouri/NHRC0001/2000|2000.101:-0.0002259591332):0.00161936784,H3N2_Human_CY020313_A/Queensland/10/2000|2000.500:-0.0004181864632):0.0009352978388,H3N2_Human_CY121412_A/Ulan_Ude/01/2000|2000.500:0.0002685201893):0.002122597904,H1N2_Human_JQ340010_A/Eastern_India/N-1289/2009|2009.644:0.005152599223):0.001652434684):0.0008608914882,((((H3N2_Swine_FJ157993_A/swine/Guangxi/1/2004|2004.227:0.004300778541,H3N2_Swine_KF550962_A/swine/Henan/1/2010|2010.123:0.001746395231):0.0007274560988,H3N2_Swine_EU273791_A/swine/Guangdong/164/06|2006.500:0.0004621933706):0.0006372749431,H1N2_Swine_JX138513_A/swine/Zhejiang/01/2008|2008.200:-0.0006410257286):0.0003213963576,H3N2_Canine_KJ013194_A/canine/Guangxi/L2/2013|2013.367:-0.0003213963576):0.00278911143):0.001047203939,H3N2_Human_CY118550_A/Malaysia/12904/1999|1999.822:0.002583509458):0.0007862277881,H3N2_Human_CY105194_A/HaNoi/1766/2001|2001.500:0.003965913489):0.001665904137,H3N2_Human_DQ415363_A/TW/872/02|2002.500:0.001703185985):0.0009447462717):0.00016497179,(H3N2_Human_CY091073_A/Texas/NHRC0002/2006|2006.255:0.001337100788,H3N2_Human_CY172339_A/New_York/1022/2006|2006.126:-0.0001416022922):0.0004274796947):0.001276847768):0.0007930944013,((((H3N2_Human_FJ912966_A/Thailand/CU280/2007|2007.500:0.001182088825,H3N2_Human_CY026199_A/California/UR06-0589/2007|2007.195:0.001225547231):0.0004887094254,H3N2_Human_CY114401_A/Netherlands/363/2006|2006.978:-0.0004939827271):0.001363204397,H3N2_Human_CY025863_A/Alabama/UR06-0545/2007|2007.178:0.001036702585):0.003040153606,H3N2_Human_CY121516_A/Nepal/921/2006|2006.500:0.0005739913147):0.005402118235):0.001267029619,H3N2_Human_CY114321_A/Netherlands/3/2000|2000.014:0.006187491359):0.006089007765,((((((((((((((((((((((((((((((((((H3N2_Human_CY000373_A/New_York/31/2004|2004.011:0.0009295604751,H3N2_Human_CY091121_A/Missouri/NHRC0002/2004|2004.022:0.001478075581):0.004651013166,H3N2_Human_CY118670_A/Malaysia/25849/2003|2003.723:0.0001855537689):0.0005169508121,H3N2_Human_CY090929_A/South_Carolina/NHRC0001/2003|2003.803:0.0006910045898):0.0003083680007,H3N2_Human_CY088178_A/England/539/2003|2003.871:0.0008901021348):0.0001875377161,(H3N2_Human_CY090961_A/Texas/NHRC0001/2003|2003.885:0,H3N2_Human_CY090969_A/New_Jersey/NHRC0001/2003|2003.901:0):0.001018947859):0.0003666851381,H3N2_Human_CY007135_A/Canterbury/423/2003|2003.532:-0.0003716502915):0.0001859487383,H3N2_Human_CY007055_A/Canterbury/405/2003|2003.507:-0.0001859487383):9.304217906e-05,H3N2_Human_CY018977_A/Queensland/31/2003|2003.611:-9.304217906e-05):4.653734387e-05,H3N2_Human_CY088162_A/England/470/2003|2003.844:-4.653734387e-05):2.327296188e-05,H3N2_Human_CY015816_A/Western_Australia/42/2003|2003.710:-2.327296188e-05):1.163862671e-05,H3N2_Human_CY092205_A/Illinois/NHRC0001/2003|2003.822:-1.163862671e-05):5.820386631e-06,H3N2_Human_CY090937_A/Missouri/NHRC0001/2003|2003.847:-5.820386631e-06):2.910730153e-06,H3N2_Human_CY092213_A/Georgia/NHRC0001/2003|2003.926:-2.910730153e-06):1.455633594e-06,H3N2_Human_CY090977_A/Georgia/NHRC0001/2004|2004.052:-1.455633594e-06):0.0004440104453,H3N2_Human_CY019009_A/Queensland/41/2004|2004.764:0.001963638674):0.001114992136,(((((H3N2_Human_CY022529_A/Auckland/602/2001|2001.630:0.0006160906283,H3N2_Human_CY000573_A/New_York/80/2001|2001.984:0.004211188554):0.0004270349918,H3N2_Human_CY017631_A/Queensland/17/2001|2001.644:0.0007740005587):0.0002274731302,H3N2_Human_CY112945_A/Netherlands/1/2002|2002.016:0.000974562544):0.000337925373,H3N2_Human_CY091097_A/Missouri/NHRC0001/2002|2002.022:-0.0003403947884):0.0001706005385,H3N2_Human_CY091113_A/Georgia/NHRC0001/2002|2002.088:-0.0001706005385):8.529520905e-05):4.221110513e-05,H3N2_Human_CY090921_A/Illinois/NHRC0001/2002|2002.118:-4.331284186e-05):2.166412268e-05,H3N2_Human_CY091105_A/Texas/NHRC0001/2002|2002.058:-2.166412268e-05):1.084157637e-05,H3N2_Human_CY012324_A/Waikato/105/2001|2001.699:-1.084157637e-05):5.421798394e-06,H3N2_Human_CY015696_A/Western_Australia/16/2001|2001.732:-5.421798394e-06):2.711404491e-06,H3N2_Human_CY112929_A/Netherlands/118/2001|2001.197:-2.711404491e-06):0.000347031206,(((((H3N2_Human_CY007887_A/Canterbury/31/2002|2002.466:-0.0003877803435,H3N2_Human_CY017921_A/Queensland/28/2002|2002.611:0.001587645715):0.0001940128733,H3N2_Human_CY015768_A/Western_Australia/36/2002|2002.786:-0.0001940128733):0.0001117540014,(H3N2_Human_CY114345_A/Netherlands/120/2002|2002.153:0,H3N2_Human_CY114353_A/Finland/170/2003|2003.500:0):0.002291005315):0.001127415885,H3N2_Human_DQ415364_A/TW/3446/02|2002.500:0.002503371442):0.000306995699,((H3N2_Human_CY037355_A/Genoa/14/2003|2003.811:0.001256492962,H3N2_Human_CY007751_A/Canterbury/68/2002|2002.507:0.001140121577):0.0009599135166,H3N2_Human_CY037347_A/Genoa/1/2002|2002.918:0.0002452071864):0.0008966024354):0.0008567702342):0.0005761062307,H3N2_Human_CY114369_A/Netherlands/312/2003|2003.732:0.0006238876444):0.0003308160022,H3N2_Human_CY112953_A/Netherlands/20/2003|2003.132:0.0008730020259):0.00255340375,H3N2_Swine_CY158749_A/swine/Saskatchewan/02903/2009|2009.729:0.01607903395):0.001796415015,((((((((((((((H3N2_Human_CY121428_A/California/32/1999|1999.500:0.001031288183,H3N2_Human_CY000661_A/New_York/169/2000|2000.005:0.001367121915):0.0002438624877,H3N2_Human_CY090905_A/South_Carolina/NHRC0001/1999|1999.910:-0.0002438624877):0.002898382012,H3N2_Human_CY114313_A/Netherlands/462/1998|1998.956:0.003161946793):0.0007924249401,H3N2_Human_DQ487336_A/Panama/2007/1999|1999.500:0.004078395764):0.0005770522015,H3N2_Human_CY117740_A/Malaysia/10970/1999|1999.112:0.001814913065):0.0004995418312,H3N2_Human_CY016080_A/New_South_Wales/20/1999|1999.500:0.000702179997):0.0004102227112,H3N2_Human_CY016511_A/New_South_Wales/2/1999|1999.500:0.0007839520769):0.0002744519277,H3N2_Human_CY090889_A/Georgia/NHRC0001/1999|1999.778:0.0009277502121):0.0001694921763,H3N2_Human_CY118622_A/Malaysia/17392/1998|1998.452:0.001030176247):0.000228957972,H3N2_Human_CY118606_A/Malaysia/17230/1998|1998.395:-0.0002308094403):0.0001154629801,H3N2_Human_CY001812_A/New_York/311/1999|1999.162:-0.0001154629801):5.776065723e-05,H3N2_Human_CY114497_A/Netherlands/301/1999|1999.748:-5.776065723e-05):2.888585278e-05,H3N2_Human_CY001820_A/New_York/313/1998|1998.989:-2.888585278e-05):8.209963609e-05,H3N2_Human_CY112897_A/Netherlands/414/1998|1998.359:0.004750196987):0.00126558575):0.003324993468,((H3N2_Human_CY112793_A/Nanchang/933/1995|1995.500:0,H3N2_Human_CY112825_A/Wuhan/359/1995|1995.500:0):0.0007521168003,H3N2_Human_CY118430_A/Malaysia/07831/1995|1995.737:0.00407861216):0.001055553398):0.0008087582805,((((H3N2_Human_CY112649_A/Oslo/244/1997|1997.500:-0.0001500077562,H3N2_Human_CY112857_A/Johannesburg/10/1997|1997.496:0.004980736716):0.001075089652,H3N2_Human_CY112841_A/Hong_Kong/1/1997|1997.500:0.001342317673):0.0001938692083,H3N2_Human_CY112873_A/Oslo/21/1997|1997.500:-0.0002025534579):0.003405270385,H3N2_Human_CY112849_A/Hong_Kong/280/1997|1997.466:0.004195184652):0.003300435201):0.0005942286418,(((((((((((((((((((((((H3N2_Human_CY112641_A/Oslo/2219/1993|1993.868:-0.0008624129015,H3N2_Human_CY112689_A/Wellington/59/1993|1993.500:0.0008624129015):0.003227456463,H3N2_Human_CY114249_A/Hong_Kong/42/1996|1996.170:0.004631637031):0.00030393031,(H3N2_Human_CY114225_A/Netherlands/1/1995|1995.027:-0.0004042941305,H3N2_Human_CY017287_A/New_York/680/1995|1995.104:0.001602838857):0.002142426231):0.0001812833479,H3N2_Human_CY112713_A/Hong_Kong/1/1994|1994.414:0.002221541206):0.0002836527475,H3N2_Human_CY114041_A/Madrid/G252/1993|1993.500:0.0009194126755):0.0003814483299,H3N2_Human_CY112705_A/England/7/1994|1994.500:0.0008223696982):0.0002240669025,H3N2_Human_CY112833_A/Singapore/1/1996|1996.115:0.0009697977592):0.0001684796514,((((H3N2_Human_CY112889_A/Sydney/5/1997|1997.500:0.001206148317,H3N2_Human_CY114305_A/Netherlands/300/1997|1997.975:0.001201487739):0.0003219225522,H3N2_Human_CY114297_A/Auckland/10/1997|1997.581:-0.0003271958538):0.0001638661507,H3N2_Human_CY006263_A/New_York/511/1997|1997.959:-0.0001638661507):0.0009350181967,((H3N2_Human_CY114257_A/Hong_Kong/357/1996|1996.545:-0.0004099848255,H3N2_Human_CY118462_A/Malaysia/10370/1996|1996.501:0.001608529552):0.0002052130065,H3N2_Human_CY012212_A/New_York/598/1996|1996.959:-0.0002052130065):0.0002694677329):0.001034514514):0.0001146758556,(((H3N2_Human_CY114193_A/Geneva/A9509/1995|1995.085:0,H3N2_Human_CY002276_A/Memphis/24/1995|1995.500:0):0.0002378109214,(H3N2_Human_CY114201_A/Hong_Kong/3/1995|1995.063:0.003441874998,H3N2_Human_CY114169_A/Finland/338/1995_|1995.500:0.001363591141):0.002192627529):0.001229966396,H3N2_Human_CY118422_A/Malaysia/07145/1995|1995.501:0.001178988286):0.002313909661):0.0002024042803,H3N2_Human_CY114113_A/Scotland/160/1993|1993.500:-0.0002138302291):0.0001069793424,H3N2_Human_CY114161_A/Netherlands/18/1994|1994.011:-0.0001069793424):5.350005756e-05,H3N2_Human_CY113977_A/Guangdong/25/1993|1993.500:-5.350005756e-05):2.675522397e-05,H3N2_Human_CY112737_A/Johannesburg/33/1994|1994.500:-2.675522397e-05):1.338021059e-05,H3N2_Human_CY112745_A/Johannesburg/47/1994|1994.500:-1.338021059e-05):6.692479185e-06,H3N2_Human_CY114233_A/Geneva/3958/1996|1996.500:-6.692479185e-06):3.346889979e-06,H3N2_Human_CY114217_A/Lyon/2279/1995|1995.885:-3.346889979e-06):0.0003371114008,H3N2_Human_CY112673_A/Stockholm/20/1993|1993.838:0.0008584555206):0.0002603911311,H3N2_Human_CY013721_A/New_York/791/1993|1993.189:0.002142119776):0.0003915608011,H3N2_Human_CY012972_A/New_York/735/1994|1994.036:0.003239832193):0.0005203438569,(H3N2_Human_CY112753_A/South_Australia/15/1994|1994.419:0.002782031351,H3N2_Human_CY112761_A/South_Australia/25/1994|1994.436:-0.0003836212538):0.001915877926):0.0005945401964,H3N2_Human_CY112665_A/Singapore/19/1993|1993.970:0.00304059659):0.0003907280275,(((((H3N2_Human_CY006343_A/Nanchang/0058/1994|1994.500:0,H3N2_Human_CY009016_A/Nanchang/12/1993|1993.500:0):1.041406147e-15,H3N2_Human_CY006351_A/Nanchang/58/1993|1993.500:-1.041406147e-15):0.003169471063,H3N2_Human_CY121329_A/Harbin/15/1992|1992.500:-0.0007728565235):0.000386866552,H3N2_Human_CY113985_A/Lyon/672/1993|1993.142:-0.000386866552):0.001183033767,H3N2_Human_CY113681_A/Beijing/32/1992|1992.500:1.764596798e-05):0.0008004691144):0.0005143217099,(((((((H3N2_Human_CY121361_A/South_Africa/1147/1996|1996.500:0.002956413885,H3N2_Human_CY114481_A/Brisbane/8/1996|1996.500:0.0006510875424):0.0004933981051,H3N2_Human_CY118446_A/Malaysia/10111/1996|1996.463:-0.0004986714068):0.0004227538732,H3N2_Human_CY117788_A/Malaysia/14712/1997|1997.967:0.001995498698):0.0008505711015,H3N2_Human_CY112865_A/Nice/491/1996|1996.995:0.001560429442):0.0001943548244,H3N2_Human_CY114281_A/Lyon/1781/1996|1996.816:-0.0002018163281):0.001182319982,H3N2_Human_CY117756_A/Malaysia/13241/1997|1997.559:0.0006340836802):0.0003061779088,H3N2_Human_CY036851_A/Siena/1/1997|1997.014:0.0009003076668):0.0006908872476):0.0003324216463):0.0002991859505,((((((H3N2_Human_CY038507_A/Siena/3/1995|1995.071:-3.75931788e-05,H3N2_Human_CY114289_A/Netherlands/91/1996|1996.079:0.001236137905):1.880241166e-05,H3N2_Human_CY112817_A/Victoria/75/1995|1995.567:-1.880241166e-05):0.0004147074735,H3N2_Human_CY112785_A/Hong_Kong/55/1995|1995.778:0.004424705736):0.0005751556761,H3N2_Human_CY112801_A/Netherlands/271/1995|1995.918:0.0006224330501):0.001062614898,H3N2_Human_CY114185_A/Finland/381/1995|1995.500:0.0001433427217):0.001692703552,H3N2_Human_CY114153_A/Hong_Kong/56/1994|1994.584:0.001632939022):0.001656541326):0.0005860756681,((H3N2_Human_CY023006_A/Auckland/589/2000|2000.740:0,H3N2_Human_CY017167_A/South_Australia/52/2000|2000.500:0):0.001650970412,H3N2_Human_CY002116_A/Memphis/59/1999|1999.500:-0.000452425686):0.007877490455):0.0006404220024,((H3N2_Human_CY113449_A/Singapore/3/1993|1993.014:-0.0001039001157,H3N2_Human_CY114049_A/Netherlands/101/1993|1993.123:0.001299398611):5.196958888e-05,H3N2_Human_CY114121_A/Shandong/9/1993|1993.500:-5.196958888e-05):0.001199435035):0.001934215904,((H3N2_Human_CY114137_A/Yamagata/56/1993|1993.500:0,H3N2_Human_CY114145_A/Yamagata/61/1993|1993.500:0):2.1218565e-16,H3N2_Human_CY112520_A/Sendai/C273/1992|1992.500:-2.1218565e-16):0.001980482994):0.001106000203,(((((((((((((((((((((H3N2_Human_CY113817_A/Paris/424/1991|1991.915:0.001435995953,H3N2_Human_CY113713_A/Houston/56941/1992|1992.252:-0.000240497457):0.0007551214699,(H3N2_Human_CY112488_A/Finland/220/1992|1992.063:0.0002573619434,H3N2_Human_CY112456_A/Stockholm/20/1991|1991.959:0.0009425034276):0.001053093087):0.0005555262283,H3N2_Human_CY113897_A/South_Australia/27/1992|1992.260:-0.0002596140941):0.00012988373,H3N2_Human_CY113737_A/Netherlands/823/1992|1992.090:-0.00012988373):6.497012628e-05,H3N2_Human_CY112480_A/Finland/218/1992|1992.063:-6.497012628e-05):3.249106888e-05,H3N2_Human_CY113689_A/Geneva/5113/1992|1992.038:-3.249106888e-05):1.624853842e-05,H3N2_Human_CY112448_A/Geneva/6447/1991|1991.904:-1.624853842e-05):8.126950452e-06,H3N2_Human_CY113889_A/South_Australia/23/1992|1992.244:-8.126950452e-06):4.064227026e-06,H3N2_Human_CY113809_A/Paris/417/1991|1991.915:-4.064227026e-06):0.00113925968,(H3N2_Human_CY035234_A/Siena/6/1991|1991.978:0,H3N2_Human_CY036835_A/Siena/1/1991|1991.959:0):6.06897397e-05):0.0009505504771,H3N2_Human_CY112536_A/Stockholm/8/1992|1992.164:0.000247975335):0.004579478152,((((H3N2_Human_CY113745_A/Netherlands/935/1992|1992.025:0.001044431569,H3N2_Human_CY113865_A/Paris/583/1992|1992.000:0.001353978529):0.0003712893488,H3N2_Human_CY113561_A/England/260/1991|1991.704:-0.0003712893488):0.0001858429943,H3N2_Human_CY113881_A/Paris/614/1992|1992.000:-0.0001858429943):0.000253029978,(H3N2_Human_CY113537_A/Victoria/2/1990|1990.500:0.00168948591,H3N2_Human_CY113545_A/Wellington/3/1990|1990.500:-0.0004909411839):0.002168553517):0.0002865247281):0.0001582259239,H3N2_Human_CY114473_A/United_Kingdom/261/1991|1991.500:0.00102652477):0.0004339264979,((H3N2_Human_CY113777_A/Oviedo/31/1991|1991.989:0.001626637437,H3N2_Human_CY113657_A/Madrid/G12/1991|1991.500:-0.0004280927104):0.0002863290555,(H3N2_Human_CY113929_A/Tilburg/5957/1991|1991.923:0.001447767683,H3N2_Human_CY113721_A/Madrid/G58/1992|1992.036:-0.0002522691871):0.0009158078733):0.005655315237):0.000740680826,(((((H3N2_Human_CY114105_A/Scotland/142/1993|1993.500:0,H3N2_Human_CY114073_A/Netherlands/357/1993|1993.929:0):0.0001639900032,H3N2_Human_CY112881_A/Oslo/2352/1993|1993.866:0.002243646053):0.0004230650577,H3N2_Human_CY112681_A/Victoria/104/1993|1993.671:0.0007750217715):0.001528274797,(H3N2_Human_CY114017_A/Madrid/G101/1993|1993.500:0.002987748802,H3N2_Human_CY113905_A/Stockholm/7/1992|1992.121:-0.0005911342626):0.0002937468981):0.000145663025,H3N2_Human_CY003716_A/Hong_Kong/14/1992|1992.500:-0.0001531632679):0.0004670926339):0.0003990020872,(H3N2_Human_CY114465_A/Beijing/353/1989|1989.500:0,H3N2_Human_CY112408_A/Beijing/352/1989|1989.500:0):0.0007894485568):0.0009199055278,((((((((((((((H3N2_Human_CY112424_A/Geneva/5007/1989|1989.500:0.001129901244,H3N2_Human_CY113369_A/Shanghai/11/1987|1987.500:0.001283069907):0.0003576447,H3N2_Human_CY035202_A/Siena/3/1988|1988.096:-0.0003642649046):0.0007184821742,H3N2_Human_CY113505_A/Memphis/2/1990|1990.500:0.003505557544):0.0002809571429,H3N2_Human_CY114449_A/Victoria/1/1988|1988.500:0.00122114463):0.0001016958678,H3N2_Human_CY121297_A/Sichuan/2/1987|1987.500:0.001101226551):0.0002780911589,H3N2_Human_CY096863_A/Memphis/3/1988|1988.500:0.0009317561061):0.0003102780752,H3N2_Human_CY114457_A/Oklahoma/5/1988|1988.500:-0.0003166309064):0.0001584314039,H3N2_Human_CY003548_A/Hong_Kong/7/1987|1987.500:-0.0001584314039):7.928681533e-05,H3N2_Human_CY113401_A/Stockholm/12/1988|1988.500:-7.928681533e-05):3.965108752e-05,H3N2_Human_CY113377_A/Atlanta/3572/1988|1988.500:-3.965108752e-05):0.0001064099854,H3N2_Human_CY113417_A/England/138/1989|1989.500:0.004722304239):0.0005260739138,(H3N2_Human_CY113753_A/Netherlands/938/1991|1991.964:0.003298733793,H3N2_Human_CY113521_A/Shanghai/24/1990|1990.500:0.002729117595):0.001303126356):0.0006506639359,H3N2_Human_CY113385_A/England/427/1988|1988.500:0.002060854098):0.000251643594,H3N2_Human_CY112432_A/Hong_Kong/1/1989|1989.500:0.004627796975):0.0003233344752):0.0008880571159,((H3N2_Human_CY113497_A/Waikato/1/1989|1989.500:-0.0002617190151,H3N2_Human_CY113489_A/Wellington/5/1989|1989.500:0.001457217511):0.000130958067,H3N2_Human_CY113473_A/Singapore/40/1989|1989.500:-0.000130958067):0.001521828915):0.0008000346533,H3N2_Human_CY113457_A/Singapore/34/1989|1989.500:0.0003853401485):0.001380338358,((((((((H3N2_Human_CY113441_A/Netherlands/738/1989|1989.959:0.002536001054,H3N2_Human_CY035210_A/Siena/4/1990|1990.019:0.001072310165):0.0004862354456,H3N2_Human_CY113569_A/Geneva/5366/1991|1991.500:0.001919076682):0.0003161313143,H3N2_Human_CY113433_A/Netherlands/650/1989|1989.948:-0.0003228703176):0.0001616071285,H3N2_Human_CY113529_A/Suita/1/1990|1990.500:-0.0001616071285):0.0001920905869,H3N2_Human_CY035218_A/Siena/10/1990|1990.047:0.002210977638):0.001979119263,H3N2_Human_CY113553_A/Canberra/1/1991|1991.500:0.001647037186):0.0002726929259,H3N2_Human_CY113409_A/Atlanta/211/1989|1989.500:-0.0002813469855):0.003046543151,(((H3N2_Human_CY006327_A/Hong_Kong/4/1984|1984.500:0.002598085239,H3N2_Human_CY003748_A/Hong_Kong/7/1984|1984.500:0.002215297791):0.0009851234036,H3N2_Human_CY003516_A/Hong_Kong/2/1988|1988.500:0.001444346033):0.0003113806692,H3N2_Human_CY003508_A/Hong_Kong/6/1985|1985.500:0.002093931458):0.0006092207307):0.0004118737246):0.001795444569,H3N2_Human_CY114097_A/Paris/287/1993|1993.500:0.004194394325):0.001738130448):0.001898307583):0.004811823923,(((((((H3N2_Human_CY006319_A/Hong_Kong/14/1983|1983.500:0.001440196335,H3N2_Human_CY003724_A/Hong_Kong/26/1983|1983.500:-0.0002446978395):0.001241423795,(H3N2_Human_CY113305_A/Philippines/2/1982|1982.500:0,H3N2_Human_CY065980_A/Philippines/2-MA/1982|1982.414:0):0.003581508621):0.0005837438795,H3N2_Human_CY114441_A/Netherlands/233/1982|1982.247:0.003042979353):0.001449295808,H3N2_Human_CY113329_A/Netherlands/330/1985|1985.000:0.005261681744):0.001413274364,H3N2_Human_CY113297_A/Netherlands/241/1982|1982.915:0.003788603239):0.001457041,((((H3N2_Human_CY113273_A/Netherlands/209/1980|1980.915:0.003494136248,H3N2_Human_CY112365_A/Bilthoven/4791/1981|1981.500:0.003805329482):0.0003014356485,H3N2_Human_CY112357_A/Rotterdam/577/1980|1980.500:-0.0003337108941):0.0007707326323,H3N2_Human_CY113281_A/Lyon/2380/1981|1981.500:0.001648913817):0.001170319895,H3N2_Human_CY113313_A/Oslo/13676/1983|1983.500:0.001242425693):0.001560341748):0.002817774934,((((((((H3N2_Human_CY121281_A/Leningrad/360/1986|1986.500:0.004337548998,H3N2_Human_CY113345_A/Stockholm/10/1985|1985.500:-0.0007300475709):0.001427990367,H3N2_Human_CY002092_A/Memphis/66/1986|1986.500:0.009561136963):0.00127166299,H3N2_Human_CY003524_A/Hong_Kong/24/1985|1985.500:-7.463248226e-05):0.001180773719,H3N2_Human_CY113321_A/Guildford/V728/1985|1985.500:0.00124755993):0.0001915318495,H3N2_Human_CY113353_A/Wellington/4/1985|1985.500:0.001001233749):0.001619861137,(H3N2_Human_CY113337_A/Netherlands/333/1985|1985.085:0.00091880931,H3N2_Human_CY008456_A/Memphis/5/1985|1985.500:0.001477805229):0.002637854543):0.001096674877,H3N2_Human_CY113393_A/Netherlands/450/1988|1988.162:0.01118320181):0.0009218288542,H3N2_Human_CY113361_A/Colorado/2/1986|1986.500:0.007259136142):0.005874457242):0.001394083633):0.003399690131,((((H3N2_Human_CY006759_A/Nanjing/2/1982|1982.500:0.002525481019,H3N2_Human_CY006056_A/Hong_Kong/1/1982|1982.500:0.00233253928):0.001028758244,H3N2_Human_CY006855_A/Nanjing/36/1983|1983.500:0.001359026184):0.00151568331,(H3N2_Human_CY006103_A/Hong_Kong/45/1980|1980.500:0,H3N2_Human_CY003492_A/Hong_Kong/46/1980|1980.500:0):0.000909259384):0.008527068638,H3N2_Human_CY114433_A/Bangkok/1/1979|1979.500:0.003724559117):0.001728631819):0.0156151502,((((((((((((((((H3N2_Swine_FJ830859_A/swine/Guangdong/01/1998|1998.500:0.00283663008,H3N2_Swine_KC620458_A/swine/HuNan/01/2008|2008.186:0.001979524629):0.0002904433552,H3N2_Swine_GU086141_A/swine/Guangdong/423/2006|2006.500:0.0009050986877):0.0005312495428,H3N2_Human_KP765776_A/HuNan/01/2014|2014.000:-0.0005345290229):0.0002673990036,H3N2_Swine_GQ422409_A/swine/Guangdong/106/2002|2002.500:-0.0002673990036):0.0001337462101,H3N2_Swine_JX494718_A/swine/Guangdong/L23/2010|2010.123:-0.0001337462101):0.0003329510297,H3N2_Swine_GQ422413_A/swine/Guangdong/113/2002|2002.500:-0.0003326811463):0.00114378582,H3N2_Swine_EU273790_A/swine/Heilongjiang/1/05|2005.500:0.003699045677):0.0006971631066,H3N2_Human_CY021833_A/Albany/15/1976|1976.500:0.00170968581):0.0003720714273,H3N2_Swine_JX138529_A/swine/Hunan/3/2008|2008.534:0.002034620088):0.001028893041,((H3N2_Human_CY006048_A/Beijing/39/1975|1975.500:0.001639441683,H3N2_Human_CY003732_A/Hong_Kong/43/1975|1975.500:-0.0004395763122):0.0004701401726,(H3N2_Human_CY121201_A/Victoria/3/1975|1975.500:0.001264056206,H3N2_Human_CY146813_A/Victoria/JY2/1968|1968.500:-6.855771085e-05):0.0007305045767):0.00203496689):0.00213255249,(H3N2_Human_CY006839_A/Memphis/110/1976|1976.500:0,H3N2_Human_CY113217_A/Bilthoven/5657/1976|1976.500:0):0.0002962886088):0.005610220164,(((H3N2_Human_CY006719_A/Memphis/101/1974|1974.500:0,H3N2_Human_CY021081_A/Albany/42/1975|1975.500:0):0.001629239382,(H3N2_Human_CY020225_A/Albany/14/1978|1978.500:-0.0008114450435,H3N2_Human_CY008127_A/Memphis/4/1977|1977.500:0.004426483708):0.004420668543):0.0008231481532,H3N2_Human_CY006911_A/Hong_Kong/49/1974|1974.500:0.0003934360651):0.001787826536):0.002605645022,H3N2_Human_CY009008_A/Hong_Kong/33/1973|1973.500:0.001026722647):0.0008291613037,(((H3N2_Human_CY113121_A/Bilthoven/5930/1974|1974.500:-0.000388969056,H3N2_Human_CY113129_A/Bilthoven/5931/1974|1974.500:0.001588834427):0.001950487851,H3N2_Human_CY003500_A/Hong_Kong/14/1974|1974.500:0.002869222181):0.003413008818,(H3N2_Human_CY121185_A/Port_Chalmers/1/1973|1973.500:0,H3N2_Human_CY147434_A/Port_Chalmers/JY2/1973|1973.500:0):0.0002239990849):0.001701693044):0.002087504664,(((((((((((H3N2_Human_CY112341_A/Bilthoven/4273/1975|1975.500:0.0007641483521,H3N2_Human_CY113193_A/Bilthoven/628/1976|1976.500:0.002835589015):0.001422197053,H3N2_Human_CY113169_A/Bilthoven/2600/1975|1975.500:0.0009894092253):0.004644366024,H3N2_Human_CY021097_A/Albany/20/1974|1974.500:0.003920008685):0.001533736453,(H3N2_Human_CY008688_A/Memphis/105/1972|1972.500:0.005740134039,H3N2_Human_CY007975_A/Guandong/243/1972|1972.500:0.0002877173494):0.0009463036662):0.001557629542,H3N2_Human_AX350200_A/Udorn/307/1972|1972.500:0.0008491767167):0.0009885346684,(((H3N2_Human_CY112301_A/Bilthoven/6022/1972|1972.500:0.004590817703,H3N2_Human_CY113073_A/Bilthoven/21801/1971|1971.500:0.002761483728):0.000376420233,H3N2_Human_CY113065_A/Bilthoven/21438/1971|1971.500:-0.0004197427716):0.002610564237,H3N2_Human_CY121161_A/England/42/1972|1972.500:0.005952562321):0.0002496656033):0.0008462709289,(H3N2_Human_CY113081_A/Bilthoven/23290/1972|1972.500:0.002813548342,H3N2_Human_CY112325_A/Bilthoven/748/1973|1973.500:0.0007939530849):0.0003690181968):0.0003471916924,H3N2_Human_CY003532_A/Hong_Kong/11/1973|1973.500:0.004484762574):0.0004602255078,H3N2_Human_CY113105_A/Bilthoven/3517/1973|1973.500:0.0005795193736):0.000362229675,H3N2_Human_CY006815_A/Memphis/3/1973|1973.500:0.0009133504863):0.001294770863,((H3N2_Human_CY113257_A/Rotterdam/8179/1977|1977.500:0.006571521883,H3N2_Human_CY113241_A/Bilthoven/3895/1977|1977.500:0.0007159045338):0.001969498821,H3N2_Human_CY021105_A/Albany/4/1977|1977.500:0.0004339617434):0.008081087131):0.0003322426083):0.005519792891,H3N2_Human_CY002500_A/Memphis/1/1971|1971.500:0.00631410568):0.004047717609):0.0093948355,H3N2_Swine_CY116319_A/swine/England/87842/1990|1990.595:0.06821724985):0.005486122205,(H3N2_Swine_MG962436_A/swine/Western_Australia/2577766G/2012|2012.548:0.01020343675,H3N2_Swine_MG962500_A/swine/Western_Australia/AS16-2465-03/2016|2016.696:0.008282968344):0.1062130219):0.02535684058,(((((((((((((((((((((((((((((((((((((H1N1_Human_CY070068_A/Peru/WRAIR1296P/2007|2007.500:0.005874036909,H1N1_Human_CY172923_A/New_York/1105/2008|2008.044:0.001358519176):0.0008145468832,(H1N1_Human_CY073939_A/Mexico/UASLP-006/2008|2008.074:0,H1N1_Human_CY073931_A/Mexico/UASLP-005/2008|2008.077:0):0.002210633345):0.0003336369866,((H1N1_Human_KP637858_A/Thailand/KS08205/2008|2008.789:0.001108007866,H1N1_Human_KP637794_A/Thailand/SS08191/2009|2009.499:0.003719271317):0.0004860542627,H1N1_Human_KP637626_A/Thailand/SP07146/2008|2008.712:-0.0004860542627):0.0008809471592):0.0002254288523,H1N1_Human_KP637618_A/Thailand/SP07102/2007|2007.981:0.002176774579):0.0001859240485,((H1N1_Human_CY043437_A/Hyogo/07K030/2007|2007.962:0.000502233482,H1N1_Human_CY043429_A/Hokkaido/07H007/2007|2007.945:0.0006932650137):0.00165080627,H1N1_Human_HQ291859_A/Taiwan/1026/2009|2009.033:0.001954046236):0.000429123964):0.0001136000478,H1N1_Human_CY121596_A/South_Dakota/06/2007|2007.500:0.001088312389):7.589439792e-05,H1N1_Human_CY044345_A/New_Jersey/AF09/2008|2008.121:0.001121371844):0.0001981302964,H1N1_Human_CY100928_A/Pucallpa/WRAIR1704P/2009|2009.036:0.0009989068634):0.0001450145286,H1N1_Human_CY058499_A/New_Jersey/15/2007|2007.896:0.001052673934):0.0003043446658,H1N1_Human_CY044409_A/Managua/4070-01/2008|2008.441:0.003312876875):0.0002492762937,((H1N1_Human_CY104986_A/Hue/H386/2008|2008.800:0.001052750907,H1N1_Human_CY105074_A/Hue/H436/2008|2008.885:0.0001457938196):0.0003683691595,H1N1_Human_CY038811_A/Florida/UR07-0026/2008|2008.123:0.00203531424):0.0009744335153):0.0001563670274,((H1N1_Human_CY069545_A/Arkansas/WRAIR1249P/2009|2009.200:1.24186218e-16,H1N1_Human_KJ130168_A/New_Zealand/1212b/2009|2009.449:-1.24186218e-16):0.001341982845,H1N1_Human_CY039139_A/Managua/1409-01/2008|2008.652:0.001056427252):0.002275981408):0.0003141978466,H1N1_Human_FJ445062_A/England/26/2008|2008.022:0.0008819964997):0.0002022283573,H1N1_Human_CY100880_A/Medellin/WRAIR1297P/2008|2008.488:0.002210662835):0.0004325491063,(H1N1_Human_CY043453_A/Kyoto/07K316/2008|2008.074:0.005658884687,H1N1_Human_CY058491_A/Brisbane/59/2007|2007.496:0.0004194504005):0.0008087788988):0.0002286815709,H1N1_Human_CY119286_A/Malaysia/1882831/2007|2007.827:0.002182654779):0.0001349626375,H1N1_Human_CY118171_A/Malaysia/1999752/2008|2008.364:0.002256871921):7.468420362e-05,H1N1_Human_HQ291851_A/Taiwan/10092/2007|2007.868:0.00233750983):0.0001018031245,H1N1_Human_HQ291867_A/Taiwan/9042/2008|2008.860:0.003521838491):0.001265504286,((H1N1_Human_HQ533873_A/Tianjin/15/2009|2009.500:0.001718782967,H1N1_Human_CY119294_A/Malaysia/2132379/2008|2008.959:0.0006888530887):0.000877536098,H1N1_Human_CY119302_A/Malaysia/2143035/2009|2009.014:0.001531490514):0.001179915247):0.0009293954574,H1N1_Human_KY925061_A/Tramandai/LACENRS-324/2009|2009.575:0.002705949772):0.001504868085,((((((((H1N1_Human_CY028143_A/Kansas/UR06-0191/2007|2007.096:0.002759022463,H1N1_Human_CY025225_A/Michigan/UR06-0015/2006|2006.989:-0.000351386407):0.000175728286,H1N1_Human_HQ166048_A/Netherlands/26/2007|2007.115:-0.000175728286):0.001105022184,H1N1_Human_CY026863_A/North_Carolina/UR06-0099/2007|2007.077:0.001298211947):0.0003499034416,H1N1_Human_CY027151_A/North_Carolina/UR06-0011/2006|2006.962:-0.0003538518125):0.002395654018,(H1N1_Human_CY021761_A/South_Australia/51/2005|2005.500:-0.0003262250104,H1N1_Human_CY013577_A/Otago/5/2005|2005.682:0.001524769737):0.001238343842):0.0009293518043,(((H1N1_Human_CY025233_A/Kentucky/UR06-0010/2006|2006.962:-0.0004038276583,H1N1_Human_CY028031_A/Ohio/UR06-0522/2007|2007.175:0.001602372385):0.0002021162255,H1N1_Human_CY027639_A/Tennessee/UR06-0388/2007|2007.142:-0.0002021162255):0.002995014196,H1N1_Human_CY025815_A/Vermont/UR06-0051/2007|2007.058:-0.0005951116679):0.001528908259):0.0005300117126,(((H1N1_Human_CY028095_A/Tennessee/UR06-0523/2007|2007.173:0.001163536213,H1N1_Human_CY027959_A/Oregon/UR06-0185/2007|2007.096:0.001233078327):0.0003021505316,H1N1_Human_CY027775_A/Oklahoma/UR06-0063/2007|2007.058:0.006997603381):0.0008278617476,H1N1_Human_CY027207_A/Mississippi/UR06-0047/2007|2007.058:0.0003628809547):0.002430469191):0.0006248489624,(((H1N1_Human_FJ445030_A/England/654/2007|2007.997:-0.0001706696467,H1N1_Human_FJ445064_A/England/545/2007|2007.570:0.001366168142):0.001845204822,H1N1_Human_KP637762_A/Thailand/SS07035/2007|2007.748:0.0005572418393):0.001412908178,H1N1_Human_FJ445049_A/England/593/2006|2006.225:0.0009878310293):0.0005957978934):0.0001227738519):0.001699822275,H1N1_Human_CY027879_A/Mississippi/UR06-0014/2006|2006.989:0.002074312928):0.005290487572,((((((((H1N1_Human_LK054736_A/Paris/650/2004|2004.500:0.002610999278,H1N1_Human_CY002532_A/New_York/220/2002|2002.984:0.0009973119405):0.0002811482785,H1N1_Human_CY125192_A/Christchurch/1/2003|2003.500:0.0009125396671):0.0003433266622,H1N1_Human_CY019345_A/Memphis/6/2003|2003.500:-0.0003457093755):0.0003124640548,(H1N1_Human_CY105354_A/TayNguyen/TN334/2005|2005.449:0.001211438931,H1N1_Human_CY104826_A/Hanoi/ISBM31/2005|2005.266:-1.28942051e-05):0.00209787251):0.0009723831272,((H1N1_Human_FJ912918_A/Thailand/CU44/2006|2006.500:-0.000400605656,H1N1_Human_FJ912936_A/Thailand/CU68/2006|2006.500:0.001600471027):0.005945074711,H1N1_Human_CY025449_A/Texas/UR06-0467/2007|2007.162:0.01761900824):0.0008126247131):0.001341223098,(((((H1N1_Human_CY119134_A/Malaysia/25531/2003|2003.589:0,H1N1_Human_CY119142_A/Malaysia/25750/2003|2003.688:0):0.001309575407,H1N1_Human_HQ291864_A/Taiwan/5515/2005|2005.033:0.001098060649):0.0002562625938,H1N1_Human_CY016703_A/South_Australia/58/2005|2005.500:-0.0002615358954):0.0009263788967,H1N1_Human_CY016463_A/Waikato/11/2005|2005.663:0.005106712589):0.0007772319248,H1N1_Human_FJ445039_A/England/493/2006|2006.271:0.005311196568):0.003265095129):0.001489501618,((((H1N1_Human_CY104818_A/HaNoi/HN981/2003|2003.937:0,H1N1_Human_CY104048_A/HaNoi/HN1024/2003|2003.978:0):1.160543464e-17,H1N1_Human_CY104008_A/HaNoi/2546/2002|2002.500:-1.160543464e-17):0.001198916149,H1N1_Human_CY125184_A/Neimenggu/52/2002|2002.500:0.001199493948):5.151269625e-05,H1N1_Human_CY104698_A/HaNoi/2480/2001|2001.500:0.001152305332):0.0008066173664):0.0009461255772,(H1N1_Human_CY103992_A/HaNoi/2476/2001|2001.500:0.001427640462,H1N1_Human_CY104016_A/HaNoi/2704/2002|2002.500:0.0009689740776):0.001699670668):0.001599739409):0.001209471032,(((((((((((H1N1_Human_CY044353_A/South_Korea/AF10/2008|2007.970:-1.138006384e-17,H1N1_Human_CY121652_A/Hong_Kong/1870/2008|2008.500:1.138006384e-17):0.001560033147,H1N1_Human_KP223154_A/Singapore/89Z/2007|2007.386:-0.0003614884207):0.0007699368858,H1N1_Human_KP223151_A/Singapore/24D/2007|2007.351:0.0004299284851):0.001012343626,H1N1_Human_HQ291850_A/Taiwan/3700/2007|2007.211:0.001395323327):0.0003854433024,H1N1_Human_CY043397_A/Niigata/07F125/2008|2008.140:0.003243995843):0.001325344535,H1N1_Human_CY035130_A/St-_Petersburg/8/2006|2006.500:0.002311874902):0.001845685491,((H1N1_Human_CY125208_A/Hong_Kong/2637/2004|2004.500:0,H1N1_Human_CY125200_A/Canada/591/2004|2004.500:0):0.000507858932,H1N1_Human_CY007471_A/Canterbury/106/2004|2004.696:0.0006876395637):0.0002720371998):0.00117845242,((((((H1N1_Human_CY104842_A/HaNoi/Q421/2006|2006.463:-0.0002211991849,H1N1_Human_CY105170_A/HoChiMinh/HCM526/2006|2006.384:0.001419743911):0.001663421156,H1N1_Human_HQ291848_A/Taiwan/0586/2006|2006.121:-0.0004596031276):0.000229889457,H1N1_Human_HQ291845_A/Taiwan/10393/2005|2005.989:-0.000229889457):0.0002724900283,(H1N1_Human_HQ291853_A/Taiwan/2823/2008|2008.715:0.0001114609346,H1N1_Human_HQ291861_A/Taiwan/5505/2006|2006.008:0.001088404436):0.0009300271522):0.0008304011032,H1N1_Human_CY119230_A/Malaysia/1706215/2007|2007.011:0.004025307351):0.002528486799,H1N1_Human_CY119174_A/Malaysia/32217/2005|2005.605:0.003559112834):0.0002370478575):0.0001970754708,((H1N1_Human_CY118000_A/Malaysia/32151/2005|2005.584:0.005033239467,H1N1_Human_CY119158_A/Malaysia/30025/2004|2004.808:0.001007145496):0.0007888581591,H1N1_Human_CY119222_A/Malaysia/1686034/2006|2006.921:0.007730348325):0.000427330923):0.001444664141,H1N1_Human_CY118016_A/Malaysia/34291/2006|2006.282:0.001889240248):0.001163609213,H1N1_Human_CY125152_A/Singapore/14/2001|2001.500:0.001090908961):0.00239784304):0.002965377465,(((((((H1N1_Human_CY016647_A/New_South_Wales/18/1999|1999.500:-0.0003635714681,H1N1_Human_CY017127_A/New_South_Wales/24/1999|1999.500:0.001562116194):0.0006239134036,(H1N1_Human_DQ415362_A/Taiwan/4845/1999|1999.500:-0.001046814019,H1N1_Human_CY040142_A/Taiwan/5072/1999|1999.997:0.004646551386):0.005491046124):0.0003889378865,((H1N1_Human_CY009808_A/Canterbury/87/2000|2000.737:0.001349257745,H1N1_Human_CY125168_A/Russia/2187/2002|2002.500:0.004708627924):0.0002210606436,H1N1_Human_CY125128_A/Fujian/156/2000|2000.500:-0.0002370915237):0.0008212206583):0.0004890444665,H1N1_Human_DQ508861_A/New_Caledonia/20/1999|1999.500:-0.0005093159539):0.0002548680525,H1N1_Human_CY147322_A/New_Caledonia/20-JY2/1999|1999.500:-0.0002548680525):0.001464464172,(H1N1_Human_CY020265_A/Memphis/1/2001|2001.500:0.004484478117,H1N1_Human_CY021697_A/Memphis/15/2000|2000.500:0.005243341676):0.002082869605):0.001465649316,(((((H1N1_Human_CY019927_A/Western_Australia/20/2001|2001.501:0.002095868706,H1N1_Human_CY010296_A/Canterbury/72/2001|2001.537:0.002731410477):0.0005325242943,H1N1_Human_CY010224_A/Canterbury/34/2001|2001.521:-0.0005431408089):0.0006182396227,H1N1_Human_CY125144_A/Chile/8885/2001|2001.500:0.003033327252):0.0004201790975,(H1N1_Human_CY084235_A/Taiwan/141/2002|2002.500:1.156529377e-17,H1N1_Human_CY040158_A/Taiwan/123/2002|2002.011:-1.156529377e-17):0.004430878557):0.0006224732813,H1N1_Human_CY020433_A/Western_Australia/22/2001|2001.679:0.0005858873803):0.003862881245):0.001169486422):0.0007252058375,((H1N1_Human_CY125112_A/Bangkok/163/2000|2000.500:0.001154443743,H1N1_Human_CY010104_A/Canterbury/27/2000|2000.616:0.001242170796):0.0002044583478,H1N1_Human_CY125120_A/Brazil/74200/2000|2000.500:-0.0002057440065):0.004907646114):0.002619067334,H1N1_Human_CY119094_A/Malaysia/14458/2000|2000.433:0.00612413201):0.000369887564,H1N1_Human_CY119110_A/Malaysia/14210/2000|2000.337:0.001978945436):0.004517759504,(((((((H1N1_Human_CY017015_A/Nanchang/14/1996|1996.500:0,H1N1_Human_CY013849_A/Nanchang/19/1996|1996.500:0):0.001252258932,H1N1_Human_CY125016_A/Nanchang/16A/1999|1999.500:0.001144355607):0.0002314926228,H1N1_Human_CY125096_A/Ostrava/801/1998|1998.500:-0.0002327782814):0.001047143752,H1N1_Human_CY125080_A/Shanghai/2/1997|1997.500:0.001367094728):0.00107952128,H1N1_Human_CY033618_A/Beijing/262/1995|1995.500:0.004974065877):0.000743895173,((H1N1_Human_CY119126_A/Malaysia/15042/1998|1998.071:0.002845086076,H1N1_Human_DQ415361_A/TW/3355/1997|1997.500:-0.0004464647529):0.002450732229,H1N1_Human_CY125072_A/Johannesburg/159/1997|1997.500:0.002372926667):0.0004939136721):0.00132523831,H1N1_Human_CY119118_A/Malaysia/14817/1997|1997.997:0.001098963421):0.001628106781):0.008543207968,((((((((((H1N1_Human_CY021753_A/South_Australia/44/2000|2000.500:0.0005655879127,H1N1_Human_CY017833_A/South_Australia/39/2000|2000.500:0.001842048143):0.0003813889129,H1N1_Human_CY125670_A/England/192/2000|2000.500:0.002023104278):0.001633847877,H1N1_Human_CY125136_A/Chile/4795/2000|2000.500:0.001982678177):0.002093232833,((H1N1_Human_CY117748_A/Malaysia/12530/1997|1997.345:0.002087177748,H1N1_Human_CY125088_A/Moscow/13/1998|1998.500:0.00394794947):0.006870721932,H1N1_Human_CY242095_A/Bayern/7/1995|1995.500:0.002308527614):0.00147567562):0.00453127691,((((H1N1_Human_CY019129_A/Memphis/5/1996|1996.500:0.001483716658,H1N1_Human_CY036843_A/Siena/14/1995|1995.964:0.0009128978814):0.002249786126,H1N1_Human_DQ415360_A/Taiwan/0130/1996|1996.500:0.002633712126):0.0008285976395,H1N1_Human_CY125056_A/Shengzhen/227/1995|1995.500:0.001549623719):0.003039744933,H1N1_Human_CY125064_A/Shanghai/8/1996|1996.500:0.003083912471):0.001711745289):0.003953520251,H1N1_Human_CY125040_A/Wellington/47/1992|1992.500:0.002188141034):0.0007574026228,H1N1_Human_CY009320_A/Texas/36/1991|1991.500:0.0029066478):0.001864878128,H1N1_Human_CY036827_A/Siena/10/1989|1989.005:0.004249017821):0.001990451457,H1N1_Human_CY125048_A/Florida/2/1993|1993.500:0.004149531124):0.001891484428,H1N1_Human_CY036947_A/Siena/9/1989|1989.003:0.007317840353):0.001177891499):0.003442662556,H1N1_Human_CY045856_A/Siena/4/1987|1987.500:0.0077184208):0.006530442678,((((H1N1_Human_CY020193_A/New_Zealand/7/1983|1983.500:0.001218325128,H1N1_Human_CY021041_A/Christs_Hospital/157/1982|1982.500:0.001189310928):0.0003048098877,H1N1_Human_CY021729_A/Memphis/1/1984|1984.500:-0.0003100831893):0.003390154545,(H1N1_Human_CY017881_A/Memphis/35/1983|1983.500:0,H1N1_Human_CY121265_A/Chile/1/1983|1983.500:0):0.001489383421):0.003327254098,H3N2_Human_CY187388_A/Caen/1/1984|1984.500:-0.004512886519):0.00264164479):0.002511300888,((((H1N1_Human_CY020569_A/Texas/2922-3/1986|1986.500:0.002123122819,H1N1_Human_CY021737_A/New_York/2924-1/1986|1986.500:0.0002752872786):0.001279071558,H1N1_Human_DQ508877_A/Taiwan/01/1986|1986.500:-7.258598285e-05):0.0001313424881,H1N1_Human_CY021977_A/Memphis/1/1987|1987.500:0.003491452597):0.002044741334,H1N1_Swine_EU004441_A/swine/Tianjin/01/2004|2004.500:0.002854334091):0.01075556482):0.0002614440732,((H1N1_Human_CY010912_A/Memphis/7/1980|1980.500:0.003510428312,H1N1_Human_CY021033_A/Baylor/4052/1981|1981.500:0.003789037417):0.0003046812655,H1N1_Human_CY010368_A/Baylor/11515/1982|1982.500:0.01212946293):0.002355754583):0.005996459172,((((((((((((H1N1_Human_CY021721_A/California/10/1978|1978.500:0.002775999279,H1N1_Human_CY019743_A/Memphis/1/1979|1979.500:-0.0003773779553):0.0001887714767,H1N1_Human_CY026415_A/Albany/8/1979|1979.500:-0.0001887714767):9.440927597e-05,H1N1_Human_CY021913_A/USSR/46/1979|1979.500:-9.440927597e-05):0.001189329217,(H1N1_Human_CY009296_A/Hong_Kong/117/1977|1977.500:0.001218332398,H1N1_Human_CY009288_A/USSR/92/1977|1977.500:0.001189303658):1.51358946e-05):0.0002433600102,H1N1_Human_CY020177_A/Lackland/7/1978|1978.500:-0.0002487961462):0.0001244545605,H1N1_Human_CY010888_A/Memphis/13/1978|1978.500:-0.0001244545605):6.222232719e-05,H1N1_Human_CY121882_A/USSR/90/1977|1977.500:-6.222232719e-05):3.111897851e-05,H1N1_Human_CY019967_A/Arizona/14/1978|1978.500:-3.111897851e-05):1.556339867e-05,H1N1_Human_CY020297_A/Brazil/11/1978|1978.500:-1.556339867e-05):0.001082759053,H1N1_Human_CY020185_A/Maryland/2/1980|1980.500:0.003704288754):0.001585406852,H1N1_Human_CY147378_A/FLW/1951|1951.500:0.0008397961192):0.0009194123276,(((H1N1_Human_CY022025_A/Albany/14/1951|1951.500:0.003644474851,H1N1_Human_CY147338_A/Fort_Warren/50-JY2/1950|1950.500:0.003595044228):2.034368501e-05,(H1N1_Human_CY009344_A/Malaysia/1954|1954.500:0,H1N1_Human_CY021057_A/Malaya/302/1954|1954.500:0):0.003610332296):0.0008928494021,((H1N1_Human_CY147362_A/Roma/JY2/1949|1949.500:0,H1N1_Human_CY019975_A/Roma/1949|1949.500:0):0.002349549159,H1N1_Human_CY019951_A/Albany/4835/1948|1948.500:0.001249523411):0.0006299233491):0.001064733581):0.001740730023):0.002233867989,(((((((((((((((((((((((H3N2_Human_KX879577_A/Alchi/2/1968|1968.500:0.01080934487,H3N2_Human_CY121121_A/Aichi/2/1968|1968.500:-0.002344759483):0.002377508518,H3N2_Human_CY112237_A/Bilthoven/15793/1968|1968.500:6.779795366e-05):0.0005983265851,H3N2_Human_CY112261_A/Bilthoven/808/1969|1969.500:0.000605491443):0.0003635521353,H3N2_Human_CY147450_A/Northern_Territories/60-JY2/1968|1968.500:0.0008304810533):0.0004675945921,H3N2_Human_CY034008_A/Hong_Kong/1-11/1968|1968.500:-0.0004696851431):0.0002349600123,H3N2_Human_CY019903_A/Albany/1/1969|1969.500:-0.0002349600123):0.0001175044455,H3N2_Human_CY113057_A/Bilthoven/17938/1969|1969.500:-0.0001175044455):5.876444753e-05,H3N2_Human_CY033037_A/Hong_Kong/1-6/1968|1968.500:-5.876444753e-05):2.93919415e-05,H3N2_Human_CY008160_A/Beijing/1/1968|1968.500:-2.93919415e-05):0.0008526496164,((H3N2_Human_CY112293_A/Hong_Kong/107/1971|1971.500:0.001501813636,H3N2_Human_CY003556_A/Hong_Kong/6/1972|1972.500:0.0009058224206):0.004747174222,H3N2_Human_CY006687_A/Hong_Kong/46/1971|1971.500:0.001321645991):0.004033466787):0.00105559094,H3N2_Human_KC296479_A/Bilthoven/16190/1968|1968.500:0.0001494061095):0.003689705183,(H2N2_Human_CY032289_A/Johannesburg/617/1967|1967.500:0.002143021461,H2N2_Human_CY125826_A/Montevideo/2208/1967|1967.500:0.006321563925):0.001292188169):0.0006677199876,H2N2_Human_CY125858_A/England/1/1961|1961.500:0.00676851031):0.0004643429094,(H2N2_Human_CY033984_A/Georgia/1/1967|1967.500:0,H2N2_Human_KP098412_A/Georgia/1/1963|1963.500:0):0.00538407217):0.0009999082497,H2N2_Human_CY034930_A/Czech_Republic/1/1966|1966.500:0.003344047454):0.0008375549486,H2N2_Human_CY032281_A/Tashkent/1046/1967|1967.500:0.004679311127):0.001090082604,(((((((((((H2N2_Human_CY125922_A/Cornell/1001/1967|1967.500:-0.0005926023009,H2N2_Human_KM402813_A/Netherlands/B1/1968|1968.162:0.00298921684):0.0002964356651,H2N2_Human_CY021025_A/Albany/1/1968|1968.500:-0.0002964356651):0.006742795377,H2N2_Human_CY125842_A/Ann_Arbor/7/1967|1967.500:0.001757604697):0.0007716866497,H2N2_Human_CY020521_A/Albany/9/1967|1967.500:0.0004341533469):0.001628038732,(((H3N2_Human_CY112269_A/Bilthoven/93/1970|1970.500:0.001287446978,H3N2_Human_CY006303_A/Hong_Kong/3/1969|1969.500:0.00473232962):0.00134914101,H3N2_Human_CY021121_A/Albany/6/1970|1970.500:-0.0001567599545):0.000892206128,H3N2_Human_CY112277_A/Bilthoven/2668/1970|1970.500:0.0003099027808):0.001407439945):0.004546765955,H2N2_Human_KP098420_A/Leningrad/29/1963|1963.500:9.262959624e-07):0.001051182686,H2N2_Human_CY032249_A/Potsdam/2/1965|1965.500:0.00137815576):0.0007855559878,H2N2_Human_CY032241_A/Berlin/3/1964|1964.500:0.001654339193):0.0007254804032,H2N2_Human_CY032265_A/Cottbus/1/1964|1964.500:0.0004810051724):0.0007240345485,((H2N2_Human_DQ508885_A/Taiwan/1964|1964.500:0.002202908189,H2N2_Human_CY125874_A/ITS/1/1957|1957.500:0.002608525857):0.0001964754738,H2N2_Human_CY125850_A/Korea/426/1968|1968.500:0.001011383092):0.0004804217766):0.0004827972959,H2N2_Human_KP098404_A/Victoria/5/1968|1968.500:0.001943987647):0.0003232243003):0.00146306735,((H2N2_Human_CY035082_A/Netherlands/56/1963|1963.500:0,H2N2_Human_CY125890_A/Netherlands/65/1963|1963.500:0):0.00302231289,H2N2_Human_CY045792_A/North_Carolina/1/1963|1963.500:0.0005851885372):0.0003482910935):0.001917421508,H2N2_Human_KP098396_A/Beijing/12/1964|1964.500:0.003272455659):0.001415142442,H2N2_Human_KP098444_A/England/12/1962|1962.500:0.003970899301):0.004623686699,H2N2_Human_CY077790_A/Netherlands/056H1/1960|1960.500:0.005105935479):0.008737996979,(((((((((((H2N2_Human_CY125834_A/Rockville_Illinois/5/1957|1957.500:-0.0003351752621,H2N2_Human_CY077901_A/Rotterdam/1957|1957.500:0.001535040633):0.0005921924277,(H2N2_Human_CY022017_A/Albany/20/1957|1957.500:-0.0002819811416,H2N2_Human_CY021817_A/Albany/1/1958|1958.500:0.001480525868):0.000606220455):0.003939705221,H2N2_Human_CY125906_A/Ann_Arbor/6/1960|1960.500:0.003351314003):0.0003817752469,H2N2_Human_KP098388_A/Zhang/4/1957|1957.500:-0.0004081415785):0.0003124616937,H2N2_Human_KM402805_A/Netherlands/M1/1957|1957.693:0.00453678947):0.0001609533923,((H2N2_Human_CY021937_A/Albany/1/1960|1960.500:0,H2N2_Human_CY020545_A/Albany/1/1959|1959.090:0):0.002155844226,H2N2_Human_CY125914_A/Ann_Arbor/23/1957|1957.500:0.0002425658714):0.001057170643):9.877786664e-05,H2N2_Human_KP098436_A/Okuda/1957|1957.500:0.003534437127):0.001066813325,((H2N2_Human_CY034072_A/Singapore/1-MA12B/1957|1957.500:-0.0001312630924,H2N2_Human_CY032257_A/Krasnodar/101/1959|1959.500:0.001331128463):6.564752662e-05,H2N2_Human_CY034064_A/Singapore/1-MA12A/1957|1957.500:-6.564752662e-05):0.002555968897):0.0009567526405,H1N1_Human_CY125866_A/Kw/1/1957|1957.500:0.0002396652111):0.001134840876,H2N2_Human_KP098428_A/Shanghai/202/1957|1957.500:0.001810948056):0.001343514807,H2N2_Human_CY031607_A/Moscow/1019/1965|1965.500:0.004792563774):0.00114428465):0.0015663316,H1N1_Human_CY146797_A/Denver/JY2/1957|1957.500:0.003667278655):0.007641904038):0.004170074739):0.01339670665,(((((H1N1_Human_CY013275_A/Hickox/1940|1940.500:-0.0001446611947,H1N1_Human_CY147354_A/Cameron/JY2/1946|1946.500:0.001344526566):7.233079718e-05,H1N1_Human_CY146781_A/Hickox/JY2/1940|1940.500:-7.233079718e-05):0.007015398054,H1N1_Human_CY147346_A/Fort_Monmouth/1-JY2/1947|1947.500:0.002719960998):0.009605367339,(H1N1_Human_CY146773_A/Bellamy/JY2/1942|1942.500:0.004685322856,H1N1_Human_CY021713_A/AA/Huston/1945|1945.500:0.007529487809):0.0005104271829):0.003080058703,H1N1_Human_CY020289_A/AA/Marton/1943|1943.500:0.00559637489):0.006905592536):0.004874467548,(((((H1N1_Human_CY009608_A/Wilson-Smith/1933|1933.500:0.0006369600398,H1N1_Human_CY120988_A/NWS/1934|1934.500:0.006595596045):0.0006228338232,H1N1_Human_CY090849_A/United_Kingdom/1-MA/1933|1933.414:0.001801773607):0.0007085479325,(H1N1_Human_CY096815_A/bh/1935|1935.500:0,H1N1_Human_CY147330_A/BH/JY2/1935|1935.500:0):0.003528137353):0.01054764855,((H1N1_Human_CY147402_A/Melbourne/JY2/1935|1935.500:0,H1N1_Human_CY009328_A/Melbourne/1935|1935.500:0):0.0009449890642,H1N1_Human_CY045776_A/Melbourne/1/1946|1946.500:0.003913031234):0.009739845506):0.001290377064,((((((H3N2_Human_CY113481_A/Victoria/1/1989|1989.500:0.001475213497,H1N1_Human_EF467817_A/Puerto_Rico/8/1934|1934.500:-0.0002753481261):0.001551732578,H1N1_Human_CY021961_A/New_Jersey/1976|1976.500:-0.0003531878513):0.0008289173675,H1N1_Human_CY019959_A/Alaska/1935|1935.500:0.0003749006605):0.001903926557,H1N1_Human_AF389122_A/Puerto_Rico/8/34/Mount_Sinai|1934.500:0.002323417543):0.00695753496,H1N1_Human_CY020449_A/Henry/1936|1936.500:0.0003646727723):0.004808839072,(H9N2_Avian_CY093100_A/quail/Lebanon/273/2010|2010.619:0.02184325841,H9N2_Avian_CY093092_A/quail/Lebanon/272/2010|2010.619:0.00282782481):0.07534820278):0.01252589312):0.006361578508):0.0142355954,H1N1_Human_AF333238_A/BrevigMission/1/1918|1918.500:0.003943378899):0.001535576538):0.01367150033,(H7N7_Avian_GU186781_A/chicken/Brescia/1902|1902.500:0.03053761557,H7N1_Avian_CY077424_A/chicken/Rostock/45/1934|1934.500:0.02151613393):0.003507006583):0.009219053537,((((((((((((((((((((((((((((((((((((((H12N5_Avian_KY284453_A/American_green-winged_teal/Missouri/15OS4865/2015|2015.721:0.002440634361,H3N8_Avian_KY013964_A/mallard/Minnesota/UGAI15-6157/2015|2015.712:0.001170881516):5.590256748e-05,H7N7_Avian_KY550987_A/mallard/Kentucky/AH0069753/2016|2016.088:-6.252277205e-05):4.727747319e-05,H7N2_Avian_KY550971_A/mallard/Kentucky/AH00729344/2016|2016.126:0.001153903904):0.0001255061602,(H12N4_Avian_MG280023_A/mallard_duck/Ohio/16OS0921/2016|2016.592:1.68261135e-17,H8N4_Avian_MG280302_A/mallard_duck/Ohio/16OS0841/2016|2016.584:-1.68261135e-17):0.002294082214):0.001152571594,(((H5N7_Avian_MH068659_A/ruddy_turnstone/New_Jersey/UGAI17-2989/2017|2017.400:-4.270088556e-18,H9N7_Avian_MH068531_A/ruddy_turnstone/New_Jersey/UGAI17-2775/2017|2017.386:4.270088556e-18):0.003671035951,H3N5_Avian_CY241293_A/ruddy_turnstone/New_Jersey/UGAI16-1296/2016|2016.375:0.003567668701):0.001227395273,(H9N2_Avian_KY983168_A/northern_pintail/California/HS050B/2015|2015.819:0,H9N2_Avian_KY983211_A/northern_pintail/California/HS050A/2015|2015.819:0):0.001186402763):7.997357564e-05):6.76015454e-05,(((((H7N3_Avian_KY551107_A/American_green-winged_teal/Texas/AH0058646/2016|2016.071:-1.680337551e-17,H7N2_Avian_KY551115_A/American_green-winged_teal/Texas/AH0058651/2016|2016.071:1.680337551e-17):0.001139172285,(H11N3_Avian_KY561180_A/American_green-winged_teal/Mississippi/15OS8008/2015|2015.973:0.001197128506,H7N7_Avian_KY550821_A/northern_shoveler/California/AH0079568/2016|2016.071:0.003616254524):0.001267775213):6.374102523e-05,H10N2_Avian_KY561130_A/northern_shoveler/Mississippi/15OS7809/2015|2015.964:-6.537307446e-05):0.0005603952517,((((H11N2_Avian_MF046581_A/ruddy_turnstone/Delaware_Bay/303/2016|2016.392:0,H10N2_Avian_CY241482_A/ruddy_turnstone/New_Jersey/UGAI16-1504/2016|2016.386:0):0.00125919384,H10N5_Avian_CY241441_A/ruddy_turnstone/New_Jersey/UGAI16-1483/2016|2016.364:-6.064911339e-05):0.001214682899,H10N5_Avian_MF046286_A/ruddy_turnstone/Delaware_Bay/356/2016|2016.392:-1.086487079e-05):0.001036082402,H10N9_Avian_MF046304_A/ruddy_turnstone/Delaware_Bay/299/2016|2016.392:0.001361830758):0.0006536973526):0.001312885238,H10N3_Avian_KT887367_A/blue-winged_teal/Louisiana/UGAI14-478/2014|2014.255:0.002012929605):0.0005509099172):5.765579854e-05,H3N8_Avian_KY561137_A/American_green-winged_teal/Mississippi/15OS7984/2015|2015.973:0.003576623071):0.0004963210416,(H7N3_Avian_KY551027_A/American_green-winged_teal/Kansas/AH0068556/2015|2015.915:0.002374745818,H4N8_Avian_CY235343_A/cinnamon_teal/Utah/UGAI16-1985/2016|2016.611:0.002445861389):0.0007293744206):0.001772272502,((H4N8_Avian_KY551511_A/blue-winged_teal/Kansas/AH0001572/2014|2014.500:0.004905764362,H7N7_Avian_KY551367_A/cinnamon_teal/Utah/AH0067154/2015|2015.937:0.001128087426):4.937696322e-05,H7N7_Avian_KT887279_A/blue-winged_teal/Texas/UGAI14-1210TX/2014|2014.184:-6.131347062e-05):4.253085083e-05):3.691936318e-05,(((H7N3_Avian_KY550743_A/northern_shoveler/California/AH0007019/2014|2014.236:1.118612619e-18,H7N3_Avian_KX351617_A/mallard/California/LDC331/2015|2015.005:-1.118612619e-18):-5.607186993e-18,H7N3_Avian_KY550845_A/cinnamon_teal/New_Mexico/AH0013653/2015|2015.110:5.607186993e-18):0,(H7N3_Avian_KR150897_A/turkey/California/8199/2015|2015.184:-1.115802035e-18,H7N7_Avian_KY575232_A/northern_pintail/California/AH0011948/2015|2015.047:1.115802035e-18):0):0.001130596267):0.0005489479133,(((H7N7_Avian_KY063808_A/blue-winged_teal/Lousiana/UGAI14-0210/2014|2014.241:-3.320131809e-05,H7N7_Avian_KT887422_A/blue-winged_teal/Louisiana/UGAI14-845/2014|2014.277:0.001231746044):1.663763156e-05,H7N7_Avian_KY063840_A/blue-winged_teal/Lousiana/UGAI14-0224/2014|2014.241:-1.663763156e-05):8.337384564e-06,H7N7_Avian_KT887327_A/blue-winged_teal/Louisiana/UGAI14-209/2014|2014.408:-8.337384564e-06):0.003137464352):0.004765563971,(((H4N2_Avian_CY206599_A/blue-winged_teal/Louisiana/UGAI14-2408/2014|2014.699:0.007334165077,H6N1_Avian_CY166820_A/gadwall/Mississippi/11OS6085/2011|2011.940:0.002404972998):0.002385499948,H14N3_Avian_KY644353_A/blue-winged_teal/Guatemala/CIP049H105-31/2011|2011.934:4.351020063e-05):0.0009356785851,(H4N6_Avian_CY196101_A/mallard/Interior_Alaska/11BM02557/2011|2011.605:0.003645687724,H5N2_Avian_GQ923393_A/mallard/Louisiana/476670-4/2007|2007.500:0.001185041236):0.0009091295365):0.000204679685):5.15210606e-05,(((((H6N2_Avian_CY141069_A/blue-winged_teal/Texas/AI09-6182/2009|2009.948:0.002403106641,H7N1_Avian_CY167147_A/northern_shoveler/Arkansas/12OS158/2012|2012.038:0.001196630726):5.632351085e-06,(H7N3_Avian_KU289979_A/domestic_duck/West_Virginia/A00140912/2008|2008.518:0,H7N3_Avian_KU289987_A/domestic_duck/West_Virginia/A00140913/2008|2008.518:0):0.001197859624):9.580877687e-06,H5N3_Avian_CY167196_A/American_green-winged_teal/Mississippi/12OS311/2012|2012.044:-1.286886599e-05):3.662338062e-06,H9N2_Avian_CY146517_A/mallard/Arkansas/AI09-5649/2009|2009.942:0.003603566605):1.553066557e-05,((H12N5_Avian_KM244064_A/guinea_fowl/Massachusetts/14075-3/2013|2013.290:0.006247054068,H10N2_Avian_KY828691_A/northern_shoveler/California/LDC192/2014|2014.921:0.005954397465):0.0008894331809,(H3N1_Avian_CY133757_A/blue-winged_teal/Missouri/10MO013/2010|2010.704:0.003597471079,H5N2_Avian_CY166780_A/northern_shoveler/Mississippi/11OS5875/2011|2011.934:0.003660313744):0.0009708440139):0.0002658779568):4.351353748e-05):2.905748568e-05,((((((((H6N1_Avian_CY177025_A/American_wigeon/California/3741/2012|2012.803:0.001220469418,H4N6_Avian_MF046324_A/mallard/Alberta/455/2015|2015.608:0.001177940679):5.061291833e-05,H9N2_Avian_KU310459_A/cackling_goose/Alaska/UGAI15-3075/2015|2015.375:0.004787151799):0.002423199505,(H10N7_Avian_CY167244_A/American_green-winged_teal/Mississippi/12OS405/2012|2012.047:-1.456893918e-05,H10N7_Avian_CY167171_A/mallard/Arkansas/12OS184/2012|2012.038:0.002413190263):8.124427561e-06):6.432878359e-05,H6N5_Avian_KM244096_A/chicken/Texas/9686-3/2014|2014.211:0.004816896893):0.001168441103,H4N2_Avian_KY644409_A/blue-winged_teal/Guatemala/CIP049H101-29/2011|2011.844:0.002501054583):0.001226020535,H7N4_Avian_KY551375_A/mallard/Utah/AH0020452/2015|2015.942:0.004796726053):0.0007715461228,(((H1N3_Avian_CY120663_A/northern_pintail/California/3466/2010|2010.934:-1.085728461e-05,H1N3_Avian_CY134403_A/mallard/California/3569/2010|2010.962:0.001210722656):0.004857783028,H2N3_Avian_KX960417_A/blue-winged_teal/Guatemala/CIP049H111-98/2012|2012.932:0.002417626469):0.000536916298,((H2N4_Avian_CY195747_A/mallard/Interior_Alaska/12ML00064/2012|2012.718:-1.042462934e-18,H8N4_Avian_CY195731_A/mallard/Interior_Alaska/12ML00058/2012|2012.718:1.042462934e-18):0.002318515309,H2N9_Avian_CY196206_A/mallard/Interior_Alaska/11BM03593/2011|2011.633:0.001293000569):0.003137180574):0.0002060990475):0.0002938811926,((H11N9_Avian_CY097097_A/mallard/Missouri/350/2009|2009.929:0.003662554719,H2N3_Avian_CY205351_A/mallard/Maryland/13OS0899/2013|2013.584:0.002371297069):0.0008826803998,(H8N4_Avian_CY096700_A/blue-winged_teal/Guatemala/CIP049-07/2010|2010.082:0.001281669902,H7N5_Avian_CY120559_A/mallard/California/1390/2010|2010.589:0.007229754792):0.0009617779595):0.0001812871469):0.0001008000819):9.575725814e-05,((((((H1N1_Avian_CY141085_A/red-necked_grebe/Minnesota/AI10-1948/2010|2010.512:0,H1N1_Avian_CY141093_A/red-necked_grebe/Minnesota/AI10-1954/2010|2010.512:0):0.002416093596,H10N7_Avian_CY097674_A/northern_shoveler/Mississippi/252/2010|2010.025:-1.747227256e-05):1.426194691e-05,((H6N1_Avian_CY138476_A/blue-winged_teal/Prince_Edward_Island/00849/2010|2010.671:0,H6N1_Avian_CY138484_A/blue-winged_teal/Nova_Scotia/01000/2010|2010.718:0):1.254489293e-18,H6N1_Avian_CY139562_A/mallard/Nova_Scotia/01013/2010|2010.718:-1.254489293e-18):0.003604103799):4.778202545e-05,(H7N7_Avian_CY185998_A/ruddy_turnstone/New_Jersey/AI11-1678/2011|2011.392:-3.120064706e-18,H7N3_Avian_CY185965_A/ruddy_turnstone/New_Jersey/AI11-2098/2011|2011.392:3.120064706e-18):0.004811756786):0.0004676781692,(H3N3_Avian_KY644304_A/blue-winged_teal/Guatemala/CIP049H109-14/2012|2012.874:0.005661473736,H7N7_Avian_KM244104_A/chicken/Delaware/10851/2014|2014.249:0.006544685579):0.0007842455):0.0006793238667,H1N1_Avian_CY120615_A/mallard/California/3134/2010|2010.896:0.002335180499):0.0001660383704):0.0004412696094,(H4N6_Avian_CY133221_A/mallard/Wisconsin/10OS2918/2010|2010.753:0.000484219783,H9N2_Avian_CY157506_A/northern_shoveler/California/6535/2009|2009.811:0.003115517584):0.0007307331901):8.567463939e-05,((((((((H4N8_Avian_KX960434_A/blue-winged_teal/Guatemala/CIP049H101-36/2011|2011.844:0.00490972126,H7N3_Avian_CY097626_A/mallard/Missouri/220/2009|2009.932:0.001130663703):0.002446609463,H8N4_Avian_CY140675_A/mallard/Minnesota/AI09-1854/2009|2009.570:0.001195616654):0.0007651815489,(H2N2_Avian_CY133452_A/mallard/Iowa/10OS2721/2010|2010.789:-2.905953509e-05,H6N2_Avian_CY133254_A/mallard/Wisconsin/10OS3066/2010|2010.753:0.001224558031):0.002877262331):0.001692590436,((H3N8_Avian_CY206492_A/blue-winged_teal/Texas/AI13-3971/2013|2013.718:-7.788177652e-05,H3N8_Avian_CY206548_A/blue-winged_teal/Texas/AI13-4087/2013|2013.712:0.002476291874):0.001708881092,H3N2_Avian_KJ567869_A/blue-winged_teal/Wisconsin/13OS3463/2013|2013.742:0.001915857054):0.002012936994):0.003362294192,(H4N6_Avian_CY140208_A/blue-winged_teal/Minnesota/Sg-00799/2008|2008.666:0.002345521104,H7N1_Avian_KF298405_A/mallard/Minnesota/AI09-1714/2009|2009.564:6.211495178e-05):0.0009707639017):0.0001876987254,(((H2N3_Avian_CY140723_A/mallard/Minnesota/AI09-2518/2009|2009.679:0.001220254152,H6N3_Avian_CY140792_A/mallard/Minnesota/AI09-3100/2009|2009.685:-2.170942573e-05):0.0012037237,H4N6_Avian_CY079448_A/mallard/Illinois/08OS2315/2008|2008.814:9.432808684e-08):7.896904331e-05,((H4N6_Avian_CY063925_A/blue-winged_teal/Minnesota/Sg-00036/2007|2007.586:0.001151338339,H4N6_Avian_CY063917_A/blue-winged_teal/Minnesota/Sg-00035/2007|2007.586:4.416015619e-05):0.000924197014,H4N8_Avian_CY097554_A/ring-necked_duck/Illinois/4125/2009|2009.910:0.004539001915):0.0002195259293):0.001047894122):0.0001740718649,((((H1N5_Avian_CY140354_A/blue-winged_teal/North_Dakota/Sg-00733/2008|2008.677:0.002410263678,H3N2_Avian_CY045323_A/northern_pintail/Saskatchewan/22910/2007|2007.605:0.001201252199):4.195256805e-06,H3N2_Avian_CY140587_A/mallard/Minnesota/Sg-01040/2008|2008.701:0.002406108347):5.506677674e-05,H3N1_Avian_CY076617_A/mallard/Washington/44338-052/2007|2007.696:0.002355236827):2.864329065e-05,H4N6_Avian_CY140116_A/blue-winged_teal/North_Dakota/Sg-00706/2008|2008.668:0.002381660313):0.0001234449117):0.001784582217,H10N3_Avian_CY132161_A/mallard/Ohio/11OS1966/2011|2011.581:0.006710976105):0.000737360793):8.30621323e-05,(((((((((((((H7N3_Avian_KU289862_A/American_green_winged_teal/Utah/A00614935/2009|2009.038:0.001219267837,H7N3_Avian_KU289750_A/American_green_winged_teal/Arizona/A00115994/2009|2009.005:0.00117914226):1.506499482e-05,H7N7_Avian_KU289854_A/American_green_winged_teal/Utah/A00468772/2009|2009.041:0.001188753033):6.156637294e-05,H7N3_Avian_KU289883_A/American_green_winged_teal/Utah/A00833077/2009|2009.003:-6.420302377e-05):0.0001741897819,H7N3_Avian_KU289758_A/American_green_winged_teal/Arizona/A00115995/2009|2009.005:0.00224140866):0.00551367269,H8N4_Avian_CY039552_A/northern_shoveler/California/AKS273/2007|2007.915:0.003015926457):0.0003037083743,H3N8_Avian_CY093603_A/mallard/California/6471/2008|2008.836:0.005797175574):0.0005028306728,(((H3N8_Avian_CY140074_A/blue-winged_teal/Minnesota/Sg-00649/2008|2008.578:-7.110191086e-05,H4N8_Avian_CY079512_A/northern_shoveler/Illinois/08OS3331/2008|2008.871:0.002469512008):0.001245165185,H7N3_Avian_CY094577_A/green-winged_teal/California/1841/2009|2009.047:0.002369424144):2.682411657e-05,H2N3_Avian_CY141164_A/mallard/Minnesota/AI08-3437/2008|2008.584:-3.570729098e-05):8.571575743e-05):0.0005353509332,((H10N7_Avian_CY094353_A/northern_shoveler/California/HKWF592C/2007|2007.858:0.002324938685,H5N7_Avian_CY094441_A/cinnamon_teal/California/HKWF1111C/2007|2007.918:0.002513143758):0.001194886433,H4N7_Avian_CY032912_A/American_wigeon/California/HKWF450/2007|2007.841:0.002429851713):0.004429599372):0.005469941469,(H4N6_Avian_CY064245_A/blue-winged_teal/Texas/Sg-00081/2007|2007.704:0.001219274925,H2N3_Avian_CY139957_A/mallard/Minnesota/AI06-1029/2006|2006.500:-1.940955395e-05):5.325216273e-05):3.270420825e-05,(((((((H4N6_Avian_KY131013_A/northern_pintail/Alaska/372/2013|2013.704:6.797283824e-18,H4N6_Avian_KY130989_A/northern_pintail/Alaska/267/2013|2013.696:-6.797283824e-18):0.004383682436,H2N6_Avian_CY196125_A/mallard/Interior_Alaska/11BM02987/2011|2011.616:0.001656702527):0.0009630342194,H7N3_Avian_CY186752_A/northern_shoveler/Illinois/12OS4951/2012|2012.915:0.007636619051):0.0008612298866,((H4N6_Swine_KU641625_A/swine/Missouri/A01727926/2015|2015.956:0.007272332455,H3N6_Avian_CY136337_A/mallard/Interior_Alaska/10BM09893R0/2010|2010.500:-1.380964798e-05):0.0006493812164,H5N2_Avian_CY186792_A/American_green-winged_teal/Mississippi/12OS5061/2012|2012.934:0.003015052258):0.000380290425):0.0002613253196,(((H6N7_Avian_KJ568381_A/American_green-winged_teal/Ohio/13OS2070/2013|2013.721:0,H6N7_Avian_KJ568341_A/blue-winged_teal/Ohio/13OS2055/2013|2013.721:0):0.001061688616,H6N2_Avian_KJ567941_A/northern_pintail/Wisconsin/13OS2778/2013|2013.740:0.006209302833):0.002486114007,H4N6_Avian_CY143865_A/mallard/Interior_Alaska/10BM10864R0/2010|2010.605:-8.163976547e-05):6.306003456e-05):0.0004170298841,H4N6_Avian_CY166836_A/American_green-winged_teal/Mississippi/11OS5903/2011|2011.937:0.003111576733):0.003421014396,((H7N3_Avian_KU289963_A/blue_winged_teal/Texas/A00676566/2009|2009.063:0.003639096723,H3N1_Avian_CY140808_A/mallard/Minnesota/AI09-3228/2009|2009.685:0.003600422356):5.860824948e-05,H7N3_Avian_KU289907_A/blue_winged_teal/Louisiana/A00637297/2009|2009.058:0.00357190134):0.0009558951367):0.0001859300399):0.0007180031877,H9N2_Avian_CY097634_A/northern_shoveler/Missouri/298/2009|2009.929:0.004159494645):0.0003899262301,((((((((((((H5N1_Avian_KU201868_A/American_wigeon/Washington/196340/2015|2015.003:-7.891550534e-05,H5N1_Avian_KU201860_A/American_wigeon/Washington/196336/2015|2015.003:0.001277460232):3.950013479e-05,H5N1_Avian_KP892995_A/chicken/BC/FAV2/2015|2015.099:-3.950013479e-05):1.977130403e-05,H5N1_Avian_KP739425_A/American_green-winged_teal/Washington/195750/2014|2014.992:-1.977130403e-05):0.001217888133,H5N2_Avian_KT338416_A/American_green-winged_teal/Alaska/472/2014|2014.773:0.001181054605):2.864856241e-05,H5N2_Avian_CY194217_A/mallard/Southcentral_Alaska/12ML01048_AAF1/2014|2014.726:-3.02772908e-05):1.515726612e-05,H5N2_Avian_KY828799_A/northern_shoveler/California/LDC188/2014|2014.921:-1.515726612e-05):0.006123589279,((H6N5_Avian_KY575216_A/green_winged_teal/Mexico-Sonora/829/2009|2009.025:0.005872684887,H6N1_Avian_KY575192_A/northern_shoveler/Mexico-Sonora/738/2008|2008.948:0.001375579933):0.002384633375,H1N1_Avian_KF424038_A/northern_shoveler/Minnesota/Sg-00651/2008|2008.578:0.001267167904):0.002521273662):0.00180850171,H4N8_Avian_CY077705_A/blue-winged_teal/Texas/Sg-00074/2007|2007.704:0.004034369801):0.0009375709319,(H4N2_Avian_CY097022_A/blue-winged_teal/Wisconsin/2713/2009|2009.792:0.001935858808,H2N3_Avian_CY205063_A/mallard/Maryland/11OS1826/2011|2011.611:0.007788019819):0.0007848551261):9.05465246e-05,((H10N7_Avian_CY146364_A/ruddy_turnstone/Delaware/AI09-1268/2009|2009.416:0.004868014728,H11N9_Avian_CY146307_A/ruddy_turnstone/New_Jersey/AI09-1164/2009|2009.408:0.006111375991):0.001018097929,H10N7_Avian_CY146048_A/ruddy_turnstone/New_Jersey/AI09-549/2009|2009.397:0.002589050138):0.003385466324):0.00224269141,H7N3_Avian_CY133733_A/northern_shoveler/Mississippi/11OS289/2011|2011.041:0.001602685467):0.0003420432391,H2N3_Avian_CY120567_A/mallard/California/1438/2010|2010.603:0.003934814378):0.0004066545987):0.0002224961148,((((((((((((H3N6_Avian_MG279741_A/blue-winged_teal/Ohio/16OS1027/2016|2016.671:0.001161857675,H6N1_Avian_MG279917_A/gadwall_duck/Missouri/16OS3397/2016|2016.844:0.003676224767):7.112415729e-06,H3N6_Avian_CY204076_A/mallard/Ohio/14OS0770/2014|2014.649:0.002418039128):1.282231548e-05,H3N8_Avian_KY551019_A/mallard/North_Dakota/AH0050030/2015|2015.770:0.001192150749):1.029037767e-05,H3N2_Avian_CY204028_A/green-winged_teal/Ohio/14OS1964/2014|2014.679:0.001181029102):1.622420126e-05,H4N8_Avian_MG279909_A/blue-winged_teal/Ohio/16OS1018/2016|2016.671:0.003629220855):5.495695591e-06,H4N8_Avian_KY013688_A/blue-winged_teal/Louisiana/UGAI14-2395/2014|2014.699:0.001186324244):8.171055139e-06,H4N8_Avian_KY583883_A/blue-winged_teal/Missouri/15OS4822/2015|2015.696:-1.108473277e-05):5.57516145e-06,H4N8_Avian_KY284376_A/blue-winged_teal/Missouri/15OS4823/2015|2015.696:-5.57516145e-06):1.04968798e-05,H3N8_Avian_KY550995_A/mallard/South_Dakota/AH0014958/2015|2015.685:0.003603374091):0.001314052829,H5N2_Avian_CY191271_A/mallard/Maryland/13OS2946/2013|2013.893:0.002320512098):0.002068451124,H3N6_Avian_CY205135_A/mallard/Maryland/12OS1526/2012|2012.605:0.005887043907):0.0006864620293,(H4N8_Avian_CY140848_A/blue-winged_Teal/Minnesota/AI09-3575/2009|2009.696:0,H4N6_Avian_CY140880_A/blue-winged_Teal/Minnesota/AI09-3786/2009|2009.679:0):0.0008020267554):0.0006314780663):0.0001909242661):0.0001064146485,((((((((((((H5N3_Avian_KC790081_A/duck/SK/4612/2010|2010.945:0,H5N3_Avian_KC790073_A/duck/SK/4628/2010|2010.945:0):0.002416348398,(H5N3_Avian_MF359833_A/laughing_gull/Delaware_Bay/341/2011|2011.392:0.001155511764,H5N2_Avian_MF359838_A/ruddy_turnstone/Delaware_Bay/431/2011|2011.395:0.001241102776):0.002431213061):1.974286938e-05,H5N2_Avian_CY133813_A/gadwall/Missouri/10MO0280/2010|2010.874:0.003599242565):0.001216194538,H7N1_Avian_CY185907_A/blue-winged_teal/Texas/AI12-909/2012|2012.178:-2.89730271e-05):1.461941734e-05,H3N8_Avian_CY206063_A/blue-winged_teal/Texas/AI11-3766/2011|2011.710:-1.461941734e-05):7.37739116e-06,H1N3_Avian_CY138125_A/ring-billed_gull/Quebec/G139/2010|2010.375:-7.37739116e-06):3.72316937e-06,H1N3_Avian_CY138101_A/ring-billed_gull/Quebec/G018/2010|2010.359:-3.72316937e-06):7.402530828e-06,H11N2_Avian_CY133517_A/mallard/Illinois/10OS4179/2010|2010.910:0.002402602684):9.539296996e-05,H5N2_Avian_MF359824_A/shorebird/Delaware_Bay/318/2011|2011.392:0.004765243732):0.0003080441225,H3N2_Avian_KX960424_A/blue-winged_teal/Guatemala/CIP049H102-29/2011|2011.860:0.007661988093):0.0008849532279,((((H11N9_Avian_CY206240_A/blue-winged_teal/Texas/AI12-3737/2012|2012.707:0.003652923331,H14N6_Avian_KJ195672_A/blue-winged_teal/Guatemala/CIP049H106-62/2011|2011.953:-4.542190387e-05):6.995921457e-05,H4N8_Avian_KY644233_A/blue-winged_teal/Guatemala/CIP049H102-10/2011|2011.860:0.003565523775):5.513175887e-05,H5N3_Avian_KY644489_A/blue-winged_teal/Guatemala/CIP049H113-53/2013|2013.025:0.003578350373):0.002326160954,H11N9_Avian_CY187081_A/blue_winged-teal/Wisconsin/12OS3069/2012|2012.723:0.007486832055):0.001340629542):0.0006708046554,((((H6N1_Avian_KJ568061_A/American_green-winged_teal/Ohio/13OS1793/2013|2013.701:0,H6N1_Avian_KJ568141_A/American_green-winged_teal/Ohio/13OS1794/2013|2013.701:0):0.003647792397,H3N8_Avian_KY013885_A/mallard/Pennsylvania/UGAI15-5019/2015|2015.685:0.00607608623):0.002346721146,H3N2_Avian_CY187180_A/blue_winged-teal/Wisconsin/12OS4239/2012|2012.781:0.004986741117):0.000438545534,H3N6_Avian_CY167114_A/wood_duck/Wisconsin/11OS2912/2011|2011.729:0.004421781273):0.0004192478624):0.0004787374978):2.788906416e-05,((((((H3N8_Avian_MH068355_A/laughing_gull/New_Jersey/UGAI17-2848/2017|2017.389:-2.119757565e-18,H3N8_Avian_MH068563_A/ruddy_turnstone/New_Jersey/UGAI17-2784/2017|2017.386:2.119757565e-18):0,(H3N2_Avian_MH068587_A/ruddy_turnstone/New_Jersey/UGAI17-2892/2017|2017.392:0,H3N8_Avian_MG982901_A/ruddy_turnstone/Delaware_Bay/329/2017|2017.384:0):0):0,(H3N8_Avian_MH135713_A/ruddy_turnstone/Delaware_Bay/607/2017|2017.392:0,H3N2_Avian_MH068571_A/ruddy_turnstone/New_Jersey/UGAI17-2786/2017|2017.386:0):0):0.01057519032,(H3N8_Avian_CY076241_A/northern_pintail/Oregon/44249-559/2006|2006.638:0.00247051148,H2N9_Avian_CY076844_A/bufflehead/California/JN1016/2006|2006.929:0.001136989947):0.008007308396):0.001084962564,H8N4_Avian_KY130572_A/northern_pintail/Alaska/136/2011|2011.710:0.006885948813):0.001178000225,((((H11N3_Avian_KX365071_A/blue-winged_teal/Guatemala/CIP049H110-36/2012|2012.910:-2.456024182e-05,H14N3_Avian_KY644222_A/blue-winged_teal/Guatemala/CIP049H110-31/2012|2012.910:0.004845167449):1.230630454e-05,H11N3_Avian_KY644400_A/blue-winged_teal/Guatemala/CIP049H110-37/2012|2012.910:-1.230630454e-05):0.00658419717,H4N8_Avian_CY140555_A/northern_pintail/Louisiana/Sg-01033/2008|2008.855:0.001935578414):0.0007567378636,H4N6_Avian_CY021241_A/green-winged_teal/Ohio/1324/2005|2005.500:0.0004434475945):0.0006324658186):0.0005977714999):0.0001299274065,(((((((((H4N6_Avian_CY166585_A/blue-winged_teal/Wisconsin/11OS3027/2011|2011.751:-2.348669821e-05,H5N1_Avian_CY206119_A/mallard/Minnesota/AI11-4429/2011|2011.704:0.001222031425):1.18014845e-05,H3N2_Avian_CY166334_A/mallard/Wisconsin/11OS3079/2011|2011.729:-1.18014845e-05):0.00117345593,H4N6_Avian_CY097014_A/mallard/Wisconsin/2653/2009|2009.792:0.003661838693):0.0006273256696,((H4N6_Avian_CY132121_A/mallard/Michigan/10OS1491/2010|2010.633:1.104699527e-18,H4N6_Avian_CY205103_A/mallard/Maryland/11OS964/2011|2011.663:-1.104699527e-18):0.001210471531,H5N2_Avian_CY139331_A/American_black_duck/New_Brunswick/00867/2010|2010.699:-1.060615977e-05):0.0005851375868):0.0005987153503,H2N3_Avian_CY097207_A/American_green-winged_teal/Illinois/2479/2009|2009.792:0.001193070186):2.048417347e-06,H4N8_Avian_CY140973_A/blue-winged_teal/Texas/AI09-4463/2009|2009.718:0.001202765198):7.850763954e-06,H4N8_Avian_CY140765_A/blue-winged_Teal/Minnesota/AI09-2977/2009|2009.679:-1.198900394e-05):0.001300134102,H1N3_Avian_CY097738_A/northern_shoveler/Mississippi/397/2010|2010.044:0.006015274553):0.0008110547828,((H5N2_Avian_GQ923185_A/green_winged_teal/Iowa/463990-3/2006|2006.500:0.004257137938,H11N3_Avian_CY076329_A/mallard/Washington/44256-522/2006|2006.852:0.006690424336):0.001247007247,(H10N1_Avian_CY076281_A/northern_shoveler/Washington/44249-700/2006|2006.860:0.008618315557,H3N6_Avian_CY133549_A/long-tailed_duck/Wisconsin/10OS3915/2010|2010.874:0.002361075163):0.001877174434):0.001449715964):0.0002390968602):4.842419426e-05,((((((((((((((((H10N7_Avian_MG280183_A/scoter/Maryland/16OS2525/2016|2016.879:0.006121791668,H7N3_Avian_MG280595_A/mallard_duck/Maryland/17OS0098/2017|2017.063:0.001167972539):3.498025958e-05,(H10N4_Avian_MF046407_A/red_knot/Delaware_Bay/155/2016|2016.389:0.00235499489,H3N8_Avian_CY241165_A/ruddy_turnstone/New_Jersey/UGAI16-1244/2016|2016.375:0.003664781708):0.006114534467):8.963847321e-05,((H7N7_Avian_KY550876_A/mallard/New_York/AH0081570/2016|2016.077:-6.262252282e-05,H7N7_Avian_KY550861_A/mallard/West_Virginia/AH0077733/2016|2016.033:0.0036741384):3.759528662e-05,H6N1_Avian_MG280592_A/Northern_shoveler/Mississippi/16OS5984/2016|2016.964:0.00237943871):0.001138337242):0.001048228437,H1N1_Avian_KY284455_A/American_green-winged_teal/Ohio/15OS5188/2015|2015.721:0.002285877638):0.0001339329565,(H4N6_Avian_KJ568293_A/blue-winged_teal/Ohio/13OS2064/2013|2013.721:0.001186308517,H7N3_Avian_KY013822_A/mallard/Pennsylvania/UGAI15-2877/2015|2015.222:0.001212101581):9.551117439e-06):1.59137574e-05,H3N8_Avian_CY204293_A/mallard/Ohio/14OS0985/2014|2014.674:-2.602063245e-05):1.307772719e-05,H4N8_Avian_CY204211_A/mallard/Ohio/14OS0573/2014|2014.638:-1.307772719e-05):0.001173671993,(H4N2_Avian_CY204244_A/mallard/Ohio/14OS0965/2014|2014.671:-2.867204037e-05,H5N2_Avian_CY204101_A/mallard/Ohio/14OS0460/2014|2014.652:0.002436308096):0.001244708476):0.002434491288,H3N2_Avian_KJ568285_A/American_green-winged_teal/Ohio/13OS1867/2013|2013.685:0.001197561585):4.633458892e-06,H7N3_Avian_CY205191_A/mallard/Maryland/12OS3630/2013|2013.022:0.001192016983):7.690316566e-06,H1N1_Avian_CY202781_A/snow_goose/Delaware/12OS3767/2012|2012.145:-1.12610637e-05):5.729313108e-06,H1N1_Avian_CY202773_A/snow_goose/Delaware/12OS3766/2012|2012.145:-5.729313108e-06):2.915811135e-06,H3N2_Avian_CY186915_A/blue-winged_teal/Ohio/12OS2154/2012|2012.704:-2.915811135e-06):4.628563815e-07,H3N2_Avian_CY204133_A/mallard/Ohio/14OS0550/2014|2014.638:0.004833623232):0.0006555141057,H11N2_Avian_CY166812_A/gadwall/Mississippi/11OS6084/2011|2011.940:0.001763751394):0.0003742470535,(((((((((H1N8_Avian_KJ567957_A/mallard/Ohio/13OS1966/2013|2013.595:5.812685993e-19,H2N8_Avian_KJ568333_A/mallard/Ohio/13OS1972/2013|2013.595:-5.812685993e-19):0.0005916425854,(H3N2_Avian_KJ568069_A/American_green-winged_teal/Ohio/13OS2056/2013|2013.721:0.00122679798,H11N9_Avian_KY561071_A/mallard_duck/Ohio/15OS5361/2015|2015.792:0.001171612117):0.0006148429902):0.0005905489298,H1N1_Avian_CY191303_A/mallard/Maryland/13OS3036/2014|2014.027:0.001210565133):1.135057733e-05,H3N6_Avian_KJ526084_A/blue-winged_teal/Ohio/13OS1410/2013|2013.682:-1.266890274e-05):6.382078824e-06,H4N6_Avian_KJ567885_A/American_green-winged_teal/Ohio/13OS2050/2013|2013.721:-6.382078824e-06):2.839991424e-05,H4N8_Avian_KM374006_A/mallard/New_Jersey/ND0007063/2013|2013.655:0.001173541157):4.303910685e-05,H9N2_Avian_KJ568317_A/mallard/Ohio/13OS3856/2013|2013.778:0.002362815148):0.002406673891,(((((H11N2_Avian_CY186923_A/American_green-winged_teal/Ohio/12OS2161/2012|2012.704:-3.639019602e-06,H10N3_Avian_CY204433_A/mallard/Maryland/14OS1315/2014|2014.611:0.001203504391):1.847502259e-06,H4N6_Avian_KJ568133_A/blue-winged_teal/Iowa/13OS2359/2013|2013.721:-1.847502259e-06):2.751475467e-06,(H10N7_Avian_CY204766_A/mallard/Maryland/13OS3318/2014|2014.477:3.983603373e-05,H10N7_Avian_CY202695_A/mallard/Ohio/14OS3237/2014|2014.896:0.004790892926):0.002420600342):1.353216876e-05,H3N9_Avian_CY204630_A/mallard/Maryland/14OS1447/2014|2014.704:0.001190148728):3.304262448e-05,H9N3_Avian_MG280062_A/mallard_duck/Ohio/16OS0875/2016|2016.586:0.004806089417):4.478432971e-05):0.0005344577412,(H10N6_Avian_CY204670_A/surf_scoter/Maryland/14OS1418/2014|2014.896:0.008483624583,H5N1_Avian_CY187009_A/mallard/Ohio/12OS2218/2012|2012.874:0.001296007062):0.0005832992982):0.0004616939308):0.0001269257408):6.758424386e-05,((((((((((((((((((((((((((((((((((((((((((((((((((((H1N1_Avian_MF046434_A/American_black_duck/Alberta/238/2016|2016.655:-0.0005008241936,H3N6_Avian_MF613684_A/American_black_duck/Alberta/96/2016|2016.608:0.03042103984):0.0002865404834,H10N7_Avian_MF613914_A/American_black_duck/Alberta/118/2016|2016.608:0.0009828427819):0.004442024239,H2N3_Avian_MG280058_A/mallard_duck/Ohio/16OS0827/2016|2016.573:0.005481413835):0.000538821672,H7N7_Avian_KY551171_A/duck/Pennsylvania/15-030188-1/2015|2015.704:0.002351516135):2.937911601e-05,(H1N3_Avian_MG279904_A/mallard_duck/Tennessee/17OS0370/2017|2017.038:0.001216568515,H7N7_Avian_KY561204_A/mallard_duck/Ohio/15OS7675/2015|2015.899:0.002394947362):0.001204845072):2.450284188e-05,H7N3_Avian_CY177049_A/mallard/California/3956/2012|2012.830:0.002414858918):3.967816982e-06,H11N9_Avian_MG279774_A/pintail_duck/Maryland/16OS3852/2016|2016.868:0.002398682701):4.955111902e-06,(((((H7N9_Avian_MF357720_A/chicken/Alabama/17-008899-10/2017|2017.211:0.002409031431,H7N9_Avian_KY818815_A/chicken/Tennessee/17-007147-2/2017|2017.167:0.002411575776):3.352490988e-05,H7N9_Avian_MF357848_A/guinea_fowl/Alabama/17-008645-2/2017|2017.197:0.001163672914):2.13427517e-05,H7N9_Avian_MF357840_A/duck/Alabama/17-008643-2/2017|2017.200:0.001182475276):2.726357837e-05,H7N9_Avian_MF357800_A/chicken/Tennessee/17-007429-7/2017|2017.175:-3.253688002e-05):0.003054563371,(H7N9_Avian_MG266068_A/blue-winged_teal/Wyoming/AH0099021/2016|2016.682:0.002328338682,H14N7_Avian_MG279745_A/Northern_shoveler/Missouri/16OS6248/2016|2016.970:0.003699512706):0.0006272569216):0.0005991839482):1.193139935e-05,H14N7_Avian_KX024587_A/blue-winged_teal/Texas/UGAI15-6890/2015|2015.718:0.001182523955):7.748027187e-06,H10N7_Avian_MG280331_A/mallard_duck/Illinois/16OS4899/2016|2016.967:0.001194560372):9.175712909e-06,H10N3_Avian_MG279809_A/mallard_duck/Tennessee/17OS0706/2017|2017.066:0.001194642315):2.253491483e-05,H7N6_Avian_KY284438_A/American_green-winged_teal/Illinois/15OS6133/2015|2015.819:-2.764792225e-05):1.387386712e-05,H7N7_Avian_KY551320_A/mallard/Idaho/AH0011522/2015|2015.608:-1.387386712e-05):6.962067378e-06,H8N4_Avian_KY983106_A/northern_shoveler/California/HS206/2015|2015.926:-6.962067378e-06):2.273390454e-05,(H7N1_Avian_MG280308_A/green-winged_teal/Illinois/17OS1208/2017|2017.164:0.002455392418,H7N3_Avian_MG279852_A/lesser_scaup/Illinois/17OS1577/2017|2017.200:0.001152109009):0.001183897339):2.043128526e-05,H7N7_Avian_KY551359_A/American_wigeon/Utah/AH0067123/2015|2015.918:0.001187972492):0.000546155535,(H1N3_Avian_CY167090_A/mallard/Wisconsin/11OS4493/2011|2011.885:0.002485301171,H5N2_Avian_KY284375_A/gadwall/Arkansas/15OS7729/2015|2015.962:0.003593033916):0.0006586597745):0.0005403999968,(((H7N3_Avian_KY551187_A/ruddy_turnstone/New_Jersey/UGAI15-3933/2015|2015.392:0.001155806974,H7N9_Avian_KY550806_A/cinnamon_teal/California/AH0079011/2016|2016.060:0.003723983387):4.702806653e-05,H7N3_Avian_MF613799_A/ruddy_turnstone/Delaware_Bay/15/2015|2015.375:0.001134873465):4.531878478e-05,H7N3_Avian_KY551195_A/ruddy_turnstone/New_Jersey/UGAI15-4215/2015|2015.400:-4.861712102e-05):0.002462103298):2.774231372e-05,(((((((((H4N8_Avian_MG280451_A/mallard_duck/Ohio/16OS4989/2016|2016.863:0.001235306952,H6N2_Avian_KY284397_A/mallard/Ohio/15OS4208/2015|2015.616:0.002376208925):4.828249257e-05,H7N3_Avian_KY551272_A/mallard/New_York/AH0049315/2016|2016.066:-5.490269714e-05):6.217545954e-05,H3N1_Avian_KY583977_A/mallard/Ohio/15OS3988/2015|2015.597:0.001139005918):0.001251233408,H1N1_Avian_KY583869_A/American_green-winged_teal/Ohio/15OS3630/2015|2015.677:0.001155760093):0.006259233337,H10N1_Avian_CY132153_A/mallard/Ohio/11OS2206/2011|2011.630:0.001076202863):0.0002030541705,H7N3_Avian_KY131100_A/northern_pintail/Alaska/568/2013|2013.718:0.009667249167):0.0005899930903,(H7N3_Avian_KY551312_A/American_green-winged_teal/Utah/AH0021680/2015|2015.142:0.004836635169,H4N8_Avian_KY828622_A/mallard/California/UCD980/2015|2015.595:0.003671250885):0.003083282077):0.0002912922436,(H4N8_Avian_CY205199_A/mallard/Maryland/13OS0611/2013|2013.477:0.00490514761,H7N4_Avian_KX351616_A/northern_shoveler/California/LDC351/2015|2015.005:0.003578403244):0.0009346127248):0.0001862997535,(H3N8_Avian_CY186736_A/blue-winged_teal/Illinois/12OS2929/2012|2012.685:0.003674229189,H6N1_Avian_KX351621_A/gadwall/California/COL039/2014|2014.795:-7.449182149e-05):0.001181818831):4.89671163e-05):1.183826398e-05,(((H5N2_Avian_CY166641_A/American_green-winged_teal/Wisconsin/11OS3431/2011|2011.789:-1.475379435e-18,H4N1_Avian_CY132553_A/mallard/Ohio/11OS2095/2011|2011.630:1.475379435e-18):0.001205563199,H7N3_Avian_KU290051_A/mallard/Kansas/A00523306/2008|2008.899:0.002401938228):7.092955792e-06,H10N7_Avian_CY132169_A/mallard/Ohio/11OS2145/2011|2011.619:0.002408553861):4.786575171e-06):6.566638733e-06,H4N6_Avian_CY204052_A/mallard/Ohio/14OS3201/2014|2014.879:0.00119324588):6.38778572e-06,H6N1_Avian_CY132497_A/mallard/Ohio/11OS2240/2011|2011.630:0.001190555571):7.998124197e-06,H1N1_Avian_CY166537_A/American_green-winged_teal/Wisconsin/11OS3376/2011|2011.786:0.001195819904):8.070719855e-06,((H2N1_Avian_CY191031_A/American_black_duck/Maryland/11OS3898/2012|2012.044:0,H2N2_Avian_CY205031_A/mallard/Maryland/11OS3951/2011|2011.071:0):-1.547349163e-18,H2N2_Avian_CY191263_A/mallard/Maryland/12OS565/2012|2012.074:1.547349163e-18):0.001195747308):5.499368622e-06,(((((((((((H3N8_Avian_KY551335_A/American_green-winged_teal/Idaho/AH0011443/2015|2015.641:3.887467855e-17,H3N8_Avian_KY551343_A/mallard/Idaho/AH0011459/2015|2015.641:-3.887467855e-17):0.001064769772,H7N3_Avian_KY550853_A/American_green-winged_teal/Colorado/AH0026688/2015|2015.090:0.002562644039):0.002465333938,(H2N6_Avian_KY828673_A/mallard/California/UCD353/2014|2014.611:0.00126314818,H4N6_Avian_KY828661_A/mallard/California/UCD360/2014|2014.611:-6.460345312e-05):0.001188449842):0.0005416275732,H3N8_Avian_KY551503_A/mallard/Oregon/AH0038721/2015|2015.608:0.004289192867):0.006465560232,H7N3_Avian_KY551288_A/American_green-winged_teal/AH0003731/2015|2015.003:0.003370220331):0.0002193927163,H5N2_Avian_CY239404_A/glaucous-winged_gull/Southcentral_Alaska/16MB03648/2016|2016.734:0.002362420921):6.302217099e-05,H4N6_Avian_KM373950_A/mallard/Idaho/ND0002640/2013|2013.636:0.002428456328):0.001721545187,H3N8_Avian_KM373974_A/mallard/Idaho/ND0002644/2013|2013.636:0.003154180545):0.0004055050792,(((((H3N2_Avian_MG279930_A/blue-winged_teal/Ohio/16OS1061/2016|2016.682:0.00237277566,H3N2_Avian_MG279807_A/gadwall_duck/Wisconsin/16OS4758/2016|2016.825:0.002443379048):3.402367064e-05,H3N2_Avian_KY583756_A/mallard/Ohio/15OS4278/2015|2015.636:-3.730817959e-05):1.8933539e-05,H6N1_Avian_MG280140_A/green-winged_teal/Ohio/16OS0556/2016|2016.805:-1.8933539e-05):9.499526489e-06,H3N2_Avian_KY284491_A/blue-winged_teal/Missouri/15OS4769/2015|2015.696:-9.499526489e-06):0.0005207484457,(H3N8_Avian_KY583981_A/American_green-winged_teal/Missouri/15OS4838/2015|2015.696:0.006123537146,H3N2_Avian_MG280249_A/mallard_duck/Ohio/16OS4983/2016|2016.863:0.002356665419):0.0006921690194):0.0005161382765):0.0001032673571,((H4N6_Avian_KY644399_A/blue-winged_teal/Guatemala/CIP049H110-27/2012|2012.910:0.001217544423,H3N6_Avian_CY140965_A/blue-winged_teal/Texas/AI09-4405/2009|2009.715:-1.899969684e-05):7.688753612e-06,H10N7_Avian_KT887335_A/blue-winged_teal/Louisiana/UGAI14-252/2014|2014.241:0.002395994645):0.001115640967):6.018828007e-05,((((((((H10N7_Avian_KX714422_A/American_green-winged_teal/Alaska/133988/2009|2009.597:0.00240506982,H10N4_Avian_CY142190_A/northern_pintail/Interior_Alaska/9BM11564R0/2009|2009.500:0.001206446058):0.001221361411,(H10N4_Avian_CY142254_A/northern_pintail/Interior_Alaska/9BM7694R0/2009|2009.500:0.001223529853,H4N6_Avian_CY143038_A/mallard/Interior_Alaska/9BM9049R0/2009|2009.608:-2.498512638e-05):0.002404139941):1.331067631e-05,(H4N7_Avian_CY136267_A/northern_pintail/Interior_Alaska/9BM7799R0/2009|2009.500:0,H4N7_Avian_CY136185_A/mallard/Interior_Alaska/9BM8935R0/2009|2009.500:0):0.001189214313):2.780316748e-05,H11N2_Avian_CY134395_A/northern_pintail/California/2548/2010|2010.808:-3.374961389e-05):1.540645867e-05,H10N7_Avian_CY130368_A/mallard/Interior_Alaska/10BM01929R0/2010|2010.452:0.001188748142):3.019190688e-05,(H10N5_Avian_CY078727_A/mallard/Interior_Alaska/9BM1852/2009|2009.510:0.001763256891,H10N7_Avian_CY135347_A/mallard/Interior_Alaska/9BM3075R2/2009|2009.542:0.0006333576487):0.0005719328312):0.001981431016,H2N3_Avian_CY166676_A/mallard/Wisconsin/11OS3468/2011|2011.789:0.001946952259):0.000297408276,H4N2_Avian_MG280503_A/green-winged_teal/Ohio/16OS3692/2016|2016.792:0.002271465217):0.0001103737176):1.690317567e-05):1.394238452e-05,H10N7_Avian_CY166190_A/American_green-winged_teal/Wisconsin/11OS3499/2011|2011.825:-2.197137992e-05):1.103263735e-05,H4N6_Avian_CY132521_A/mallard/Ohio/11OS2085/2011|2011.627:-1.103263735e-05):5.539993864e-06,H6N5_Avian_CY166214_A/mallard/Wisconsin/11OS3577/2011|2011.827:-5.539993864e-06):2.781936574e-06,H11N3_Avian_CY166716_A/mallard/Wisconsin/11OS4362/2011|2011.844:-2.781936574e-06):1.396989795e-06,H1N1_Avian_CY132225_A/mallard/Ohio/11OS1998/2011|2011.614:-1.396989795e-06):7.015318317e-07,H1N1_Avian_CY166569_A/American_black_duck/Wisconsin/11OS3016/2011|2011.751:-7.015318317e-07):6.854126652e-07,((((((((((((((((H11N9_Avian_MG280529_A/green-winged_teal/Mississippi/16OS6098/2016|2016.967:0.003577190701,H5N1_Avian_MG280283_A/gadwall_duck/Tennessee/17OS0341/2017|2017.036:0.004903011863):0.0006153676475,H7N2_Avian_MG279837_A/Northern_shoveler/Mississippi/16OS6138/2016|2016.967:0.001794935956):0.0004367738724,((H3N8_Avian_KY284476_A/mallard/Ohio/15OS4242/2015|2015.616:0.0006890491407,H4N8_Avian_KY583781_A/mallard/Ohio/15OS3614/2015|2015.636:0.0005108162303):0.003648298191,H2N9_Avian_KY561266_A/northern_pintail_duck/Ohio/15OS5942/2015|2015.868:0.006111033522):0.001099294176):0.0001604777136,H5N2_Avian_KY561165_A/northern_pintail/Ohio/15OS5861/2015|2015.868:0.00363329339):8.053736526e-06,(((H9N4_Avian_MG279817_A/blue-winged_teal/Ohio/16OS1068/2016|2016.690:0.003647891059,H11N2_Avian_MG279754_A/pintail_duck/Illinois/16OS1842/2016|2016.805:0.002392493904):0.0001125549417,H5N9_Avian_CY235319_A/mallard/Idaho/UGAI16-1964/2016|2016.627:0.004759034057):0.001017651236,(H4N2_Avian_KY561084_A/mallard/Ohio/15OS5718/2015|2015.803:0.002409073958,H7N3_Avian_KY551225_A/mallard/Minnesota/AH0065348/2015|2015.811:0.004841195171):0.001150288558):0.0001453405239):5.057161112e-06,H3N8_Avian_KY013845_A/blue-winged_teal/Texas/UGAI15-4643/2015|2015.696:0.001174410626):1.592041173e-05,H11N9_Avian_MG280557_A/mallard_duck/Wisconsin/16OS3314/2016|2016.751:0.001187897616):1.303289615e-05,H12N5_Avian_MG280248_A/mallard_duck/Maryland/16OS2559/2016|2016.959:0.002393720533):1.849418955e-05,H11N9_Avian_KY561067_A/mallard_duck/Wisconsin/15OS7136/2015|2015.868:0.002388490312):1.585716646e-05,H3N8_Avian_KY551233_A/blue-winged_teal/Louisiana/AH054274/2015|2015.696:0.002406921219):6.960214157e-06,H3N8_Avian_KY284405_A/blue-winged_teal/Missouri/15OS4859/2015|2015.696:-1.896575264e-05):0.0001349778311,(((H5N2_Avian_MH068403_A/ruddy_turnstone/New_Jersey/UGAI17-1991/2017|2017.362:0.002553195549,H5N2_Avian_MH068395_A/ruddy_turnstone/New_Jersey/UGAI17-1985/2017|2017.362:-0.0001547854516):0.005783361881,H10N9_Avian_MG280476_A/Northern_shoveler/Mississippi/16OS6114/2016|2016.967:0.0002713503896):0.001093699651,(H1N1_Avian_MG280516_A/green-winged_teal/Tennessee/17OS0732/2017|2017.066:0.001168778401,H1N9_Avian_MG279841_A/mallard_duck/Maryland/16OS2621/2016|2016.989:0.002430958967):0.0001366760887):0.001081836262):0.0005645235793,(((H3N6_Avian_KY678660_A/mallard/Ohio/15OS4288/2015|2015.636:-1.914622771e-05,H5N1_Avian_MF046406_A/Canada_goose/Delaware_Bay/601/2016|2016.395:0.006077031897):9.596927571e-06,H3N2_Avian_KY561113_A/green-winged_teal/Ohio/15OS5438/2015|2015.707:-9.596927571e-06):0.0008995432959,H5N1_Avian_MF046472_A/ruddy_turnstone/Delaware_Bay/317/2016|2016.392:0.007119450071):0.001004897297):0.0005645966744,H7N3_Avian_KT887287_A/ruddy_turnstone/New_Jersey/UGAI14-1343/2014|2014.378:-6.628045695e-06):9.155386004e-06,H7N3_Avian_KT887311_A/ruddy_turnstone/New_Jersey/UGAI14-1907/2014|2014.367:-6.018624367e-06):0.002103700313,((((H9N2_Avian_MH068467_A/ruddy_turnstone/New_Jersey/UGAI17-2707/2017|2017.378:0.001218751531,H9N2_Avian_MH068667_A/ruddy_turnstone/New_Jersey/UGAI17-3019/2017|2017.400:-2.325303557e-05):1.834647546e-05,(H3N7_Avian_MH068651_A/ruddy_turnstone/New_Jersey/UGAI17-2983/2017|2017.400:-5.235117711e-05,H5N7_Avian_MH068555_A/ruddy_turnstone/New_Jersey/UGAI17-2783/2017|2017.386:0.001250895903):0.001183790453):0.003658207832,H7N3_Avian_KY284392_A/American_black_duck/Ohio/16OS0658/2016|2016.208:0.002395888587):3.727380678e-05,H4N6_Avian_MG280387_A/mallard_duck/Ohio/16OS0908/2016|2016.592:-5.651099508e-05):0.002222701146):0.0002634406478):3.443743223e-05,(((((((H7N2_Avian_KJ527626_A/American_green-winged_teal/Ohio/13OS1769/2013|2013.699:0,H7N3_Avian_KJ568005_A/American_green-winged_teal/Ohio/13OS1777/2013|2013.701:0):-5.32481067e-18,H7N3_Avian_KJ568389_A/blue-winged_teal/Ohio/13OS1773/2013|2013.701:5.32481067e-18):0.00366378289,(H6N2_Avian_KY561187_A/American_green-winged_teal/Illinois/15OS5977/2015|2015.830:0.001197539059,H3N1_Avian_KY583975_A/blue-winged_teal/Illinois/15OS6152/2015|2015.825:-2.040563498e-06):0.001159149527):6.30044625e-05,H4N8_Avian_MG279969_A/blue-winged_teal/Missouri/16OS2203/2016|2016.690:0.009730858629):0.0001928245079,((H7N3_Avian_KY551211_A/blue_winged_teal/Texas/UGAI15-4927/2015|2015.696:-4.784166385e-05,H10N4_Avian_MF046259_A/red_knot/Delaware_Bay/310/2016|2016.392:0.002446251761):0.0003924956051,(H7N3_Avian_KY561097_A/mallard/Arkansas/15OS7607/2015|2015.959:0.0006899227826,H7N3_Avian_MG280088_A/Northern_shoveler/Mississippi/16OS6142/2016|2016.967:0.002917578644):0.0008306278291):0.001043179537):0.0008918319924,((((((H11N9_Avian_KY561260_A/American_green-winged_teal/Missouri/15OS6591/2015|2015.830:0.001238810852,H7N3_Avian_KY551083_A/mallard/Kansas/AH0044134/2016|2016.077:-3.89454811e-05):1.968847534e-05,H7N3_Avian_KY551249_A/northern_shoveler/Louisiana/AH0036366/2016|2016.041:-1.968847534e-05):9.904879541e-06,H7N3_Avian_KY551257_A/American_green-winged_teal/Louisiana/AH0036368/2016|2016.041:-9.904879541e-06):1.073456161e-05,H1N1_Avian_MF613776_A/mallard/Alberta/233/2015|2015.608:0.003598421917):5.994531997e-05,((H10N7_Avian_MG280307_A/mallard_duck/Arkansas/16OS3645/2016|2016.956:-2.381175388e-18,H10N7_Avian_MG280478_A/mallard_duck/Illinois/17OS1431/2017|2017.184:2.381175388e-18):0.001202887834,H3N8_Avian_KX351526_A/mallard/California/UCD840/2015|2015.600:0.001204748222):0.001164419276):0.0006243173714,H3N8_Avian_CY235206_A/mallard/Idaho/UGAI16-1930/2016|2016.627:0.0017855114):0.0004520086232):4.775785552e-05,(((((H4N6_Avian_MF046394_A/duck/Alberta/31/2016|2016.605:0.002421005938,H1N2_Avian_CY166246_A/mallard/Wisconsin/11OS4104/2011|2011.786:-2.259584067e-05):1.133945681e-05,H12N2_Avian_CY166230_A/American_green-winged_teal/Wisconsin/11OS3580/2011|2011.827:-1.133945681e-05):5.690649911e-06,H6N2_Avian_CY166198_A/american_green-winged_teal/Wisconsin/11OS3551/2011|2011.825:-5.690649911e-06):4.074640192e-06,H7N2_Avian_KY551123_A/American_green-winged_teal/Texas/AH0057366/2016|2016.079:0.003599375717):0.000946031108,H3N8_Avian_KM374038_A/blue-winged_teal/Kansas/ND0006685/2013|2013.690:0.003292404299):0.0001843774577):0.0001035287082):3.319748747e-05,H7N3_Avian_KU290279_A/northern_shoveler/Oregon/A00654616/2008|2008.973:0.002388330411):2.762794747e-05,((H3N8_Avian_KY130743_A/green-winged_teal/Alaska/816/2011|2011.764:0.001169818568,H3N6_Avian_KY130540_A/northern_pintail/Alaska/52/2011|2011.704:0.003650788639):0.001207929961,H10N1_Avian_CY146032_A/ruddy_turnstone/New_Jersey/AI09-474/2009|2009.405:0.002446272309):0.00118156444):4.06219859e-05,(H7N3_Avian_CY187033_A/American_green-winged_teal/Ohio/12OS5538/2012|2012.877:8.379041695e-19,H7N3_Avian_CY187041_A/northern_shoveler/Ohio/12OS5539/2012|2012.877:-8.379041695e-19):0.001169997567):0.0002340642449,((H2N3_Avian_KJ568189_A/blue-winged_teal/Ohio/13OS2104/2013|2013.723:0.002406863624,H10N7_Avian_KX544826_A/mallard/Missouri/13OS6556/2013|2013.904:0.001204652253):0.003206472859,H11N9_Avian_CY167220_A/mallard/Mississippi/12OS361/2012|2012.044:0.0004097722502):0.0009966901229):0.0002939519565,((H10N3_Avian_KY983148_A/northern_shoveler/California/HS249/2015|2015.926:0.001223148605,H5N3_Avian_KY983180_A/northern_shoveler/California/HS225/2015|2015.926:0.001175261492):0.0003468753849,(H7N3_Avian_KY550829_A/American_green-winged_teal/California/AH0079678/2016|2016.079:0.003639255535,H4N5_Avian_KY990749_A/mallard_duck/California/UCD738/2016|2016.586:0.004873315975):0.0008607959556):0.002112970349):6.737818092e-05,(H3N2_Avian_CY187115_A/blue_winged-teal/Wisconsin/12OS2603/2012|2012.742:0.003449175941,H1N3_Avian_KY644288_A/northern_shoveler/Guatemala/CIP049H103-05/2011|2011.899:0.001362258106):0.0008692787872):0.000283101871,((((H10N7_Avian_CY186776_A/mallard/Missouri/12OS5756/2012|2012.940:-5.117654242e-05,H6N1_Avian_CY204326_A/mallard/Maryland/14OS1154/2014|2014.556:0.00244958664):0.0003008484292,H1N1_Avian_MG280045_A/black_duck/Deleware/16OS4338/2016|2016.940:0.005753973499):0.0007194115586,H1N1_Avian_KY561090_A/mallard_duck/Wisconsin/15OS6906/2015|2015.868:0.004157030347):0.002089638065,(H11N9_Avian_CY191279_A/American_black_duck/Maryland/13OS2956/2013|2013.893:0.003086768131,H7N3_Avian_CY204678_A/mallard/Maryland/14OS2911/2015|2015.005:0.001740511052):0.004708101169):7.267144706e-05):0.0004069757818,H4N6_Avian_CY206655_A/blue-winged_teal/Texas/UGAI14-3781/2014|2014.701:0.003741679532):0.0005585349624,((((H11N9_Avian_MG280207_A/green-winged_teal/Missouri/16OS6199/2016|2016.970:4.893545012e-18,H11N9_Avian_MG279925_A/Northern_shoveler/Missouri/16OS3609/2016|2016.937:-4.893545012e-18):0.00363488871,H3N3_Avian_KY673160_A/blue-winged_teal/Guatemala/CIP049H105-08/2011|2011.934:-3.515134268e-05):1.765629369e-05,H1N3_Avian_KX960456_A/blue-winged_teal/Guatemala/CIP049H102-18/2011|2011.860:-1.765629369e-05):3.822900117e-05,H11N3_Avian_KY644371_A/northern_shoveler/Guatemala/CIP049H104-69/2011|2011.915:0.001163603714):0.0008850550092):0.0002714718225,H4N2_Avian_CY166382_A/mallard/Illinois/11OS4311/2011|2011.863:0.003443541962):9.789245122e-05,((H9N2_Avian_KX185909_A/American_oystercatcher/Chile/C1307/2015|2015.732:0.00581280324,H9N7_Avian_KX185899_A/gray_plover/Chile/C1313/2015|2015.732:0.005093819629):0.005485728853,(H11N2_Avian_CY207177_A/helmeted_guineafowl/Colombia/2441/2015|2015.227:0,H11N2_Avian_KX097960_A/helmeted_guineafowl/Colombia/2440/2015|2015.227:0):0.005716611541):0.003717900655):0.001988523226,(((((H6N5_Avian_CY032708_A/American_wigeon/California/HKWF371/2007|2007.764:0.003650742928,H6N5_Avian_CY094433_A/American_wigeon/California/HKWF541C/2007|2007.841:0.002407142742):0.00130970767,(H7N6_Avian_CY141970_A/northern_pintail/Interior_Alaska/10BM09015R0/2010|2010.500:0.00113611862,H10N6_Avian_CY142574_A/northern_pintail/Interior_Alaska/10BM11380R0/2010|2010.500:6.242610591e-05):0.004858456665):0.001126567093,(((H3N1_Avian_CY130481_A/northern_pintail/Interior_Alaska/10BM00849R2/2010|2010.389:0.001215788677,H3N1_Avian_CY136167_A/mallard/Interior_Alaska/9BM8465R0/2009|2009.500:-2.029018129e-05):1.017171818e-05,H3N1_Avian_CY136283_A/northern_pintail/Interior_Alaska/9BM10146R0/2009|2009.500:-1.017171818e-05):0.002355281809,H1N1_Avian_CY093659_A/mallard/California/8843/2008|2008.844:4.307261473e-05):0.001132681132):3.205584064e-05,H3N8_Avian_CY078911_A/northern_pintail/Interior_Alaska/7MP0509/2007|2007.679:0.003689051224):0.001154327796,H10N8_Avian_CY078463_A/mallard/Interior_Alaska/6MP0758/2006|2006.600:0.008552078586):0.0008440755116):0.001762076467,H1N6_Avian_CY077258_A/mallard/Interior_Alaska/7MP2230/2007|2007.707:0.008691652424):0.000334236966,(((H10N7_Avian_KY130847_A/emperor_goose/Alaska/602/2012|2012.748:0.002540799331,H3N8_Avian_KY130775_A/emperor_goose/Alaska/18/2012|2012.734:0.001067511888):0.001288450731,H4N6_Avian_KY130895_A/mallard/Alaska/756/2012|2012.803:0.001140559418):0.01046954565,H6N2_Avian_KP179326_A/pekin_duck/Mexico/CPA-5009/2007|2007.841:0.001897026479):0.0009428474537):0.002726323147,(((((((((((H1N1_Avian_CY077138_A/shorebird/Delaware/350/2006|2006.389:0.001200602514,H9N2_Avian_CY103003_A/sanderling/Delaware_Bay/449/2006|2006.389:0.001197807584):1.942957555e-05,H7N3_Avian_CY144687_A/sanderling/New_Jersey/AI06-125/2006|2006.373:-1.942957555e-05):9.766462178e-06,H7N7_Avian_GQ257400_A/ruddy_turnstone/Delaware/752/2006|2006.500:-9.766462178e-06):4.909344624e-06,H7N3_Avian_CY103011_A/shorebird/Delaware_Bay/513/2006|2006.389:-4.909344624e-06):2.467869475e-06,H1N1_Avian_CY137646_A/shorebird/Delaware_Bay/558/2006|2006.389:-2.467869475e-06):1.240604655e-06,H1N1_Avian_CY043908_A/shorebird/Delaware/246/2006|2006.386:-1.240604655e-06):6.236735358e-07,H7N3_Avian_CY041318_A/ruddy_turnstone/Delaware_Bay/279/2006|2006.386:-6.236735358e-07):3.13540794e-07,H7N3_Avian_CY144775_A/ruddy_turnstone/Delaware/AI06-778/2006|2006.386:-3.13540794e-07):1.576317728e-07,H7N3_Avian_CY144695_A/ruddy_turnstone/New_Jersey/AI06-179/2006|2006.373:-1.576317728e-07):7.925133328e-08,H7N2_Avian_GQ257385_A/ruddy_turnstone/New_Jersey/563/2006|2006.500:-7.925133328e-08):9.254201104e-06,H7N7_Avian_GQ257392_A/ruddy_turnstone/Delaware/892/2006|2006.500:0.0011906241):0.004396024394):0.000395188958,H1N8_Avian_CY166286_A/mallard/Illinois/11OS5564/2011|2011.863:0.003528127388):0.0001145834858,H3N1_Avian_CY140864_A/blue-winged_Teal/North_Dakota/AI09-3642/2009|2009.674:-8.501433866e-06):3.445733036e-06,(((((H4N6_Avian_CY140907_A/blue-winged_Teal/North_Dakota/AI09-3881/2009|2009.699:0.001200863889,H5N1_Avian_CY133081_A/mallard/Wisconsin/10OS2672/2010|2010.751:0.002398873478):2.227689085e-06,H4N6_Avian_CY132137_A/mallard/Ohio/10OS1319/2010|2010.584:-3.85641748e-06):5.167710086e-07,H5N2_Avian_CY206183_A/mallard/Minnesota/AI11-4897/2011|2011.723:0.001203473066):9.931810989e-07,(H4N5_Avian_CY206671_A/mallard/Minnesota/AI11-4213/2011|2011.682:-4.657042431e-06,H7N8_Avian_CY133278_A/American_black_duck/Wisconsin/10OS3949/2010|2010.879:0.002403278366):2.450255297e-06):1.706577438e-06,H4N6_Avian_CY097666_A/mallard/Ohio/1695/2009|2009.647:-4.22433646e-06):1.780464113e-06):1.442011658e-06,H5N2_Avian_CY133238_A/American_green-winged_teal/Wisconsin/10OS2955/2010|2010.753:-5.854991101e-06):1.028399299e-05):5.225221376e-07,(((H1N1_Avian_KY063956_A/blue-winged_teal/Lousiana/UGAI14-0690/2014|2014.277:0,H11N9_Avian_KY063948_A/blue-winged_teal/Lousiana/UGAI14-0595/2014|2014.277:0):5.321534454e-05,H7N3_Avian_KT887398_A/blue-winged_teal/Louisiana/UGAI14-816/2014|2014.277:0.002345405979):0.001192993133,H5N3_Avian_KY644252_A/blue-winged_teal/Guatemala/CIP049H105-05/2011|2011.934:6.83725191e-06):0.001198569817):8.168526445e-05,(((H3N8_Avian_CY133921_A/mallard/California/2521P/2011|2011.611:7.162729191e-19,H4N8_Avian_CY134137_A/mallard/California/2566P/2011|2011.611:-7.162729191e-19):0.002416153209,H11N9_Avian_CY177065_A/green-winged_teal/California/514/2013|2013.068:0.00119215801):0.0003346369187,(H11N2_Avian_CY177057_A/bufflehead/California/4935/2012|2012.995:2.491113805e-05,H12N5_Avian_CY134291_A/mallard/California/2595V/2011|2011.611:0.008458639716):0.0002956015438):0.0008259015568):0.0001904438892,H1N2_Avian_CY133294_A/mallard/Mississippi/10OS4593/2010|2010.942:0.0009579766055):0.0003803114376,(((((((H5N2_Avian_MG279980_A/green-winged_teal/Mississippi/16OS5996/2016|2016.964:0.004922068964,H5N2_Avian_MG280016_A/American_wigeon/Ohio/16OS3736/2016|2016.805:0.001105782424):0.003717935829,H4N6_Avian_MF046455_A/spot-billed_duck/Alberta/110/2016|2016.608:0.003623529581):0.001222373248,(H7N3_Avian_MG280411_A/mallard_duck/Illinois/16OS4580/2016|2016.956:0.004976776035,H7N3_Avian_KY550924_A/mallard/Kentucky/AH0051748/2016|2016.063:0.001101559053):3.463207298e-05):0.0006519163516,((H3N8_Avian_MG279752_A/blue-winged_teal/Illinois/16OS1724/2016|2016.693:-5.337610695e-18,H4N5_Avian_MG383440_A/mallard_duck/Ohio/16OS0818/2016|2016.573:5.337610695e-18):-2.140188963e-18,H6N1_Avian_MG280460_A/blue-winged_teal/Wisconsin/16OS3226/2016|2016.751:2.140188963e-18):0.002999147512):0.0005478455292,((H6N8_Avian_KJ568125_A/American_green-winged_teal/Wisconsin/13OS3465/2013|2013.742:0.001136149194,H10N7_Avian_MF046525_A/mallard/Alberta/464/2015|2015.608:0.006114119935):3.666918231e-05,H7N1_Avian_KT887263_A/blue-winged_teal/Louisiana/UGAI14-106/2014|2014.238:-4.494516744e-05):3.794825965e-05):0.0002060528814,H11N3_Avian_MG280339_A/green-winged_teal/Tennessee/17OS0664/2017|2017.066:0.005885949059):0.00215078578,((((H11N2_Avian_KY990758_A/mallard_duck/California/UCD728/2016|2016.586:6.420566889e-18,H12N5_Avian_KY990793_A/mallard_duck/California/UCD567/2016|2016.542:-6.420566889e-18):0.008452250309,H7N4_Avian_MG280566_A/long-tailed_duck/Wisconsin/16OS5291/2016|2016.921:0.006236885894):0.002523645019,H7N3_Avian_KY550798_A/northern_shoveler/California/AH0076719/2016|2016.030:0.003619006074):0.0007298086085,H10N7_Avian_KY131175_A/northern_pintail/Alaska/856/2013|2013.726:0.005410219184):0.0005303553726):0.0007066851333):0.0005805066068,((H4N6_Avian_CY235118_A/cinnamon_teal/Idaho/UGAI16-1869/2016|2016.619:0.001119775605,H4N6_Avian_CY235359_A/cinnamon_teal/Utah/UGAI16-2006/2016|2016.630:0.004926312539):0.002607631741,H7N3_Avian_KY551455_A/mallard/Utah/AH0075862/2016|2016.090:0.003481380127):0.005968657924):0.0004337667536,H2N4_Avian_CY003988_A/mallard/Alberta/149/2002|2002.584:0.004450502802):0.001646317585,((((((((((((((((((((((((((((H11N9_Avian_CY005334_A/shorebird/DE/236/2003|2003.408:0.003812960918,H9N5_Avian_CY144377_A/ruddy_turnstone/Delaware/AI03-193/2003|2003.384:0.002251049767):0.0002156990937,H9N9_Avian_CY144527_A/ruddy_turnstone/Delaware/AI03-224/2003|2003.384:-0.0002356902605):0.0001179199051,H9N9_Avian_CY144519_A/ruddy_turnstone/New_Jersey/AI03-444/2003|2003.381:-0.0001179199051):0.006322643093,H1N9_Avian_CY144320_A/ruddy_turnstone/Delaware/650608/2002|2002.408:0.0009786875359):0.0001819463311,H1N9_Avian_CY144441_A/ruddy_turnstone/Delaware/650657/2002|2002.395:-0.0002036168032):0.001340703186,H6N1_Avian_CY127714_A/shorebird/Delaware_Bay/184/2002|2002.384:0.001072913476):9.319174083e-05,H1N1_Avian_CY144304_A/ruddy_turnstone/Delaware/650656/2002|2002.389:-9.405907944e-05):4.708877088e-05,H11N2_Avian_CY144361_A/ruddy_turnstone/New_Jersey/650615/2002|2002.370:-4.708877088e-05):2.359985805e-05,H7N3_Avian_CY144409_A/ruddy_turnstone/Delaware/650635/2002|2002.389:-2.359985805e-05):1.181484676e-05,H11N9_Avian_CY127690_A/shorebird/Delaware_Bay/26/2002|2002.381:-1.181484676e-05):5.91490113e-06,H11N1_Avian_CY137293_A/shorebird/Delaware_Bay/31/2002|2002.381:-5.91490113e-06):2.961198918e-06,H11N1_Avian_CY127722_A/ruddy_turnstone/Delaware_Bay/197/2002|2002.384:-2.961198918e-06):0.001161222056,(((H11N9_Avian_CY127698_A/shorebird/Delaware_Bay/37/2002|2002.381:0.002371220106,H9N9_Avian_CY144393_A/ruddy_turnstone/New_Jersey/650599/2002|2002.384:0.002444934603):4.838851888e-05,H9N9_Avian_CY144401_A/ruddy_turnstone/Delaware/650633/2002|2002.389:0.001156811398):3.019629996e-05,(H7N3_Avian_CY144312_A/red_knot/Delaware/650665/2002|2002.403:0.001134790064,H11N9_Avian_CY144336_A/red_knot/Delaware/650666/2002|2002.389:0.001278181087):0.001173615742):3.107102938e-05):2.263477645e-05,H1N9_Avian_CY137393_A/ruddy_turnstone/Delaware_Bay/93/2002|2002.384:-2.41955289e-05):1.211400306e-05,H1N9_Avian_CY144433_A/ruddy_turnstone/New_Jersey/650663/2002|2002.362:-1.211400306e-05):3.886628038e-05,H1N9_Avian_CY137309_A/shorebird/Delaware_Bay/39/2002|2002.381:0.002358761555):0.000643265993,H10N7_Avian_EU743342_A/red_knot/GA/1721/2001|2001.500:0.0005559528412):0.000560443771,((((((((((((H5N7_Avian_FJ517263_A/shorebird/DE/1346/2001|2001.500:0.001232042321,H12N7_Avian_CY144256_A/ruddy_turnstone/Delaware/828199/2001|2001.500:-3.349759415e-05):1.678889081e-05,H12N7_Avian_CY144264_A/ruddy_turnstone/Delaware/471599/2001|2001.500:-1.678889081e-05):0.001147590972,(H10N7_Avian_CY137180_A/shorebird/Delaware_Bay/202/2001|2001.375:0.001094777896,H10N7_Avian_GQ257467_A/mallard/Maryland/209/2001|2001.500:0.006155491233):5.967437616e-05):6.570522875e-05,H12N7_Avian_CY144840_A/sanderling/New_Jersey/471580/2001|2001.500:-7.537347104e-05):3.776271791e-05,H10N7_Avian_CY144832_A/ruddy_turnstone/New_Jersey/471605/2001|2001.500:-3.776271791e-05):1.890872324e-05,H10N7_Avian_CY144848_A/sanderling/New_Jersey/471586/2001|2001.500:-1.890872324e-05):9.468083481e-06,H10N7_Avian_EU743366_A/ruddy_turnstone/DE/1450/2001|2001.500:-9.468083481e-06):4.740922615e-06,H10N7_Avian_EU743374_A/ruddy_turnstone/DE/1529/2001|2001.500:-4.740922615e-06):2.373911761e-06,H10N7_Avian_CY137140_A/shorebird/Delaware_Bay/192/2001|2001.375:-2.373911761e-06):1.188686137e-06,H10N7_Avian_EU743453_A/ruddy_turnstone/NJ/2002/2001|2001.500:-1.188686137e-06):5.952107225e-07,H11N7_Avian_CY144272_A/ruddy_turnstone/New_Jersey/471606/2001|2001.500:-5.952107225e-07):2.980404568e-07,H10N7_Avian_EU743437_A/ruddy_turnstone/NJ/1605/2001|2001.500:-2.980404568e-07):3.814493554e-05):0.0008703083995,((((((H3N8_Avian_CY102912_A/shorebird/Delaware_Bay/435/2005|2005.384:0.001252784789,H3N8_Avian_CY144655_A/ruddy_turnstone/New_Jersey/1321430/2005|2005.386:-5.728629384e-05):2.865993657e-05,H3N8_Avian_CY102861_A/shorebird/Delaware_Bay/167/2005|2005.378:-2.865993657e-05):0.0002557459322,H3N6_Avian_CY144631_A/ruddy_turnstone/New_Jersey/AI05-1094/2005|2005.373:0.0009434416236):0.01184077847,((H9N1_Avian_CY102748_A/shorebird/Delaware_Bay/283/2003|2003.381:-7.978964638e-05,H9N9_Avian_CY144567_A/ruddy_turnstone/Delaware/AI03-180/2003|2003.384:0.001278334373):0.0005928799985,H9N8_Avian_CY144551_A/ruddy_turnstone/Delaware/AI03-163/2003|2003.384:0.001825372572):0.001692860768):0.001901177624,(H9N1_Avian_CY004424_A/laughing_gull/Delaware_Bay/5/2003|2003.378:0.00991803731,H9N2_Avian_CY144487_A/ruddy_turnstone/Delaware/AI03-114/2003|2003.384:0.002253722107):0.0006894644806):0.0003886810449,H9N7_Avian_CY144543_A/ruddy_turnstone/New_Jersey/AI03-128/2003|2003.384:0.003226590311):0.00387381706):0.002920278789,(H1N1_Avian_CY017729_A/pintail/Ohio/25/1999|1999.789:-0.0001415643811,H7N3_Avian_CY020889_A/black_duck/Maryland/415/2001|2001.660:0.004979646824):0.0003152738821):0.001212608468,H12N5_Avian_CY139685_A/mallard/Minnesota/355788/2000|2000.500:0.003717445515):0.0004868182837,H6N1_Avian_CY015480_A/mallard/Ohio/249/1998|1998.792:0.003168919484):0.001158215217,H4N6_Avian_CY004950_A/pintail/Alberta/269/2001|2001.616:0.006786271677):0.0003929491548,((((H3N2_Avian_CY024814_A/mallard/Maryland/708/2005|2005.500:0.001549058226,H4N6_Avian_CY021337_A/mallard/Maryland/1241/2005|2005.500:0.006962366468):0.003701478194,H2N1_Avian_FJ686718_A/mallard/Ohio/362/2003|2003.500:0.003624289713):0.004174533248,(H3N2_Avian_CY011052_A/blue-winged_teal/Ohio/908/2002|2002.682:0.001317736713,H7N3_Avian_CY102708_A/shorebird/Delaware_Bay/53/2002|2002.381:0.003487729426):0.002692367089):0.001865068962,H4N6_Avian_CY102168_A/mallard/Alberta/43/1995|1995.592:0.00424680765):0.001552806777):0.001014783998,(H3N6_Avian_CY102152_A/mallard/Alberta/142/1994|1994.614:0.003915153578,H4N6_Avian_CY101671_A/mallard/Alberta/12/1991|1991.603:0.003355837871):0.0005930274843):0.0008465711293,(((H11N2_Avian_CY144222_A/ruddy_turnstone/Delaware/AI00-1460/2000|2000.384:0,H11N2_Avian_CY144214_A/semi-palmated_sandpiper/Delaware/AI00-2327/2000|2000.392:0):0.04299293491,H10N9_Avian_CY136876_A/shorebird/DE/23/96|1996.364:0.00880812176):0.001067818666,H7N3_Avian_CY185749_A/mallard/Alberta/93/1996|1996.584:0.006119521521):0.000394906934):0.0004069957844,((((((((H9N7_Avian_CY102192_A/shorebird/Delaware_Bay/31/1996|1996.364:0.002388065634,H10N7_Avian_CY136892_A/shorebird/Delaware_Bay/72/1996|1996.367:0.00121370486):0.005745480565,H3N8_Avian_CY004706_A/mallard/Alberta/156/2001|2001.595:0.005861679508):0.0003542831181,H2N9_Avian_CY116779_A/pintail/Alberta/22/1997|1997.575:0.001133192927):6.476501804e-05,H2N3_Avian_CY003948_A/mallard/Alberta/201/1996|1996.619:-8.017073886e-05):4.017251154e-05,H3N6_Avian_CY102612_A/mallard/Alberta/199/1999|1999.597:-4.017251154e-05):0.0002306046184,(H12N5_Avian_CY012844_A/pintail_duck/Alaska/20/2005|2005.603:0.00289405951,H2N3_Avian_CY039387_A/mallard/Alberta/12017/2005|2005.600:0.004438444651):0.003400215676):0.00104637002,H3N8_Avian_CY102604_A/pintail/Alberta/37/1999|1999.575:0.001373456737):0.0005293839881,H4N2_Avian_CY139765_A/mallard/Minnesota/182772/1998|1998.666:0.0106237289):0.001375103475):0.0005430895986,((((H5N2_Avian_CY144511_A/ruddy_turnstone/Delaware/AI03-371/2003|2003.392:0.004908554498,H12N5_Avian_CY144328_A/ruddy_turnstone/Delaware/650644/2002|2002.348:0.001108706608):0.003795417877,H7N3_Avian_CY139925_A/blue-winged_teal/Texas/578585/2002|2002.500:0.003502235693):0.0005025809819,H10N7_Avian_CY004356_A/mallard/Alberta/209/2003|2003.597:0.004364555984):0.00229815346,((H3N8_Avian_CY102296_A/shorebird/Delaware_Bay/239/1998|1998.378:0.001884809222,H3N8_Avian_CY102280_A/shorebird/Delaware_Bay/210/1998|1998.378:0.0005118053173):0.007121587978,H11N3_Avian_GQ257422_A/chicken/New_Jersey/4236-18/1993|1993.500:0.002614895532):0.000226322309):0.003644129271):0.001549514295):0.001929003876,(H5N3_Avian_CY096724_A/blue-winged_teal/Guatemala/CIP049-09/2010|2010.082:0.01848054282,H4N6_Avian_CY103240_A/mallard/Alberta/114/2007|2007.638:0.007696538098):0.004644568692):0.0004818073842,((((((((((((((((((((((((H1N7_Avian_CY137978_A/shorebird/Delaware_Bay/771/2009|2009.422:-0.0001087582788,H1N1_Avian_CY146145_A/ruddy_turnstone/New_Jersey/AI09-775/2009|2009.405:0.002507379602):5.443680549e-05,H1N8_Avian_CY145879_A/ruddy_turnstone/New_Jersey/AI09-119/2009|2009.381:-5.443680549e-05):2.724729702e-05,H1N1_Avian_CY137878_A/shorebird/Delaware_Bay/324/2009|2009.381:-2.724729702e-05):1.363812635e-05,H1N8_Avian_CY146121_A/ruddy_turnstone/New_Jersey/AI09-710/2009|2009.386:-1.363812635e-05):6.826317497e-06,H1N1_Avian_KF424030_A/gull/Delaware/428/2009|2009.384:-6.826317497e-06):0.002442172172,(((H1N9_Avian_CY146129_A/ruddy_turnstone/New_Jersey/AI09-727/2009|2009.397:0.001164981107,H6N8_Avian_CY202822_A/mallard/Maryland/09OS1002/2009|2009.518:0.00364645294):3.880502437e-05,H11N8_Avian_CY145903_A/ruddy_turnstone/New_Jersey/AI09-169/2009|2009.348:0.001156518291):2.039803998e-05,H11N8_Avian_CY127875_A/shorebird/Delaware_Bay/257/2009|2009.381:0.002387788678):0.001192509318):4.614464373e-05,(H10N1_Avian_CY146153_A/ruddy_turnstone/New_Jersey/AI09-827/2009|2009.405:-6.813892878e-05,H6N1_Avian_CY146218_A/ruddy_turnstone/New_Jersey/AI09-937/2009|2009.397:0.0012680043):0.001151278567):4.887292983e-05,H1N8_Avian_CY137962_A/shorebird/Delaware_Bay/655/2009|2009.414:0.001145030907):2.938970349e-05,H11N8_Avian_CY145911_A/ruddy_turnstone/New_Jersey/AI09-194/2009|2009.362:0.001175788289):5.500995087e-05,H1N1_Avian_CY146105_A/ruddy_turnstone/New_Jersey/AI09-626/2009|2009.397:0.001141373944):0.0009206457387,H11N1_Avian_CY127867_A/shorebird/Delaware_Bay/236/2009|2009.381:0.001484754113):0.001841865378,(H5N1_Avian_CY053881_A/mallard/Maryland/802/2007|2007.500:0.001209759988,H5N9_Avian_CY203753_A/mallard/Maryland/07OS1217/2007|2007.545:0.001197876068):0.005482731885):0.0006011461083,((((((((((H6N8_Avian_CY127811_A/shorebird/Delaware_Bay/340/2008|2008.373:-4.339410161e-05,H6N8_Avian_CY145505_A/ruddy_turnstone/New_Jersey/Sg-00471/2008|2008.362:0.001238892597):2.171564296e-05,H6N8_Avian_CY144977_A/ruddy_turnstone/New_Jersey/Sg-00482/2008|2008.353:-2.171564296e-05):0.001115437256,H6N8_Avian_CY127819_A/shorebird/Delaware_Bay/375/2008|2008.373:0.003745206015):0.006368976289,H6N1_Avian_CY144759_A/ruddy_turnstone/New_Jersey/AI07-296/2007|2007.567:0.0009368105967):0.0001376184974,((H5N1_Avian_CY077114_A/ruddy_turnstone/Delaware/103/2007|2007.386:-7.760343899e-05,H5N1_Avian_CY144751_A/ruddy_turnstone/New_Jersey/AI07-699/2007|2007.605:0.002474217978):3.88923415e-05,H5N1_Avian_CY043932_A/shorebird/Delaware/472/2007|2007.392:-3.88923415e-05):0.001059093618):9.054377554e-05,H6N1_Avian_CY127787_A/ruddy_turnstone/Delaware_Bay/136/2007|2007.386:-0.0001018196418):5.101746915e-05,H9N1_Avian_CY077178_A/shorebird/Delaware/554/2007|2007.392:-5.101746915e-05):2.554411424e-05,H5N1_Avian_CY144743_A/ruddy_turnstone/New_Jersey/AI07-69/2007|2007.564:-2.554411424e-05):1.278979609e-05,H5N1_Avian_GU186521_A/ruddy_turnstone/DE/509531/2007|2007.500:-1.278979609e-05):0.0005396515581,((H12N5_Avian_CY144727_A/ruddy_turnstone/New_Jersey/AI07-796/2007|2007.625:0.001180286705,H12N5_Avian_CY144719_A/ruddy_turnstone/New_Jersey/AI07-697/2007|2007.605:1.825802097e-05):0.001097401792,H12N1_Avian_CY144711_A/ruddy_turnstone/New_Jersey/AI07-839/2007|2007.622:0.0001064162356):0.000656520088):0.0005989277682):0.0003118450635,(((H5N2_Avian_GQ117165_A/turkey/New_York/465977/2006|2006.500:-0.0004141027544,H5N2_Avian_GQ923553_A/quail/New_York/501360/2007|2007.500:0.01259497922):0.0002137777333,H5N2_Avian_GQ923313_A/mallard/Kentucky/472048-2/2006|2006.500:0.0009977674416):0.0001011508845,H5N2_Avian_GQ117245_A/duck/New_York/489761/2007|2007.500:0.002318877509):0.0002928879436):0.001188121883,(((((((H11N5_Avian_CY145441_A/ruddy_turnstone/New_Jersey/Sg-00557/2008|2008.422:0.001230744075,H11N2_Avian_CY145723_A/ruddy_turnstone/New_Jersey/Sg-00567/2008|2008.422:-3.524557977e-05):1.764254638e-05,H11N9_Avian_CY145691_A/ruddy_turnstone/New_Jersey/Sg-00561/2008|2008.375:-1.764254638e-05):0.003561996864,H6N2_Avian_CY127835_A/shorebird/Delaware_Bay/604/2008|2008.375:0.006157708047):0.001338942133,H3N6_Avian_CY125602_A/blue-winged_teal/New_Brunswick/03757/2009|2009.701:0.00107741181):0.0003130944469,((H11N2_Avian_CY149768_A/blue-winged_teal/Canada/3296/2011|2011.729:0.00201315234,H4N1_Avian_CY146541_A/mallard/New_Jersey/AI09-6446/2009|2009.740:0.002844867959):0.0008240659398,H5N2_Avian_CY202814_A/mallard/Maryland/07OS2435/2007|2007.986:0.004019562152):0.0008979251691):0.001191949282,(((H3N2_Avian_CY145755_A/mallard/New_Jersey/Sg-00888/2008|2008.726:0.00239999415,H6N8_Avian_CY190591_A/American_black_duck/Maryland/07OS2482/2007|2007.992:0.001207507277):1.435385523e-05,H3N6_Avian_CY053865_A/mallard/Ohio/1506/2006|2006.500:0.001180071385):2.467692061e-05,H1N1_Avian_KF424094_A/green_winged_teal/Louisiana/Sg-00090/2007|2007.712:-2.67769435e-05):1.313005243e-05):4.277860201e-05,H4N8_Avian_CY132921_A/American_green-winged_teal/Illinois/10OS1598/2010|2010.677:0.006058631764):4.424075076e-05):0.0006346047633,(((H3N6_Avian_CY081320_A/blue-winged_teal/Ohio/1714/2005|2005.500:3.709329827e-17,H3N6_Avian_CY022721_A/mallard/Ohio/1717/2005|2005.500:-3.709329827e-17):0.005586403501,H11N9_Avian_CY203713_A/mallard/Maryland/06OS1236/2006|2006.597:0.001671381323):0.0003226042934,(H12N5_Avian_CY203873_A/mallard/Maryland/09OS1090/2009|2009.578:-2.65812658e-05,H7N4_Avian_KU290104_A/mallard/New_York/A00723400/2009|2009.945:0.001226446637):0.004548690716):0.0005050793566):0.0007964198301,((((((((((((((H4N2_Avian_CY205891_A/blue-winged_teal/Texas/AI11-3181/2011|2011.707:0.001244187911,H4N2_Avian_CY205925_A/blue-winged_teal/Texas/AI11-3249/2011|2011.707:-4.432253976e-05):0.002382551421,H3N6_Avian_CY133621_A/blue-winged_teal/Iowa/10OS2649/2010|2010.712:0.004872230039):4.562530123e-05,H3N8_Avian_CY140148_A/blue-winged_teal/North_Dakota/Sg-00740/2008|2008.682:0.00237841557):2.541418315e-05,(H3N2_Avian_KY644389_A/blue-winged_teal/Guatemala/CIP049H102-09/2011|2011.860:0.003715578799,H3N8_Avian_CY205577_A/blue-winged_teal/Louisiana/AI10-3481/2010|2010.701:0.001111700383):0.001213289459):1.748446977e-05,H6N2_Avian_CY133310_A/northern_shoveler/Mississippi/10OS4526/2010|2010.940:0.003615499429):3.431624515e-05,H4N6_Avian_CY205618_A/blue-winged_teal/Louisiana/AI10-3613/2010|2010.696:0.001178953845):2.833392823e-05,H4N6_Avian_CY205698_A/blue-winged_teal/Texas/AI10-4161/2010|2010.696:0.001164272613):1.960982426e-05,H4N6_Avian_CY133773_A/blue-winged_teal/Missouri/10MO030/2010|2010.707:0.001177328565):1.526210438e-05,H11N9_Avian_CY166748_A/northern_shoveler/Mississippi/11OS5812/2011|2011.934:0.001182426359):2.101213565e-05,H3N6_Avian_CY133749_A/blue-winged_teal/Missouri/10MO0011/2010|2010.704:-2.319386782e-05):6.920700998e-05,(H4N2_Avian_KY644418_A/blue-winged_teal/Guatemala/CIP049H102-05/2011|2011.860:0.002238242483,H4N6_Avian_CY133741_A/blue-winged_teal/Missouri/10MO003/2010|2010.704:0.0001747286683):0.001148808258):0.0004975977415,((H12N8_Avian_CY203641_A/mallard/Maryland/06OS444/2006|2006.463:0.001226668981,H5N2_Avian_CY203649_A/mallard/Maryland/06OS471/2006|2006.463:-3.117048563e-05):0.002535576807,H1N6_Avian_CY020865_A/blue-winged_teal/Ohio/907/2002|2002.682:0.00107752107):0.0007212543817):0.0004999451763,((((((((H11N2_Avian_CY145747_A/mallard/New_Jersey/Sg-00884/2008|2008.723:0.002402154868,H5N1_Avian_EF212862_A/mallard/ON/499/2005|2005.500:0.001206156351):3.880658982e-06,(H3N2_Avian_CY203168_A/mallard/Maryland/09OS1350/2009|2009.649:0.001193974067,H4N6_Avian_CY203208_A/mallard/Maryland/09OS1362/2009|2009.649:5.891303729e-06):0.001200751733):4.93214291e-05,H6N2_Avian_CY190311_A/mallard/Maryland/06OS196/2006|2006.055:-5.565325033e-05):2.786815744e-05,H4N6_Avian_CY045315_A/American_black_duck/New_Brunswick/19502/2006|2006.712:-2.786815744e-05):0.0002124872053,(H5N2_Avian_KJ018204_A/chicken/New_Jersey/251-4/2008|2008.085:-0.0002366000462,H5N2_Avian_KJ018196_A/chicken/New_Jersey/577-6/2008|2008.233:0.005067329006):0.003443234039):0.0005881130161,(H6N2_Avian_CY127795_A/ruddy_turnstone/Delaware_Bay/173/2007|2007.389:0.02323369317,H5N1_Avian_GU186527_A/mute_swan/MI/451072-2/2006|2006.500:0.000538257652):0.0008327294511):0.0004630703705,H3N2_Avian_CY144575_A/American_black_duck/North_Carolina/1321373/2004|2004.973:0.002520559521):0.0001695473898,H11N9_Avian_CY021177_A/green-winged_teal/Ohio/1844/2005|2005.500:0.004700729882):0.001025914385):0.0001217179487,((((((((H10N9_Avian_CY203737_A/mallard/Maryland/07OS871/2007|2007.485:0.00115560037,H11N9_Avian_CY045299_A/mallard/Quebec/11111/2006|2006.633:0.004878251418):0.002775918072,H4N6_Avian_CY203697_A/mallard/Maryland/06OS1110/2006|2006.581:0.004580958924):0.0007803288591,(H4N6_Avian_CY021353_A/green-winged_teal/Ohio/1292/2005|2005.500:0.001124868531,H3N8_Avian_CY190663_A/mallard/Maryland/07OS97/2007|2007.052:0.003686565516):0.0004338499031):0.002279551483,(H3N8_Avian_CY021321_A/green-winged_teal/Ohio/1289/2005|2005.500:0.001264242168,H5N8_Avian_CY203729_A/mallard/Maryland/07OS864/2007|2007.485:0.001143393888):0.0001516129336):0.0008318796287,(((H6N8_Avian_CY127738_A/shorebird/Delaware_Bay/65/2004|2004.373:0.001241885036,H10N8_Avian_CY144856_A/ruddy_turnstone/New_Jersey/1148668/2004|2004.373:-4.334030925e-05):4.271162437e-05,(H6N8_Avian_CY127730_A/shorebird/Delaware_Bay/13/2004|2004.367:0,H6N8_Avian_CY004286_A/shorebird/DE/12/2004|2004.367:0):0.002360478892):0.006205174642,H12N5_Avian_CY077170_A/mallard/Alberta/224/2006|2006.603:0.00358295032):0.001367007232):0.0001197593382,(((((((H5N2_Avian_GQ923177_A/duck/Minnesota/462960-2/2006|2006.500:0.001139656806,H5N2_Avian_GQ923409_A/northern_pintail/Florida/480645-5/2007|2007.500:0.002462113688):4.258677311e-05,H4N8_Avian_CY139973_A/mallard/Minnesota/AI06-962/2006|2006.500:-4.641211063e-05):2.323615396e-05,H5N2_Avian_GQ923217_A/mallard/Minnesota/464334/2006|2006.500:-2.323615396e-05):1.163316539e-05,H5N2_Avian_GQ923545_A/duck/Ohio/470655/2007|2007.500:-1.163316539e-05):0.001197377276,H5N2_Avian_GQ923249_A/mallard/Michigan/466547-5/2006|2006.500:0.001202592325):0.001262200891,H5N2_Avian_GQ923321_A/Canada_goose/Wyoming/473197-10/2006|2006.500:0.002360217929):0.001876107877,H7N6_Avian_GU186478_A/Northern_shoveler/NC/6412-052/2005|2005.500:0.005424414048):0.0006058985663):1.502605557e-05,H4N6_Avian_CY020737_A/mallard/Maryland/750/2002|2002.652:-5.024667335e-05):2.51659186e-05,H4N6_Avian_CY020729_A/mallard/Ohio/667/2002|2002.630:-2.51659186e-05):1.883580647e-05):0.0002543577543):0.0004495289436,((H3N5_Avian_CY033352_A/northern_shoveler/California/HKWF1131/2007|2007.918:0.001843035724,H5N2_Avian_CY207193_A/black-bellied_whistling-duck/Colombia/1/2011|2011.279:0.02570130547):0.001526219039,H11N9_Avian_CY133049_A/mallard/Wisconsin/10OS4193/2010|2010.912:0.002126747613):0.0008978572671):0.0002835462323,H7N3_Avian_KU289830_A/American_green_winged_teal/Texas/A00604814/2009|2009.090:0.002606727203):0.0007725337483,(H11N3_Avian_CY144591_A/blue-winged_teal/North_Carolina/NC674-362/2005|2005.759:0.002327360662,H9N2_Avian_CY043916_A/shorebird/Delaware/249/2006|2006.386:0.003688262717):0.003445984392):0.0003877492349,(((((((((H11N9_Avian_CY241157_A/ruddy_turnstone/New_Jersey/UGAI16-1241/2016|2016.375:0.002376411789,H11N9_Avian_CY241425_A/ruddy_turnstone/New_Jersey/UGAI16-1474/2016|2016.364:0.002439742919):0.01804722218,H11N2_Avian_KR271004_A/thick-billed_murre/Greenland/911-3/2014|2014.123:0.005751217525):0.001387717703,(H6N8_Avian_KY013668_A/ruddy_turnstone/New_Jersey/UGAI14-1314/2014|2014.367:0.002391844928,H11N8_Avian_KY013676_A/ruddy_turnstone/New_Jersey/UGAI14-1519/2014|2014.386:0.00246617537):0.001048435181):4.213398565e-05,(H11N9_Avian_CY207217_A/black-necked_stilt/Chile/2/2013|2013.811:0.00121850726,H11N9_Avian_KX101130_A/black-necked_stilt/Chile/1/2013|2013.811:0.001179902837):0.009968793905):0.0002962430199,((H4N4_Avian_CY195957_A/northern_pintail/Interior_Alaska/10BM03314/2010|2010.510:0,H4N4_Avian_CY195877_A/gull/Massachusetts/14WP00033/2014|2014.041:0):-8.686341513e-18,H4N4_Avian_CY195917_A/gull/Massachusetts/14WP00080/2014|2014.041:8.686341513e-18):0.002310780533):0.001620832281,H9N1_Avian_CY195821_A/gull/Massachusetts/13JR00943/2013|2013.173:0.001581170217):0.004932320161,((((H2N5_Avian_CY149640_A/white-rumped_sandpiper/Canada/2541/2011|2011.625:0,H3N5_Avian_CY149648_A/ruddy_turnstone/Canada/02937/2011|2011.660:0):8.129779585e-18,H2N5_Avian_CY149400_A/glaucous_gull/Iceland/1382/2011|2011.814:-8.129779585e-18):3.500546256e-05,(H6N1_Avian_KX620105_A/white-rumped_sandpiper/Lagoa_do_Peixe/RS1196/2012|2012.293:0,H6N1_Avian_KX620127_A/white-rumped_sandpiper/Lagoa_do_Peixe/RS1154/2012|2012.293:0):0.008528081441):8.948796119e-05,H2N5_Avian_CY149424_A/great_black-backed_gull/Iceland/1395/2011|2011.814:0.001118893815):0.001081618112):0.005496545119,((((((H3N7_Avian_CY145213_A/ruddy_turnstone/New_Jersey/Sg-00522/2008|2008.386:-3.422100862e-05,H3N2_Avian_CY103463_A/shorebird/Delaware_Bay/485/2008|2008.373:0.001229719504):1.713080147e-05,H3N2_Avian_CY145197_A/ruddy_turnstone/New_Jersey/Sg-00520/2008|2008.389:-1.713080147e-05):8.57557342e-06,H3N2_Avian_CY145627_A/ruddy_turnstone/New_Jersey/Sg-00518/2008|2008.403:-8.57557342e-06):4.292885148e-06,H3N2_Avian_CY145497_A/ruddy_turnstone/Delaware/Sg-00469/2008|2008.384:-4.292885148e-06):0.003866892941,H3N8_Avian_CY145635_A/ruddy_turnstone/New_Jersey/Sg-00525/2008|2008.386:0.007092037417):0.001242234857,H7N3_Avian_KU290184_A/mute_swan/Rhode_Island/A00325114/2008|2008.595:-5.2351536e-05):0.001442080362):0.001256791128,H5N2_Avian_FJ686742_A/mallard/Maryland/897/2004|2004.500:0.0029902241):0.0007068921592):0.0003112424009,(((H4N6_Avian_CY145333_A/ruddy_turnstone/Delaware/Sg-00539/2008|2008.411:0.005642118977,H8N4_Avian_CY190687_A/American_black_duck/Maryland/08OS1725/2008|2008.899:0.002869305717):0.001624621961,H3N2_Avian_CY047604_A/mallard/Quebec/11045/2006|2006.630:0.005690402905):0.00201898376,H12N4_Avian_CY145651_A/ruddy_turnstone/Delaware/Sg-00540/2008|2008.411:0.002863628517):0.002183431193):0.0008955554114,(((((H12N5_Avian_CY186963_A/northern_shoveler/Ohio/12OS3173/2012|2012.781:0.002336048959,H4N8_Avian_CY186720_A/mallard/Illinois/12OS4808/2012|2012.893:0.002475385088):7.891752162e-05,H11N9_Avian_CY186784_A/mallard/Missouri/12OS5759/2012|2012.940:-8.150585525e-05):0.002403301821,H7N7_Avian_CY167228_A/northern_shoveler/Mississippi/12OS362/2012|2012.044:0.001220318812):0.001116645063,(H4N3_Avian_KX960491_A/blue-winged_teal/Guatemala/CIP049H103-30/2011|2011.899:-4.788853504e-05,H4N3_Avian_KY644481_A/blue-winged_teal/Guatemala/CIP049H103-37/2011|2011.899:0.002446298632):0.0013189609):0.0006117315103,H11N9_Avian_CY133468_A/mallard/Iowa/10OS2752/2010|2010.792:0.006684639648):0.004402736101):0.0009709156938,(((((H3N3_Swine_AY619965_A/swine/Ontario/K01477/01|2001.500:0,H3N3_Swine_AY619973_A/swine/Ontario/42729A/01|2001.500:0):0.002416104948,H3N8_Avian_CY020745_A/mallard/Ohio/654/2002|2002.630:0.006044174626):2.856934841e-05,H3N2_Avian_CY018003_A/blue-winged_teal/Ohio/31/1999|1999.789:0.003592859587):1.416445336e-05,H4N6_Avian_EU871880_A/mallard/Minnesota/160/1999|1999.500:0.001170691418):0.001073520983,H3N5_Avian_DQ021564_A/mallard/Minnesota/280/1999|1999.500:0.004728977579):0.002341559866):0.00421365839):0.0009179540783,((H8N4_Avian_GU186462_A/duck/LA/B174/1986|1986.500:0.002803329484,H10N7_Avian_CY136626_A/ruddy_turnstone/DE/2764/1987|1987.381:0.00569422853):0.001067674373,H5N2_Avian_EU743075_A/turkey/Minnesota/40550/1987|1987.500:0.006285115892):0.0009781500689):0.000732469601,(((((((((((((((((((((((((((((((((((((((((((((H12N5_Avian_CY097642_A/northern_pintail/Missouri/319/2009|2009.929:0.00353160193,H3N2_Avian_CY132113_A/mallard/Ohio/10OS1470/2010|2010.627:0.003739389519):8.53706248e-05,(H1N2_Avian_CY097442_A/blue-winged_teal/Wisconsin/2509/2009|2009.753:-7.07840705e-05,H11N9_Avian_CY079336_A/mallard/Wisconsin/08OS2271/2008|2008.797:0.001270649441):0.001113033038):6.383948746e-05,H10N9_Avian_CY141053_A/mallard/Arkansas/AI09-6032/2009|2009.942:0.001136668438):3.392796645e-05,H10N7_Avian_CY064149_A/mallard/Minnesota/Sg-00065/2007|2007.586:0.00116295765):1.657328218e-05,H4N2_Avian_CY096982_A/American_black_duck/Wisconsin/2542/2009|2009.759:0.001186097972):1.65681162e-05,H10N6_Avian_CY079400_A/northern_shoveler/Mississippi/09OS168/2009|2009.027:0.001184544093):6.953916552e-06,H3N2_Avian_CY132129_A/mallard/Michigan/10OS1497/2010|2010.633:0.001193604042):2.876223678e-05,H12N5_Avian_CY140784_A/mallard/Minnesota/AI09-3066/2009|2009.682:0.001167494586):5.801735167e-05,H3N6_Avian_CY140923_A/blue-winged_Teal/North_Dakota/AI09-4039/2009|2009.701:-5.946874726e-05):2.983815817e-05,H10N5_Avian_CY146460_A/mallard/Minnesota/AI09-1864/2009|2009.570:-2.983815817e-05):1.493095733e-05,H3N8_Avian_CY141061_A/American_green-winged_teal/Texas/AI09-6046/2009|2009.948:-1.493095733e-05):7.471427256e-06,H7N3_Avian_KU289891_A/American_green_winged_teal/Wyoming/A00230796/2008|2008.932:-7.471427256e-06):3.738692666e-06,H11N3_Avian_CY096946_A/mallard/Illinois/3051/2009|2009.792:-3.738692666e-06):1.870838229e-06,H12N5_Avian_CY097273_A/mallard/Wisconsin/4218/2009|2009.926:-1.870838229e-06):9.361662546e-07,H3N2_Avian_CY140915_A/mallard/Minnesota/AI09-4022/2009|2009.679:-9.361662546e-07):4.684572944e-07,H4N6_Avian_CY140899_A/mallard/Minnesota/AI09-3821/2009|2009.699:-4.684572944e-07):2.344160302e-07,H7N3_Avian_KU290027_A/mallard/Illinois/A00755320/2009|2009.962:-2.344160302e-07):6.17373305e-05,H6N8_Avian_CY097281_A/mallard/Wisconsin/1534/2009|2009.627:0.001133768277):0.0001401140274,H4N2_Avian_CY133246_A/mallard/Wisconsin/10OS3051/2010|2010.753:0.001061380278):0.0001803394494,((H4N2_Avian_CY166489_A/northern_pintail/Wisconsin/11OS3295/2011|2011.748:3.504194069e-17,H3N3_Avian_CY140691_A/mallard/Minnesota/AI09-1870/2009|2009.570:-3.504194069e-17):0.0006371768735,H3N6_Avian_CY206079_A/green-winged_teal/Texas/AI11-3781/2011|2011.710:0.001761233224):0.001036869062):0.0002047421955,((H3N2_Avian_CY133605_A/blue-winged_teal/Iowa/10OS2624/2010|2010.712:2.649301774e-17,H3N2_Avian_CY132701_A/mallard/Illinois/10OS2677/2010|2010.751:-2.649301774e-17):0.0004315466522,H3N2_Avian_CY133105_A/blue-winged_teal/Wisconsin/10OS2862/2010|2010.751:0.001966863445):0.002224919988):0.00025742009,(H2N2_Avian_CY141172_A/mallard/Minnesota/AI08-3881/2008|2008.671:0.002513667024,H3N2_Avian_CY097330_A/mallard/Wisconsin/2549/2009|2009.759:0.002297767023):0.000964604193):0.0001319345903,H6N2_Avian_CY097594_A/mallard/Missouri/129/2009|2009.932:0.002273152805):0.0001941194007,((((H10N7_Avian_CY137710_A/blue-winged_teal/Alberta/271/2007|2007.589:-7.193853157e-05,H10N7_Avian_CY137702_A/mallard/Alberta/182/2007|2007.597:0.001271803903):9.031762575e-05,H11N3_Avian_KY575184_A/green_winged_teal/Mexico-Sonora/701/2008|2008.948:0.003537096186):0.0005329759206,((H6N1_Avian_CY097466_A/blue-winged_teal/Wisconsin/2649/2009|2009.792:0.002424538589,H5N1_Avian_CY097354_A/mallard/Wisconsin/2576/2009|2009.762:0.001175198778):0.0001757667592,H11N2_Avian_CY132929_A/mallard/Wisconsin/10OS2524/2010|2010.734:0.003451929843):0.0006851281357):0.0005623915499,(H7N1_Avian_KU289838_A/American_green_winged_teal/Utah/A00461135/2009|2009.038:0.001195452127,H7N1_Avian_KU289846_A/American_green_winged_teal/Utah/A00461136/2009|2009.038:0.001217519025):0.004641036408):0.001196091965):0.0002726051906,((H10N3_Avian_CY097297_A/lesser_scaup/Wisconsin/3964/2009|2009.893:0.001212725525,H2N3_Avian_CY141021_A/mallard/Arkansas/AI09-5761/2009|2009.942:0.001194910531):2.749819242e-05,H10N7_Avian_CY205593_A/blue-winged_teal/Louisiana/AI10-3525/2010|2010.696:0.001167093877):0.0009440239572):0.0003055008112,H5N9_Avian_CY133789_A/mallard/Missouri/10MO084/2010|2010.874:0.004557964701):0.0001890246043,(((((((((H3N6_Avian_CY140503_A/green-winged_teal/Minnesota/Sg-01000/2008|2008.693:-3.973429772e-17,H11N9_Avian_CY140471_A/mallard/Minnesota/Sg-00930/2008|2008.707:3.973429772e-17):0.002396691094,H7N3_Avian_CY039600_A/northern_shoveler/California/HKWF2031/2008|2008.060:0.003661194575):0.0001443073647,H5N3_Avian_KY575208_A/northern_shoveler/Mexico-Sonora/797/2008|2008.951:0.008390969168):0.0008352055281,((H6N1_Avian_KY575176_A/green_winged_teal/Mexico-Sonora/266/2008|2008.049:0.001250261239,H4N6_Avian_CY103471_A/mallard/Alberta/121/2008|2008.595:0.0011463533):5.011049434e-05,H12N5_Avian_CY076065_A/mallard/Washington/44338-195/2007|2007.885:-5.139615304e-05):0.000358435709):0.0003392103797,(H10N7_Avian_CY145731_A/mallard/Minnesota/Sg-00630/2008|2008.573:0.001099713062,H8N4_Avian_CY140100_A/mallard/Minnesota/Sg-00686/2008|2008.586:0.0001001523085):0.0008790595133):0.0006874481108,H7N3_Avian_EU500848_A/Canada_goose/BC/3752/2007|2007.500:0.005113961719):0.000582906043,H12N5_Avian_CY094105_A/mallard/California/6490/2008|2008.836:0.004440721779):0.0007415220892,H4N7_Avian_CY047692_A/mallard/Manitoba/23912/2007|2007.644:0.004517682252):0.0001882270175,((H8N4_Avian_CY136193_A/northern_pintail/Interior_Alaska/9BM8967R0/2009|2009.500:0.004328592547,H2N3_Avian_CY103531_A/mallard/Alberta/421/2009|2009.638:0.005430518652):0.0004608990341,(H10N3_Avian_CY120679_A/northern_shoveler/California/3628/2011|2011.000:0.002441377881,H2N9_Avian_CY117401_A/mallard/Alberta/289/2009|2009.633:0.001166933338):0.0007352661054):0.0035414147):0.001271057881):0.0002990648104,((((((((((((((H3N8_Avian_CY205682_A/blue-winged_teal/Texas/AI10-3848/2010|2010.712:0.001079234917,H4N8_Avian_CY166959_A/blue-winged_teal/Missouri/11OS2585/2011|2011.690:0.002548178895):0.002383308057,H4N2_Avian_CY133436_A/mallard/Iowa/10OS2685/2010|2010.789:0.002442045296):4.409202648e-05,H4N8_Avian_CY205519_A/blue-winged_teal/Texas/AI10-3272/2010|2010.693:0.002380665391):1.66317043e-05,(H5N2_Avian_JX570815_A/turkey/MB/FAV10/2010|2010.901:0,H5N2_Avian_JX570823_A/turkey/MB/FAV11/2010|2010.899:0):0.002401554984):2.392907669e-05,H7N7_Avian_CY133681_A/American_green-winged_teal/Mississippi/11OS255/2011|2011.038:0.003598940972):2.158373351e-05,H3N8_Avian_CY205537_A/blue-winged_teal/Texas/AI10-3317/2010|2010.693:0.00360491152):1.429657443e-05,H3N8_Avian_CY205690_A/blue-winged_teal/Louisiana/AI10-4005/2010|2010.696:0.002392862063):8.754988079e-06,(((H3N8_Avian_CY187017_A/gadwall/Ohio/12OS2222/2012|2012.874:0.001216839864,H3N8_Avian_KR077992_A/redhead/Ohio/13OS363/2013|2013.123:0.001179774675):3.568278716e-05,H3N6_Avian_KR077984_A/redhead/Ohio/13OS0373/2013|2013.123:-3.696844585e-05):0.001185321265,(H4N8_Avian_CY206087_A/blue-winged_teal/Texas/AI11-3817/2011|2011.712:0,H4N8_Avian_CY206191_A/blue-winged_teal/Texas/AI11-4963/2011|2011.712:0):0.002420261659):0.001216767239):1.363418579e-05,H3N8_Avian_CY133765_A/blue-winged_teal/Missouri/10MO021/2010|2010.704:0.001174772434):4.408591545e-05,H3N8_Avian_CY133573_A/blue-winged_teal/Iowa/10OS2411/2010|2010.712:0.001159732113):2.728198222e-05,H4N6_Avian_CY205545_A/blue-winged_teal/Texas/AI10-3324/2010|2010.693:0.001167832148):0.0002084103745,H7N3_Avian_CY133673_A/American_green-winged_teal/Mississippi/11OS250/2011|2011.038:0.0009934502692):0.0009727136198,H6N1_Avian_CY133797_A/gadwall/Missouri/10MO095/2010|2010.874:0.0002268907165):0.0007595726739,H1N8_Avian_KF382707_A/duck/Pennsylvania/4844-6/2013|2013.096:0.004081771878):0.002607926275):0.0004596598134,H7N3_Avian_KU740208_A/pheasant/New_Jersey/26996-2/2014|2014.630:0.01736315349):0.000253715422,(((((((((H6N5_Avian_CY186851_A/American_green-winged_teal/Ohio/12OS2128/2012|2012.674:-8.108139711e-05,H6N1_Avian_CY187001_A/mallard/Ohio/12OS2174/2012|2012.866:0.001280946768):0.001304127497,H10N9_Avian_CY186867_A/blue-winged_teal/Ohio/12OS2138/2012|2012.682:-0.0001055827708):0.001241149295,H3N6_Avian_CY186818_A/mallard/Ohio/12OS2351/2012|2012.666:0.001178497154):2.145881116e-05,H1N8_Avian_CY187073_A/lesser_scaup/Wisconsin/12OS4408/2012|2012.860:0.001171419763):4.585346087e-05,H2N3_Avian_CY186993_A/northern_shoveler/Ohio/12OS5647/2012|2012.858:0.002373734913):2.207875612e-05,H11N9_Avian_CY186907_A/blue-winged_teal/Ohio/12OS2152/2012|2012.704:0.001174882045):4.837914774e-05,H12N5_Avian_CY186875_A/blue-winged_teal/Ohio/12OS2140/2012|2012.682:0.001158106428):2.593787953e-05,H11N9_Avian_CY187131_A/American_green-winged_teal/Wisconsin/12OS3031/2012|2012.742:-3.018066978e-05):7.424939726e-05,H3N8_Avian_CY206272_A/blue-winged_teal/Texas/AI12-4394/2012|2012.726:0.00112300936):0.003570696572):0.0005202856227,(((((((H4N8_Avian_KY014032_A/blue-winged_teal/Texas/UGAI15-7060/2015|2015.710:0.007411709314,H7N7_Avian_CY133725_A/northern_shoveler/Mississippi/11OS202/2011|2011.036:-0.0001614401845):8.123785791e-05,H3N6_Avian_CY186883_A/blue-winged_teal/Ohio/12OS2229/2012|2012.682:-8.123785791e-05):7.254444566e-05,H7N9_Avian_KY551304_A/American_green-winged_teal/Idaho/AH0006121/2015|2015.027:0.004789376915):0.0003812321437,H10N3_Avian_CY186768_A/northern_shoveler/Missouri/12OS5755/2012|2012.940:0.003259770851):0.0005664057364,(H10N3_Avian_CY167155_A/northern_shoveler/Arkansas/12OS160/2012|2012.038:0.002885049986,H1N9_Avian_CY167122_A/mallard/Arkansas/12OS061/2012|2012.036:0.001953032456):0.001889029848):0.0003039526851,H1N1_Avian_CY167163_A/mallard/Arkansas/12OS179/2012|2012.038:0.00331841919):0.002975542548,((((H11N2_Avian_CY096628_A/blue-winged_teal/Guatemala/CIP049-10/2009|2009.860:-0.0001245946382,H8N4_Avian_CY096652_A/blue-winged_teal/Guatemala/CIP049-04/2010|2010.082:0.002532230694):6.23615619e-05,H11N2_Avian_CY096644_A/blue-winged_teal/Guatemala/CIP049-03/2009|2009.860:-6.23615619e-05):0.001309669783,H5N3_Avian_CY096708_A/blue-winged_teal/Guatemala/CIP049-08/2010|2010.082:-0.0001058167997):0.002040613486,H4N8_Avian_CY205601_A/blue-winged_teal/Louisiana/AI10-3543/2010|2010.699:0.002785470996):0.0006917077601):0.001375999102):0.001124309878,((((((((((((((H4N6_Avian_CY187164_A/American_green-winged_teal/Wisconsin/12OS2997/2012|2012.737:-3.456106167e-05,H5N1_Avian_CY186671_A/mallard/Illinois/12OS5080/2012|2012.800:0.001230059557):2.198735228e-05,H11N3_Avian_CY186744_A/blue-winged_teal/Illinois/12OS2951/2012|2012.685:0.001179506747):0.001006963711,H1N1_Avian_CY134371_A/northern_pintail/California/183/2012|2012.016:0.005095123037):0.0006306321356,H11N6_Avian_CY206248_A/blue-winged_teal/Texas/AI12-3768/2012|2012.715:0.004244538323):0.0007671452481,H3N8_Avian_CY157571_A/mallard/California/2924/2012|2012.556:0.002240386443):0.0001080117949,H12N5_Avian_CY196037_A/mallard/Interior_Alaska/11BM01009/2011|2011.575:0.001084876047):0.0001249571988,((H14N3_Avian_KY673162_A/blue-winged_teal/Guatemala/CIP049H113-74/2013|2013.025:0.001242152857,H14N4_Avian_KY644271_A/blue-winged_teal/Guatemala/CIP049H113-08/2013|2013.025:-4.665436098e-05):2.334200081e-05,H14N4_Avian_KY644330_A/blue-winged_teal/Guatemala/CIP049H113-76/2013|2013.025:-2.334200081e-05):0.003498501322):6.740855164e-05,H4N2_Avian_KY644224_A/blue-winged_teal/Guatemala/CIP049H109-06/2012|2012.874:0.003569441255):8.734794209e-05,H1N1_Avian_CY206304_A/blue-winged_teal/Texas/AI12-4549/2012|2012.704:0.0011032819):0.000283515781,(((H7N3_Avian_CY185949_A/blue-winged_teal/Louisiana/AI11-2911/2011|2011.690:0.001231672644,H7N3_Avian_CY133420_A/northern_shoveler/Missouri/10OS4750/2010|2010.945:0.001166737453):0.001142848374,(H7N7_Avian_CY132977_A/American_green-winged_teal/Illinois/10OS3329/2010|2010.827:0,H7N7_Avian_CY133001_A/American_green-winged_teal/Illinois/10OS3368/2010|2010.827:0):0.002479028081):0.0008898126033,(H3N3_Avian_KT338353_A/American_green-winged_teal/Alaska/306/2014|2014.693:-6.952499731e-05,H5N3_Avian_KT338325_A/mallard/Alaska/103/2014|2014.704:0.001269390368):0.005236195673):0.0009552011096):0.000701178692,H9N2_Avian_CY157538_A/mallard/California/3370/2012|2012.644:0.001707019365):0.0009107243307,((H7N3_Avian_KT887390_A/blue-winged_teal/Louisiana/UGAI14-523/2014|2014.255:0.002145847326,H4N6_Avian_CY206615_A/blue-winged_teal/Texas/UGAI14-2912/2014|2014.701:0.002674759881):0.004825270502,H2N7_Avian_CY157114_A/mallard/California/2805/2012|2012.529:0.00892461288):0.0001780083908):0.0005357301663,H10N7_Avian_CY157242_A/mallard/California/2956/2012|2012.559:0.004408674268):0.003343204023,(((((H10N1_Avian_CY167263_A/mallard/Mississippi/12OS443/2012|2012.047:-8.437020935e-05,H6N8_Avian_CY120647_A/mallard/California/3188/2010|2010.904:0.001282914936):0.0002178108355,H12N5_Avian_CY141101_A/mallard/Minnesota/AI10-2217/2010|2010.589:0.0009860071926):0.0005316658503,H7N3_Avian_CY133041_A/American_green-winged_teal/Illinois/10OS4014/2010|2010.904:0.00556680741):0.0008111809496,H8N2_Avian_CY134299_A/northern_shoveler/California/3676/2010|2010.953:0.002224860827):0.0004641137255,(((H7N2_Avian_KY551383_A/mallard/Utah/AH0020535/2015|2015.959:0.001230917751,H7N3_Avian_KY551351_A/mallard/Utah/AH0020690/2015|2015.921:-3.541925565e-05):0.0002823313015,(H4N6_Avian_KJ567925_A/blue-winged_teal/Iowa/13OS2338/2013|2013.721:0.004891285829,H4N6_Avian_CY177145_A/mallard/California/1353/2013|2013.553:0.004846524831):0.0008963411671):0.0007440642161,H5N8_Avian_KP101008_A/quail/California/K1400794/2014|2014.285:0.009056200461):0.0007710240217):0.005492858934):0.0006364602413):0.0004499873417,(H11N9_Avian_CY097418_A/northern_pintail/Wisconsin/4198/2009|2009.921:0.002336676582,H6N2_Avian_CY097458_A/American_green-winged_teal/Wisconsin/2530/2009|2009.792:6.194474108e-05):0.005114700333):0.0009404266194,((((((((((((((((((H5N1_Avian_CY166740_A/northern_shoveler/Mississippi/11OS5805/2011|2011.934:0.002362813754,H5N3_Avian_CY166828_A/American_widgeon/Mississippi/11OS6097/2011|2011.940:0.006097465821):0.0001455820159,H5N4_Avian_CY206103_A/mallard/Minnesota/AI11-4227/2011|2011.682:-0.0001675262344):8.376752822e-05,H4N2_Avian_CY166456_A/mallard/Wisconsin/11OS3491/2011|2011.808:-8.376752822e-05):8.801002904e-05,H6N1_Avian_CY166350_A/mallard/Wisconsin/11OS3098/2011|2011.732:0.001115493889):0.004679427037,((H10N6_Avian_CY145787_A/blue-winged_teal/Minnesota/Sg-00899/2008|2008.674:0.002392703396,H4N6_Avian_CY132597_A/mallard/Ohio/08OS1270/2008|2008.597:0.00124683432):0.003652993131,H5N2_Avian_GQ923225_A/mallard/Indiana/465297-2/2006|2006.500:-4.164056252e-05):0.0001325362281):0.002417479307,H5N1_Avian_GU186535_A/mallard/PA/454069-9/2006|2006.500:4.023066078e-05):0.001197070398,(H6N1_Avian_EF655840_A/dunlin/Barrow/65/2005|2005.500:-1.424504282e-17,H5N2_Avian_KC790097_A/duck/BC/8038/2006|2006.956:1.424504282e-17):0.001235433609):0.000165426257,H7N9_Avian_KX827372_A/mallard/Alberta/177/2004|2004.614:0.004749639759):9.696278925e-05,(((((H3N7_Avian_CY033328_A/northern_shoveler/California/HKWF1021/2007|2007.918:-3.358405908e-17,H6N2_Avian_CY032700_A/northern_shoveler/California/HKWF268/2007|2007.822:3.358405908e-17):0.000238475936,H7N3_Avian_CY094465_A/green-winged_teal/California/11275/2008|2008.948:0.008268728237):0.001151668876,H5N3_Avian_GQ923569_A/mallard/Montana/458329-2/2006|2006.500:6.290673093e-05):0.002330912554,H11N9_Avian_CY075961_A/northern_shoveler/California/44241-862/2006|2006.918:0.002527816212):0.001569079144,(H9N5_Avian_CY075929_A/common_murre/Oregon/19497-004/2005|2005.562:0.00336253299,H11N9_Avian_CY076337_A/mallard/Washington/44256-527/2006|2006.852:0.007671097435):0.002208642044):0.000831003529):0.0002505574079,(((((((H3N6_Avian_CY144639_A/ruddy_turnstone/New_Jersey/1321394/2005|2005.386:0,H3N6_Avian_CY102837_A/shorebird/Delaware_Bay/148/2005|2005.378:0):2.064031186e-17,H3N6_Avian_EU871848_A/ruddy_turnstone/NJ/335/2005|2005.500:-2.064031186e-17):2.065531209e-17,H3N6_Avian_EU871856_A/ruddy_turnstone/NJ/357/2005|2005.500:-2.065531209e-17):2.067033413e-17,H3N8_Avian_GU186470_A/laughing_gull/NJ/768/2005|2005.500:-2.067033413e-17):2.068537804e-17,H3N8_Avian_CY144647_A/ruddy_turnstone/New_Jersey/1321415/2005|2005.397:-2.068537804e-17):1.34471285e-05,H3N6_Avian_CY102877_A/shorebird/Delaware_Bay/179/2005|2005.378:0.001185097598):0.003589101367,((H1N1_Avian_CY094553_A/mallard/California/6768/2009|2009.814:0.001058444069,H6N1_Avian_CY076553_A/mallard/Washington/44338-019/2007|2007.658:0.002553071808):0.0001254619856,(H5N2_Avian_GQ923417_A/tundra_swan/Alaska/442960/2006|2006.500:-1.232725079e-17,H5N2_Avian_GQ923401_A/white_front_goose/Alaska/477003/2007|2007.500:1.232725079e-17):0.003499276161):0.001309437065):0.0006594386201):0.0001810142368,((((((H4N6_Avian_CY140531_A/blue-winged_teal/Minnesota/Sg-01026/2008|2008.693:0.001280374004,H7N3_Avian_CY185933_A/mallard/Minnesota/AI08-5469/2008|2008.732:-8.050863292e-05):4.036527455e-05,H6N2_Avian_CY140523_A/mallard/Minnesota/Sg-01018/2008|2008.688:-4.036527455e-05):2.021771207e-05,H4N5_Avian_CY140378_A/green-winged_teal/Minnesota/Sg-00820/2008|2008.671:-2.021771207e-05):1.011633854e-05,H11N2_Avian_CY140563_A/mallard/Minnesota/Sg-01034/2008|2008.784:-1.011633854e-05):0.0001030047684,((H7N7_Avian_KU289782_A/American_green_winged_teal/Mississippi/A00468514/2009|2009.063:0.002475537536,H6N2_Avian_CY127899_A/shorebird/Delaware_Bay/707/2009|2009.422:0.005997295731):0.0001619760276,H4N8_Avian_CY140273_A/mallard/Minnesota/Sg-00616/2008|2008.573:0.002267034122):0.0004777521215):0.0007528859132,(((H3N6_Avian_CY133597_A/mallard/Iowa/10OS2492/2010|2010.712:-8.253575587e-05,H4N6_Avian_CY133581_A/mallard/Iowa/10OS2420/2010|2010.712:0.001281080482):0.001065659785,(H3N2_Avian_CY166278_A/blue-winged_teal/Iowa/44555-551/2011|2011.710:0.002477792998,H3N8_Avian_CY132353_A/mallard/Ohio/11OS1992/2011|2011.611:0.001129708429):0.001360661963):0.003046140175,H12N4_Avian_CY133361_A/American_green-winged_teal/Missouri/10OS4622/2010|2010.945:0.003039156967):0.0004597626381):0.003339402155):0.0003536423253,((((((H1N5_Avian_CY145365_A/ruddy_turnstone/New_Jersey/Sg-00544/2008|2008.414:-8.909850302e-05,H1N5_Avian_CY145643_A/ruddy_turnstone/New_Jersey/Sg-00532/2008|2008.422:0.001288963874):4.464065558e-05,H12N5_Avian_CY145561_A/ruddy_turnstone/New_Jersey/Sg-00495/2008|2008.373:-4.464065558e-05):2.234916271e-05,H11N9_Avian_CY145715_A/ruddy_turnstone/New_Jersey/Sg-00564/2008|2008.386:-2.234916271e-05):1.118302137e-05,H12N5_Avian_CY145553_A/ruddy_turnstone/New_Jersey/Sg-00484/2008|2008.370:-1.118302137e-05):5.595737074e-06,H1N5_Avian_CY145325_A/ruddy_turnstone/Delaware/Sg-00538/2008|2008.411:-5.595737074e-06):0.002589858875,H7N9_Avian_CY024822_A/blue-winged_teal/Ohio/566/2006|2006.500:0.005875771786):0.001099835038):0.0002453868888,((H3N6_Avian_KX714390_A/American_green-winged_teal/Alaska/103781/2008|2008.699:0,H3N6_Avian_KX714398_A/American_green-winged_teal/Alaska/103885/2008|2008.699:0):0.006571795779,H5N2_Avian_GQ923457_A/mallard/Nevada/450206-4/2006|2006.500:0.0006991956702):0.004705421085):0.0002838378092,H5N2_Avian_CY047708_A/blue-winged_teal/Saskatchewan/22542/2007|2007.627:0.007606046374):0.0004076395577,(((((H3N8_Avian_CY064221_A/blue-winged_teal/Texas/Sg-00078/2007|2007.704:0.003708352436,H4N8_Avian_CY078309_A/blue-winged_teal/Texas/Sg-00188/2007|2007.704:0.001129730007):0.0004106354148,(H3N8_Avian_CY064229_A/blue-winged_teal/Texas/Sg-00079/2007|2007.704:-8.585772074e-05,H3N8_Avian_CY078357_A/blue-winged_teal/Louisiana/Sg-00224/2007|2007.704:0.001285723092):0.0007893663884):0.0003465412157,H3N6_Avian_CY078261_A/blue-winged_teal/Texas/Sg-00085/2007|2007.707:0.003888278032):0.0048718964,(H10N3_Avian_CY080291_A/mallard/Minnesota/Sg-00195/2007|2007.723:5.200428343e-17,H8N4_Avian_CY064125_A/mallard/Minnesota/Sg-00062/2007|2007.586:-5.200428343e-17):0.002762543129):0.0002726073294,((H10N7_Avian_CY137590_A/mallard/Alberta/67/2004|2004.501:0.001000806879,H6N1_Avian_CY033408_A/ring_necked_duck/California/HKWF402/2007|2007.838:0.006256977945):0.000557049265,(H11N9_Avian_CY097313_A/greater_scaup/Wisconsin/4234/2009|2009.929:0.004848514203,H4N6_Avian_CY145739_A/mallard/New_Jersey/Sg-00760/2008|2008.721:0.003672912022):0.007827616766):0.00087465444):0.0009086811062):0.0003809107065,(H5N2_Avian_CY033448_A/American_green-winged_teal/California/HKWF609/2007|2007.858:0.002628170543,H3N8_Avian_CY094689_A/mallard/California/5255/2009|2009.570:0.008328989809):0.003456778431):0.0001644853484,(((((((H7N3_Avian_KU290075_A/mallard/Nebraska/A00709657/2009|2009.907:0.002504675166,H7N8_Avian_CY185809_A/mallard/Alberta/590/2010|2010.616:0.001102826261):0.0002457861077,(H6N1_Avian_CY140856_A/American_green-winged_teal/Minnesota/AI09-3589/2009|2009.696:0.001960359362,H10N7_Avian_CY094145_A/mallard/California/6957/2008|2008.890:0.001647951857):0.0009856440365):0.0005110469661,H10N7_Avian_CY140132_A/blue-winged_teal/North_Dakota/Sg-00730/2008|2008.677:0.001898455949):0.0007340713378,((H6N1_Avian_CY140757_A/blue-winged_Teal/North_Dakota/AI09-2912/2009|2009.668:-0.0006341056903,H6N1_Avian_CY141077_A/white-fronted_goose/Texas/AI09-6225/2009|2009.959:0.009135566576):0.001763886217,H6N2_Avian_CY140816_A/northern_pintail/Minnesota/AI09-3254/2009|2009.685:0.003142843616):0.007335312764):0.0008729455935,(((H10N7_Avian_CY136554_A/blue-winged_teal/Alberta/405/2008|2008.600:0.003635575274,H10N7_Avian_CY079360_A/mallard/Illinois/08OS2710/2008|2008.816:-2.807384659e-05):1.917255452e-05,H10N7_Avian_CY097530_A/lesser_scaup/Illinois/4115/2009|2009.910:0.002396474262):0.000548250042,H7N3_Avian_KU290059_A/mallard/Michigan/A00869519/2009|2009.784:0.00553571096):0.0007397154298):0.001517876169,((((H12N5_Avian_CY195989_A/mallard/Interior_Alaska/10BM13335/2010|2010.619:0.002405030806,H1N1_Avian_CY166310_A/mallard/Illinois/11OS5582/2011|2011.863:0.002422248376):1.06683128e-05,(H10N5_Avian_CY196029_A/American_green-winged_teal/Interior_Alaska/11BM00304/2011|2011.512:0.001283551195,H10N5_Avian_CY196021_A/American_green-winged_teal/Interior_Alaska/11BM00293/2011|2011.512:-8.500646887e-05):0.001206473413):0.003376472382,H4N1_Avian_CY134251_A/mallard/California/2589V/2011|2011.611:0.00521240109):0.001336920611,H4N6_Avian_CY047684_A/American_green-winged_teal/Manitoba/23884/2007|2007.636:0.004769919456):0.0005497047966):0.0004494758342,H7N3_Avian_KC669388_A/cinnamon_teal/Mexico/2817/2006|2006.123:0.0009076744009):0.003218780095):0.001015721796,((((((H8N4_Avian_CY080134_A/northern_pintail/Interior_Alaska/8MP0213R2/2008|2008.597:0.003461278308,H5N2_Avian_KC790057_A/swan/BC/2045/2008|2008.438:0.006303994275):0.001259225326,H4N6_Avian_CY076217_A/mallard/Washington/44242-288/2006|2006.627:0.002362539437):9.1522672e-05,H6N8_Avian_CY140140_A/mallard/North_Dakota/Sg-00737/2008|2008.677:0.00232339013):0.0001269126333,H10N3_Avian_CY032692_A/northern_shoveler/California/HKWF1370/2007|2007.945:0.001073086764):0.001244692338,H3N8_Avian_CY076049_A/teal/Oregon/44336-130/2007|2007.622:0.002403933927):0.001442593297,H3N8_Avian_CY045371_A/mallard/Washington/20010-002/2006|2006.748:0.008240234756):0.001075372593):0.001311499656):0.0003968385461,((((((((((((H10N7_Avian_CY137870_A/shorebird/Delaware_Bay/322/2009|2009.381:0.001131909103,H1N7_Avian_CY146234_A/ruddy_turnstone/Delaware/AI09-960/2009|2009.403:0.002495504709):8.682868606e-05,H10N7_Avian_CY146412_A/ruddy_turnstone/New_Jersey/AI09-1336/2009|2009.408:-9.744520065e-05):4.887776636e-05,H1N7_Avian_CY137814_A/shorebird/Delaware_Bay/226/2009|2009.381:-4.887776636e-05):2.445820246e-05,H1N7_Avian_CY146137_A/ruddy_turnstone/Delaware/AI09-769/2009|2009.403:-2.445820246e-05):1.223877615e-05,H10N1_Avian_CY137902_A/shorebird/Delaware_Bay/342/2009|2009.381:-1.223877615e-05):6.124233196e-06,H10N1_Avian_CY137886_A/shorebird/Delaware_Bay/338/2009|2009.381:-6.124233196e-06):3.064542998e-06,H1N7_Avian_CY146040_A/ruddy_turnstone/New_Jersey/AI09-525/2009|2009.397:-3.064542998e-06):1.533486623e-06,H1N1_Avian_KF424070_A/shorebird/Delaware/274/2009|2009.381:-1.533486623e-06):7.673518379e-07,H10N7_Avian_CY146024_A/ruddy_turnstone/Delaware/AI09-467/2009|2009.403:-7.673518379e-07):0.000408616341,H10N7_Avian_CY137986_A/shorebird/Delaware_Bay/792/2009|2009.422:0.00441211583):0.0009922375093,(((H1N1_Avian_CY133089_A/American_green-winged_teal/Wisconsin/10OS2847/2010|2010.751:0.001252853724,H1N2_Avian_CY097199_A/American_green-winged_teal/Illinois/3054/2009|2009.792:-5.430899792e-05):0.001244578608,H1N1_Avian_KF424158_A/mallard/Ohio/4809-9/2008|2008.901:0.001173673963):5.303505322e-05,H1N1_Avian_CY097506_A/American_green-winged_teal/Wisconsin/2743/2009|2009.792:0.00113888541):0.0002409953007):0.0003157225331,((H3N8_Avian_CY079424_A/American_green-winged_teal/Wisconsin/08OS2270/2008|2008.797:0.004112544875,H10N3_Avian_CY146436_A/mallard/Minnesota/AI09-1666/2009|2009.567:0.005779124814):0.0005401202976,H10N8_Avian_CY190727_A/mallard/Maryland/08OS3097/2008|2008.978:0.003032176874):0.0009217040978):0.004128178759):0.00137081304,(((((H14N3_Avian_KY644437_A/blue-winged_teal/Guatemala/CIP049H113-07/2013|2013.025:0.001266798653,H3N8_Avian_KY644215_A/blue-winged_teal/Guatemala/CIP049H109-38/2012|2012.874:-6.825392698e-05):0.0006216925629,H14N3_Avian_KX960422_A/blue-winged_teal/Guatemala/CIP049H108-11/2012|2012.855:0.0005750915914):0.000902037003,H3N8_Avian_KY130815_A/glaucous-winged_gull/Alaska/473/2012|2012.740:0.002716042864):0.001516121855,H4N6_Avian_CY206280_A/blue-winged_teal/Louisiana/AI12-4445/2012|2012.723:0.004550473353):0.001451172709,H11N3_Avian_KY561127_A/mallard_duck/Ohio/15OS7510/2015|2015.934:0.002213989602):0.005111378267):0.0005873973152,(((((((((H12N5_Avian_CY005368_A/ruddy_turnstone/Delaware/97/2000|2000.367:-8.456675073e-05,H10N5_Avian_CY144791_A/ruddy_turnstone/Delaware/AI00-1121/2000|2000.384:0.001283111477):4.231074324e-05,H12N5_Avian_CY144190_A/ruddy_turnstone/New_Jersey/AI00-2132/2000|2000.370:-4.231074324e-05):2.116907329e-05,H12N5_Avian_DQ021583_A/ruddy_turnstone/Delaware/1444/2000|2000.500:-2.116907329e-05):0.001247693655,H12N5_Avian_EU743484_A/ruddy_turnstone/New_Jersey/581/2000|2000.500:-5.187374437e-05):0.005278695056,H3N6_Avian_EU743564_A/pintail/Minnesota/479/1999|1999.500:0.003247158261):0.0004693687738,H2N3_Avian_CY003980_A/mallard/Alberta/226/98|1998.608:0.001924367005):0.0004685410576,H3N2_Avian_CY078503_A/mallard/Interior_Alaska/6MP0991/2006|2006.630:0.005654108401):0.0002924111558,H3N6_Avian_CY139883_A/mallard/Minnesota/346242/2000|2000.500:0.00521073306):0.001067083054,H6N2_Avian_CY016160_A/gadwall/Ohio/37/1999|1999.789:0.00377489111):0.004912596705):0.003767353991,H3N2_Avian_CY097490_A/blue-winged_teal/Wisconsin/2720/2009|2009.792:0.007881076287):0.003258911988,((((((((((((H12N4_Avian_CY005361_A/ruddy_turnstone/Delaware/94/2000|2000.367:-5.158204978e-17,H12N4_Avian_CY144198_A/ruddy_turnstone/New_Jersey/AI00-1385/2000|2000.370:5.158204978e-17):0.001045274545,(H10N4_Avian_CY144807_A/red_knot/Delaware/AI00-1269/2000|2000.395:0.001264153727,H10N4_Avian_CY144799_A/ruddy_turnstone/New_Jersey/AI00-1143/2000|2000.367:0.001134467596):0.001363819373):0.008204968538,((H6N3_Avian_CY139809_A/mallard/Minnesota/182750/1998|1998.666:-0.0001207575927,H6N6_Avian_CY139773_A/mallard/Minnesota/182751/1998|1998.666:0.002519378916):0.001230664459,H6N2_Avian_CY139733_A/mallard/Minnesota/182718/1998|1998.666:0.001171065219):0.0003733559577):0.001131853011,(((H5N1_Avian_GU186513_A/turkey/VA/505477-18/2007|2007.500:0.0149256667,H5N2_Avian_AY300989_A/Duck/NJ/117228-7/2001|2001.500:-0.0001947034292):0.001297289499,H2N3_Avian_GQ257507_A/mallard/Maryland/320/2003|2003.500:0.008720751783):0.0004327151904,(H11N2_Avian_CY017849_A/green-winged_teal/Ohio/81/1999|1999.500:0,H6N2_Avian_CY013867_A/green-winged_teal/Ohio/178/1999|1999.808:0):2.573576134e-05):1.747304558e-05):0.0006094802826,(((((((((((H4N6_Avian_CY127995_A/shorebird/Delaware_Bay/446/2008|2008.373:0.001128989704,H1N3_Avian_CY203841_A/mallard/Maryland/08OS1409/2008|2008.652:0.00126963162):4.620981863e-05,H4N6_Avian_CY145058_A/ruddy_turnstone/New_Jersey/Sg-00494/2008|2008.375:0.002360106142):5.73344305e-05,H3N8_Avian_CY145763_A/mallard/New_Jersey/Sg-00892/2008|2008.718:-6.210172634e-05):3.106913913e-05,H4N6_Avian_CY128019_A/shorebird/Delaware_Bay/588/2008|2008.375:-3.106913913e-05):1.554371831e-05,H4N6_Avian_CY145066_A/ruddy_turnstone/New_Jersey/Sg-00496/2008|2008.353:-1.554371831e-05):7.77643892e-06,H6N6_Avian_CY145667_A/ruddy_turnstone/New_Jersey/Sg-00551/2008|2008.386:-7.77643892e-06):0.004905694374,H7N3_Avian_CY185925_A/mallard/Minnesota/AI07-3433/2007|2007.696:0.001154371627):0.006980002811,H4N8_Avian_CY020769_A/black_duck/Maryland/834/2002|2002.655:0.006584463537):0.0009045274638,H4N6_Avian_CY102812_A/mallard/Alberta/251/2004|2004.619:0.006507542315):0.000516755919,H6N5_Avian_CY004278_A/mallard/Alberta/154/2003|2003.586:0.001873467973):0.001604668115,H10N7_Avian_CY136961_A/mallard/Alberta/90/1997|1997.578:0.0008352270654):0.0006435007411):0.0006060402399,H5N2_Avian_CY016615_A/mallard/Maryland/789/2002|2002.652:0.001203024763):0.0003195714587,(((((((((((H6N2_Avian_CY078301_A/green-winged_teal/Minnesota/Sg-00180/2007|2007.701:-5.512356367e-18,H6N2_Avian_CY078293_A/mallard/Minnesota/Sg-00166/2007|2007.723:5.512356367e-18):0.001238496593,H3N3_Avian_CY045275_A/mallard/Quebec/16485/2005|2005.630:-3.995186702e-05):1.999277662e-05,H10N7_Avian_CY144880_A/mallard/North_Carolina/1321371/2004|2004.970:-1.999277662e-05):1.000482408e-05,H11N2_Avian_CY021169_A/green-winged_teal/Ohio/1747/2005|2005.500:-1.000482408e-05):1.392707444e-05,(H4N6_Avian_CY129130_A/American_black_duck/New_Brunswick/02726/2007|2007.715:0,H4N6_Avian_CY128808_A/mallard/Nova_Scotia/02238/2007|2007.500:0):0.002385801348):4.681246982e-05,(H3N8_Avian_CY081312_A/mallard/Maryland/1127/2005|2005.485:0.004330717694,H6N5_Avian_CY203689_A/mallard/Maryland/06OS501/2006|2006.510:0.005397124342):0.001170659706):3.021916888e-05,H11N9_Avian_CY021249_A/american_black_duck/Ohio/1823/2005|2005.500:0.002387744135):6.024827618e-05,(H12N5_Avian_CY190327_A/mallard/Maryland/06OS2334/2006|2006.885:0.00165655814,H4N6_Avian_CY125642_A/American_black_duck/Prince_Edward_Island/02662/2007|2007.622:0.006854866554):0.001169885846):0.001155383628,(H5N2_Avian_GQ923273_A/mallard/Ohio/468158/2006|2006.500:-3.005679931e-18,H5N2_Avian_GQ923369_A/waterfowl/Colorado/476466/2007|2007.500:3.005679931e-18):0.001263378587):0.0004703881592,((H1N1_Avian_CY095232_A/Muscovy_duck/New_York/97382-2/2005|2005.611:-4.860073432e-18,H1N1_Avian_CY203609_A/mallard/Maryland/05OS1244/2005|2005.647:4.860073432e-18):0.001230609266,H11N9_Avian_CY021473_A/mallard/Maryland/1124/2005|2005.500:0.001167800831):0.004435251569):0.001277212568,H2N3_Avian_FJ686774_A/mallard/Maryland/232/2001|2001.500:0.005472616704):0.0009008912872):0.0004930452083,(((((H3N8_Avian_CY102528_A/ruddy_turnstone/Delaware_Bay/244/1999|1999.392:0,H3N8_Avian_CY102427_A/ruddy_turnstone/Delaware_Bay/150/1999|1999.392:0):0.001218169121,H3N2_Avian_CY102368_A/shorebird/Delaware_Bay/106/1999|1999.392:0.001189466935):6.26176861e-05,H3N2_Avian_CY102504_A/shorebird/Delaware_Bay/212/1999|1999.392:-6.789098776e-05):0.001276223415,H10N7_Avian_CY136985_A/shorebird/Delaware_Bay/180/1999|1999.392:0.001126967101):0.003248808611,((H10N7_Avian_CY137020_A/shorebird/Delaware_Bay/212/2000|2000.367:-4.280056087e-05,H6N5_Avian_CY015488_A/mallard/Ohio/170/1999|1999.808:0.001238299056):2.141844706e-05,H10N7_Avian_CY137012_A/shorebird/Delaware_Bay/211/2000|2000.367:-2.141844706e-05):0.002808271926):0.00159214348):0.0005381479696,H2N9_Avian_CY003964_A/blue-winged_teal/Alberta/16/1997|1997.811:0.003584975125):0.002256881629,((((((((((H10N7_Avian_CY076121_A/California_gull/Washington/20371-003/2007|2007.559:0,H10N7_Avian_CY076105_A/common_murre/Oregon/20361-001/2007|2007.559:0):0.005145632579,H4N8_Avian_CY136291_A/northern_pintail/Interior_Alaska/9BM12153R0/2009|2009.500:0.002112152244):0.0001760358489,H10N7_Avian_CY076289_A/northern_shoveler/Washington/44249-731/2006|2006.912:-0.0001875797695):0.0001560609332,H7N7_Avian_CY076385_A/northern_shoveler/California/44287-164/2007|2007.063:0.003489363902):0.000617722262,H6N2_Avian_CY045347_A/northern_shoveler/California/K138/2005|2005.847:0.004235261486):0.0004511633853,((H4N2_Avian_CY203793_A/mallard/Maryland/07OS1340/2007|2007.605:0.003736441351,H9N1_Avian_CY203721_A/mallard/Maryland/07OS832/2007|2007.460:0.003553322855):0.002695454951,H12N5_Avian_CY077186_A/mallard/Alberta/162/2007|2007.586:0.004610244323):0.0001887380213):0.0009701152841,(H10N7_Avian_CY093914_A/green-winged_teal/California/00083/2009|2009.005:0.001359940831,H4N6_Avian_CY094609_A/mallard/California/5271/2009|2009.573:0.002247560596):0.00401092198):0.0003444756144,((((H7N3_Avian_MG280543_A/green-winged_teal/Illinois/17OS1400/2017|2017.181:0.002182995021,H7N7_Avian_KY551043_A/mallard/South_Dakota/AH0038061/2016|2016.003:0.002633159687):0.002021673464,H3N6_Avian_CY206256_A/blue-winged_teal/Texas/AI12-3834/2012|2012.707:0.004059129471):0.002618836943,(H2N9_Avian_CY206631_A/blue-winged_teal/Texas/UGAI14-3584/2014|2014.699:0.006344139986,H1N1_Avian_CY186695_A/northern_shoveler/Illinois/12OS5138/2012|2012.800:0.003422733429):0.001729561377):0.0005982907609,(H4N6_Avian_CY077218_A/northern_pintail/Interior_Alaska/7MP1246/2007|2007.600:0.001267225484,H4N6_Avian_CY043996_A/northern_pintail/Alaska/7MP1393/2007|2007.616:-6.868075782e-05):0.002133877117):0.0002266379971):0.0009419160996,H5N2_Avian_GQ923161_A/mallard/Oregon/461067-2/2006|2006.500:0.006009196093):0.0002971505932,((((H7N3_Human_CY015010_A/Canada/rv504/2004|2004.356:0,H7N3_Avian_AY648291_A/GSC_chicken_B/British_Columbia/04|2004.500:0):0.001154578661,H7N3_Avian_KP055073_A/chicken/BC/CN-006/2004|2004.123:0.003651367055):9.843909924e-05,H7N3_Avian_AY650274_A/GSC_chicken/British_Columbia/04|2004.500:-0.0001023085184):5.119615459e-05,H7N3_Avian_GU186606_A/chicken/Canada/314514-1/2005|2005.500:-5.119615459e-05):0.005852173722):0.001932634297):0.0008501356674,((((((((((((H3N8_Avian_CY206223_A/blue-winged_teal/Texas/AI12-3655/2012|2012.710:0.005118126476,H10N7_Avian_CY205666_A/blue-winged_teal/Texas/AI10-3828/2010|2010.712:0.0009290472966):0.00139285139,H2N3_Avian_CY167007_A/mallard/Illinois/11OS4420/2011|2011.866:0.002256205032):0.0001580299598,H4N6_Avian_CY186955_A/blue-winged_teal/Ohio/12OS3128/2012|2012.742:-0.0001801103341):0.001099546464,(((H7N3_Avian_KX351943_A/chicken/Puebla/CPA-04148-16-CENASA-95294/2016|2016.145:0.01119659091,H7N3_Avian_KX351896_A/chicken/Jalisco/CPA-01859-16-CENASA-95294/2016|2016.074:0.01924825508):0.00297323137,H7N3_Human_CY125732_A/Mexico/InDRE7218/2012|2012.518:0.0003961773035):0.002288749259,H7N3_Avian_JX465632_A/chicken/Jalisco/CPA1/2012|2012.447:0.003911386449):0.003800027122):0.0007848446365,(H2N3_Avian_CY196704_A/goose/Interior_Alaska/11PG00437/2011|2011.548:0.002351439954,H11N2_Avian_CY120639_A/northern_shoveler/California/3183/2010|2010.904:0.002454026185):0.0005078593957):0.002703191232,H6N8_Avian_CY075937_A/mallard/California/19524-001/2005|2005.616:0.003334438038):0.0004450097633,((((H10N7_Avian_CY190607_A/mallard/Maryland/07OS56/2007|2007.052:0.003584038649,H2N3_Avian_CY117393_A/mallard/Alberta/242/2004|2004.619:0.004913519366):0.0001826604094,H12N5_Avian_CY004342_A/pintail_duck/Alberta/49/2003|2003.562:0.001007807021):0.0001668941713,H12N6_Avian_CY077162_A/mallard/Alberta/221/2006|2006.603:-0.0001775462621):8.898655685e-05,H7N3_Avian_CY078887_A/mallard/Interior_Alaska/6MP0984/2006|2006.630:-8.898655685e-05):0.0001404121988):0.0002762185263,((((((((H2N3_Avian_KY130660_A/northern_pintail/Alaska/366/2011|2011.723:0,H2N3_Avian_KY130604_A/green-winged_teal/Alaska/227/2011|2011.710:0):0.001044492882,H2N9_Avian_KY130719_A/northern_pintail/Alaska/655/2011|2011.745:0.001363143174):0.003629633362,H4N6_Avian_KY130759_A/northern_pintail/Alaska/936/2011|2011.756:-1.284418265e-05):6.42604825e-06,H4N6_Avian_KY130687_A/glaucous-winged_gull/Alaska/540/2011|2011.718:-6.42604825e-06):3.215005028e-06,H4N6_Avian_KY130628_A/glaucous-winged_gull/Alaska/311/2011|2011.723:-3.215005028e-06):2.946272775e-05,H4N6_Avian_KY130556_A/northern_pintail/Alaska/85/2011|2011.710:0.002383516852):0.001308936124,((H10N7_Avian_CY144864_A/ruddy_turnstone/New_Jersey/1148669/2004|2004.381:0.002496633411,H10N7_Avian_CY137542_A/shorebird/Delaware_Bay/10/2004|2004.367:0.001110868016):0.00760924619,H8N8_Avian_KY130564_A/northern_pintail/Alaska/104/2011|2011.710:0.000904211272):0.000535581993):0.000734202131,H4N6_Avian_CY103344_A/northern_pintail/Alberta/265/2007|2007.589:0.002010627025):0.0006507371412):6.492995353e-05,(((H5N2_Avian_GQ923505_A/green_winged_teal/Delaware/458672-5/2006|2006.500:-7.235325897e-05,H10N3_Avian_CY144897_A/mallard/Minnesota/AI06-1017/2006|2006.500:0.001270897985):0.00121499469,H4N6_Avian_CY139965_A/mallard/Minnesota/AI06-1135/2006|2006.500:-1.512931924e-05):0.0006557835348,H2N3_Avian_CY045291_A/mallard/Quebec/11063/2006|2006.630:0.001751883418):0.002069956537):0.0009271789616,(H2N3_Avian_CY078583_A/northern_pintail/Interior_Alaska/6MP0792/2006|2006.605:8.545312517e-18,H2N3_Avian_CY078695_A/mallard/Interior_Alaska/6MP0038BR2/2006|2006.608:-8.545312517e-18):0.005365733695):0.000897000079,(((H4N8_Avian_CY035795_A/least_sandpiper/South_Central_Alaska/3/2007|2007.351:0,H4N8_Avian_CY044004_A/least_sandpiper/Alaska/7KW0411/2007|2007.353:0):0.002421916388,H4N8_Avian_CY077329_A/least_sandpiper/South_Central_Alaska/7KW0434/2007|2007.353:0.00118959949):0.00356497847,H4N6_Avian_CY045355_A/green-winged_teal/California/K218/2005|2005.923:0.003740252245):0.003399847989):0.001736516378,H5N2_Avian_GQ923209_A/green_winged_teal/Ohio/464069/2006|2006.500:0.007269024872):0.007550452407):0.00311459547,((((((((H7N3_Avian_CY102200_A/ruddy_turnstone/Delaware_Bay/135/1996|1996.367:-5.292692915e-05,H7N3_Avian_JQ988871_A/duck/Guangdong/1/1996|1996.500:0.0012527923):2.64894358e-05,H7N3_Avian_CY185849_A/ruddy_turnstone/Delaware_Bay/126/1996|1996.367:-2.64894358e-05):0.003709315702,H7N3_Avian_CY139701_A/mallard/Minnesota/182761/1998|1998.666:0.003568351046):6.794231553e-05,H2N5_Avian_CY003956_A/mallard/Alberta/202/1996|1996.619:0.001117169167):0.0001910339519,(H10N7_Avian_CY005235_A/mallard/ALB/196/1996|1996.619:0.002842949278,H3N8_Avian_CY102184_A/lesser_scaup/Alberta/206/1995|1995.611:0.006896188797):0.001028016373):0.0002490933594,H11N9_Avian_GQ257429_A/guinea_fowl/New_York/26410-17/1995|1995.500:0.0009422494966):0.002127182475,H7N9_Avian_CY127257_A/ruddy_turnstone/Delaware_Bay/220/1995|1995.384:0.005194754349):0.001686304843,(H7N3_Avian_EU084931_A/chicken/NY/14714-2/1999|1999.500:0.01210672874,H6N1_Avian_CY004262_A/pintail/ALB/179/1993|1993.915:0.002579466814):0.0008037278267):0.001301928762):0.001977279774):0.002194315497,(((H1N4_Avian_CY136828_A/ruddy_turnstone/Delaware_Bay/172/1994|1994.386:0.0157131333,H3N6_Avian_CY101631_A/laughing_gull/New_Jersey/180/1990|1990.397:0.004165756874):0.0009495620405,H1N1_Avian_CY012804_A/mallard/Ohio/171/1990|1990.795:0.001406504947):0.002082205892,(H6N8_Avian_CY127100_A/mallard/Alberta/32/1994|1994.603:0.01285324975,H8N4_Avian_CY005005_A/mallard/Alberta/194/1992|1992.915:0.003046974851):0.0001740644391):0.000687020002):0.0005636935739,(((((((((((((((H7N3_Avian_KY013814_A/blue-winged_teal/Louisiana/UGAI15-2510/2015|2015.255:0.00227360847,H7N3_Avian_KY284410_A/northern_shoveler/Mississippi/15OS8011/2015|2015.973:0.003790402215):0.0001973328766,H7N3_Avian_KY013861_A/blue-winged_teal/Louisiana/UGAI15-4814/2015|2015.696:0.000984170056):0.000583038912,H7N1_Avian_KY550916_A/mallard/Tennessee/AH0039713/2016|2016.063:0.00305342946):0.0007544693335,H7N3_Avian_KY013728_A/blue-winged_teal/Texas/UGAI15-0642/2015|2015.211:0.003481013789):0.001437581098,((H10N3_Avian_KX544825_A/green-winged_teal/Missouri/13OS6332/2013|2013.989:-0.0002700737177,H10N7_Avian_KY064004_A/blue-winged_teal/Lousiana/UGAI14-1108/2014|2014.252:0.003877575145):0.0001402298046,H10N7_Avian_KY063988_A/blue-winged_teal/Lousiana/UGAI14-1009/2014|2014.252:0.003526100689):0.002272638856):0.005787008298,(((((H3N8_Avian_CY141029_A/mallard/Arkansas/AI09-5900/2009|2009.942:0.002459996586,H5N5_Avian_MF359890_A/mallard/Alberta/383/2009|2009.638:0.001171808579):4.564448832e-05,H7N3_Avian_KY644364_A/northern_shoveler/Guatemala/CIP049H107-88/2012|2012.058:0.001142848511):2.732993907e-05,H10N7_Avian_CY133847_A/mallard/Missouri/10MO0391/2010|2010.973:0.001179165248):1.804680992e-05,H5N2_Avian_CY186985_A/gadwall/Ohio/12OS5632/2012|2012.858:0.001185771218):0.0001306717744,H4N2_Avian_CY187188_A/American_green-winged_teal/Wisconsin/12OS4281/2012|2012.781:0.002281104843):0.001665042523):0.0008882941,((H10N7_Avian_CY129241_A/American_black_duck/New_Brunswick/04395/2007|2007.674:0.004679341346,H7N3_Avian_CY076265_A/northern_shoveler/Washington/44249-664/2006|2006.849:0.002553214739):0.0001779096705,H4N3_Avian_CY103398_A/blue-winged_teal/Alberta/346/2007|2007.655:0.001024905639):0.001522764476):0.0002894903732,(H7N9_Avian_KY013768_A/blue-winged_teal/Louisiana/UGAI15-1367/2015|2015.236:0,H7N9_Avian_KY013776_A/blue-winged_teal/Louisiana/UGAI15-1692/2015|2015.236:0):0.003919575769):0.001368165802,(H1N1_Avian_KF424046_A/mallard/Alberta/88/2004|2004.586:0.0005360164871,H4N6_Avian_CY102955_A/mallard/Alberta/66/2005|2005.567:0.0006625282393):0.0004423699652):0.00252069497,(((H11N1_Avian_CY021185_A/mallard/Ohio/1851/2005|2005.500:0.004496836974,H7N4_Avian_CY203625_A/mallard/Maryland/06OS101/2006|2006.041:0.002790589443):0.0005644244214,H5N2_Avian_GQ923513_A/wild_bird/Minnesota/459254-5/2006|2006.500:0.0006299448129):0.0009188632756,H11N9_Avian_CY021689_A/mallard/Missouri/MO32/2005|2005.500:0.001489295184):0.004679739822):0.0005204675288,((((((((((H5N2_Avian_GQ923433_A/duck/Pennsylvania/446080-7/2006|2006.500:-8.853527635e-05,H5N2_Avian_GQ923425_A/duck/Pennsylvania/446080-6/2006|2006.500:0.001287080003):0.001207190877,H5N2_Avian_GQ117141_A/duck/New_York/445743/2006|2006.500:0.002397155076):0.0006982297268,(H5N2_Avian_CY036038_A/Muscovy_duck/New_York/62095-1/2006|2006.367:-0.0001722292086,H5N2_Avian_GQ117133_A/chicken/New_York/439235/2006|2006.500:0.003779730636):0.0005239761745):0.0007428934384,(H1N9_Avian_CY146428_A/ruddy_turnstone/New_Jersey/AI09-1381/2009|2009.408:0.001257058042,H1N9_Avian_CY137918_A/shorebird/Delaware_Bay/351/2009|2009.381:-5.719267138e-05):0.005350967938):0.0003118028693,H10N7_Avian_CY053809_A/mallard/California/K752/2006|2006.093:0.002093112189):0.0003837303052,(H2N3_Avian_CY095184_A/duck/New_York/53294-6/2005|2005.337:0.005145849058,H3N6_Avian_CY203745_A/mallard/Maryland/07OS882/2007|2007.485:-0.0003252418504):0.0008599728331):0.0006957218613,(H1N1_Avian_CY128946_A/mallard/Nova_Scotia/02151/2007|2007.600:0.001286726048,H7N4_Avian_CY128864_A/mallard/Nova_Scotia/02286/2007|2007.636:-8.686067713e-05):0.0005080834854):0.0004516540497,((H3N8_Avian_CY128882_A/American_black_duck/Nova_Scotia/02213/2007|2007.500:-3.375499932e-17,H8N4_Avian_CY128898_A/American_black_duck/Nova_Scotia/02043/2007|2007.600:3.375499932e-17):0.006306141809,H10N8_Avian_CY020913_A/common_scoter/Maryland/297/2005|2005.926:0.004651633661):0.0007719017174):0.0003033075553,H10N4_Avian_CY190303_A/mallard/Maryland/06OS194/2006|2006.055:0.003011666391):0.001516486578,(((((H11N9_Avian_CY129074_A/American_black_duck/New_Brunswick/02519/2007|2007.715:0.001068507521,H7N6_Avian_CY129422_A/black_scoter/New_Brunswick/00003/2009|2009.096:0.003769574922):9.796346025e-05,(H6N7_Avian_CY144671_A/ruddy_turnstone/New_Jersey/AI06-582/2006|2006.392:-0.0002215405244,H7N3_Avian_EU500856_A/American_black_duck/NB/2538/2007|2007.500:0.003821277892):0.001111331114):8.654239342e-05,H4N6_Avian_CY047628_A/mallard/Quebec/11106/2006|2006.633:-9.755816252e-05):0.002228215602,(H3N8_Avian_CY204943_A/mallard/Maryland/09OS1400/2009|2009.652:0.00107981567,H7N3_Avian_CY204886_A/mallard/Maryland/09OS1150/2009|2009.578:0.002527685758):0.003892528659):0.001962033916,(H6N1_Avian_CY077122_A/shorebird/Delaware_Bay/255/2006|2006.386:0.001281517703,H6N1_Avian_CY047023_A/ruddy_turnstone/Delaware/291/2006|2006.386:-8.297297696e-05):0.005500318811):0.0005007526787):0.001318031072):0.001828707993,((((((((((((((H1N1_Avian_CY149632_A/thick-billed_murre/Canada/1871/2011|2011.542:1.259827546e-17,H1N1_Avian_CY149552_A/bufflehead/Maine/161/2011|2011.910:-1.259827546e-17):0.0002284691923,H4N8_Avian_CY149656_A/blue-winged_teal/Canada/3231/2011|2011.658:0.0009700755341):0.004706829249,(H3N8_Avian_CY138524_A/blue-winged_teal/Nova_Scotia/01027/2010|2010.723:0.003751318742,H4N9_Avian_CY146525_A/mallard/New_Jersey/AI09-6426/2009|2009.740:0.001069288465):0.0001594597923):7.182238948e-05,H3N8_Avian_CY140939_A/northern_pintail/Minnesota/AI09-4322/2009|2009.696:-9.623821824e-05):4.82421016e-05,H11N9_Avian_CY146485_A/mallard/New_Jersey/AI09-5122/2009|2009.740:-4.82421016e-05):2.413615478e-05,H2N3_Avian_CY202870_A/mallard/Maryland/10OS121/2010|2010.077:-2.413615478e-05):1.207563884e-05,H5N9_Avian_MF359846_A/ruddy_turnstone/Delaware_Bay/117/2011|2011.389:-1.207563884e-05):0.0003714481966,(H11N9_Avian_CY097690_A/American_green-winged_teal/Mississippi/300/2010|2010.041:0.004285042348,H10N3_Avian_CY141045_A/northern_shoveler/Arkansas/AI09-6012/2009|2009.940:0.0005729779501):0.002046112066):0.0004920888292,((H6N1_Avian_KX620065_A/shorebird/Delaware_Bay/548/2012|2012.836:0,H6N1_Avian_KX620121_A/ruddy_turnstone/Delaware_Bay/595/2012|2012.855:0):0.01509081646,H10N7_Avian_CY139381_A/mallard-black_duck_hybrid/New_Brunswick/00904/2010|2010.701:0.002101542982):0.001132595533):0.0006288016807,((H1N2_Avian_CY132273_A/mallard/Ohio/11OS2073/2011|2011.627:0.001172328115,H6N2_Avian_CY166366_A/mallard/Illinois/11OS4121/2011|2011.805:0.001240643036):6.051191148e-05,H7N8_Avian_CY132513_A/mallard/Ohio/11OS2010/2011|2011.619:-6.713211606e-05):0.0003892389869):0.0007666492726,H6N8_Avian_CY149608_A/bufflehead/Maine/340/2011|2011.929:0.002254441291):0.0006559992704,((H4N8_Avian_KJ567901_A/blue-winged_teal/Iowa/13OS2368/2013|2013.721:0.0006232089559,H4N8_Avian_KJ568245_A/blue-winged_teal/Iowa/13OS2367/2013|2013.721:-0.0006232089559):0.0007602723088,H4N8_Avian_CY206639_A/blue-winged_teal/Texas/UGAI14-3659/2014|2014.712:0.002841627343):0.003040464373):0.0004895434847,H10N8_Avian_KX544830_A/mallard/Ohio/13OS5191/2013|2013.923:0.006246038244):0.000177552976,(H4N6_Avian_CY149784_A/blue-winged_teal/Canada/3300/2011|2011.732:-0.0002174300087,H4N6_Avian_CY149680_A/blue-winged_teal/Canada/3239/2011|2011.715:0.003824931436):0.00347479316):0.004331046974):0.01087877636,H1N1_Avian_CY018889_A/mallard/Ohio/118/1993|1993.786:0.009477458215):0.0008013443995,H7N7_Avian_CY005082_A/red_knot/NJ/325/1989|1989.315:0.003082646941):0.00134746375,((((((H11N2_Avian_CY127273_A/ruddy_turnstone/Delaware_Bay/237/1995|1995.384:0,H11N9_Avian_CY127313_A/ruddy_turnstone/Delaware_Bay/271/1995|1995.384:0):1.97510142e-17,H11N9_Avian_CY127165_A/shorebird/Delaware_Bay/43/1995|1995.381:-1.97510142e-17):0.00692437903,H11N9_Avian_CY020969_A/blue-winged_teal/Ohio/101/1993|1993.500:0.001577081856):0.00485456709,H2N3_Avian_CY117223_A/silkie_chicken/Pennsylvania/9600897/1996|1996.500:0.007614052134):0.002305345288,H10N7_Avian_GU186505_A/turkey/VA/31409/1991|1991.500:0.003758681004):0.002715719984,H7N9_Avian_CY014790_A/turkey/Minnesota/1/1988|1988.529:0.002675595735):0.0004737689052):0.0004514571109):0.0003891837716,((H10N7_Avian_CY005088_A/pintail/Alberta/129/1993|1993.915:0.001009186237,H10N7_Avian_CY136969_A/mallard/Alberta/71/1998|1998.592:0.007474364617):0.0002431421189,H10N7_Avian_GU186497_A/quail/NJ/25254-22/1995|1995.500:0.008366296016):0.00298013945):0.0004433210628,((((((((((H6N3_Avian_CY004238_A/mallard_duck/ALB/191/1990|1990.581:0.001155670992,H6N3_Avian_CY136757_A/pintail/Alberta/145/1990|1990.652:4.287373398e-05):0.006160249301,H7N3_Avian_CY101615_A/mallard/Alberta/195/1989|1989.671:0.00357295843):0.0008781134845,(H3N6_Avian_CY101623_A/herring_gull/New_Jersey/159/1990|1990.397:0.001100179875,H6N2_Avian_CY126924_A/ruddy_turnstone/Delaware_Bay/255/1991|1991.392:0.004978155212):0.003517140616):0.0003126605004,H9N2_Avian_CY005157_A/mallard/Alberta/17/1991|1991.603:0.001127439577):4.799531752e-05,H2N3_Avian_CY117369_A/mallard/Alberta/356/1988|1988.671:0.001155822711):9.080955467e-05,H10N6_Avian_CY089561_A/mallard/Ohio/42/1989|1989.797:0.001113008473):0.001137767702,(((H4N2_Avian_CY015463_A/green-winged_teal/Ohio/344/1986|1986.827:0,H2N1_Avian_CY021129_A/mallard/Ohio/37/1986|1986.500:0):1.453647168e-17,H11N3_Avian_CY018019_A/mallard/Ohio/102/1986|1986.811:-1.453647168e-17):0.001239103675,H4N9_Avian_CY014861_A/mallard_duck/New_York/180/1986|1986.756:-4.055894902e-05):0.00128301999):0.0004539195098,(H7N7_Avian_CY005075_A/ruddy_turnstone/DE/2378/1988|1988.411:0.005914204407,H10N2_Avian_CY144783_A/green-winged_teal/Louisiana/272GW/1987|1987.500:0.003765984669):0.002947208098):0.0006934027548,((H11N9_Avian_CY021649_A/green-winged_teal/Ohio/397/1986|1986.500:0.001206332892,H4N6_Avian_CY015471_A/mallard/Ohio/83/1986|1986.811:0.001201303164):0.0001435390693,H4N2_Avian_CY011060_A/mallard/Ohio/275/1987|1987.797:0.00226014433):0.001152834562):0.0007746943887,H10N7_Avian_CY144905_A/green-winged_teal/Louisiana/169GW/1988|1988.500:0.00324037772):0.001313041533):0.0007999910765,(((((((((((((((((((((((((((H11N9_Avian_CY146291_A/ruddy_turnstone/New_Jersey/AI09-1144/2009|2009.408:0.001201386145,H11N1_Avian_CY127891_A/shorebird/Delaware_Bay/549/2009|2009.384:0.001211585006):7.24194755e-05,H1N7_Avian_CY146016_A/ruddy_turnstone/New_Jersey/AI09-464/2009|2009.397:-7.903968007e-05):3.954766318e-05,H6N1_Avian_CY145983_A/ruddy_turnstone/New_Jersey/AI09-377/2009|2009.364:-3.954766318e-05):1.978699659e-05,H6N1_Avian_CY127883_A/shorebird/Delaware_Bay/478/2009|2009.384:-1.978699659e-05):9.900089568e-06,H6N1_Avian_CY127859_A/shorebird/Delaware_Bay/231/2009|2009.381:-9.900089568e-06):4.953344814e-06,H11N1_Avian_CY145887_A/ruddy_turnstone/New_Jersey/AI09-151/2009|2009.356:-4.953344814e-06):2.478324623e-06,H11N1_Avian_CY145935_A/laughing_gull/New_Jersey/AI09-271/2009|2009.367:-2.478324623e-06):1.239989523e-06,H6N1_Avian_CY146113_A/ruddy_turnstone/Delaware/AI09-666/2009|2009.403:-1.239989523e-06):6.204089196e-07,H1N1_Avian_CY137806_A/shorebird/Delaware_Bay/170/2009|2009.381:-6.204089196e-07):0.0005926479072,H6N8_Avian_CY127843_A/shorebird/Delaware_Bay/181/2009|2009.381:0.0006058968192):0.004352255437,(H3N2_Avian_CY129066_A/American_black_duck/New_Brunswick/02650/2007|2007.729:0.001116447198,H7N3_Avian_CY129338_A/American_black_duck/New_Brunswick/02490/2007|2007.710:0.00249506868):0.0004917737074):0.000459899471,(H6N1_Avian_CY127925_A/shorebird/Delaware_Bay/380/2010|2010.381:3.127388802e-17,H6N1_Avian_CY127917_A/Canada_goose/Delaware_Bay/34/2010|2010.378:-3.127388802e-17):0.00318040881):0.0004772004617,((H4N9_Avian_CY125577_A/blue-winged_teal/Prince_Edward_Island/03910/2009|2009.630:0.001237228365,H3N9_Avian_CY128954_A/American_black_duck/New_Brunswick/03451/2009|2009.611:-4.172986969e-05):2.088409456e-05,H3N8_Avian_CY125289_A/blue-winged_teal/Prince_Edward_Island/03927/2009|2009.630:-2.088409456e-05):0.002548552938):0.0002526295648,(((((((H3N8_Avian_CY138157_A/snow_goose/Nunavet/03438/2010|2010.548:-6.232831015e-17,H3N8_Avian_CY139283_A/American_black_duck/Prince_Edward_Island/00788/2010|2010.647:6.232831015e-17):0.001211386439,H4N6_Avian_CY138902_A/American_black_duck/New_Brunswick/00470/2010|2010.611:0.001196249617):3.867038678e-05,H3N6_Avian_CY139177_A/American_black_duck/New_Brunswick/00619/2010|2010.622:0.001155921683):5.204561812e-05,H4N8_Avian_CY139144_A/American_black_duck/New_Brunswick/00615/2010|2010.622:-5.204561812e-05):2.606342622e-05,H3N8_Avian_CY138460_A/blue-winged_teal/Prince_Edward_Island/00803/2010|2010.666:-2.606342622e-05):0.0009210110429,H3N8_Avian_CY149712_A/blue-winged_teal/Canada/3285/2011|2011.729:0.003942388672):0.0007346832417,(((H3N8_Avian_CY125385_A/green-winged_teal/New_Brunswick/03483/2009|2009.616:0.00121949661,H3N8_Avian_CY125393_A/ring-necked_duck/New_Brunswick/03400/2009|2009.603:-1.963123939e-05):9.826293022e-06,H3N8_Avian_CY125337_A/ring-necked_duck/Nova_Scotia/03378/2009|2009.600:-9.826293022e-06):0.001194592857,H3N8_Avian_CY125569_A/blue-winged_teal/Prince_Edward_Island/03912/2009|2009.630:0.001213043199):0.001713547791):0.0009613848463):0.001097220959,(H11N9_Avian_KR870241_A/duck/Pennsylvania/02099/2012|2012.085:-3.545428421e-05,H6N1_Avian_CY076249_A/northern_shoveler/Washington/44249-603/2006|2006.816:0.003662868096):7.886870862e-05):0.001141196639,((H1N9_Avian_CY053801_A/northern_shoveler/California/K168/2005|2005.866:0.00245174914,H2N5_Avian_CY139949_A/mallard/Minnesota/AI06-1003/2006|2006.500:0.002386333303):6.384102161e-05,H11N9_Avian_CY029925_A/mallard/Missouri/209/2006|2006.500:0.001124505773):7.587985004e-05):6.230143154e-05,((H6N2_Avian_CY079440_A/gadwall/Wisconsin/08OS2296/2008|2008.800:0.001119561571,H7N6_Avian_CY076393_A/northern_shoveler/California/27985/2007|2007.063:0.003718520872):0.0002081359185,H4N8_Avian_CY140840_A/blue-winged_Teal/Texas/AI09-3464/2009|2009.699:0.00343557729):0.001140855721):0.0005890331338,(((((((((H3N6_Avian_KT338557_A/northern_pintail/Alaska/830/2014|2014.745:0.001167535523,H4N1_Avian_KT338369_A/mallard/Alaska/417/2014|2014.751:0.001230874575):6.225687113e-05,H3N1_Avian_KT338424_A/American_green-winged_teal/Alaska/478/2014|2014.751:-6.225687113e-05):0.0002599086479,H10N7_Avian_KY131388_A/northern_shoveler/Alaska/UGAI15-7315/2015|2015.742:0.0009412727293):0.002382006469,H11N2_Avian_KT338517_A/glaucous-winged_gull/Alaska/670/2014|2014.723:2.333198142e-05):0.001091992948,(H1N1_Avian_KT338472_A/northern_pintail/Alaska/576/2014|2014.734:-5.465302675e-05,H5N2_Avian_KX351606_A/American_wigeon/California/COL041/2014|2014.795:0.001253197753):0.0001196403317):0.002114339166,(H3N8_Avian_KT338581_A/northern_pintail/Alaska/870/2014|2014.742:3.194886402e-18,H11N2_Avian_KT338317_A/emperor_goose/Alaska/50/2014|2014.718:-3.194886402e-18):0.004018761296):0.0007072854494,(((((H11N9_Avian_CY206858_A/mallard/Southcentral_Alaska/15ML00407/2015|2015.288:0.001213557896,H7N3_Avian_CY206842_A/mallard/Southcentral_Alaska/15ML00249/2015|2015.137:0.001184852201):0.002468716134,H6N6_Avian_KY131068_A/northern_pintail/Alaska/490/2013|2013.723:0.002362930405):7.858834568e-05,H3N8_Avian_KY131108_A/northern_pintail/Alaska/619/2013|2013.707:0.001118640988):5.525064252e-05,H10N7_Avian_KM373942_A/Northern_shoveler/Alaska/ND0006934/2013|2013.367:0.001151234933):6.413496682e-05,H5N2_Avian_KY130668_A/glaucous-winged_gull/Alaska/392/2011|2011.718:-7.033820945e-05):0.0004953216395):2.777824195e-05,((H11N2_Avian_CY133905_A/northern_shoveler/California/2810/2011|2011.825:-7.574730451e-05,H6N4_Avian_CY120575_A/mallard/California/1492/2010|2010.605:0.001274292031):0.0009709029153,H4N9_Avian_CY134235_A/mallard/California/2584V/2011|2011.611:0.002647215026):0.0007339370494):0.0008128910516,((((((((H3N8_Avian_KX949528_A/northern_pintail/Alaska/UGAI15-7403/2015|2015.753:0.003740514545,H3N6_Avian_KY131411_A/northern_pintail/Alaska/UGAI15-7415/2015|2015.756:0.001080092663):0.000139792,H10N7_Avian_KX949544_A/green-winged_teal/Alaska/UGAI15-6394/2015|2015.679:-0.0001450653017):7.26359258e-05,H4N6_Avian_KY131356_A/northern_pintail/Alaska/UGAI15-7298/2015|2015.732:-7.26359258e-05):0.001307504553,H9N2_Avian_CY206769_A/mallard/Southcentral_Alaska/12ML01015/2014|2014.726:-0.0001063231758):0.0005456137448,H4N6_Avian_KY131341_A/northern_pintail/Alaska/UGAI15-6995/2015|2015.721:0.001861074282):0.0009390937622,((H1N1_Avian_KT338533_A/glaucous-winged_gull/Alaska/800/2014|2014.726:0.002227735591,H4N6_Avian_KX351687_A/mallard/California/UCD806/2015|2015.562:0.008692334155):0.0001619287632,H4N6_Avian_CY206777_A/mallard/Southcentral_Alaska/12ML01039/2014|2014.726:-0.0001872397332):0.0002890913872):0.0003107609342,(H13N2_Avian_KY131124_A/glaucous-winged_gull/Alaska/660/2013|2013.721:0.001126168421,H13N2_Avian_KY131076_A/glaucous-winged_gull/Alaska/544/2013|2013.712:0.002501245391):0.003347797231):0.0008010593214,H11N9_Avian_CY206834_A/mallard/Southcentral_Alaska/12ML01685/2014|2014.896:0.004095956687):0.001265717229):0.0005494797656):0.00047151176,(((H4N6_Avian_CY045339_A/mallard/California/GL30/2005|2005.633:0.001070329362,H5N2_Avian_GQ923481_A/mallard/Washington/456277-7/2006|2006.500:0.00497684441):0.0002232380889,H3N3_Avian_CY032732_A/northern_shoveler/California/HKWF979/2007|2007.918:0.0058928781):0.0003110150883,H12N5_Avian_CY077202_A/mallard/Interior_Alaska/7MP0167/2007|2007.614:0.01202650874):0.00295851011):0.000702450474,((((((((((((((((((H3N2_Avian_KX960429_A/blue-winged_teal/Guatemala/CIP049H109-28/2012|2012.874:0.004817597391,H1N1_Avian_CY133689_A/American_green-winged_teal/Mississippi/11OS256/2011|2011.038:0.001216254396):2.741439529e-05,H4N8_Avian_CY205772_A/blue-winged_teal/Texas/AI10-4468/2010|2010.710:0.001176403633):0.001112702655,(H12N6_Avian_CY139554_A/American_black_duck/New_Brunswick/00998/2010|2010.710:0.001264727274,H4N9_Avian_CY139356_A/mallard/New_Brunswick/00879/2010|2010.696:-6.486190266e-05):0.002205403273):0.0001794675022,(H5N4_Avian_CY096684_A/blue-winged_teal/Guatemala/CIP049-13/2010|2010.082:0,H5N4_Avian_CY096676_A/blue-winged_teal/Guatemala/CIP049-12/2010|2010.082:0):0.001180426578):1.758285153e-05,(H7N3_Avian_CY140872_A/blue-winged_Teal/North_Dakota/AI09-3760/2009|2009.674:-4.305749313e-05,H7N3_Avian_KU289915_A/blue_winged_teal/Minnesota/A00137660/2009|2009.567:0.001242922864):0.00120237636):3.049450542e-05,H3N6_Avian_CY097038_A/mallard/Wisconsin/2712/2009|2009.775:0.001160240766):2.779759576e-05,H7N7_Avian_KU289939_A/blue_winged_teal/South_Dakota/A00772794/2009|2009.740:0.001179357458):2.318201985e-05,H7N3_Avian_KU290128_A/mallard/Oklahoma/A00744383/2009|2009.948:-2.817801015e-05):1.410181326e-05,H7N7_Avian_KU290255_A/northern_shoveler/Mississippi/A00682947/2008|2008.986:-1.410181326e-05):7.057322378e-06,H7N7_Avian_CY079416_A/northern_shoveler/Mississippi/09OS643/2009|2009.038:-7.057322378e-06):3.531874906e-06,H1N1_Avian_CY134323_A/green-winged_teal/California/2940/2011|2011.921:-3.531874906e-06):1.767547241e-06,H7N7_Avian_KU289899_A/blue_winged_teal/Louisiana/A00557206/2009|2009.063:-1.767547241e-06):0.0001231523741,(H4N3_Avian_CY205569_A/blue-winged_teal/Texas/AI10-3382/2010|2010.693:0.002207071026,H7N6_Avian_KU289790_A/American_green_winged_teal/Mississippi/A00630203/2009|2009.063:0.0002005650297):0.001086103064):0.000159145373,(H3N3_Avian_KY644456_A/blue-winged_teal/Guatemala/CIP049H104-93/2011|2011.915:0.003073168664,H7N7_Avian_CY132145_A/mallard/Missouri/10MO0551/2010|2010.992:0.001747438544):0.001071716874):0.0002303527433,(H3N6_Avian_CY140731_A/mallard/Minnesota/AI09-2519/2009|2009.679:0.002998886025,H7N3_Avian_CY141632_A/mallard/Interior_Alaska/10BM07575R0/2010|2010.500:0.003034965763):0.001597908666):0.0009783967551,H11N3_Avian_KY644301_A/blue-winged_teal/Guatemala/CIP049H105-04/2011|2011.934:0.001765371919):0.0007790144287,(((((((H4N6_Avian_CY136023_A/American_green-winged_teal/Interior_Alaska/10BM07000R0/2010|2010.578:0.001118486213,H7N3_Avian_CY196655_A/mallard/Interior_Alaska/11ML00058/2011|2011.721:0.002481251154):7.288240756e-05,H7N3_Avian_CY141810_A/northern_pintail/Interior_Alaska/10BM09832R0/2010|2010.500:-7.579679465e-05):3.787810926e-05,H7N3_Avian_CY185773_A/mallard/Alberta/167/2010|2010.611:-3.787810926e-05):0.0001196080071,H7N3_Avian_CY132881_A/northern_pintail/Illinois/10OS3959/2010|2010.888:0.001082319597):0.001145899629,(H4N8_Avian_CY141037_A/mallard/Arkansas/AI09-5944/2009|2009.940:0.003754798131,H7N3_Avian_KU290144_A/mallard/South_Dakota/A00649542/2008|2008.882:-0.0001472967039):7.192078579e-05):0.0002302882511,H7N3_Avian_KU289774_A/American_green_winged_teal/Colorado/A00660616/2008|2008.855:0.002183192735):0.001188723802,((((H7N3_Avian_KU290043_A/mallard/Iowa/A00558620/2008|2008.795:0.006345832471,H7N3_Avian_KU290152_A/mallard/Wisconsin/A00465618/2008|2008.677:-0.0003054475083):0.0001533789599,H7N3_Avian_KU290035_A/mallard/Indiana/A00142205/2008|2008.901:-0.0001533789599):7.681421339e-05,H7N3_Avian_KU290011_A/mallard/Delaware/A00456271/2009|2009.063:-7.681421339e-05):3.844270179e-05,H2N3_Avian_CY079480_A/mallard/Wisconsin/08OS2841/2008|2008.830:-3.844270179e-05):2.300976738e-05):0.001641282292):0.000463169301,H11N9_Avian_CY134379_A/mallard/California/198/2012|2012.016:0.003168502462):0.00427478291):0.0007111436267,((((((H6N8_Avian_KY131191_A/northern_pintail/Alaska/916/2013|2013.737:0.007423466497,H6N2_Avian_KY130735_A/northern_pintail/Alaska/769/2011|2011.748:0.00729108407):0.003548623854,H12N5_Avian_CY149624_A/thick-billed_murre/Canada/1813/2011|2011.548:0.01015751361):0.001817755822,H6N9_Avian_CY167074_A/long-tailed_duck/Wisconsin/11OS4520/2011|2011.907:0.01059516583):0.00235481189,H1N2_Avian_CY094449_A/green-winged_teal/California/8326/2008|2008.797:0.00496022669):0.003013423611,H11N9_Avian_CY094113_A/mallard/California/6517/2008|2008.844:0.004539930089):0.0004483902967,(((H5N2_Avian_GQ923193_A/American_wigeon/Iowa/463993/2006|2006.500:0.0009336353421,H5N2_Avian_GQ923529_A/wild_bird/Minnesota/460613/2006|2006.500:0.002673866085):0.0007611104243,H4N6_Avian_CY079328_A/mallard/Wisconsin/08OS2261/2008|2008.797:0.001654536392):0.0003543227518,H1N2_Avian_CY076161_A/western_grebe/Washington/20569-004/2007|2007.901:0.01383780362):0.0009883717238):0.0007506127644):0.0003103941897,((((((H4N6_Avian_CY166967_A/blue-winged_teal/Missouri/11OS2620/2011|2011.690:0,H4N6_Avian_CY166951_A/blue-winged_teal/Missouri/11OS2583/2011|2011.690:0):0.001248857983,H2N3_Avian_CY132281_A/mallard/Ohio/11OS2149/2011|2011.619:0.002358643444):4.037738922e-05,(H12N5_Avian_KY644225_A/blue-winged_teal/Guatemala/CIP049H104-99/2011|2011.915:1.717946653e-17,H14N3_Avian_KJ195680_A/blue-winged_teal/Guatemala/CIP049H105-15/2011|2011.934:-1.717946653e-17):0.001154047851):2.683269158e-05,H10N7_Avian_CY166222_A/mallard/Wisconsin/11OS3578/2011|2011.827:0.004835456001):0.0007712932453,(((H4N8_Avian_KY013704_A/mallard/Minnesota/UGAI14-3457/2014|2014.690:0.003590135652,H7N3_Avian_KY551280_A/Northern_shoveler/Utah/AH0007941/2014|2014.997:0.002467750017):7.176542049e-05,H8N4_Avian_KY828774_A/northern_shoveler/California/LDC185/2014|2014.921:0.001126638242):0.0006452966854,(H4N8_Avian_CY186760_A/blue-winged_teal/Missouri/12OS2519/2012|2012.685:0.00527942217,H7N3_Avian_CY166999_A/northern_shoveler/Illinois/11OS4404/2011|2011.866:0.0008545372647):0.0005670783026):0.0004715558786):0.0006999703468,H2N9_Avian_CY195739_A/mallard/Interior_Alaska/12ML00059/2012|2012.718:0.005404930001):0.003945704131):0.0004729604077,H11N9_Avian_KX351569_A/northern_shoveler/California/1670V/2013|2013.003:0.009475600133):0.001108869106,(((((((H10N2_Avian_CY094257_A/mallard/California/11353/2008|2008.948:3.075942579e-18,H6N2_Avian_CY093778_A/northern_shoveler/California/9680/2008|2008.932:-3.075942579e-18):0.003244938085,(H8N4_Avian_CY142294_A/northern_pintail/Interior_Alaska/9BM8237R0/2009|2009.500:-2.738601995e-17,H12N5_Avian_CY079782_A/mallard/Interior_Alaska/9BM1799/2009|2009.496:2.738601995e-17):0.003999904821):0.0008552692219,H8N4_Avian_CY079384_A/northern_pintail/Interior_Alaska/8BM2046R1/2008|2008.603:0.00155067443):0.0006470126934,H4N6_Avian_CY094137_A/mallard/California/6772/2008|2008.871:0.003014280287):0.0004306440747,((((H11N2_Avian_CY094513_A/northern_pintail/California/6791/2008|2008.874:0.001199875572,H1N1_Avian_CY076137_A/mallard/California/20385-004/2007|2007.592:0.002427538239):9.909230743e-06,H3N1_Avian_CY039624_A/northern_shoveler/California/HKWF569/2007|2007.858:0.001179339626):5.137763712e-05,H9N2_Avian_KY575200_A/American_wigeon/Mexico-Sonora/769/2008|2008.951:-5.137763712e-05):0.0003687361585,(H5N3_Avian_CY167179_A/American_green-winged_teal/Mississippi/12OS191/2012|2012.041:0.002120660422,H11N3_Avian_CY167139_A/mallard/Arkansas/12OS140/2012|2012.038:0.0002869756343):0.002046254995):0.0006523037018):0.0004655536246,(((((H10N8_Avian_CY093770_A/northern_shoveler/California/9235/2008|2008.890:-4.558365527e-05,H4N4_Avian_CY094345_A/northern_shoveler/California/10024/2008|2008.970:0.002453219711):2.280696165e-05,H1N3_Avian_CY094337_A/northern_shoveler/California/9781/2008|2008.951:-2.280696165e-05):0.007454997499,H7N9_Avian_CY067682_A/blue-winged_teal/Guatemala/CIP049-02/2008|2008.173:0.001025472704):8.261513819e-05,(H7N3_Avian_KU289931_A/blue_winged_teal/Missouri/A00624484/2008|2008.685:0,H7N3_Avian_KU289923_A/blue_winged_teal/Missouri/A00624483/2008|2008.685:0):0.003577503625):8.601293328e-05,H7N9_Avian_CY067674_A/blue-winged_teal/Guatemala/CIP049-01/2008|2008.101:-0.0001147746746):0.0008265238032):0.001368534636,H1N6_Avian_CY094241_A/mallard/California/10064/2008|2008.970:0.003508636214):0.003671546164):0.0005051413064,((((((H6N5_Avian_CY144369_A/red_knot/New_Jersey/828235/2001|2001.500:0.01141504065,H2N3_Avian_FJ517271_A/mallard/MN/506/2000|2000.500:0.00832586756):0.0008642188413,H6N6_Avian_CY020857_A/mallard/Ohio/664/2002|2002.630:0.01291881263):0.001319797245,H4N6_Avian_CY102629_A/mallard/Alberta/235/1999|1999.608:0.001585034777):0.000506679585,((H11N6_Avian_CY127599_A/mallard/Alberta/125/1999|1999.589:0.002377556534,H7N7_Avian_CY185990_A/mallard/Minnesota/19033/1999|1999.468:0.002449722648):0.002758274227,H12N4_Avian_CY144385_A/ruddy_turnstone/Delaware/AI03-378/2003|2003.392:0.004613731075):0.0008004657983):0.0002983804389,(H7N3_Avian_AY241639_A/chicken/New_York/12273-11/1999|1999.500:0.002371954584,H12N5_Avian_CY004383_A/mallard/Alberta/52/1997|1997.830:0.009878093182):0.000402285402):0.001460870855,(H7N1_Avian_CY139933_A/blue-winged_teal/Texas/578575/2002|2002.500:0,H7N1_Avian_CY139941_A/blue-winged_teal/Texas/578588/2002|2002.500:0):0.01032350242):0.002375175064):0.002742603092,(H6N5_Avian_CY004254_A/mallard/ALB/199/1992|1992.915:0,H6N5_Avian_CY126996_A/mallard/Alberta/203/1992|1992.644:0):0.002679494951):0.0008389647816,((((H1N1_Avian_EU026062_A/mallard/Maryland/369/2002|2002.500:0.002449636357,H6N2_Avian_CY020841_A/mallard/Ohio/653/2002|2002.630:0.007270310584):0.0009488631044,H3N8_Avian_CY011032_A/blue-winged_teal/Ohio/926/2002|2002.682:0.002705296815):0.003996008315,H3N9_Avian_CY139757_A/mallard/Minnesota/182749/1998|1998.666:0.01350885047):0.002400179958,((H6N2_Avian_CY127666_A/shorebird/Delaware_Bay/208/2001|2001.375:0.002507265562,H6N2_Avian_CY127658_A/shorebird/Delaware_Bay/124/2001|2001.373:-0.000108855465):0.0001099920352,(H11N2_Avian_CY144288_A/ruddy_turnstone/Delaware/828213/2001|2001.500:0,H5N2_Avian_CY144248_A/ruddy_turnstone/New_Jersey/828212/2001|2001.500:0):0.00109649354):0.007568173403):0.002065508498):0.003998782824):0.0009431559146,(((H10N1_Avian_CY005228_A/mallard/ALB/5/1995|1995.581:3.483052626e-18,H10N7_Avian_CY136868_A/mallard/Alberta/2/1995|1995.586:-3.483052626e-18):0.006891741923,H10N7_Avian_CY136741_A/ruddy_turnstone/New_Jersey/146/1990|1990.397:0.002791618925):0.004397828103,H1N1_Avian_CY004535_A/mallard/Alberta/322/1988|1988.671:0.0017214241):0.001967760645):0.000757061718):0.0006031641625,(((((((((((((((((((H6N2_Avian_CY166796_A/American_widgeon/Mississippi/11OS6073/2011|2011.940:0.00130771742,H6N2_Avian_CY166935_A/mallard/Missouri/11OS6301/2011|2011.951:-0.0001091726939):0.002549488042,H7N9_Avian_CY133653_A/northern_shoverl/Mississippi/11OS145/2011|2011.019:0.001070759684):0.0001012547042,H1N3_Avian_CY133717_A/mallard/Mississippi/11OS34/2011|2011.016:-0.0001105109462):0.002559256352,(H6N1_Avian_CY133428_A/American_wigeon/Missouri/10OS4752/2010|2010.945:-6.061912432e-17,H6N1_Avian_CY132089_A/mallard/Ohio/10OS1354/2010|2010.595:6.061912432e-17):0.004743021948):0.001152177853,H10N1_Avian_CY097305_A/mallard/Wisconsin/4230/2009|2009.929:0.001255248203):2.683287149e-05,H11N9_Avian_CY141013_A/mallard/Arkansas/AI09-5663/2009|2009.940:-3.371176113e-05):4.115582647e-05,H7N3_Avian_KU289947_A/blue_winged_teal/Texas/A00463679/2010|2010.186:0.001165459092):0.002406721928,(H12N5_Avian_CY097650_A/mallard/Ohio/1688/2009|2009.605:0.002443495482,H3N6_Avian_CY132326_A/mallard/Ohio/11OS2049/2011|2011.625:0.002377111725):5.265026656e-05):7.36241146e-05,H5N2_Avian_CY079456_A/American_black_duck/Illinois/08OS2688/2008|2008.816:-9.438058045e-05):4.69954557e-05,H5N2_Avian_CY097180_A/mallard/Illinois/3974/2009|2009.792:0.00115252249):0.0002266687841,((H3N2_Avian_CY203329_A/mallard/Maryland/10OS1934/2010|2010.704:-1.007385731e-17,H3N6_Avian_CY203313_A/mallard/Maryland/10OS1907/2010|2010.704:1.007385731e-17):0.001928006615,H6N1_Avian_CY140715_A/mallard/Minnesota/AI09-2509/2009|2009.679:0.0004704034819):0.0009717270961):0.0001628507426,H6N8_Avian_CY140595_A/mallard/Minnesota/Sg-01042/2008|2008.701:0.001053996452):0.0004641565804,(H10N7_Avian_CY204999_A/mallard/Maryland/10OS566/2010|2010.499:0.01193446903,H6N2_Avian_CY146509_A/mallard/New_Jersey/AI09-5405/2009|2009.740:0.001493521105):0.00188135556):0.0004205698894,H4N6_Avian_CY190711_A/mallard/Maryland/08OS3079/2008|2008.978:0.002678156241):0.0008032839964,((((((((((H11N9_Avian_KT932373_A/ruddy_turnstone/Ilha_de_Canelas/A17/2008|2008.899:-6.361198354e-05,H11N9_Avian_KT932367_A/ruddy_turnstone/Ilha_de_Canelas/A08/2008|2008.899:0.001263477355):0.002473967846,H10N2_Avian_CY145659_A/ruddy_turnstone/New_Jersey/Sg-00548/2008|2008.414:0.001140153786):9.14647109e-05,H10N7_Avian_CY144929_A/ruddy_turnstone/Delaware/Sg-00472/2008|2008.384:-9.673801255e-05):4.855976969e-05,H10N7_Avian_CY137742_A/shorebird/Delaware_Bay/586/2008|2008.375:-4.855976969e-05):2.430636236e-05,H10N7_Avian_CY145100_A/ruddy_turnstone/New_Jersey/Sg-00504/2008|2008.375:-2.430636236e-05):1.216644885e-05,H10N7_Avian_CY144913_A/ruddy_turnstone/Delaware/Sg-00468/2008|2008.384:-1.216644885e-05):6.089872756e-06,H4N6_Avian_CY145341_A/ruddy_turnstone/Delaware/Sg-00541/2008|2008.411:-6.089872756e-06):3.048267818e-06,H10N7_Avian_CY136538_A/shorebird/Delaware_Bay/369/2008|2008.373:-3.048267818e-06):1.525803278e-06,H10N7_Avian_CY145253_A/ruddy_turnstone/New_Jersey/Sg-00528/2008|2008.403:-1.525803278e-06):0.001242476133,(((H6N1_Avian_CY097113_A/mallard/Ohio/1690/2009|2009.605:7.71490484e-18,H6N9_Avian_CY097105_A/mallard/Ohio/1686/2009|2009.605:-7.71490484e-18):2.677882279e-05,H1N1_Avian_CY097394_A/mallard/Wisconsin/4194/2009|2009.921:0.001168719673):6.589493314e-05,H9N2_Avian_CY133377_A/mallard/Missouri/10OS4670/2010|2010.945:0.009706457923):0.00119918542):0.0007549273259):0.0008140200786,(((H7N3_Avian_CY018905_A/blue-winged_teal/Ohio/658/2004|2004.666:0.00119532481,H1N3_Avian_CY053817_A/green-winged_teal/California/K481/2006|2006.016:0.002404412557):7.983274709e-05,H3N8_Avian_CY037011_A/blue-winged_teal/Manitoba/13436/2005|2005.660:0.00112702295):0.0002458005429,(H12N5_Avian_CY144535_A/ruddy_turnstone/Delaware/AI03-118/2003|2003.384:0.002501525703,H10N7_Avian_EU743358_A/ruddy_turnstone/DE/323/2004|2004.500:0.00969992583):0.0009824162834):0.000250730608):0.002026763928,(((H9N7_Avian_CY102637_A/shorebird/Delaware_Bay/277/2000|2000.367:0.006300034387,H10N7_Avian_EU743326_A/northern_shoveler/TX/56/2000|2000.500:-0.0002596494239):0.0003338186078,(H3N2_Avian_CY076185_A/mallard/Washington/44242-124/2006|2006.556:0.009761930844,H8N4_Avian_CY017753_A/mallard/Alaska/708/2005|2005.630:0.005011056012):0.0008984799073):0.0004212858014,((H1N1_Avian_CY139653_A/northern_pintail/Texas/421716/2001|2001.115:0.002332501432,H5N2_Avian_EU980505_A/mallard/MD/185/2003|2003.500:0.006148307169):0.0006679414216,(H2N2_Avian_CY190343_A/mallard/Maryland/06OS2460/2006|2006.953:0.006241428583,H3N6_Avian_CY203705_A/mallard/Maryland/06OS1207/2006|2006.597:0.007217673264):0.003704632268):0.001832851663):0.0007415937695):0.001101220728,(((((H11N2_Avian_CY127345_A/shorebird/Delaware_Bay/29/1996|1996.364:0.001130876443,H10N2_Avian_CY136924_A/laughing_gull/Delaware_Bay/245/1996|1996.367:0.001276759613):8.36595327e-05,H11N2_Avian_CY127377_A/shorebird/Delaware_Bay/58/1996|1996.367:0.002339936251):0.006347047609,H2N2_Avian_CY116999_A/guinea_fowl/New_Jersey/14600-21/1995|1995.049:0.006012430436):0.001217463972,H6N3_Avian_CY127068_A/laughing_gull/Delaware_Bay/208/1994|1994.329:0.003615069135):0.000689690663,(H2N3_Avian_CY139741_A/mallard/Minnesota/182714/1998|1998.666:0,H2N3_Avian_FJ357081_A/mallard/MN/14/1998|1998.500:0):0.008588678215):0.001735943007):0.002477870742,H4N6_Avian_CY102772_A/mallard/Alberta/237/2003|2003.600:0.00550511561):0.004574435426):0.001275255205,(((((((((((((((((((H6N1_Avian_CY180640_A/duck/Minnesota/56/1975|1975.500:-2.491384066e-18,H6N9_Avian_CY180520_A/duck/Minnesota/1/1975|1975.500:2.491384066e-18):0,H6N1_Avian_CY180624_A/duck/Minnesota/2/1975|1975.500:0):-2.498392179e-18,H2N3_Avian_CY180512_A/mallard/Wisconsin/793/1976|1976.500:2.498392179e-18):0.001128614128,((H2N1_Avian_CY003933_A/mallard/Alberta/323/1988|1988.671:0.001265944059,H7N3_Avian_CY005061_A/mallard_duck/Alberta/435/1985|1985.633:-6.739933291e-05):0.006104252606,H2N3_Avian_CY003851_A/mallard/Alberta/77/1977|1977.600:0.002393318458):6.016986774e-05):8.08146373e-05,H6N6_Avian_CY005885_A/blue-winged_teal/MN/993/1980|1980.674:0.003553301922):0.0008907431566,H10N7_Avian_CY178282_A/mallard/Wisconsin/53/1981|1981.500:0.005826656432):0.0008611278636,H8N4_Avian_CY180664_A/mallard/Wisconsin/426/1979|1979.500:0.003091769094):0.0003575393898,(H2N3_Avian_CY178474_A/mallard/Wisconsin/1120/1982|1982.500:0.001256070776,H7N4_Avian_CY178859_A/mallard/Wisconsin/1111/1982|1982.500:0.001140543763):0.0008403567738):0.0005219972421,(H4N8_Avian_CY181081_A/blue-winged_teal/Saskatchewan/11/1982|1982.500:0.001092998823,H11N3_Avian_CY005277_A/mallard_duck/ALB/797/1983|1983.641:0.0001055459039):0.006389255286):0.0004349652825,(H5N2_Avian_EU182313_A/turkey/Minnesota/3397-3/1992|1992.500:0.007402818502,H6N2_Avian_CY020993_A/mallard/Ohio/81/1986|1986.500:0.007256215372):0.001968097605):0.000486305637,(((((H11N9_Avian_CY139709_A/blue-winged_teal/Louisiana/B3/1986|1986.500:-6.008331863e-05,H3N3_Avian_CY004684_A/mallard/ALB/394/1988|1988.674:0.002456697858):6.875437622e-05,(H3N8_Avian_CY102015_A/ruddy_turnstone/Delaware_Bay/176/1994|1994.386:0.007436493362,H1N1_Avian_EU735806_A/quail/IN/38685/1993|1993.500:0.001084932863):0.003628858867):0.0004805659004,(H4N3_Avian_CY004900_A/blue-winged_teal/ALB/136/1990|1990.638:0.004666937152,H6N2_Avian_CY012836_A/pintail/Ohio/294/1988|1988.781:0.01005672011):0.0008004428715):0.002011940046,H2N9_Avian_CY003867_A/laughing_gull/New_Jersey/75/1985|1985.405:0.005341954132):0.002965038716,(((((H4N2_Avian_CY179303_A/mallard/Wisconsin/1719/1983|1983.500:0.001200546295,H5N2_Avian_CY014853_A/mallard/New_York/189/1982|1982.915:0.001212424856):1.981180165e-05,H5N2_Avian_CY178082_A/mallard/Wisconsin/99/1982|1982.500:-2.643200622e-05):1.323621107e-05,H5N2_Avian_CY178114_A/mallard/Wisconsin/1616/1983|1983.500:-1.323621107e-05):0.000320379289,H6N2_Avian_CY178843_A/pintail/Wisconsin/381/1983|1983.500:0.0008759335708):0.0009236201617,H11N9_Avian_CY179247_A/mallard/Wisconsin/1069/1982|1982.500:0.0002758030413):0.001739390845):0.000334557681):0.0003836784329,(((((((((H9N1_Avian_CY004646_A/mallard_duck/ALB/506/1983|1983.611:0.001201521226,H9N1_Avian_CY005102_A/mallard_duck/Alberta/743/1983|1983.636:0.00120611483):2.391168899e-05,H3N1_Avian_CY004638_A/blue-winged_teal/ALB/452/1983|1983.611:0.00117068038):5.024784498e-05,H12N1_Avian_CY005347_A/mallard_duck/Alberta/342/1983|1983.595:-5.024784498e-05):0.004789512971,(H2N5_Avian_CY003875_A/mallard/Alberta/884/1984|1984.633:0.004862431883,H3N8_Avian_CY178587_A/mallard/Wisconsin/483/1983|1983.500:0.00117795308):0.001298775241):0.000546586731,H7N7_Avian_CY178915_A/duck/Wisconsin/3034/1986|1986.500:0.003072078407):0.0001942859969,(((H6N2_Avian_CY004519_A/coot/Alberta/134/1987|1987.614:0.001224853845,H6N2_Avian_CY136706_A/mallard/Alberta/260/1987|1987.649:-2.93553492e-05):1.896818623e-05,H6N2_Avian_CY004527_A/mallard_duck/ALB/294/1987|1987.649:0.002391256203):0.005540686108,(H1N1_Avian_CY178827_A/mallard/Wisconsin/586/1983|1983.500:0.003674953308,H3N2_Avian_CY017415_A/mallard/Ohio/424/1988|1988.500:0.003564565771):0.0006125726554):0.0004180361986):0.0002374008632,((H10N7_Avian_CY179239_A/mallard/Wisconsin/1350/1983|1983.500:0.003508880762,H4N3_Avian_CY014941_A/pintail_duck/New_York/155/1982|1982.915:0.01003413394):0.0007099323903,H6N2_Avian_CY016168_A/green-winged_teal/Ohio/86/1986|1986.816:0.002918962697):0.0005161519066):1.332817948e-05,(((H12N5_Avian_CY177634_A/mallard/Wisconsin/1873/1983|1983.500:0.003641325978,H3N5_Avian_CY004653_A/mallard/Alberta/635/1983|1983.630:0.003608943151):0.001259302933,H7N3_Avian_CY005892_A/pheasant/Minnesota/917/1980|1980.633:0.002360456606):3.77623832e-05,(H2N1_Avian_CY178523_A/duck/Wisconsin/2420/1985|1985.500:0.001234611103,H1N3_Avian_CY178747_A/mallard/Wisconsin/1092/1982|1982.500:-3.606637661e-05):0.001173965362):6.294701484e-05):5.452100907e-05,H7N3_Avian_CY178490_A/mallard/Wisconsin/143/1981|1981.500:0.002350700252):0.0001549009564):0.0002183884289,(((H4N6_Avian_CY101486_A/red_knot/Delaware/541/1988|1988.367:0,H4N6_Avian_CY004864_A/ruddy_turnstone/DE/512/1988|1988.367:0):2.716781048e-17,H4N6_Avian_CY101519_A/ruddy_turnstone/Delaware/2354/1988|1988.411:-2.716781048e-17):2.301522407e-17,H4N6_Avian_CY101503_A/shorebird/Delaware_Bay/718/1988|1988.373:-2.301522407e-17):0.008339109938):0.0003081301363,H4N2_Avian_CY178002_A/mallard/Wisconsin/2191/1984|1984.500:0.00322923777):0.0001755744402,(((((H1N3_Avian_CY136844_A/shorebird/Delaware_Bay/211/1994|1994.389:0.001198707752,H1N1_Avian_CY136765_A/ruddy_turnstone/Delaware_Bay/82/1994|1994.386:0.001208928304):0.002533363051,H11N8_Avian_CY127004_A/ruddy_turnstone/Delaware_Bay/36/1993|1993.329:0.00232070459):0.0008021301902,(H6N8_Avian_CY127020_A/shorebird/Delaware_Bay/222/1993|1993.329:0.001202823672,H6N8_Avian_CY127012_A/ruddy_turnstone/Delaware_Bay/37/1993|1993.329:-4.278945915e-06):0.0004177549287):0.00660845976,H3N2_Avian_CY101894_A/ruddy_turnstone/Delaware_Bay/81/1994|1994.386:0.003875002106):0.006680447868,H10N6_Avian_CY005203_A/mallard_duck/ALB/40/1984|1984.619:0.002550136528):0.001140492776):0.0002931401649,(H7N3_Avian_CY185841_A/shorebird/Delaware_Bay/2696/1988|1988.638:0.002843217778,H4N6_Avian_CY004857_A/pintail_duck/ALB/623/1985|1985.652:0.00197738943):0.000605952412):0.0003121884731,(((((((((H3N6_Avian_CY101085_A/blue-winged_teal/Alberta/134/1989|1989.638:0.004911517654,H4N6_Avian_CY004821_A/ruddy_turnstone/New_Jersey/47/1985|1985.405:0.002328001425):0.001254040842,H10N3_Avian_CY178883_A/mallard/Wisconsin/2364/1984|1984.500:-4.414322438e-05):2.211047066e-05,H2N3_Avian_CY178515_A/duck/Wisconsin/2409/1985|1985.500:-2.211047066e-05):1.10747331e-05,H10N3_Avian_CY178298_A/duck/Wisconsin/2368/1985|1985.500:-1.10747331e-05):5.547149884e-06,H10N3_Avian_CY178306_A/duck/Wisconsin/2385/1985|1985.500:-5.547149884e-06):2.778483924e-06,H4N6_Avian_CY101583_A/mallard/Alberta/575/1986|1986.633:-2.778483924e-06):1.391705157e-06,H12N5_Avian_CY178354_A/duck/Wisconsin/2676/1985|1985.500:-1.391705157e-06):0.0001480774093,((H6N3_Avian_CY014913_A/chicken/New_York/28263/1989|1989.332:0.006591251306,H7N8_Avian_CY021625_A/mallard/Ohio/421/1987|1987.808:0.002025022301):0.001415627149,H10N7_Avian_CY017785_A/mallard/Ohio/99/1989|1989.797:0.00217906482):0.0004566795675):0.0007231282688,((H6N2_Avian_CY014884_A/chicken/New_York/14677-13/1998|1998.151:0.002020838227,H6N2_Avian_CY014892_A/duck/New_York/16873/1999|1999.395:0.00896245253):0.01019971661,H6N8_Avian_CY127028_A/pintail/Alberta/87/1993|1993.625:0.006100088099):0.001690690318):0.001697593291):0.0003564197665,H5N2_Avian_CY014876_A/black_duck/New_York/184/1988|1988.500:0.0007592239578):0.0007719884787,((((((H3N2_Avian_CY178426_A/mallard/Wisconsin/1793/1983|1983.500:0.001200229854,H4N6_Avian_CY179351_A/mallard/Wisconsin/1674/1983|1983.500:0.001207406202):4.718223436e-05,H3N6_Avian_CY177922_A/mallard/Wisconsin/1729/1983|1983.500:-5.245553601e-05):0.001229459898,H11N9_Avian_CY014810_A/mallard/Tennessee/11457/1985|1985.041:0.001174223501):5.87527
[truncated: 398,469 more chars]
