# Supplementary material for: A brief history of bird flu
Source: Philos Trans R Soc Lond B Biol Sci. 2019 May 6;374(1775):20180257. doi: 10.1098/rstb.2018.0257 (PMC6553608; doi:10.1098/rstb.2018.0257)
Supplement: Data for segments 1,2,3,5,7,8 - 8809 taxa for display [file rstb20180257supp3.zip › internals_subsample_for_display/hxnx_all_seg8_8809_with_og_infoTbl.txt]

beastNames	accn	host	subtype	Htype	Ntype	country	region	continent	decDate	avHost5
H6N1_Avian_KX977718_A/greater_white-fronted_goose/Netherlands/11/2009|2009.937	KX977718	Avian	H6N1	H6	N1	Netherlands	WesternEurope	Europe	2009.937	Wild-ans-long
H3N8_Avian_KX978878_A/turnstone/Netherlands/1/2010|2010.770	KX978878	Avian	H3N8	H3	N8	Netherlands	WesternEurope	Europe	2010.77	Wild-other
H6N5_Avian_CY149448_A/greylag_goose/Iceland/1459/2011|2011.833	CY149448	Avian	H6N5	H6	N5	Iceland	NorthernEurope	Europe	2011.833	Wild-ans-long
H6N5_Avian_CY149504_A/greylag_goose/Iceland/0948/2011|2011.833	CY149504	Avian	H6N5	H6	N5	Iceland	NorthernEurope	Europe	2011.833	Wild-ans-long
H6N2_Avian_KX978808_A/greater_white-fronted_goose/Netherlands/6/2010|2010.893	KX978808	Avian	H6N2	H6	N2	Netherlands	WesternEurope	Europe	2010.893	Wild-ans-long
H5N2_Avian_KX978208_A/Eurasian_wigeon/Netherlands/1/2010|2010.737	KX978208	Avian	H5N2	H5	N2	Netherlands	WesternEurope	Europe	2010.737	Wild-ans-long
H5N2_Avian_CY149352_A/great_black-backed_gull/Iceland/1110/2011|2011.789	CY149352	Avian	H5N2	H5	N2	Iceland	NorthernEurope	Europe	2011.789	Wild-other
H1N1_Avian_KX978939_A/greater_white-fronted_goose/Netherlands/1/2012|2012.885	KX978939	Avian	H1N1	H1	N1	Netherlands	WesternEurope	Europe	2012.885	Wild-ans-long
H5N3_Avian_KX977601_A/greater_white-fronted_goose/Netherlands/5/2010|2010.866	KX977601	Avian	H5N3	H5	N3	Netherlands	WesternEurope	Europe	2010.866	Wild-ans-long
H6N2_Avian_KX979443_A/greater_white-fronted_goose/Netherlands/9/2009|2009.995	KX979443	Avian	H6N2	H6	N2	Netherlands	WesternEurope	Europe	2009.995	Wild-ans-long
H11N9_Avian_MF147661_A/European_herring_gull/Netherlands/1/2015|2015.041	MF147661	Avian	H11N9	H11	N9	Netherlands	WesternEurope	Europe	2015.041	Wild-other
H6N8_Avian_KX979587_A/greater_white-fronted_goose/Netherlands/4/2010|2010.093	KX979587	Avian	H6N8	H6	N8	Netherlands	WesternEurope	Europe	2010.093	Wild-ans-long
H5N3_Avian_KF885679_A/duck/Moscow/4182/2010|2010.871	KF885679	Avian	H5N3	H5	N3	Russia	EasternEurope	Europe	2010.871	Dom-ans
H5N3_Avian_MF992946_A/duck/Moscow/4182-C/2010|2010.500	MF992946	Avian	H5N3	H5	N3	Russia	EasternEurope	Europe	2010.5	Dom-ans
H5N2_Avian_KU143433_A/chicken/Wuhan/WHJF/2014|2014.953	KU143433	Avian	H5N2	H5	N2	China	EasternAsia	Asia	2014.953	Dom-gal
H4N6_Avian_JX454717_A/duck/Korea/DY104/2007|2007.953	JX454717	Avian	H4N6	H4	N6	South Korea	EasternAsia	Asia	2007.953	Dom-ans
H9N2_Avian_KU366364_A/duck/Jiangxi/7554/2007|2007.989	KU366364	Avian	H9N2	H9	N2	China	EasternAsia	Asia	2007.989	Dom-ans
H4N6_Avian_KU160823_A/chicken/Hunan/S1267/2010|2010.167	KU160823	Avian	H4N6	H4	N6	China	EasternAsia	Asia	2010.167	Dom-gal
H4N6_Avian_KU160815_A/chicken/Hunan/S1248/2010|2010.167	KU160815	Avian	H4N6	H4	N6	China	EasternAsia	Asia	2010.167	Dom-gal
H7N3_Avian_KF260037_A/duck/Jiangxi/16285/2010|2010.500	KF260037	Avian	H7N3	H7	N3	China	EasternAsia	Asia	2010.5	Dom-ans
H7N7_Avian_KF260015_A/duck/Jiangxi/21980/2010|2010.500	KF260015	Avian	H7N7	H7	N7	China	EasternAsia	Asia	2010.5	Dom-ans
H7N7_Avian_KF260014_A/duck/Jiangxi/16769/2010|2010.500	KF260014	Avian	H7N7	H7	N7	China	EasternAsia	Asia	2010.5	Dom-ans
H7N3_Avian_KF260013_A/duck/Jiangxi/16736/2010|2010.500	KF260013	Avian	H7N3	H7	N3	China	EasternAsia	Asia	2010.5	Dom-ans
H10N8_Avian_KP862031_A/duck/Hunan/S3137/2009|2009.729	KP862031	Avian	H10N8	H10	N8	China	EasternAsia	Asia	2009.729	Dom-ans
H4N6_Avian_LC349347_A/duck/Mongolia/262/2011|2011.666	LC349347	Avian	H4N6	H4	N6	Mongolia	EasternAsia	Asia	2011.666	Dom-ans
H4N3_Avian_LC339901_A/duck/Mongolia/17/2011|2011.649	LC339901	Avian	H4N3	H4	N3	Mongolia	EasternAsia	Asia	2011.649	Dom-ans
H1N2_Avian_KF013946_A/Muscovy_duck/Guangxi/GXd-3/2012|2012.153	KF013946	Avian	H1N2	H1	N2	China	EasternAsia	Asia	2012.153	Dom-ans
H1N2_Avian_KF013906_A/sparrow/Guangxi/GXs-1/2012|2012.186	KF013906	Avian	H1N2	H1	N2	China	EasternAsia	Asia	2012.186	Wild-other
H10N8_Avian_KP862039_A/duck/Hunan/S4280/2009|2009.937	KP862039	Avian	H10N8	H10	N8	China	EasternAsia	Asia	2009.937	Dom-ans
H4N6_Avian_KU160927_A/duck/Guangxi/S4312/2011|2011.838	KU160927	Avian	H4N6	H4	N6	China	EasternAsia	Asia	2011.838	Dom-ans
H5N1_Avian_KP762505_A/chicken/Jiangsu/927/2013|2013.879	KP762505	Avian	H5N1	H5	N1	China	EasternAsia	Asia	2013.879	Dom-gal
H5N1_Avian_KY437771_A/goose/Yangzhou/0403/2014|2014.252	KY437771	Avian	H5N1	H5	N1	China	EasternAsia	Asia	2014.252	Dom-ans
H4N6_Avian_KU161087_A/goose/Jiangsu/S2433/2011|2011.438	KU161087	Avian	H4N6	H4	N6	China	EasternAsia	Asia	2011.438	Dom-ans
H4N6_Avian_KU161007_A/duck/Jiangsu/S2447/2011|2011.419	KU161007	Avian	H4N6	H4	N6	China	EasternAsia	Asia	2011.419	Dom-ans
H11N9_Avian_KF260016_A/duck/Guizhou/1078/2011|2011.500	KF260016	Avian	H11N9	H11	N9	China	EasternAsia	Asia	2011.5	Dom-ans
H3N8_Avian_AB786919_A/muscovy_duck/Vietnam/LBM240/2012|2012.500	AB786919	Avian	H3N8	H3	N8	Viet Nam	SouthEasternAsia	Asia	2012.5	Dom-ans
H3N6_Avian_AB812577_A/duck/Vietnam/LBM235/2012|2012.600	AB812577	Avian	H3N6	H3	N6	Viet Nam	SouthEasternAsia	Asia	2012.6	Dom-ans
H6N6_Avian_LC028148_A/muscovy_duck/Vietnam/LBM541/2013|2013.940	LC028148	Avian	H6N6	H6	N6	Viet Nam	SouthEasternAsia	Asia	2013.94	Dom-ans
H4N8_Avian_KU160959_A/duck/Hubei/S2114/2012|2012.419	KU160959	Avian	H4N8	H4	N8	China	EasternAsia	Asia	2012.419	Dom-ans
H4N2_Avian_CY146576_A/duck/Hunan/S11313/2012|2012.227	CY146576	Avian	H4N2	H4	N2	China	EasternAsia	Asia	2012.227	Dom-ans
H7N7_Avian_KT777874_A/ostrich/South_Africa/KRB/2013|2013.247	KT777874	Avian	H7N7	H7	N7	South Africa	SouthernAfrica	Africa	2013.247	Wild-other
H3N2_Avian_KT022275_A/duck/Guangxi/112D4/2012|2012.500	KT022275	Avian	H3N2	H3	N2	China	EasternAsia	Asia	2012.5	Dom-ans
H3N6_Avian_LC053488_A/duck/Vietnam/LBM798/2014|2014.923	LC053488	Avian	H3N6	H3	N6	Viet Nam	SouthEasternAsia	Asia	2014.923	Dom-ans
H6N6_Avian_KY415923_A/duck/Hubei/ZYSYF8/2015|2015.871	KY415923	Avian	H6N6	H6	N6	China	EasternAsia	Asia	2015.871	Dom-ans
H9N2_Avian_KU143456_A/duck/Wuhan/WHYF05/2014|2014.953	KU143456	Avian	H9N2	H9	N2	China	EasternAsia	Asia	2014.953	Dom-ans
H5N1_Avian_KR010415_A/goose/Inner_Mongolia/IM-192/2014|2014.816	KR010415	Avian	H5N1	H5	N1	China	EasternAsia	Asia	2014.816	Dom-ans
H6N2_Avian_KY415916_A/duck/Hubei/ZYSYG15/2015|2015.888	KY415916	Avian	H6N2	H6	N2	China	EasternAsia	Asia	2015.888	Dom-ans
H3N6_Avian_LC339735_A/duck/Hokkaido/10/2015|2015.770	LC339735	Avian	H3N6	H3	N6	Japan	EasternAsia	Asia	2015.77	Dom-ans
H1N1_Avian_LC148832_A/duck/Hokkaido/W9/2015|2015.745	LC148832	Avian	H1N1	H1	N1	Japan	EasternAsia	Asia	2015.745	Dom-ans
H11N9_Avian_KX121192_A/bean_goose/Hubei/SZY200/2016|2016.153	KX121192	Avian	H11N9	H11	N9	China	EasternAsia	Asia	2016.153	Wild-ans-long
H6N2_Avian_MG042402_A/duck/Bangladesh/31227/2016|2016.899	MG042402	Avian	H6N2	H6	N2	Bangladesh	SouthernAsia	Asia	2016.899	Dom-ans
H3N8_Avian_KX949528_A/northern_pintail/Alaska/UGAI15-7403/2015|2015.753	KX949528	Avian	H3N8	H3	N8	USA	NorthernAmerica	America	2015.753	Wild-ans-long
H6N1_Avian_KY131333_A/northern_pintail/Alaska/UGAI15-6994/2015|2015.721	KY131333	Avian	H6N1	H6	N1	USA	NorthernAmerica	America	2015.721	Wild-ans-long
H3N6_Avian_KY131411_A/northern_pintail/Alaska/UGAI15-7415/2015|2015.756	KY131411	Avian	H3N6	H3	N6	USA	NorthernAmerica	America	2015.756	Wild-ans-long
H8N4_Avian_MG976696_A/northern_pintail/Alaska/UGAI16-3997/2016|2016.679	MG976696	Avian	H8N4	H8	N4	USA	NorthernAmerica	America	2016.679	Wild-ans-long
H4N2_Avian_MH135604_A/duck/Bangladesh/33638/2017|2017.740	MH135604	Avian	H4N2	H4	N2	Bangladesh	SouthernAsia	Asia	2017.74	Dom-ans
H1N1_Avian_LC367502_A/duck/Mongolia/675/2010|2010.658	LC367502	Avian	H1N1	H1	N1	Mongolia	EasternAsia	Asia	2010.658	Dom-ans
H3N8_Avian_CY146608_A/duck/Hunan/S1256/2012|2012.222	CY146608	Avian	H3N8	H3	N8	China	EasternAsia	Asia	2012.222	Dom-ans
H10N8_Avian_KP285601_A/duck/Jiangxi/6460/2013|2013.090	KP285601	Avian	H10N8	H10	N8	China	EasternAsia	Asia	2013.09	Dom-ans
H10N8_Avian_KP285657_A/duck/Jiangxi/6535/2013|2013.090	KP285657	Avian	H10N8	H10	N8	China	EasternAsia	Asia	2013.09	Dom-ans
H6N8_Avian_KX867861_A/wild_bird/Jiangxi/P419/2016|2016.016	KX867861	Avian	H6N8	H6	N8	China	EasternAsia	Asia	2016.016	Wild-other
H3N8_Avian_LC367358_A/duck/Mongolia/405/2011|2011.655	LC367358	Avian	H3N8	H3	N8	Mongolia	EasternAsia	Asia	2011.655	Dom-ans
H4N2_Avian_KU160967_A/duck/Hubei/S2213/2012|2012.419	KU160967	Avian	H4N2	H4	N2	China	EasternAsia	Asia	2012.419	Dom-ans
H3N2_Avian_LC028164_A/duck/Vietnam/LBM559/2013|2013.940	LC028164	Avian	H3N2	H3	N2	Viet Nam	SouthEasternAsia	Asia	2013.94	Dom-ans
H3N2_Avian_LC053496_A/duck/Quang_Ninh/220/2014|2014.710	LC053496	Avian	H3N2	H3	N2	Viet Nam	SouthEasternAsia	Asia	2014.71	Dom-ans
H3N2_Avian_KM222552_A/chicken/Shanghai/LPM2/2013|2013.619	KM222552	Avian	H3N2	H3	N2	China	EasternAsia	Asia	2013.619	Dom-gal
H11N9_Avian_KU143428_A/wild_bird/Wuhan/CDHN173/2015|2015.038	KU143428	Avian	H11N9	H11	N9	China	EasternAsia	Asia	2015.038	Wild-other
H11N9_Avian_KU143427_A/wild_bird/Wuhan/CDHN22/2015|2015.038	KU143427	Avian	H11N9	H11	N9	China	EasternAsia	Asia	2015.038	Wild-other
H1N1_Avian_KU143423_A/wild_bird/Wuhan/WHHN16/2014|2014.953	KU143423	Avian	H1N1	H1	N1	China	EasternAsia	Asia	2014.953	Wild-other
H5N2_Avian_KY765298_A/ostrich/South_Africa/325863/2015|2015.496	KY765298	Avian	H5N2	H5	N2	South Africa	SouthernAfrica	Africa	2015.496	Wild-other
H10N2_Avian_LC121288_A/duck/Mongolia/141/2015|2015.660	LC121288	Avian	H10N2	H10	N2	Mongolia	EasternAsia	Asia	2015.66	Dom-ans
H10N2_Avian_LC108124_A/duck/Mongolia/66/2015|2015.660	LC108124	Avian	H10N2	H10	N2	Mongolia	EasternAsia	Asia	2015.66	Dom-ans
H9N2_Avian_KY415924_A/chicken/Hubei/ZYSJF15/2016|2016.063	KY415924	Avian	H9N2	H9	N2	China	EasternAsia	Asia	2016.063	Dom-gal
H6N2_Avian_KY415918_A/duck/Hubei/ZYSYG7/2015|2015.888	KY415918	Avian	H6N2	H6	N2	China	EasternAsia	Asia	2015.888	Dom-ans
H3N8_Avian_MG042297_A/duck/Bangladesh/30828/2016|2016.737	MG042297	Avian	H3N8	H3	N8	Bangladesh	SouthernAsia	Asia	2016.737	Dom-ans
H7N9_Avian_MF630449_A/duck/Guangxi/SDY129/2014|2014.808	MF630449	Avian	H7N9	H7	N9	China	EasternAsia	Asia	2014.808	Dom-ans
H7N9_Avian_MF630441_A/duck/Fujian/S4170/2014|2014.841	MF630441	Avian	H7N9	H7	N9	China	EasternAsia	Asia	2014.841	Dom-ans
H11N9_Avian_KF260022_A/duck/Jiangxi/22537/2012|2012.500	KF260022	Avian	H11N9	H11	N9	China	EasternAsia	Asia	2012.5	Dom-ans
H4N2_Avian_KU161023_A/duck/Jiangxi/S21055/2012|2012.425	KU161023	Avian	H4N2	H4	N2	China	EasternAsia	Asia	2012.425	Dom-ans
H7N7_Avian_KM593190_A/chicken/Jiangxi/C25/2014|2014.123	KM593190	Avian	H7N7	H7	N7	China	EasternAsia	Asia	2014.123	Dom-gal
H5N8_Avian_LC053464_A/duck/Quang_Ninh/19c511/2013|2013.271	LC053464	Avian	H5N8	H5	N8	Viet Nam	SouthEasternAsia	Asia	2013.271	Dom-ans
H10N7_Avian_LC121384_A/duck/Mongolia/499/2015|2015.663	LC121384	Avian	H10N7	H10	N7	Mongolia	EasternAsia	Asia	2015.663	Dom-ans
H10N7_Avian_LC121424_A/duck/Mongolia/626/2015|2015.663	LC121424	Avian	H10N7	H10	N7	Mongolia	EasternAsia	Asia	2015.663	Dom-ans
H6N6_Avian_KY415945_A/duck/Ganzhou/GZ148/2016|2016.071	KY415945	Avian	H6N6	H6	N6	China	EasternAsia	Asia	2016.071	Dom-ans
H5N2_Avian_KT327407_A/thrush/Taiwan/A234/2015|2015.044	KT327407	Avian	H5N2	H5	N2	Taiwan	EasternAsia	Asia	2015.044	Wild-other
H5N2_Avian_KT327399_A/night_heron/Taiwan/A289/2015|2015.049	KT327399	Avian	H5N2	H5	N2	Taiwan	EasternAsia	Asia	2015.049	Wild-other
H5N2_Avian_KT327384_A/goose/Taiwan/01004/2015|2015.022	KT327384	Avian	H5N2	H5	N2	Taiwan	EasternAsia	Asia	2015.022	Dom-ans
H5N2_Avian_KU646889_A/goose/Taiwan/01031/2015|2015.030	KU646889	Avian	H5N2	H5	N2	Taiwan	EasternAsia	Asia	2015.03	Dom-ans
H7N7_Avian_KP414903_A/chicken/Jiangxi/10784/2014|2014.132	KP414903	Avian	H7N7	H7	N7	China	EasternAsia	Asia	2014.132	Dom-gal
H10N3_Avian_LC121392_A/duck/Mongolia/518/2015|2015.663	LC121392	Avian	H10N3	H10	N3	Mongolia	EasternAsia	Asia	2015.663	Dom-ans
H15N9_Avian_KY635679_A/duck/Bangladesh/24704/2015|2015.142	KY635679	Avian	H15N9	H15	N9	Bangladesh	SouthernAsia	Asia	2015.142	Dom-ans
H15N9_Avian_KY635715_A/duck/Bangladesh/24697/2015|2015.142	KY635715	Avian	H15N9	H15	N9	Bangladesh	SouthernAsia	Asia	2015.142	Dom-ans
H5N8_Avian_KY576097_A/common_teal/Korea/W548/2016|2016.953	KY576097	Avian	H5N8	H5	N8	South Korea	EasternAsia	Asia	2016.953	Wild-ans-long
H5N8_Avian_MF155636_A/grey_heron/W779/2017|2017.071	MF155636	Avian	H5N8	H5	N8	South Korea	EasternAsia	Asia	2017.071	Wild-other
H5N8_Avian_KY576099_A/common_teal/Korea/W550/2016|2016.953	KY576099	Avian	H5N8	H5	N8	South Korea	EasternAsia	Asia	2016.953	Wild-ans-long
H5N8_Avian_KY576100_A/common_teal/Korea/W555/2017|2017.008	KY576100	Avian	H5N8	H5	N8	South Korea	EasternAsia	Asia	2017.008	Wild-ans-long
H5N8_Avian_MG650632_A/chicken/Cameroon/17RS1661-1/2017|2017.038	MG650632	Avian	H5N8	H5	N8	Cameroon	CentralAfrica	Africa	2017.038	Dom-gal
H5N8_Avian_MF037861_A/green-winged_teal/Egypt/877/2016|2016.934	MF037861	Avian	H5N8	H5	N8	Egypt	NorthernAfrica	Africa	2016.934	Wild-ans-long
H5N8_Avian_MF037854_A/green-winged_teal/Egypt/871/2016|2016.934	MF037854	Avian	H5N8	H5	N8	Egypt	NorthernAfrica	Africa	2016.934	Wild-ans-long
H5N8_Avian_MF040676_A/Anser_cygnoides/Hubei/FW44/2016|2016.948	MF040676	Avian	H5N8	H5	N8	China	EasternAsia	Asia	2016.948	Dom-ans
H5N8_Avian_MG607431_A/duck/Democratic_Republic_of_the_Congo/17RS882-40/2017|2017.362	MG607431	Avian	H5N8	H5	N8	Democratic Republic of the Congo	CentralAfrica	Africa	2017.362	Dom-ans
H5N8_Avian_MG607430_A/duck/Democratic_Republic_of_the_Congo/17RS882-33/2017|2017.364	MG607430	Avian	H5N8	H5	N8	Democratic Republic of the Congo	CentralAfrica	Africa	2017.364	Dom-ans
H5N8_Avian_MG881923_A/grey-headed_gull/Uganda/MUWRP-538/2017|2017.008	MG881923	Avian	H5N8	H5	N8	Uganda	EasternAfrica	Africa	2017.008	Wild-other
H5N8_Avian_MG650633_A/duck/Cameroon/17RS1661-3/2017|2017.038	MG650633	Avian	H5N8	H5	N8	Cameroon	CentralAfrica	Africa	2017.038	Dom-ans
H5N8_Avian_MH107203_A/Guinea_fowl/Belgium/6102/2017|2017.449	MH107203	Avian	H5N8	H5	N8	Belgium	WesternEurope	Europe	2017.449	Dom-gal
H5N8_Avian_MH107195_A/Brahma_chicken/Belgium/6153/2017|2017.452	MH107195	Avian	H5N8	H5	N8	Belgium	WesternEurope	Europe	2017.452	Wild-other
H5N8_Avian_MF926489_A/goose/Kalmykia/813/2016|2016.849	MF926489	Avian	H5N8	H5	N8	Russia	EasternEurope	Europe	2016.849	Dom-ans
H5N8_Avian_MF926465_A/chicken/Chechnya/58/2017|2017.019	MF926465	Avian	H5N8	H5	N8	Russia	EasternEurope	Europe	2017.019	Dom-gal
H5N8_Avian_MF926457_A/chicken/Moscow/94/2017|2017.159	MF926457	Avian	H5N8	H5	N8	Russia	EasternEurope	Europe	2017.159	Dom-gal
H5N6_Avian_LC379589_A/jungle_crow/Hyogo/2803A002/2018|2018.162	LC379589	Avian	H5N6	H5	N6	Japan	EasternAsia	Asia	2018.162	Wild-other
H5N6_Avian_LC379597_A/jungle_crow/Hyogo/2803E011/2018|2018.167	LC379597	Avian	H5N6	H5	N6	Japan	EasternAsia	Asia	2018.167	Wild-other
H6N2_Avian_KU143430_A/wild_bird/Wuhan/CDHN09/2015|2015.038	KU143430	Avian	H6N2	H6	N2	China	EasternAsia	Asia	2015.038	Wild-other
H6N2_Avian_KU143431_A/wild_bird/Wuhan/CDHN15/2015|2015.038	KU143431	Avian	H6N2	H6	N2	China	EasternAsia	Asia	2015.038	Wild-other
H2N8_Avian_KX394380_A/duck/Zhejiang/6D10/2013|2013.951	KX394380	Avian	H2N8	H2	N8	China	EasternAsia	Asia	2013.951	Dom-ans
H3N6_Avian_KX121274_A/duck/Hunan/7/2015|2015.260	KX121274	Avian	H3N6	H3	N6	China	EasternAsia	Asia	2015.26	Dom-ans
H2N3_Avian_LC121432_A/duck/Mongolia/655/2015|2015.663	LC121432	Avian	H2N3	H2	N3	Mongolia	EasternAsia	Asia	2015.663	Dom-ans
H2N3_Avian_LC121376_A/duck/Mongolia/482/2015|2015.663	LC121376	Avian	H2N3	H2	N3	Mongolia	EasternAsia	Asia	2015.663	Dom-ans
H4N6_Avian_LC121264_A/duck/Mongolia/118/2015|2015.660	LC121264	Avian	H4N6	H4	N6	Mongolia	EasternAsia	Asia	2015.66	Dom-ans
H4N6_Avian_KY635706_A/duck/Bangladesh/25891/2015|2015.521	KY635706	Avian	H4N6	H4	N6	Bangladesh	SouthernAsia	Asia	2015.521	Dom-ans
H4N6_Avian_LC121248_A/duck/Mongolia/101/2015|2015.660	LC121248	Avian	H4N6	H4	N6	Mongolia	EasternAsia	Asia	2015.66	Dom-ans
H6N2_Avian_MF693931_A/domestic_duck/Georgia/1/2015|2015.773	MF693931	Avian	H6N2	H6	N2	Georgia	WesternAsia	Asia	2015.773	Dom-ans
H7N9_Avian_KY635550_A/duck/Bangladesh/26992/2015|2015.940	KY635550	Avian	H7N9	H7	N9	Bangladesh	SouthernAsia	Asia	2015.94	Dom-ans
H7N9_Avian_KY635659_A/duck/Bangladesh/26980/2015|2015.940	KY635659	Avian	H7N9	H7	N9	Bangladesh	SouthernAsia	Asia	2015.94	Dom-ans
H1N1_Avian_LC121400_A/duck/Mongolia/520/2015|2015.663	LC121400	Avian	H1N1	H1	N1	Mongolia	EasternAsia	Asia	2015.663	Dom-ans
H3N2_Avian_MG042252_A/duck/Bangladesh/31019/2016|2016.811	MG042252	Avian	H3N2	H3	N2	Bangladesh	SouthernAsia	Asia	2016.811	Dom-ans
H5N2_Avian_JX069085_A/ostrich/South_Africa/AI2114/2011|2011.167	JX069085	Avian	H5N2	H5	N2	South Africa	SouthernAfrica	Africa	2011.167	Wild-other
H5N2_Avian_JX069101_A/ostrich/South_Africa/AI2512/2011|2011.548	JX069101	Avian	H5N2	H5	N2	South Africa	SouthernAfrica	Africa	2011.548	Wild-other
H7N1_Avian_KT777913_A/ostrich/South_Africa/OUD/2012|2012.162	KT777913	Avian	H7N1	H7	N1	South Africa	SouthernAfrica	Africa	2012.162	Wild-other
H7N1_Avian_KT777806_A/sacred_ibis/South_Africa/120701/2012|2012.496	KT777806	Avian	H7N1	H7	N1	South Africa	SouthernAfrica	Africa	2012.496	Wild-other
H7N1_Avian_KT777905_A/ostrich/South_Africa/ORD/2012|2012.162	KT777905	Avian	H7N1	H7	N1	South Africa	SouthernAfrica	Africa	2012.162	Wild-other
H7N8_Avian_MH458926_A/Duck/Hubei/HF5/2017|2017.318	MH458926	Avian	H7N8	H7	N8	China	EasternAsia	Asia	2017.318	Dom-ans
H1N1_Avian_KY402069_A/hooded_crane/Korea/1176/2016|2016.033	KY402069	Avian	H1N1	H1	N1	South Korea	EasternAsia	Asia	2016.033	Wild-other
H5N2_Avian_KX977933_A/greater_white-fronted_goose/Netherlands/6/2008|2008.995	KX977933	Avian	H5N2	H5	N2	Netherlands	WesternEurope	Europe	2008.995	Wild-ans-long
H3N8_Avian_KX979581_A/dunlin/Netherlands/3/2007|2007.578	KX979581	Avian	H3N8	H3	N8	Netherlands	WesternEurope	Europe	2007.578	Wild-other
H3N8_Avian_CY041350_A/turnstone/Netherlands/1/2007|2007.500	CY041350	Avian	H3N8	H3	N8	Netherlands	WesternEurope	Europe	2007.5	Wild-other
H4N6_Avian_MF146649_A/European_herring_gull/Netherlands/1/2006|2006.090	MF146649	Avian	H4N6	H4	N6	Netherlands	WesternEurope	Europe	2006.09	Wild-other
H4N5_Avian_CY076996_A/black-headed_gull/Netherlands/1/2006|2006.500	CY076996	Avian	H4N5	H4	N5	Netherlands	WesternEurope	Europe	2006.5	Wild-other
H6N8_Avian_CY041382_A/black-headed_gull/Netherlands/1/2005|2005.500	CY041382	Avian	H6N8	H6	N8	Netherlands	WesternEurope	Europe	2005.5	Wild-other
H6N1_Avian_KX978484_A/greater_white-fronted_goose/Netherlands/1/2010|2010.052	KX978484	Avian	H6N1	H6	N1	Netherlands	WesternEurope	Europe	2010.052	Wild-ans-long
H10N1_Avian_MF575180_A/Eurasian_wigeon/Netherlands/3/2007|2007.800	MF575180	Avian	H10N1	H10	N1	Netherlands	WesternEurope	Europe	2007.8	Wild-ans-long
H10N1_Avian_CY077052_A/Eurasian_wigeon/Netherlands/4/2007|2007.500	CY077052	Avian	H10N1	H10	N1	Netherlands	WesternEurope	Europe	2007.5	Wild-ans-long
H4N6_Avian_KX977876_A/bewicks_swan/Netherlands/3/2007|2007.929	KX977876	Avian	H4N6	H4	N6	Netherlands	WesternEurope	Europe	2007.929	Wild-ans-long
H5N3_Avian_CY047050_A/breeder_duck/France/090045b/2009|2009.500	CY047050	Avian	H5N3	H5	N3	France	WesternEurope	Europe	2009.5	Dom-ans
H6N2_Avian_KX978065_A/Eurasian_wigeon/Netherlands/1/2006|2006.970	KX978065	Avian	H6N2	H6	N2	Netherlands	WesternEurope	Europe	2006.97	Wild-ans-long
H12N5_Avian_MF146819_A/Eurasian_wigeon/Netherlands/2/2009|2009.792	MF146819	Avian	H12N5	H12	N5	Netherlands	WesternEurope	Europe	2009.792	Wild-ans-long
H6N8_Avian_KX978113_A/greater_white-fronted_goose/Netherlands/4/2008|2008.058	KX978113	Avian	H6N8	H6	N8	Netherlands	WesternEurope	Europe	2008.058	Wild-ans-long
H6N8_Avian_KX978587_A/bean_goose/Netherlands/1/2008|2008.058	KX978587	Avian	H6N8	H6	N8	Netherlands	WesternEurope	Europe	2008.058	Wild-ans-long
H6N8_Avian_KX978967_A/greater_white-fronted_goose/Netherlands/4/2006|2006.071	KX978967	Avian	H6N8	H6	N8	Netherlands	WesternEurope	Europe	2006.071	Wild-ans-long
H9N2_Avian_MF575215_A/Eurasian_wigeon/Netherlands/4/2005|2005.822	MF575215	Avian	H9N2	H9	N2	Netherlands	WesternEurope	Europe	2005.822	Wild-ans-long
H1N1_Avian_MF146428_A/common_teal/Netherlands/3/2005|2005.926	MF146428	Avian	H1N1	H1	N1	Netherlands	WesternEurope	Europe	2005.926	Wild-ans-long
H5N2_Avian_CY021529_A/turkey/Italy/1258/2005|2005.500	CY021529	Avian	H5N2	H5	N2	Italy	SouthernEurope	Europe	2005.5	Dom-gal
H5N2_Avian_CY022633_A/turkey/Italy/1325/2005|2005.500	CY022633	Avian	H5N2	H5	N2	Italy	SouthernEurope	Europe	2005.5	Dom-gal
H4N6_Avian_CY076988_A/dunlin/Sweden/1/2005|2005.500	CY076988	Avian	H4N6	H4	N6	Sweden	NorthernEurope	Europe	2005.5	Wild-other
H6N2_Avian_CY041366_A/Eurasian_wigeon/Sweden/1/2004|2004.500	CY041366	Avian	H6N2	H6	N2	Sweden	NorthernEurope	Europe	2004.5	Wild-ans-long
H5N3_Avian_CY046154_A/duck/France/06436/2006|2006.216	CY046154	Avian	H5N3	H5	N3	France	WesternEurope	Europe	2006.216	Dom-ans
H5N1_Avian_CY046138_A/duck/France/05066b/2005|2005.500	CY046138	Avian	H5N1	H5	N1	France	WesternEurope	Europe	2005.5	Dom-ans
H5N3_Avian_CY046121_A/duck/France/02166/2002|2002.500	CY046121	Avian	H5N3	H5	N3	France	WesternEurope	Europe	2002.5	Dom-ans
H10N4_Avian_MF575206_A/ruddy_turnstone/Netherlands/1/2008|2008.740	MF575206	Avian	H10N4	H10	N4	Netherlands	WesternEurope	Europe	2008.74	Wild-other
H2N3_Avian_CY122288_A/common_teal/Netherlands/2/2008|2008.500	CY122288	Avian	H2N3	H2	N3	Netherlands	WesternEurope	Europe	2008.5	Wild-ans-long
H7N7_Avian_KF259990_A/duck/Fujian/5408/2008|2008.500	KF259990	Avian	H7N7	H7	N7	China	EasternAsia	Asia	2008.5	Dom-ans
H7N7_Avian_KF260047_A/duck/Fujian/5448/2008|2008.500	KF260047	Avian	H7N7	H7	N7	China	EasternAsia	Asia	2008.5	Dom-ans
H7N1_Avian_CY025145_A/turkey/Italy/4617/1999|1999.951	CY025145	Avian	H7N1	H7	N1	Italy	SouthernEurope	Europe	1999.951	Dom-gal
H7N1_Avian_CY022665_A/guinea_fowl/Italy/155/2000|2000.027	CY022665	Avian	H7N1	H7	N1	Italy	SouthernEurope	Europe	2000.027	Dom-gal
H7N1_Avian_CY021561_A/duck/Italy/551/2000|2000.063	CY021561	Avian	H7N1	H7	N1	Italy	SouthernEurope	Europe	2000.063	Dom-ans
H7N1_Avian_DQ991339_A/ostrich/Italy/984/00|2000.500	DQ991339	Avian	H7N1	H7	N1	Italy	SouthernEurope	Europe	2000.5	Wild-other
H7N1_Avian_KF493369_A/ostrich/Italy/1086/2000|2000.093	KF493369	Avian	H7N1	H7	N1	Italy	SouthernEurope	Europe	2000.093	Wild-other
H7N1_Avian_CY025185_A/turkey/Italy/2732/1999|1999.592	CY025185	Avian	H7N1	H7	N1	Italy	SouthernEurope	Europe	1999.592	Dom-gal
H7N1_Avian_CY021425_A/turkey/Italy/1351/2001|2001.123	CY021425	Avian	H7N1	H7	N1	Italy	SouthernEurope	Europe	2001.123	Dom-gal
H7N1_Avian_CY021553_A/chicken/Italy/322/2001|2001.041	CY021553	Avian	H7N1	H7	N1	Italy	SouthernEurope	Europe	2001.041	Dom-gal
H7N1_Avian_KF493570_A/turkey/Italy/6960/2000|2000.973	KF493570	Avian	H7N1	H7	N1	Italy	SouthernEurope	Europe	2000.973	Dom-gal
H5N2_Avian_FJ519987_A/ostrich/South_Africa/N227/2004|2004.619	FJ519987	Avian	H5N2	H5	N2	South Africa	SouthernAfrica	Africa	2004.619	Wild-other
H6N2_Avian_KX979497_A/greater_white-fronted_goose/Netherlands/8/2009|2009.995	KX979497	Avian	H6N2	H6	N2	Netherlands	WesternEurope	Europe	2009.995	Wild-ans-long
H3N8_Avian_MF575096_A/ruddy_turnstone/Netherlands/6/2008|2008.849	MF575096	Avian	H3N8	H3	N8	Netherlands	WesternEurope	Europe	2008.849	Wild-other
H3N8_Avian_KX979370_A/turnstone/Netherlands/3/2008|2008.830	KX979370	Avian	H3N8	H3	N8	Netherlands	WesternEurope	Europe	2008.83	Wild-other
H6N8_Avian_GQ404701_A/ostrich/South_Africa/AI1447/2007|2007.671	GQ404701	Avian	H6N8	H6	N8	South Africa	SouthernAfrica	Africa	2007.671	Wild-other
H7N1_Avian_GQ401161_A/duck/Denmark/53-147-8/2008|2008.312	GQ401161	Avian	H7N1	H7	N1	Denmark	NorthernEurope	Europe	2008.312	Dom-ans
H5N2_Avian_KX978747_A/greater_white-fronted_goose/Netherlands/2/2010|2010.077	KX978747	Avian	H5N2	H5	N2	Netherlands	WesternEurope	Europe	2010.077	Wild-ans-long
H6N2_Avian_KX977849_A/greater_white-fronted_goose/Netherlands/2/2011|2011.033	KX977849	Avian	H6N2	H6	N2	Netherlands	WesternEurope	Europe	2011.033	Wild-ans-long
H2N7_Avian_CY185701_A/black-headed_gull/Republic_of_Georgia/8/2012|2012.003	CY185701	Avian	H2N7	H2	N7	Georgia	WesternAsia	Asia	2012.003	Wild-other
H10N5_Avian_CY149488_A/black-headed_gull/Iceland/1298/2011|2011.808	CY149488	Avian	H10N5	H10	N5	Iceland	NorthernEurope	Europe	2011.808	Wild-other
H2N7_Avian_KM213384_A/ruddy_turnstone/Iceland/1946/2012|2012.381	KM213384	Avian	H2N7	H2	N7	Iceland	NorthernEurope	Europe	2012.381	Wild-other
H1N1_Avian_KX979565_A/greater_white-fronted_goose/Netherlands/4/2011|2011.044	KX979565	Avian	H1N1	H1	N1	Netherlands	WesternEurope	Europe	2011.044	Wild-ans-long
H3N8_Avian_LC349379_A/duck/Mongolia/29/2011|2011.652	LC349379	Avian	H3N8	H3	N8	Mongolia	EasternAsia	Asia	2011.652	Dom-ans
H4N6_Avian_LC349411_A/duck/Mongolia/372/2010|2010.658	LC349411	Avian	H4N6	H4	N6	Mongolia	EasternAsia	Asia	2010.658	Dom-ans
H4N8_Avian_KU161079_A/goose/Hunan/S2466/2011|2011.438	KU161079	Avian	H4N8	H4	N8	China	EasternAsia	Asia	2011.438	Dom-ans
H3N8_Avian_LC339767_A/duck/Mongolia/1047/2009|2009.666	LC339767	Avian	H3N8	H3	N8	Mongolia	EasternAsia	Asia	2009.666	Dom-ans
H6N1_Avian_CY109662_A/duck/Guizhou/2492/2007|2007.367	CY109662	Avian	H6N1	H6	N1	China	EasternAsia	Asia	2007.367	Dom-ans
H4N8_Avian_LC349395_A/duck/Mongolia/340/2011|2011.671	LC349395	Avian	H4N8	H4	N8	Mongolia	EasternAsia	Asia	2011.671	Dom-ans
H3N6_Avian_LC367454_A/duck/Mongolia/621/2010|2010.658	LC367454	Avian	H3N6	H3	N6	Mongolia	EasternAsia	Asia	2010.658	Dom-ans
H2N8_Avian_KY415936_A/Pigeon/Longquan/LQ67/2016|2016.079	KY415936	Avian	H2N8	H2	N8	China	EasternAsia	Asia	2016.079	Wild-other
H12N5_Avian_AB593483_A/duck/Vietnam/G18/2009|2009.038	AB593483	Avian	H12N5	H12	N5	Viet Nam	SouthEasternAsia	Asia	2009.038	Dom-ans
H4N3_Avian_KU160863_A/duck/Fujian/S1487/2009|2009.258	KU160863	Avian	H4N3	H4	N3	China	EasternAsia	Asia	2009.258	Dom-ans
H4N6_Avian_LC339783_A/duck/Mongolia/1099/2009|2009.666	LC339783	Avian	H4N6	H4	N6	Mongolia	EasternAsia	Asia	2009.666	Dom-ans
H4N6_Avian_LC339791_A/duck/Mongolia/1117/2009|2009.666	LC339791	Avian	H4N6	H4	N6	Mongolia	EasternAsia	Asia	2009.666	Dom-ans
H10N8_Avian_KP287954_A/duck/Jiangxi/4759/2009|2009.200	KP287954	Avian	H10N8	H10	N8	China	EasternAsia	Asia	2009.2	Dom-ans
H3N6_Avian_LC371830_A/duck/Hokkaido/221/2008|2008.860	LC371830	Avian	H3N6	H3	N6	Japan	EasternAsia	Asia	2008.86	Dom-ans
H4N6_Avian_KJ690585_A/duck/China/J1/2012|2012.751	KJ690585	Avian	H4N6	H4	N6	China	EasternAsia	Asia	2012.751	Dom-ans
H11N2_Avian_HM745402_A/duck/Jiangxi/k0701/2009|2009.534	HM745402	Avian	H11N2	H11	N2	China	EasternAsia	Asia	2009.534	Dom-ans
H3N2_Avian_LC132916_A/duck/Mongolia/124/2015|2015.660	LC132916	Avian	H3N2	H3	N2	Mongolia	EasternAsia	Asia	2015.66	Dom-ans
H3N3_Avian_LC349315_A/duck/Mongolia/235/2014|2014.663	LC349315	Avian	H3N3	H3	N3	Mongolia	EasternAsia	Asia	2014.663	Dom-ans
H6N5_Avian_CY109286_A/duck/Guizhou/888/2006|2006.123	CY109286	Avian	H6N5	H6	N5	China	EasternAsia	Asia	2006.123	Dom-ans
H6N1_Avian_CY109302_A/duck/Guizhou/1426/2006|2006.200	CY109302	Avian	H6N1	H6	N1	China	EasternAsia	Asia	2006.2	Dom-ans
H6N2_Avian_CY109294_A/duck/Guizhou/1084/2006|2006.123	CY109294	Avian	H6N2	H6	N2	China	EasternAsia	Asia	2006.123	Dom-ans
H6N1_Avian_HM144900_A/duck/Hunan/177/2005|2005.500	HM144900	Avian	H6N1	H6	N1	China	EasternAsia	Asia	2005.5	Dom-ans
H3N2_Avian_KC261673_A/duck/Jiangsu/26/2004|2004.367	KC261673	Avian	H3N2	H3	N2	China	EasternAsia	Asia	2004.367	Dom-ans
H3N2_Avian_KJ917396_A/chicken/Guangdong/01/2013|2013.123	KJ917396	Avian	H3N2	H3	N2	China	EasternAsia	Asia	2013.123	Dom-gal
H11N9_Avian_CY025201_A/sharp-tailed_sandpiper/Australia/6/2004|2004.500	CY025201	Avian	H11N9	H11	N9	Australia	AustraliaNewZealandOceania	Oceania	2004.5	Wild-other
H11N9_Avian_CY029885_A/sharp-tailed_sandpiper/Australia/10/2004|2004.500	CY029885	Avian	H11N9	H11	N9	Australia	AustraliaNewZealandOceania	Oceania	2004.5	Wild-other
H6N8_Avian_HM145061_A/duck/Hunan/3748/2004|2004.500	HM145061	Avian	H6N8	H6	N8	China	EasternAsia	Asia	2004.5	Dom-ans
H5N8_Avian_KU042886_A/goose/Zhejiang/925104/2014|2014.732	KU042886	Avian	H5N8	H5	N8	China	EasternAsia	Asia	2014.732	Dom-ans
H5N6_Avian_KU042876_A/goose/Zhejiang/925106/2014|2014.732	KU042876	Avian	H5N6	H5	N6	China	EasternAsia	Asia	2014.732	Dom-ans
H5N8_Avian_KP732720_A/duck/Eastern_China/S0215/2014|2014.123	KP732720	Avian	H5N8	H5	N8	China	EasternAsia	Asia	2014.123	Dom-ans
H5N8_Avian_KU042885_A/goose/Zhejiang/925037/2014|2014.732	KU042885	Avian	H5N8	H5	N8	China	EasternAsia	Asia	2014.732	Dom-ans
H5N8_Avian_KX013033_A/goose/Eastern_China/CZ/2013|2013.860	KX013033	Avian	H5N8	H5	N8	China	EasternAsia	Asia	2013.86	Dom-ans
H5N8_Avian_KJ476677_A/duck/Zhejiang/W24/2013|2013.868	KJ476677	Avian	H5N8	H5	N8	China	EasternAsia	Asia	2013.868	Dom-ans
H5N8_Avian_KT221078_A/goose/Shandong/WFSG1/2014|2014.274	KT221078	Avian	H5N8	H5	N8	China	EasternAsia	Asia	2014.274	Dom-ans
H5N8_Avian_KT221086_A/goose/Yangzhou/0420/2014|2014.299	KT221086	Avian	H5N8	H5	N8	China	EasternAsia	Asia	2014.299	Dom-ans
H5N8_Avian_KT221070_A/goose/Jiangsu/QD5/2014|2014.156	KT221070	Avian	H5N8	H5	N8	China	EasternAsia	Asia	2014.156	Dom-ans
H5N8_Avian_KX013025_A/duck/Eastern_China/JY/2014|2014.008	KX013025	Avian	H5N8	H5	N8	China	EasternAsia	Asia	2014.008	Dom-ans
H5N8_Avian_KJ476678_A/duck/Zhejiang/6D18/2013|2013.951	KJ476678	Avian	H5N8	H5	N8	China	EasternAsia	Asia	2013.951	Dom-ans
H5N6_Avian_KU143450_A/duck/Wenzhou/YHQL22/2014|2014.953	KU143450	Avian	H5N6	H5	N6	China	EasternAsia	Asia	2014.953	Dom-ans
H5N6_Avian_KU143452_A/duck/Taizhou/TZYG12/2015|2015.038	KU143452	Avian	H5N6	H5	N6	China	EasternAsia	Asia	2015.038	Dom-ans
H5N8_Avian_KP732717_A/duck/Eastern_China/S1210/2013|2013.940	KP732717	Avian	H5N8	H5	N8	China	EasternAsia	Asia	2013.94	Dom-ans
H10N5_Avian_KP284889_A/migratory_duck/Jiangxi/30556/2013|2013.827	KP284889	Avian	H10N5	H10	N5	China	EasternAsia	Asia	2013.827	Wild-ans-long
H10N5_Avian_KP284921_A/migratory_duck/Jiangxi/31531/2013|2013.934	KP284921	Avian	H10N5	H10	N5	China	EasternAsia	Asia	2013.934	Wild-ans-long
H3N8_Avian_CY146632_A/duck/Hunan/S1824/2012|2012.225	CY146632	Avian	H3N8	H3	N8	China	EasternAsia	Asia	2012.225	Dom-ans
H3N6_Avian_LC121368_A/duck/Mongolia/405/2015|2015.663	LC121368	Avian	H3N6	H3	N6	Mongolia	EasternAsia	Asia	2015.663	Dom-ans
H3N3_Avian_LC132908_A/duck/Mongolia/122/2015|2015.660	LC132908	Avian	H3N3	H3	N3	Mongolia	EasternAsia	Asia	2015.66	Dom-ans
H5N2_Avian_KJ162808_A/duck/Taiwan/11254/2013|2013.542	KJ162808	Avian	H5N2	H5	N2	Taiwan	EasternAsia	Asia	2013.542	Dom-ans
H3N3_Avian_LC132924_A/duck/Mongolia/129/2015|2015.660	LC132924	Avian	H3N3	H3	N3	Mongolia	EasternAsia	Asia	2015.66	Dom-ans
H3N8_Avian_LC108132_A/duck/Mongolia/83/2015|2015.660	LC108132	Avian	H3N8	H3	N8	Mongolia	EasternAsia	Asia	2015.66	Dom-ans
H10N6_Avian_KP287818_A/migratory_duck/Jiangxi/9334/2005|2005.816	KP287818	Avian	H10N6	H10	N6	China	EasternAsia	Asia	2005.816	Wild-ans-long
H10N2_Avian_KP287810_A/migratory_duck/Jiangxi/10861/2005|2005.863	KP287810	Avian	H10N2	H10	N2	China	EasternAsia	Asia	2005.863	Wild-ans-long
H6N2_Avian_CY109230_A/duck/Guangxi/1074/2006|2006.200	CY109230	Avian	H6N2	H6	N2	China	EasternAsia	Asia	2006.2	Dom-ans
H2N5_Avian_LC339663_A/duck/Hokkaido/W259/2005|2005.860	LC339663	Avian	H2N5	H2	N5	Japan	EasternAsia	Asia	2005.86	Dom-ans
H4N9_Avian_LC339647_A/duck/Hokkaido/W215/2006|2006.814	LC339647	Avian	H4N9	H4	N9	Japan	EasternAsia	Asia	2006.814	Dom-ans
H10N6_Avian_KP287826_A/migratory_duck/Jiangxi/10974/2005|2005.863	KP287826	Avian	H10N6	H10	N6	China	EasternAsia	Asia	2005.863	Wild-ans-long
H3N8_Avian_LC339877_A/duck/Mongolia/144/2005|2005.710	LC339877	Avian	H3N8	H3	N8	Mongolia	EasternAsia	Asia	2005.71	Dom-ans
H10N7_Avian_KU921414_A/duck/Shanxi/3180/2010|2010.953	KU921414	Avian	H10N7	H10	N7	China	EasternAsia	Asia	2010.953	Dom-ans
H3N6_Avian_LC339885_A/duck/Mongolia/146/2010|2010.655	LC339885	Avian	H3N6	H3	N6	Mongolia	EasternAsia	Asia	2010.655	Dom-ans
H5N3_Avian_LC371806_A/duck/Hokkaido/167/2007|2007.827	LC371806	Avian	H5N3	H5	N3	Japan	EasternAsia	Asia	2007.827	Dom-ans
H5N2_Avian_KC784973_A/duck/Taiwan/DV1242/2009|2009.022	KC784973	Avian	H5N2	H5	N2	Taiwan	EasternAsia	Asia	2009.022	Dom-ans
H5N2_Avian_KC785018_A/duck/Taiwan/DV1238/2009|2009.022	KC785018	Avian	H5N2	H5	N2	Taiwan	EasternAsia	Asia	2009.022	Dom-ans
H11N9_Avian_AB593475_A/duck/Vietnam/G32/2008|2008.038	AB593475	Avian	H11N9	H11	N9	Viet Nam	SouthEasternAsia	Asia	2008.038	Dom-ans
H7N2_Avian_LC339639_A/duck/Hokkaido/W19/2013|2013.751	LC339639	Avian	H7N2	H7	N2	Japan	EasternAsia	Asia	2013.751	Dom-ans
H5N1_Avian_MH135554_A/chicken/Bangladesh/33395/2017|2017.625	MH135554	Avian	H5N1	H5	N1	Bangladesh	SouthernAsia	Asia	2017.625	Dom-gal
H5N1_Avian_KY635537_A/duck/Bangladesh/26251/2015|2015.696	KY635537	Avian	H5N1	H5	N1	Bangladesh	SouthernAsia	Asia	2015.696	Dom-ans
H5N1_Avian_MG957594_A/duck/Bangladesh/31993/2017|2017.123	MG957594	Avian	H5N1	H5	N1	Bangladesh	SouthernAsia	Asia	2017.123	Dom-ans
H5N1_Avian_MH135359_A/chicken/Bangladesh/32747/2017|2017.381	MH135359	Avian	H5N1	H5	N1	Bangladesh	SouthernAsia	Asia	2017.381	Dom-gal
H5N1_Avian_MH135580_A/duck/Bangladesh/33848/2017|2017.797	MH135580	Avian	H5N1	H5	N1	Bangladesh	SouthernAsia	Asia	2017.797	Dom-ans
H5N1_Avian_MG042418_A/chicken/Bangladesh/30065/2016|2016.400	MG042418	Avian	H5N1	H5	N1	Bangladesh	SouthernAsia	Asia	2016.4	Dom-gal
H5N1_Avian_MG042424_A/duck/Bangladesh/30818/2016|2016.737	MG042424	Avian	H5N1	H5	N1	Bangladesh	SouthernAsia	Asia	2016.737	Dom-ans
H5N1_Avian_MG042347_A/duck/Bangladesh/31294/2016|2016.899	MG042347	Avian	H5N1	H5	N1	Bangladesh	SouthernAsia	Asia	2016.899	Dom-ans
H7N1_Avian_KX977637_A/bean_goose/Netherlands/2/2009|2009.055	KX977637	Avian	H7N1	H7	N1	Netherlands	WesternEurope	Europe	2009.055	Wild-ans-long
H7N1_Avian_KX979543_A/bean_goose/Netherlands/1/2009|2009.055	KX979543	Avian	H7N1	H7	N1	Netherlands	WesternEurope	Europe	2009.055	Wild-ans-long
H7N4_Avian_KX978722_A/Eurasian_wigeon/Netherlands/2/2008|2008.992	KX978722	Avian	H7N4	H7	N4	Netherlands	WesternEurope	Europe	2008.992	Wild-ans-long
H7N1_Avian_KX979506_A/bewicks_swan/Netherlands/7/2008|2008.978	KX979506	Avian	H7N1	H7	N1	Netherlands	WesternEurope	Europe	2008.978	Wild-ans-long
H1N1_Avian_KX978678_A/Eurasian_wigeon/Netherlands/2/2007|2007.800	KX978678	Avian	H1N1	H1	N1	Netherlands	WesternEurope	Europe	2007.8	Wild-ans-long
H6N8_Avian_CY149536_A/greylag_goose/Iceland/0980/2011|2011.833	CY149536	Avian	H6N8	H6	N8	Iceland	NorthernEurope	Europe	2011.833	Wild-ans-long
H6N8_Avian_CY149464_A/greylag_goose/Iceland/1482/2011|2011.833	CY149464	Avian	H6N8	H6	N8	Iceland	NorthernEurope	Europe	2011.833	Wild-ans-long
H11N9_Avian_MF146197_A/common_teal/Netherlands/7/2005|2005.953	MF146197	Avian	H11N9	H11	N9	Netherlands	WesternEurope	Europe	2005.953	Wild-ans-long
H3N8_Avian_LC332535_A/duck/Hokkaido/17/2015|2015.781	LC332535	Avian	H3N8	H3	N8	Japan	EasternAsia	Asia	2015.781	Dom-ans
H3N8_Avian_LC332503_A/duck/Hokkaido/12/2015|2015.770	LC332503	Avian	H3N8	H3	N8	Japan	EasternAsia	Asia	2015.77	Dom-ans
H5N3_Avian_LC042054_A/duck/Hokkaido/W240/2014|2014.827	LC042054	Avian	H5N3	H5	N3	Japan	EasternAsia	Asia	2014.827	Dom-ans
H5N3_Avian_LC042061_A/duck/Hokkaido/W280/2014|2014.827	LC042061	Avian	H5N3	H5	N3	Japan	EasternAsia	Asia	2014.827	Dom-ans
H2N1_Avian_LC371790_A/duck/Hokkaido/162/2013|2013.871	LC371790	Avian	H2N1	H2	N1	Japan	EasternAsia	Asia	2013.871	Dom-ans
H1N1_Avian_KX066875_A/wild_bird/Korea/SK14/2014|2014.918	KX066875	Avian	H1N1	H1	N1	South Korea	EasternAsia	Asia	2014.918	Wild-other
H1N1_Avian_KU143424_A/wild_bird/Wuhan/WHHN58/2014|2014.953	KU143424	Avian	H1N1	H1	N1	China	EasternAsia	Asia	2014.953	Wild-other
H11N6_Avian_LC339623_A/duck/Hokkaido/W165/2015|2015.844	LC339623	Avian	H11N6	H11	N6	Japan	EasternAsia	Asia	2015.844	Dom-ans
H3N2_Avian_KJ439891_A/duck/Zhejiang/D11/2013|2013.789	KJ439891	Avian	H3N2	H3	N2	China	EasternAsia	Asia	2013.789	Dom-ans
H3N3_Avian_KJ439896_A/duck/Zhejiang/D17/2013|2013.789	KJ439896	Avian	H3N3	H3	N3	China	EasternAsia	Asia	2013.789	Dom-ans
H3N3_Avian_KJ439897_A/duck/Zhejiang/D18/2013|2013.789	KJ439897	Avian	H3N3	H3	N3	China	EasternAsia	Asia	2013.789	Dom-ans
H5N2_Avian_LC042077_A/duck/Hokkaido/WZ20/2014|2014.795	LC042077	Avian	H5N2	H5	N2	Japan	EasternAsia	Asia	2014.795	Dom-ans
H10N7_Avian_KP287669_A/duck/Jiangxi/27314/2012|2012.975	KP287669	Avian	H10N7	H10	N7	China	EasternAsia	Asia	2012.975	Dom-ans
H4N6_Avian_KU161031_A/duck/Jiangxi/S2443/2012|2012.425	KU161031	Avian	H4N6	H4	N6	China	EasternAsia	Asia	2012.425	Dom-ans
H4N6_Avian_JX454773_A/wild_bird/Korea/YS109/2007|2007.038	JX454773	Avian	H4N6	H4	N6	South Korea	EasternAsia	Asia	2007.038	Wild-other
H11N9_Avian_KF260032_A/common_teal/Hong_Kong/MPD322/2007|2007.500	KF260032	Avian	H11N9	H11	N9	Hong Kong	EasternAsia	Asia	2007.5	Wild-ans-long
H2N3_Avian_LC371814_A/duck/Hokkaido/17/2001|2001.759	LC371814	Avian	H2N3	H2	N3	Japan	EasternAsia	Asia	2001.759	Dom-ans
H2N9_Avian_KF260055_A/duck/Guangdong/707/2000|2000.500	KF260055	Avian	H2N9	H2	N9	China	EasternAsia	Asia	2000.5	Dom-ans
H5N3_Avian_CY024750_A/duck/Italy/775/2004|2004.500	CY024750	Avian	H5N3	H5	N3	Italy	SouthernEurope	Europe	2004.5	Dom-ans
H6N2_Avian_JF965271_A/duck/Eastern_China/31/2004|2004.871	JF965271	Avian	H6N2	H6	N2	China	EasternAsia	Asia	2004.871	Dom-ans
H6N2_Avian_JF965270_A/duck/Eastern_China/29/2004|2004.871	JF965270	Avian	H6N2	H6	N2	China	EasternAsia	Asia	2004.871	Dom-ans
H4N6_Avian_CY111610_A/duck/Shanghai/Y20/2006|2006.701	CY111610	Avian	H4N6	H4	N6	China	EasternAsia	Asia	2006.701	Dom-ans
H5N1_Avian_AB212284_A/duck/Yokohama/aq10/2003|2003.500	AB212284	Avian	H5N1	H5	N1	Japan	EasternAsia	Asia	2003.5	Dom-ans
H10N3_Avian_KP287882_A/duck/Jiangxi/501/2006|2006.027	KP287882	Avian	H10N3	H10	N3	China	EasternAsia	Asia	2006.027	Dom-ans
H10N3_Avian_KP287850_A/duck/Jiangxi/302/2006|2006.027	KP287850	Avian	H10N3	H10	N3	China	EasternAsia	Asia	2006.027	Dom-ans
H10N3_Avian_KP287834_A/duck/Jiangxi/13875/2005|2005.984	KP287834	Avian	H10N3	H10	N3	China	EasternAsia	Asia	2005.984	Dom-ans
H10N3_Avian_KP287842_A/duck/Jiangxi/13946/2005|2005.984	KP287842	Avian	H10N3	H10	N3	China	EasternAsia	Asia	2005.984	Dom-ans
H4N6_Avian_JX454733_A/wild_bird/Korea/GS26/2006|2006.123	JX454733	Avian	H4N6	H4	N6	South Korea	EasternAsia	Asia	2006.123	Wild-other
H4N6_Avian_JX454725_A/wild_bird/Korea/GD42/2005|2005.871	JX454725	Avian	H4N6	H4	N6	South Korea	EasternAsia	Asia	2005.871	Wild-other
H10N5_Avian_KP288018_A/migratory_duck/Jiangxi/6847/2003|2003.899	KP288018	Avian	H10N5	H10	N5	China	EasternAsia	Asia	2003.899	Wild-ans-long
H6N5_Avian_HM145040_A/duck/Hunan/5613/2003|2003.500	HM145040	Avian	H6N5	H6	N5	China	EasternAsia	Asia	2003.5	Dom-ans
H6N5_Avian_DQ376795_A/duck/Taiwan/WB459/04|2004.500	DQ376795	Avian	H6N5	H6	N5	Taiwan	EasternAsia	Asia	2004.5	Dom-ans
H6N2_Avian_JF965284_A/duck/Eastern_China/54/2002|2002.953	JF965284	Avian	H6N2	H6	N2	China	EasternAsia	Asia	2002.953	Dom-ans
H6N2_Avian_JF965283_A/duck/Eastern_China/53/2002|2002.871	JF965283	Avian	H6N2	H6	N2	China	EasternAsia	Asia	2002.871	Dom-ans
H6N2_Avian_JF965288_A/duck/Eastern_China/59/2003|2003.871	JF965288	Avian	H6N2	H6	N2	China	EasternAsia	Asia	2003.871	Dom-ans
H6N2_Avian_JF965286_A/duck/Eastern_China/57/2003|2003.704	JF965286	Avian	H6N2	H6	N2	China	EasternAsia	Asia	2003.704	Dom-ans
H5N3_Avian_GQ227609_A/duck/Primorie/2633/2001|2001.644	GQ227609	Avian	H5N3	H5	N3	Russia	EasternEurope	Europe	2001.644	Dom-ans
H4N1_Swine_JX878679_A/swine/HuBei/06/2009|2009.392	JX878679	Swine	H4N1	H4	N1	China	EasternAsia	Asia	2009.392	Swine
H4N6_Avian_AB304151_A/duck/Shiga/8/2004|2004.500	AB304151	Avian	H4N6	H4	N6	Japan	EasternAsia	Asia	2004.5	Dom-ans
H4N2_Avian_LC371782_A/duck/Hokkaido/143/2004|2004.786	LC371782	Avian	H4N2	H4	N2	Japan	EasternAsia	Asia	2004.786	Dom-ans
H6N8_Avian_HM145059_A/duck/Hunan/1469/2002|2002.500	HM145059	Avian	H6N8	H6	N8	China	EasternAsia	Asia	2002.5	Dom-ans
H6N2_Avian_HM144969_A/duck/Hunan/573/2002|2002.500	HM144969	Avian	H6N2	H6	N2	China	EasternAsia	Asia	2002.5	Dom-ans
H7N7_Avian_AB438945_A/chicken/Netherlands/2586/2003|2003.500	AB438945	Avian	H7N7	H7	N7	Netherlands	WesternEurope	Europe	2003.5	Dom-gal
H7N7_Human_AY342422_A/Netherlands/219/2003|2003.500	AY342422	Human	H7N7	H7	N7	Netherlands	WesternEurope	Europe	2003.5	Human
H7N7_Avian_AY342424_A/chicken/Netherlands/1/03|2003.500	AY342424	Avian	H7N7	H7	N7	Netherlands	WesternEurope	Europe	2003.5	Dom-gal
H7N7_Avian_AJ619678_A/chicken/Germany/R28/03|2003.500	AJ619678	Avian	H7N7	H7	N7	Germany	WesternEurope	Europe	2003.5	Dom-gal
H7N3_Avian_CY024742_A/turkey/Italy/8000/2002|2002.500	CY024742	Avian	H7N3	H7	N3	Italy	SouthernEurope	Europe	2002.5	Dom-gal
H7N3_Avian_CY028664_A/turkey/Italy/9742/2002|2002.500	CY028664	Avian	H7N3	H7	N3	Italy	SouthernEurope	Europe	2002.5	Dom-gal
H7N3_Avian_CY095526_A/chicken/Italy/4616/2003|2003.500	CY095526	Avian	H7N3	H7	N3	Italy	SouthernEurope	Europe	2003.5	Dom-gal
H7N3_Avian_CY021505_A/turkey/Italy/3337/2004|2004.500	CY021505	Avian	H7N3	H7	N3	Italy	SouthernEurope	Europe	2004.5	Dom-gal
H7N3_Avian_CY020617_A/quail/Italy/3347/2004|2004.500	CY020617	Avian	H7N3	H7	N3	Italy	SouthernEurope	Europe	2004.5	Dom-gal
H7N3_Avian_CY022617_A/turkey/Italy/2043/2003|2003.500	CY022617	Avian	H7N3	H7	N3	Italy	SouthernEurope	Europe	2003.5	Dom-gal
H6N9_Avian_CY109686_A/duck/Hunan/1590/2007|2007.534	CY109686	Avian	H6N9	H6	N9	China	EasternAsia	Asia	2007.534	Dom-ans
H7N2_Avian_CY031032_A/duck/Italy/4609/2003|2003.500	CY031032	Avian	H7N2	H7	N2	Italy	SouthernEurope	Europe	2003.5	Dom-ans
H7N2_Avian_CY021513_A/quail/Italy/4610/2003|2003.500	CY021513	Avian	H7N2	H7	N2	Italy	SouthernEurope	Europe	2003.5	Dom-gal
H5N2_Avian_CY005780_A/duck/Potsdam/1402-6/1986|1986.500	CY005780	Avian	H5N2	H5	N2	Germany	WesternEurope	Europe	1986.5	Dom-ans
H5N2_Avian_JQ041415_A/duck/Hebei/0908/2009|2009.619	JQ041415	Avian	H5N2	H5	N2	China	EasternAsia	Asia	2009.619	Dom-ans
H7N1_Avian_AB473547_A/duck/Mongolia/867/2002|2002.500	AB473547	Avian	H7N1	H7	N1	Mongolia	EasternAsia	Asia	2002.5	Dom-ans
H9N2_Avian_JQ364985_A/chicken/Iran/ZMT-101/1998|1998.452	JQ364985	Avian	H9N2	H9	N2	Iran	SouthernAsia	Asia	1998.452	Dom-gal
H7N7_Human_KF918341_A/Italy/3/2013|2013.682	KF918341	Human	H7N7	H7	N7	Italy	SouthernEurope	Europe	2013.682	Human
H5N1_Avian_KM213390_A/ruddy_turnstone/Iceland/2899/2013|2013.389	KM213390	Avian	H5N1	H5	N1	Iceland	NorthernEurope	Europe	2013.389	Wild-other
H9N2_Avian_KX470446_A/turkey/Poland/08/2014|2014.290	KX470446	Avian	H9N2	H9	N2	Poland	EasternEurope	Europe	2014.29	Dom-gal
H9N2_Avian_KX470454_A/turkey/Poland/09/2014|2014.293	KX470454	Avian	H9N2	H9	N2	Poland	EasternEurope	Europe	2014.293	Dom-gal
H9N2_Avian_KX470438_A/turkey/Poland/14/2013|2013.310	KX470438	Avian	H9N2	H9	N2	Poland	EasternEurope	Europe	2013.31	Dom-gal
H5N1_Avian_KU310451_A/chicken/France/150169a/2015|2015.882	KU310451	Avian	H5N1	H5	N1	France	WesternEurope	Europe	2015.882	Dom-gal
H5N2_Avian_KX014906_A/chicken/France/160013g/2016|2016.000	KX014906	Avian	H5N2	H5	N2	France	WesternEurope	Europe	2016	Dom-gal
H5N9_Avian_KU320891_A/guinea_fowl/France/150207n/2015|2015.921	KU320891	Avian	H5N9	H5	N9	France	WesternEurope	Europe	2015.921	Dom-gal
H5N9_Avian_KX014890_A/duck/France/150236/2015|2015.932	KX014890	Avian	H5N9	H5	N9	France	WesternEurope	Europe	2015.932	Dom-ans
H5N9_Avian_KX014898_A/duck/France/150289/2015|2015.937	KX014898	Avian	H5N9	H5	N9	France	WesternEurope	Europe	2015.937	Dom-ans
H5N2_Avian_KX014882_A/duck/France/150233/2015|2015.926	KX014882	Avian	H5N2	H5	N2	France	WesternEurope	Europe	2015.926	Dom-ans
H3N8_Avian_CY185469_A/common_Teal/Republic_of_Georgia/1/2011|2011.715	CY185469	Avian	H3N8	H3	N8	Georgia	WesternAsia	Asia	2011.715	Wild-ans-long
H11N1_Avian_MF575041_A/black-headed_gull/Netherlands/21/2014|2014.984	MF575041	Avian	H11N1	H11	N1	Netherlands	WesternEurope	Europe	2014.984	Wild-other
H9N2_Avian_KX000859_A/pigeon/Egypt/S10408B/2014|2014.937	KX000859	Avian	H9N2	H9	N2	Egypt	NorthernAfrica	Africa	2014.937	Wild-other
H9N2_Avian_KX000785_A/pigeon/Egypt/S10409A/2014|2014.937	KX000785	Avian	H9N2	H9	N2	Egypt	NorthernAfrica	Africa	2014.937	Wild-other
H5N1_Avian_FJ784868_A/duck/Hubei/2911/2007|2007.077	FJ784868	Avian	H5N1	H5	N1	China	EasternAsia	Asia	2007.077	Dom-ans
H5N1_Avian_FJ784870_A/chicken/Hunan/3157/2006|2006.912	FJ784870	Avian	H5N1	H5	N1	China	EasternAsia	Asia	2006.912	Dom-gal
H5N1_Avian_FJ784867_A/chicken/Hubei/2856/2007|2007.077	FJ784867	Avian	H5N1	H5	N1	China	EasternAsia	Asia	2007.077	Dom-gal
H3N2_Avian_KT022251_A/duck/Guangxi/015D2/2009|2009.285	KT022251	Avian	H3N2	H3	N2	China	EasternAsia	Asia	2009.285	Dom-ans
H11N1_Avian_MF682825_A/lesser_black-backed_gull/Netherlands/1/2007|2007.877	MF682825	Avian	H11N1	H11	N1	Netherlands	WesternEurope	Europe	2007.877	Wild-other
H1N3_Avian_MF575205_A/black-headed_gull/Netherlands/1/2008|2008.222	MF575205	Avian	H1N3	H1	N3	Netherlands	WesternEurope	Europe	2008.222	Wild-other
H4N6_Avian_KX228214_A/chicken/England/474-016250/2014|2014.392	KX228214	Avian	H4N6	H4	N6	United Kingdom	NorthernEurope	Europe	2014.392	Dom-gal
H5N2_Avian_CY146680_A/duck/Hunan/S4124/2011|2011.860	CY146680	Avian	H5N2	H5	N2	China	EasternAsia	Asia	2011.86	Dom-ans
H5N2_Avian_CY146656_A/duck/Hunan/S4101/2011|2011.860	CY146656	Avian	H5N2	H5	N2	China	EasternAsia	Asia	2011.86	Dom-ans
H5N2_Avian_AB753189_A/Eurasian_Woodcock/Vietnam/8/2007|2007.871	AB753189	Avian	H5N2	H5	N2	Viet Nam	SouthEasternAsia	Asia	2007.871	Wild-other
H6N8_Avian_CY109614_A/duck/Guangxi/1330/2007|2007.285	CY109614	Avian	H6N8	H6	N8	China	EasternAsia	Asia	2007.285	Dom-ans
H6N8_Avian_CY109606_A/duck/Guangxi/890/2007|2007.200	CY109606	Avian	H6N8	H6	N8	China	EasternAsia	Asia	2007.2	Dom-ans
H11N9_Avian_CY060194_A/common_teal/Netherlands/9/2000|2000.904	CY060194	Avian	H11N9	H11	N9	Netherlands	WesternEurope	Europe	2000.904	Wild-ans-long
H2N2_Avian_CY121963_A/white-fronted_goose/Netherlands/22/1999|1999.500	CY121963	Avian	H2N2	H2	N2	Netherlands	WesternEurope	Europe	1999.5	Wild-ans-long
H6N8_Avian_CY041374_A/common_teal/Netherlands/2/2005|2005.500	CY041374	Avian	H6N8	H6	N8	Netherlands	WesternEurope	Europe	2005.5	Wild-ans-long
H9N1_Avian_CY185525_A/black-headed_gull/Georgia/2/2011|2011.296	CY185525	Avian	H9N1	H9	N1	Georgia	WesternAsia	Asia	2011.296	Wild-other
H11N1_Avian_CY185413_A/black-headed_gull/Republic_of_Georgia/1/2010|2010.052	CY185413	Avian	H11N1	H11	N1	Georgia	WesternAsia	Asia	2010.052	Wild-other
H2N7_Avian_CY185653_A/black-headed_gull/Republic_of_Georgia/7/2012|2012.060	CY185653	Avian	H2N7	H2	N7	Georgia	WesternAsia	Asia	2012.06	Wild-other
H9N2_Avian_CY093100_A/quail/Lebanon/273/2010|2010.619	CY093100	Avian	H9N2	H9	N2	Lebanon	WesternAsia	Asia	2010.619	Dom-gal
H6N2_Avian_CY185405_A/common_coot/Republic_of_Georgia/1/2010|2010.055	CY185405	Avian	H6N2	H6	N2	Georgia	WesternAsia	Asia	2010.055	Wild-other
H14N3_Avian_KX602672_A/goose/Karachi/NARC-13N-969/2014|2014.005	KX602672	Avian	H14N3	H14	N3	Pakistan	SouthernAsia	Asia	2014.005	Dom-ans
H4N6_Avian_MF694185_A/domestic_duck/Georgia/5/2016|2016.671	MF694185	Avian	H4N6	H4	N6	Georgia	WesternAsia	Asia	2016.671	Dom-ans
H4N6_Avian_MF694067_A/domestic_duck/Georgia/6/2016|2016.690	MF694067	Avian	H4N6	H4	N6	Georgia	WesternAsia	Asia	2016.69	Dom-ans
H5N7_Avian_MF362107_A/Duck/Dongting/D76-1/2016|2016.989	MF362107	Avian	H5N7	H5	N7	China	EasternAsia	Asia	2016.989	Dom-ans
H5N3_Avian_KT327415_A/Bulbul/Taiwan/01156/2015|2015.038	KT327415	Avian	H5N3	H5	N3	Taiwan	EasternAsia	Asia	2015.038	Wild-other
H5N3_Avian_KT327377_A/goose/Taiwan/01042/2015|2015.030	KT327377	Avian	H5N3	H5	N3	Taiwan	EasternAsia	Asia	2015.03	Dom-ans
H5N3_Avian_KU646905_A/goose/Taiwan/01038/2015|2015.030	KU646905	Avian	H5N3	H5	N3	Taiwan	EasternAsia	Asia	2015.03	Dom-ans
H5N3_Avian_KU646913_A/chicken/Taiwan/01174/2015|2015.041	KU646913	Avian	H5N3	H5	N3	Taiwan	EasternAsia	Asia	2015.041	Dom-gal
H2N5_Avian_CY185621_A/black-headed_gull/Republic_of_Georgia/9/2012|2012.142	CY185621	Avian	H2N5	H2	N5	Georgia	WesternAsia	Asia	2012.142	Wild-other
H3N2_Avian_KU158921_A/duck/Hebei/B1647-1/2011|2011.500	KU158921	Avian	H3N2	H3	N2	China	EasternAsia	Asia	2011.5	Dom-ans
H3N8_Avian_KU158916_A/duck/Shanghai/120-1/2009|2009.500	KU158916	Avian	H3N8	H3	N8	China	EasternAsia	Asia	2009.5	Dom-ans
H10N8_Avian_KU921412_A/duck/Shanghai/602/2009|2009.953	KU921412	Avian	H10N8	H10	N8	China	EasternAsia	Asia	2009.953	Dom-ans
H6N5_Avian_KT266913_A/duck/Guangxi/052/2010|2010.093	KT266913	Avian	H6N5	H6	N5	China	EasternAsia	Asia	2010.093	Dom-ans
H4N6_Avian_KU160951_A/duck/Henan/S4179/2009|2009.921	KU160951	Avian	H4N6	H4	N6	China	EasternAsia	Asia	2009.921	Dom-ans
H4N6_Avian_KU160991_A/duck/Hunan/S1166/2010|2010.167	KU160991	Avian	H4N6	H4	N6	China	EasternAsia	Asia	2010.167	Dom-ans
H3N2_Avian_AB746486_A/duck/Vietnam/LBM12/2011|2011.718	AB746486	Avian	H3N2	H3	N2	Viet Nam	SouthEasternAsia	Asia	2011.718	Dom-ans
H4N6_Avian_AB746478_A/duck/Vietnam/LBM1/2011|2011.718	AB746478	Avian	H4N6	H4	N6	Viet Nam	SouthEasternAsia	Asia	2011.718	Dom-ans
H3N2_Avian_LC028108_A/muscovy_duck/Vietnam/LBM115/2012|2012.523	LC028108	Avian	H3N2	H3	N2	Viet Nam	SouthEasternAsia	Asia	2012.523	Dom-ans
H3N2_Avian_LC028084_A/duck/Vietnam/LBM48/2011|2011.890	LC028084	Avian	H3N2	H3	N2	Viet Nam	SouthEasternAsia	Asia	2011.89	Dom-ans
H10N7_Avian_KP285897_A/migratory_duck/Jiangxi/33038/2013|2013.953	KP285897	Avian	H10N7	H10	N7	China	EasternAsia	Asia	2013.953	Wild-ans-long
H10N7_Avian_KP285913_A/migratory_duck/Jiangxi/33195/2013|2013.953	KP285913	Avian	H10N7	H10	N7	China	EasternAsia	Asia	2013.953	Wild-ans-long
H7N7_Avian_KP417123_A/wild_bird/Jiangxi/35982/2013|2013.953	KP417123	Avian	H7N7	H7	N7	China	EasternAsia	Asia	2013.953	Wild-other
H7N7_Avian_KP417107_A/wild_bird/Jiangxi/34458/2013|2013.953	KP417107	Avian	H7N7	H7	N7	China	EasternAsia	Asia	2013.953	Wild-other
H10N3_Avian_KP286137_A/duck/Jiangxi/33663/2013|2013.953	KP286137	Avian	H10N3	H10	N3	China	EasternAsia	Asia	2013.953	Dom-ans
H10N3_Avian_KP286185_A/duck/Jiangxi/33757/2013|2013.953	KP286185	Avian	H10N3	H10	N3	China	EasternAsia	Asia	2013.953	Dom-ans
H4N1_Avian_LC349307_A/duck/Mongolia/202/2013|2013.666	LC349307	Avian	H4N1	H4	N1	Mongolia	EasternAsia	Asia	2013.666	Dom-ans
H3N1_Avian_LC367446_A/duck/Mongolia/62/2013|2013.666	LC367446	Avian	H3N1	H3	N1	Mongolia	EasternAsia	Asia	2013.666	Dom-ans
H1N2_Avian_KJ907491_A/black-necked_crane/Zhaotong/ZT-12/2013|2013.874	KJ907491	Avian	H1N2	H1	N2	China	EasternAsia	Asia	2013.874	Wild-other
H6N1_Avian_KY635688_A/duck/Bangladesh/25767/2015|2015.523	KY635688	Avian	H6N1	H6	N1	Bangladesh	SouthernAsia	Asia	2015.523	Dom-ans
H4N6_Avian_MH135607_A/duck/Bangladesh/33676/2017|2017.740	MH135607	Avian	H4N6	H4	N6	Bangladesh	SouthernAsia	Asia	2017.74	Dom-ans
H11N1_Avian_MF694117_A/common_teal/Netherlands/1/2015|2015.742	MF694117	Avian	H11N1	H11	N1	Netherlands	WesternEurope	Europe	2015.742	Wild-ans-long
H10N3_Avian_LC121360_A/duck/Mongolia/326/2015|2015.663	LC121360	Avian	H10N3	H10	N3	Mongolia	EasternAsia	Asia	2015.663	Dom-ans
H1N2_Avian_LC121280_A/duck/Mongolia/154/2015|2015.660	LC121280	Avian	H1N2	H1	N2	Mongolia	EasternAsia	Asia	2015.66	Dom-ans
H3N8_Avian_AB569499_A/duck/Zambia/04/2008|2008.452	AB569499	Avian	H3N8	H3	N8	Zambia	EasternAfrica	Africa	2008.452	Dom-ans
H16N3_Avian_GQ907298_A/black_headed_gull/Mongolia/1756/2006|2006.685	GQ907298	Avian	H16N3	H16	N3	Mongolia	EasternAsia	Asia	2006.685	Wild-other
H13N6_Avian_GQ907306_A/black_headed_gull/Mongolia/1766/2006|2006.685	GQ907306	Avian	H13N6	H13	N6	Mongolia	EasternAsia	Asia	2006.685	Wild-other
H10N7_Avian_CY185453_A/domestic_duck/Republic_of_Georgia/1/2010|2010.321	CY185453	Avian	H10N7	H10	N7	Georgia	WesternAsia	Asia	2010.321	Dom-ans
H11N2_Avian_JX499150_A/chicken/Nanjing/908/2009|2009.162	JX499150	Avian	H11N2	H11	N2	China	EasternAsia	Asia	2009.162	Dom-gal
H9N3_Avian_CY185549_A/black-headed_gull/Republic_of_Georgia/8/2011|2011.329	CY185549	Avian	H9N3	H9	N3	Georgia	WesternAsia	Asia	2011.329	Wild-other
H9N3_Avian_CY185565_A/Mediterranean_gull/Georgia/1/2011|2011.332	CY185565	Avian	H9N3	H9	N3	Georgia	WesternAsia	Asia	2011.332	Wild-other
H11N2_Avian_CY138141_A/lesser_black-backed_gull/Iceland/145/2010|2010.389	CY138141	Avian	H11N2	H11	N2	Iceland	NorthernEurope	Europe	2010.389	Wild-other
H11N9_Avian_MF146317_A/black-headed_gull/Netherlands/40/2009|2009.885	MF146317	Avian	H11N9	H11	N9	Netherlands	WesternEurope	Europe	2009.885	Wild-other
H4N6_Avian_KX228222_A/chicken/Wales/600-020823/2014|2014.477	KX228222	Avian	H4N6	H4	N6	United Kingdom	NorthernEurope	Europe	2014.477	Dom-gal
H10N8_Avian_KP862023_A/duck/Hunan/S1496/2011|2011.170	KP862023	Avian	H10N8	H10	N8	China	EasternAsia	Asia	2011.17	Dom-ans
H3N2_Avian_JX286595_A/duck/Shanghai/C84/2009|2009.162	JX286595	Avian	H3N2	H3	N2	China	EasternAsia	Asia	2009.162	Dom-ans
H7N6_Avian_KP418026_A/chicken/Jiangxi/14535/2014|2014.299	KP418026	Avian	H7N6	H7	N6	China	EasternAsia	Asia	2014.299	Dom-gal
H7N6_Avian_KP417957_A/chicken/Jiangxi/14501/2014|2014.299	KP417957	Avian	H7N6	H7	N6	China	EasternAsia	Asia	2014.299	Dom-gal
H7N9_Avian_KP418204_A/chicken/Shantou/4816/2014|2014.553	KP418204	Avian	H7N9	H7	N9	China	EasternAsia	Asia	2014.553	Dom-gal
H9N2_Avian_KP415370_A/chicken/Wenzhou/3293/2013|2013.808	KP415370	Avian	H9N2	H9	N2	China	EasternAsia	Asia	2013.808	Dom-gal
H7N9_Avian_KP413978_A/silkie_chicken/Shaoxing/5130/2013|2013.822	KP413978	Avian	H7N9	H7	N9	China	EasternAsia	Asia	2013.822	Dom-gal
H9N2_Avian_KP417198_A/chicken/Shaoxing/5088/2013|2013.822	KP417198	Avian	H9N2	H9	N2	China	EasternAsia	Asia	2013.822	Dom-gal
H9N2_Avian_KU042507_A/chicken/Zhejiang/3C22/2013|2013.868	KU042507	Avian	H9N2	H9	N2	China	EasternAsia	Asia	2013.868	Dom-gal
H7N9_Avian_KP455982_A/goose/Jiangsu/1027/2013|2013.260	KP455982	Avian	H7N9	H7	N9	China	EasternAsia	Asia	2013.26	Dom-ans
H7N9_Avian_KP414018_A/chicken/Shaoxing/5224/2013|2013.822	KP414018	Avian	H7N9	H7	N9	China	EasternAsia	Asia	2013.822	Dom-gal
H9N2_Avian_KP415353_A/chicken/Ningbo/2929/2013|2013.800	KP415353	Avian	H9N2	H9	N2	China	EasternAsia	Asia	2013.8	Dom-gal
H7N9_Avian_KP413754_A/chicken/Huzhou/3802/2013|2013.811	KP413754	Avian	H7N9	H7	N9	China	EasternAsia	Asia	2013.811	Dom-gal
H7N9_Avian_KP413738_A/chicken/Huzhou/3765/2013|2013.811	KP413738	Avian	H7N9	H7	N9	China	EasternAsia	Asia	2013.811	Dom-gal
H7N9_Avian_KP415151_A/chicken/Jiangxi/10964/2014|2014.132	KP415151	Avian	H7N9	H7	N9	China	EasternAsia	Asia	2014.132	Dom-gal
H7N2_Avian_KM054800_A/chicken/Jilin/SD020/2014|2014.148	KM054800	Avian	H7N2	H7	N2	China	EasternAsia	Asia	2014.148	Dom-gal
H7N9_Human_KM374046_A/Zhejiang/LS01/2014|2014.104	KM374046	Human	H7N9	H7	N9	China	EasternAsia	Asia	2014.104	Human
H9N2_Avian_KP417163_A/chicken/Jiaxing/4713/2013|2013.816	KP417163	Avian	H9N2	H9	N2	China	EasternAsia	Asia	2013.816	Dom-gal
H7N9_Avian_MF630401_A/chicken/Zhejiang/S4071/2013|2013.934	MF630401	Avian	H7N9	H7	N9	China	EasternAsia	Asia	2013.934	Dom-gal
H9N2_Avian_KT449659_A/chicken/Qingdao/008/2014|2014.025	KT449659	Avian	H9N2	H9	N2	China	EasternAsia	Asia	2014.025	Dom-gal
H9N2_Avian_KT449669_A/chicken/Qingdao/018/2014|2014.025	KT449669	Avian	H9N2	H9	N2	China	EasternAsia	Asia	2014.025	Dom-gal
H7N9_Human_KM244523_A/Taiwan/4-CGMH2/2014|2014.310	KM244523	Human	H7N9	H7	N9	Taiwan	EasternAsia	Asia	2014.31	Human
H7N9_Human_KM244515_A/Taiwan/4-CGMH1/2014|2014.310	KM244515	Human	H7N9	H7	N9	Taiwan	EasternAsia	Asia	2014.31	Human
H9N2_Avian_KP404008_A/chicken/Shanghai/015/2014|2014.515	KP404008	Avian	H9N2	H9	N2	China	EasternAsia	Asia	2014.515	Dom-gal
H5N6_Avian_KX638420_A/oriental_magpie_robin/HK/6154/2015|2015.326	KX638420	Avian	H5N6	H5	N6	Hong Kong	EasternAsia	Asia	2015.326	Wild-other
H7N9_Avian_KP418098_A/chicken/Jiangxi/15044/2014|2014.318	KP418098	Avian	H7N9	H7	N9	China	EasternAsia	Asia	2014.318	Dom-gal
H9N2_Avian_KU042638_A/pigeon/Zhejiang/77037/2014|2014.512	KU042638	Avian	H9N2	H9	N2	China	EasternAsia	Asia	2014.512	Wild-other
H9N2_Avian_KU042639_A/pigeon/Zhejiang/727044/2014|2014.567	KU042639	Avian	H9N2	H9	N2	China	EasternAsia	Asia	2014.567	Wild-other
H9N2_Avian_KU143455_A/chicken/Taizhou/TZJF05/2015|2015.038	KU143455	Avian	H9N2	H9	N2	China	EasternAsia	Asia	2015.038	Dom-gal
H7N9_Avian_MF630385_A/chicken/Zhejiang/S4017/2013|2013.934	MF630385	Avian	H7N9	H7	N9	China	EasternAsia	Asia	2013.934	Dom-gal
H9N2_Avian_KU042637_A/duck/Zhejiang/727036/2014|2014.567	KU042637	Avian	H9N2	H9	N2	China	EasternAsia	Asia	2014.567	Dom-ans
H7N9_Avian_KP418555_A/chicken/Zhangzhou/8585/2014|2014.474	KP418555	Avian	H7N9	H7	N9	China	EasternAsia	Asia	2014.474	Dom-gal
H7N9_Avian_KP418563_A/chicken/Zhangzhou/8829/2014|2014.493	KP418563	Avian	H7N9	H7	N9	China	EasternAsia	Asia	2014.493	Dom-gal
H9N2_Avian_KF260201_A/chicken/Wenzhou/606/2013|2013.500	KF260201	Avian	H9N2	H9	N2	China	EasternAsia	Asia	2013.5	Dom-gal
H9N2_Avian_KF500981_A/chicken/Shanghai/020/2013|2013.285	KF500981	Avian	H9N2	H9	N2	China	EasternAsia	Asia	2013.285	Dom-gal
H9N2_Avian_KM609754_A/chicken/Beijing/16/2013|2013.225	KM609754	Avian	H9N2	H9	N2	China	EasternAsia	Asia	2013.225	Dom-gal
H9N2_Avian_KP415175_A/chicken/Qingdao/2144/2013|2013.805	KP415175	Avian	H9N2	H9	N2	China	EasternAsia	Asia	2013.805	Dom-gal
H9N2_Avian_KP417131_A/chicken/Huzhou/3892/2013|2013.811	KP417131	Avian	H9N2	H9	N2	China	EasternAsia	Asia	2013.811	Dom-gal
H9N2_Avian_KJ128366_A/pigeon/Shanghai/JC1/2013|2013.285	KJ128366	Avian	H9N2	H9	N2	China	EasternAsia	Asia	2013.285	Wild-other
H9N2_Avian_KP415280_A/chicken/Jinan/4225/2013|2013.825	KP415280	Avian	H9N2	H9	N2	China	EasternAsia	Asia	2013.825	Dom-gal
H9N2_Avian_KP415272_A/chicken/Jinan/3952/2013|2013.825	KP415272	Avian	H9N2	H9	N2	China	EasternAsia	Asia	2013.825	Dom-gal
H9N2_Avian_KM245335_A/Anthropoides_virgo/Baicheng/219/2013|2013.162	KM245335	Avian	H9N2	H9	N2	China	EasternAsia	Asia	2013.162	Wild-other
H9N2_Avian_KM609741_A/chicken/Shandong/qd0107/2013|2013.016	KM609741	Avian	H9N2	H9	N2	China	EasternAsia	Asia	2013.016	Dom-gal
H7N9_Avian_KF042098_A/pigeon/Zhejiang/P2/2013|2013.285	KF042098	Avian	H7N9	H7	N9	China	EasternAsia	Asia	2013.285	Wild-other
H9N2_Avian_KX598732_A/chicken/Fujian/SIC16/2014|2014.500	KX598732	Avian	H9N2	H9	N2	China	EasternAsia	Asia	2014.5	Dom-gal
H7N9_Human_KJ411979_A/Shanghai/01/2014|2014.005	KJ411979	Human	H7N9	H7	N9	China	EasternAsia	Asia	2014.005	Human
H7N9_Human_KJ195801_A/Shanghai/PD-02/2014|2014.044	KJ195801	Human	H7N9	H7	N9	China	EasternAsia	Asia	2014.044	Human
H7N9_Avian_MF630201_A/chicken/Henan/S1425/2014|2014.425	MF630201	Avian	H7N9	H7	N9	China	EasternAsia	Asia	2014.425	Dom-gal
H9N9_Avian_KJ938654_A/chicken/Changzhou/C08/2013|2013.967	KJ938654	Avian	H9N9	H9	N9	China	EasternAsia	Asia	2013.967	Dom-gal
H7N9_Avian_MF630225_A/chicken/Hunan/SD017/2014|2014.132	MF630225	Avian	H7N9	H7	N9	China	EasternAsia	Asia	2014.132	Dom-gal
H7N9_Avian_MF630481_A/duck/Jiangsu/S1181/2014|2014.364	MF630481	Avian	H7N9	H7	N9	China	EasternAsia	Asia	2014.364	Dom-ans
H7N9_Avian_KU143461_A/chicken/Wenzhou/WZTSLG02/2015|2015.123	KU143461	Avian	H7N9	H7	N9	China	EasternAsia	Asia	2015.123	Dom-gal
H7N9_Avian_KY751169_A/chicken/Jiangsu/JT123/2015|2015.203	KY751169	Avian	H7N9	H7	N9	China	EasternAsia	Asia	2015.203	Dom-gal
H7N9_Avian_MF630345_A/chicken/Xinjiang/SD033/2014|2014.921	MF630345	Avian	H7N9	H7	N9	China	EasternAsia	Asia	2014.921	Dom-gal
H7N9_Avian_MF630353_A/chicken/Xinjiang/SD036/2014|2014.921	MF630353	Avian	H7N9	H7	N9	China	EasternAsia	Asia	2014.921	Dom-gal
H7N9_Human_KR351277_A/Quzhou/2/2015|2015.307	KR351277	Human	H7N9	H7	N9	China	EasternAsia	Asia	2015.307	Human
H7N9_Human_KR351269_A/Quzhou/1/2015|2015.312	KR351269	Human	H7N9	H7	N9	China	EasternAsia	Asia	2015.312	Human
H7N9_Avian_MF630361_A/chicken/Zhejiang/S1074/2016|2016.353	MF630361	Avian	H7N9	H7	N9	China	EasternAsia	Asia	2016.353	Dom-gal
H9N2_Avian_KX867845_A/chicken/Jiangsu/JS4539/2014|2014.466	KX867845	Avian	H9N2	H9	N2	China	EasternAsia	Asia	2014.466	Dom-gal
H7N9_Human_KY286431_A/Fujian/S03/2015|2015.060	KY286431	Human	H7N9	H7	N9	China	EasternAsia	Asia	2015.06	Human
H7N9_Avian_MF630289_A/chicken/Jiangxi/S10017/2015|2015.225	MF630289	Avian	H7N9	H7	N9	China	EasternAsia	Asia	2015.225	Dom-gal
H7N9_Avian_MF630105_A/chicken/Guangdong/SD027/2015|2015.197	MF630105	Avian	H7N9	H7	N9	China	EasternAsia	Asia	2015.197	Dom-gal
H9N2_Avian_KP415191_A/chicken/Yantai/2303/2013|2013.800	KP415191	Avian	H9N2	H9	N2	China	EasternAsia	Asia	2013.8	Dom-gal
H9N2_Avian_KP415183_A/chicken/Yantai/2243/2013|2013.800	KP415183	Avian	H9N2	H9	N2	China	EasternAsia	Asia	2013.8	Dom-gal
H9N2_Avian_KM609755_A/chicken/Beijing/1115/2013|2013.871	KM609755	Avian	H9N2	H9	N2	China	EasternAsia	Asia	2013.871	Dom-gal
H9N2_Avian_KM054792_A/chicken/Jilin/SD001/2014|2014.148	KM054792	Avian	H9N2	H9	N2	China	EasternAsia	Asia	2014.148	Dom-gal
H7N9_Human_KP058489_A/Shanghai/Mix1/2014|2014.005	KP058489	Human	H7N9	H7	N9	China	EasternAsia	Asia	2014.005	Human
H9N2_Avian_MG280699_A/chicken/Jiangsu/TM71/2014|2014.033	MG280699	Avian	H9N2	H9	N2	China	EasternAsia	Asia	2014.033	Dom-gal
H9N2_Avian_KP415386_A/chicken/Huzhou/3801/2013|2013.811	KP415386	Avian	H9N2	H9	N2	China	EasternAsia	Asia	2013.811	Dom-gal
H9N2_Avian_KP415345_A/chicken/Ningbo/2727/2013|2013.800	KP415345	Avian	H9N2	H9	N2	China	EasternAsia	Asia	2013.8	Dom-gal
H7N9_Avian_KP413944_A/chicken/Jiaxing/4490/2013|2013.814	KP413944	Avian	H7N9	H7	N9	China	EasternAsia	Asia	2013.814	Dom-gal
H7N9_Avian_MF630329_A/chicken/Ningxia/S1152/2014|2014.370	MF630329	Avian	H7N9	H7	N9	China	EasternAsia	Asia	2014.37	Dom-gal
H9N2_Avian_MG063471_A/chicken/Guangdong/GD1601/2016|2016.200	MG063471	Avian	H9N2	H9	N2	China	EasternAsia	Asia	2016.2	Dom-gal
H9N2_Avian_KY794615_A/chicken/Guangdong/835/2016|2016.123	KY794615	Avian	H9N2	H9	N2	China	EasternAsia	Asia	2016.123	Dom-gal
H7N9_Avian_KJ549790_A/chicken/Shanghai/PD-CN-02/2014|2014.055	KJ549790	Avian	H7N9	H7	N9	China	EasternAsia	Asia	2014.055	Dom-gal
H7N9_Avian_KX215939_A/chicken/Huaian/003/2015|2015.096	KX215939	Avian	H7N9	H7	N9	China	EasternAsia	Asia	2015.096	Dom-gal
H7N9_Human_KX215945_A/Huaian/062/2014|2014.121	KX215945	Human	H7N9	H7	N9	China	EasternAsia	Asia	2014.121	Human
H7N9_Human_KX215944_A/Huaian/002/2015|2015.090	KX215944	Human	H7N9	H7	N9	China	EasternAsia	Asia	2015.09	Human
H7N9_Avian_MF630281_A/chicken/Jiangsu/SD012/2015|2015.044	MF630281	Avian	H7N9	H7	N9	China	EasternAsia	Asia	2015.044	Dom-gal
H7N9_Avian_KU143460_A/chicken/Taizhou/TZJF02/2015|2015.038	KU143460	Avian	H7N9	H7	N9	China	EasternAsia	Asia	2015.038	Dom-gal
H9N2_Avian_KU143457_A/chicken/Wuhan/JXQL01/2015|2015.038	KU143457	Avian	H9N2	H9	N2	China	EasternAsia	Asia	2015.038	Dom-gal
H7N9_Avian_KU143465_A/chicken/Wenzhou/RAQL18/2015|2015.038	KU143465	Avian	H7N9	H7	N9	China	EasternAsia	Asia	2015.038	Dom-gal
H7N9_Avian_KU143464_A/duck/Wenzhou/YJYF24/2015|2015.038	KU143464	Avian	H7N9	H7	N9	China	EasternAsia	Asia	2015.038	Dom-ans
H7N9_Avian_KU143463_A/duck/Wenzhou/RAQL10/2015|2015.038	KU143463	Avian	H7N9	H7	N9	China	EasternAsia	Asia	2015.038	Dom-ans
H7N9_Avian_MF630393_A/chicken/Zhejiang/S4060/2014|2014.899	MF630393	Avian	H7N9	H7	N9	China	EasternAsia	Asia	2014.899	Dom-gal
H9N2_Avian_KX598763_A/chicken/Jiangsu/SIC11/2013|2013.285	KX598763	Avian	H9N2	H9	N2	China	EasternAsia	Asia	2013.285	Dom-gal
H7N9_Human_KX215943_A/Huaian/001/2015|2015.060	KX215943	Human	H7N9	H7	N9	China	EasternAsia	Asia	2015.06	Human
H7N9_Avian_KX215940_A/chicken/Huaian/007/2014|2014.038	KX215940	Avian	H7N9	H7	N9	China	EasternAsia	Asia	2014.038	Dom-gal
H7N9_Human_KX215948_A/Huaian/083/2014|2014.400	KX215948	Human	H7N9	H7	N9	China	EasternAsia	Asia	2014.4	Human
H9N2_Avian_KU143453_A/chicken/Wenzhou/YHQL04/2014|2014.953	KU143453	Avian	H9N2	H9	N2	China	EasternAsia	Asia	2014.953	Dom-gal
H9N2_Avian_KP285353_A/chicken/Jiangxi/1202/2014|2014.011	KP285353	Avian	H9N2	H9	N2	China	EasternAsia	Asia	2014.011	Dom-gal
H5N6_Avian_KY415934_A/chicken/Hubei/ZYSJF38/2016|2016.140	KY415934	Avian	H5N6	H5	N6	China	EasternAsia	Asia	2016.14	Dom-gal
H5N6_Avian_KY415932_A/chicken/Hubei/ZYSJF16/2016|2016.140	KY415932	Avian	H5N6	H5	N6	China	EasternAsia	Asia	2016.14	Dom-gal
H5N6_Avian_KY005875_A/chicken/Henan/YB0597/2016|2016.200	KY005875	Avian	H5N6	H5	N6	China	EasternAsia	Asia	2016.2	Dom-gal
H7N6_Avian_KY056318_A/chicken/Zhejiang/233/2016|2016.082	KY056318	Avian	H7N6	H7	N6	China	EasternAsia	Asia	2016.082	Dom-gal
H5N6_Avian_KY005867_A/chicken/Anhui/MZ34/2016|2016.123	KY005867	Avian	H5N6	H5	N6	China	EasternAsia	Asia	2016.123	Dom-gal
H5N6_Avian_KY005859_A/chicken/Anhui/MZ33/2016|2016.123	KY005859	Avian	H5N6	H5	N6	China	EasternAsia	Asia	2016.123	Dom-gal
H5N6_Avian_MF960019_A/chicken/Guangdong/GD1602/2016|2016.219	MF960019	Avian	H5N6	H5	N6	China	EasternAsia	Asia	2016.219	Dom-gal
H5N6_Avian_KY415940_A/chicken/Taishun/TS90/2016|2016.134	KY415940	Avian	H5N6	H5	N6	China	EasternAsia	Asia	2016.134	Dom-gal
H5N6_Avian_KY415941_A/chicken/Taishun/TS2/2016|2016.134	KY415941	Avian	H5N6	H5	N6	China	EasternAsia	Asia	2016.134	Dom-gal
H7N9_Avian_KY751172_A/chicken/Anhui/AH275/2015|2015.247	KY751172	Avian	H7N9	H7	N9	China	EasternAsia	Asia	2015.247	Dom-gal
H7N9_Avian_KY751170_A/chicken/Anhui/AH271/2015|2015.227	KY751170	Avian	H7N9	H7	N9	China	EasternAsia	Asia	2015.227	Dom-gal
H7N9_Avian_KY751178_A/chicken/Shandong/SD69/2015|2015.203	KY751178	Avian	H7N9	H7	N9	China	EasternAsia	Asia	2015.203	Dom-gal
H9N2_Avian_MG051190_A/chicken/Anhui/AH326/2016|2016.219	MG051190	Avian	H9N2	H9	N2	China	EasternAsia	Asia	2016.219	Dom-gal
H9N2_Avian_KX598765_A/chicken/Jiangsu/SIC42/2015|2015.285	KX598765	Avian	H9N2	H9	N2	China	EasternAsia	Asia	2015.285	Dom-gal
H9N2_Avian_KX867837_A/chicken/Anhui/AH120/2015|2015.562	KX867837	Avian	H9N2	H9	N2	China	EasternAsia	Asia	2015.562	Dom-gal
H7N9_Avian_KY751175_A/chicken/Zhejiang/JX158/2015|2015.337	KY751175	Avian	H7N9	H7	N9	China	EasternAsia	Asia	2015.337	Dom-gal
H9N2_Avian_KU042640_A/chicken/Zhejiang/3C9/2014|2014.271	KU042640	Avian	H9N2	H9	N2	China	EasternAsia	Asia	2014.271	Dom-gal
H7N9_Avian_KY751192_A/chicken/Guangdong/GD20/2017|2017.014	KY751192	Avian	H7N9	H7	N9	China	EasternAsia	Asia	2017.014	Dom-gal
H7N9_Avian_KY751190_A/chicken/Guangdong/GD15/2016|2016.022	KY751190	Avian	H7N9	H7	N9	China	EasternAsia	Asia	2016.022	Dom-gal
H7N9_Avian_MF630041_A/chicken/Guangdong/SD008/2017|2017.022	MF630041	Avian	H7N9	H7	N9	China	EasternAsia	Asia	2017.022	Dom-gal
H7N9_Avian_MF319558_A/chicken/Heinan/ZZ01/2017|2017.310	MF319558	Avian	H7N9	H7	N9	China	EasternAsia	Asia	2017.31	Dom-gal
H7N9_Avian_LC315922_A/duck/Japan/AQ-HE29-22/2017|2017.474	LC315922	Avian	H7N9	H7	N9	Japan	EasternAsia	Asia	2017.474	Dom-ans
H7N9_Avian_MF630193_A/chicken/Hebei/S1257/2016|2016.318	MF630193	Avian	H7N9	H7	N9	China	EasternAsia	Asia	2016.318	Dom-gal
H7N9_Avian_KY415949_A/chicken/Ganzhou/GZ79/2016|2016.071	KY415949	Avian	H7N9	H7	N9	China	EasternAsia	Asia	2016.071	Dom-gal
H7N9_Avian_MF630489_A/duck/Jiangsu/S1220/2016|2016.364	MF630489	Avian	H7N9	H7	N9	China	EasternAsia	Asia	2016.364	Dom-ans
H7N9_Avian_KY751187_A/chicken/Liaoning/LN1/2016|2016.022	KY751187	Avian	H7N9	H7	N9	China	EasternAsia	Asia	2016.022	Dom-gal
H7N9_Avian_MF630209_A/chicken/Hunan/S12753/2016|2016.378	MF630209	Avian	H7N9	H7	N9	China	EasternAsia	Asia	2016.378	Dom-gal
H7N9_Avian_KY751182_A/chicken/Jiangsu/JS11/2016|2016.323	KY751182	Avian	H7N9	H7	N9	China	EasternAsia	Asia	2016.323	Dom-gal
H7N9_Avian_KY751181_A/chicken/Shandong/SD183/2016|2016.222	KY751181	Avian	H7N9	H7	N9	China	EasternAsia	Asia	2016.222	Dom-gal
H9N2_Avian_LC208515_A/duck/Japan/AQ-HE28/2015|2015.458	LC208515	Avian	H9N2	H9	N2	Japan	EasternAsia	Asia	2015.458	Dom-ans
H9N2_Avian_KX598762_A/chicken/Zhejiang/SIC40/2015|2015.038	KX598762	Avian	H9N2	H9	N2	China	EasternAsia	Asia	2015.038	Dom-gal
H9N2_Avian_KU720452_A/chicken/Shanghai/06/2015|2015.367	KU720452	Avian	H9N2	H9	N2	China	EasternAsia	Asia	2015.367	Dom-gal
H7N9_Avian_MF630369_A/chicken/Zhejiang/S1190/2015|2015.225	MF630369	Avian	H7N9	H7	N9	China	EasternAsia	Asia	2015.225	Dom-gal
H9N2_Avian_KU042649_A/chicken/Zhejiang/925018/2014|2014.732	KU042649	Avian	H9N2	H9	N2	China	EasternAsia	Asia	2014.732	Dom-gal
H7N9_Human_KF997835_A/Shanghai/5190T/2013|2013.367	KF997835	Human	H7N9	H7	N9	China	EasternAsia	Asia	2013.367	Human
H9N2_Avian_KJ726718_A/wild_chicken/Shanghai/C1/2014|2014.200	KJ726718	Avian	H9N2	H9	N2	China	EasternAsia	Asia	2014.2	Wild-other
H7N9_Avian_KJ508894_A/tree_sparrow/Shanghai/01/2013|2013.351	KJ508894	Avian	H7N9	H7	N9	China	EasternAsia	Asia	2013.351	Wild-other
H7N9_Avian_CY147168_A/homing_pigeon/Jiangsu/SD184/2013|2013.299	CY147168	Avian	H7N9	H7	N9	China	EasternAsia	Asia	2013.299	Wild-other
H7N9_Human_CY187622_A/Anhui/1-DEWH730/2013|2013.500	CY187622	Human	H7N9	H7	N9	China	EasternAsia	Asia	2013.5	Human
H7N9_Human_KF007072_A/Wuxi/3/2013|2013.263	KF007072	Human	H7N9	H7	N9	China	EasternAsia	Asia	2013.263	Human
H7N9_Human_CY181557_A/Anhui/DEWH72-06/2013|2013.500	CY181557	Human	H7N9	H7	N9	China	EasternAsia	Asia	2013.5	Human
H7N9_Human_KF001511_A/Hangzhou/1/2013|2013.225	KF001511	Human	H7N9	H7	N9	China	EasternAsia	Asia	2013.225	Human
H7N9_Human_KF021601_A/Shanghai/02/2013|2013.173	KF021601	Human	H7N9	H7	N9	China	EasternAsia	Asia	2013.173	Human
H7N9_Human_KJ476645_A/Beijing/2/2013|2013.288	KJ476645	Human	H7N9	H7	N9	China	EasternAsia	Asia	2013.288	Human
H7N9_Avian_CY147184_A/pigeon/Shanghai/S1421/2013|2013.252	CY147184	Avian	H7N9	H7	N9	China	EasternAsia	Asia	2013.252	Wild-other
H7N9_Human_KJ633812_A/Zhejiang/DTID-ZJU01/2013|2013.252	KJ633812	Human	H7N9	H7	N9	China	EasternAsia	Asia	2013.252	Human
H7N9_Avian_CY147072_A/duck/Zhejiang/SC410/2013|2013.288	CY147072	Avian	H7N9	H7	N9	China	EasternAsia	Asia	2013.288	Dom-ans
H7N9_Human_KF226117_A/Jiangsu/1/2013|2013.299	KF226117	Human	H7N9	H7	N9	China	EasternAsia	Asia	2013.299	Human
H7N9_Human_KF226109_A/Jiangsu/2/2013|2013.299	KF226109	Human	H7N9	H7	N9	China	EasternAsia	Asia	2013.299	Human
H7N9_Human_KF277194_A/Nanchang/1/2013|2013.310	KF277194	Human	H7N9	H7	N9	China	EasternAsia	Asia	2013.31	Human
H7N9_Human_KF420305_A/Changsha/2/2013|2013.323	KF420305	Human	H7N9	H7	N9	China	EasternAsia	Asia	2013.323	Human
H7N9_Avian_KP414076_A/chicken/Jiangxi/12492/2013|2013.263	KP414076	Avian	H7N9	H7	N9	China	EasternAsia	Asia	2013.263	Dom-gal
H5N9_Avian_KP793730_A/chicken/Yuhang/2/2013|2013.271	KP793730	Avian	H5N9	H5	N9	China	EasternAsia	Asia	2013.271	Dom-gal
H7N9_Avian_KP414094_A/chicken/Jiangxi/12544/2013|2013.263	KP414094	Avian	H7N9	H7	N9	China	EasternAsia	Asia	2013.263	Dom-gal
H7N9_Human_KF420304_A/Changsha/1/2013|2013.219	KF420304	Human	H7N9	H7	N9	China	EasternAsia	Asia	2013.219	Human
H7N9_Avian_CY146968_A/chicken/Shanghai/S1055/2013|2013.252	CY146968	Avian	H7N9	H7	N9	China	EasternAsia	Asia	2013.252	Dom-gal
H7N9_Avian_CY146960_A/chicken/Shanghai/S1053/2013|2013.252	CY146960	Avian	H7N9	H7	N9	China	EasternAsia	Asia	2013.252	Dom-gal
H7N9_Human_KF007144_A/Suzhou/5/2013|2013.277	KF007144	Human	H7N9	H7	N9	China	EasternAsia	Asia	2013.277	Human
H7N9_Human_KF007056_A/Nanjing/4/2013|2013.263	KF007056	Human	H7N9	H7	N9	China	EasternAsia	Asia	2013.263	Human
H7N9_Human_KF150620_A/Xuzhou/1/2013|2013.312	KF150620	Human	H7N9	H7	N9	China	EasternAsia	Asia	2013.312	Human
H7N9_Human_KF007080_A/Wuxi/4/2013|2013.263	KF007080	Human	H7N9	H7	N9	China	EasternAsia	Asia	2013.263	Human
H7N9_Avian_MF988742_A/duck/Anhui/S702/2013|2013.255	MF988742	Avian	H7N9	H7	N9	China	EasternAsia	Asia	2013.255	Dom-ans
H7N9_Avian_CY147064_A/duck/Anhui/SC702/2013|2013.288	CY147064	Avian	H7N9	H7	N9	China	EasternAsia	Asia	2013.288	Dom-ans
H7N9_Human_KJ476653_A/Beijing/3/2013|2013.288	KJ476653	Human	H7N9	H7	N9	China	EasternAsia	Asia	2013.288	Human
H9N2_Avian_KJ426363_A/chicken/Jiangsu/TM55/2013|2013.085	KJ426363	Avian	H9N2	H9	N2	China	EasternAsia	Asia	2013.085	Dom-gal
H7N9_Avian_CY146928_A/chicken/Jiangsu/SC035/2013|2013.288	CY146928	Avian	H7N9	H7	N9	China	EasternAsia	Asia	2013.288	Dom-gal
H7N9_Avian_CY146920_A/chicken/Jiangsu/S002/2013|2013.288	CY146920	Avian	H7N9	H7	N9	China	EasternAsia	Asia	2013.288	Dom-gal
H7N9_Avian_KT779631_A/duck/Wuxi/0405006/2013|2013.258	KT779631	Avian	H7N9	H7	N9	China	EasternAsia	Asia	2013.258	Dom-ans
H7N9_Avian_KM879377_A/duck/Sunan/040802G/2013|2013.285	KM879377	Avian	H7N9	H7	N9	China	EasternAsia	Asia	2013.285	Dom-ans
H7N9_Avian_KF260222_A/chicken/Rizhao/867/2013|2013.500	KF260222	Avian	H7N9	H7	N9	China	EasternAsia	Asia	2013.5	Dom-gal
H7N9_Avian_KF260224_A/chicken/Rizhao/875/2013|2013.500	KF260224	Avian	H7N9	H7	N9	China	EasternAsia	Asia	2013.5	Dom-gal
H7N9_Human_KF007120_A/Nanjing/6/2013|2013.274	KF007120	Human	H7N9	H7	N9	China	EasternAsia	Asia	2013.274	Human
H7N9_Human_KF007112_A/Suzhou/3/2013|2013.268	KF007112	Human	H7N9	H7	N9	China	EasternAsia	Asia	2013.268	Human
H7N9_Avian_CY147200_A/wild_pigeon/Jiangsu/SD001/2013|2013.290	CY147200	Avian	H7N9	H7	N9	China	EasternAsia	Asia	2013.29	Wild-other
H7N9_Avian_KJ395965_A/chicken/Guangdong/G1/2013|2013.340	KJ395965	Avian	H7N9	H7	N9	China	EasternAsia	Asia	2013.34	Dom-gal
H10N8_Avian_KP285457_A/chicken/Jiangxi/34609/2013|2013.975	KP285457	Avian	H10N8	H10	N8	China	EasternAsia	Asia	2013.975	Dom-gal
H7N9_Human_KY286423_A/Minhang/S01/2013|2013.156	KY286423	Human	H7N9	H7	N9	China	EasternAsia	Asia	2013.156	Human
H7N9_Human_KF007064_A/Zhenjiang/1/2013|2013.263	KF007064	Human	H7N9	H7	N9	China	EasternAsia	Asia	2013.263	Human
H7N9_Human_KF055469_A/Zhejiang/HZ1/2013|2013.285	KF055469	Human	H7N9	H7	N9	China	EasternAsia	Asia	2013.285	Human
H7N9_Avian_KP412428_A/chicken/Hangzhou/174/2013|2013.340	KP412428	Avian	H7N9	H7	N9	China	EasternAsia	Asia	2013.34	Dom-gal
H9N2_Avian_KP415248_A/chicken/Juxian/3387/2013|2013.814	KP415248	Avian	H9N2	H9	N2	China	EasternAsia	Asia	2013.814	Dom-gal
H9N2_Avian_KP415256_A/chicken/Juxian/3412/2013|2013.814	KP415256	Avian	H9N2	H9	N2	China	EasternAsia	Asia	2013.814	Dom-gal
H9N2_Avian_KT449667_A/duck/Qingdao/016/2014|2014.025	KT449667	Avian	H9N2	H9	N2	China	EasternAsia	Asia	2014.025	Dom-ans
H9N2_Avian_KP415317_A/silkie_chicken/Shaoxing/2471/2013|2013.800	KP415317	Avian	H9N2	H9	N2	China	EasternAsia	Asia	2013.8	Dom-gal
H9N2_Avian_KM609746_A/chicken/Liaoning/1116/2012|2012.874	KM609746	Avian	H9N2	H9	N2	China	EasternAsia	Asia	2012.874	Dom-gal
H9N2_Avian_KC464602_A/brambling/Beijing/16/2012|2012.849	KC464602	Avian	H9N2	H9	N2	China	EasternAsia	Asia	2012.849	Wild-other
H7N9_Avian_MF630297_A/chicken/Jiangxi/S10844/2015|2015.230	MF630297	Avian	H7N9	H7	N9	China	EasternAsia	Asia	2015.23	Dom-gal
H9N2_Avian_KU042470_A/pigeon/Zhejiang/P4/2013|2013.266	KU042470	Avian	H9N2	H9	N2	China	EasternAsia	Asia	2013.266	Wild-other
H9N2_Avian_KU042471_A/pigeon/Zhejiang/P5/2013|2013.266	KU042471	Avian	H9N2	H9	N2	China	EasternAsia	Asia	2013.266	Wild-other
H9N2_Avian_CY146664_A/duck/Hunan/S4111/2011|2011.860	CY146664	Avian	H9N2	H9	N2	China	EasternAsia	Asia	2011.86	Dom-ans
H9N2_Avian_KP866096_A/chicken/Zhejiang/B2013/2012|2012.918	KP866096	Avian	H9N2	H9	N2	China	EasternAsia	Asia	2012.918	Dom-gal
H9N2_Avian_KJ726716_A/chicken/Shanghai/D/2011|2011.534	KJ726716	Avian	H9N2	H9	N2	China	EasternAsia	Asia	2011.534	Dom-gal
H9N2_Avian_KM113149_A/chicken/Hunan/C3229/2012|2012.981	KM113149	Avian	H9N2	H9	N2	China	EasternAsia	Asia	2012.981	Dom-gal
H9N2_Avian_KJ426367_A/chicken/Jiangsu/YZ0657/2012|2012.419	KJ426367	Avian	H9N2	H9	N2	China	EasternAsia	Asia	2012.419	Dom-gal
H9N2_Avian_MG280620_A/chicken/Jiangsu/JT12/2011|2011.208	MG280620	Avian	H9N2	H9	N2	China	EasternAsia	Asia	2011.208	Dom-gal
H9N2_Avian_JQ356893_A/chicken/Zhejiang/329/2011|2011.200	JQ356893	Avian	H9N2	H9	N2	China	EasternAsia	Asia	2011.2	Dom-gal
H9N2_Avian_KC417058_A/chicken/Shanghai/C1/2012|2012.038	KC417058	Avian	H9N2	H9	N2	China	EasternAsia	Asia	2012.038	Dom-gal
H9N2_Avian_KM609745_A/chicken/Shaanxi/xa0414/2013|2013.282	KM609745	Avian	H9N2	H9	N2	China	EasternAsia	Asia	2013.282	Dom-gal
H9N2_Avian_KM113077_A/chicken/Hubei/SC122/2013|2013.359	KM113077	Avian	H9N2	H9	N2	China	EasternAsia	Asia	2013.359	Dom-gal
H9N2_Avian_KP866094_A/duck/Anhui/C313/2012|2012.918	KP866094	Avian	H9N2	H9	N2	China	EasternAsia	Asia	2012.918	Dom-ans
H9N2_Avian_KX598727_A/chicken/Hubei/SIC3/2012|2012.953	KX598727	Avian	H9N2	H9	N2	China	EasternAsia	Asia	2012.953	Dom-gal
H4N2_Avian_KU160975_A/duck/Hubei/S2227/2012|2012.419	KU160975	Avian	H4N2	H4	N2	China	EasternAsia	Asia	2012.419	Dom-ans
H7N9_Avian_MF629993_A/chicken/Fujian/SD005/2015|2015.044	MF629993	Avian	H7N9	H7	N9	China	EasternAsia	Asia	2015.044	Dom-gal
H7N9_Avian_MF629977_A/chicken/Fujian/S4248/2014|2014.841	MF629977	Avian	H7N9	H7	N9	China	EasternAsia	Asia	2014.841	Dom-gal
H9N2_Avian_KX598735_A/chicken/Fujian/SIC13/2013|2013.953	KX598735	Avian	H9N2	H9	N2	China	EasternAsia	Asia	2013.953	Dom-gal
H9N9_Avian_KF042132_A/chicken/Zhejiang/C11/2013|2013.200	KF042132	Avian	H9N9	H9	N9	China	EasternAsia	Asia	2013.2	Dom-gal
H7N9_Avian_KF042097_A/pigeon/Zhejiang/P1/2013|2013.285	KF042097	Avian	H7N9	H7	N9	China	EasternAsia	Asia	2013.285	Wild-other
H5N9_Avian_KP793727_A/chicken/Yuhang/1/2013|2013.271	KP793727	Avian	H5N9	H5	N9	China	EasternAsia	Asia	2013.271	Dom-gal
H9N2_Avian_KP866098_A/duck/Anhui/C652/2012|2012.918	KP866098	Avian	H9N2	H9	N2	China	EasternAsia	Asia	2012.918	Dom-ans
H9N2_Avian_KM609752_A/chicken/Hebei/0721/2013|2013.551	KM609752	Avian	H9N2	H9	N2	China	EasternAsia	Asia	2013.551	Dom-gal
H9N2_Avian_KR010423_A/common_teal/Nanji/NJ-101/2014|2014.301	KR010423	Avian	H9N2	H9	N2	China	EasternAsia	Asia	2014.301	Wild-ans-long
H7N9_Avian_KU318993_A/chicken/China/028/2014|2014.025	KU318993	Avian	H7N9	H7	N9	China	EasternAsia	Asia	2014.025	Dom-gal
H9N2_Avian_KC821271_A/chicken/Jiangsu/TS/2010|2010.915	KC821271	Avian	H9N2	H9	N2	China	EasternAsia	Asia	2010.915	Dom-gal
H9N2_Avian_KM113109_A/chicken/Yunnan/C4090/2011|2011.871	KM113109	Avian	H9N2	H9	N2	China	EasternAsia	Asia	2011.871	Dom-gal
H9N2_Avian_KC821265_A/chicken/Shandong/10/2010|2010.748	KC821265	Avian	H9N2	H9	N2	China	EasternAsia	Asia	2010.748	Dom-gal
H9N2_Avian_KM113253_A/chicken/Zhejiang/C1219/2010|2010.214	KM113253	Avian	H9N2	H9	N2	China	EasternAsia	Asia	2010.214	Dom-gal
H9N2_Avian_JN869534_A/chicken/Jiangsu/Q3/2010|2010.123	JN869534	Avian	H9N2	H9	N2	China	EasternAsia	Asia	2010.123	Dom-gal
H5N2_Avian_JQ041416_A/chicken/Hebei/1102/2010|2010.953	JQ041416	Avian	H5N2	H5	N2	China	EasternAsia	Asia	2010.953	Dom-gal
H5N2_Avian_KJ719463_A/chicken/Hebei/1102-MA/2010|2010.367	KJ719463	Avian	H5N2	H5	N2	China	EasternAsia	Asia	2010.367	Dom-gal
H9N2_Avian_KF714787_A/chicken/Hunan/12/2011|2011.921	KF714787	Avian	H9N2	H9	N2	China	EasternAsia	Asia	2011.921	Dom-gal
H9N2_Avian_KC417059_A/chicken/Shanghai/C2/2012|2012.038	KC417059	Avian	H9N2	H9	N2	China	EasternAsia	Asia	2012.038	Dom-gal
H9N2_Avian_JN869527_A/chicken/Zhejiang/Q1D4/2010|2010.123	JN869527	Avian	H9N2	H9	N2	China	EasternAsia	Asia	2010.123	Dom-gal
H9N2_Swine_KM029507_A/swine/Hong_Kong/NS943/2010|2010.225	KM029507	Swine	H9N2	H9	N2	Hong Kong	EasternAsia	Asia	2010.225	Swine
H9N2_Avian_KJ726713_A/chicken/Shanghai/A/2010|2010.452	KJ726713	Avian	H9N2	H9	N2	China	EasternAsia	Asia	2010.452	Dom-gal
H9N2_Swine_KC779056_A/swine/Shanghai/Y1/2009|2009.781	KC779056	Swine	H9N2	H9	N2	China	EasternAsia	Asia	2009.781	Swine
H9N2_Avian_KC768053_A/duck/Shanghai/C164/2009|2009.841	KC768053	Avian	H9N2	H9	N2	China	EasternAsia	Asia	2009.841	Dom-ans
H9N2_Avian_KP081537_A/chicken/Anhui/1/2008|2008.285	KP081537	Avian	H9N2	H9	N2	China	EasternAsia	Asia	2008.285	Dom-gal
H9N2_Avian_KC821268_A/chicken/Beijing/HD/2010|2010.833	KC821268	Avian	H9N2	H9	N2	China	EasternAsia	Asia	2010.833	Dom-gal
H9N2_Avian_AB836743_A/chicken/Quang_Ninh/26/2013|2013.271	AB836743	Avian	H9N2	H9	N2	Viet Nam	SouthEasternAsia	Asia	2013.271	Dom-gal
H9N2_Avian_KM113229_A/chicken/Guangxi/C1435/2012|2012.225	KM113229	Avian	H9N2	H9	N2	China	EasternAsia	Asia	2012.225	Dom-gal
H9N2_Avian_KP866070_A/chicken/Jiangsu/925/2009|2009.918	KP866070	Avian	H9N2	H9	N2	China	EasternAsia	Asia	2009.918	Dom-gal
H9N2_Avian_KP866068_A/chicken/Shanghai/441/2009|2009.918	KP866068	Avian	H9N2	H9	N2	China	EasternAsia	Asia	2009.918	Dom-gal
H9N2_Avian_KM113309_A/duck/Zhejiang/C1036/2009|2009.227	KM113309	Avian	H9N2	H9	N2	China	EasternAsia	Asia	2009.227	Dom-ans
H9N2_Avian_KP866067_A/chicken/Shanghai/340/2009|2009.918	KP866067	Avian	H9N2	H9	N2	China	EasternAsia	Asia	2009.918	Dom-gal
H9N2_Avian_KX598728_A/chicken/Hubei/SIC7/2013|2013.500	KX598728	Avian	H9N2	H9	N2	China	EasternAsia	Asia	2013.5	Dom-gal
H9N2_Avian_KC821282_A/chicken/Sichuan/02/2011|2011.085	KC821282	Avian	H9N2	H9	N2	China	EasternAsia	Asia	2011.085	Dom-gal
H9N2_Avian_KM113101_A/chicken/Hunan/C4136/2010|2010.989	KM113101	Avian	H9N2	H9	N2	China	EasternAsia	Asia	2010.989	Dom-gal
H9N2_Avian_KJ726714_A/chicken/Shanghai/B/2010|2010.619	KJ726714	Avian	H9N2	H9	N2	China	EasternAsia	Asia	2010.619	Dom-gal
H9N2_Avian_KP866093_A/duck/Zhejiang/B1995/2012|2012.918	KP866093	Avian	H9N2	H9	N2	China	EasternAsia	Asia	2012.918	Dom-ans
H9N2_Avian_MG280652_A/chicken/Zhejiang/618/2012|2012.318	MG280652	Avian	H9N2	H9	N2	China	EasternAsia	Asia	2012.318	Dom-gal
H9N2_Avian_KC821283_A/chicken/Shandong/03/2011|2011.162	KC821283	Avian	H9N2	H9	N2	China	EasternAsia	Asia	2011.162	Dom-gal
H9N2_Avian_KJ726715_A/chicken/Shanghai/C/2011|2011.452	KJ726715	Avian	H9N2	H9	N2	China	EasternAsia	Asia	2011.452	Dom-gal
H9N2_Avian_KP185807_A/ck/Guizhou/6/2011|2011.500	KP185807	Avian	H9N2	H9	N2	China	EasternAsia	Asia	2011.5	Dom-gal
H9N2_Avian_KM113133_A/chicken/Guizhou/C4058/2011|2011.871	KM113133	Avian	H9N2	H9	N2	China	EasternAsia	Asia	2011.871	Dom-gal
H9N2_Avian_KF260137_A/chicken/Hong_Kong/YO28/2011|2011.500	KF260137	Avian	H9N2	H9	N2	Hong Kong	EasternAsia	Asia	2011.5	Dom-gal
H9N2_Avian_KC821260_A/chicken/Shandong/sd01/2010|2010.000	KC821260	Avian	H9N2	H9	N2	China	EasternAsia	Asia	2010	Dom-gal
H9N2_Avian_MG280638_A/chicken/Shandong/C9YT/2011|2011.389	MG280638	Avian	H9N2	H9	N2	China	EasternAsia	Asia	2011.389	Dom-gal
H5N2_Avian_KF150638_A/chicken/Jiangsu/1001/2013|2013.277	KF150638	Avian	H5N2	H5	N2	China	EasternAsia	Asia	2013.277	Dom-gal
H9N2_Avian_KC821252_A/chicken/Hebei/DF/2008|2008.162	KC821252	Avian	H9N2	H9	N2	China	EasternAsia	Asia	2008.162	Dom-gal
H9N2_Avian_KC768052_A/duck/Shanghai/C163/2009|2009.841	KC768052	Avian	H9N2	H9	N2	China	EasternAsia	Asia	2009.841	Dom-ans
H9N2_Avian_KJ426278_A/chicken/Jiangsu/07/2009|2009.518	KJ426278	Avian	H9N2	H9	N2	China	EasternAsia	Asia	2009.518	Dom-gal
H7N7_Avian_KF260172_A/pigeon/Wenzhou/397/2013|2013.500	KF260172	Avian	H7N7	H7	N7	China	EasternAsia	Asia	2013.5	Wild-other
H7N7_Avian_KF260182_A/pigeon/Wenzhou/497/2013|2013.500	KF260182	Avian	H7N7	H7	N7	China	EasternAsia	Asia	2013.5	Wild-other
H7N7_Avian_KF260170_A/chicken/Wenzhou/89/2013|2013.500	KF260170	Avian	H7N7	H7	N7	China	EasternAsia	Asia	2013.5	Dom-gal
H7N7_Avian_KF260191_A/chicken/Wenzhou/678/2013|2013.500	KF260191	Avian	H7N7	H7	N7	China	EasternAsia	Asia	2013.5	Dom-gal
H9N2_Avian_KF260212_A/chicken/Rizhao/437/2013|2013.500	KF260212	Avian	H9N2	H9	N2	China	EasternAsia	Asia	2013.5	Dom-gal
H9N2_Avian_KM113221_A/duck/Zhejiang/C2046/2012|2012.375	KM113221	Avian	H9N2	H9	N2	China	EasternAsia	Asia	2012.375	Dom-ans
H9N2_Avian_KP285753_A/duck/Jiangxi/8358/2013|2013.137	KP285753	Avian	H9N2	H9	N2	China	EasternAsia	Asia	2013.137	Dom-ans
H9N2_Avian_KJ426359_A/chicken/Shandong/0613/2012|2012.447	KJ426359	Avian	H9N2	H9	N2	China	EasternAsia	Asia	2012.447	Dom-gal
H9N2_Avian_KM609736_A/chicken/Shandong/qd0427/2012|2012.318	KM609736	Avian	H9N2	H9	N2	China	EasternAsia	Asia	2012.318	Dom-gal
H9N2_Avian_KJ426361_A/chicken/Shandong/ZL1/2013|2013.247	KJ426361	Avian	H9N2	H9	N2	China	EasternAsia	Asia	2013.247	Dom-gal
H9N2_Avian_JQ356894_A/chicken/Zhejiang/607/2011|2011.452	JQ356894	Avian	H9N2	H9	N2	China	EasternAsia	Asia	2011.452	Dom-gal
H9N2_Avian_KJ426448_A/chicken/Beijing/B7/2010|2010.921	KJ426448	Avian	H9N2	H9	N2	China	EasternAsia	Asia	2010.921	Dom-gal
H9N2_Swine_KC779055_A/swine/Henan/Y1/2009|2009.499	KC779055	Swine	H9N2	H9	N2	China	EasternAsia	Asia	2009.499	Swine
H9N2_Avian_KF768184_A/chicken/Guangxi/066C10/2010|2010.438	KF768184	Avian	H9N2	H9	N2	China	EasternAsia	Asia	2010.438	Dom-gal
H6N8_Avian_JX304766_A/duck/Guangxi/GXd-6/2010|2010.860	JX304766	Avian	H6N8	H6	N8	China	EasternAsia	Asia	2010.86	Dom-ans
H5N2_Avian_KX160197_A/chicken/Shandong/S3/2014|2014.060	KX160197	Avian	H5N2	H5	N2	China	EasternAsia	Asia	2014.06	Dom-gal
H5N2_Avian_KJ683884_A/chicken/Qingdao/1/2014|2014.041	KJ683884	Avian	H5N2	H5	N2	China	EasternAsia	Asia	2014.041	Dom-gal
H5N2_Avian_KP000011_A/chicken/Chiping/0321/2014|2014.216	KP000011	Avian	H5N2	H5	N2	China	EasternAsia	Asia	2014.216	Dom-gal
H5N2_Avian_KU143434_A/chicken/Wenzhou/HAYXLG01/2015|2015.038	KU143434	Avian	H5N2	H5	N2	China	EasternAsia	Asia	2015.038	Dom-gal
H5N2_Avian_KU143435_A/chicken/Wenzhou/HAYXLG03/2015|2015.038	KU143435	Avian	H5N2	H5	N2	China	EasternAsia	Asia	2015.038	Dom-gal
H5N2_Avian_KY437795_A/chicken/Jiangsu/XZ216/2014|2014.225	KY437795	Avian	H5N2	H5	N2	China	EasternAsia	Asia	2014.225	Dom-gal
H5N2_Avian_KJ174941_A/chicken/Henan/Q7/2013|2013.504	KJ174941	Avian	H5N2	H5	N2	China	EasternAsia	Asia	2013.504	Dom-gal
H5N2_Avian_KP000019_A/chicken/Laiwu/0313/2014|2014.195	KP000019	Avian	H5N2	H5	N2	China	EasternAsia	Asia	2014.195	Dom-gal
H5N2_Avian_KY437803_A/chicken/Beijing/BJ7/2014|2014.748	KY437803	Avian	H5N2	H5	N2	China	EasternAsia	Asia	2014.748	Dom-gal
H5N2_Avian_KX160166_A/chicken/Hebei/3/2013|2013.970	KX160166	Avian	H5N2	H5	N2	China	EasternAsia	Asia	2013.97	Dom-gal
H5N2_Avian_KP000027_A/chicken/Shijiazhuang/1209/2013|2013.937	KP000027	Avian	H5N2	H5	N2	China	EasternAsia	Asia	2013.937	Dom-gal
H7N9_Avian_MF629961_A/chicken/Fujian/S4215/2014|2014.841	MF629961	Avian	H7N9	H7	N9	China	EasternAsia	Asia	2014.841	Dom-gal
H9N2_Avian_KY794639_A/duck/Guangdong/A9/2016|2016.038	KY794639	Avian	H9N2	H9	N2	China	EasternAsia	Asia	2016.038	Dom-ans
H9N2_Avian_KY794623_A/duck/Guangdong/222/2015|2015.953	KY794623	Avian	H9N2	H9	N2	China	EasternAsia	Asia	2015.953	Dom-ans
H9N2_Avian_KM113197_A/chicken/Guangxi/C2163/2012|2012.375	KM113197	Avian	H9N2	H9	N2	China	EasternAsia	Asia	2012.375	Dom-gal
H6N2_Avian_KT267018_A/pigeon/Guangxi/158/2014|2014.148	KT267018	Avian	H6N2	H6	N2	China	EasternAsia	Asia	2014.148	Wild-other
H9N2_Avian_KM070514_A/chicken/Guangxi/LS/2013|2013.893	KM070514	Avian	H9N2	H9	N2	China	EasternAsia	Asia	2013.893	Dom-gal
H9N2_Avian_KM609750_A/chicken/Jilin/0519/2012|2012.378	KM609750	Avian	H9N2	H9	N2	China	EasternAsia	Asia	2012.378	Dom-gal
H9N2_Avian_KF260155_A/chicken/Hong_Kong/YO6/2012|2012.500	KF260155	Avian	H9N2	H9	N2	Hong Kong	EasternAsia	Asia	2012.5	Dom-gal
H9N2_Avian_KM113165_A/duck/Guangdong/C3204/2010|2010.718	KM113165	Avian	H9N2	H9	N2	China	EasternAsia	Asia	2010.718	Dom-ans
H9N2_Avian_JN869542_A/chicken/Guangdong/ZHJ/2011|2011.452	JN869542	Avian	H9N2	H9	N2	China	EasternAsia	Asia	2011.452	Dom-gal
H9N2_Avian_KF260133_A/chicken/Hong_Kong/CRA45/2010|2010.500	KF260133	Avian	H9N2	H9	N2	Hong Kong	EasternAsia	Asia	2010.5	Dom-gal
H9N2_Avian_KX598733_A/chicken/Guangdong/SIC10/2013|2013.123	KX598733	Avian	H9N2	H9	N2	China	EasternAsia	Asia	2013.123	Dom-gal
H9N2_Equine_JQ228394_A/equine/Guangxi/3/2011|2011.208	JQ228394	Equine	H9N2	H9	N2	China	EasternAsia	Asia	2011.208	Equine
H9N2_Avian_KF260141_A/chicken/Hong_Kong/NT149W/2011|2011.500	KF260141	Avian	H9N2	H9	N2	Hong Kong	EasternAsia	Asia	2011.5	Dom-gal
H9N2_Avian_LC028359_A/muscovy_duck/Quang_Ninh/11/2013|2013.271	LC028359	Avian	H9N2	H9	N2	Viet Nam	SouthEasternAsia	Asia	2013.271	Dom-ans
H9N2_Avian_AB841276_A/muscovy_duck/Vietnam/LBM417/2013|2013.345	AB841276	Avian	H9N2	H9	N2	Viet Nam	SouthEasternAsia	Asia	2013.345	Dom-ans
H9N2_Avian_KF260160_A/chicken/Hong_Kong/YU148/2012|2012.500	KF260160	Avian	H9N2	H9	N2	Hong Kong	EasternAsia	Asia	2012.5	Dom-gal
H7N9_Avian_MF630081_A/chicken/Guangdong/SD021/2014|2014.145	MF630081	Avian	H7N9	H7	N9	China	EasternAsia	Asia	2014.145	Dom-gal
H7N9_Avian_MF630057_A/chicken/Guangdong/SD014/2014|2014.071	MF630057	Avian	H7N9	H7	N9	China	EasternAsia	Asia	2014.071	Dom-gal
H7N9_Avian_MF630073_A/chicken/Guangdong/SD018/2015|2015.071	MF630073	Avian	H7N9	H7	N9	China	EasternAsia	Asia	2015.071	Dom-gal
H7N9_Avian_MF630161_A/chicken/Guangdong/SD1433/2016|2016.260	MF630161	Avian	H7N9	H7	N9	China	EasternAsia	Asia	2016.26	Dom-gal
H9N2_Avian_KP414290_A/chicken/Shenzhen/844/2013|2013.937	KP414290	Avian	H9N2	H9	N2	China	EasternAsia	Asia	2013.937	Dom-gal
H9N2_Avian_KM113285_A/chicken/Guangdong/C1122/2011|2011.214	KM113285	Avian	H9N2	H9	N2	China	EasternAsia	Asia	2011.214	Dom-gal
H7N9_Avian_KP413269_A/silkie_chicken/Shenzhen/2139/2013|2013.948	KP413269	Avian	H7N9	H7	N9	China	EasternAsia	Asia	2013.948	Dom-gal
H7N9_Human_KP414166_A/Shenzhen/SP44/2014|2014.060	KP414166	Human	H7N9	H7	N9	China	EasternAsia	Asia	2014.06	Human
H7N9_Avian_KP413178_A/chicken/Shenzhen/742/2013|2013.940	KP413178	Avian	H7N9	H7	N9	China	EasternAsia	Asia	2013.94	Dom-gal
H7N9_Human_KF662947_A/Guangdong/1/2013|2013.605	KF662947	Human	H7N9	H7	N9	China	EasternAsia	Asia	2013.605	Human
H7N9_Human_KF667743_A/Huizhou/01/2013|2013.600	KF667743	Human	H7N9	H7	N9	China	EasternAsia	Asia	2013.6	Human
H7N9_Avian_KP413447_A/silkie_chicken/Dongguan/3520/2013|2013.964	KP413447	Avian	H7N9	H7	N9	China	EasternAsia	Asia	2013.964	Dom-gal
H7N9_Avian_KP415736_A/silkie_chicken/Dongguan/1448/2014|2014.140	KP415736	Avian	H7N9	H7	N9	China	EasternAsia	Asia	2014.14	Dom-gal
H7N9_Human_KX509960_A/Guangdong/6/2013|2013.786	KX509960	Human	H7N9	H7	N9	China	EasternAsia	Asia	2013.786	Human
H7N9_Avian_MF630009_A/chicken/Guangdong/SC086/2013|2013.611	MF630009	Avian	H7N9	H7	N9	China	EasternAsia	Asia	2013.611	Dom-gal
H7N9_Human_KP416634_A/Shenzhen/SP113/2014|2014.192	KP416634	Human	H7N9	H7	N9	China	EasternAsia	Asia	2014.192	Human
H7N9_Avian_MF630185_A/chicken/Guangxi/SD006/2014|2014.063	MF630185	Avian	H7N9	H7	N9	China	EasternAsia	Asia	2014.063	Dom-gal
H7N9_Avian_MF630169_A/chicken/Guangxi/SD004/2014|2014.063	MF630169	Avian	H7N9	H7	N9	China	EasternAsia	Asia	2014.063	Dom-gal
H7N9_Avian_KP413495_A/chicken/Dongguan/3563/2013|2013.964	KP413495	Avian	H7N9	H7	N9	China	EasternAsia	Asia	2013.964	Dom-gal
H7N9_Avian_KP416292_A/silkie_chicken/Dongguan/1271/2014|2014.140	KP416292	Avian	H7N9	H7	N9	China	EasternAsia	Asia	2014.14	Dom-gal
H7N9_Avian_KP416514_A/chicken/Shenzhen/138/2014|2014.134	KP416514	Avian	H7N9	H7	N9	China	EasternAsia	Asia	2014.134	Dom-gal
H9N2_Avian_KP866095_A/chicken/Guangdong/C76/2012|2012.918	KP866095	Avian	H9N2	H9	N2	China	EasternAsia	Asia	2012.918	Dom-gal
H9N2_Avian_KP414537_A/chicken/Dongguan/2827/2013|2013.962	KP414537	Avian	H9N2	H9	N2	China	EasternAsia	Asia	2013.962	Dom-gal
H9N2_Avian_KX598761_A/chicken/Guangdong/SIC23/2014|2014.123	KX598761	Avian	H9N2	H9	N2	China	EasternAsia	Asia	2014.123	Dom-gal
H9N2_Avian_KX598725_A/chicken/Guangdong/SIC14/2013|2013.953	KX598725	Avian	H9N2	H9	N2	China	EasternAsia	Asia	2013.953	Dom-gal
H9N2_Avian_KX598757_A/chicken/Guangdong/SIC37/2015|2015.038	KX598757	Avian	H9N2	H9	N2	China	EasternAsia	Asia	2015.038	Dom-gal
H5N6_Human_KT245147_A/Yunnan/0127/2015|2015.099	KT245147	Human	H5N6	H5	N6	China	EasternAsia	Asia	2015.099	Human
H9N2_Avian_MF425649_A/quail/Guangxi/198Q39/2015|2015.353	MF425649	Avian	H9N2	H9	N2	China	EasternAsia	Asia	2015.353	Dom-gal
H9N2_Avian_MF465804_A/dove/Guangxi/96B8/2014|2014.123	MF465804	Avian	H9N2	H9	N2	China	EasternAsia	Asia	2014.123	Wild-other
H9N2_Avian_KP414641_A/chicken/Dongguan/3839/2013|2013.964	KP414641	Avian	H9N2	H9	N2	China	EasternAsia	Asia	2013.964	Dom-gal
H9N2_Avian_KJ725016_A/turtledove/Guangxi/49B6/2013|2013.197	KJ725016	Avian	H9N2	H9	N2	China	EasternAsia	Asia	2013.197	Wild-other
H9N2_Avian_KX598739_A/chicken/Guangdong/SIC2/2012|2012.871	KX598739	Avian	H9N2	H9	N2	China	EasternAsia	Asia	2012.871	Dom-gal
H9N2_Avian_KP414273_A/chicken/Shenzhen/678/2013|2013.940	KP414273	Avian	H9N2	H9	N2	China	EasternAsia	Asia	2013.94	Dom-gal
H9N2_Avian_LC331899_A/chicken/Vietnam/HU4-2/2015|2015.849	LC331899	Avian	H9N2	H9	N2	Viet Nam	SouthEasternAsia	Asia	2015.849	Dom-gal
H9N2_Avian_KP285201_A/chicken/Jiangxi/20489/2013|2013.666	KP285201	Avian	H9N2	H9	N2	China	EasternAsia	Asia	2013.666	Dom-gal
H10N8_Avian_KY402023_A/chicken/Hebei/SJZ01/2015|2015.068	KY402023	Avian	H10N8	H10	N8	China	EasternAsia	Asia	2015.068	Dom-gal
H9N2_Avian_KP285169_A/chicken/Jiangxi/20446/2013|2013.666	KP285169	Avian	H9N2	H9	N2	China	EasternAsia	Asia	2013.666	Dom-gal
H10N6_Avian_KP286409_A/chicken/Jiangxi/13266/2014|2014.241	KP286409	Avian	H10N6	H10	N6	China	EasternAsia	Asia	2014.241	Dom-gal
H10N6_Avian_KP285937_A/chicken/Jiangxi/12272/2014|2014.203	KP285937	Avian	H10N6	H10	N6	China	EasternAsia	Asia	2014.203	Dom-gal
H9N2_Avian_MG280707_A/chicken/Anhui/WB/2014|2014.427	MG280707	Avian	H9N2	H9	N2	China	EasternAsia	Asia	2014.427	Dom-gal
H10N8_Human_KJ406562_A/Jiangxi/IPB13c/2013|2013.967	KJ406562	Human	H10N8	H10	N8	China	EasternAsia	Asia	2013.967	Human
H10N8_Human_KJ406561_A/Jiangxi/IPB13b/2013|2013.959	KJ406561	Human	H10N8	H10	N8	China	EasternAsia	Asia	2013.959	Human
H9N2_Avian_KY415947_A/chicken/Ganzhou/GZ86/2016|2016.071	KY415947	Avian	H9N2	H9	N2	China	EasternAsia	Asia	2016.071	Dom-gal
H9N2_Avian_KP414746_A/chicken/Suzhou/4822/2013|2013.819	KP414746	Avian	H9N2	H9	N2	China	EasternAsia	Asia	2013.819	Dom-gal
H9N2_Avian_KP286241_A/duck/Jiangxi/36485/2013|2013.992	KP286241	Avian	H9N2	H9	N2	China	EasternAsia	Asia	2013.992	Dom-ans
H9N2_Avian_KP416450_A/chicken/Dongguan/1674/2014|2014.140	KP416450	Avian	H9N2	H9	N2	China	EasternAsia	Asia	2014.14	Dom-gal
H9N2_Avian_KT164855_A/chicken/Hubei/2014|2014.403	KT164855	Avian	H9N2	H9	N2	China	EasternAsia	Asia	2014.403	Dom-gal
H5N6_Avian_KY415954_A/chicken/Ganzhou/GZ50/2015|2015.945	KY415954	Avian	H5N6	H5	N6	China	EasternAsia	Asia	2015.945	Dom-gal
H9N2_Avian_KU143458_A/duck/Wuhan/WHYF14/2014|2014.953	KU143458	Avian	H9N2	H9	N2	China	EasternAsia	Asia	2014.953	Dom-ans
H9N2_Avian_KX130847_A/chicken/Guangxi/C227/2015|2015.156	KX130847	Avian	H9N2	H9	N2	China	EasternAsia	Asia	2015.156	Dom-gal
H9N2_Avian_KP415167_A/chicken/Qingdao/2044/2013|2013.805	KP415167	Avian	H9N2	H9	N2	China	EasternAsia	Asia	2013.805	Dom-gal
H9N2_Avian_KP415223_A/chicken/Rizhao/2658/2013|2013.811	KP415223	Avian	H9N2	H9	N2	China	EasternAsia	Asia	2013.811	Dom-gal
H9N2_Avian_KX598759_A/chicken/Shandong/SIC39/2015|2015.038	KX598759	Avian	H9N2	H9	N2	China	EasternAsia	Asia	2015.038	Dom-gal
H7N9_Avian_MF630233_A/chicken/Hunan/SD019/2014|2014.132	MF630233	Avian	H7N9	H7	N9	China	EasternAsia	Asia	2014.132	Dom-gal
H9N2_Avian_KX598754_A/chicken/Shandong/SIC34/2014|2014.871	KX598754	Avian	H9N2	H9	N2	China	EasternAsia	Asia	2014.871	Dom-gal
H9N2_Avian_LC208475_A/chicken/Japan/AQ-HE14/2015|2015.441	LC208475	Avian	H9N2	H9	N2	Japan	EasternAsia	Asia	2015.441	Dom-gal
H10N8_Avian_KP285361_A/chicken/Jiangxi/1204/2014|2014.011	KP285361	Avian	H10N8	H10	N8	China	EasternAsia	Asia	2014.011	Dom-gal
H9N2_Avian_KT338304_A/chicken/Shandong/1167/2015|2015.340	KT338304	Avian	H9N2	H9	N2	China	EasternAsia	Asia	2015.34	Dom-gal
H9N2_Avian_MG063469_A/chicken/Xuzhou/XZ270/2016|2016.364	MG063469	Avian	H9N2	H9	N2	China	EasternAsia	Asia	2016.364	Dom-gal
H9N2_Avian_LC208483_A/chicken/Japan/AQ-HE61/2015|2015.512	LC208483	Avian	H9N2	H9	N2	Japan	EasternAsia	Asia	2015.512	Dom-gal
H9N2_Avian_MG063468_A/chicken/Anhui/AH329/2016|2016.529	MG063468	Avian	H9N2	H9	N2	China	EasternAsia	Asia	2016.529	Dom-gal
H7N9_Avian_MF630465_A/duck/Hunan/S40506/2015|2015.874	MF630465	Avian	H7N9	H7	N9	China	EasternAsia	Asia	2015.874	Dom-ans
H9N2_Avian_MF568506_A/chicken/Hubei/01/2015|2015.786	MF568506	Avian	H9N2	H9	N2	China	EasternAsia	Asia	2015.786	Dom-gal
H9N2_Avian_KX598751_A/chicken/Shandong/SIC24/2014|2014.367	KX598751	Avian	H9N2	H9	N2	China	EasternAsia	Asia	2014.367	Dom-gal
H9N2_Avian_KX598746_A/chicken/Guangdong/SIC18/2014|2014.500	KX598746	Avian	H9N2	H9	N2	China	EasternAsia	Asia	2014.5	Dom-gal
H9N2_Avian_KX598744_A/chicken/Guangxi/SIC20/2014|2014.500	KX598744	Avian	H9N2	H9	N2	China	EasternAsia	Asia	2014.5	Dom-gal
H9N2_Human_KU217319_A/Zhongshan/201501/2015|2015.101	KU217319	Human	H9N2	H9	N2	China	EasternAsia	Asia	2015.101	Human
H9N2_Avian_KX598756_A/chicken/Guangdong/SIC41/2015|2015.123	KX598756	Avian	H9N2	H9	N2	China	EasternAsia	Asia	2015.123	Dom-gal
H7N9_Avian_MF629945_A/chicken/Fujian/S1096/2015|2015.266	MF629945	Avian	H7N9	H7	N9	China	EasternAsia	Asia	2015.266	Dom-gal
H9N2_Avian_KX598736_A/chicken/Guangxi/SIC22/2014|2014.038	KX598736	Avian	H9N2	H9	N2	China	EasternAsia	Asia	2014.038	Dom-gal
H9N2_Human_KM455876_A/Lengshuitan/11197/2013|2013.885	KM455876	Human	H9N2	H9	N2	China	EasternAsia	Asia	2013.885	Human
H9N2_Avian_KX598737_A/chicken/Guangxi/SIC15/2013|2013.953	KX598737	Avian	H9N2	H9	N2	China	EasternAsia	Asia	2013.953	Dom-gal
H9N2_Human_KX595342_A/Hunan/44557/2015|2015.912	KX595342	Human	H9N2	H9	N2	China	EasternAsia	Asia	2015.912	Human
H9N2_Avian_MF795003_A/chicken/Daye/DY0602/2017|2017.195	MF795003	Avian	H9N2	H9	N2	China	EasternAsia	Asia	2017.195	Dom-gal
H7N9_Human_KY910841_A/Yunnan/0129/2017|2017.107	KY910841	Human	H7N9	H7	N9	China	EasternAsia	Asia	2017.107	Human
H7N9_Human_MG366905_A/Kunming/KMCDC-YHY/2017|2017.164	MG366905	Human	H7N9	H7	N9	China	EasternAsia	Asia	2017.164	Human
H9N2_Human_MF440740_A/Beijing/1/2017|2017.321	MF440740	Human	H9N2	H9	N2	China	EasternAsia	Asia	2017.321	Human
H9N2_Human_MF440732_A/Beijing/1/2016|2016.945	MF440732	Human	H9N2	H9	N2	China	EasternAsia	Asia	2016.945	Human
H9N2_Avian_KX598758_A/chicken/Sichuan/SIC36/2014|2014.953	KX598758	Avian	H9N2	H9	N2	China	EasternAsia	Asia	2014.953	Dom-gal
H9N2_Avian_MF794995_A/chicken/Jingmen/JM0305/2017|2017.195	MF794995	Avian	H9N2	H9	N2	China	EasternAsia	Asia	2017.195	Dom-gal
H7N9_Avian_KP418228_A/chicken/Shantou/4833/2014|2014.553	KP418228	Avian	H7N9	H7	N9	China	EasternAsia	Asia	2014.553	Dom-gal
H7N9_Human_MF370250_A/Changsha/26/2017|2017.093	MF370250	Human	H7N9	H7	N9	China	EasternAsia	Asia	2017.093	Human
H7N9_Human_KY621546_A/Qingyuan/GIRD01/2017|2017.036	KY621546	Human	H7N9	H7	N9	China	EasternAsia	Asia	2017.036	Human
H9N2_Avian_MG063470_A/chicken/Suqian/SQ1602/2016|2016.299	MG063470	Avian	H9N2	H9	N2	China	EasternAsia	Asia	2016.299	Dom-gal
H9N2_Avian_MG063467_A/chicken/Huaian/HA9/2016|2016.293	MG063467	Avian	H9N2	H9	N2	China	EasternAsia	Asia	2016.293	Dom-gal
H7N9_Avian_MF630321_A/chicken/Jilin/SD009/2016|2016.285	MF630321	Avian	H7N9	H7	N9	China	EasternAsia	Asia	2016.285	Dom-gal
H7N9_Avian_MF630337_A/chicken/Shanghai/S4100/2015|2015.860	MF630337	Avian	H7N9	H7	N9	China	EasternAsia	Asia	2015.86	Dom-gal
H9N2_Avian_LC208507_A/duck/Japan/AQ-HE5/2015|2015.422	LC208507	Avian	H9N2	H9	N2	Japan	EasternAsia	Asia	2015.422	Dom-ans
H9N2_Avian_KY415950_A/chicken/Ganzhou/GZ140/2016|2016.145	KY415950	Avian	H9N2	H9	N2	China	EasternAsia	Asia	2016.145	Dom-gal
H7N9_Avian_MF630241_A/chicken/Jiangsu/S1045/2016|2016.195	MF630241	Avian	H7N9	H7	N9	China	EasternAsia	Asia	2016.195	Dom-gal
H9N2_Avian_KU720453_A/chicken/Shanghai/15/2015|2015.367	KU720453	Avian	H9N2	H9	N2	China	EasternAsia	Asia	2015.367	Dom-gal
H7N9_Avian_MF630497_A/duck/Jiangsu/S1700/2016|2016.200	MF630497	Avian	H7N9	H7	N9	China	EasternAsia	Asia	2016.2	Dom-ans
H9N2_Avian_KY415937_A/chicken/Yuhuan/YH15/2016|2016.129	KY415937	Avian	H9N2	H9	N2	China	EasternAsia	Asia	2016.129	Dom-gal
H7N9_Avian_MF630433_A/chicken/Zhejiang/SD001/2016|2016.000	MF630433	Avian	H7N9	H7	N9	China	EasternAsia	Asia	2016	Dom-gal
H7N9_Avian_KY751189_A/chicken/Zhejiang/ZJ14/2017|2017.022	KY751189	Avian	H7N9	H7	N9	China	EasternAsia	Asia	2017.022	Dom-gal
H9N2_Avian_KY415948_A/duck/Ganzhou/GZ188/2016|2016.071	KY415948	Avian	H9N2	H9	N2	China	EasternAsia	Asia	2016.071	Dom-ans
H9N2_Avian_MG192164_A/chicken/Fujian/SD056/2017|2017.200	MG192164	Avian	H9N2	H9	N2	China	EasternAsia	Asia	2017.2	Dom-gal
H9N2_Avian_MG192165_A/chicken/Fujian/SD070/2017|2017.200	MG192165	Avian	H9N2	H9	N2	China	EasternAsia	Asia	2017.2	Dom-gal
H9N2_Avian_KY056319_A/chicken/Zhejiang/221/2016|2016.082	KY056319	Avian	H9N2	H9	N2	China	EasternAsia	Asia	2016.082	Dom-gal
H9N2_Avian_MG204052_A/chicken/Xiamen/10/2015|2015.786	MG204052	Avian	H9N2	H9	N2	China	EasternAsia	Asia	2015.786	Dom-gal
H9N2_Avian_MG204051_A/chicken/Xiamen/09/2015|2015.704	MG204051	Avian	H9N2	H9	N2	China	EasternAsia	Asia	2015.704	Dom-gal
H7N9_Avian_KY415938_A/chicken/Longquan/LQ78/2016|2016.079	KY415938	Avian	H7N9	H7	N9	China	EasternAsia	Asia	2016.079	Dom-gal
H9N2_Avian_KU143454_A/duck/Wenzhou/YHQL64/2014|2014.953	KU143454	Avian	H9N2	H9	N2	China	EasternAsia	Asia	2014.953	Dom-ans
H7N9_Avian_KY751183_A/chicken/Shandong/SD216/2016|2016.951	KY751183	Avian	H7N9	H7	N9	China	EasternAsia	Asia	2016.951	Dom-gal
H7N9_Avian_KY751188_A/chicken/Hebei/HB13/2016|2016.997	KY751188	Avian	H7N9	H7	N9	China	EasternAsia	Asia	2016.997	Dom-gal
H7N9_Avian_KY751198_A/chicken/Zhejiang/JH16/2017|2017.118	KY751198	Avian	H7N9	H7	N9	China	EasternAsia	Asia	2017.118	Dom-gal
H7N9_Avian_KY751193_A/chicken/Jiangsu/LY246/2017|2017.049	KY751193	Avian	H7N9	H7	N9	China	EasternAsia	Asia	2017.049	Dom-gal
H7N9_Avian_MF630521_A/duck/Zhejiang/S1375/2016|2016.359	MF630521	Avian	H7N9	H7	N9	China	EasternAsia	Asia	2016.359	Dom-ans
H7N9_Avian_KY751194_A/chicken/Jiangsu/0116/2017|2017.041	KY751194	Avian	H7N9	H7	N9	China	EasternAsia	Asia	2017.041	Dom-gal
H9N2_Human_KX808592_A/Guangdong/MZ058/2016|2016.452	KX808592	Human	H9N2	H9	N2	China	EasternAsia	Asia	2016.452	Human
H7N9_Human_KY643851_A/Guangdong/HP001/2017|2017.008	KY643851	Human	H7N9	H7	N9	China	EasternAsia	Asia	2017.008	Human
H7N9_Human_KY643852_A/Guangdong/SP440/2017|2017.008	KY643852	Human	H7N9	H7	N9	China	EasternAsia	Asia	2017.008	Human
H5N1_Avian_MF113034_A/chicken/Nigeria/16VIR5840-93/2016|2016.178	MF113034	Avian	H5N1	H5	N1	Nigeria	WesternAfrica	Africa	2016.178	Dom-gal
H5N1_Avian_MF113026_A/chicken/Nigeria/16VIR5840-85/2016|2016.047	MF113026	Avian	H5N1	H5	N1	Nigeria	WesternAfrica	Africa	2016.047	Dom-gal
H5N1_Avian_MF113024_A/duck/Nigeria/16VIR5840-83/2016|2016.027	MF113024	Avian	H5N1	H5	N1	Nigeria	WesternAfrica	Africa	2016.027	Dom-ans
H5N1_Avian_KY926767_A/duck/Cameroon/16VIR3791-21/2016|2016.408	KY926767	Avian	H5N1	H5	N1	Cameroon	CentralAfrica	Africa	2016.408	Dom-ans
H5N1_Avian_KY926751_A/chicken/Cameroon/16VIR3791-12/2016|2016.389	KY926751	Avian	H5N1	H5	N1	Cameroon	CentralAfrica	Africa	2016.389	Dom-gal
H5N1_Avian_KY926759_A/chicken/Cameroon/16VIR3791-16/2016|2016.449	KY926759	Avian	H5N1	H5	N1	Cameroon	CentralAfrica	Africa	2016.449	Dom-gal
H5N1_Avian_MF112961_A/chicken/Nigeria/16VIR5840-23/2015|2015.104	MF112961	Avian	H5N1	H5	N1	Nigeria	WesternAfrica	Africa	2015.104	Dom-gal
H5N1_Avian_KU971557_A/chicken/Burkina_Faso/15VIR1774-4/2015|2015.192	KU971557	Avian	H5N1	H5	N1	Burkina Faso	WesternAfrica	Africa	2015.192	Dom-gal
H5N1_Avian_KU971487_A/chicken/Burkina_Faso/15VIR1774-2/2015|2015.192	KU971487	Avian	H5N1	H5	N1	Burkina Faso	WesternAfrica	Africa	2015.192	Dom-gal
H5N1_Avian_KU971573_A/chicken/Ivory_Coast/15VIR2742-3/2015|2015.279	KU971573	Avian	H5N1	H5	N1	Cote d'Ivoire	WesternAfrica	Africa	2015.279	Dom-gal
H5N1_Avian_KU971565_A/duck/Ivory_Coast/15VIR2742-2/2015|2015.279	KU971565	Avian	H5N1	H5	N1	Cote d'Ivoire	WesternAfrica	Africa	2015.279	Dom-ans
H5N1_Avian_KU971472_A/chicken/Ghana/15VIR5480-7/2015|2015.570	KU971472	Avian	H5N1	H5	N1	Ghana	WesternAfrica	Africa	2015.57	Dom-gal
H5N1_Avian_MF112990_A/chicken/Nigeria/16VIR5840-52/2015|2015.233	MF112990	Avian	H5N1	H5	N1	Nigeria	WesternAfrica	Africa	2015.233	Dom-gal
H5N1_Avian_KU971448_A/chicken/Ghana/15VIR5480-27/2015|2015.597	KU971448	Avian	H5N1	H5	N1	Ghana	WesternAfrica	Africa	2015.597	Dom-gal
H5N1_Avian_KU971432_A/duck/Ghana/15VIR5480-24/2015|2015.567	KU971432	Avian	H5N1	H5	N1	Ghana	WesternAfrica	Africa	2015.567	Dom-ans
H5N1_Avian_MF112943_A/duck/Nigeria/16VIR5840-2/2015|2015.036	MF112943	Avian	H5N1	H5	N1	Nigeria	WesternAfrica	Africa	2015.036	Dom-ans
H5N1_Avian_KU971304_A/chicken/Niger/15VIR2060-1/2015|2015.249	KU971304	Avian	H5N1	H5	N1	Niger	WesternAfrica	Africa	2015.249	Dom-gal
H5N1_Avian_KU971312_A/chicken/Niger/15VIR2060-12/2015|2015.249	KU971312	Avian	H5N1	H5	N1	Niger	WesternAfrica	Africa	2015.249	Dom-gal
H5N1_Avian_MF112944_A/goose/Nigeria/16VIR5840-3/2015|2015.033	MF112944	Avian	H5N1	H5	N1	Nigeria	WesternAfrica	Africa	2015.033	Dom-ans
H5N1_Avian_KU971588_A/turtledove/Ivory_Coast/15VIR2742-7/2015|2015.326	KU971588	Avian	H5N1	H5	N1	Cote d'Ivoire	WesternAfrica	Africa	2015.326	Wild-other
H5N1_Avian_KX644145_A/chicken/Lebanon/157/2016|2016.452	KX644145	Avian	H5N1	H5	N1	Lebanon	WesternAsia	Asia	2016.452	Dom-gal
H5N1_Avian_KU042863_A/pigeon/Zhejiang/112090/2014|2014.885	KU042863	Avian	H5N1	H5	N1	China	EasternAsia	Asia	2014.885	Wild-other
H5N1_Avian_KU042858_A/duck/Zhejiang/1220092/2014|2014.967	KU042858	Avian	H5N1	H5	N1	China	EasternAsia	Asia	2014.967	Dom-ans
H5N1_Avian_KP762516_A/chicken/Jiangsu/2477/2014|2014.458	KP762516	Avian	H5N1	H5	N1	China	EasternAsia	Asia	2014.458	Dom-gal
H5N1_Avian_KU042862_A/pigeon/Zhejiang/112089/2014|2014.885	KU042862	Avian	H5N1	H5	N1	China	EasternAsia	Asia	2014.885	Wild-other
H5N1_Avian_KU042859_A/goose/Zhejiang/112071/2014|2014.885	KU042859	Avian	H5N1	H5	N1	China	EasternAsia	Asia	2014.885	Dom-ans
H5N1_Avian_KU143437_A/chicken/Wuhan/HAQL16/2014|2014.953	KU143437	Avian	H5N1	H5	N1	China	EasternAsia	Asia	2014.953	Dom-gal
H5N1_Avian_KU143436_A/chicken/Wuhan/HAQL07/2014|2014.953	KU143436	Avian	H5N1	H5	N1	China	EasternAsia	Asia	2014.953	Dom-gal
H5N1_Avian_KU143439_A/duck/Wenzhou/YJYF33/2015|2015.038	KU143439	Avian	H5N1	H5	N1	China	EasternAsia	Asia	2015.038	Dom-ans
H5N1_Avian_KU143438_A/duck/Wenzhou/HAYXLG10/2015|2015.038	KU143438	Avian	H5N1	H5	N1	China	EasternAsia	Asia	2015.038	Dom-ans
H5N1_Avian_KY415925_A/duck/Hubei/ZYSYF2/2016|2016.140	KY415925	Avian	H5N1	H5	N1	China	EasternAsia	Asia	2016.14	Dom-ans
H5N1_Avian_KY415926_A/duck/Hubei/ZYSYF25/2016|2016.140	KY415926	Avian	H5N1	H5	N1	China	EasternAsia	Asia	2016.14	Dom-ans
H5N1_Avian_MF673393_A/chicken/Jiangsu/YB7/2015|2015.159	MF673393	Avian	H5N1	H5	N1	China	EasternAsia	Asia	2015.159	Dom-gal
H5N1_Avian_KU057292_A/peacock/Yunnan/1/2015|2015.416	KU057292	Avian	H5N1	H5	N1	China	EasternAsia	Asia	2015.416	Wild-other
H5N1_Avian_KU057300_A/peacock/Yunnan/3/2015|2015.416	KU057300	Avian	H5N1	H5	N1	China	EasternAsia	Asia	2015.416	Wild-other
H5N1_Avian_LC208491_A/chicken/Japan/AQ-HE79/2015|2015.586	LC208491	Avian	H5N1	H5	N1	Japan	EasternAsia	Asia	2015.586	Dom-gal
H9N2_Avian_KF714779_A/chicken/Hunan/1/2012|2012.085	KF714779	Avian	H9N2	H9	N2	China	EasternAsia	Asia	2012.085	Dom-gal
H9N2_Avian_CY087191_A/duck/Tibet/S2/2009|2009.690	CY087191	Avian	H9N2	H9	N2	China	EasternAsia	Asia	2009.69	Dom-ans
H9N2_Avian_CY087175_A/chicken/Tibet/S1/2009|2009.690	CY087175	Avian	H9N2	H9	N2	China	EasternAsia	Asia	2009.69	Dom-gal
H9N2_Avian_CY087183_A/chicken/Tibet/S4/2009|2009.690	CY087183	Avian	H9N2	H9	N2	China	EasternAsia	Asia	2009.69	Dom-gal
H5N1_Avian_GU596988_A/duck/Shandong/009/2008|2008.953	GU596988	Avian	H5N1	H5	N1	China	EasternAsia	Asia	2008.953	Dom-ans
H9N2_Avian_KJ426279_A/chicken/Henan/01/2009|2009.060	KJ426279	Avian	H9N2	H9	N2	China	EasternAsia	Asia	2009.06	Dom-gal
H9N2_Avian_KP866059_A/chicken/Shanghai/5/2003|2003.918	KP866059	Avian	H9N2	H9	N2	China	EasternAsia	Asia	2003.918	Dom-gal
H9N2_Avian_JF795148_A/chicken/Shandong/01/2009|2009.123	JF795148	Avian	H9N2	H9	N2	China	EasternAsia	Asia	2009.123	Dom-gal
H9N2_Avian_KJ426284_A/chicken/Jiangsu/02/2008|2008.088	KJ426284	Avian	H9N2	H9	N2	China	EasternAsia	Asia	2008.088	Dom-gal
H9N2_Avian_KJ426288_A/chicken/Jiangsu/01/2007|2007.027	KJ426288	Avian	H9N2	H9	N2	China	EasternAsia	Asia	2007.027	Dom-gal
H9N2_Avian_KC821256_A/chicken/Henan/DY/2009|2009.000	KC821256	Avian	H9N2	H9	N2	China	EasternAsia	Asia	2009	Dom-gal
H9N2_Avian_AB753220_A/African_Stonechat/Vietnam/8/2009|2009.871	AB753220	Avian	H9N2	H9	N2	Viet Nam	SouthEasternAsia	Asia	2009.871	Wild-other
H9N2_Avian_AB753205_A/Rock_Pigeon/Vietnam/6/2009|2009.871	AB753205	Avian	H9N2	H9	N2	Viet Nam	SouthEasternAsia	Asia	2009.871	Wild-other
H9N2_Avian_AB753196_A/Japanese_Quail/Vietnam/4/2009|2009.871	AB753196	Avian	H9N2	H9	N2	Viet Nam	SouthEasternAsia	Asia	2009.871	Wild-other
H9N2_Avian_KM113237_A/chicken/Chongqing/C1258/2011|2011.214	KM113237	Avian	H9N2	H9	N2	China	EasternAsia	Asia	2011.214	Dom-gal
H9N2_Avian_KC821285_A/chicken/Hebei/FL/2011|2011.915	KC821285	Avian	H9N2	H9	N2	China	EasternAsia	Asia	2011.915	Dom-gal
H9N2_Avian_KC821267_A/chicken/Hebei/ZR/2010|2010.833	KC821267	Avian	H9N2	H9	N2	China	EasternAsia	Asia	2010.833	Dom-gal
H9N2_Avian_KJ426443_A/chicken/Jiangsu/SQ79/2011|2011.047	KJ426443	Avian	H9N2	H9	N2	China	EasternAsia	Asia	2011.047	Dom-gal
H9N2_Avian_KM609720_A/chicken/Shanxi/0703/2012|2012.501	KM609720	Avian	H9N2	H9	N2	China	EasternAsia	Asia	2012.501	Dom-gal
H9N2_Avian_KM609747_A/chicken/Liaoning/0704/2012|2012.504	KM609747	Avian	H9N2	H9	N2	China	EasternAsia	Asia	2012.504	Dom-gal
H9N2_Avian_MG280660_A/chicken/Jiangsu/YZ640/2012|2012.318	MG280660	Avian	H9N2	H9	N2	China	EasternAsia	Asia	2012.318	Dom-gal
H9N2_Avian_KM609749_A/chicken/Jilin/1031/2012|2012.830	KM609749	Avian	H9N2	H9	N2	China	EasternAsia	Asia	2012.83	Dom-gal
H9N2_Avian_KM609748_A/chicken/Liaoning/0517/2013|2013.373	KM609748	Avian	H9N2	H9	N2	China	EasternAsia	Asia	2013.373	Dom-gal
H9N2_Avian_KX598726_A/chicken/Sichuan/SIC8/2013|2013.038	KX598726	Avian	H9N2	H9	N2	China	EasternAsia	Asia	2013.038	Dom-gal
H9N2_Avian_JF906210_A/chicken/China/AH-10-01/2010|2010.918	JF906210	Avian	H9N2	H9	N2	China	EasternAsia	Asia	2010.918	Dom-gal
H9N2_Avian_LC000600_A/muscovy_duck/Vietnam/LBM694/2014|2014.515	LC000600	Avian	H9N2	H9	N2	Viet Nam	SouthEasternAsia	Asia	2014.515	Dom-ans
H9N2_Avian_LC028180_A/muscovy_duck/Vietnam/LBM719/2014|2014.707	LC028180	Avian	H9N2	H9	N2	Viet Nam	SouthEasternAsia	Asia	2014.707	Dom-ans
H9N2_Avian_KP866074_A/Duck/Fujian/1753/2009|2009.918	KP866074	Avian	H9N2	H9	N2	China	EasternAsia	Asia	2009.918	Dom-ans
H9N2_Avian_KM113317_A/chicken/Guizhou/C1011/2009|2009.227	KM113317	Avian	H9N2	H9	N2	China	EasternAsia	Asia	2009.227	Dom-gal
H9N2_Avian_JN869520_A/chicken/Fujian/G9/2009|2009.953	JN869520	Avian	H9N2	H9	N2	China	EasternAsia	Asia	2009.953	Dom-gal
H9N2_Avian_KM113189_A/duck/Fujian/C2246/2009|2009.312	KM113189	Avian	H9N2	H9	N2	China	EasternAsia	Asia	2009.312	Dom-ans
H9N2_Avian_KM113245_A/chicken/Fujian/C1239/2009|2009.227	KM113245	Avian	H9N2	H9	N2	China	EasternAsia	Asia	2009.227	Dom-gal
H9N2_Avian_KX598738_A/chicken/Fujian/SIC5/2013|2013.500	KX598738	Avian	H9N2	H9	N2	China	EasternAsia	Asia	2013.5	Dom-gal
H11N9_Avian_KF260027_A/northern_pintail/Hong_Kong/MPJ851/2009|2009.500	KF260027	Avian	H11N9	H11	N9	Hong Kong	EasternAsia	Asia	2009.5	Wild-ans-long
H10N9_Avian_KF260039_A/common_teal/Hong_Kong/MPK630/2009|2009.500	KF260039	Avian	H10N9	H10	N9	Hong Kong	EasternAsia	Asia	2009.5	Wild-ans-long
H11N9_Avian_KF260040_A/eurasian_wigeon/Hong_Kong/MPK653/2009|2009.500	KF260040	Avian	H11N9	H11	N9	Hong Kong	EasternAsia	Asia	2009.5	Wild-ans-long
H8N4_Avian_LC339551_A/duck/Hokkaido/221/2014|2014.879	LC339551	Avian	H8N4	H8	N4	Japan	EasternAsia	Asia	2014.879	Dom-ans
H8N4_Avian_LC339559_A/duck/Hokkaido/222/2014|2014.879	LC339559	Avian	H8N4	H8	N4	Japan	EasternAsia	Asia	2014.879	Dom-ans
H7N1_Avian_KF260063_A/common_teal/Hong_Kong/MPM1645/2011|2011.500	KF260063	Avian	H7N1	H7	N1	Hong Kong	EasternAsia	Asia	2011.5	Wild-ans-long
H3N8_Avian_KY130815_A/glaucous-winged_gull/Alaska/473/2012|2012.740	KY130815	Avian	H3N8	H3	N8	USA	NorthernAmerica	America	2012.74	Wild-other
H9N2_Avian_AB874679_A/duck/Chiba/1/2007|2007.500	AB874679	Avian	H9N2	H9	N2	Japan	EasternAsia	Asia	2007.5	Dom-ans
H10N7_Avian_LC121488_A/duck/Hokkaido/W90/2007|2007.737	LC121488	Avian	H10N7	H10	N7	Japan	EasternAsia	Asia	2007.737	Dom-ans
H3N8_Avian_LC339687_A/duck/Hokkaido/W4/2010|2010.745	LC339687	Avian	H3N8	H3	N8	Japan	EasternAsia	Asia	2010.745	Dom-ans
H5N2_Avian_KR265580_A/duck/Japan/11UO0008/2011|2011.753	KR265580	Avian	H5N2	H5	N2	Japan	EasternAsia	Asia	2011.753	Dom-ans
H6N1_Avian_LC371854_A/duck/Hokkaido/W159/2006|2006.814	LC371854	Avian	H6N1	H6	N1	Japan	EasternAsia	Asia	2006.814	Dom-ans
H6N8_Avian_LC371838_A/duck/Hokkaido/228/2003|2003.877	LC371838	Avian	H6N8	H6	N8	Japan	EasternAsia	Asia	2003.877	Dom-ans
H2N2_Avian_LC371846_A/duck/Hokkaido/95/2001|2001.762	LC371846	Avian	H2N2	H2	N2	Japan	EasternAsia	Asia	2001.762	Dom-ans
H11N2_Avian_LC042069_A/duck/Hokkaido/WZ1/2014|2014.795	LC042069	Avian	H11N2	H11	N2	Japan	EasternAsia	Asia	2014.795	Dom-ans
H9N2_Avian_LC042047_A/duck/Hokkaido/K04/2014|2014.726	LC042047	Avian	H9N2	H9	N2	Japan	EasternAsia	Asia	2014.726	Dom-ans
H3N8_Avian_CY040970_A/chicken/Laos/A0573/2007|2007.500	CY040970	Avian	H3N8	H3	N8	Laos	SouthEasternAsia	Asia	2007.5	Dom-gal
H5N2_Avian_KY130863_A/northern_pintail/Alaska/622/2012|2012.740	KY130863	Avian	H5N2	H5	N2	USA	NorthernAmerica	America	2012.74	Wild-ans-long
H5N2_Avian_LC371798_A/duck/Hokkaido/166/2014|2014.753	LC371798	Avian	H5N2	H5	N2	Japan	EasternAsia	Asia	2014.753	Dom-ans
H12N1_Avian_LC339671_A/duck/Hokkaido/W26/2012|2012.756	LC339671	Avian	H12N1	H12	N1	Japan	EasternAsia	Asia	2012.756	Dom-ans
H11N2_Avian_KT338517_A/glaucous-winged_gull/Alaska/670/2014|2014.723	KT338517	Avian	H11N2	H11	N2	USA	NorthernAmerica	America	2014.723	Wild-other
H3N6_Avian_KY131419_A/northern_pintail/Alaska/UGAI15-7417/2015|2015.756	KY131419	Avian	H3N6	H3	N6	USA	NorthernAmerica	America	2015.756	Wild-ans-long
H3N8_Avian_KT338581_A/northern_pintail/Alaska/870/2014|2014.742	KT338581	Avian	H3N8	H3	N8	USA	NorthernAmerica	America	2014.742	Wild-ans-long
H8N4_Avian_LC339679_A/duck/Hokkaido/W285/2007|2007.814	LC339679	Avian	H8N4	H8	N4	Japan	EasternAsia	Asia	2007.814	Dom-ans
H11N9_Avian_LC339655_A/duck/Hokkaido/W242/2006|2006.814	LC339655	Avian	H11N9	H11	N9	Japan	EasternAsia	Asia	2006.814	Dom-ans
H12N5_Avian_LC339607_A/duck/Hokkaido/W132/2004|2004.811	LC339607	Avian	H12N5	H12	N5	Japan	EasternAsia	Asia	2004.811	Dom-ans
H5N1_Avian_CY040978_A/chicken/Laos/P0130/2007|2007.500	CY040978	Avian	H5N1	H5	N1	Laos	SouthEasternAsia	Asia	2007.5	Dom-gal
H4N6_Avian_JX454765_A/wild_bird/Korea/YJ117/2007|2007.123	JX454765	Avian	H4N6	H4	N6	South Korea	EasternAsia	Asia	2007.123	Wild-other
H6N2_Avian_CY109318_A/duck/Hunan/2110/2006|2006.285	CY109318	Avian	H6N2	H6	N2	China	EasternAsia	Asia	2006.285	Dom-ans
H6N8_Avian_CY109262_A/duck/Guangxi/2736/2006|2006.534	CY109262	Avian	H6N8	H6	N8	China	EasternAsia	Asia	2006.534	Dom-ans
H6N2_Avian_CY109254_A/duck/Guangxi/2140/2006|2006.452	CY109254	Avian	H6N2	H6	N2	China	EasternAsia	Asia	2006.452	Dom-ans
H6N1_Avian_CY109270_A/duck/Guangxi/3333/2006|2006.704	CY109270	Avian	H6N1	H6	N1	China	EasternAsia	Asia	2006.704	Dom-ans
H6N2_Avian_CY109622_A/duck/Guangxi/1533/2007|2007.285	CY109622	Avian	H6N2	H6	N2	China	EasternAsia	Asia	2007.285	Dom-ans
H10N3_Avian_KP287922_A/migratory_duck/Jiangxi/20960/2008|2008.893	KP287922	Avian	H10N3	H10	N3	China	EasternAsia	Asia	2008.893	Wild-ans-long
H10N8_Avian_KP287938_A/migratory_duck/Jiangxi/593/2005|2005.022	KP287938	Avian	H10N8	H10	N8	China	EasternAsia	Asia	2005.022	Wild-ans-long
H10N8_Avian_KP287930_A/duck/Jiangxi/2039/2005|2005.093	KP287930	Avian	H10N8	H10	N8	China	EasternAsia	Asia	2005.093	Dom-ans
H9N2_Avian_FJ581433_A/chicken/Zhejiang/HJ/2007|2007.500	FJ581433	Avian	H9N2	H9	N2	China	EasternAsia	Asia	2007.5	Dom-gal
H6N2_Avian_HM145018_A/duck/Guangxi/141/2005|2005.500	HM145018	Avian	H6N2	H6	N2	China	EasternAsia	Asia	2005.5	Dom-ans
H6N5_Avian_HM145041_A/duck/Guangxi/1455/2004|2004.500	HM145041	Avian	H6N5	H6	N5	China	EasternAsia	Asia	2004.5	Dom-ans
H6N5_Avian_HM145045_A/duck/Hunan/748/2005|2005.500	HM145045	Avian	H6N5	H6	N5	China	EasternAsia	Asia	2005.5	Dom-ans
H6N2_Avian_HM145020_A/duck/Guangxi/3459/2005|2005.500	HM145020	Avian	H6N2	H6	N2	China	EasternAsia	Asia	2005.5	Dom-ans
H6N2_Avian_CY109310_A/duck/Guizhou/2773/2006|2006.367	CY109310	Avian	H6N2	H6	N2	China	EasternAsia	Asia	2006.367	Dom-ans
H8N4_Avian_EF061119_A/duck/Yangzhou/02/2005|2005.500	EF061119	Avian	H8N4	H8	N4	China	EasternAsia	Asia	2005.5	Dom-ans
H7N3_Avian_KF260006_A/duck/Jiangxi/23005/2009|2009.500	KF260006	Avian	H7N3	H7	N3	China	EasternAsia	Asia	2009.5	Dom-ans
H7N3_Avian_KF259997_A/duck/Jiangxi/8028/2009|2009.500	KF259997	Avian	H7N3	H7	N3	China	EasternAsia	Asia	2009.5	Dom-ans
H7N8_Avian_KF260041_A/duck/Jiangxi/9631/2009|2009.500	KF260041	Avian	H7N8	H7	N8	China	EasternAsia	Asia	2009.5	Dom-ans
H7N6_Avian_KF260008_A/duck/Jiangxi/25134/2009|2009.500	KF260008	Avian	H7N6	H7	N6	China	EasternAsia	Asia	2009.5	Dom-ans
H7N6_Avian_KF260009_A/duck/Jiangxi/25186/2009|2009.500	KF260009	Avian	H7N6	H7	N6	China	EasternAsia	Asia	2009.5	Dom-ans
H10N8_Avian_KP285409_A/chicken/Jiangxi/28113/2013|2013.838	KP285409	Avian	H10N8	H10	N8	China	EasternAsia	Asia	2013.838	Dom-gal
H10N8_Avian_KP286049_A/chicken/Jiangxi/1270/2014|2014.011	KP286049	Avian	H10N8	H10	N8	China	EasternAsia	Asia	2014.011	Dom-gal
H6N2_Avian_KJ200897_A/duck/Hunan/S4386/2009|2009.978	KJ200897	Avian	H6N2	H6	N2	China	EasternAsia	Asia	2009.978	Dom-ans
H4N2_Avian_KU161071_A/goose/Guangdong/S1780/2012|2012.186	KU161071	Avian	H4N2	H4	N2	China	EasternAsia	Asia	2012.186	Dom-ans
H4N2_Avian_KU160879_A/duck/Guangdong/S1123/2012|2012.178	KU160879	Avian	H4N2	H4	N2	China	EasternAsia	Asia	2012.178	Dom-ans
H10N8_Avian_JQ924793_A/duck/Guangdong/E1/2012|2012.025	JQ924793	Avian	H10N8	H10	N8	China	EasternAsia	Asia	2012.025	Dom-ans
H4N2_Avian_KU160895_A/duck/Guangdong/S4040/2011|2011.890	KU160895	Avian	H4N2	H4	N2	China	EasternAsia	Asia	2011.89	Dom-ans
H4N8_Swine_JX151011_A/swine/Guangdong/K4/2011|2011.803	JX151011	Swine	H4N8	H4	N8	China	EasternAsia	Asia	2011.803	Swine
H4N2_Avian_KU160887_A/duck/Guangdong/S1469/2010|2010.175	KU160887	Avian	H4N2	H4	N2	China	EasternAsia	Asia	2010.175	Dom-ans
H4N8_Avian_KU160807_A/chicken/Guangdong/S1010/2010|2010.167	KU160807	Avian	H4N8	H4	N8	China	EasternAsia	Asia	2010.167	Dom-gal
H4N2_Avian_KU161039_A/duck/Jiangxi/S3261/2009|2009.704	KU161039	Avian	H4N2	H4	N2	China	EasternAsia	Asia	2009.704	Dom-ans
H6N6_Swine_JQ815882_A/swine/Yangzhou/080/2009|2009.038	JQ815882	Swine	H6N6	H6	N6	China	EasternAsia	Asia	2009.038	Swine
H6N6_Avian_GU324778_A/duck/Jiangsu/022/2009|2009.038	GU324778	Avian	H6N6	H6	N6	China	EasternAsia	Asia	2009.038	Dom-ans
H6N6_Avian_JF965263_A/duck/Eastern_China/8/2009|2009.285	JF965263	Avian	H6N6	H6	N6	China	EasternAsia	Asia	2009.285	Dom-ans
H6N6_Avian_JF965258_A/duck/Eastern_China/3/2009|2009.038	JF965258	Avian	H6N6	H6	N6	China	EasternAsia	Asia	2009.038	Dom-ans
H6N6_Avian_JF965269_A/duck/Eastern_China/16/2010|2010.285	JF965269	Avian	H6N6	H6	N6	China	EasternAsia	Asia	2010.285	Dom-ans
H6N6_Avian_JF965290_A/goose/Eastern_China/17/2010|2010.285	JF965290	Avian	H6N6	H6	N6	China	EasternAsia	Asia	2010.285	Dom-ans
H3N6_Avian_KC261681_A/duck/Jiangsu/4/2010|2010.200	KC261681	Avian	H3N6	H3	N6	China	EasternAsia	Asia	2010.2	Dom-ans
H6N2_Avian_JF965274_A/duck/Eastern_China/39/2007|2007.200	JF965274	Avian	H6N2	H6	N2	China	EasternAsia	Asia	2007.2	Dom-ans
H6N2_Avian_JF965273_A/duck/Eastern_China/38/2007|2007.200	JF965273	Avian	H6N2	H6	N2	China	EasternAsia	Asia	2007.2	Dom-ans
H6N2_Avian_JF965277_A/duck/Eastern_China/46/2008|2008.285	JF965277	Avian	H6N2	H6	N2	China	EasternAsia	Asia	2008.285	Dom-ans
H4N8_Avian_KY785663_A/duck/Guangdong/DGQTSJ147P/2015|2015.307	KY785663	Avian	H4N8	H4	N8	China	EasternAsia	Asia	2015.307	Dom-ans
H9N2_Avian_CY093092_A/quail/Lebanon/272/2010|2010.619	CY093092	Avian	H9N2	H9	N2	Lebanon	WesternAsia	Asia	2010.619	Dom-gal
H6N2_Avian_KJ200841_A/duck/Hubei/S1366/2009|2009.173	KJ200841	Avian	H6N2	H6	N2	China	EasternAsia	Asia	2009.173	Dom-ans
H6N2_Avian_KJ200881_A/duck/Hunan/S3047/2009|2009.803	KJ200881	Avian	H6N2	H6	N2	China	EasternAsia	Asia	2009.803	Dom-ans
H6N2_Avian_KJ200849_A/duck/Hubei/S1114/2009|2009.173	KJ200849	Avian	H6N2	H6	N2	China	EasternAsia	Asia	2009.173	Dom-ans
H6N6_Avian_KJ200697_A/chicken/Hunan/S3003/2009|2009.778	KJ200697	Avian	H6N6	H6	N6	China	EasternAsia	Asia	2009.778	Dom-gal
H6N6_Avian_KJ200689_A/chicken/Guangxi/S4381/2010|2010.937	KJ200689	Avian	H6N6	H6	N6	China	EasternAsia	Asia	2010.937	Dom-gal
H6N6_Avian_KJ200833_A/duck/Guangxi/S4111/2010|2010.940	KJ200833	Avian	H6N6	H6	N6	China	EasternAsia	Asia	2010.94	Dom-ans
H6N1_Avian_KT266930_A/duck/Guangxi/105/2011|2011.704	KT266930	Avian	H6N1	H6	N1	China	EasternAsia	Asia	2011.704	Dom-ans
H6N2_Avian_KJ200705_A/chicken/Hunan/S4191/2009|2009.885	KJ200705	Avian	H6N2	H6	N2	China	EasternAsia	Asia	2009.885	Dom-gal
H6N6_Avian_KJ200889_A/duck/Hunan/S4273/2010|2010.940	KJ200889	Avian	H6N6	H6	N6	China	EasternAsia	Asia	2010.94	Dom-ans
H6N6_Avian_KJ200641_A/chicken/Guangdong/S1311/2010|2010.167	KJ200641	Avian	H6N6	H6	N6	China	EasternAsia	Asia	2010.167	Dom-gal
H6N2_Avian_KJ200649_A/chicken/Guangdong/S1312/2010|2010.167	KJ200649	Avian	H6N2	H6	N2	China	EasternAsia	Asia	2010.167	Dom-gal
H6N6_Avian_KJ200657_A/chicken/Guangdong/S1414/2010|2010.173	KJ200657	Avian	H6N6	H6	N6	China	EasternAsia	Asia	2010.173	Dom-gal
H6N2_Avian_KJ200737_A/duck/Guangdong/S1328/2010|2010.167	KJ200737	Avian	H6N2	H6	N2	China	EasternAsia	Asia	2010.167	Dom-ans
H6N2_Avian_KJ200929_A/goose/Guangdong/S1384/2010|2010.167	KJ200929	Avian	H6N2	H6	N2	China	EasternAsia	Asia	2010.167	Dom-ans
H6N6_Avian_KJ200905_A/duck/Zhejiang/S1023/2010|2010.167	KJ200905	Avian	H6N6	H6	N6	China	EasternAsia	Asia	2010.167	Dom-ans
H6N6_Avian_KJ200769_A/duck/Guangdong/S1155/2011|2011.184	KJ200769	Avian	H6N6	H6	N6	China	EasternAsia	Asia	2011.184	Dom-ans
H6N6_Avian_KJ200785_A/duck/Guangdong/S3180/2010|2010.781	KJ200785	Avian	H6N6	H6	N6	China	EasternAsia	Asia	2010.781	Dom-ans
H6N6_Avian_KJ200921_A/duck/Zhejiang/S4204/2010|2010.940	KJ200921	Avian	H6N6	H6	N6	China	EasternAsia	Asia	2010.94	Dom-ans
H6N6_Avian_CY110953_A/duck/Hubei/2/2010|2010.386	CY110953	Avian	H6N6	H6	N6	China	EasternAsia	Asia	2010.386	Dom-ans
H6N6_Avian_CY110945_A/duck/Hubei/10/2010|2010.386	CY110945	Avian	H6N6	H6	N6	China	EasternAsia	Asia	2010.386	Dom-ans
H6N2_Avian_LC028100_A/duck/Vietnam/LBM74-c1/2011|2011.929	LC028100	Avian	H6N2	H6	N2	Viet Nam	SouthEasternAsia	Asia	2011.929	Dom-ans
H6N6_Avian_KU143429_A/turtledove/Wuhan/HKBJ62/2015|2015.038	KU143429	Avian	H6N6	H6	N6	China	EasternAsia	Asia	2015.038	Wild-other
H6N6_Avian_LC028092_A/muscovy_duck/Vietnam/LBM69/2011|2011.929	LC028092	Avian	H6N6	H6	N6	Viet Nam	SouthEasternAsia	Asia	2011.929	Dom-ans
H6N2_Avian_KT267002_A/duck/Guangxi/132/2013|2013.195	KT267002	Avian	H6N2	H6	N2	China	EasternAsia	Asia	2013.195	Dom-ans
H6N6_Avian_AB983234_A/duck/Vietnam/LBM678/2014|2014.422	AB983234	Avian	H6N6	H6	N6	Viet Nam	SouthEasternAsia	Asia	2014.422	Dom-ans
H6N6_Avian_LC028172_A/muscovy_duck/Vietnam/LBM601/2014|2014.277	LC028172	Avian	H6N6	H6	N6	Viet Nam	SouthEasternAsia	Asia	2014.277	Dom-ans
H6N6_Avian_KP285313_A/duck/Jiangxi/10304/2013|2013.186	KP285313	Avian	H6N6	H6	N6	China	EasternAsia	Asia	2013.186	Dom-ans
H6N6_Avian_KT267026_A/pigeon/Guangxi/161/2014|2014.205	KT267026	Avian	H6N6	H6	N6	China	EasternAsia	Asia	2014.205	Wild-other
H6N6_Avian_KT267034_A/pigeon/Guangxi/164/2014|2014.282	KT267034	Avian	H6N6	H6	N6	China	EasternAsia	Asia	2014.282	Wild-other
H6N6_Avian_CY146624_A/duck/Hunan/S1661/2012|2012.225	CY146624	Avian	H6N6	H6	N6	China	EasternAsia	Asia	2012.225	Dom-ans
H6N6_Avian_JF965295_A/chicken/Eastern_China/49/2010|2010.619	JF965295	Avian	H6N6	H6	N6	China	EasternAsia	Asia	2010.619	Dom-gal
H6N2_Avian_KT423173_A/chicken/Zhejiang/77025/2014|2014.534	KT423173	Avian	H6N2	H6	N2	China	EasternAsia	Asia	2014.534	Dom-gal
H6N2_Avian_KT423172_A/chicken/Zhejiang/77024/2014|2014.534	KT423172	Avian	H6N2	H6	N2	China	EasternAsia	Asia	2014.534	Dom-gal
H6N2_Avian_HM145023_A/chicken/Hunan/989/2005|2005.500	HM145023	Avian	H6N2	H6	N2	China	EasternAsia	Asia	2005.5	Dom-gal
H6N2_Avian_HM145022_A/duck/Hunan/908/2005|2005.500	HM145022	Avian	H6N2	H6	N2	China	EasternAsia	Asia	2005.5	Dom-ans
H6N8_Avian_CY109326_A/duck/Hunan/4056/2006|2006.619	CY109326	Avian	H6N8	H6	N8	China	EasternAsia	Asia	2006.619	Dom-ans
H6N2_Avian_HM145005_A/duck/Shantou/5808/2005|2005.500	HM145005	Avian	H6N2	H6	N2	China	EasternAsia	Asia	2005.5	Dom-ans
H6N2_Avian_CY109710_A/duck/Jiangxi/7348/2007|2007.953	CY109710	Avian	H6N2	H6	N2	China	EasternAsia	Asia	2007.953	Dom-ans
H6N2_Avian_CY109702_A/duck/Jiangxi/5178/2007|2007.871	CY109702	Avian	H6N2	H6	N2	China	EasternAsia	Asia	2007.871	Dom-ans
H6N2_Avian_JX297579_A/duck/Guangxi/GXd-3/2009|2009.633	JX297579	Avian	H6N2	H6	N2	China	EasternAsia	Asia	2009.633	Dom-ans
H6N6_Avian_KT266922_A/duck/Guangxi/058/2010|2010.266	KT266922	Avian	H6N6	H6	N6	China	EasternAsia	Asia	2010.266	Dom-ans
H6N2_Avian_CY109750_A/duck/Shantou/1080/2007|2007.452	CY109750	Avian	H6N2	H6	N2	China	EasternAsia	Asia	2007.452	Dom-ans
H6N2_Avian_CY110330_A/duck/Shantou/9414/2006|2006.367	CY110330	Avian	H6N2	H6	N2	China	EasternAsia	Asia	2006.367	Dom-ans
H6N6_Avian_CY110418_A/duck/Shantou/17081/2006|2006.704	CY110418	Avian	H6N6	H6	N6	China	EasternAsia	Asia	2006.704	Dom-ans
H6N2_Avian_KJ200817_A/duck/Guangdong/S4192/2008|2008.770	KJ200817	Avian	H6N2	H6	N2	China	EasternAsia	Asia	2008.77	Dom-ans
H6N6_Avian_KJ200761_A/duck/Guangdong/S1663/2009|2009.173	KJ200761	Avian	H6N6	H6	N6	China	EasternAsia	Asia	2009.173	Dom-ans
H6N2_Avian_KJ200753_A/duck/Guangdong/S1566/2009|2009.173	KJ200753	Avian	H6N2	H6	N2	China	EasternAsia	Asia	2009.173	Dom-ans
H6N6_Avian_CY109758_A/duck/Shantou/1240/2007|2007.534	CY109758	Avian	H6N6	H6	N6	China	EasternAsia	Asia	2007.534	Dom-ans
H6N6_Avian_KJ200937_A/goose/Guangdong/S4362/2009|2009.978	KJ200937	Avian	H6N6	H6	N6	China	EasternAsia	Asia	2009.978	Dom-ans
H6N6_Avian_KU050824_A/chicken/Zhejiang/110102/2015|2015.025	KU050824	Avian	H6N6	H6	N6	China	EasternAsia	Asia	2015.025	Dom-gal
H6N6_Avian_CY109534_A/duck/Fujian/3796/2006|2006.285	CY109534	Avian	H6N6	H6	N6	China	EasternAsia	Asia	2006.285	Dom-ans
H6N6_Avian_CY110594_A/duck/Fujian/1641/2006|2006.123	CY110594	Avian	H6N6	H6	N6	China	EasternAsia	Asia	2006.123	Dom-ans
H6N2_Avian_CY109542_A/duck/Fujian/4276/2006|2006.367	CY109542	Avian	H6N2	H6	N2	China	EasternAsia	Asia	2006.367	Dom-ans
H6N2_Avian_HM145037_A/duck/Fujian/8719/2005|2005.500	HM145037	Avian	H6N2	H6	N2	China	EasternAsia	Asia	2005.5	Dom-ans
H6N2_Avian_CY109486_A/duck/Fujian/416/2006|2006.038	CY109486	Avian	H6N2	H6	N2	China	EasternAsia	Asia	2006.038	Dom-ans
H6N2_Avian_HM145011_A/duck/Shantou/13468/2005|2005.500	HM145011	Avian	H6N2	H6	N2	China	EasternAsia	Asia	2005.5	Dom-ans
H6N2_Avian_CY109446_A/duck/Shantou/10776/2006|2006.452	CY109446	Avian	H6N2	H6	N2	China	EasternAsia	Asia	2006.452	Dom-ans
H6N6_Avian_HM050395_A/Muscovy_duck/Fujian/FZ01/2008|2008.205	HM050395	Avian	H6N6	H6	N6	China	EasternAsia	Asia	2008.205	Dom-ans
H6N6_Avian_CY109918_A/duck/Fujian/8320/2007|2007.953	CY109918	Avian	H6N6	H6	N6	China	EasternAsia	Asia	2007.953	Dom-ans
H6N2_Avian_CY109878_A/duck/Fujian/5744/2007|2007.786	CY109878	Avian	H6N2	H6	N2	China	EasternAsia	Asia	2007.786	Dom-ans
H6N6_Avian_CY109838_A/duck/Fujian/3264/2007|2007.619	CY109838	Avian	H6N6	H6	N6	China	EasternAsia	Asia	2007.619	Dom-ans
H6N6_Avian_KJ200825_A/duck/Guangdong/S4251/2010|2010.940	KJ200825	Avian	H6N6	H6	N6	China	EasternAsia	Asia	2010.94	Dom-ans
H6N2_Avian_HM144920_A/duck/Shantou/2167/2001|2001.500	HM144920	Avian	H6N2	H6	N2	China	EasternAsia	Asia	2001.5	Dom-ans
H6N2_Avian_HM144966_A/duck/Shantou/2450/2002|2002.500	HM144966	Avian	H6N2	H6	N2	China	EasternAsia	Asia	2002.5	Dom-ans
H6N2_Avian_HM145025_A/duck/Fujian/420/2005|2005.500	HM145025	Avian	H6N2	H6	N2	China	EasternAsia	Asia	2005.5	Dom-ans
H6N2_Avian_DQ376794_A/duck/Kingmen/E322/04|2004.500	DQ376794	Avian	H6N2	H6	N2	Taiwan	EasternAsia	Asia	2004.5	Dom-ans
H6N2_Avian_HM144907_A/duck/Shantou/1252/2000|2000.500	HM144907	Avian	H6N2	H6	N2	China	EasternAsia	Asia	2000.5	Dom-ans
H6N6_Avian_CY109734_A/duck/Shantou/358/2007|2007.367	CY109734	Avian	H6N6	H6	N6	China	EasternAsia	Asia	2007.367	Dom-ans
H6N2_Avian_JF965294_A/chicken/Eastern_China/45/2007|2007.452	JF965294	Avian	H6N2	H6	N2	China	EasternAsia	Asia	2007.452	Dom-gal
H6N2_Avian_JF965292_A/chicken/Eastern_China/43/2007|2007.452	JF965292	Avian	H6N2	H6	N2	China	EasternAsia	Asia	2007.452	Dom-gal
H5N6_Avian_LC274977_A/northern_goshawk/Mie/2412C007/2016|2016.951	LC274977	Avian	H5N6	H5	N6	Japan	EasternAsia	Asia	2016.951	Wild-other
H5N6_Avian_LC317082_A/peregrine_falcon/Hokkaido/X7/2016|2016.948	LC317082	Avian	H5N6	H5	N6	Japan	EasternAsia	Asia	2016.948	Wild-other
H5N6_Avian_LC318852_A/coot/Iwate/13/2016|2016.973	LC318852	Avian	H5N6	H5	N6	Japan	EasternAsia	Asia	2016.973	Wild-other
H5N6_Avian_LC318659_A/grey-faced_buzzard/Aomori/10/2016|2016.989	LC318659	Avian	H5N6	H5	N6	Japan	EasternAsia	Asia	2016.989	Wild-other
H5N6_Avian_LC314514_A/black-headed_gull/Ibaraki/0803-194/2016|2016.926	LC314514	Avian	H5N6	H5	N6	Japan	EasternAsia	Asia	2016.926	Wild-other
H5N6_Avian_LC276849_A/peregrine_falcon/Niigata/15/2016|2016.915	LC276849	Avian	H5N6	H5	N6	Japan	EasternAsia	Asia	2016.915	Wild-other
H5N6_Avian_LC274906_A/snowy_owl/Akita/0051D008/2016|2016.893	LC274906	Avian	H5N6	H5	N6	Japan	EasternAsia	Asia	2016.893	Wild-other
H5N6_Avian_LC274914_A/snowy_owl/Akita/0051D010-4/2016|2016.893	LC274914	Avian	H5N6	H5	N6	Japan	EasternAsia	Asia	2016.893	Wild-other
H5N6_Avian_LC276807_A/chicken/Miyazaki/21/2016|2016.967	LC276807	Avian	H5N6	H5	N6	Japan	EasternAsia	Asia	2016.967	Dom-gal
H5N6_Avian_LC309001_A/eastern_buzzard/Oita/4401F005/2017|2017.030	LC309001	Avian	H5N6	H5	N6	Japan	EasternAsia	Asia	2017.03	Wild-other
H5N6_Avian_KY576125_A/common_teal/Korea/W559/2017|2017.008	KY576125	Avian	H5N6	H5	N6	South Korea	EasternAsia	Asia	2017.008	Wild-ans-long
H5N6_Avian_LC276815_A/chicken/Kumamoto/45/2016|2016.984	LC276815	Avian	H5N6	H5	N6	Japan	EasternAsia	Asia	2016.984	Dom-gal
H5N6_Avian_LC318924_A/peregrine_falcon/Niigata/12/2017|2017.000	LC318924	Avian	H5N6	H5	N6	Japan	EasternAsia	Asia	2017	Wild-other
H5N6_Avian_LC276873_A/peregrine_falcon/Gifu/2102A008/2017|2017.148	LC276873	Avian	H5N6	H5	N6	Japan	EasternAsia	Asia	2017.148	Wild-other
H5N6_Avian_LC316687_A/tundra_swan/Niigata/1511C003/2016|2016.904	LC316687	Avian	H5N6	H5	N6	Japan	EasternAsia	Asia	2016.904	Wild-ans-long
H5N6_Avian_LC275017_A/coot/Shiga/2501T010/2017|2017.008	LC275017	Avian	H5N6	H5	N6	Japan	EasternAsia	Asia	2017.008	Wild-other
H5N6_Avian_LC314562_A/black-headed_gull/Hyogo/2801E009/2017|2017.047	LC314562	Avian	H5N6	H5	N6	Japan	EasternAsia	Asia	2017.047	Wild-other
H5N6_Avian_LC279868_A/muscovy_duck/Quang_Ninh/254/2016|2016.170	LC279868	Avian	H5N6	H5	N6	Viet Nam	SouthEasternAsia	Asia	2016.17	Dom-ans
H5N6_Avian_LC279768_A/muscovy_duck/Vietnam/LBM809/2015|2015.858	LC279768	Avian	H5N6	H5	N6	Viet Nam	SouthEasternAsia	Asia	2015.858	Dom-ans
H5N6_Avian_KX151180_A/Pavo_cristatus/Jiangxi/JA1/2016|2016.156	KX151180	Avian	H5N6	H5	N6	China	EasternAsia	Asia	2016.156	Wild-other
H5N6_Avian_MF182418_A/goose/Guangdong/QY01/2016|2016.803	MF182418	Avian	H5N6	H5	N6	China	EasternAsia	Asia	2016.803	Dom-ans
H5N6_Avian_MF960018_A/duck/Anhui/S4/2016|2016.022	MF960018	Avian	H5N6	H5	N6	China	EasternAsia	Asia	2016.022	Dom-ans
H5N6_Avian_KT454959_A/Syrrhaptes_paradoxus/Guangdong/ZH283/2015|2015.137	KT454959	Avian	H5N6	H5	N6	China	EasternAsia	Asia	2015.137	Wild-other
H5N6_Avian_LC028204_A/duck/Vietnam/LBM752/2014|2014.781	LC028204	Avian	H5N6	H5	N6	Viet Nam	SouthEasternAsia	Asia	2014.781	Dom-ans
H5N6_Avian_KX638412_A/peregrine_falcon/HK/4955/2015|2015.271	KX638412	Avian	H5N6	H5	N6	Hong Kong	EasternAsia	Asia	2015.271	Wild-other
H6N6_Avian_KY415946_A/duck/Ganzhou/GZ151/2016|2016.071	KY415946	Avian	H6N6	H6	N6	China	EasternAsia	Asia	2016.071	Dom-ans
H5N6_Avian_MF960016_A/goose/Yangzhou/YZ587/2016|2016.381	MF960016	Avian	H5N6	H5	N6	China	EasternAsia	Asia	2016.381	Dom-ans
H5N6_Avian_LC208499_A/chicken/Japan/AQ-HE144/2015|2015.899	LC208499	Avian	H5N6	H5	N6	Japan	EasternAsia	Asia	2015.899	Dom-gal
H6N6_Avian_KY056317_A/chicken/Zhejiang/234/2016|2016.082	KY056317	Avian	H6N6	H6	N6	China	EasternAsia	Asia	2016.082	Dom-gal
H5N2_Avian_KY056313_A/chicken/Zhejiang/194/2016|2016.082	KY056313	Avian	H5N2	H5	N2	China	EasternAsia	Asia	2016.082	Dom-gal
H6N6_Avian_LC042085_A/duck/Yamagata/061004/2014|2014.805	LC042085	Avian	H6N6	H6	N6	Japan	EasternAsia	Asia	2014.805	Dom-ans
H6N2_Avian_KT423177_A/duck/Zhejiang/727042/2014|2014.534	KT423177	Avian	H6N2	H6	N2	China	EasternAsia	Asia	2014.534	Dom-ans
H6N6_Avian_KU050827_A/chicken/Zhejiang/514158/2015|2015.364	KU050827	Avian	H6N6	H6	N6	China	EasternAsia	Asia	2015.364	Dom-gal
H5N2_Avian_KX602706_A/chicken/Zhejiang/514135/2015|2015.364	KX602706	Avian	H5N2	H5	N2	China	EasternAsia	Asia	2015.364	Dom-gal
H6N6_Avian_MG198943_A/duck/Fujian/SD099/2017|2017.200	MG198943	Avian	H6N6	H6	N6	China	EasternAsia	Asia	2017.2	Dom-ans
H6N6_Avian_MG198942_A/duck/Fujian/SD086/2017|2017.200	MG198942	Avian	H6N6	H6	N6	China	EasternAsia	Asia	2017.2	Dom-ans
H6N6_Avian_KJ781234_A/duck/Guangdong/C120/2011|2011.500	KJ781234	Avian	H6N6	H6	N6	China	EasternAsia	Asia	2011.5	Dom-ans
H6N6_Avian_KU762363_A/duck/Guizhou/013/2014|2014.778	KU762363	Avian	H6N6	H6	N6	China	EasternAsia	Asia	2014.778	Dom-ans
H6N6_Avian_JX304774_A/duck/Guangxi/GXd-7/2011|2011.036	JX304774	Avian	H6N6	H6	N6	China	EasternAsia	Asia	2011.036	Dom-ans
H6N6_Avian_KJ200913_A/duck/Zhejiang/S1134/2011|2011.184	KJ200913	Avian	H6N6	H6	N6	China	EasternAsia	Asia	2011.184	Dom-ans
H6N6_Avian_KJ200681_A/chicken/Guangxi/S4029/2010|2010.937	KJ200681	Avian	H6N6	H6	N6	China	EasternAsia	Asia	2010.937	Dom-gal
H6N5_Avian_JX293563_A/duck/Guangxi/GXd-1/2009|2009.904	JX293563	Avian	H6N5	H6	N5	China	EasternAsia	Asia	2009.904	Dom-ans
H6N2_Avian_KJ200665_A/chicken/Guangdong/S1453/2010|2010.173	KJ200665	Avian	H6N2	H6	N2	China	EasternAsia	Asia	2010.173	Dom-gal
H6N2_Avian_KT266954_A/goose/Guangxi/115/2012|2012.244	KT266954	Avian	H6N2	H6	N2	China	EasternAsia	Asia	2012.244	Dom-ans
H6N2_Avian_KT266970_A/duck/Guangxi/121/2012|2012.575	KT266970	Avian	H6N2	H6	N2	China	EasternAsia	Asia	2012.575	Dom-ans
H6N2_Avian_KT266962_A/chicken/Guangxi/121/2012|2012.575	KT266962	Avian	H6N2	H6	N2	China	EasternAsia	Asia	2012.575	Dom-gal
H6N2_Avian_KT266938_A/goose/Guangxi/105/2011|2011.704	KT266938	Avian	H6N2	H6	N2	China	EasternAsia	Asia	2011.704	Dom-ans
H6N6_Avian_CY109630_A/duck/Guangxi/2281/2007|2007.452	CY109630	Avian	H6N6	H6	N6	China	EasternAsia	Asia	2007.452	Dom-ans
H6N6_Avian_JX304750_A/duck/Guangxi/GXd-4/2009|2009.868	JX304750	Avian	H6N6	H6	N6	China	EasternAsia	Asia	2009.868	Dom-ans
H6N6_Avian_KT266994_A/chicken/Guangxi/129/2013|2013.134	KT266994	Avian	H6N6	H6	N6	China	EasternAsia	Asia	2013.134	Dom-gal
H6N2_Avian_KT267010_A/goose/Guangxi/158/2013|2013.978	KT267010	Avian	H6N2	H6	N2	China	EasternAsia	Asia	2013.978	Dom-ans
H6N6_Avian_KU050818_A/chicken/Zhejiang/727009/2014|2014.567	KU050818	Avian	H6N6	H6	N6	China	EasternAsia	Asia	2014.567	Dom-gal
H6N2_Avian_KT423176_A/duck/Zhejiang/727038/2014|2014.534	KT423176	Avian	H6N2	H6	N2	China	EasternAsia	Asia	2014.534	Dom-ans
H6N6_Avian_KU050822_A/chicken/Zhejiang/727028/2014|2014.567	KU050822	Avian	H6N6	H6	N6	China	EasternAsia	Asia	2014.567	Dom-gal
H3N2_Avian_JX175257_A/duck/Guangdong/W12/2011|2011.973	JX175257	Avian	H3N2	H3	N2	China	EasternAsia	Asia	2011.973	Dom-ans
H6N8_Avian_KT266946_A/duck/Guangxi/113/2012|2012.203	KT266946	Avian	H6N8	H6	N8	China	EasternAsia	Asia	2012.203	Dom-ans
H6N1_Avian_AJ410581_A/quail/Hong_Kong/SF595/00|2000.500	AJ410581	Avian	H6N1	H6	N1	Hong Kong	EasternAsia	Asia	2000.5	Dom-gal
H6N1_Avian_AJ410577_A/pheasant/Hong_Kong/SH39/99|1999.500	AJ410577	Avian	H6N1	H6	N1	Hong Kong	EasternAsia	Asia	1999.5	Dom-gal
H9N2_Avian_KY785897_A/quail/Hong_Kong/G1/1997|1997.500	KY785897	Avian	H9N2	H9	N2	Hong Kong	EasternAsia	Asia	1997.5	Dom-gal
H9N2_Avian_EU081868_A/chicken/Guangxi/4/1999|1999.500	EU081868	Avian	H9N2	H9	N2	China	EasternAsia	Asia	1999.5	Dom-gal
H9N2_Avian_DQ064474_A/chicken/Heilongjiang/35/00|2000.500	DQ064474	Avian	H9N2	H9	N2	China	EasternAsia	Asia	2000.5	Dom-gal
H9N2_Avian_DQ064471_A/chicken/Guangxi/10/99|1999.500	DQ064471	Avian	H9N2	H9	N2	China	EasternAsia	Asia	1999.5	Dom-gal
H9N2_Avian_DQ064476_A/chicken/Henan/26/00|2000.500	DQ064476	Avian	H9N2	H9	N2	China	EasternAsia	Asia	2000.5	Dom-gal
H9N2_Human_AJ278649_A/Hong_Kong/1073/99|1999.500	AJ278649	Human	H9N2	H9	N2	Hong Kong	EasternAsia	Asia	1999.5	Human
H6N1_Avian_AJ410583_A/chukka/Hong_Kong/FY295/00|2000.500	AJ410583	Avian	H6N1	H6	N1	Hong Kong	EasternAsia	Asia	2000.5	Wild-other
H9N2_Avian_AB049167_A/parakeet/Chiba/1/97|1997.500	AB049167	Avian	H9N2	H9	N2	Japan	EasternAsia	Asia	1997.5	Wild-other
H9N2_Avian_AB049168_A/parakeet/Narita/92A/98|1998.500	AB049168	Avian	H9N2	H9	N2	Japan	EasternAsia	Asia	1998.5	Wild-other
H6N1_Avian_AJ410578_A/quail/Hong_Kong/1721-20/99|1999.500	AJ410578	Avian	H6N1	H6	N1	Hong Kong	EasternAsia	Asia	1999.5	Dom-gal
H9N2_Avian_DQ064470_A/chicken/Guangdong/6/97|1997.500	DQ064470	Avian	H9N2	H9	N2	China	EasternAsia	Asia	1997.5	Dom-gal
H9N2_Avian_DQ064462_A/chicken/Shenzhen/9/97|1997.500	DQ064462	Avian	H9N2	H9	N2	China	EasternAsia	Asia	1997.5	Dom-gal
H9N2_Avian_KF188370_A/chicken/Hong_Kong/G9/1997|1997.500	KF188370	Avian	H9N2	H9	N2	Hong Kong	EasternAsia	Asia	1997.5	Dom-gal
H9N2_Human_KX867853_A/Guangdong/W1/2004|2004.466	KX867853	Human	H9N2	H9	N2	China	EasternAsia	Asia	2004.466	Human
H6N1_Avian_HM144899_A/duck/Shantou/1275/2004|2004.500	HM144899	Avian	H6N1	H6	N1	China	EasternAsia	Asia	2004.5	Dom-ans
H9N2_Avian_AB753181_A/Chinese_Hwamei/Vietnam/38/2006|2006.953	AB753181	Avian	H9N2	H9	N2	Viet Nam	SouthEasternAsia	Asia	2006.953	Wild-other
H9N2_Avian_KU042466_A/quail/Zhejiang/2A4/2013|2013.789	KU042466	Avian	H9N2	H9	N2	China	EasternAsia	Asia	2013.789	Dom-gal
H9N2_Human_KF188320_A/Hong_Kong/33982/2009|2009.500	KF188320	Human	H9N2	H9	N2	Hong Kong	EasternAsia	Asia	2009.5	Human
H9N2_Avian_KF768205_A/Chinese_francolin/Guangxi/B7/2010|2010.353	KF768205	Avian	H9N2	H9	N2	China	EasternAsia	Asia	2010.353	Wild-other
H2N9_Avian_CY117199_A/Duck/Nanchang/2-0485/2000|2000.129	CY117199	Avian	H2N9	H2	N9	China	EasternAsia	Asia	2000.129	Dom-ans
H2N9_Avian_CY005434_A/duck/Nanchang/2-0486/2000|2000.129	CY005434	Avian	H2N9	H2	N9	China	EasternAsia	Asia	2000.129	Dom-ans
H7N6_Avian_AB538503_A/quail/Aichi/6/2009|2009.200	AB538503	Avian	H7N6	H7	N6	Japan	EasternAsia	Asia	2009.2	Dom-gal
H7N6_Avian_AB538502_A/quail/Aichi/5/2009|2009.200	AB538502	Avian	H7N6	H7	N6	Japan	EasternAsia	Asia	2009.2	Dom-gal
H9N2_Swine_KX421154_A/swine/Yantai/16/2012|2012.721	KX421154	Swine	H9N2	H9	N2	China	EasternAsia	Asia	2012.721	Swine
H9N2_Avian_JX094858_A/chicken/Korea/01310/2001|2001.500	JX094858	Avian	H9N2	H9	N2	South Korea	EasternAsia	Asia	2001.5	Dom-gal
H9N2_Avian_GU053190_A/chicken/Korea/MS96-CE6/1996|1996.500	GU053190	Avian	H9N2	H9	N2	South Korea	EasternAsia	Asia	1996.5	Dom-gal
H9N2_Avian_HQ871936_A/chicken/Korea/GH2/2007|2007.896	HQ871936	Avian	H9N2	H9	N2	South Korea	EasternAsia	Asia	2007.896	Dom-gal
H9N2_Avian_EU662954_A/chicken/Korea/S21/2004|2004.500	EU662954	Avian	H9N2	H9	N2	South Korea	EasternAsia	Asia	2004.5	Dom-gal
H5N6_Avian_KP765800_A/duck/Guangzhou/41227/2014|2014.978	KP765800	Avian	H5N6	H5	N6	China	EasternAsia	Asia	2014.978	Dom-ans
H5N2_Avian_JX570861_A/little_grebe/Xianghai/429/2011|2011.786	JX570861	Avian	H5N2	H5	N2	China	EasternAsia	Asia	2011.786	Wild-other
H9N2_Avian_DQ683044_A/chicken/Israel/1808/2004|2004.500	DQ683044	Avian	H9N2	H9	N2	Israel	WesternAsia	Asia	2004.5	Dom-gal
H9N2_Avian_MF673331_A/chicken/Jordan/45/2004|2004.315	MF673331	Avian	H9N2	H9	N2	Jordan	WesternAsia	Asia	2004.315	Dom-gal
H9N2_Avian_DQ683039_A/chicken/Israel/1376/2003|2003.500	DQ683039	Avian	H9N2	H9	N2	Israel	WesternAsia	Asia	2003.5	Dom-gal
H9N2_Avian_DQ683045_A/chicken/Israel/1953/2004|2004.500	DQ683045	Avian	H9N2	H9	N2	Israel	WesternAsia	Asia	2004.5	Dom-gal
H9N2_Avian_MF673347_A/chicken/Jordan/12/2003|2003.879	MF673347	Avian	H9N2	H9	N2	Jordan	WesternAsia	Asia	2003.879	Dom-gal
H9N2_Avian_MF673307_A/chicken/Jordan/55/2004|2004.315	MF673307	Avian	H9N2	H9	N2	Jordan	WesternAsia	Asia	2004.315	Dom-gal
H9N2_Avian_EF492333_A/chicken/Israel/178/2006|2006.500	EF492333	Avian	H9N2	H9	N2	Israel	WesternAsia	Asia	2006.5	Dom-gal
H9N2_Avian_MF673339_A/chicken/Jordan/88/2005|2005.126	MF673339	Avian	H9N2	H9	N2	Jordan	WesternAsia	Asia	2005.126	Dom-gal
H9N2_Avian_EF492334_A/chicken/Israel/282/2005|2005.500	EF492334	Avian	H9N2	H9	N2	Israel	WesternAsia	Asia	2005.5	Dom-gal
H9N2_Avian_MF673355_A/chicken/Jordan/56/2003|2003.173	MF673355	Avian	H9N2	H9	N2	Jordan	WesternAsia	Asia	2003.173	Dom-gal
H9N2_Avian_EF492340_A/chicken/Israel/853/2005|2005.500	EF492340	Avian	H9N2	H9	N2	Israel	WesternAsia	Asia	2005.5	Dom-gal
H9N2_Avian_GQ148855_A/turkey/Israel/689/2008|2008.285	GQ148855	Avian	H9N2	H9	N2	Israel	WesternAsia	Asia	2008.285	Dom-gal
H9N2_Avian_GQ148860_A/chicken/Israel/951/2007|2007.918	GQ148860	Avian	H9N2	H9	N2	Israel	WesternAsia	Asia	2007.918	Dom-gal
H9N2_Avian_GQ148858_A/chicken/Israel/869/2007|2007.841	GQ148858	Avian	H9N2	H9	N2	Israel	WesternAsia	Asia	2007.841	Dom-gal
H9N2_Avian_GQ148851_A/chicken/Israel/184/2009|2009.123	GQ148851	Avian	H9N2	H9	N2	Israel	WesternAsia	Asia	2009.123	Dom-gal
H9N2_Avian_JQ254958_A/chicken/Israel/32/2009|2009.038	JQ254958	Avian	H9N2	H9	N2	Israel	WesternAsia	Asia	2009.038	Dom-gal
H9N2_Avian_GQ148849_A/chicken/Israel/54/2008|2008.414	GQ148849	Avian	H9N2	H9	N2	Israel	WesternAsia	Asia	2008.414	Dom-gal
H9N2_Avian_JQ254968_A/chicken/Israel/1067/2010|2010.786	JQ254968	Avian	H9N2	H9	N2	Israel	WesternAsia	Asia	2010.786	Dom-gal
H9N2_Avian_JQ254978_A/chicken/Israel/1184/2010|2010.871	JQ254978	Avian	H9N2	H9	N2	Israel	WesternAsia	Asia	2010.871	Dom-gal
H9N2_Avian_DQ683032_A/chicken/Israel/786/2001|2001.500	DQ683032	Avian	H9N2	H9	N2	Israel	WesternAsia	Asia	2001.5	Dom-gal
H9N2_Avian_DQ683033_A/turkey/Israel/810/2001|2001.500	DQ683033	Avian	H9N2	H9	N2	Israel	WesternAsia	Asia	2001.5	Dom-gal
H9N2_Avian_DQ683031_A/turkey/Israel/619/2002|2002.500	DQ683031	Avian	H9N2	H9	N2	Israel	WesternAsia	Asia	2002.5	Dom-gal
H9N2_Avian_DQ683036_A/turkey/Israel/1013/2002|2002.500	DQ683036	Avian	H9N2	H9	N2	Israel	WesternAsia	Asia	2002.5	Dom-gal
H9N2_Avian_DQ683040_A/ostrich/Eshkol/1436/2003|2003.827	DQ683040	Avian	H9N2	H9	N2	Israel	WesternAsia	Asia	2003.827	Wild-other
H9N2_Avian_DQ683037_A/turkey/Israel/1209/2003|2003.500	DQ683037	Avian	H9N2	H9	N2	Israel	WesternAsia	Asia	2003.5	Dom-gal
H9N2_Avian_DQ683047_A/chicken/Israel/90658/2000|2000.500	DQ683047	Avian	H9N2	H9	N2	Israel	WesternAsia	Asia	2000.5	Dom-gal
H9N2_Avian_KF881398_A/chicken/Egypt/S5018D/2012|2012.227	KF881398	Avian	H9N2	H9	N2	Egypt	NorthernAfrica	Africa	2012.227	Dom-gal
H9N2_Avian_KF881455_A/chicken/Egypt/D4905B/2012|2012.192	KF881455	Avian	H9N2	H9	N2	Egypt	NorthernAfrica	Africa	2012.192	Dom-gal
H9N2_Avian_CY126236_A/chicken/El_Fayoum/CAI25/2011|2011.000	CY126236	Avian	H9N2	H9	N2	Egypt	NorthernAfrica	Africa	2011	Dom-gal
H9N2_Avian_KF881374_A/chicken/Egypt/D7663C/2013|2013.268	KF881374	Avian	H9N2	H9	N2	Egypt	NorthernAfrica	Africa	2013.268	Dom-gal
H9N2_Avian_KX000783_A/chicken/Egypt/F10993B/2015|2015.321	KX000783	Avian	H9N2	H9	N2	Egypt	NorthernAfrica	Africa	2015.321	Dom-gal
H9N2_Avian_JX273138_A/chicken/Egypt/S4456B/2011|2011.986	JX273138	Avian	H9N2	H9	N2	Egypt	NorthernAfrica	Africa	2011.986	Dom-gal
H9N2_Avian_KF881621_A/chicken/Egypt/D7099/2013|2013.041	KF881621	Avian	H9N2	H9	N2	Egypt	NorthernAfrica	Africa	2013.041	Dom-gal
H9N2_Avian_KX000747_A/duck/Egypt/C9787/2014|2014.255	KX000747	Avian	H9N2	H9	N2	Egypt	NorthernAfrica	Africa	2014.255	Dom-ans
H9N2_Avian_KX000780_A/quail/Egypt/D10105/2014|2014.630	KX000780	Avian	H9N2	H9	N2	Egypt	NorthernAfrica	Africa	2014.63	Dom-gal
H9N2_Avian_KX000849_A/chicken/Egypt/Q10429E/2014|2014.948	KX000849	Avian	H9N2	H9	N2	Egypt	NorthernAfrica	Africa	2014.948	Dom-gal
H6N2_Avian_CY060443_A/whitefronted_goose/Netherlands/2/1999|1999.164	CY060443	Avian	H6N2	H6	N2	Netherlands	WesternEurope	Europe	1999.164	Wild-ans-long
H2N2_Avian_EU735814_A/chicken/PA/298101-4/2004|2004.500	EU735814	Avian	H2N2	H2	N2	USA	NorthernAmerica	America	2004.5	Dom-gal
H5N3_Avian_GQ227556_A/duck/Altai/1285/1991|1991.619	GQ227556	Avian	H5N3	H5	N3	Russia	EasternEurope	Europe	1991.619	Dom-ans
H7N1_Avian_AB268556_A/duck/Mongolia/47/2001|2001.500	AB268556	Avian	H7N1	H7	N1	Mongolia	EasternAsia	Asia	2001.5	Dom-ans
H1N1_Avian_CY091596_A/duck/Shimane/188/1999|1999.500	CY091596	Avian	H1N1	H1	N1	Japan	EasternAsia	Asia	1999.5	Dom-ans
H5N2_Avian_EU249549_A/duck/Malaysia/F118-08-04/2004|2004.500	EU249549	Avian	H5N2	H5	N2	Malaysia	SouthEasternAsia	Asia	2004.5	Dom-ans
H5N2_Avian_CY022081_A/poultry/Italy/367/1997|1997.500	CY022081	Avian	H5N2	H5	N2	Italy	SouthernEurope	Europe	1997.5	Dom-gal
H5N2_Avian_CY018953_A/poultry/Italy/382/1997|1997.500	CY018953	Avian	H5N2	H5	N2	Italy	SouthernEurope	Europe	1997.5	Dom-gal
H3N8_Avian_MF145732_A/common_teal/Netherlands/07/2000|2000.893	MF145732	Avian	H3N8	H3	N8	Netherlands	WesternEurope	Europe	2000.893	Wild-ans-long
H5N9_Avian_EU743139_A/emu/NY/12716/1994|1994.500	EU743139	Avian	H5N9	H5	N9	USA	NorthernAmerica	America	1994.5	Wild-other
H5N2_Avian_CY021385_A/turkey/Italy/1980|1980.500	CY021385	Avian	H5N2	H5	N2	Italy	SouthernEurope	Europe	1980.5	Dom-gal
H7N7_Avian_KJ889443_A/turkey/England/647/1977|1977.500	KJ889443	Avian	H7N7	H7	N7	United Kingdom	NorthernEurope	Europe	1977.5	Dom-gal
H6N1_Avian_CY005609_A/chicken/Hong_Kong/17/1977|1977.500	CY005609	Avian	H6N1	H6	N1	Hong Kong	EasternAsia	Asia	1977.5	Dom-gal
H5N8_Avian_CY015093_A/turkey/Ireland/1378/1983|1983.500	CY015093	Avian	H5N8	H5	N8	Ireland	NorthernEurope	Europe	1983.5	Dom-gal
H5N2_Avian_KF435063_A/finch/England/2051/1991|1991.140	KF435063	Avian	H5N2	H5	N2	USA	NorthernAmerica	America	1991.14	Wild-other
H1N6_Avian_CY179143_A/thick-billed_murre/Alaska/335/1976|1976.500	CY179143	Avian	H1N6	H1	N6	USA	NorthernAmerica	America	1976.5	Wild-other
H1N6_Avian_CY179607_A/common_murre/Alaska/211/1976|1976.500	CY179607	Avian	H1N6	H1	N6	USA	NorthernAmerica	America	1976.5	Wild-other
H1N2_Avian_CY179039_A/common_murre/Alaska/175/1976|1976.500	CY179039	Avian	H1N2	H1	N2	USA	NorthernAmerica	America	1976.5	Wild-other
H1N2_Avian_CY178923_A/thick-billed_murre/Alaska/236/1976|1976.500	CY178923	Avian	H1N2	H1	N2	USA	NorthernAmerica	America	1976.5	Wild-other
H3N8_Avian_CY005816_A/duck/Ukraine/1/1963|1963.945	CY005816	Avian	H3N8	H3	N8	Ukraine	EasternEurope	Europe	1963.945	Dom-ans
H2N3_Avian_CY117119_A/duck/Rugen/88-4/1981|1981.500	CY117119	Avian	H2N3	H2	N3	Germany	WesternEurope	Europe	1981.5	Dom-ans
H7N7_Avian_CY015043_A/goose/Leipzig/187-7/1979|1979.500	CY015043	Avian	H7N7	H7	N7	Germany	WesternEurope	Europe	1979.5	Dom-ans
H2N2_Avian_CY116959_A/chicken/Jena/4705/1984|1984.500	CY116959	Avian	H2N2	H2	N2	Germany	WesternEurope	Europe	1984.5	Dom-gal
H2N2_Avian_CY116967_A/chicken/Jena/4836/1983|1983.500	CY116967	Avian	H2N2	H2	N2	Germany	WesternEurope	Europe	1983.5	Dom-gal
H10N5_Swine_JX500447_A/swine/Hubei/10/2008|2008.326	JX500447	Swine	H10N5	H10	N5	China	EasternAsia	Asia	2008.326	Swine
H10N5_Avian_LC121480_A/duck/Hong_Kong/934/1980|1980.500	LC121480	Avian	H10N5	H10	N5	Hong Kong	EasternAsia	Asia	1980.5	Dom-ans
H5N2_Avian_CY005579_A/duck/Hong_Kong/342/78|1978.500	CY005579	Avian	H5N2	H5	N2	Hong Kong	EasternAsia	Asia	1978.5	Dom-ans
H3N6_Swine_KJ889419_A/swine/Kazakhstan/106/1985|1985.500	KJ889419	Swine	H3N6	H3	N6	Kazakhstan	CentralAsia	Asia	1985.5	Swine
H5N6_Avian_CY005773_A/duck/Potsdam/2216-4/1984|1984.500	CY005773	Avian	H5N6	H5	N6	Germany	WesternEurope	Europe	1984.5	Dom-ans
H1N1_Avian_KJ889435_A/duck/Schleswig/21/1979|1979.500	KJ889435	Avian	H1N1	H1	N1	Germany	WesternEurope	Europe	1979.5	Dom-ans
H7N3_Avian_HM346497_A/chicken/Karachi/NARC-23/2003|2003.871	HM346497	Avian	H7N3	H7	N3	Pakistan	SouthernAsia	Asia	2003.871	Dom-gal
H7N3_Avian_HM346521_A/chicken/Chakwal/NARC-148/2004|2004.359	HM346521	Avian	H7N3	H7	N3	Pakistan	SouthernAsia	Asia	2004.359	Dom-gal
H7N3_Avian_HM346505_A/chicken/Chakwal/NARC-46/2003|2003.989	HM346505	Avian	H7N3	H7	N3	Pakistan	SouthernAsia	Asia	2003.989	Dom-gal
H7N3_Avian_CY035827_A/chicken/Rawalpindi/NARC68/2002|2002.500	CY035827	Avian	H7N3	H7	N3	Pakistan	SouthernAsia	Asia	2002.5	Dom-gal
H7N3_Avian_HM346489_A/chicken/Chakwal/NARC-35/2001|2001.367	HM346489	Avian	H7N3	H7	N3	Pakistan	SouthernAsia	Asia	2001.367	Dom-gal
H7N3_Avian_HM346481_A/chicken/Murree/NARC-01/1995|1995.038	HM346481	Avian	H7N3	H7	N3	Pakistan	SouthernAsia	Asia	1995.038	Dom-gal
H7N3_Avian_CY035835_A/chicken/Pakistan/34668/1995|1995.500	CY035835	Avian	H7N3	H7	N3	Pakistan	SouthernAsia	Asia	1995.5	Dom-gal
H7N3_Avian_CY037758_A/chicken/Pakistan/c1998/1998|1998.500	CY037758	Avian	H7N3	H7	N3	Pakistan	SouthernAsia	Asia	1998.5	Dom-gal
H7N3_Avian_HM346513_A/chicken/Karachi/NARC-100/2004|2004.310	HM346513	Avian	H7N3	H7	N3	Pakistan	SouthernAsia	Asia	2004.31	Dom-gal
H9N2_Avian_CY038462_A/chicken/Pakistan/UDL-01/2008|2008.022	CY038462	Avian	H9N2	H9	N2	Pakistan	SouthernAsia	Asia	2008.022	Dom-gal
H9N2_Avian_CY038454_A/chicken/Pakistan/UDL-03/2007|2007.959	CY038454	Avian	H9N2	H9	N2	Pakistan	SouthernAsia	Asia	2007.959	Dom-gal
H9N2_Avian_JN540068_A/chicken/Sihala/NARC-12103/2008|2008.145	JN540068	Avian	H9N2	H9	N2	Pakistan	SouthernAsia	Asia	2008.145	Dom-gal
H9N2_Avian_CY038438_A/chicken/Pakistan/UDL-02/2006|2006.992	CY038438	Avian	H9N2	H9	N2	Pakistan	SouthernAsia	Asia	2006.992	Dom-gal
H9N2_Avian_CY038486_A/chicken/Pakistan/UDL-04/2007|2007.222	CY038486	Avian	H9N2	H9	N2	Pakistan	SouthernAsia	Asia	2007.222	Dom-gal
H9N2_Avian_CY038406_A/chicken/Pakistan/UDL-04/2006|2006.463	CY038406	Avian	H9N2	H9	N2	Pakistan	SouthernAsia	Asia	2006.463	Dom-gal
H9N2_Avian_CY038446_A/chicken/Pakistan/UDL-03/2005|2005.970	CY038446	Avian	H9N2	H9	N2	Pakistan	SouthernAsia	Asia	2005.97	Dom-gal
H9N2_Avian_CY038422_A/chicken/Pakistan/UDL-02/2005|2005.997	CY038422	Avian	H9N2	H9	N2	Pakistan	SouthernAsia	Asia	2005.997	Dom-gal
H9N2_Avian_JN540076_A/chicken/Attock/NARC-14994/2009|2009.921	JN540076	Avian	H9N2	H9	N2	Pakistan	SouthernAsia	Asia	2009.921	Dom-gal
H9N2_Avian_JQ364984_A/chicken/Iran/EBGV-88/2010|2010.123	JQ364984	Avian	H9N2	H9	N2	Iran	SouthernAsia	Asia	2010.123	Dom-gal
H9N2_Avian_KU042914_A/chicken/Pakistan/10A/2015|2015.356	KU042914	Avian	H9N2	H9	N2	Pakistan	SouthernAsia	Asia	2015.356	Dom-gal
H9N2_Avian_KM519969_A/chicken/India/80998/2008|2008.030	KM519969	Avian	H9N2	H9	N2	India	SouthernAsia	Asia	2008.03	Dom-gal
H9N2_Avian_KT285353_A/chicken/India/01CL1619/2012|2012.058	KT285353	Avian	H9N2	H9	N2	India	SouthernAsia	Asia	2012.058	Dom-gal
H9N2_Avian_KF188356_A/chicken/Dubai/339/2001|2001.500	KF188356	Avian	H9N2	H9	N2	United Arab Emirates	WesternAsia	Asia	2001.5	Dom-gal
H9N2_Avian_CY076727_A/chicken/Emirates/R66/2002|2002.500	CY076727	Avian	H9N2	H9	N2	United Arab Emirates	WesternAsia	Asia	2002.5	Dom-gal
H9N2_Avian_KJ643601_A/chicken/Bangladesh/19870/2013|2013.395	KJ643601	Avian	H9N2	H9	N2	Bangladesh	SouthernAsia	Asia	2013.395	Dom-gal
H9N2_Avian_KJ643812_A/chicken/Bangladesh/18857/2013|2013.074	KJ643812	Avian	H9N2	H9	N2	Bangladesh	SouthernAsia	Asia	2013.074	Dom-gal
H9N2_Avian_KY635702_A/quail/Bangladesh/25987/2015|2015.647	KY635702	Avian	H9N2	H9	N2	Bangladesh	SouthernAsia	Asia	2015.647	Dom-gal
H9N2_Avian_MH135637_A/duck/Bangladesh/33127/2017|2017.551	MH135637	Avian	H9N2	H9	N2	Bangladesh	SouthernAsia	Asia	2017.551	Dom-ans
H9N2_Avian_MH135368_A/duck/Bangladesh/33135/2017|2017.551	MH135368	Avian	H9N2	H9	N2	Bangladesh	SouthernAsia	Asia	2017.551	Dom-ans
H9N2_Avian_KT362008_A/chicken/Bangladesh/23426/2014|2014.721	KT362008	Avian	H9N2	H9	N2	Bangladesh	SouthernAsia	Asia	2014.721	Dom-gal
H9N2_Avian_KF188253_A/quail/Bangladesh/907/2009|2009.500	KF188253	Avian	H9N2	H9	N2	Bangladesh	SouthernAsia	Asia	2009.5	Dom-gal
H9N2_Avian_MG042219_A/quail/Bangladesh/31244/2016|2016.899	MG042219	Avian	H9N2	H9	N2	Bangladesh	SouthernAsia	Asia	2016.899	Dom-gal
H9N2_Avian_KT362000_A/chicken/Bangladesh/23618/2014|2014.795	KT362000	Avian	H9N2	H9	N2	Bangladesh	SouthernAsia	Asia	2014.795	Dom-gal
H9N2_Avian_MH135678_A/chicken/Bangladesh/33386/2017|2017.625	MH135678	Avian	H9N2	H9	N2	Bangladesh	SouthernAsia	Asia	2017.625	Dom-gal
H9N2_Avian_MH135432_A/chicken/Bangladesh/32754/2017|2017.381	MH135432	Avian	H9N2	H9	N2	Bangladesh	SouthernAsia	Asia	2017.381	Dom-gal
H9N2_Avian_MG042256_A/chicken/Bangladesh/31624/2016|2016.989	MG042256	Avian	H9N2	H9	N2	Bangladesh	SouthernAsia	Asia	2016.989	Dom-gal
H9N2_Avian_KJ643647_A/quail/Bangladesh/18521/2012|2012.899	KJ643647	Avian	H9N2	H9	N2	Bangladesh	SouthernAsia	Asia	2012.899	Dom-gal
H9N2_Avian_KJ643788_A/chicken/Bangladesh/18408/2012|2012.871	KJ643788	Avian	H9N2	H9	N2	Bangladesh	SouthernAsia	Asia	2012.871	Dom-gal
H9N2_Avian_MH107182_A/chicken/Fes/Pmc1_23/2016|2016.132	MH107182	Avian	H9N2	H9	N2	Morocco	NorthernAfrica	Africa	2016.132	Dom-gal
H9N2_Avian_MH107190_A/chicken/kenitra/IAPP16S-04P_16w/2016|2016.151	MH107190	Avian	H9N2	H9	N2	Morocco	NorthernAfrica	Africa	2016.151	Dom-gal
H9N2_Avian_MF510856_A/chicken/Burkina_Faso/17RS93-19/2017|2017.038	MF510856	Avian	H9N2	H9	N2	Burkina Faso	WesternAfrica	Africa	2017.038	Dom-gal
H9N2_Swine_EU086326_A/swine/Guangxi/S15/2005|2005.500	EU086326	Swine	H9N2	H9	N2	China	EasternAsia	Asia	2005.5	Swine
H9N2_Avian_EU086254_A/duck/Guangxi/51/2005|2005.500	EU086254	Avian	H9N2	H9	N2	China	EasternAsia	Asia	2005.5	Dom-ans
H9N2_Avian_EU086241_A/chicken/Guangxi/6/2000|2000.500	EU086241	Avian	H9N2	H9	N2	China	EasternAsia	Asia	2000.5	Dom-gal
H9N2_Avian_JQ639782_A/chicken/Guangdong/TS/2004|2004.164	JQ639782	Avian	H9N2	H9	N2	China	EasternAsia	Asia	2004.164	Dom-gal
H9N2_Avian_DQ485220_A/chicken/China/Guangxi14/2000|2000.866	DQ485220	Avian	H9N2	H9	N2	China	EasternAsia	Asia	2000.866	Dom-gal
H4N6_Avian_MF399061_A/duck/Guangxi/149D24/2013|2013.882	MF399061	Avian	H4N6	H4	N6	China	EasternAsia	Asia	2013.882	Dom-ans
H2N2_Avian_CY116895_A/duck/Hong_Kong/273/1978|1978.500	CY116895	Avian	H2N2	H2	N2	Hong Kong	EasternAsia	Asia	1978.5	Dom-ans
H2N2_Avian_CY005542_A/duck/Hong_Kong/319/1978|1978.500	CY005542	Avian	H2N2	H2	N2	Hong Kong	EasternAsia	Asia	1978.5	Dom-ans
H6N2_Avian_CY005615_A/duck/Hong_Kong/d134/1977|1977.500	CY005615	Avian	H6N2	H6	N2	Hong Kong	EasternAsia	Asia	1977.5	Dom-ans
H6N1_Avian_DQ376764_A/chicken/Taiwan/G23/87|1987.500	DQ376764	Avian	H6N1	H6	N1	Taiwan	EasternAsia	Asia	1987.5	Dom-gal
H6N1_Avian_DQ376762_A/duck/Taiwan/0526/72|1972.500	DQ376762	Avian	H6N1	H6	N1	Taiwan	EasternAsia	Asia	1972.5	Dom-ans
H6N1_Avian_DQ376763_A/chicken/Taiwan/G2/87|1987.500	DQ376763	Avian	H6N1	H6	N1	Taiwan	EasternAsia	Asia	1987.5	Dom-gal
H6N5_Avian_CY005824_A/shearwater/Australia/1/1973|1973.500	CY005824	Avian	H6N5	H6	N5	Australia	AustraliaNewZealandOceania	Oceania	1973.5	Wild-other
H3N2_Avian_AB612888_A/duck/Hokkaido/5/1977|1977.500	AB612888	Avian	H3N2	H3	N2	Japan	EasternAsia	Asia	1977.5	Dom-ans
H3N8_Avian_AB275287_A/duck/Hokkaido/8/1980|1980.500	AB275287	Avian	H3N8	H3	N8	Japan	EasternAsia	Asia	1980.5	Dom-ans
H3N8_Avian_CY014706_A/duck/Chabarovsk/1610/1972_|1972.500	CY014706	Avian	H3N8	H3	N8	Russia	EasternEurope	Europe	1972.5	Dom-ans
H6N1_Avian_CY005601_A/duck/Hong_Kong/d73/1976|1976.500	CY005601	Avian	H6N1	H6	N1	Hong Kong	EasternAsia	Asia	1976.5	Dom-ans
H2N9_Avian_CY005550_A/duck/Hong_Kong/278/1978|1978.500	CY005550	Avian	H2N9	H2	N9	Hong Kong	EasternAsia	Asia	1978.5	Dom-ans
H5N3_Avian_CY005586_A/goose/Hong_Kong/23/1978|1978.500	CY005586	Avian	H5N3	H5	N3	Hong Kong	EasternAsia	Asia	1978.5	Dom-ans
H5N1_Avian_DQ997117_A/chicken/Hubei/wj/1997|1997.500	DQ997117	Avian	H5N1	H5	N1	China	EasternAsia	Asia	1997.5	Dom-gal
H15N9_Avian_CY005721_A/sooty_tern/Western_Australia/2190/1983|1983.500	CY005721	Avian	H15N9	H15	N9	Australia	AustraliaNewZealandOceania	Oceania	1983.5	Wild-other
H15N9_Avian_CY130106_A/shearWater/Australia/2576/1979|1979.500	CY130106	Avian	H15N9	H15	N9	Australia	AustraliaNewZealandOceania	Oceania	1979.5	Wild-other
H15N9_Avian_CY005409_A/wedge-tailed_shearwater/Western_Australia/2576/1979|1979.500	CY005409	Avian	H15N9	H15	N9	Australia	AustraliaNewZealandOceania	Oceania	1979.5	Wild-other
H15N9_Avian_CY005728_A/wedge-tailed_shearwater/Western_Australia/2327/1983|1983.500	CY005728	Avian	H15N9	H15	N9	Australia	AustraliaNewZealandOceania	Oceania	1983.5	Wild-other
H6N2_Avian_CY028247_A/eurasian_coot/Western_Australia/2727/1979|1979.500	CY028247	Avian	H6N2	H6	N2	Australia	AustraliaNewZealandOceania	Oceania	1979.5	Wild-other
H1N1_Avian_CY014629_A/duck/Australia/749/1980|1980.500	CY014629	Avian	H1N1	H1	N1	Australia	AustraliaNewZealandOceania	Oceania	1980.5	Dom-ans
H7N7_Avian_CY024790_A/chicken/Victoria/1976|1976.038	CY024790	Avian	H7N7	H7	N7	Australia	AustraliaNewZealandOceania	Oceania	1976.038	Dom-gal
H5N3_Avian_CY045259_A/shearwater/Australia/751/1975|1975.500	CY045259	Avian	H5N3	H5	N3	Australia	AustraliaNewZealandOceania	Oceania	1975.5	Wild-other
H4N6_Avian_CY130026_A/duck/Czechoslovakia/1956|1956.500	CY130026	Avian	H4N6	H4	N6	Czech Republic	EasternEurope	Europe	1956.5	Dom-ans
H5N3_Avian_CY014988_A/tern/South_Africa/1961|1961.500	CY014988	Avian	H5N3	H5	N3	South Africa	SouthernAfrica	Africa	1961.5	Wild-other
H1N9_Avian_CY179679_A/thick-billed_murre/Alaska/326/1976|1976.500	CY179679	Avian	H1N9	H1	N9	USA	NorthernAmerica	America	1976.5	Wild-other
H1N9_Avian_CY178907_A/thick-billed_murre/Alaska/146/1976|1976.500	CY178907	Avian	H1N9	H1	N9	USA	NorthernAmerica	America	1976.5	Wild-other
H10N7_Avian_CY014675_A/chicken/Germany/N/1949|1949.500	CY014675	Avian	H10N7	H10	N7	Germany	WesternEurope	Europe	1949.5	Dom-gal
H13N8_Avian_CY185517_A/black-headed_gull/Georgia/1/2011|2011.296	CY185517	Avian	H13N8	H13	N8	Georgia	WesternAsia	Asia	2011.296	Wild-other
H13N6_Avian_CY185493_A/black-headed_gull/Republic_of_Georgia/7/2011|2011.868	CY185493	Avian	H13N6	H13	N6	Georgia	WesternAsia	Asia	2011.868	Wild-other
H13N8_Avian_MF146786_A/yellow-legged_gull/Georgia/1/2011|2011.132	MF146786	Avian	H13N8	H13	N8	Georgia	WesternAsia	Asia	2011.132	Wild-other
H16N3_Avian_MF575194_A/black-headed_gull/Netherlands/36/2014|2014.559	MF575194	Avian	H16N3	H16	N3	Netherlands	WesternEurope	Europe	2014.559	Wild-other
H13N6_Avian_MF148137_A/black-headed_gull/Netherlands/16/2014|2014.523	MF148137	Avian	H13N6	H13	N6	Netherlands	WesternEurope	Europe	2014.523	Wild-other
H13N8_Avian_KX978031_A/black-headed_gull/Netherlands/10/2013|2013.545	KX978031	Avian	H13N8	H13	N8	Netherlands	WesternEurope	Europe	2013.545	Wild-other
H16N3_Avian_CY185589_A/black-headed_gull/Republic_of_Georgia/4/2012|2012.022	CY185589	Avian	H16N3	H16	N3	Georgia	WesternAsia	Asia	2012.022	Wild-other
H13N6_Avian_CY185605_A/yellow-legged_gull/Republic_of_Georgia/2/2012|2012.701	CY185605	Avian	H13N6	H13	N6	Georgia	WesternAsia	Asia	2012.701	Wild-other
H16N3_Avian_KX978149_A/black-headed_gull/Netherlands/5/2013|2013.510	KX978149	Avian	H16N3	H16	N3	Netherlands	WesternEurope	Europe	2013.51	Wild-other
H16N3_Avian_KX978698_A/black-headed_gull/Netherlands/2/2013|2013.490	KX978698	Avian	H16N3	H16	N3	Netherlands	WesternEurope	Europe	2013.49	Wild-other
H13N8_Avian_KX979057_A/black-headed_gull/Netherlands/7/2013|2013.510	KX979057	Avian	H13N8	H13	N8	Netherlands	WesternEurope	Europe	2013.51	Wild-other
H13N6_Avian_MF145903_A/black-headed_gull/Netherlands/26/2012|2012.466	MF145903	Avian	H13N6	H13	N6	Netherlands	WesternEurope	Europe	2012.466	Wild-other
H13N6_Avian_MF147139_A/black-headed_gull/Netherlands/32/2012|2012.466	MF147139	Avian	H13N6	H13	N6	Netherlands	WesternEurope	Europe	2012.466	Wild-other
H13N6_Avian_KX979343_A/black-headed_gull/Netherlands/11/2014|2014.474	KX979343	Avian	H13N6	H13	N6	Netherlands	WesternEurope	Europe	2014.474	Wild-other
H16N3_Avian_MF147235_A/black-headed_gull/Netherlands/18/2014|2014.978	MF147235	Avian	H16N3	H16	N3	Netherlands	WesternEurope	Europe	2014.978	Wild-other
H16N3_Avian_KX979566_A/black-headed_gull/Netherlands/107/2012|2012.545	KX979566	Avian	H16N3	H16	N3	Netherlands	WesternEurope	Europe	2012.545	Wild-other
H13N2_Avian_MF146137_A/black-headed_gull/Netherlands/13/2014|2014.518	MF146137	Avian	H13N2	H13	N2	Netherlands	WesternEurope	Europe	2014.518	Wild-other
H13N2_Avian_MF575226_A/black-headed_gull/Netherlands/4/2014|2014.518	MF575226	Avian	H13N2	H13	N2	Netherlands	WesternEurope	Europe	2014.518	Wild-other
H13N6_Avian_CY185613_A/yellow-legged_gull/Republic_of_Georgia/3/2012|2012.701	CY185613	Avian	H13N6	H13	N6	Georgia	WesternAsia	Asia	2012.701	Wild-other
H16N3_Avian_MF694050_A/European_herring_gull/Netherlands/3/2015|2015.901	MF694050	Avian	H16N3	H16	N3	Netherlands	WesternEurope	Europe	2015.901	Wild-other
H16N3_Avian_MF694220_A/lesser_black-backed_gull/Netherlands/1/2015|2015.712	MF694220	Avian	H16N3	H16	N3	Netherlands	WesternEurope	Europe	2015.712	Wild-other
H13N2_Avian_MF694226_A/black-headed_gull/Netherlands/2/2016|2016.534	MF694226	Avian	H13N2	H13	N2	Netherlands	WesternEurope	Europe	2016.534	Wild-other
H13N2_Avian_MF694100_A/black-headed_gull/Netherlands/6/2016|2016.534	MF694100	Avian	H13N2	H13	N2	Netherlands	WesternEurope	Europe	2016.534	Wild-other
H16N3_Avian_KX978412_A/black-headed_gull/Netherlands/9/2010|2010.551	KX978412	Avian	H16N3	H16	N3	Netherlands	WesternEurope	Europe	2010.551	Wild-other
H16N3_Avian_KX979280_A/black-headed_gull/Netherlands/14/2010|2010.551	KX979280	Avian	H16N3	H16	N3	Netherlands	WesternEurope	Europe	2010.551	Wild-other
H13N8_Avian_MF147693_A/black-headed_gull/Netherlands/20/2011|2011.468	MF147693	Avian	H13N8	H13	N8	Netherlands	WesternEurope	Europe	2011.468	Wild-other
H13N8_Avian_KX977931_A/black-headed_gull/Netherlands/21/2011|2011.468	KX977931	Avian	H13N8	H13	N8	Netherlands	WesternEurope	Europe	2011.468	Wild-other
H16N3_Avian_KX979191_A/black-headed_gull/Netherlands/93/2012|2012.540	KX979191	Avian	H16N3	H16	N3	Netherlands	WesternEurope	Europe	2012.54	Wild-other
H16N3_Avian_MF146876_A/black-headed_gull/Netherlands/25/2009|2009.553	MF146876	Avian	H16N3	H16	N3	Netherlands	WesternEurope	Europe	2009.553	Wild-other
H16N3_Avian_KX979434_A/black-headed_gull/Netherlands/16/2009|2009.534	KX979434	Avian	H16N3	H16	N3	Netherlands	WesternEurope	Europe	2009.534	Wild-other
H16N3_Avian_CY184500_A/black-headed_gull/Sweden/87533/2009|2009.573	CY184500	Avian	H16N3	H16	N3	Sweden	NorthernEurope	Europe	2009.573	Wild-other
H13N2_Avian_KX977976_A/black-headed_gull/Netherlands/12/2010|2010.551	KX977976	Avian	H13N2	H13	N2	Netherlands	WesternEurope	Europe	2010.551	Wild-other
H16N3_Avian_MF146724_A/black-headed_gull/Netherlands/37/2011|2011.573	MF146724	Avian	H16N3	H16	N3	Netherlands	WesternEurope	Europe	2011.573	Wild-other
H13N2_Avian_MF146440_A/black-headed_gull/Netherlands/38/2009|2009.518	MF146440	Avian	H13N2	H13	N2	Netherlands	WesternEurope	Europe	2009.518	Wild-other
H16N8_Avian_MF147113_A/black-headed_gull/Netherlands/43/2008|2008.510	MF147113	Avian	H16N8	H16	N8	Netherlands	WesternEurope	Europe	2008.51	Wild-other
H13N2_Avian_KX978491_A/black-headed_gull/Netherlands/27/2009|2009.553	KX978491	Avian	H13N2	H13	N2	Netherlands	WesternEurope	Europe	2009.553	Wild-other
H13N3_Avian_KX977594_A/black-headed_gull/Netherlands/17/2009|2009.534	KX977594	Avian	H13N3	H13	N3	Netherlands	WesternEurope	Europe	2009.534	Wild-other
H13N3_Avian_MF575124_A/black-headed_gull/Netherlands/8/2011|2011.468	MF575124	Avian	H13N3	H13	N3	Netherlands	WesternEurope	Europe	2011.468	Wild-other
H16N3_Avian_MF146230_A/black-headed_gull/Netherlands/33/2011|2011.485	MF146230	Avian	H16N3	H16	N3	Netherlands	WesternEurope	Europe	2011.485	Wild-other
H13N8_Avian_CY185629_A/yellow-legged_gull/Georgia/1/2013|2013.121	CY185629	Avian	H13N8	H13	N8	Georgia	WesternAsia	Asia	2013.121	Wild-other
H13N8_Avian_MF146194_A/yellow-legged_gull/Georgia/4/2012|2012.721	MF146194	Avian	H13N8	H13	N8	Georgia	WesternAsia	Asia	2012.721	Wild-other
H13N8_Avian_CY185637_A/yellow-legged_gull/Georgia/2/2013|2013.178	CY185637	Avian	H13N8	H13	N8	Georgia	WesternAsia	Asia	2013.178	Wild-other
H16N3_Avian_MF694180_A/black-headed_gull/Netherlands/1/2016|2016.534	MF694180	Avian	H16N3	H16	N3	Netherlands	WesternEurope	Europe	2016.534	Wild-other
H16N3_Avian_MF693928_A/black-headed_gull/Netherlands/3/2016|2016.534	MF693928	Avian	H16N3	H16	N3	Netherlands	WesternEurope	Europe	2016.534	Wild-other
H13N8_Avian_MF147361_A/black-headed_gull/Netherlands/2/2010|2010.532	MF147361	Avian	H13N8	H13	N8	Netherlands	WesternEurope	Europe	2010.532	Wild-other
H13N6_Avian_KX978597_A/black-headed_gull/Netherlands/1/2010|2010.532	KX978597	Avian	H13N6	H13	N6	Netherlands	WesternEurope	Europe	2010.532	Wild-other
H13N8_Avian_MF146790_A/black-headed_gull/Netherlands/5/2010|2010.532	MF146790	Avian	H13N8	H13	N8	Netherlands	WesternEurope	Europe	2010.532	Wild-other
H13N2_Avian_KX978518_A/black-headed_gull/Netherlands/8/2010|2010.532	KX978518	Avian	H13N2	H13	N2	Netherlands	WesternEurope	Europe	2010.532	Wild-other
H13N8_Avian_CY184492_A/black-headed_gull/Sweden/74342/2008|2008.551	CY184492	Avian	H13N8	H13	N8	Sweden	NorthernEurope	Europe	2008.551	Wild-other
H16N3_Avian_MF146753_A/black-headed_gull/Netherlands/78/2008|2008.532	MF146753	Avian	H16N3	H16	N3	Netherlands	WesternEurope	Europe	2008.532	Wild-other
H16N3_Avian_MF147578_A/black-headed_gull/Netherlands/84/2008|2008.532	MF147578	Avian	H16N3	H16	N3	Netherlands	WesternEurope	Europe	2008.532	Wild-other
H16N3_Avian_CY184484_A/black-headed_gull/Sweden/74340/2008|2008.500	CY184484	Avian	H16N3	H16	N3	Sweden	NorthernEurope	Europe	2008.5	Wild-other
H16N3_Avian_CY149344_A/glaucous_gull-herring_gull_hybrid/Iceland/1108/2011|2011.789	CY149344	Avian	H16N3	H16	N3	Iceland	NorthernEurope	Europe	2011.789	Wild-other
H13N8_Avian_MF146513_A/black-headed_gull/Netherlands/95/2008|2008.534	MF146513	Avian	H13N8	H13	N8	Netherlands	WesternEurope	Europe	2008.534	Wild-other
H13N8_Avian_KX978109_A/black-headed_gull/Netherlands/21/2008|2008.658	KX978109	Avian	H13N8	H13	N8	Netherlands	WesternEurope	Europe	2008.658	Wild-other
H13N8_Avian_JF775472_A/herring_gull/Mongolia/454/2008|2008.704	JF775472	Avian	H13N8	H13	N8	Mongolia	EasternAsia	Asia	2008.704	Wild-other
H16N3_Avian_CY195699_A/glaucous-winged_gull/Southcentral_Alaska/12MB01620/2012|2012.625	CY195699	Avian	H16N3	H16	N3	USA	NorthernAmerica	America	2012.625	Wild-other
H16N3_Avian_CY196792_A/glaucous-winged_gull/Southcentral_Alaska/12NH01593/2008|2008.677	CY196792	Avian	H16N3	H16	N3	USA	NorthernAmerica	America	2008.677	Wild-other
H16N3_Avian_CY195715_A/glaucous-winged_gull/Southcentral_Alaska/12MB01823/2012|2012.660	CY195715	Avian	H16N3	H16	N3	USA	NorthernAmerica	America	2012.66	Wild-other
H16N3_Avian_CY196816_A/glaucous-winged_gull/Southcentral_Alaska/12NH01679/2008|2008.682	CY196816	Avian	H16N3	H16	N3	USA	NorthernAmerica	America	2008.682	Wild-other
H16N3_Avian_CY177445_A/California_gull/California/1196P/2013|2013.518	CY177445	Avian	H16N3	H16	N3	USA	NorthernAmerica	America	2013.518	Wild-other
H16N3_Avian_KY131092_A/glaucous-winged_gull/Alaska/567/2013|2013.712	KY131092	Avian	H16N3	H16	N3	USA	NorthernAmerica	America	2013.712	Wild-other
H16N3_Avian_CY196471_A/glaucous-winged_gull/Southcentral_Alaska/11JR01724/2011|2011.605	CY196471	Avian	H16N3	H16	N3	USA	NorthernAmerica	America	2011.605	Wild-other
H16N3_Avian_CY196591_A/glaucous-winged_gull/Southcentral_Alaska/11JR01908/2011|2011.605	CY196591	Avian	H16N3	H16	N3	USA	NorthernAmerica	America	2011.605	Wild-other
H16N3_Avian_CY196013_A/glaucous-winged_gull/Southcentral_Alaska/10JR01814/2010|2010.688	CY196013	Avian	H16N3	H16	N3	USA	NorthernAmerica	America	2010.688	Wild-other
H16N3_Avian_CY138149_A/black-headed_gull/Iceland/713/2010|2010.699	CY138149	Avian	H16N3	H16	N3	Iceland	NorthernEurope	Europe	2010.699	Wild-other
H16N3_Avian_CY239300_A/glaucous-winged_gull/Southcentral_Alaska/13MB02410/2013|2013.597	CY239300	Avian	H16N3	H16	N3	USA	NorthernAmerica	America	2013.597	Wild-other
H16N3_Avian_CY213731_A/glaucous-winged_gull/Southcentral_Alaska/13MB02558/2013|2013.660	CY213731	Avian	H16N3	H16	N3	USA	NorthernAmerica	America	2013.66	Wild-other
H13N6_Avian_KX978541_A/black-headed_gull/Netherlands/10/2007|2007.507	KX978541	Avian	H13N6	H13	N6	Netherlands	WesternEurope	Europe	2007.507	Wild-other
H13N6_Avian_KX979329_A/black-headed_gull/Netherlands/2/2007|2007.507	KX979329	Avian	H13N6	H13	N6	Netherlands	WesternEurope	Europe	2007.507	Wild-other
H13N8_Avian_CY077004_A/black-headed_gull/Sweden/1/2005|2005.500	CY077004	Avian	H13N8	H13	N8	Sweden	NorthernEurope	Europe	2005.5	Wild-other
H16N3_Avian_KX978872_A/black-headed_gull/Netherlands/7/2007|2007.507	KX978872	Avian	H16N3	H16	N3	Netherlands	WesternEurope	Europe	2007.507	Wild-other
H16N3_Avian_MF682636_A/black-headed_gull/Netherlands/3/2007|2007.507	MF682636	Avian	H16N3	H16	N3	Netherlands	WesternEurope	Europe	2007.507	Wild-other
H16N3_Avian_MF145793_A/European_herring_gull/Netherlands/5/2006|2006.123	MF145793	Avian	H16N3	H16	N3	Netherlands	WesternEurope	Europe	2006.123	Wild-other
H13N6_Avian_GQ907322_A/Mongolian_gull/Mongolia/405/2007|2007.655	GQ907322	Avian	H13N6	H13	N6	Mongolia	EasternAsia	Asia	2007.655	Wild-other
H13N6_Avian_GQ907314_A/Mongolian_gull/Mongolia/401/2007|2007.655	GQ907314	Avian	H13N6	H13	N6	Mongolia	EasternAsia	Asia	2007.655	Wild-other
H13N6_Avian_KX979083_A/black-headed_gull/Netherlands/11/2009|2009.534	KX979083	Avian	H13N6	H13	N6	Netherlands	WesternEurope	Europe	2009.534	Wild-other
H13N6_Avian_KX978938_A/black-headed_gull/Netherlands/29/2009|2009.553	KX978938	Avian	H13N6	H13	N6	Netherlands	WesternEurope	Europe	2009.553	Wild-other
H13N8_Avian_CY195813_A/ring-billed_gull/Massachusetts/13DC30736-2/2013|2013.964	CY195813	Avian	H13N8	H13	N8	USA	NorthernAmerica	America	2013.964	Wild-other
H13N8_Avian_CY195805_A/ring-billed_gull/Massachusetts/13DC30736-1/2013|2013.964	CY195805	Avian	H13N8	H13	N8	USA	NorthernAmerica	America	2013.964	Wild-other
H16N3_Avian_CY195845_A/gull/Massachusetts/13WP00539/2013|2013.036	CY195845	Avian	H16N3	H16	N3	USA	NorthernAmerica	America	2013.036	Wild-other
H16N3_Avian_CY195837_A/gull/Massachusetts/13WP00522/2013|2013.036	CY195837	Avian	H16N3	H16	N3	USA	NorthernAmerica	America	2013.036	Wild-other
H13N6_Avian_CY195667_A/gull/Massachusetts/12JR00671/2012|2012.775	CY195667	Avian	H13N6	H13	N6	USA	NorthernAmerica	America	2012.775	Wild-other
H13N6_Avian_CY195651_A/ring-billed_gull/Massachusetts/12DC00060/2012|2012.855	CY195651	Avian	H13N6	H13	N6	USA	NorthernAmerica	America	2012.855	Wild-other
H13N6_Avian_CY195829_A/gull/Massachusetts/13JR03320/2013|2013.501	CY195829	Avian	H13N6	H13	N6	USA	NorthernAmerica	America	2013.501	Wild-other
H13N6_Avian_CY125216_A/ring-billed_gull/Quebec/02434-1/2009|2009.548	CY125216	Avian	H13N6	H13	N6	Canada	NorthernAmerica	America	2009.548	Wild-other
H13N6_Avian_CY125305_A/black-legged_kittiwake/Quebec/02838-1/2009|2009.627	CY125305	Avian	H13N6	H13	N6	Canada	NorthernAmerica	America	2009.627	Wild-other
H16N3_Avian_CY206866_A/glaucous-winged_gull/Southcentral_Alaska/14MB00623/2014|2014.611	CY206866	Avian	H16N3	H16	N3	USA	NorthernAmerica	America	2014.611	Wild-other
H16N3_Avian_CY206954_A/glaucous-winged_gull/Southcentral_Alaska/14MB01770/2014|2014.658	CY206954	Avian	H16N3	H16	N3	USA	NorthernAmerica	America	2014.658	Wild-other
H16N3_Avian_CY239332_A/glaucous-winged_gull/Southcentral_Alaska/16MB02941/2016|2016.622	CY239332	Avian	H16N3	H16	N3	USA	NorthernAmerica	America	2016.622	Wild-other
H16N3_Avian_CY239356_A/glaucous-winged_gull/Southcentral_Alaska/16MB03027/2016|2016.630	CY239356	Avian	H16N3	H16	N3	USA	NorthernAmerica	America	2016.63	Wild-other
H16N3_Avian_CY213675_A/glaucous-winged_gull/Southcentral_Alaska/15MB01747/2015|2015.666	CY213675	Avian	H16N3	H16	N3	USA	NorthernAmerica	America	2015.666	Wild-other
H16N3_Avian_CY213659_A/glaucous-winged_gull/Southcentral_Alaska/15MB01680/2015|2015.647	CY213659	Avian	H16N3	H16	N3	USA	NorthernAmerica	America	2015.647	Wild-other
H16N3_Avian_KT338589_A/northern_pintail/Alaska/886/2014|2014.742	KT338589	Avian	H16N3	H16	N3	USA	NorthernAmerica	America	2014.742	Wild-ans-long
H16N3_Avian_KT338613_A/glaucous-winged_gull/Alaska/915/2014|2014.729	KT338613	Avian	H16N3	H16	N3	USA	NorthernAmerica	America	2014.729	Wild-other
H16N3_Avian_CY195659_A/gull/Massachusetts/12JR00662/2012|2012.775	CY195659	Avian	H16N3	H16	N3	USA	NorthernAmerica	America	2012.775	Wild-other
H13N6_Avian_CY145943_A/ruddy_turnstone/New_Jersey/AI09-294/2009|2009.356	CY145943	Avian	H13N6	H13	N6	USA	NorthernAmerica	America	2009.356	Wild-other
H13N6_Avian_MH068339_A/laughing_gull/New_Jersey/UGAI17-2839/2017|2017.389	MH068339	Avian	H13N6	H13	N6	USA	NorthernAmerica	America	2017.389	Wild-other
H13N6_Avian_MH068371_A/laughing_gull/New_Jersey/UGAI17-2856/2017|2017.389	MH068371	Avian	H13N6	H13	N6	USA	NorthernAmerica	America	2017.389	Wild-other
H16N3_Avian_EU030980_A/shorebird/Delaware/168/06|2006.500	EU030980	Avian	H16N3	H16	N3	USA	NorthernAmerica	America	2006.5	Wild-other
H16N3_Avian_CY045387_A/shorebird/Delaware/195/2006|2006.386	CY045387	Avian	H16N3	H16	N3	USA	NorthernAmerica	America	2006.386	Wild-other
H13N9_Avian_CY145457_A/laughing_gull/New_Jersey/Sg-00559/2008|2008.403	CY145457	Avian	H13N9	H13	N9	USA	NorthernAmerica	America	2008.403	Wild-other
H13N9_Avian_CY043900_A/shorebird/Delaware/224/2006|2006.386	CY043900	Avian	H13N9	H13	N9	USA	NorthernAmerica	America	2006.386	Wild-other
H13N9_Avian_CY043892_A/shorebird/Delaware/221/2006|2006.386	CY043892	Avian	H13N9	H13	N9	USA	NorthernAmerica	America	2006.386	Wild-other
H13N2_Avian_CY239284_A/herring_gull/Massachusetts/A00080257/2006|2006.888	CY239284	Avian	H13N2	H13	N2	USA	NorthernAmerica	America	2006.888	Wild-other
H13N2_Avian_CY239412_A/herring_gull/Massachusetts/A00080255/2006|2006.888	CY239412	Avian	H13N2	H13	N2	USA	NorthernAmerica	America	2006.888	Wild-other
H13N9_Avian_CY127803_A/shorebird/Delaware_Bay/424/2007|2007.392	CY127803	Avian	H13N9	H13	N9	USA	NorthernAmerica	America	2007.392	Wild-other
H13N9_Avian_KF772960_A/seagull/Chile/5775/2009|2009.838	KF772960	Avian	H13N9	H13	N9	Chile	SouthernAmerica	America	2009.838	Wild-other
H16N3_Avian_LC339711_A/duck/Hokkaido/WZ82/2013|2013.795	LC339711	Avian	H16N3	H16	N3	Japan	EasternAsia	Asia	2013.795	Dom-ans
H13N8_Avian_MF146370_A/black-headed_gull/Netherlands/1/2000|2000.507	MF146370	Avian	H13N8	H13	N8	Netherlands	WesternEurope	Europe	2000.507	Wild-other
H13N9_Avian_CY004447_A/shorebird/DE/68/2004|2004.373	CY004447	Avian	H13N9	H13	N9	USA	NorthernAmerica	America	2004.373	Wild-other
H13N6_Avian_AB285098_A/duck/Siberia/272PF/1998|1998.500	AB285098	Avian	H13N6	H13	N6	Russia	EasternEurope	Europe	1998.5	Dom-ans
H13N6_Avian_AB285090_A/duck/Siberia/272/1998|1998.500	AB285090	Avian	H13N6	H13	N6	Russia	EasternEurope	Europe	1998.5	Dom-ans
H13N2_Avian_CY003898_A/herring_gull/DE/475/1986|1986.414	CY003898	Avian	H13N2	H13	N2	USA	NorthernAmerica	America	1986.414	Wild-other
H13N2_Avian_CY004454_A/herring_gull/NJ/782/1986|1986.359	CY004454	Avian	H13N2	H13	N2	USA	NorthernAmerica	America	1986.359	Wild-other
H16N3_Avian_CY136594_A/herring_gull/New_Jersey/780/1986|1986.359	CY136594	Avian	H16N3	H16	N3	USA	NorthernAmerica	America	1986.359	Wild-other
H16N3_Avian_CY004564_A/herring_gull/Delaware_Bay/712/1988|1988.370	CY004564	Avian	H16N3	H16	N3	USA	NorthernAmerica	America	1988.37	Wild-other
H13N2_Avian_CY005068_A/laughing_gull/Delaware_Bay/2838/1987|1987.378	CY005068	Avian	H13N2	H13	N2	USA	NorthernAmerica	America	1987.378	Wild-other
H16N3_Avian_CY136618_A/laughing_gull/Delaware_Bay/2623/1987|1987.381	CY136618	Avian	H16N3	H16	N3	USA	NorthernAmerica	America	1987.381	Wild-other
H16N3_Avian_CY136634_A/laughing_gull/Delaware_Bay/2839/1987|1987.378	CY136634	Avian	H16N3	H16	N3	USA	NorthernAmerica	America	1987.378	Wild-other
H13N6_Avian_CY014698_A/gull/Maryland/704/1977|1977.723	CY014698	Avian	H13N6	H13	N6	USA	NorthernAmerica	America	1977.723	Wild-other
H13N6_Avian_CY005862_A/gull/Minnesota/945/1980|1980.647	CY005862	Avian	H13N6	H13	N6	USA	NorthernAmerica	America	1980.647	Wild-other
H16N3_Avian_CY144182_A/herring_gull/New_York/AI00-532/2000|2000.414	CY144182	Avian	H16N3	H16	N3	USA	NorthernAmerica	America	2000.414	Wild-other
H16N3_Avian_CY127449_A/laughing_gull/Delaware_Bay/296/1998|1998.378	CY127449	Avian	H16N3	H16	N3	USA	NorthernAmerica	America	1998.378	Wild-other
H7N7_Avian_GU186781_A/chicken/Brescia/1902|1902.500	GU186781	Avian	H7N7	H7	N7	Italy	SouthernEurope	Europe	1902.5	Dom-gal
H7N1_Avian_CY077424_A/chicken/Rostock/45/1934|1934.500	CY077424	Avian	H7N1	H7	N1	Germany	WesternEurope	Europe	1934.5	Dom-gal
H1N1_Swine_KP404368_A/swine/Liaoning/117/2012|2012.904	KP404368	Swine	H1N1	H1	N1	China	EasternAsia	Asia	2012.904	Swine
H1N1_Swine_KP404376_A/swine/Liaoning/225/2012|2012.904	KP404376	Swine	H1N1	H1	N1	China	EasternAsia	Asia	2012.904	Swine
H1N1_Swine_KP404432_A/swine/Tianjin/Y9/2011|2011.871	KP404432	Swine	H1N1	H1	N1	China	EasternAsia	Asia	2011.871	Swine
H1N1_Swine_KP404248_A/swine/Hebei/148/2012|2012.852	KP404248	Swine	H1N1	H1	N1	China	EasternAsia	Asia	2012.852	Swine
H1N1_Swine_KM028363_A/swine/Guangxi/3843/2011|2011.995	KM028363	Swine	H1N1	H1	N1	China	EasternAsia	Asia	2011.995	Swine
H1N1_Swine_KP404280_A/swine/Heilongjiang/B106/2011|2011.858	KP404280	Swine	H1N1	H1	N1	China	EasternAsia	Asia	2011.858	Swine
H1N1_Swine_KP404384_A/swine/Sichuan/62/2012|2012.863	KP404384	Swine	H1N1	H1	N1	China	EasternAsia	Asia	2012.863	Swine
H1N1_Swine_KP404392_A/swine/Sichuan/172/2012|2012.863	KP404392	Swine	H1N1	H1	N1	China	EasternAsia	Asia	2012.863	Swine
H1N1_Swine_KM029075_A/swine/Hong_Kong/NS4853/2011|2011.953	KM029075	Swine	H1N1	H1	N1	Hong Kong	EasternAsia	Asia	2011.953	Swine
H1N1_Swine_JQ319652_A/swine/Jiangsu/40/2011|2011.022	JQ319652	Swine	H1N1	H1	N1	China	EasternAsia	Asia	2011.022	Swine
H1N1_Swine_KU982581_A/swine/Henan/01/2012|2012.789	KU982581	Swine	H1N1	H1	N1	China	EasternAsia	Asia	2012.789	Swine
H1N1_Swine_KM029867_A/swine/Guangxi/NS2176/2012|2012.630	KM029867	Swine	H1N1	H1	N1	China	EasternAsia	Asia	2012.63	Swine
H1N1_Swine_KM029883_A/swine/Guangxi/NS2180/2012|2012.630	KM029883	Swine	H1N1	H1	N1	China	EasternAsia	Asia	2012.63	Swine
H1N1_Swine_KP404320_A/swine/Hunan/388/2013|2013.038	KP404320	Swine	H1N1	H1	N1	China	EasternAsia	Asia	2013.038	Swine
H1N1_Human_KF057140_A/Jiangsu/1/2011|2011.008	KF057140	Human	H1N1	H1	N1	China	EasternAsia	Asia	2011.008	Human
H1N1_Swine_KP404352_A/swine/Jiangsu/49/2012|2012.866	KP404352	Swine	H1N1	H1	N1	China	EasternAsia	Asia	2012.866	Swine
H1N1_Swine_KP404288_A/swine/Hunan/196/2011|2011.871	KP404288	Swine	H1N1	H1	N1	China	EasternAsia	Asia	2011.871	Swine
H1N1_Swine_KF057144_A/swine/Jiangsu/S30/2011|2011.096	KF057144	Swine	H1N1	H1	N1	China	EasternAsia	Asia	2011.096	Swine
H1N1_Swine_KP404272_A/swine/Heilongjiang/30/2012|2012.364	KP404272	Swine	H1N1	H1	N1	China	EasternAsia	Asia	2012.364	Swine
H1N1_Swine_KP404264_A/swine/Heilongjiang/27/2012|2012.364	KP404264	Swine	H1N1	H1	N1	China	EasternAsia	Asia	2012.364	Swine
H1N1_Swine_HQ541648_A/swine/Hunan/26/2010|2010.038	HQ541648	Swine	H1N1	H1	N1	China	EasternAsia	Asia	2010.038	Swine
H1N1_Swine_JN809226_A/swine/Jiangsu/zg8/2010|2010.953	JN809226	Swine	H1N1	H1	N1	China	EasternAsia	Asia	2010.953	Swine
H1N1_Swine_KM027987_A/swine/Guangxi/3214/2010|2010.964	KM027987	Swine	H1N1	H1	N1	China	EasternAsia	Asia	2010.964	Swine
H1N1_Swine_KM027995_A/swine/Guangxi/3216/2010|2010.964	KM027995	Swine	H1N1	H1	N1	China	EasternAsia	Asia	2010.964	Swine
H1N1_Swine_KM029315_A/swine/Hong_Kong/NS967/2012|2012.200	KM029315	Swine	H1N1	H1	N1	Hong Kong	EasternAsia	Asia	2012.2	Swine
H1N1_Swine_CY061865_A/swine/Hong_Kong/2896/2009|2009.959	CY061865	Swine	H1N1	H1	N1	Hong Kong	EasternAsia	Asia	2009.959	Swine
H1N1_Swine_KM029595_A/swine/Hong_Kong/NS2822/2010|2010.745	KM029595	Swine	H1N1	H1	N1	Hong Kong	EasternAsia	Asia	2010.745	Swine
H1N1_Swine_FJ536814_A/swine/Fujian/204/2007|2007.786	FJ536814	Swine	H1N1	H1	N1	China	EasternAsia	Asia	2007.786	Swine
H1N1_Swine_GU086061_A/swine/Shandong/101/2008|2008.500	GU086061	Swine	H1N1	H1	N1	China	EasternAsia	Asia	2008.5	Swine
H1N1_Swine_CY083012_A/swine/Hubei/101/2009|2009.627	CY083012	Swine	H1N1	H1	N1	China	EasternAsia	Asia	2009.627	Swine
H1N1_Swine_CY091749_A/swine/Hubei/03/2009|2009.079	CY091749	Swine	H1N1	H1	N1	China	EasternAsia	Asia	2009.079	Swine
H1N1_Swine_KM594564_A/swine/Shanghai/3/2014|2014.008	KM594564	Swine	H1N1	H1	N1	China	EasternAsia	Asia	2014.008	Swine
H1N1_Swine_JN809223_A/swine/Jiangsu/zg4/2010|2010.953	JN809223	Swine	H1N1	H1	N1	China	EasternAsia	Asia	2010.953	Swine
H1N1_Swine_KP404256_A/swine/Henan/232/2011|2011.852	KP404256	Swine	H1N1	H1	N1	China	EasternAsia	Asia	2011.852	Swine
H1N1_Swine_CY085834_A/swine/Hong_Kong/435/2007|2007.233	CY085834	Swine	H1N1	H1	N1	Hong Kong	EasternAsia	Asia	2007.233	Swine
H1N1_Swine_CY085826_A/swine/Hong_Kong/NS120/2007|2007.099	CY085826	Swine	H1N1	H1	N1	Hong Kong	EasternAsia	Asia	2007.099	Swine
H1N1_Swine_CY085858_A/swine/Hong_Kong/676/2008|2008.367	CY085858	Swine	H1N1	H1	N1	Hong Kong	EasternAsia	Asia	2008.367	Swine
H1N1_Swine_HQ541676_A/swine/Henan/11/2005|2005.619	HQ541676	Swine	H1N1	H1	N1	China	EasternAsia	Asia	2005.619	Swine
H1N2_Swine_HQ541644_A/swine/Tianjin/1/2007|2007.953	HQ541644	Swine	H1N2	H1	N2	China	EasternAsia	Asia	2007.953	Swine
H1N1_Swine_KM029203_A/swine/Hong_Kong/141/2012|2012.011	KM029203	Swine	H1N1	H1	N1	Hong Kong	EasternAsia	Asia	2012.011	Swine
H1N1_Swine_KP404336_A/swine/Hunan/951/2013|2013.038	KP404336	Swine	H1N1	H1	N1	China	EasternAsia	Asia	2013.038	Swine
H1N1_Swine_CY085554_A/swine/Hong_Kong/NS129/2003|2003.099	CY085554	Swine	H1N1	H1	N1	Hong Kong	EasternAsia	Asia	2003.099	Swine
H1N1_Swine_CY085562_A/swine/Hong_Kong/638/2003|2003.351	CY085562	Swine	H1N1	H1	N1	Hong Kong	EasternAsia	Asia	2003.351	Swine
H1N2_Swine_CY061665_A/swine/Hong_Kong/1479/2009|2009.556	CY061665	Swine	H1N2	H1	N2	Hong Kong	EasternAsia	Asia	2009.556	Swine
H1N1_Swine_KM029699_A/swine/Guangdong/NS2541/2012|2012.564	KM029699	Swine	H1N1	H1	N1	China	EasternAsia	Asia	2012.564	Swine
H1N1_Swine_KM029675_A/swine/Guangdong/NS2433/2012|2012.545	KM029675	Swine	H1N1	H1	N1	China	EasternAsia	Asia	2012.545	Swine
H1N1_Swine_KJ725043_A/swine/Guangdong/104/2013|2013.038	KJ725043	Swine	H1N1	H1	N1	China	EasternAsia	Asia	2013.038	Swine
H1N1_Swine_KJ493640_A/swine/Guangxi/S2/2013|2013.175	KJ493640	Swine	H1N1	H1	N1	China	EasternAsia	Asia	2013.175	Swine
H1N1_Swine_CY085882_A/swine/Hong_Kong/1559/2008|2008.847	CY085882	Swine	H1N1	H1	N1	Hong Kong	EasternAsia	Asia	2008.847	Swine
H1N1_Swine_CY116491_A/swine/Italy/172336/2001|2001.500	CY116491	Swine	H1N1	H1	N1	Italy	SouthernEurope	Europe	2001.5	Swine
H1N1_Swine_MG733147_A/swine/Italy/7704/2001|2001.038	MG733147	Swine	H1N1	H1	N1	Italy	SouthernEurope	Europe	2001.038	Swine
H1N1_Swine_CY116384_A/swine/Ille_et_Vilaine/1455/1999|1999.500	CY116384	Swine	H1N1	H1	N1	France	WesternEurope	Europe	1999.5	Swine
H1N1_Swine_CY116535_A/swine/Lutol/3/2000|2000.500	CY116535	Swine	H1N1	H1	N1	Poland	EasternEurope	Europe	2000.5	Swine
H1N1_Swine_CY115885_A/swine/Brno/00/2000|2000.500	CY115885	Swine	H1N1	H1	N1	Czech Republic	EasternEurope	Europe	2000.5	Swine
H1N1_Swine_CY116360_A/swine/Finnistere/800/2004|2004.500	CY116360	Swine	H1N1	H1	N1	France	WesternEurope	Europe	2004.5	Swine
H1N1_Swine_CY116392_A/swine/Cotes_dArmor/1624/2002|2002.500	CY116392	Swine	H1N1	H1	N1	France	WesternEurope	Europe	2002.5	Swine
H1N2_Swine_CY116371_A/swine/Cotes_dArmor/1174/2009|2009.500	CY116371	Swine	H1N2	H1	N2	France	WesternEurope	Europe	2009.5	Swine
H1N2_Swine_EU053151_A/swine/Bakum/1832/2000|2000.500	EU053151	Swine	H1N2	H1	N2	Germany	WesternEurope	Europe	2000.5	Swine
H1N1_Swine_CY116470_A/swine/Italy/151672-3/2003|2003.500	CY116470	Swine	H1N1	H1	N1	Italy	SouthernEurope	Europe	2003.5	Swine
H1N1_Swine_CY116515_A/swine/Italy/289171/2003|2003.500	CY116515	Swine	H1N1	H1	N1	Italy	SouthernEurope	Europe	2003.5	Swine
H1N1_Swine_GQ161123_A/swine/Haseluenne/IDT2617/2003|2003.770	GQ161123	Swine	H1N1	H1	N1	Germany	WesternEurope	Europe	2003.77	Swine
H1N1_Swine_CY009896_A/swine/Spain/50047/2003|2003.500	CY009896	Swine	H1N1	H1	N1	Spain	SouthernEurope	Europe	2003.5	Swine
H3N2_Swine_CY020505_A/swine/Spain/42386/2002|2002.500	CY020505	Swine	H3N2	H3	N2	Spain	SouthernEurope	Europe	2002.5	Swine
H3N2_Swine_CY116478_A/swine/Italy/15360-3/2001|2001.500	CY116478	Swine	H3N2	H3	N2	Italy	SouthernEurope	Europe	2001.5	Swine
H3N2_Swine_CY116507_A/swine/Italy/272121-1/2002|2002.500	CY116507	Swine	H3N2	H3	N2	Italy	SouthernEurope	Europe	2002.5	Swine
H3N2_Swine_GQ161138_A/swine/Bakum/IDT1769/2003|2003.178	GQ161138	Swine	H3N2	H3	N2	Germany	WesternEurope	Europe	2003.178	Swine
H3N2_Swine_EU924274_A/swine/Nordkirchen/IDT1993/2003|2003.285	EU924274	Swine	H3N2	H3	N2	Germany	WesternEurope	Europe	2003.285	Swine
H1N2_Swine_CY116446_A/swine/Gent/177/2002|2002.500	CY116446	Swine	H1N2	H1	N2	Belgium	WesternEurope	Europe	2002.5	Swine
H1N1_Swine_CY116048_A/swine/England/200276/1992|1992.101	CY116048	Swine	H1N1	H1	N1	United Kingdom	NorthernEurope	Europe	1992.101	Swine
H1N1_Swine_CY116086_A/swine/England/279053/1993|1993.173	CY116086	Swine	H1N1	H1	N1	United Kingdom	NorthernEurope	Europe	1993.173	Swine
H1N1_Swine_CY116062_A/swine/England/252411/1992|1992.792	CY116062	Swine	H1N1	H1	N1	United Kingdom	NorthernEurope	Europe	1992.792	Swine
H3N2_Swine_KR701358_A/swine/England/502321/1994|1994.500	KR701358	Swine	H3N2	H3	N2	United Kingdom	NorthernEurope	Europe	1994.5	Swine
H1N1_Swine_CY116295_A/swine/England/745769/1995|1995.803	CY116295	Swine	H1N1	H1	N1	United Kingdom	NorthernEurope	Europe	1995.803	Swine
H1N1_Swine_CY116171_A/swine/England/410711/1994|1994.005	CY116171	Swine	H1N1	H1	N1	United Kingdom	NorthernEurope	Europe	1994.005	Swine
H1N2_Swine_KR700605_A/swine/England/463180/1994|1994.359	KR700605	Swine	H1N2	H1	N2	United Kingdom	NorthernEurope	Europe	1994.359	Swine
H3N2_Swine_CY116179_A/swine/England/425069/1994|1994.101	CY116179	Swine	H3N2	H3	N2	United Kingdom	NorthernEurope	Europe	1994.101	Swine
H3N2_Swine_CY116139_A/swine/England/375017/1993|1993.811	CY116139	Swine	H3N2	H3	N2	United Kingdom	NorthernEurope	Europe	1993.811	Swine
H1N1_Swine_CY116078_A/swine/England/26029/1998|1998.458	CY116078	Swine	H1N1	H1	N1	United Kingdom	NorthernEurope	Europe	1998.458	Swine
H1N1_Swine_CY116008_A/swine/England/167655/1997|1997.962	CY116008	Swine	H1N1	H1	N1	United Kingdom	NorthernEurope	Europe	1997.962	Swine
H1N1_Swine_CY116256_A/swine/England/636804/1996|1996.814	CY116256	Swine	H1N1	H1	N1	United Kingdom	NorthernEurope	Europe	1996.814	Swine
H1N1_Swine_CY115923_A/swine/England/004772/2001|2001.038	CY115923	Swine	H1N1	H1	N1	United Kingdom	NorthernEurope	Europe	2001.038	Swine
H1N1_Swine_CY116226_A/swine/England/57610/1999|1999.863	CY116226	Swine	H1N1	H1	N1	United Kingdom	NorthernEurope	Europe	1999.863	Swine
H1N1_Swine_CY115939_A/swine/England/101692/1997|1997.310	CY115939	Swine	H1N1	H1	N1	United Kingdom	NorthernEurope	Europe	1997.31	Swine
H1N2_Swine_CY116264_A/swine/England/645913/1996|1996.967	CY116264	Swine	H1N2	H1	N2	United Kingdom	NorthernEurope	Europe	1996.967	Swine
H1N1_Swine_CY116303_A/swine/England/771270/1995|1995.923	CY116303	Swine	H1N1	H1	N1	United Kingdom	NorthernEurope	Europe	1995.923	Swine
H1N1_Swine_CY116187_A/swine/England/425742/1994|1994.101	CY116187	Swine	H1N1	H1	N1	United Kingdom	NorthernEurope	Europe	1994.101	Swine
H1N1_Swine_CY116280_A/swine/England/68327/1998|1998.882	CY116280	Swine	H1N1	H1	N1	United Kingdom	NorthernEurope	Europe	1998.882	Swine
H1N2_Swine_CY116272_A/swine/England/661263/1997|1997.112	CY116272	Swine	H1N2	H1	N2	United Kingdom	NorthernEurope	Europe	1997.112	Swine
H3N2_Swine_CY116334_A/swine/England/90591/1997|1997.110	CY116334	Swine	H3N2	H3	N2	United Kingdom	NorthernEurope	Europe	1997.11	Swine
H1N1_Swine_CY116024_A/swine/England/17788/2000|2000.205	CY116024	Swine	H1N1	H1	N1	United Kingdom	NorthernEurope	Europe	2000.205	Swine
H1N1_Swine_CY116016_A/swine/England/17787/2000|2000.205	CY116016	Swine	H1N1	H1	N1	United Kingdom	NorthernEurope	Europe	2000.205	Swine
H1N2_Swine_KR700628_A/swine/England/1437/2004|2004.833	KR700628	Swine	H1N2	H1	N2	United Kingdom	NorthernEurope	Europe	2004.833	Swine
H1N1_Swine_CY116147_A/swine/England/383/2005|2005.266	CY116147	Swine	H1N1	H1	N1	United Kingdom	NorthernEurope	Europe	2005.266	Swine
H1N2_Swine_CY116107_A/swine/England/303/2009|2009.268	CY116107	Swine	H1N2	H1	N2	United Kingdom	NorthernEurope	Europe	2009.268	Swine
H1N2_Swine_KR700338_A/swine/England/997/2008|2008.937	KR700338	Swine	H1N2	H1	N2	United Kingdom	NorthernEurope	Europe	2008.937	Swine
H1N2_Swine_CY116347_A/swine/England/P185/2008|2008.981	CY116347	Swine	H1N2	H1	N2	United Kingdom	NorthernEurope	Europe	2008.981	Swine
H1N1_Swine_KR700731_A/swine/Scotland/034632/2012|2012.537	KR700731	Swine	H1N1	H1	N1	United Kingdom	NorthernEurope	Europe	2012.537	Swine
H1N2_Swine_KR700652_A/swine/England/000304/2009|2009.247	KR700652	Swine	H1N2	H1	N2	United Kingdom	NorthernEurope	Europe	2009.247	Swine
H1N2_Swine_CY115916_A/swine/England/002295/2002|2002.923	CY115916	Swine	H1N2	H1	N2	United Kingdom	NorthernEurope	Europe	2002.923	Swine
H1N2_Swine_CY116234_A/swine/England/60797/2000|2000.973	CY116234	Swine	H1N2	H1	N2	United Kingdom	NorthernEurope	Europe	2000.973	Swine
H1N1_Swine_CY116155_A/swine/England/39572/2001|2001.868	CY116155	Swine	H1N1	H1	N1	United Kingdom	NorthernEurope	Europe	2001.868	Swine
H1N1_Swine_CY116210_A/swine/England/453/2006|2006.340	CY116210	Swine	H1N1	H1	N1	United Kingdom	NorthernEurope	Europe	2006.34	Swine
H1N1_Swine_CY115955_A/swine/England/1093/2005|2005.753	CY115955	Swine	H1N1	H1	N1	United Kingdom	NorthernEurope	Europe	2005.753	Swine
H1N1_Swine_CY116070_A/swine/England/254/2002|2002.175	CY116070	Swine	H1N1	H1	N1	United Kingdom	NorthernEurope	Europe	2002.175	Swine
H1N1_Swine_CY025257_A/swine/Italy/670/1987|1987.500	CY025257	Swine	H1N1	H1	N1	Italy	SouthernEurope	Europe	1987.5	Swine
H1N1_Swine_CY022990_A/swine/Italy/671/1987|1987.500	CY022990	Swine	H1N1	H1	N1	Italy	SouthernEurope	Europe	1987.5	Swine
H3N2_Swine_CY077946_A/swine/Brabant/1984|1984.500	CY077946	Swine	H3N2	H3	N2	Netherlands	WesternEurope	Europe	1984.5	Swine
H1N1_Swine_CY116408_A/swine/OMS/2112/1995|1995.500	CY116408	Swine	H1N1	H1	N1	France	WesternEurope	Europe	1995.5	Swine
H1N1_Swine_CY098504_A/swine/Italy/1369-7/1994|1994.500	CY098504	Swine	H1N1	H1	N1	Italy	SouthernEurope	Europe	1994.5	Swine
H1N1_Swine_CY116123_A/swine/England/35320/1999|1999.455	CY116123	Swine	H1N1	H1	N1	United Kingdom	NorthernEurope	Europe	1999.455	Swine
H1N2_Swine_CY116327_A/swine/England/88761/1997|1997.090	CY116327	Swine	H1N2	H1	N2	United Kingdom	NorthernEurope	Europe	1997.09	Swine
H1N2_Swine_CY116248_A/swine/England/61605/1998|1998.879	CY116248	Swine	H1N2	H1	N2	United Kingdom	NorthernEurope	Europe	1998.879	Swine
H1N2_Swine_CY116202_A/swine/England/448813/1994|1994.310	CY116202	Swine	H1N2	H1	N2	United Kingdom	NorthernEurope	Europe	1994.31	Swine
H1N2_Swine_CY116163_A/swine/England/40280/1996|1996.518	CY116163	Swine	H1N2	H1	N2	United Kingdom	NorthernEurope	Europe	1996.518	Swine
H1N1_Swine_CY116115_A/swine/England/33780/2006|2006.195	CY116115	Swine	H1N1	H1	N1	United Kingdom	NorthernEurope	Europe	2006.195	Swine
H1N1_Swine_KR700644_A/swine/England/267/2007|2007.142	KR700644	Swine	H1N1	H1	N1	United Kingdom	NorthernEurope	Europe	2007.142	Swine
H1N1_Swine_CY115908_A/swine/England/001195/2007|2007.847	CY115908	Swine	H1N1	H1	N1	United Kingdom	NorthernEurope	Europe	2007.847	Swine
H1N2_Swine_CY116194_A/swine/England/43142/2001|2001.970	CY116194	Swine	H1N2	H1	N2	United Kingdom	NorthernEurope	Europe	2001.97	Swine
H3N2_Swine_AB434356_A/swine/Udon_Thani/NIAH464/2004|2004.500	AB434356	Swine	H3N2	H3	N2	Thailand	SouthEasternAsia	Asia	2004.5	Swine
H3N2_Swine_AB434348_A/swine/Chachoengsao/2003|2003.500	AB434348	Swine	H3N2	H3	N2	Thailand	SouthEasternAsia	Asia	2003.5	Swine
H1N1_Swine_AB434292_A/swine/Ratchaburi/NIAH1481/2000|2000.500	AB434292	Swine	H1N1	H1	N1	Thailand	SouthEasternAsia	Asia	2000.5	Swine
H1N1_Swine_AB434316_A/swine/Chonburi/NIAH977/2004|2004.500	AB434316	Swine	H1N1	H1	N1	Thailand	SouthEasternAsia	Asia	2004.5	Swine
H1N1_Swine_AB434308_A/swine/Chonburi/NIAH9469/2004|2004.500	AB434308	Swine	H1N1	H1	N1	Thailand	SouthEasternAsia	Asia	2004.5	Swine
H1N1_Swine_AB434300_A/swine/Ratchaburi/NIAH550/2003|2003.500	AB434300	Swine	H1N1	H1	N1	Thailand	SouthEasternAsia	Asia	2003.5	Swine
H1N2_Swine_AB434340_A/swine/Saraburi/NIAH13021/2005|2005.500	AB434340	Swine	H1N2	H1	N2	Thailand	SouthEasternAsia	Asia	2005.5	Swine
H3N2_Swine_AB620195_A/swine/Saraburi/NIAH107725-28/2008|2008.452	AB620195	Swine	H3N2	H3	N2	Thailand	SouthEasternAsia	Asia	2008.452	Swine
H3N2_Swine_AB620203_A/swine/Saraburi/NIAH109713-36/2009|2009.534	AB620203	Swine	H3N2	H3	N2	Thailand	SouthEasternAsia	Asia	2009.534	Swine
H3N2_Swine_AB434380_A/swine/Ratchaburi/NIAH874/2005|2005.500	AB434380	Swine	H3N2	H3	N2	Thailand	SouthEasternAsia	Asia	2005.5	Swine
H3N2_Swine_AB434364_A/swine/Nakhon_pathom/NIAH586-1/2005|2005.500	AB434364	Swine	H3N2	H3	N2	Thailand	SouthEasternAsia	Asia	2005.5	Swine
H1N1_Swine_CY115877_A/swine/Bieganow/1/2001|2001.500	CY115877	Swine	H1N1	H1	N1	Poland	EasternEurope	Europe	2001.5	Swine
H1N1_Swine_AB620179_A/swine/Saraburi/NIAH116625-11/2009|2009.871	AB620179	Swine	H1N1	H1	N1	Thailand	SouthEasternAsia	Asia	2009.871	Swine
H1N1_Swine_AB514943_A/swine/Ratchaburi/NIAH101942/2008|2008.038	AB514943	Swine	H1N1	H1	N1	Thailand	SouthEasternAsia	Asia	2008.038	Swine
H1N1_Swine_AB434332_A/swine/Chachoengsao/NIAH587/2005|2005.500	AB434332	Swine	H1N1	H1	N1	Thailand	SouthEasternAsia	Asia	2005.5	Swine
H1N1_Swine_AB434324_A/swine/Chonburi/NIAH589/2005|2005.500	AB434324	Swine	H1N1	H1	N1	Thailand	SouthEasternAsia	Asia	2005.5	Swine
H3N2_Swine_KC859218_A/swine/Thailand/PB482/2009|2009.877	KC859218	Swine	H3N2	H3	N2	Thailand	SouthEasternAsia	Asia	2009.877	Swine
H1N1_Swine_KJ162041_A/swine/Thailand/CU-S3350N/2012|2012.118	KJ162041	Swine	H1N1	H1	N1	Thailand	SouthEasternAsia	Asia	2012.118	Swine
H1N1_Swine_CY115931_A/swine/England/010402/2003|2003.112	CY115931	Swine	H1N1	H1	N1	United Kingdom	NorthernEurope	Europe	2003.112	Swine
H1N1_Swine_CY115963_A/swine/England/1131/2004|2004.685	CY115963	Swine	H1N1	H1	N1	United Kingdom	NorthernEurope	Europe	2004.685	Swine
H1N2_Swine_CY116218_A/swine/England/483/2006|2006.359	CY116218	Swine	H1N2	H1	N2	United Kingdom	NorthernEurope	Europe	2006.359	Swine
H1N1_Swine_KJ889411_A/swine/Italy/147/1981|1981.500	KJ889411	Swine	H1N1	H1	N1	Italy	SouthernEurope	Europe	1981.5	Swine
H1N1_Swine_KJ889403_A/swine/Italy/VI147/1981|1981.500	KJ889403	Swine	H1N1	H1	N1	Italy	SouthernEurope	Europe	1981.5	Swine
H1N1_Swine_KJ889336_A/swine/Arnsberg/3/1981|1981.112	KJ889336	Swine	H1N1	H1	N1	Germany	WesternEurope	Europe	1981.112	Swine
H1N1_Swine_KJ889320_A/swine/Marseille/2260/1980|1980.500	KJ889320	Swine	H1N1	H1	N1	France	WesternEurope	Europe	1980.5	Swine
H1N1_Swine_KJ889368_A/swine/Germany/S27/1981|1981.500	KJ889368	Swine	H1N1	H1	N1	Germany	WesternEurope	Europe	1981.5	Swine
H1N1_Swine_KJ889328_A/swine/Netherlands/25/1980|1980.500	KJ889328	Swine	H1N1	H1	N1	Netherlands	WesternEurope	Europe	1980.5	Swine
H1N1_Swine_KJ889312_A/swine/Arnsberg/6554/1979|1979.932	KJ889312	Swine	H1N1	H1	N1	Germany	WesternEurope	Europe	1979.932	Swine
H1N1_Swine_KJ889304_A/swine/Arnsberg/1/1979|1979.932	KJ889304	Swine	H1N1	H1	N1	Germany	WesternEurope	Europe	1979.932	Swine
H7N2_Avian_AY724259_A/chicken/Hebei/1/2002|2002.500	AY724259	Avian	H7N2	H7	N2	China	EasternAsia	Asia	2002.5	Dom-gal
H1N1_Swine_CY116462_A/swine/Italy/1513-1/1998|1998.500	CY116462	Swine	H1N1	H1	N1	Italy	SouthernEurope	Europe	1998.5	Swine
H1N1_Swine_CY116400_A/swine/OMS/2111/1995|1995.500	CY116400	Swine	H1N1	H1	N1	France	WesternEurope	Europe	1995.5	Swine
H1N1_Swine_CY116438_A/swine/Gent/132/2005|2005.500	CY116438	Swine	H1N1	H1	N1	Belgium	WesternEurope	Europe	2005.5	Swine
H1N2_Swine_CY116543_A/swine/Ploufragan/0214/2006|2006.668	CY116543	Swine	H1N2	H1	N2	France	WesternEurope	Europe	2006.668	Swine
H1N1_Swine_CY010584_A/swine/Spain/53207/2004|2004.500	CY010584	Swine	H1N1	H1	N1	Spain	SouthernEurope	Europe	2004.5	Swine
H1N1_Human_CY079548_A/Switzerland/5165/2010|2010.803	CY079548	Human	H1N1	H1	N1	Switzerland	WesternEurope	Europe	2010.803	Human
H1N1_Swine_CY116499_A/swine/Italy/186678-2/2005|2005.500	CY116499	Swine	H1N1	H1	N1	Italy	SouthernEurope	Europe	2005.5	Swine
H1N2_Swine_CY116527_A/swine/Italy/71251/2005|2005.500	CY116527	Swine	H1N2	H1	N2	Italy	SouthernEurope	Europe	2005.5	Swine
H1N1_Swine_CY116523_A/swine/Italy/29313/2006|2006.500	CY116523	Swine	H1N1	H1	N1	Italy	SouthernEurope	Europe	2006.5	Swine
H1N1_Swine_HF674892_A/swine/Spain/SF11131/2007|2007.500	HF674892	Swine	H1N1	H1	N1	Spain	SouthernEurope	Europe	2007.5	Swine
H1N1_Swine_CY115860_A/swine/Morbihan/0287/2007|2007.619	CY115860	Swine	H1N1	H1	N1	France	WesternEurope	Europe	2007.619	Swine
H1N2_Swine_KR700966_A/swine/France/37-120345/2012|2012.795	KR700966	Swine	H1N2	H1	N2	France	WesternEurope	Europe	2012.795	Swine
H1N1_Swine_KR701500_A/swine/France/CotesdArmor-0388/2009|2009.570	KR701500	Swine	H1N1	H1	N1	France	WesternEurope	Europe	2009.57	Swine
H1N1_Swine_KR700252_A/swine/France/Morbihan-0285/2011|2011.408	KR700252	Swine	H1N1	H1	N1	France	WesternEurope	Europe	2011.408	Swine
H1N1_Swine_KR700934_A/swine/France/22-120340/2012|2012.770	KR700934	Swine	H1N1	H1	N1	France	WesternEurope	Europe	2012.77	Swine
H1N2_Swine_KR701488_A/swine/France/IIIeetVilaine-0346/2011|2011.414	KR701488	Swine	H1N2	H1	N2	France	WesternEurope	Europe	2011.414	Swine
H1N1_Swine_KR700926_A/swine/France/50-120350/2012|2012.773	KR700926	Swine	H1N1	H1	N1	France	WesternEurope	Europe	2012.773	Swine
H1N1_Swine_KR699746_A/swine/France/Finistere-0011/2011|2011.027	KR699746	Swine	H1N1	H1	N1	France	WesternEurope	Europe	2011.027	Swine
H1N2_Swine_KM267913_A/swine/France/22-130212/2013|2013.425	KM267913	Swine	H1N2	H1	N2	France	WesternEurope	Europe	2013.425	Swine
H1N2_Swine_KR700950_A/swine/France/22-120228/2012|2012.518	KR700950	Swine	H1N2	H1	N2	France	WesternEurope	Europe	2012.518	Swine
H3N2_Swine_KR701277_A/swine/Spain/16677/2011|2011.500	KR701277	Swine	H3N2	H3	N2	Spain	SouthernEurope	Europe	2011.5	Swine
H1N1_Swine_KR701021_A/swine/Poland/006801/2013|2013.058	KR701021	Swine	H1N1	H1	N1	Poland	EasternEurope	Europe	2013.058	Swine
H1N1_Swine_KR699880_A/swine/Netherlands/Groelnlo-186/2011|2011.247	KR699880	Swine	H1N1	H1	N1	Netherlands	WesternEurope	Europe	2011.247	Swine
H1N1_Swine_KR699722_A/swine/Germany/Ostbevern-IDT13211/2011|2011.238	KR699722	Swine	H1N1	H1	N1	Germany	WesternEurope	Europe	2011.238	Swine
H1N2_Swine_KR699675_A/swine/Germany/Nikolausdorf-IDT12279/2010|2010.500	KR699675	Swine	H1N2	H1	N2	Germany	WesternEurope	Europe	2010.5	Swine
H1N1_Swine_KR701013_A/swine/Poland/18275/2012|2012.753	KR701013	Swine	H1N1	H1	N1	Poland	EasternEurope	Europe	2012.753	Swine
H1N1_Swine_KR700521_A/swine/France/56-110525/2010|2010.901	KR700521	Swine	H1N1	H1	N1	France	WesternEurope	Europe	2010.901	Swine
H1N2_Swine_KR700244_A/swine/France/CotesdArmor-0074/2011|2011.088	KR700244	Swine	H1N2	H1	N2	France	WesternEurope	Europe	2011.088	Swine
H3N2_Swine_KR701221_A/swine/Belgium/Bree-205/2011|2011.277	KR701221	Swine	H3N2	H3	N2	Belgium	WesternEurope	Europe	2011.277	Swine
H1N1_Swine_KR700008_A/swine/Netherlands/Neerkant-174/2011|2011.236	KR700008	Swine	H1N1	H1	N1	Netherlands	WesternEurope	Europe	2011.236	Swine
H1N1_Swine_KR701157_A/swine/Netherlands/Mill-CVI2617A/2012|2012.414	KR701157	Swine	H1N1	H1	N1	Netherlands	WesternEurope	Europe	2012.414	Swine
H3N2_Swine_KR701189_A/swine/Germany/Stadtloder-IDT11945/2010|2010.353	KR701189	Swine	H3N2	H3	N2	Germany	WesternEurope	Europe	2010.353	Swine
H3N2_Swine_CY116454_A/swine/Gent/96/2007|2007.500	CY116454	Swine	H3N2	H3	N2	Belgium	WesternEurope	Europe	2007.5	Swine
H3N2_Swine_CY116562_A/swine/Spain/82108/2007|2007.500	CY116562	Swine	H3N2	H3	N2	Spain	SouthernEurope	Europe	2007.5	Swine
H1N1_Swine_KR700157_A/swine/Spain/23998/2011|2011.466	KR700157	Swine	H1N1	H1	N1	Spain	SouthernEurope	Europe	2011.466	Swine
H1N2_Swine_KR699936_A/swine/Belgium/Oostkamp-26/2012|2012.030	KR699936	Swine	H1N2	H1	N2	Belgium	WesternEurope	Europe	2012.03	Swine
H1N1_Swine_KR700859_A/swine/Belgium/Heist-op-den-Berg-363/2012|2012.795	KR700859	Swine	H1N1	H1	N1	Belgium	WesternEurope	Europe	2012.795	Swine
H1N1_Swine_GQ161159_A/swine/Greven/IDT2889/2004|2004.016	GQ161159	Swine	H1N1	H1	N1	Germany	WesternEurope	Europe	2004.016	Swine
H3N2_Swine_HF674900_A/Swine/Spain/80598LP1/2007|2007.500	HF674900	Swine	H3N2	H3	N2	Spain	SouthernEurope	Europe	2007.5	Swine
H1N2_Swine_KX433136_A/swine/Kitzen/IDT6142/2007|2007.356	KX433136	Swine	H1N2	H1	N2	Germany	WesternEurope	Europe	2007.356	Swine
H1N2_Swine_KR701125_A/swine/Netherlands/Lemele-CVI2974A/2013|2013.274	KR701125	Swine	H1N2	H1	N2	Netherlands	WesternEurope	Europe	2013.274	Swine
H1N1_Swine_KR699944_A/swine/Belgium/Wingene-455/2011|2011.773	KR699944	Swine	H1N1	H1	N1	Belgium	WesternEurope	Europe	2011.773	Swine
H1N1_Swine_KR700117_A/swine/Denmark/1085-1/2012|2012.500	KR700117	Swine	H1N1	H1	N1	Denmark	NorthernEurope	Europe	2012.5	Swine
H1N1_Swine_CY116430_A/swine/Gent/112/2007|2007.500	CY116430	Swine	H1N1	H1	N1	Belgium	WesternEurope	Europe	2007.5	Swine
H1N1_Swine_KR699952_A/swine/Belgium/Poperinge-387/2011|2011.647	KR699952	Swine	H1N1	H1	N1	Belgium	WesternEurope	Europe	2011.647	Swine
H3N2_Swine_KR701245_A/swine/Belgium/Moorslede-515/2011|2011.868	KR701245	Swine	H3N2	H3	N2	Belgium	WesternEurope	Europe	2011.868	Swine
H1N1_Swine_KR699976_A/swine/Belgium/Faimes-628/2010|2010.953	KR699976	Swine	H1N1	H1	N1	Belgium	WesternEurope	Europe	2010.953	Swine
H3N2_Swine_KR701229_A/swine/Belgium/Izegem-538/2010|2010.838	KR701229	Swine	H3N2	H3	N2	Belgium	WesternEurope	Europe	2010.838	Swine
H1N1_Swine_KR700843_A/swine/Belgium/Glabbeek-287/2012|2012.578	KR700843	Swine	H1N1	H1	N1	Belgium	WesternEurope	Europe	2012.578	Swine
H1N1_Swine_KF500939_A/swine/Italy/73449/2013|2013.200	KF500939	Swine	H1N1	H1	N1	Italy	SouthernEurope	Europe	2013.2	Swine
H1N2_Swine_KR700181_A/swine/Spain/29257/2012|2012.079	KR700181	Swine	H1N2	H1	N2	Spain	SouthernEurope	Europe	2012.079	Swine
H1N2_Swine_HF674916_A/swine/Spain/80598-LP4/2007|2007.500	HF674916	Swine	H1N2	H1	N2	Spain	SouthernEurope	Europe	2007.5	Swine
H3N2_Swine_KR701285_A/swine/Spain/18512/2011|2011.500	KR701285	Swine	H3N2	H3	N2	Spain	SouthernEurope	Europe	2011.5	Swine
H3N2_Swine_KR701443_A/swine/Hungary/4025/2013|2013.151	KR701443	Swine	H3N2	H3	N2	Hungary	EasternEurope	Europe	2013.151	Swine
H1N2_Swine_CY116422_A/swine/Gent/100/2007|2007.500	CY116422	Swine	H1N2	H1	N2	Belgium	WesternEurope	Europe	2007.5	Swine
H1N2_Swine_KR701149_A/swine/Netherlands/Wanroij-CVI2117A/2012|2012.367	KR701149	Swine	H1N2	H1	N2	Netherlands	WesternEurope	Europe	2012.367	Swine
H1N1_Swine_KR701045_A/swine/Spain/33903/2012|2012.504	KR701045	Swine	H1N1	H1	N1	Spain	SouthernEurope	Europe	2012.504	Swine
H3N2_Swine_KR701451_A/swine/Spain/33936/2012|2012.507	KR701451	Swine	H3N2	H3	N2	Spain	SouthernEurope	Europe	2012.507	Swine
H1N1_Swine_MF872825_A/swine/Spain/40240-1/2017|2017.104	MF872825	Swine	H1N1	H1	N1	Spain	SouthernEurope	Europe	2017.104	Swine
H1N2_Swine_KR700596_A/swine/Spain/29262/2012|2012.082	KR700596	Swine	H1N2	H1	N2	Spain	SouthernEurope	Europe	2012.082	Swine
H1N1_Swine_MF872839_A/swine/Spain/40250-2/2016|2016.967	MF872839	Swine	H1N1	H1	N1	Spain	SouthernEurope	Europe	2016.967	Swine
H1N2_Swine_KR700016_A/swine/Netherlands/Lievelde-511/2011|2011.855	KR700016	Swine	H1N2	H1	N2	Netherlands	WesternEurope	Europe	2011.855	Swine
H1N2_Swine_KR700887_A/swine/Netherlands/De-Lutte-167A/2012|2012.312	KR700887	Swine	H1N2	H1	N2	Netherlands	WesternEurope	Europe	2012.312	Swine
H1N1_Swine_KR700378_A/swine/Germany/Ahlen-Dolberg-IDT14631/2012|2012.008	KR700378	Swine	H1N1	H1	N1	Germany	WesternEurope	Europe	2012.008	Swine
H3N2_Swine_KR701403_A/swine/Germany/Visbek-IDT13347/2011|2011.500	KR701403	Swine	H3N2	H3	N2	Germany	WesternEurope	Europe	2011.5	Swine
H1N1_Swine_KR700370_A/swine/Germany/Reinberg-IDT14457-1/2012|2012.003	KR700370	Swine	H1N1	H1	N1	Germany	WesternEurope	Europe	2012.003	Swine
H3N2_Swine_KR701237_A/swine/Belgium/Valdegem-581/2010|2010.901	KR701237	Swine	H3N2	H3	N2	Belgium	WesternEurope	Europe	2010.901	Swine
H1N2_Swine_HF674908_A/Swine/Spain/SF12091/2007|2007.500	HF674908	Swine	H1N2	H1	N2	Spain	SouthernEurope	Europe	2007.5	Swine
H3N2_Swine_KR701269_A/swine/Spain/28778/2012|2012.500	KR701269	Swine	H3N2	H3	N2	Spain	SouthernEurope	Europe	2012.5	Swine
H1N1_Swine_KR700903_A/swine/Belgium/111/2013|2013.500	KR700903	Swine	H1N1	H1	N1	Belgium	WesternEurope	Europe	2013.5	Swine
H1N2_Swine_GQ161166_A/swine/Granstedt/IDT3475/2004|2004.649	GQ161166	Swine	H1N2	H1	N2	Germany	WesternEurope	Europe	2004.649	Swine
H1N2_Swine_CY116554_A/swine/Spain/40564/2002|2002.500	CY116554	Swine	H1N2	H1	N2	Spain	SouthernEurope	Europe	2002.5	Swine
H1N2_Swine_EU053137_A/swine/Doetlingen/IDT4735/2005|2005.932	EU053137	Swine	H1N2	H1	N2	Germany	WesternEurope	Europe	2005.932	Swine
H1N2_Swine_EU053145_A/swine/Cloppenburg/IDT4777/2005|2005.948	EU053145	Swine	H1N2	H1	N2	Germany	WesternEurope	Europe	2005.948	Swine
H1N2_Swine_KR699840_A/swine/Italy/275736/2010|2010.742	KR699840	Swine	H1N2	H1	N2	Italy	SouthernEurope	Europe	2010.742	Swine
H1N1_Swine_KU322512_A/swine/Italy/267505/2010|2010.500	KU322512	Swine	H1N1	H1	N1	Italy	SouthernEurope	Europe	2010.5	Swine
H1N2_Swine_KR699824_A/swine/Italy/41350/2011|2011.132	KR699824	Swine	H1N2	H1	N2	Italy	SouthernEurope	Europe	2011.132	Swine
H1N2_Swine_KU322574_A/swine/Italy/337085/2012|2012.500	KU322574	Swine	H1N2	H1	N2	Italy	SouthernEurope	Europe	2012.5	Swine
H1N2_Swine_KU322747_A/swine/Italy/346150/2013|2013.500	KU322747	Swine	H1N2	H1	N2	Italy	SouthernEurope	Europe	2013.5	Swine
H1N1_Swine_KU323273_A/swine/Italy/203977/2015|2015.500	KU323273	Swine	H1N1	H1	N1	Italy	SouthernEurope	Europe	2015.5	Swine
H1N2_Swine_KU322786_A/swine/Italy/34333/2014|2014.500	KU322786	Swine	H1N2	H1	N2	Italy	SouthernEurope	Europe	2014.5	Swine
H1N2_Swine_KU323261_A/swine/Italy/203964/2015|2015.500	KU323261	Swine	H1N2	H1	N2	Italy	SouthernEurope	Europe	2015.5	Swine
H1N2_Swine_KU322652_A/swine/Italy/198930-3/2013|2013.500	KU322652	Swine	H1N2	H1	N2	Italy	SouthernEurope	Europe	2013.5	Swine
H1N2_Swine_KU323201_A/swine/Italy/65210/2015|2015.500	KU323201	Swine	H1N2	H1	N2	Italy	SouthernEurope	Europe	2015.5	Swine
H3N2_Human_KJ623713_A/Pavia/07/2014|2014.038	KJ623713	Human	H3N2	H3	N2	Italy	SouthernEurope	Europe	2014.038	Human
H3N2_Swine_KJ880938_A/swine/Italy/311349/2013|2013.871	KJ880938	Swine	H3N2	H3	N2	Italy	SouthernEurope	Europe	2013.871	Swine
H3N2_Swine_KU322612_A/swine/Italy/100176-1/2013|2013.500	KU322612	Swine	H3N2	H3	N2	Italy	SouthernEurope	Europe	2013.5	Swine
H3N2_Swine_KU322914_A/swine/Italy/134414/2014|2014.500	KU322914	Swine	H3N2	H3	N2	Italy	SouthernEurope	Europe	2014.5	Swine
H1N1_Swine_KU322986_A/swine/Italy/263752/2014|2014.500	KU322986	Swine	H1N1	H1	N1	Italy	SouthernEurope	Europe	2014.5	Swine
H1N1_Human_KY368154_A/Pavia/65/2016|2016.786	KY368154	Human	H1N1	H1	N1	Italy	SouthernEurope	Europe	2016.786	Human
H3N2_Swine_KU323105_A/swine/Italy/358481-1/2014|2014.500	KU323105	Swine	H3N2	H3	N2	Italy	SouthernEurope	Europe	2014.5	Swine
H3N2_Swine_KU323161_A/swine/Italy/23398/2015|2015.500	KU323161	Swine	H3N2	H3	N2	Italy	SouthernEurope	Europe	2015.5	Swine
H3N2_Swine_KU323320_A/swine/Italy/248147-8/2015|2015.500	KU323320	Swine	H3N2	H3	N2	Italy	SouthernEurope	Europe	2015.5	Swine
H1N1_Swine_KR699817_A/swine/Italy/302593/2010|2010.923	KR699817	Swine	H1N1	H1	N1	Italy	SouthernEurope	Europe	2010.923	Swine
H3N2_Swine_KR701475_A/swine/Netherlands/Ysselsteyn-CVI8864A/2012|2012.353	KR701475	Swine	H3N2	H3	N2	Netherlands	WesternEurope	Europe	2012.353	Swine
H3N2_Swine_KR701261_A/swine/Netherlands/Vragender-503/2011|2011.858	KR701261	Swine	H3N2	H3	N2	Netherlands	WesternEurope	Europe	2011.858	Swine
H3N2_Swine_KC345625_A/swine/France/59-120031/2012|2012.047	KC345625	Swine	H3N2	H3	N2	France	WesternEurope	Europe	2012.047	Swine
H3N2_Swine_KR701419_A/swine/Netherlands/Weert-167B/2012|2012.312	KR701419	Swine	H3N2	H3	N2	Netherlands	WesternEurope	Europe	2012.312	Swine
H3N2_Swine_KR701253_A/swine/Netherlands/Geesteren-346/2011|2011.581	KR701253	Swine	H3N2	H3	N2	Netherlands	WesternEurope	Europe	2011.581	Swine
H1N1_Swine_KR699912_A/swine/Netherlands/Groenlo-37/2012|2012.052	KR699912	Swine	H1N1	H1	N1	Netherlands	WesternEurope	Europe	2012.052	Swine
H3N2_Swine_KR701411_A/swine/Germany/Coesfeld-Harle-IDT14741-1/2012|2012.068	KR701411	Swine	H3N2	H3	N2	Germany	WesternEurope	Europe	2012.068	Swine
H3N2_Swine_KR701324_A/swine/Germany/Atteln-IDT14453/2011|2011.077	KR701324	Swine	H3N2	H3	N2	Germany	WesternEurope	Europe	2011.077	Swine
H1N1_Swine_KR700982_A/swine/France/01-130054/2013|2013.058	KR700982	Swine	H1N1	H1	N1	France	WesternEurope	Europe	2013.058	Swine
H3N2_Swine_KR701435_A/swine/Belgium/Belsele-66/2013|2013.195	KR701435	Swine	H3N2	H3	N2	Belgium	WesternEurope	Europe	2013.195	Swine
H1N1_Swine_KR699888_A/swine/Belgium/Maldegem-553/2010|2010.863	KR699888	Swine	H1N1	H1	N1	Belgium	WesternEurope	Europe	2010.863	Swine
H3N2_Swine_KR701380_A/swine/Belgium/Glabbeek-284/2012|2012.578	KR701380	Swine	H3N2	H3	N2	Belgium	WesternEurope	Europe	2012.578	Swine
H1N1_Swine_KR700149_A/swine/Spain/22013/2011|2011.277	KR700149	Swine	H1N1	H1	N1	Spain	SouthernEurope	Europe	2011.277	Swine
H3N2_Swine_KU322506_A/swine/Italy/319159-3/2010|2010.500	KU322506	Swine	H3N2	H3	N2	Italy	SouthernEurope	Europe	2010.5	Swine
H1N1_Swine_KR700588_A/swine/Poland/16315/2011|2011.816	KR700588	Swine	H1N1	H1	N1	Poland	EasternEurope	Europe	2011.816	Swine
H3N2_Swine_KU322582_A/swine/Italy/337155/2012|2012.500	KU322582	Swine	H3N2	H3	N2	Italy	SouthernEurope	Europe	2012.5	Swine
H1N2_Swine_KR699832_A/swine/Italy/57680/2011|2011.184	KR699832	Swine	H1N2	H1	N2	Italy	SouthernEurope	Europe	2011.184	Swine
H1N2_Swine_KR700165_A/swine/Spain/24237/2011|2011.496	KR700165	Swine	H1N2	H1	N2	Spain	SouthernEurope	Europe	2011.496	Swine
H1N1_Swine_KR701005_A/swine/Poland/321/2012|2012.033	KR701005	Swine	H1N1	H1	N1	Poland	EasternEurope	Europe	2012.033	Swine
H1N2_Swine_KR700580_A/swine/Denmark/10-1391-3/2011|2011.414	KR700580	Swine	H1N2	H1	N2	Denmark	NorthernEurope	Europe	2011.414	Swine
H1N2_Swine_KF514383_A/swine/Denmark/10302-2/2012|2012.140	KF514383	Swine	H1N2	H1	N2	Denmark	NorthernEurope	Europe	2012.14	Swine
H1N2_Swine_KR700481_A/swine/Denmark/10345-1/2012|2012.162	KR700481	Swine	H1N2	H1	N2	Denmark	NorthernEurope	Europe	2012.162	Swine
H3N2_Swine_KR701181_A/swine/Germany/Ottendorf-IDT11910/2010|2010.323	KR701181	Swine	H3N2	H3	N2	Germany	WesternEurope	Europe	2010.323	Swine
H1N1_Swine_MF872824_A/swine/Spain/45690-2/2016|2016.986	MF872824	Swine	H1N1	H1	N1	Spain	SouthernEurope	Europe	2016.986	Swine
H1N2_Swine_MF872816_A/swine/Spain/45700-1/2016|2016.879	MF872816	Swine	H1N2	H1	N2	Spain	SouthernEurope	Europe	2016.879	Swine
H3N2_Swine_MF872803_A/swine/Spain/45690-1/2016|2016.986	MF872803	Swine	H3N2	H3	N2	Spain	SouthernEurope	Europe	2016.986	Swine
H3N8_Avian_CY029901_A/red-necked_stint/Western_Australia/4915/1984|1984.500	CY029901	Avian	H3N8	H3	N8	Australia	AustraliaNewZealandOceania	Oceania	1984.5	Wild-other
H3N8_Avian_CY028287_A/red-necked_stint/Western_Australia/4923/1983|1983.500	CY028287	Avian	H3N8	H3	N8	Australia	AustraliaNewZealandOceania	Oceania	1983.5	Wild-other
H3N8_Avian_CY028279_A/red-necked_stint/Bunbury/4500/1980|1980.444	CY028279	Avian	H3N8	H3	N8	Australia	AustraliaNewZealandOceania	Oceania	1980.444	Wild-other
H4N8_Avian_CY005701_A/red-necked_stint/Australia/4189/1980|1980.814	CY005701	Avian	H4N8	H4	N8	Australia	AustraliaNewZealandOceania	Oceania	1980.814	Wild-other
H4N8_Avian_CY035894_A/red-necked_stint/Western_Australia/4094/1984|1984.500	CY035894	Avian	H4N8	H4	N8	Australia	AustraliaNewZealandOceania	Oceania	1984.5	Wild-other
H3N8_Avian_CY005706_A/red-necked_stint/Australia/4500/1980|1980.929	CY005706	Avian	H3N8	H3	N8	Australia	AustraliaNewZealandOceania	Oceania	1980.929	Wild-other
H12N9_Avian_CY005712_A/red-necked_stint/Australia/5745/1981|1981.173	CY005712	Avian	H12N9	H12	N9	Australia	AustraliaNewZealandOceania	Oceania	1981.173	Wild-other
H12N9_Avian_CY029877_A/red-necked_stint/Western_Australia/5745/1982|1982.241	CY029877	Avian	H12N9	H12	N9	Australia	AustraliaNewZealandOceania	Oceania	1982.241	Wild-other
H5N2_Avian_CY005761_A/duck/New_Zealand/41/1984|1984.107	CY005761	Avian	H5N2	H5	N2	New Zealand	AustraliaNewZealandOceania	Oceania	1984.107	Dom-ans
H5N1_Avian_EU430503_A/domestic_green-winged_teal/Hunan/67/2005|2005.500	EU430503	Avian	H5N1	H5	N1	China	EasternAsia	Asia	2005.5	Dom-ans
H5N1_Avian_EU430506_A/domestic_green-winged_teal/Hunan/79/2005|2005.500	EU430506	Avian	H5N1	H5	N1	China	EasternAsia	Asia	2005.5	Dom-ans
H5N1_Avian_HM172289_A/chicken/Xinjiang/28/2006|2006.500	HM172289	Avian	H5N1	H5	N1	China	EasternAsia	Asia	2006.5	Dom-gal
H5N1_Avian_HM172295_A/chicken/Xinjiang/27/2006|2006.500	HM172295	Avian	H5N1	H5	N1	China	EasternAsia	Asia	2006.5	Dom-gal
H5N1_Avian_AB478039_A/chicken/Pyigyitagon/204/2006|2006.500	AB478039	Avian	H5N1	H5	N1	Myanmar	SouthEasternAsia	Asia	2006.5	Dom-gal
H5N1_Avian_HM172278_A/chicken/Xinjiang/78/2005|2005.500	HM172278	Avian	H5N1	H5	N1	China	EasternAsia	Asia	2005.5	Dom-gal
H5N1_Avian_HM172299_A/chicken/Xinjiang/68/2005|2005.500	HM172299	Avian	H5N1	H5	N1	China	EasternAsia	Asia	2005.5	Dom-gal
H5N1_Human_EF587281_A/Beijing/01/2003|2003.500	EF587281	Human	H5N1	H5	N1	China	EasternAsia	Asia	2003.5	Human
H5N1_Avian_DQ997166_A/duck/Hubei/wp/2003|2003.500	DQ997166	Avian	H5N1	H5	N1	China	EasternAsia	Asia	2003.5	Dom-ans
H5N1_Avian_HM172471_A/chicken/Jiangxi/25/2004|2004.500	HM172471	Avian	H5N1	H5	N1	China	EasternAsia	Asia	2004.5	Dom-gal
H5N1_Avian_DQ997279_A/goose/Jilin/hb/2003|2003.500	DQ997279	Avian	H5N1	H5	N1	China	EasternAsia	Asia	2003.5	Dom-ans
H5N1_Avian_AY676051_A/chicken/Korea/es/2003|2003.500	AY676051	Avian	H5N1	H5	N1	South Korea	EasternAsia	Asia	2003.5	Dom-gal
H5N1_Avian_AY676052_A/duck/Korea/ESD1/03|2003.500	AY676052	Avian	H5N1	H5	N1	South Korea	EasternAsia	Asia	2003.5	Dom-ans
H5N1_Avian_AB189049_A/chicken/Kyoto/3/2004|2004.500	AB189049	Avian	H5N1	H5	N1	Japan	EasternAsia	Asia	2004.5	Dom-gal
H5N1_Avian_AB189057_A/crow/Kyoto/53/2004|2004.500	AB189057	Avian	H5N1	H5	N1	Japan	EasternAsia	Asia	2004.5	Wild-other
H5N1_Avian_AB188820_A/chicken/Oita/8/2004|2004.500	AB188820	Avian	H5N1	H5	N1	Japan	EasternAsia	Asia	2004.5	Dom-gal
H5N1_Avian_AB189065_A/crow/Osaka/102/2004|2004.500	AB189065	Avian	H5N1	H5	N1	Japan	EasternAsia	Asia	2004.5	Wild-other
H5N1_Avian_AY609316_A/chicken/Guangdong/174/04|2004.500	AY609316	Avian	H5N1	H5	N1	China	EasternAsia	Asia	2004.5	Dom-gal
H5N1_Avian_AY950258_A/chicken/Henan/01/2004|2004.500	AY950258	Avian	H5N1	H5	N1	China	EasternAsia	Asia	2004.5	Dom-gal
H5N1_Swine_DQ997256_A/swine/Henan/wy/2004|2004.500	DQ997256	Swine	H5N1	H5	N1	China	EasternAsia	Asia	2004.5	Swine
H5N1_Avian_AY950260_A/chicken/Henan/12/2004|2004.500	AY950260	Avian	H5N1	H5	N1	China	EasternAsia	Asia	2004.5	Dom-gal
H5N1_Avian_AY770080_A/chicken/Hubei/489/2004|2004.500	AY770080	Avian	H5N1	H5	N1	China	EasternAsia	Asia	2004.5	Dom-gal
H5N1_Avian_AY684710_A/chicken/Hubei/327/2004|2004.500	AY684710	Avian	H5N1	H5	N1	China	EasternAsia	Asia	2004.5	Dom-gal
H5N1_Avian_JX013492_A/parrot/Guangdong/C99/2005|2005.085	JX013492	Avian	H5N1	H5	N1	China	EasternAsia	Asia	2005.085	Wild-other
H5N1_Avian_AY737307_A/duck/Guangdong/173/04|2004.500	AY737307	Avian	H5N1	H5	N1	China	EasternAsia	Asia	2004.5	Dom-ans
H5N1_Avian_HM172287_A/chicken/Anhui/39/2004|2004.500	HM172287	Avian	H5N1	H5	N1	China	EasternAsia	Asia	2004.5	Dom-gal
H5N1_Human_HM172266_A/Anhui/1/2005|2005.500	HM172266	Human	H5N1	H5	N1	China	EasternAsia	Asia	2005.5	Human
H5N1_Avian_EU594353_A/duck/Hubei/Hangmei01/2006|2006.500	EU594353	Avian	H5N1	H5	N1	China	EasternAsia	Asia	2006.5	Dom-ans
H5N1_Avian_HM172263_A/duck/Hubei/49/2005|2005.500	HM172263	Avian	H5N1	H5	N1	China	EasternAsia	Asia	2005.5	Dom-ans
H5N1_Human_HM172264_A/Anhui/2/2005|2005.500	HM172264	Human	H5N1	H5	N1	China	EasternAsia	Asia	2005.5	Human
H5N1_Avian_KP638551_A/wildbird/Anhui/82/2005|2005.500	KP638551	Avian	H5N1	H5	N1	Viet Nam	SouthEasternAsia	Asia	2005.5	Wild-other
H5N1_Avian_HM172261_A/chicken/Sichuan/81/2005|2005.500	HM172261	Avian	H5N1	H5	N1	China	EasternAsia	Asia	2005.5	Dom-gal
H5N1_Avian_HM172262_A/goose/Hubei/65/2005|2005.500	HM172262	Avian	H5N1	H5	N1	China	EasternAsia	Asia	2005.5	Dom-ans
H5N1_Avian_CY030893_A/duck/Yunnan/5310/2006|2006.500	CY030893	Avian	H5N1	H5	N1	China	EasternAsia	Asia	2006.5	Dom-ans
H5N1_Avian_JX094838_A/turtle_dove/Guangdong/300/2005|2005.833	JX094838	Avian	H5N1	H5	N1	China	EasternAsia	Asia	2005.833	Wild-other
H5N1_Avian_HM172281_A/shrike/Tibet/13/2006|2006.500	HM172281	Avian	H5N1	H5	N1	China	EasternAsia	Asia	2006.5	Wild-other
H5N1_Avian_KJ003991_A/duck/Hubei/xn/2007|2007.868	KJ003991	Avian	H5N1	H5	N1	China	EasternAsia	Asia	2007.868	Dom-ans
H5N1_Avian_HM172293_A/chicken/Hunan/21/2005|2005.500	HM172293	Avian	H5N1	H5	N1	China	EasternAsia	Asia	2005.5	Dom-gal
H5N5_Avian_JX878687_A/duck/HuBei/03/2010|2010.236	JX878687	Avian	H5N5	H5	N5	China	EasternAsia	Asia	2010.236	Dom-ans
H5N1_Avian_AY737285_A/chicken/Guangdong/191/04|2004.500	AY737285	Avian	H5N1	H5	N1	China	EasternAsia	Asia	2004.5	Dom-gal
H5N1_Avian_HM172307_A/duck/Hunan/69/2004|2004.500	HM172307	Avian	H5N1	H5	N1	China	EasternAsia	Asia	2004.5	Dom-ans
H5N1_Avian_HM172306_A/duck/Hunan/70/2004|2004.500	HM172306	Avian	H5N1	H5	N1	China	EasternAsia	Asia	2004.5	Dom-ans
H5N1_Avian_DQ997286_A/chicken/Jilin/hd/2002|2002.500	DQ997286	Avian	H5N1	H5	N1	China	EasternAsia	Asia	2002.5	Dom-gal
H5N1_Avian_AY653197_A/chicken/Jilin/9/2004|2004.500	AY653197	Avian	H5N1	H5	N1	China	EasternAsia	Asia	2004.5	Dom-gal
H5N1_Avian_HM172290_A/duck/Jiangxi/80/2005|2005.500	HM172290	Avian	H5N1	H5	N1	China	EasternAsia	Asia	2005.5	Dom-ans
H5N1_Human_AY627894_A/Thailand/2-SP-33-/2004|2004.500	AY627894	Human	H5N1	H5	N1	Thailand	SouthEasternAsia	Asia	2004.5	Human
H5N1_Human_EU268223_A/Thailand/16/2004|2004.500	EU268223	Human	H5N1	H5	N1	Thailand	SouthEasternAsia	Asia	2004.5	Human
H5N1_Avian_AB450643_A/chicken/Kohn_Kaen/NIAH330/2004|2004.500	AB450643	Avian	H5N1	H5	N1	Thailand	SouthEasternAsia	Asia	2004.5	Dom-gal
H5N1_Avian_AB440345_A/duck/Angthong/72/2004|2004.500	AB440345	Avian	H5N1	H5	N1	Thailand	SouthEasternAsia	Asia	2004.5	Dom-ans
H5N1_Avian_GU186652_A/duck/Ang_Thong/71-2-/2004|2004.500	GU186652	Avian	H5N1	H5	N1	Thailand	SouthEasternAsia	Asia	2004.5	Dom-ans
H5N1_Avian_DQ407248_A/little_grebe/Thailand/Phichit-01/2004|2004.500	DQ407248	Avian	H5N1	H5	N1	Thailand	SouthEasternAsia	Asia	2004.5	Wild-other
H5N1_Avian_AB576206_A/pigeon/Thailand/VSMU-7-NPT/2004|2004.500	AB576206	Avian	H5N1	H5	N1	Thailand	SouthEasternAsia	Asia	2004.5	Wild-other
H5N1_Avian_AB450652_A/open-bill_stork/Thailand/VSMU-20-AYA/2004|2004.500	AB450652	Avian	H5N1	H5	N1	Thailand	SouthEasternAsia	Asia	2004.5	Wild-other
H5N1_Avian_DQ989965_A/open-billed_stork/Nakhonsawan/BBD0104F/2004|2004.500	DQ989965	Avian	H5N1	H5	N1	Thailand	SouthEasternAsia	Asia	2004.5	Wild-other
H5N1_Avian_JQ794474_A/duck/Thailand/TS04/2006|2006.500	JQ794474	Avian	H5N1	H5	N1	Thailand	SouthEasternAsia	Asia	2006.5	Dom-ans
H5N1_Avian_JQ794466_A/chicken/Thailand/TS03/2006|2006.500	JQ794466	Avian	H5N1	H5	N1	Thailand	SouthEasternAsia	Asia	2006.5	Dom-gal
H5N1_Avian_AB450649_A/quail/Nakhon_Pathom/NIAH7562/2005|2005.500	AB450649	Avian	H5N1	H5	N1	Thailand	SouthEasternAsia	Asia	2005.5	Dom-gal
H5N1_Avian_DQ454105_A/crested_eagle/Belgium/01/2004|2004.500	DQ454105	Avian	H5N1	H5	N1	Belgium	WesternEurope	Europe	2004.5	Wild-other
H5N1_Avian_AB440347_A/quail/Angthong/71/2004|2004.500	AB440347	Avian	H5N1	H5	N1	Thailand	SouthEasternAsia	Asia	2004.5	Dom-gal
H5N1_Avian_JQ794458_A/chicken/Thailand/TS02/2006|2006.500	JQ794458	Avian	H5N1	H5	N1	Thailand	SouthEasternAsia	Asia	2006.5	Dom-gal
H5N1_Avian_JQ794450_A/duck/Thailand/TS01/2006|2006.500	JQ794450	Avian	H5N1	H5	N1	Thailand	SouthEasternAsia	Asia	2006.5	Dom-ans
H5N1_Avian_CY033181_A/duck/Vietnam/942B/2004|2004.500	CY033181	Avian	H5N1	H5	N1	Viet Nam	SouthEasternAsia	Asia	2004.5	Dom-ans
H5N1_Avian_CY033189_A/duck/Vietnam/NCVD08/2005|2005.500	CY033189	Avian	H5N1	H5	N1	Viet Nam	SouthEasternAsia	Asia	2005.5	Dom-ans
H5N1_Avian_CY028712_A/chicken/Vietnam/23/2004|2004.500	CY028712	Avian	H5N1	H5	N1	Viet Nam	SouthEasternAsia	Asia	2004.5	Dom-gal
H5N1_Avian_CY035902_A/chicken/Vietnam/NCVD12/2005|2005.500	CY035902	Avian	H5N1	H5	N1	Viet Nam	SouthEasternAsia	Asia	2005.5	Dom-gal
H5N1_Avian_CY034210_A/chicken/Vietnam/890/2004|2004.500	CY034210	Avian	H5N1	H5	N1	Viet Nam	SouthEasternAsia	Asia	2004.5	Dom-gal
H5N1_Avian_CY034226_A/duck/Vietnam/367/2005|2005.500	CY034226	Avian	H5N1	H5	N1	Viet Nam	SouthEasternAsia	Asia	2005.5	Dom-ans
H5N1_Avian_HQ200454_A/duck/Cambodia/D14AL/2006|2006.093	HQ200454	Avian	H5N1	H5	N1	Cambodia	SouthEasternAsia	Asia	2006.093	Dom-ans
H5N1_Avian_KR732474_A/duck/Vietnam_Hau_Giang/NCVD-12/2007|2007.500	KR732474	Avian	H5N1	H5	N1	Viet Nam	SouthEasternAsia	Asia	2007.5	Dom-ans
H5N1_Human_HM006763_A/Viet_Nam/1203/2004|2004.500	HM006763	Human	H5N1	H5	N1	Viet Nam	SouthEasternAsia	Asia	2004.5	Human
H5N1_Avian_AY676050_A/egret/Hong_Kong/757-2/2003|2003.500	AY676050	Avian	H5N1	H5	N1	Hong Kong	EasternAsia	Asia	2003.5	Wild-other
H5N1_Human_AB212059_A/Hong_Kong/213/2003|2003.500	AB212059	Human	H5N1	H5	N1	Hong Kong	EasternAsia	Asia	2003.5	Human
H5N1_Avian_AY676049_A/duck/Hong_Kong/821/2002|2002.500	AY676049	Avian	H5N1	H5	N1	Hong Kong	EasternAsia	Asia	2002.5	Dom-ans
H5N1_Avian_AB450654_A/pigeon/Thailand/VSMU-13-KRI/2005|2005.500	AB450654	Avian	H5N1	H5	N1	Thailand	SouthEasternAsia	Asia	2005.5	Wild-other
H5N1_Avian_AB450657_A/tree_sparrow/Ratchaburi/VSMU-16-RBR/2005|2005.500	AB450657	Avian	H5N1	H5	N1	Thailand	SouthEasternAsia	Asia	2005.5	Wild-other
H5N1_Human_KJ907474_A/Thailand/NBL1/2006|2006.605	KJ907474	Human	H5N1	H5	N1	Thailand	SouthEasternAsia	Asia	2006.605	Human
H5N1_Avian_DQ989999_A/open-billed_stork/Nakhonsawan/BBD2616F/2005|2005.500	DQ989999	Avian	H5N1	H5	N1	Thailand	SouthEasternAsia	Asia	2005.5	Wild-other
H5N1_Avian_EF112388_A/open-billed_stork/Nakhonsawan/BBD4211M/05|2005.500	EF112388	Avian	H5N1	H5	N1	Thailand	SouthEasternAsia	Asia	2005.5	Wild-other
H5N1_Human_DQ360842_A/Thailand/676/2005|2005.500	DQ360842	Human	H5N1	H5	N1	Thailand	SouthEasternAsia	Asia	2005.5	Human
H5N1_Avian_AB450648_A/chicken/Suphanburi/NIAH108192/2005|2005.500	AB450648	Avian	H5N1	H5	N1	Thailand	SouthEasternAsia	Asia	2005.5	Dom-gal
H5N1_Avian_FJ868037_A/chicken/Uthaithani/NIAH115067/2008|2008.500	FJ868037	Avian	H5N1	H5	N1	Thailand	SouthEasternAsia	Asia	2008.5	Dom-gal
H5N1_Avian_DQ997534_A/duck/Shanghai/xj/2002|2002.500	DQ997534	Avian	H5N1	H5	N1	China	EasternAsia	Asia	2002.5	Dom-ans
H5N1_Avian_JF732742_A/ostrich/Suzhou/097/2003|2003.288	JF732742	Avian	H5N1	H5	N1	China	EasternAsia	Asia	2003.288	Wild-other
H5N1_Avian_DQ997413_A/duck/Zhejiang/bj/2002|2002.500	DQ997413	Avian	H5N1	H5	N1	China	EasternAsia	Asia	2002.5	Dom-ans
H5N1_Avian_DQ997185_A/chicken/Jiangsu/cz1/2002|2002.500	DQ997185	Avian	H5N1	H5	N1	China	EasternAsia	Asia	2002.5	Dom-gal
H5N1_Avian_KX160151_A/chicken/Gansu/5/2012|2012.419	KX160151	Avian	H5N1	H5	N1	China	EasternAsia	Asia	2012.419	Dom-gal
H5N1_Avian_KX160189_A/chicken/Ningxia/2/2012|2012.178	KX160189	Avian	H5N1	H5	N1	China	EasternAsia	Asia	2012.178	Dom-gal
H5N1_Avian_KF638583_A/chicken/Ningxia/222/2012|2012.279	KF638583	Avian	H5N1	H5	N1	China	EasternAsia	Asia	2012.279	Dom-gal
H5N1_Avian_KX160182_A/chicken/Liaoning/S4092/2011|2011.860	KX160182	Avian	H5N1	H5	N1	China	EasternAsia	Asia	2011.86	Dom-gal
H5N1_Avian_MF116332_A/chicken/China/E93/2012|2012.521	MF116332	Avian	H5N1	H5	N1	China	EasternAsia	Asia	2012.521	Dom-gal
H5N1_Avian_KX160159_A/chicken/Gansu/6/2012|2012.425	KX160159	Avian	H5N1	H5	N1	China	EasternAsia	Asia	2012.425	Dom-gal
H5N1_Avian_MF116333_A/chicken/China/E96/2012|2012.521	MF116333	Avian	H5N1	H5	N1	China	EasternAsia	Asia	2012.521	Dom-gal
H5N1_Avian_HM172275_A/chicken/Jiangsu/18/2008|2008.500	HM172275	Avian	H5N1	H5	N1	China	EasternAsia	Asia	2008.5	Dom-gal
H5N1_Avian_JX523361_A/chicken/Huadong/4/2008|2008.953	JX523361	Avian	H5N1	H5	N1	China	EasternAsia	Asia	2008.953	Dom-gal
H5N1_Swine_KC683530_A/swine/Jiangsu/1/2008|2008.953	KC683530	Swine	H5N1	H5	N1	China	EasternAsia	Asia	2008.953	Swine
H5N1_Avian_HM172271_A/chicken/Hebei/A-8/2009|2009.500	HM172271	Avian	H5N1	H5	N1	China	EasternAsia	Asia	2009.5	Dom-gal
H5N1_Avian_HM172296_A/chicken/Shandong/A-5/2006|2006.500	HM172296	Avian	H5N1	H5	N1	China	EasternAsia	Asia	2006.5	Dom-gal
H5N1_Avian_HM172285_A/chicken/Ningxia/24/2006|2006.500	HM172285	Avian	H5N1	H5	N1	China	EasternAsia	Asia	2006.5	Dom-gal
H5N1_Avian_EU243143_A/chicken/Hebei/126/2005|2005.500	EU243143	Avian	H5N1	H5	N1	China	EasternAsia	Asia	2005.5	Dom-gal
H5N1_Avian_HM172297_A/chicken/Shanxi/10/2006|2006.500	HM172297	Avian	H5N1	H5	N1	China	EasternAsia	Asia	2006.5	Dom-gal
H5N1_Avian_HM172291_A/chicken/Henan/A-7/2006|2006.500	HM172291	Avian	H5N1	H5	N1	China	EasternAsia	Asia	2006.5	Dom-gal
H5N1_Avian_EU243136_A/chicken/Hebei/102/2005|2005.500	EU243136	Avian	H5N1	H5	N1	China	EasternAsia	Asia	2005.5	Dom-gal
H5N1_Avian_HM172304_A/duck/Anhui/1/06|2006.500	HM172304	Avian	H5N1	H5	N1	China	EasternAsia	Asia	2006.5	Dom-ans
H5N1_Avian_JQ277229_A/chicken/Sheny/0606/2008|2008.427	JQ277229	Avian	H5N1	H5	N1	China	EasternAsia	Asia	2008.427	Dom-gal
H5N1_Avian_HM172274_A/chicken/Shandong/A-10/2006|2006.500	HM172274	Avian	H5N1	H5	N1	China	EasternAsia	Asia	2006.5	Dom-gal
H5N1_Avian_HM172308_A/chicken/Liaoning/A-11/2006|2006.500	HM172308	Avian	H5N1	H5	N1	China	EasternAsia	Asia	2006.5	Dom-gal
H5N1_Avian_DQ914818_A/chicken/Shanxi/2/2006|2006.500	DQ914818	Avian	H5N1	H5	N1	China	EasternAsia	Asia	2006.5	Dom-gal
H5N1_Human_CY116650_A/Indonesia/5/2005|2005.500	CY116650	Human	H5N1	H5	N1	Indonesia	SouthEasternAsia	Asia	2005.5	Human
H5N1_Avian_KM892802_A/chicken/Bali/U8661/2009|2009.414	KM892802	Avian	H5N1	H5	N1	Indonesia	SouthEasternAsia	Asia	2009.414	Dom-gal
H5N1_Avian_KR732450_A/chicken/West_Java/TJA/2008|2008.500	KR732450	Avian	H5N1	H5	N1	Indonesia	SouthEasternAsia	Asia	2008.5	Dom-gal
H5N1_Human_CY017642_A/Indonesia/CDC938/2006|2006.858	CY017642	Human	H5N1	H5	N1	Indonesia	SouthEasternAsia	Asia	2006.858	Human
H5N1_Human_CY014488_A/Indonesia/CDC669/2006|2006.447	CY014488	Human	H5N1	H5	N1	Indonesia	SouthEasternAsia	Asia	2006.447	Human
H5N1_Avian_GQ122513_A/chicken/East_Java/UT6021/2006|2006.871	GQ122513	Avian	H5N1	H5	N1	Indonesia	SouthEasternAsia	Asia	2006.871	Dom-gal
H5N1_Avian_GQ122476_A/chicken/Bali/UT2092/2005|2005.500	GQ122476	Avian	H5N1	H5	N1	Indonesia	SouthEasternAsia	Asia	2005.5	Dom-gal
H5N1_Avian_GQ122489_A/chicken/Sulawesi_Selatan/UT2094/2005|2005.500	GQ122489	Avian	H5N1	H5	N1	Indonesia	SouthEasternAsia	Asia	2005.5	Dom-gal
H5N1_Avian_GQ122459_A/quail/Yogjakarta/UT1075/2004|2004.395	GQ122459	Avian	H5N1	H5	N1	Indonesia	SouthEasternAsia	Asia	2004.395	Dom-gal
H5N1_Avian_GQ122440_A/quail/Yogjakarta/UT1023/2004|2004.038	GQ122440	Avian	H5N1	H5	N1	Indonesia	SouthEasternAsia	Asia	2004.038	Dom-gal
H5N1_Avian_GQ122519_A/chicken/Banten/UT6025/2006|2006.786	GQ122519	Avian	H5N1	H5	N1	Indonesia	SouthEasternAsia	Asia	2006.786	Dom-gal
H5N1_Avian_GQ122543_A/chicken/East_Java/UT6045/2007|2007.200	GQ122543	Avian	H5N1	H5	N1	Indonesia	SouthEasternAsia	Asia	2007.2	Dom-gal
H5N1_Swine_HM440087_A/swine/Banten/UT6001/2006|2006.500	HM440087	Swine	H5N1	H5	N1	Indonesia	SouthEasternAsia	Asia	2006.5	Swine
H5N1_Human_JX235403_A/Indonesia/UT3006/2005|2005.500	JX235403	Human	H5N1	H5	N1	Indonesia	SouthEasternAsia	Asia	2005.5	Human
H5N1_Avian_GQ122428_A/chicken/West_Java/UT1001/2003|2003.800	GQ122428	Avian	H5N1	H5	N1	Indonesia	SouthEasternAsia	Asia	2003.8	Dom-gal
H5N1_Avian_GU186741_A/chicken/Indonesia/7/2003|2003.967	GU186741	Avian	H5N1	H5	N1	Indonesia	SouthEasternAsia	Asia	2003.967	Dom-gal
H5N1_Avian_GQ122464_A/duck/East_Java/UT1107/2004|2004.647	GQ122464	Avian	H5N1	H5	N1	Indonesia	SouthEasternAsia	Asia	2004.647	Dom-ans
H5N1_Avian_GQ122452_A/duck/East_Java/UT1046/2004|2004.192	GQ122452	Avian	H5N1	H5	N1	Indonesia	SouthEasternAsia	Asia	2004.192	Dom-ans
H5N1_Swine_HM440063_A/swine/Banten/UT3062/2005|2005.500	HM440063	Swine	H5N1	H5	N1	Indonesia	SouthEasternAsia	Asia	2005.5	Swine
H5N1_Swine_HM440055_A/swine/Banten/UT2071/2005|2005.500	HM440055	Swine	H5N1	H5	N1	Indonesia	SouthEasternAsia	Asia	2005.5	Swine
H5N1_Avian_AY518360_A/duck/China/E319-2/03|2003.500	AY518360	Avian	H5N1	H5	N1	China	EasternAsia	Asia	2003.5	Dom-ans
H5N1_Swine_HM440119_A/swine/Banten/UT6008/2007|2007.500	HM440119	Swine	H5N1	H5	N1	Indonesia	SouthEasternAsia	Asia	2007.5	Swine
H5N1_Swine_HM440135_A/swine/East_Java/UT6012/2007|2007.500	HM440135	Swine	H5N1	H5	N1	Indonesia	SouthEasternAsia	Asia	2007.5	Swine
H5N1_Swine_HM440143_A/swine/South_Kalimantan/UT6015/2006|2006.500	HM440143	Swine	H5N1	H5	N1	Indonesia	SouthEasternAsia	Asia	2006.5	Swine
H5N1_Avian_KR732451_A/chicken/Pekalongan/BBVW/2007|2007.500	KR732451	Avian	H5N1	H5	N1	Indonesia	SouthEasternAsia	Asia	2007.5	Dom-gal
H5N1_Avian_HM172303_A/chicken/Hunan/41/2004|2004.500	HM172303	Avian	H5N1	H5	N1	China	EasternAsia	Asia	2004.5	Dom-gal
H5N1_Avian_JF772160_A/quail/Guangxi/12/2002|2002.534	JF772160	Avian	H5N1	H5	N1	China	EasternAsia	Asia	2002.534	Dom-gal
H5N1_Avian_JF772168_A/quail/Guangxi/13/2002|2002.534	JF772168	Avian	H5N1	H5	N1	China	EasternAsia	Asia	2002.534	Dom-gal
H5N1_Avian_GU186676_A/chicken/Hong_Kong/409-1/2002|2002.500	GU186676	Avian	H5N1	H5	N1	Hong Kong	EasternAsia	Asia	2002.5	Dom-gal
H5N1_Avian_DQ997408_A/goose/Fujian/bb/2003|2003.500	DQ997408	Avian	H5N1	H5	N1	China	EasternAsia	Asia	2003.5	Dom-ans
H5N1_Avian_DQ997516_A/duck/Guangxi/xa/2001|2001.500	DQ997516	Avian	H5N1	H5	N1	China	EasternAsia	Asia	2001.5	Dom-ans
H5N1_Avian_AY075036_A/Duck/Hong_Kong/380-5/2001|2001.500	AY075036	Avian	H5N1	H5	N1	Hong Kong	EasternAsia	Asia	2001.5	Dom-ans
H5N1_Avian_DQ351863_A/chicken/Hebei/718/2001|2001.500	DQ351863	Avian	H5N1	H5	N1	China	EasternAsia	Asia	2001.5	Dom-gal
H5N1_Avian_JQ701716_A/marabou_stork/Cambodia/TM068/2011|2011.532	JQ701716	Avian	H5N1	H5	N1	Cambodia	SouthEasternAsia	Asia	2011.532	Wild-other
H5N1_Avian_JQ714239_A/chicken/Cambodia/083LC/2011|2011.685	JQ714239	Avian	H5N1	H5	N1	Cambodia	SouthEasternAsia	Asia	2011.685	Dom-gal
H5N1_Human_JQ714250_A/Cambodia/W0112303/2012|2012.025	JQ714250	Human	H5N1	H5	N1	Cambodia	SouthEasternAsia	Asia	2012.025	Human
H5N1_Avian_KX513292_A/duck/Vietnam/ST1491-1/2012|2012.458	KX513292	Avian	H5N1	H5	N1	Viet Nam	SouthEasternAsia	Asia	2012.458	Dom-ans
H5N1_Avian_AB823751_A/chicken/Soc_Trang/1/2012|2012.458	AB823751	Avian	H5N1	H5	N1	Viet Nam	SouthEasternAsia	Asia	2012.458	Dom-gal
H5N1_Avian_KX513138_A/duck/Vietnam/ST1489-3/2012|2012.458	KX513138	Avian	H5N1	H5	N1	Viet Nam	SouthEasternAsia	Asia	2012.458	Dom-ans
H5N1_Avian_JN588887_A/chicken/Cambodia/TKCMB5T/2010|2010.074	JN588887	Avian	H5N1	H5	N1	Cambodia	SouthEasternAsia	Asia	2010.074	Dom-gal
H5N1_Avian_KY171402_A/chicken/Vietnam/NCVD-2716/2013|2013.055	KY171402	Avian	H5N1	H5	N1	Viet Nam	SouthEasternAsia	Asia	2013.055	Dom-gal
H5N1_Avian_JX420242_A/Muscovy_duck/Ca_Mau/1159/2006|2006.986	JX420242	Avian	H5N1	H5	N1	Viet Nam	SouthEasternAsia	Asia	2006.986	Dom-ans
H5N1_Avian_JX420226_A/Muscovy_duck/Ca_Mau/1185/2006|2006.989	JX420226	Avian	H5N1	H5	N1	Viet Nam	SouthEasternAsia	Asia	2006.989	Dom-ans
H5N1_Avian_GU186765_A/chicken/Bac_Lieu/07-10/2007|2007.500	GU186765	Avian	H5N1	H5	N1	Viet Nam	SouthEasternAsia	Asia	2007.5	Dom-gal
H5N1_Avian_JX420210_A/chicken/Ca_Mau/1180/2006|2006.986	JX420210	Avian	H5N1	H5	N1	Viet Nam	SouthEasternAsia	Asia	2006.986	Dom-gal
H5N1_Human_HQ200600_A/Cambodia/S1211394/2008|2008.942	HQ200600	Human	H5N1	H5	N1	Cambodia	SouthEasternAsia	Asia	2008.942	Human
H5N1_Avian_KR732409_A/chicken/Vietnam/NCVD-117/2008|2008.500	KR732409	Avian	H5N1	H5	N1	Viet Nam	SouthEasternAsia	Asia	2008.5	Dom-gal
H5N1_Avian_CY020705_A/turkey/Ivory_Coast/4372-3/2006|2006.953	CY020705	Avian	H5N1	H5	N1	Cote dIvoire	WesternAfrica	Africa	2006.953	Dom-gal
H5N1_Avian_CY020713_A/turkey/Ivory_Coast/4372-4/2006|2006.953	CY020713	Avian	H5N1	H5	N1	Cote dIvoire	WesternAfrica	Africa	2006.953	Dom-gal
H5N1_Avian_CY016807_A/duck/Cote_dIvoire/1787-18/2006|2006.500	CY016807	Avian	H5N1	H5	N1	Cote dIvoire	WesternAfrica	Africa	2006.5	Dom-ans
H5N1_Avian_CY016304_A/chicken/Sudan/1784-10/2006|2006.500	CY016304	Avian	H5N1	H5	N1	Sudan	NorthernAfrica	Africa	2006.5	Dom-gal
H5N1_Avian_CY020665_A/chicken/Sudan/1784-8/2006|2006.500	CY020665	Avian	H5N1	H5	N1	Sudan	NorthernAfrica	Africa	2006.5	Dom-gal
H5N1_Avian_DQ323679_A/chicken/Kurgan/3/2005|2005.500	DQ323679	Avian	H5N1	H5	N1	Russia	EasternEurope	Europe	2005.5	Dom-gal
H5N1_Avian_FJ445246_A/goose/Hungary/14756/2006|2006.427	FJ445246	Avian	H5N1	H5	N1	Hungary	EasternEurope	Europe	2006.427	Dom-ans
H5N1_Avian_CY044044_A/duck/Egypt/0871/2008|2008.137	CY044044	Avian	H5N1	H5	N1	Egypt	NorthernAfrica	Africa	2008.137	Dom-ans
H5N1_Avian_CY020657_A/turkey/Egypt/2253-2/2006|2006.500	CY020657	Avian	H5N1	H5	N1	Egypt	NorthernAfrica	Africa	2006.5	Dom-gal
H5N1_Avian_AB465627_A/chicken/Egypt/CL6/2007|2007.200	AB465627	Avian	H5N1	H5	N1	Egypt	NorthernAfrica	Africa	2007.2	Dom-gal
H5N1_Avian_CY020649_A/chicken/Egypt/2253-1/2006|2006.500	CY020649	Avian	H5N1	H5	N1	Egypt	NorthernAfrica	Africa	2006.5	Dom-gal
H5N1_Avian_CY016903_A/duck/Egypt/2253-3/2006|2006.500	CY016903	Avian	H5N1	H5	N1	Egypt	NorthernAfrica	Africa	2006.5	Dom-ans
H5N1_Avian_AB465628_A/duck/Egypt/D2br10/2007|2007.038	AB465628	Avian	H5N1	H5	N1	Egypt	NorthernAfrica	Africa	2007.038	Dom-ans
H5N1_Avian_KR732446_A/chicken/Egypt/07118-NLQP/2007|2007.500	KR732446	Avian	H5N1	H5	N1	Egypt	NorthernAfrica	Africa	2007.5	Dom-gal
H5N1_Avian_EU748907_A/falcon/Saudi_Arabia/D1795/2005|2005.500	EU748907	Avian	H5N1	H5	N1	Saudi Arabia	WesternAsia	Asia	2005.5	Wild-other
H5N1_Avian_HM172472_A/pied_magpie/Liaoning/7/2006|2006.500	HM172472	Avian	H5N1	H5	N1	China	EasternAsia	Asia	2006.5	Wild-other
H5N1_Avian_HM172469_A/chicken/Liaoning/23/2005|2005.500	HM172469	Avian	H5N1	H5	N1	China	EasternAsia	Asia	2005.5	Dom-gal
H5N1_Avian_EF205183_A/chicken/Omsk/14/05|2005.500	EF205183	Avian	H5N1	H5	N1	Russia	EasternEurope	Europe	2005.5	Dom-gal
H5N1_Avian_EF205185_A/goose/Krasnoozerskoye/627/2005|2005.500	EF205185	Avian	H5N1	H5	N1	Russia	EasternEurope	Europe	2005.5	Dom-ans
H5N1_Avian_DQ234074_A/duck/Novosibirsk/56/2005|2005.500	DQ234074	Avian	H5N1	H5	N1	Russia	EasternEurope	Europe	2005.5	Dom-ans
H5N1_Avian_DQ234073_A/grebe/Novosibirsk/29/2005|2005.500	DQ234073	Avian	H5N1	H5	N1	Russia	EasternEurope	Europe	2005.5	Wild-other
H5N1_Avian_EF205186_A/turkey/Suzdalka/12/05|2005.500	EF205186	Avian	H5N1	H5	N1	Russia	EasternEurope	Europe	2005.5	Dom-gal
H5N1_Avian_EF205182_A/chicken/Suzdalka/06/05|2005.500	EF205182	Avian	H5N1	H5	N1	Russia	EasternEurope	Europe	2005.5	Dom-gal
H5N1_Avian_EF205184_A/goose/Suzdalka/10/05|2005.500	EF205184	Avian	H5N1	H5	N1	Russia	EasternEurope	Europe	2005.5	Dom-ans
H5N1_Avian_EF205188_A/chicken/Tula/4/05|2005.500	EF205188	Avian	H5N1	H5	N1	Russia	EasternEurope	Europe	2005.5	Dom-gal
H5N1_Avian_CY016911_A/chicken/Nigeria/1047-8/2006|2006.500	CY016911	Avian	H5N1	H5	N1	Nigeria	WesternAfrica	Africa	2006.5	Dom-gal
H5N1_Avian_CY017031_A/duck/Niger/914/2006|2006.500	CY017031	Avian	H5N1	H5	N1	Niger	WesternAfrica	Africa	2006.5	Dom-ans
H5N1_Avian_CY016919_A/ostrich/Nigeria/1047-25/2006|2006.500	CY016919	Avian	H5N1	H5	N1	Nigeria	WesternAfrica	Africa	2006.5	Wild-other
H5N1_Avian_CY016935_A/chicken/Nigeria/1047-62/2006|2006.500	CY016935	Avian	H5N1	H5	N1	Nigeria	WesternAfrica	Africa	2006.5	Dom-gal
H5N1_Avian_MF566123_A/duck/Niger/2090/2006|2006.123	MF566123	Avian	H5N1	H5	N1	Niger	WesternAfrica	Africa	2006.123	Dom-ans
H5N1_Avian_DQ449644_A/duck/Kurgan/08/2005|2005.500	DQ449644	Avian	H5N1	H5	N1	Russia	EasternEurope	Europe	2005.5	Dom-ans
H5N1_Avian_DQ449636_A/chicken/Kurgan/05/2005|2005.500	DQ449636	Avian	H5N1	H5	N1	Russia	EasternEurope	Europe	2005.5	Dom-gal
H5N1_Avian_CY047479_A/duck/Omsk/1822/2006|2006.534	CY047479	Avian	H5N1	H5	N1	Russia	EasternEurope	Europe	2006.534	Dom-ans
H5N1_Avian_AB525195_A/mountain_hawk-eagle/Kumamoto/1/07|2007.500	AB525195	Avian	H5N1	H5	N1	Japan	EasternAsia	Asia	2007.5	Wild-other
H5N1_Avian_DQ852605_A/grebe/Tyva/Tyv06-2/06|2006.477	DQ852605	Avian	H5N1	H5	N1	Russia	EasternEurope	Europe	2006.477	Wild-other
H5N1_Avian_DQ863505_A/grebe/Tyva/Tyv06-8/2006|2006.477	DQ863505	Avian	H5N1	H5	N1	Russia	EasternEurope	Europe	2006.477	Wild-other
H5N1_Avian_CY021377_A/chicken/Afghanistan/1573-7/2006|2006.500	CY021377	Avian	H5N1	H5	N1	Afghanistan	SouthernAsia	Asia	2006.5	Dom-gal
H5N1_Avian_CY037766_A/chicken/Rawalakot/NARC2441A/2006|2006.500	CY037766	Avian	H5N1	H5	N1	Pakistan	SouthernAsia	Asia	2006.5	Dom-gal
H5N1_Avian_CY037774_A/chicken/Sihala/NARC3303-4/2006|2006.500	CY037774	Avian	H5N1	H5	N1	Pakistan	SouthernAsia	Asia	2006.5	Dom-gal
H5N1_Avian_CY020641_A/chicken/Afghanistan/1573-92/2006|2006.500	CY020641	Avian	H5N1	H5	N1	Afghanistan	SouthernAsia	Asia	2006.5	Dom-gal
H5N1_Avian_EF205187_A/chicken/Krasnodar/123/06|2006.500	EF205187	Avian	H5N1	H5	N1	Russia	EasternEurope	Europe	2006.5	Dom-gal
H5N1_Avian_EF362422_A/chicken/India/NIV33487/06|2006.500	EF362422	Avian	H5N1	H5	N1	India	SouthernAsia	Asia	2006.5	Dom-gal
H5N1_Avian_GU354069_A/chicken/Nandurbar/7979/2006|2006.123	GU354069	Avian	H5N1	H5	N1	India	SouthernAsia	Asia	2006.123	Dom-gal
H5N1_Avian_EF605601_A/chicken/Russia_Krasnodar/2/2007|2007.500	EF605601	Avian	H5N1	H5	N1	Russia	EasternEurope	Europe	2007.5	Dom-gal
H5N1_Avian_EU441926_A/muscovy_duck/Rostov-on-Don/51/2007|2007.953	EU441926	Avian	H5N1	H5	N1	Russia	EasternEurope	Europe	2007.953	Dom-ans
H5N1_Avian_EU486852_A/starling/Rostov-on-Don/39/2007|2007.953	EU486852	Avian	H5N1	H5	N1	Russia	EasternEurope	Europe	2007.953	Wild-other
H5N1_Avian_EU814507_A/rook/Rostov-on-Don/26/2007|2007.951	EU814507	Avian	H5N1	H5	N1	Russia	EasternEurope	Europe	2007.951	Wild-other
H5N1_Avian_EU401755_A/chicken/Rostov-on-Don/35/2007|2007.951	EU401755	Avian	H5N1	H5	N1	Russia	EasternEurope	Europe	2007.951	Dom-gal
H5N1_Avian_CY047471_A/chicken/Domodedovo/MK/2007|2007.036	CY047471	Avian	H5N1	H5	N1	Russia	EasternEurope	Europe	2007.036	Dom-gal
H5N1_Avian_EF474446_A/chicken/Moscow/2/2007|2007.118	EF474446	Avian	H5N1	H5	N1	Russia	EasternEurope	Europe	2007.118	Dom-gal
H5N1_Avian_EU402402_A/chicken/Rostov/22-1/2007|2007.500	EU402402	Avian	H5N1	H5	N1	Russia	EasternEurope	Europe	2007.5	Dom-gal
H5N1_Avian_CY047487_A/chicken/Reshoty/02/2006|2006.452	CY047487	Avian	H5N1	H5	N1	Russia	EasternEurope	Europe	2006.452	Dom-gal
H5N1_Avian_EU163430_A/chicken/Krasnodar/300/07|2007.677	EU163430	Avian	H5N1	H5	N1	Russia	EasternEurope	Europe	2007.677	Dom-gal
H5N1_Avian_CY029960_A/chicken/Kuwait/KISR3/2007|2007.500	CY029960	Avian	H5N1	H5	N1	Kuwait	WesternAsia	Asia	2007.5	Dom-gal
H5N1_Avian_CY030000_A/chicken/Kuwait/KISR9/2007|2007.500	CY030000	Avian	H5N1	H5	N1	Kuwait	WesternAsia	Asia	2007.5	Dom-gal
H5N1_Avian_EU700513_A/saker_falcon/Kuwait/0286/2007|2007.500	EU700513	Avian	H5N1	H5	N1	Kuwait	WesternAsia	Asia	2007.5	Wild-other
H5N1_Avian_FM177139_A/chicken/Germany/R3294/2007|2007.500	FM177139	Avian	H5N1	H5	N1	Germany	WesternEurope	Europe	2007.5	Dom-gal
H5N1_Avian_FM177123_A/chicken/Germany/R3234/2007|2007.500	FM177123	Avian	H5N1	H5	N1	Germany	WesternEurope	Europe	2007.5	Dom-gal
H5N1_Avian_FM163444_A/chicken/Poland/R3248/2007|2007.500	FM163444	Avian	H5N1	H5	N1	Poland	EasternEurope	Europe	2007.5	Dom-gal
H5N1_Avian_FM163452_A/turkey/Poland/R3249/2007|2007.500	FM163452	Avian	H5N1	H5	N1	Poland	EasternEurope	Europe	2007.5	Dom-gal
H5N1_Avian_AM914020_A/domestic_duck/Germany/R1772/2007|2007.500	AM914020	Avian	H5N1	H5	N1	Germany	WesternEurope	Europe	2007.5	Dom-ans
H5N1_Avian_GU252834_A/goose/Tripura/103596/2008|2008.247	GU252834	Avian	H5N1	H5	N1	India	SouthernAsia	Asia	2008.247	Dom-ans
H5N1_Avian_GU252826_A/duck/Tripura/103597/2008|2008.285	GU252826	Avian	H5N1	H5	N1	India	SouthernAsia	Asia	2008.285	Dom-ans
H5N1_Avian_KT327370_A/chicken/India/100074/2008|2008.200	KT327370	Avian	H5N1	H5	N1	India	SouthernAsia	Asia	2008.2	Dom-gal
H5N1_Avian_GU356587_A/chicken/West_Bengal/148713/2009|2009.038	GU356587	Avian	H5N1	H5	N1	India	SouthernAsia	Asia	2009.038	Dom-gal
H5N1_Avian_GU272002_A/chicken/West_Bengal/155505/2009|2009.038	GU272002	Avian	H5N1	H5	N1	India	SouthernAsia	Asia	2009.038	Dom-gal
H5N1_Avian_CY063485_A/chicken/Bhutan/248015/2010|2010.134	CY063485	Avian	H5N1	H5	N1	Bhutan	SouthernAsia	Asia	2010.134	Dom-gal
H5N1_Avian_CY061298_A/chicken/West_Bengal/239020/2010|2010.030	CY061298	Avian	H5N1	H5	N1	India	SouthernAsia	Asia	2010.03	Dom-gal
H5N1_Avian_CY090120_A/chicken/India/241272/2010|2010.047	CY090120	Avian	H5N1	H5	N1	India	SouthernAsia	Asia	2010.047	Dom-gal
H5N1_Avian_CY111085_A/chicken/India/82544/2008|2008.058	CY111085	Avian	H5N1	H5	N1	India	SouthernAsia	Asia	2008.058	Dom-gal
H5N1_Avian_HM172292_A/great_cormorant/Tibet/12/2006|2006.500	HM172292	Avian	H5N1	H5	N1	China	EasternAsia	Asia	2006.5	Wild-other
H5N1_Avian_EU874904_A/chicken/Guangdong/1/2005|2005.500	EU874904	Avian	H5N1	H5	N1	China	EasternAsia	Asia	2005.5	Dom-gal
H5N1_Avian_HM172280_A/goose/Guangdong/72/2004|2004.500	HM172280	Avian	H5N1	H5	N1	China	EasternAsia	Asia	2004.5	Dom-ans
H5N1_Avian_CY126180_A/chicken/Giza/CAI17/2009|2009.496	CY126180	Avian	H5N1	H5	N1	Egypt	NorthernAfrica	Africa	2009.496	Dom-gal
H5N1_Avian_CY041294_A/chicken/Egypt/0836/2008|2008.038	CY041294	Avian	H5N1	H5	N1	Egypt	NorthernAfrica	Africa	2008.038	Dom-gal
H5N1_Avian_CY126140_A/chicken/Giza/CAI8/2008|2008.247	CY126140	Avian	H5N1	H5	N1	Egypt	NorthernAfrica	Africa	2008.247	Dom-gal
H5N1_Avian_CY126069_A/chicken/Sharkia/CAI41/2009|2009.395	CY126069	Avian	H5N1	H5	N1	Egypt	NorthernAfrica	Africa	2009.395	Dom-gal
H5N1_Avian_KF881495_A/chicken/Egypt/Q2247A/2010|2010.742	KF881495	Avian	H5N1	H5	N1	Egypt	NorthernAfrica	Africa	2010.742	Dom-gal
H5N1_Avian_KF881471_A/chicken/Egypt/Q1182E/2010|2010.090	KF881471	Avian	H5N1	H5	N1	Egypt	NorthernAfrica	Africa	2010.09	Dom-gal
H5N1_Avian_LC093083_A/Pigeon/Egypt/RIMD20/2009|2009.038	LC093083	Avian	H5N1	H5	N1	Egypt	NorthernAfrica	Africa	2009.038	Wild-other
H5N1_Avian_LC093075_A/Pigeon/Egypt/RIMD18/2009|2009.038	LC093075	Avian	H5N1	H5	N1	Egypt	NorthernAfrica	Africa	2009.038	Wild-other
H5N1_Avian_HM172282_A/chicken/Tibet/6/2008|2008.500	HM172282	Avian	H5N1	H5	N1	China	EasternAsia	Asia	2008.5	Dom-gal
H5N1_Avian_HM172279_A/chicken/Guizhou/7/2008|2008.500	HM172279	Avian	H5N1	H5	N1	China	EasternAsia	Asia	2008.5	Dom-gal
H5N1_Avian_KR732475_A/duck/Egypt/0923-NLQP/2009|2009.500	KR732475	Avian	H5N1	H5	N1	Egypt	NorthernAfrica	Africa	2009.5	Dom-ans
H5N1_Avian_CY035245_A/falcon/Saudi_Arabia/D1936/2007|2007.500	CY035245	Avian	H5N1	H5	N1	Saudi Arabia	WesternAsia	Asia	2007.5	Wild-other
H5N1_Avian_EU590692_A/turkey/Saudi_Arabia/6732-6/2007|2007.500	EU590692	Avian	H5N1	H5	N1	Saudi Arabia	WesternAsia	Asia	2007.5	Dom-gal
H5N1_Human_KP702177_A/Egypt/MOH-NRC-7305/2014|2014.907	KP702177	Human	H5N1	H5	N1	Egypt	NorthernAfrica	Africa	2014.907	Human
H5N1_Human_KP702169_A/Egypt/MOH-NRC-7271/2014|2014.901	KP702169	Human	H5N1	H5	N1	Egypt	NorthernAfrica	Africa	2014.901	Human
H5N1_Avian_LC106105_A/duck/Cairo/157CA/2015|2015.027	LC106105	Avian	H5N1	H5	N1	Egypt	NorthernAfrica	Africa	2015.027	Dom-ans
H5N1_Avian_LC106104_A/chicken/Kafr_Elsheikh/UT-151CAD/2015|2015.000	LC106104	Avian	H5N1	H5	N1	Egypt	NorthernAfrica	Africa	2015	Dom-gal
H5N1_Avian_LC106107_A/turkey/Menia/15248S/2015|2015.153	LC106107	Avian	H5N1	H5	N1	Egypt	NorthernAfrica	Africa	2015.153	Dom-gal
H5N1_Avian_KR063682_A/chicken/Egypt/A10351A/2014|2014.893	KR063682	Avian	H5N1	H5	N1	Egypt	NorthernAfrica	Africa	2014.893	Dom-gal
H5N1_Avian_LC106110_A/duck/Giza/15292S/2015|2015.184	LC106110	Avian	H5N1	H5	N1	Egypt	NorthernAfrica	Africa	2015.184	Dom-ans
H5N1_Avian_KT220543_A/chicken/Egypt/F9514A/2014|2014.071	KT220543	Avian	H5N1	H5	N1	Egypt	NorthernAfrica	Africa	2014.071	Dom-gal
H5N1_Avian_KF881628_A/chicken/Egypt/M7217B/2013|2013.082	KF881628	Avian	H5N1	H5	N1	Egypt	NorthernAfrica	Africa	2013.082	Dom-gal
H5N1_Avian_KF881673_A/chicken/Egypt/Q5283C/2012|2012.342	KF881673	Avian	H5N1	H5	N1	Egypt	NorthernAfrica	Africa	2012.342	Dom-gal
H5N1_Avian_KF881542_A/duck/Egypt/M2583D/2010|2010.973	KF881542	Avian	H5N1	H5	N1	Egypt	NorthernAfrica	Africa	2010.973	Dom-ans
H5N1_Avian_KF881316_A/duck/Egypt/M2583C/2010|2010.973	KF881316	Avian	H5N1	H5	N1	Egypt	NorthernAfrica	Africa	2010.973	Dom-ans
H5N1_Avian_KF881358_A/duck/Egypt/M3075B/2011|2011.219	KF881358	Avian	H5N1	H5	N1	Egypt	NorthernAfrica	Africa	2011.219	Dom-ans
H5N1_Avian_KF881323_A/turkey/Egypt/S6405A/2012|2012.764	KF881323	Avian	H5N1	H5	N1	Egypt	NorthernAfrica	Africa	2012.764	Dom-gal
H5N1_Avian_KF881521_A/goose/Egypt/M2794A/2011|2011.052	KF881521	Avian	H5N1	H5	N1	Egypt	NorthernAfrica	Africa	2011.052	Dom-ans
H5N1_Avian_KF881434_A/duck/Egypt/Q4596A/2012|2012.049	KF881434	Avian	H5N1	H5	N1	Egypt	NorthernAfrica	Africa	2012.049	Dom-ans
H5N1_Avian_KF881412_A/duck/Egypt/Q4596B/2012|2012.049	KF881412	Avian	H5N1	H5	N1	Egypt	NorthernAfrica	Africa	2012.049	Dom-ans
H5N1_Avian_KF881563_A/chicken/Egypt/S3280D/2011|2011.359	KF881563	Avian	H5N1	H5	N1	Egypt	NorthernAfrica	Africa	2011.359	Dom-gal
H5N1_Avian_KF881352_A/chicken/Egypt/S3806D/2011|2011.674	KF881352	Avian	H5N1	H5	N1	Egypt	NorthernAfrica	Africa	2011.674	Dom-gal
H5N2_Avian_KU042869_A/chicken/Zhejiang/727079/2014|2014.567	KU042869	Avian	H5N2	H5	N2	China	EasternAsia	Asia	2014.567	Dom-gal
H5N2_Avian_KU042870_A/chicken/Zhejiang/727159/2014|2014.567	KU042870	Avian	H5N2	H5	N2	China	EasternAsia	Asia	2014.567	Dom-gal
H5N6_Avian_KU042881_A/chicken/Zhejiang/727026/2014|2014.567	KU042881	Avian	H5N6	H5	N6	China	EasternAsia	Asia	2014.567	Dom-gal
H5N6_Avian_KU042880_A/chicken/Zhejiang/727022/2014|2014.567	KU042880	Avian	H5N6	H5	N6	China	EasternAsia	Asia	2014.567	Dom-gal
H5N2_Avian_KX160175_A/chicken/Heilongjiang/S7/2014|2014.595	KX160175	Avian	H5N2	H5	N2	China	EasternAsia	Asia	2014.595	Dom-gal
H5N6_Avian_KP286105_A/chicken/Dongguan/2690/2013|2013.962	KP286105	Avian	H5N6	H5	N6	China	EasternAsia	Asia	2013.962	Dom-gal
H5N6_Avian_KP285001_A/chicken/Shenzhen/2464/2013|2013.948	KP285001	Avian	H5N6	H5	N6	China	EasternAsia	Asia	2013.948	Dom-gal
H5N6_Avian_KY437779_A/goose/Guangdong/YJD/2014|2014.833	KY437779	Avian	H5N6	H5	N6	China	EasternAsia	Asia	2014.833	Dom-ans
H5N6_Avian_KM496981_A/duck/Laos/XBY004/2014|2014.192	KM496981	Avian	H5N6	H5	N6	Laos	SouthEasternAsia	Asia	2014.192	Dom-ans
H5N6_Avian_KP285025_A/duck/Dongguan/3069/2013|2013.962	KP285025	Avian	H5N6	H5	N6	China	EasternAsia	Asia	2013.962	Dom-ans
H5N6_Avian_KP285009_A/duck/Dongguan/2685/2013|2013.962	KP285009	Avian	H5N6	H5	N6	China	EasternAsia	Asia	2013.962	Dom-ans
H5N6_Human_KR063691_A/Changsha/1/2014|2014.145	KR063691	Human	H5N6	H5	N6	China	EasternAsia	Asia	2014.145	Human
H5N1_Avian_KJ683892_A/chicken/Yunnan/1/2014|2014.110	KJ683892	Avian	H5N1	H5	N1	China	EasternAsia	Asia	2014.11	Dom-gal
H5N6_Avian_KT454951_A/Gallinula_chloropus/Guangdong/GZ174/2014|2014.685	KT454951	Avian	H5N6	H5	N6	China	EasternAsia	Asia	2014.685	Wild-other
H5N6_Avian_KT454943_A/Copsychus_saularis/Guangdong/SW8/2014|2014.584	KT454943	Avian	H5N6	H5	N6	China	EasternAsia	Asia	2014.584	Wild-other
H5N6_Avian_KX094412_A/duck/Guangzhou/021/2014|2014.038	KX094412	Avian	H5N6	H5	N6	China	EasternAsia	Asia	2014.038	Dom-ans
H5N6_Avian_KJ754149_A/duck/Guangdong/GD01/2014|2014.200	KJ754149	Avian	H5N6	H5	N6	China	EasternAsia	Asia	2014.2	Dom-ans
H5N6_Avian_KP286113_A/chicken/Dongguan/3363/2013|2013.962	KP286113	Avian	H5N6	H5	N6	China	EasternAsia	Asia	2013.962	Dom-gal
H5N6_Swine_KT313406_A/swine/Guangdong/1/2014|2014.460	KT313406	Swine	H5N6	H5	N6	China	EasternAsia	Asia	2014.46	Swine
H5N6_Swine_KT313414_A/swine/Guangdong/2/2014|2014.460	KT313414	Swine	H5N6	H5	N6	China	EasternAsia	Asia	2014.46	Swine
H5N6_Avian_KY437787_A/chicken/Yangzhou/YD1/2014|2014.666	KY437787	Avian	H5N6	H5	N6	China	EasternAsia	Asia	2014.666	Dom-gal
H5N6_Avian_KP732718_A/goose/Eastern_China/S0513/2013|2013.362	KP732718	Avian	H5N6	H5	N6	China	EasternAsia	Asia	2013.362	Dom-ans
H3N6_Avian_KX121258_A/duck/Hunan/146/2014|2014.866	KX121258	Avian	H3N6	H3	N6	China	EasternAsia	Asia	2014.866	Dom-ans
H5N6_Avian_KX121210_A/duck/Hunan/144/2014|2014.866	KX121210	Avian	H5N6	H5	N6	China	EasternAsia	Asia	2014.866	Dom-ans
H5N6_Avian_KX121202_A/goose/Hunan/118/2014|2014.863	KX121202	Avian	H5N6	H5	N6	China	EasternAsia	Asia	2014.863	Dom-ans
H5N6_Avian_KP732723_A/duck/Eastern_China/S0908/2014|2014.685	KP732723	Avian	H5N6	H5	N6	China	EasternAsia	Asia	2014.685	Dom-ans
H5N6_Avian_KU143444_A/turtledove/Wuhan/HKBJ27/2015|2015.038	KU143444	Avian	H5N6	H5	N6	China	EasternAsia	Asia	2015.038	Wild-other
H5N6_Avian_KU143445_A/turtledove/Wuhan/HKBJ43/2015|2015.038	KU143445	Avian	H5N6	H5	N6	China	EasternAsia	Asia	2015.038	Wild-other
H5N6_Avian_KU143449_A/chicken/Wuhan/WHYJ02/2015|2015.038	KU143449	Avian	H5N6	H5	N6	China	EasternAsia	Asia	2015.038	Dom-gal
H5N6_Avian_KU143448_A/chicken/Wuhan/WHYJ01/2015|2015.038	KU143448	Avian	H5N6	H5	N6	China	EasternAsia	Asia	2015.038	Dom-gal
H5N6_Avian_KY415927_A/duck/Hubei/ZYSYF1/2015|2015.871	KY415927	Avian	H5N6	H5	N6	China	EasternAsia	Asia	2015.871	Dom-ans
H5N6_Avian_KU143443_A/turtledove/Wuhan/WHBJ28/2014|2014.953	KU143443	Avian	H5N6	H5	N6	China	EasternAsia	Asia	2014.953	Wild-other
H5N6_Avian_KU143441_A/turtledove/Wuhan/WHBJ12/2014|2014.953	KU143441	Avian	H5N6	H5	N6	China	EasternAsia	Asia	2014.953	Wild-other
H5N6_Avian_KU143447_A/duck/Wuhan/WHYF03/2015|2015.038	KU143447	Avian	H5N6	H5	N6	China	EasternAsia	Asia	2015.038	Dom-ans
H5N6_Avian_KP285329_A/goose/Shantou/1791/2014|2014.195	KP285329	Avian	H5N6	H5	N6	China	EasternAsia	Asia	2014.195	Dom-ans
H5N6_Avian_KP285321_A/goose/Shantou/1763/2014|2014.195	KP285321	Avian	H5N6	H5	N6	China	EasternAsia	Asia	2014.195	Dom-ans
H5N6_Avian_MF399616_A/Great_Crested_Grebe/Ningxia/482-26/2015|2015.860	MF399616	Avian	H5N6	H5	N6	China	EasternAsia	Asia	2015.86	Wild-other
H5N6_Avian_LC208523_A/duck/Japan/AQ-HE72/2015|2015.575	LC208523	Avian	H5N6	H5	N6	Japan	EasternAsia	Asia	2015.575	Dom-ans
H5N6_Human_KP765792_A/Guangzhou/39715/2014|2014.942	KP765792	Human	H5N6	H5	N6	China	EasternAsia	Asia	2014.942	Human
H5N6_Avian_LC279792_A/muscovy_duck/Vietnam/LBM817/2015|2015.858	LC279792	Avian	H5N6	H5	N6	Viet Nam	SouthEasternAsia	Asia	2015.858	Dom-ans
H5N1_Avian_KM251509_A/duck/Sichuan/NCXN10/2014|2014.318	KM251509	Avian	H5N1	H5	N1	China	EasternAsia	Asia	2014.318	Dom-ans
H5N1_Avian_KM251510_A/duck/Sichuan/NCXN11/2014|2014.318	KM251510	Avian	H5N1	H5	N1	China	EasternAsia	Asia	2014.318	Dom-ans
H5N1_Avian_AB979507_A/duck/Vietnam/LBM638/2014|2014.285	AB979507	Avian	H5N1	H5	N1	Viet Nam	SouthEasternAsia	Asia	2014.285	Dom-ans
H5N1_Avian_AB979491_A/muscovy_duck/Vietnam/LBM635/2014|2014.285	AB979491	Avian	H5N1	H5	N1	Viet Nam	SouthEasternAsia	Asia	2014.285	Dom-ans
H5N1_Avian_KM251511_A/pigeon/Sichuan/NCXN29/2014|2014.318	KM251511	Avian	H5N1	H5	N1	China	EasternAsia	Asia	2014.318	Wild-other
H5N6_Avian_KT952276_A/wild_pigeon/Jilin/CC01/2014|2014.463	KT952276	Avian	H5N6	H5	N6	China	EasternAsia	Asia	2014.463	Wild-other
H5N6_Avian_KP090443_A/chicken/Jiangxi/NCDZT1123/2014|2014.490	KP090443	Avian	H5N6	H5	N6	China	EasternAsia	Asia	2014.49	Dom-gal
H5N6_Avian_KP090451_A/chicken/Jiangxi/NCDZT1126/2014|2014.490	KP090451	Avian	H5N6	H5	N6	China	EasternAsia	Asia	2014.49	Dom-gal
H5N6_Avian_KU143451_A/duck/Wuhan/JXYFB22/2015|2015.038	KU143451	Avian	H5N6	H5	N6	China	EasternAsia	Asia	2015.038	Dom-ans
H5N2_Avian_KU042865_A/duck/Zhejiang/727041/2014|2014.567	KU042865	Avian	H5N2	H5	N2	China	EasternAsia	Asia	2014.567	Dom-ans
H5N6_Avian_MF960017_A/chicken/Xuzhou/XZ6/2016|2016.118	MF960017	Avian	H5N6	H5	N6	China	EasternAsia	Asia	2016.118	Dom-gal
H3N6_Avian_KR919746_A/duck/Guangxi/175D12/2014|2014.534	KR919746	Avian	H3N6	H3	N6	China	EasternAsia	Asia	2014.534	Dom-ans
H5N1_Avian_KY437811_A/chicken/Anhui/QD1/2014|2014.156	KY437811	Avian	H5N1	H5	N1	China	EasternAsia	Asia	2014.156	Dom-gal
H5N1_Avian_KP288328_A/duck/Nanchang/9789/2013|2013.748	KP288328	Avian	H5N1	H5	N1	China	EasternAsia	Asia	2013.748	Dom-ans
H5N1_Avian_KP288320_A/quail/Nanchang/6631/2013|2013.748	KP288320	Avian	H5N1	H5	N1	China	EasternAsia	Asia	2013.748	Dom-gal
H5N1_Avian_CY146704_A/duck/Hunan/S4220/2011|2011.866	CY146704	Avian	H5N1	H5	N1	China	EasternAsia	Asia	2011.866	Dom-ans
H5N2_Avian_KJ933381_A/duck/Zhejiang/6DK19/2013|2013.953	KJ933381	Avian	H5N2	H5	N2	China	EasternAsia	Asia	2013.953	Dom-ans
H5N6_Avian_KJ807788_A/duck/Zhejiang/6D2/2013|2013.951	KJ807788	Avian	H5N6	H5	N6	China	EasternAsia	Asia	2013.951	Dom-ans
H5N6_Avian_KJ807787_A/chicken/Zhejiang/6C2/2013|2013.951	KJ807787	Avian	H5N6	H5	N6	China	EasternAsia	Asia	2013.951	Dom-gal
H5N6_Avian_KP284985_A/chicken/Shenzhen/1845/2013|2013.945	KP284985	Avian	H5N6	H5	N6	China	EasternAsia	Asia	2013.945	Dom-gal
H5N6_Avian_KM251507_A/duck/Sichuan/NCXJ24/2014|2014.318	KM251507	Avian	H5N6	H5	N6	China	EasternAsia	Asia	2014.318	Dom-ans
H5N6_Avian_KM251503_A/chicken/Sichuan/NCJPL1/2014|2014.318	KM251503	Avian	H5N6	H5	N6	China	EasternAsia	Asia	2014.318	Dom-gal
H5N6_Avian_KM251502_A/Anas_crecca/Hubei/Chenhu1623-5/2014|2014.214	KM251502	Avian	H5N6	H5	N6	China	EasternAsia	Asia	2014.214	Wild-ans-long
H5N6_Avian_KY171672_A/duck/Vietnam/NCVD14-A418/2014|2014.647	KY171672	Avian	H5N6	H5	N6	Viet Nam	SouthEasternAsia	Asia	2014.647	Dom-ans
H5N6_Avian_KY171644_A/Pheasant/Vietnam/NCVD14-A367/2014|2014.600	KY171644	Avian	H5N6	H5	N6	Viet Nam	SouthEasternAsia	Asia	2014.6	Dom-gal
H5N6_Avian_LC050603_A/muscovy_duck/Quang_Ninh/5c112/2013|2013.279	LC050603	Avian	H5N6	H5	N6	Viet Nam	SouthEasternAsia	Asia	2013.279	Dom-ans
H5N6_Avian_KY171690_A/chicken/Vietnam/NCVD-15A17/2015|2015.195	KY171690	Avian	H5N6	H5	N6	Viet Nam	SouthEasternAsia	Asia	2015.195	Dom-gal
H5N6_Avian_KP286433_A/duck/Jiangxi/13475/2014|2014.241	KP286433	Avian	H5N6	H5	N6	China	EasternAsia	Asia	2014.241	Dom-ans
H5N6_Avian_KP286441_A/duck/Jiangxi/13484/2014|2014.241	KP286441	Avian	H5N6	H5	N6	China	EasternAsia	Asia	2014.241	Dom-ans
H5N6_Avian_KP732721_A/duck/Eastern_China/S0711/2014|2014.523	KP732721	Avian	H5N6	H5	N6	China	EasternAsia	Asia	2014.523	Dom-ans
H5N6_Avian_KY171251_A/chicken/Vietnam/NCVD14-A324/2014|2014.315	KY171251	Avian	H5N6	H5	N6	Viet Nam	SouthEasternAsia	Asia	2014.315	Dom-gal
H5N6_Avian_KM251505_A/duck/Sichuan/NCXJ15/2014|2014.318	KM251505	Avian	H5N6	H5	N6	China	EasternAsia	Asia	2014.318	Dom-ans
H5N6_Avian_KU042877_A/goose/Zhejiang/925108/2014|2014.732	KU042877	Avian	H5N6	H5	N6	China	EasternAsia	Asia	2014.732	Dom-ans
H5N1_Avian_MF116330_A/goose/China/E43/2012|2012.378	MF116330	Avian	H5N1	H5	N1	China	EasternAsia	Asia	2012.378	Dom-ans
H5N1_Swine_KM028003_A/swine/Guangxi/592/2011|2011.156	KM028003	Swine	H5N1	H5	N1	China	EasternAsia	Asia	2011.156	Swine
H5N1_Avian_KF735646_A/barn_swallow/Hong_Kong/1161/2010|2010.252	KF735646	Avian	H5N1	H5	N1	Hong Kong	EasternAsia	Asia	2010.252	Wild-other
H5N1_Avian_JN646742_A/duck/Zhejiang/224/2011|2011.123	JN646742	Avian	H5N1	H5	N1	China	EasternAsia	Asia	2011.123	Dom-ans
H5N1_Avian_JN646747_A/duck/Zhejiang/2248/2011|2011.123	JN646747	Avian	H5N1	H5	N1	China	EasternAsia	Asia	2011.123	Dom-ans
H5N1_Human_KF001400_A/Cambodia/X0207301/2013|2013.099	KF001400	Human	H5N1	H5	N1	Cambodia	SouthEasternAsia	Asia	2013.099	Human
H5N1_Avian_KF001438_A/duck/Cambodia/143W4M4/2013|2013.060	KF001438	Avian	H5N1	H5	N1	Cambodia	SouthEasternAsia	Asia	2013.06	Dom-ans
H5N1_Avian_KY171171_A/chicken/Vietnam/NCVD14-A463/2014|2014.140	KY171171	Avian	H5N1	H5	N1	Viet Nam	SouthEasternAsia	Asia	2014.14	Dom-gal
H5N1_Avian_KU311526_A/chicken/DongNai/0182/2013|2013.614	KU311526	Avian	H5N1	H5	N1	Viet Nam	SouthEasternAsia	Asia	2013.614	Dom-gal
H5N1_Avian_KF001465_A/duck/Cambodia/261W7M2/2013|2013.115	KF001465	Avian	H5N1	H5	N1	Cambodia	SouthEasternAsia	Asia	2013.115	Dom-ans
H5N1_Avian_KF918482_A/chicken/Cambodia/X0815301/2013|2013.614	KF918482	Avian	H5N1	H5	N1	Cambodia	SouthEasternAsia	Asia	2013.614	Dom-gal
H5N1_Human_KF918494_A/Cambodia/X0817302/2013|2013.622	KF918494	Human	H5N1	H5	N1	Cambodia	SouthEasternAsia	Asia	2013.622	Human
H5N1_Avian_KY171075_A/chicken/Vietnam/NCVD14-A380/2014|2014.299	KY171075	Avian	H5N1	H5	N1	Viet Nam	SouthEasternAsia	Asia	2014.299	Dom-gal
H5N1_Avian_KY171740_A/duck/Vietnam/NCVD-15A60/2015|2015.633	KY171740	Avian	H5N1	H5	N1	Viet Nam	SouthEasternAsia	Asia	2015.633	Dom-ans
H5N1_Avian_LC167754_A/Muscovy_duck/Vietnam/HU3-1403/2015|2015.619	LC167754	Avian	H5N1	H5	N1	Viet Nam	SouthEasternAsia	Asia	2015.619	Dom-ans
H5N1_Avian_LC167634_A/chicken/Vietnam/HU3-770/2015|2015.619	LC167634	Avian	H5N1	H5	N1	Viet Nam	SouthEasternAsia	Asia	2015.619	Dom-gal
H5N1_Avian_LC167666_A/chicken/Vietnam/HU3-879/2015|2015.619	LC167666	Avian	H5N1	H5	N1	Viet Nam	SouthEasternAsia	Asia	2015.619	Dom-gal
H5N1_Avian_KT762443_A/chicken/Guangxi/S2039/2009|2009.342	KT762443	Avian	H5N1	H5	N1	China	EasternAsia	Asia	2009.342	Dom-gal
H6N1_Avian_JX304758_A/duck/Guangxi/GXd-5/2010|2010.348	JX304758	Avian	H6N1	H6	N1	China	EasternAsia	Asia	2010.348	Dom-ans
H5N1_Human_CY098762_A/Hubei/1/2010|2010.384	CY098762	Human	H5N1	H5	N1	China	EasternAsia	Asia	2010.384	Human
H5N1_Avian_KR732512_A/chicken/Vietnam/NCVD-421/2010|2010.500	KR732512	Avian	H5N1	H5	N1	Viet Nam	SouthEasternAsia	Asia	2010.5	Dom-gal
H5N1_Avian_KR732468_A/chicken/Vietnam/NCVD-675/2011|2011.500	KR732468	Avian	H5N1	H5	N1	Viet Nam	SouthEasternAsia	Asia	2011.5	Dom-gal
H5N1_Avian_CY146648_A/duck/Hunan/S4030/2011|2011.855	CY146648	Avian	H5N1	H5	N1	China	EasternAsia	Asia	2011.855	Dom-ans
H5N1_Human_KF277186_A/Viet_Nam/CM32/2011|2011.797	KF277186	Human	H5N1	H5	N1	Viet Nam	SouthEasternAsia	Asia	2011.797	Human
H5N1_Avian_AB741562_A/muscovy_duck/Vietnam/LBM57/2011_|2011.890	AB741562	Avian	H5N1	H5	N1	Viet Nam	SouthEasternAsia	Asia	2011.89	Dom-ans
H5N1_Avian_AB741554_A/muscovy_duck/Vietnam/LBM14/2011_|2011.718	AB741554	Avian	H5N1	H5	N1	Viet Nam	SouthEasternAsia	Asia	2011.718	Dom-ans
H5N1_Avian_KY171442_A/duck/Vietnam/NCVD-2736/2013|2013.066	KY171442	Avian	H5N1	H5	N1	Viet Nam	SouthEasternAsia	Asia	2013.066	Dom-ans
H5N1_Avian_KY171354_A/chicken/Vietnam/NCVD-1982/2012|2012.734	KY171354	Avian	H5N1	H5	N1	Viet Nam	SouthEasternAsia	Asia	2012.734	Dom-gal
H5N1_Avian_KY171532_A/duck/Vietnam/NCVD-2848/2013|2013.162	KY171532	Avian	H5N1	H5	N1	Viet Nam	SouthEasternAsia	Asia	2013.162	Dom-ans
H5N2_Avian_KP098031_A/duck/Vietnam/NCVD-KA415/2012|2012.929	KP098031	Avian	H5N2	H5	N2	Viet Nam	SouthEasternAsia	Asia	2012.929	Dom-ans
H5N1_Avian_KX513196_A/swallow/Vietnam/NT24/2013|2013.263	KX513196	Avian	H5N1	H5	N1	Viet Nam	SouthEasternAsia	Asia	2013.263	Wild-other
[truncated: 6,810 more rows]
