# Supplementary material for: A brief history of bird flu
Source: Philos Trans R Soc Lond B Biol Sci. 2019 May 6;374(1775):20180257. doi: 10.1098/rstb.2018.0257 (PMC6553608; doi:10.1098/rstb.2018.0257)
Supplement: Data for segments 1,2,3,5,7,8 - 8809 taxa for display [file rstb20180257supp3.zip › internals_subsample_for_display/hxnx_internals_8809_infoTbl.xlsx]

## Sheet: hxnx_internals_8809_infoTbl
IsolateName	Seg_1	Seg_2	Seg_3	Seg_5	Seg_7	Seg_8	Accn_1	Accn_2	Accn_3	Accn_5	Accn_7	Accn_8	host	subtype	Htype	Ntype	country	region	continent	decDate	avHost5
A/greater_white-fronted_goose/Netherlands/11/2009	H6N1_Avian_KX979106_A/greater_white-fronted_goose/Netherlands/11/2009|2009.937	H6N1_Avian_KX979853_A/greater_white-fronted_goose/Netherlands/11/2009|2009.937	H6N1_Avian_KX978106_A/greater_white-fronted_goose/Netherlands/11/2009|2009.937	H6N1_Avian_KX979408_A/greater_white-fronted_goose/Netherlands/11/2009|2009.937	H6N1_Avian_KX978115_A/greater_white-fronted_goose/Netherlands/11/2009|2009.937	H6N1_Avian_KX977718_A/greater_white-fronted_goose/Netherlands/11/2009|2009.937	KX979106	KX979853	KX978106	KX979408	KX978115	KX977718	Avian	H6N1	H6	N1	Netherlands	WesternEurope	Europe	2009.94	Wild-ans-long
A/turnstone/Netherlands/1/2010	H3N8_Avian_KX978644_A/turnstone/Netherlands/1/2010|2010.770	H3N8_Avian_KX979741_A/turnstone/Netherlands/1/2010|2010.770	H3N8_Avian_KX979463_A/turnstone/Netherlands/1/2010|2010.770	H3N8_Avian_KX979334_A/turnstone/Netherlands/1/2010|2010.770	H3N8_Avian_KX978206_A/turnstone/Netherlands/1/2010|2010.770	H3N8_Avian_KX978878_A/turnstone/Netherlands/1/2010|2010.770	KX978644	KX979741	KX979463	KX979334	KX978206	KX978878	Avian	H3N8	H3	N8	Netherlands	WesternEurope	Europe	2010.77	Wild-other
A/greylag_goose/Iceland/1459/2011	H6N5_Avian_CY149451_A/greylag_goose/Iceland/1459/2011|2011.833	H6N5_Avian_CY149450_A/greylag_goose/Iceland/1459/2011|2011.833	H6N5_Avian_CY149449_A/greylag_goose/Iceland/1459/2011|2011.833	H6N5_Avian_CY149447_A/greylag_goose/Iceland/1459/2011|2011.833	H6N5_Avian_CY149445_A/greylag_goose/Iceland/1459/2011|2011.833	H6N5_Avian_CY149448_A/greylag_goose/Iceland/1459/2011|2011.833	CY149451	CY149450	CY149449	CY149447	CY149445	CY149448	Avian	H6N5	H6	N5	Iceland	NorthernEurope	Europe	2011.83	Wild-ans-long
A/greylag_goose/Iceland/0948/2011	H6N5_Avian_CY149507_A/greylag_goose/Iceland/0948/2011|2011.833	H6N5_Avian_CY149506_A/greylag_goose/Iceland/0948/2011|2011.833	H6N5_Avian_CY149505_A/greylag_goose/Iceland/0948/2011|2011.833	H6N5_Avian_CY149503_A/greylag_goose/Iceland/0948/2011|2011.833	H6N5_Avian_CY149501_A/greylag_goose/Iceland/0948/2011|2011.833	H6N5_Avian_CY149504_A/greylag_goose/Iceland/0948/2011|2011.833	CY149507	CY149506	CY149505	CY149503	CY149501	CY149504	Avian	H6N5	H6	N5	Iceland	NorthernEurope	Europe	2011.83	Wild-ans-long
A/greater_white-fronted_goose/Netherlands/6/2010	H6N2_Avian_KX979145_A/greater_white-fronted_goose/Netherlands/6/2010|2010.893	H6N2_Avian_KX979731_A/greater_white-fronted_goose/Netherlands/6/2010|2010.893	H6N2_Avian_KX978334_A/greater_white-fronted_goose/Netherlands/6/2010|2010.893	H6N2_Avian_KX978926_A/greater_white-fronted_goose/Netherlands/6/2010|2010.893	H6N2_Avian_KX978940_A/greater_white-fronted_goose/Netherlands/6/2010|2010.893	H6N2_Avian_KX978808_A/greater_white-fronted_goose/Netherlands/6/2010|2010.893	KX979145	KX979731	KX978334	KX978926	KX978940	KX978808	Avian	H6N2	H6	N2	Netherlands	WesternEurope	Europe	2010.89	Wild-ans-long
A/Eurasian_wigeon/Netherlands/1/2010	H5N2_Avian_KX979372_A/Eurasian_wigeon/Netherlands/1/2010|2010.737	H5N2_Avian_KX979747_A/Eurasian_wigeon/Netherlands/1/2010|2010.737	H5N2_Avian_KX978483_A/Eurasian_wigeon/Netherlands/1/2010|2010.737	H5N2_Avian_KX978657_A/Eurasian_wigeon/Netherlands/1/2010|2010.737	H5N2_Avian_KX979407_A/Eurasian_wigeon/Netherlands/1/2010|2010.737	H5N2_Avian_KX978208_A/Eurasian_wigeon/Netherlands/1/2010|2010.737	KX979372	KX979747	KX978483	KX978657	KX979407	KX978208	Avian	H5N2	H5	N2	Netherlands	WesternEurope	Europe	2010.74	Wild-ans-long
A/great_black-backed_gull/Iceland/1110/2011	H5N2_Avian_CY149355_A/great_black-backed_gull/Iceland/1110/2011|2011.789	H5N2_Avian_CY149354_A/great_black-backed_gull/Iceland/1110/2011|2011.789	H5N2_Avian_CY149353_A/great_black-backed_gull/Iceland/1110/2011|2011.789	H5N2_Avian_CY149351_A/great_black-backed_gull/Iceland/1110/2011|2011.789	H5N2_Avian_CY149349_A/great_black-backed_gull/Iceland/1110/2011|2011.789	H5N2_Avian_CY149352_A/great_black-backed_gull/Iceland/1110/2011|2011.789	CY149355	CY149354	CY149353	CY149351	CY149349	CY149352	Avian	H5N2	H5	N2	Iceland	NorthernEurope	Europe	2011.79	Wild-other
A/greater_white-fronted_goose/Netherlands/1/2012	H1N1_Avian_KX979142_A/greater_white-fronted_goose/Netherlands/1/2012|2012.885	H1N1_Avian_KX979792_A/greater_white-fronted_goose/Netherlands/1/2012|2012.885	H1N1_Avian_KX978941_A/greater_white-fronted_goose/Netherlands/1/2012|2012.885	H1N1_Avian_KX978446_A/greater_white-fronted_goose/Netherlands/1/2012|2012.885	H1N1_Avian_KX979290_A/greater_white-fronted_goose/Netherlands/1/2012|2012.885	H1N1_Avian_KX978939_A/greater_white-fronted_goose/Netherlands/1/2012|2012.885	KX979142	KX979792	KX978941	KX978446	KX979290	KX978939	Avian	H1N1	H1	N1	Netherlands	WesternEurope	Europe	2012.88	Wild-ans-long
A/greater_white-fronted_goose/Netherlands/5/2010	H5N3_Avian_KX979214_A/greater_white-fronted_goose/Netherlands/5/2010|2010.866	H5N3_Avian_KX979754_A/greater_white-fronted_goose/Netherlands/5/2010|2010.866	H5N3_Avian_KX977828_A/greater_white-fronted_goose/Netherlands/5/2010|2010.866	H5N3_Avian_KX978800_A/greater_white-fronted_goose/Netherlands/5/2010|2010.866	H5N3_Avian_KX978221_A/greater_white-fronted_goose/Netherlands/5/2010|2010.866	H5N3_Avian_KX977601_A/greater_white-fronted_goose/Netherlands/5/2010|2010.866	KX979214	KX979754	KX977828	KX978800	KX978221	KX977601	Avian	H5N3	H5	N3	Netherlands	WesternEurope	Europe	2010.87	Wild-ans-long
A/greater_white-fronted_goose/Netherlands/9/2009	H6N2_Avian_KX978968_A/greater_white-fronted_goose/Netherlands/9/2009|2009.995	H6N2_Avian_KX979851_A/greater_white-fronted_goose/Netherlands/9/2009|2009.995	H6N2_Avian_KX978899_A/greater_white-fronted_goose/Netherlands/9/2009|2009.995	H6N2_Avian_KX977901_A/greater_white-fronted_goose/Netherlands/9/2009|2009.995	H6N2_Avian_KX978066_A/greater_white-fronted_goose/Netherlands/9/2009|2009.995	H6N2_Avian_KX979443_A/greater_white-fronted_goose/Netherlands/9/2009|2009.995	KX978968	KX979851	KX978899	KX977901	KX978066	KX979443	Avian	H6N2	H6	N2	Netherlands	WesternEurope	Europe	2009.99	Wild-ans-long
A/European_herring_gull/Netherlands/1/2015	H11N9_Avian_MF146443_A/European_herring_gull/Netherlands/1/2015|2015.041	H11N9_Avian_MF147470_A/European_herring_gull/Netherlands/1/2015|2015.041	H11N9_Avian_MF147928_A/European_herring_gull/Netherlands/1/2015|2015.041	H11N9_Avian_MF147045_A/European_herring_gull/Netherlands/1/2015|2015.041	H11N9_Avian_MF147382_A/European_herring_gull/Netherlands/1/2015|2015.041	H11N9_Avian_MF147661_A/European_herring_gull/Netherlands/1/2015|2015.041	MF146443	MF147470	MF147928	MF147045	MF147382	MF147661	Avian	H11N9	H11	N9	Netherlands	WesternEurope	Europe	2015.04	Wild-other
A/greater_white-fronted_goose/Netherlands/4/2010	H6N8_Avian_KX978414_A/greater_white-fronted_goose/Netherlands/4/2010|2010.093	H6N8_Avian_KX979681_A/greater_white-fronted_goose/Netherlands/4/2010|2010.093	H6N8_Avian_KX979282_A/greater_white-fronted_goose/Netherlands/4/2010|2010.093	H6N8_Avian_KX978341_A/greater_white-fronted_goose/Netherlands/4/2010|2010.093	H6N8_Avian_KX978021_A/greater_white-fronted_goose/Netherlands/4/2010|2010.093	H6N8_Avian_KX979587_A/greater_white-fronted_goose/Netherlands/4/2010|2010.093	KX978414	KX979681	KX979282	KX978341	KX978021	KX979587	Avian	H6N8	H6	N8	Netherlands	WesternEurope	Europe	2010.09	Wild-ans-long
A/duck/Moscow/4182/2010	H5N3_Avian_KF885672_A/duck/Moscow/4182/2010|2010.871	H5N3_Avian_KF885673_A/duck/Moscow/4182/2010|2010.871	H5N3_Avian_KF885674_A/duck/Moscow/4182/2010|2010.871	H5N3_Avian_KF885676_A/duck/Moscow/4182/2010|2010.871	H5N3_Avian_KF885678_A/duck/Moscow/4182/2010|2010.871	H5N3_Avian_KF885679_A/duck/Moscow/4182/2010|2010.871	KF885672	KF885673	KF885674	KF885676	KF885678	KF885679	Avian	H5N3	H5	N3	Russia	EasternEurope	Europe	2010.87	Dom-ans
A/duck/Moscow/4182-C/2010	H5N3_Avian_MF992939_A/duck/Moscow/4182-C/2010|2010.500	H5N3_Avian_MF992940_A/duck/Moscow/4182-C/2010|2010.500	H5N3_Avian_MF992941_A/duck/Moscow/4182-C/2010|2010.500	H5N3_Avian_MF992943_A/duck/Moscow/4182-C/2010|2010.500	H5N3_Avian_MF992945_A/duck/Moscow/4182-C/2010|2010.500	H5N3_Avian_MF992946_A/duck/Moscow/4182-C/2010|2010.500	MF992939	MF992940	MF992941	MF992943	MF992945	MF992946	Avian	H5N3	H5	N3	Russia	EasternEurope	Europe	2010.5	Dom-ans
A/chicken/Wuhan/WHJF/2014	H5N2_Avian_KU143562_A/chicken/Wuhan/WHJF/2014|2014.953	H5N2_Avian_KU143519_A/chicken/Wuhan/WHJF/2014|2014.953	H5N2_Avian_KU143478_A/chicken/Wuhan/WHJF/2014|2014.953	H5N2_Avian_KU143390_A/chicken/Wuhan/WHJF/2014|2014.953	H5N2_Avian_KU143305_A/chicken/Wuhan/WHJF/2014|2014.953	H5N2_Avian_KU143433_A/chicken/Wuhan/WHJF/2014|2014.953	KU143562	KU143519	KU143478	KU143390	KU143305	KU143433	Avian	H5N2	H5	N2	China	EasternAsia	Asia	2014.95	Dom-gal
A/duck/Korea/DY104/2007	H4N6_Avian_JX454720_A/duck/Korea/DY104/2007|2007.953	H4N6_Avian_JX454719_A/duck/Korea/DY104/2007|2007.953	H4N6_Avian_JX454718_A/duck/Korea/DY104/2007|2007.953	H4N6_Avian_JX454716_A/duck/Korea/DY104/2007|2007.953	H4N6_Avian_JX454714_A/duck/Korea/DY104/2007|2007.953	H4N6_Avian_JX454717_A/duck/Korea/DY104/2007|2007.953	JX454720	JX454719	JX454718	JX454716	JX454714	JX454717	Avian	H4N6	H4	N6	South Korea	EasternAsia	Asia	2007.95	Dom-ans
A/duck/Jiangxi/7554/2007	H9N2_Avian_KU366357_A/duck/Jiangxi/7554/2007|2007.989	H9N2_Avian_KU366358_A/duck/Jiangxi/7554/2007|2007.989	H9N2_Avian_KU366359_A/duck/Jiangxi/7554/2007|2007.989	H9N2_Avian_KU366361_A/duck/Jiangxi/7554/2007|2007.989	H9N2_Avian_KU366363_A/duck/Jiangxi/7554/2007|2007.989	H9N2_Avian_KU366364_A/duck/Jiangxi/7554/2007|2007.989	KU366357	KU366358	KU366359	KU366361	KU366363	KU366364	Avian	H9N2	H9	N2	China	EasternAsia	Asia	2007.99	Dom-ans
A/chicken/Hunan/S1267/2010	H4N6_Avian_KU160816_A/chicken/Hunan/S1267/2010|2010.167	H4N6_Avian_KU160817_A/chicken/Hunan/S1267/2010|2010.167	H4N6_Avian_KU160818_A/chicken/Hunan/S1267/2010|2010.167	H4N6_Avian_KU160820_A/chicken/Hunan/S1267/2010|2010.167	H4N6_Avian_KU160822_A/chicken/Hunan/S1267/2010|2010.167	H4N6_Avian_KU160823_A/chicken/Hunan/S1267/2010|2010.167	KU160816	KU160817	KU160818	KU160820	KU160822	KU160823	Avian	H4N6	H4	N6	China	EasternAsia	Asia	2010.17	Dom-gal
A/chicken/Hunan/S1248/2010	H4N6_Avian_KU160808_A/chicken/Hunan/S1248/2010|2010.167	H4N6_Avian_KU160809_A/chicken/Hunan/S1248/2010|2010.167	H4N6_Avian_KU160810_A/chicken/Hunan/S1248/2010|2010.167	H4N6_Avian_KU160812_A/chicken/Hunan/S1248/2010|2010.167	H4N6_Avian_KU160814_A/chicken/Hunan/S1248/2010|2010.167	H4N6_Avian_KU160815_A/chicken/Hunan/S1248/2010|2010.167	KU160808	KU160809	KU160810	KU160812	KU160814	KU160815	Avian	H4N6	H4	N6	China	EasternAsia	Asia	2010.17	Dom-gal
A/duck/Jiangxi/16285/2010	H7N3_Avian_KF260769_A/duck/Jiangxi/16285/2010|2010.500	H7N3_Avian_KF260525_A/duck/Jiangxi/16285/2010|2010.500	H7N3_Avian_KF260281_A/duck/Jiangxi/16285/2010|2010.500	H7N3_Avian_KF259793_A/duck/Jiangxi/16285/2010|2010.500	H7N3_Avian_KF259274_A/duck/Jiangxi/16285/2010|2010.500	H7N3_Avian_KF260037_A/duck/Jiangxi/16285/2010|2010.500	KF260769	KF260525	KF260281	KF259793	KF259274	KF260037	Avian	H7N3	H7	N3	China	EasternAsia	Asia	2010.5	Dom-ans
A/duck/Jiangxi/21980/2010	H7N7_Avian_KF260747_A/duck/Jiangxi/21980/2010|2010.500	H7N7_Avian_KF260503_A/duck/Jiangxi/21980/2010|2010.500	H7N7_Avian_KF260259_A/duck/Jiangxi/21980/2010|2010.500	H7N7_Avian_KF259771_A/duck/Jiangxi/21980/2010|2010.500	H7N7_Avian_KF259252_A/duck/Jiangxi/21980/2010|2010.500	H7N7_Avian_KF260015_A/duck/Jiangxi/21980/2010|2010.500	KF260747	KF260503	KF260259	KF259771	KF259252	KF260015	Avian	H7N7	H7	N7	China	EasternAsia	Asia	2010.5	Dom-ans
A/duck/Jiangxi/16769/2010	H7N7_Avian_KF260746_A/duck/Jiangxi/16769/2010|2010.500	H7N7_Avian_KF260502_A/duck/Jiangxi/16769/2010|2010.500	H7N7_Avian_KF260258_A/duck/Jiangxi/16769/2010|2010.500	H7N7_Avian_KF259770_A/duck/Jiangxi/16769/2010|2010.500	H7N7_Avian_KF259251_A/duck/Jiangxi/16769/2010|2010.500	H7N7_Avian_KF260014_A/duck/Jiangxi/16769/2010|2010.500	KF260746	KF260502	KF260258	KF259770	KF259251	KF260014	Avian	H7N7	H7	N7	China	EasternAsia	Asia	2010.5	Dom-ans
A/duck/Jiangxi/16736/2010	H7N3_Avian_KF260745_A/duck/Jiangxi/16736/2010|2010.500	H7N3_Avian_KF260501_A/duck/Jiangxi/16736/2010|2010.500	H7N3_Avian_KF260257_A/duck/Jiangxi/16736/2010|2010.500	H7N3_Avian_KF259769_A/duck/Jiangxi/16736/2010|2010.500	H7N3_Avian_KF259250_A/duck/Jiangxi/16736/2010|2010.500	H7N3_Avian_KF260013_A/duck/Jiangxi/16736/2010|2010.500	KF260745	KF260501	KF260257	KF259769	KF259250	KF260013	Avian	H7N3	H7	N3	China	EasternAsia	Asia	2010.5	Dom-ans
A/duck/Hunan/S3137/2009	H10N8_Avian_KP862034_A/duck/Hunan/S3137/2009|2009.729	H10N8_Avian_KP862033_A/duck/Hunan/S3137/2009|2009.729	H10N8_Avian_KP862032_A/duck/Hunan/S3137/2009|2009.729	H10N8_Avian_KP862030_A/duck/Hunan/S3137/2009|2009.729	H10N8_Avian_KP862028_A/duck/Hunan/S3137/2009|2009.729	H10N8_Avian_KP862031_A/duck/Hunan/S3137/2009|2009.729	KP862034	KP862033	KP862032	KP862030	KP862028	KP862031	Avian	H10N8	H10	N8	China	EasternAsia	Asia	2009.73	Dom-ans
A/duck/Mongolia/262/2011	H4N6_Avian_LC349340_A/duck/Mongolia/262/2011|2011.666	H4N6_Avian_LC349341_A/duck/Mongolia/262/2011|2011.666	H4N6_Avian_LC349342_A/duck/Mongolia/262/2011|2011.666	H4N6_Avian_LC349344_A/duck/Mongolia/262/2011|2011.666	H4N6_Avian_LC349346_A/duck/Mongolia/262/2011|2011.666	H4N6_Avian_LC349347_A/duck/Mongolia/262/2011|2011.666	LC349340	LC349341	LC349342	LC349344	LC349346	LC349347	Avian	H4N6	H4	N6	Mongolia	EasternAsia	Asia	2011.67	Dom-ans
A/duck/Mongolia/17/2011	H4N3_Avian_LC339894_A/duck/Mongolia/17/2011|2011.649	H4N3_Avian_LC339895_A/duck/Mongolia/17/2011|2011.649	H4N3_Avian_LC339896_A/duck/Mongolia/17/2011|2011.649	H4N3_Avian_LC339898_A/duck/Mongolia/17/2011|2011.649	H4N3_Avian_LC339900_A/duck/Mongolia/17/2011|2011.649	H4N3_Avian_LC339901_A/duck/Mongolia/17/2011|2011.649	LC339894	LC339895	LC339896	LC339898	LC339900	LC339901	Avian	H4N3	H4	N3	Mongolia	EasternAsia	Asia	2011.65	Dom-ans
A/Muscovy_duck/Guangxi/GXd-3/2012	H1N2_Avian_KF013941_A/Muscovy_duck/Guangxi/GXd-3/2012|2012.153	H1N2_Avian_KF013948_A/Muscovy_duck/Guangxi/GXd-3/2012|2012.153	H1N2_Avian_KF013947_A/Muscovy_duck/Guangxi/GXd-3/2012|2012.153	H1N2_Avian_KF013945_A/Muscovy_duck/Guangxi/GXd-3/2012|2012.153	H1N2_Avian_KF013943_A/Muscovy_duck/Guangxi/GXd-3/2012|2012.153	H1N2_Avian_KF013946_A/Muscovy_duck/Guangxi/GXd-3/2012|2012.153	KF013941	KF013948	KF013947	KF013945	KF013943	KF013946	Avian	H1N2	H1	N2	China	EasternAsia	Asia	2012.15	Dom-ans
A/sparrow/Guangxi/GXs-1/2012	H1N2_Avian_KF013901_A/sparrow/Guangxi/GXs-1/2012|2012.186	H1N2_Avian_KF013908_A/sparrow/Guangxi/GXs-1/2012|2012.186	H1N2_Avian_KF013907_A/sparrow/Guangxi/GXs-1/2012|2012.186	H1N2_Avian_KF013905_A/sparrow/Guangxi/GXs-1/2012|2012.186	H1N2_Avian_KF013903_A/sparrow/Guangxi/GXs-1/2012|2012.186	H1N2_Avian_KF013906_A/sparrow/Guangxi/GXs-1/2012|2012.186	KF013901	KF013908	KF013907	KF013905	KF013903	KF013906	Avian	H1N2	H1	N2	China	EasternAsia	Asia	2012.19	Wild-other
A/duck/Hunan/S4280/2009	H10N8_Avian_KP862042_A/duck/Hunan/S4280/2009|2009.937	H10N8_Avian_KP862041_A/duck/Hunan/S4280/2009|2009.937	H10N8_Avian_KP862040_A/duck/Hunan/S4280/2009|2009.937	H10N8_Avian_KP862038_A/duck/Hunan/S4280/2009|2009.937	H10N8_Avian_KP862036_A/duck/Hunan/S4280/2009|2009.937	H10N8_Avian_KP862039_A/duck/Hunan/S4280/2009|2009.937	KP862042	KP862041	KP862040	KP862038	KP862036	KP862039	Avian	H10N8	H10	N8	China	EasternAsia	Asia	2009.94	Dom-ans
A/duck/Guangxi/S4312/2011	H4N6_Avian_KU160920_A/duck/Guangxi/S4312/2011|2011.838	H4N6_Avian_KU160921_A/duck/Guangxi/S4312/2011|2011.838	H4N6_Avian_KU160922_A/duck/Guangxi/S4312/2011|2011.838	H4N6_Avian_KU160924_A/duck/Guangxi/S4312/2011|2011.838	H4N6_Avian_KU160926_A/duck/Guangxi/S4312/2011|2011.838	H4N6_Avian_KU160927_A/duck/Guangxi/S4312/2011|2011.838	KU160920	KU160921	KU160922	KU160924	KU160926	KU160927	Avian	H4N6	H4	N6	China	EasternAsia	Asia	2011.84	Dom-ans
A/chicken/Jiangsu/927/2013	H5N1_Avian_KP762508_A/chicken/Jiangsu/927/2013|2013.879	H5N1_Avian_KP762507_A/chicken/Jiangsu/927/2013|2013.879	H5N1_Avian_KP762506_A/chicken/Jiangsu/927/2013|2013.879	H5N1_Avian_KP762504_A/chicken/Jiangsu/927/2013|2013.879	H5N1_Avian_KP762503_A/chicken/Jiangsu/927/2013|2013.879	H5N1_Avian_KP762505_A/chicken/Jiangsu/927/2013|2013.879	KP762508	KP762507	KP762506	KP762504	KP762503	KP762505	Avian	H5N1	H5	N1	China	EasternAsia	Asia	2013.88	Dom-gal
A/goose/Yangzhou/0403/2014	H5N1_Avian_KY437764_A/goose/Yangzhou/0403/2014|2014.252	H5N1_Avian_KY437765_A/goose/Yangzhou/0403/2014|2014.252	H5N1_Avian_KY437766_A/goose/Yangzhou/0403/2014|2014.252	H5N1_Avian_KY437768_A/goose/Yangzhou/0403/2014|2014.252	H5N1_Avian_KY437770_A/goose/Yangzhou/0403/2014|2014.252	H5N1_Avian_KY437771_A/goose/Yangzhou/0403/2014|2014.252	KY437764	KY437765	KY437766	KY437768	KY437770	KY437771	Avian	H5N1	H5	N1	China	EasternAsia	Asia	2014.25	Dom-ans
A/goose/Jiangsu/S2433/2011	H4N6_Avian_KU161080_A/goose/Jiangsu/S2433/2011|2011.438	H4N6_Avian_KU161081_A/goose/Jiangsu/S2433/2011|2011.438	H4N6_Avian_KU161082_A/goose/Jiangsu/S2433/2011|2011.438	H4N6_Avian_KU161084_A/goose/Jiangsu/S2433/2011|2011.438	H4N6_Avian_KU161086_A/goose/Jiangsu/S2433/2011|2011.438	H4N6_Avian_KU161087_A/goose/Jiangsu/S2433/2011|2011.438	KU161080	KU161081	KU161082	KU161084	KU161086	KU161087	Avian	H4N6	H4	N6	China	EasternAsia	Asia	2011.44	Dom-ans
A/duck/Jiangsu/S2447/2011	H4N6_Avian_KU161000_A/duck/Jiangsu/S2447/2011|2011.419	H4N6_Avian_KU161001_A/duck/Jiangsu/S2447/2011|2011.419	H4N6_Avian_KU161002_A/duck/Jiangsu/S2447/2011|2011.419	H4N6_Avian_KU161004_A/duck/Jiangsu/S2447/2011|2011.419	H4N6_Avian_KU161006_A/duck/Jiangsu/S2447/2011|2011.419	H4N6_Avian_KU161007_A/duck/Jiangsu/S2447/2011|2011.419	KU161000	KU161001	KU161002	KU161004	KU161006	KU161007	Avian	H4N6	H4	N6	China	EasternAsia	Asia	2011.42	Dom-ans
A/duck/Guizhou/1078/2011	H11N9_Avian_KF260748_A/duck/Guizhou/1078/2011|2011.500	H11N9_Avian_KF260504_A/duck/Guizhou/1078/2011|2011.500	H11N9_Avian_KF260260_A/duck/Guizhou/1078/2011|2011.500	H11N9_Avian_KF259772_A/duck/Guizhou/1078/2011|2011.500	H11N9_Avian_KF259253_A/duck/Guizhou/1078/2011|2011.500	H11N9_Avian_KF260016_A/duck/Guizhou/1078/2011|2011.500	KF260748	KF260504	KF260260	KF259772	KF259253	KF260016	Avian	H11N9	H11	N9	China	EasternAsia	Asia	2011.5	Dom-ans
A/muscovy_duck/Vietnam/LBM240/2012	H3N8_Avian_AB786912_A/muscovy_duck/Vietnam/LBM240/2012|2012.500	H3N8_Avian_AB786913_A/muscovy_duck/Vietnam/LBM240/2012|2012.500	H3N8_Avian_AB786914_A/muscovy_duck/Vietnam/LBM240/2012|2012.500	H3N8_Avian_AB786916_A/muscovy_duck/Vietnam/LBM240/2012|2012.500	H3N8_Avian_AB786918_A/muscovy_duck/Vietnam/LBM240/2012|2012.500	H3N8_Avian_AB786919_A/muscovy_duck/Vietnam/LBM240/2012|2012.500	AB786912	AB786913	AB786914	AB786916	AB786918	AB786919	Avian	H3N8	H3	N8	Viet Nam	SouthEasternAsia	Asia	2012.5	Dom-ans
A/duck/Vietnam/LBM235/2012	H3N6_Avian_AB812570_A/duck/Vietnam/LBM235/2012|2012.430	H3N6_Avian_AB812571_A/duck/Vietnam/LBM235/2012|2012.600	H3N6_Avian_AB812572_A/duck/Vietnam/LBM235/2012|2012.600	H3N6_Avian_AB812574_A/duck/Vietnam/LBM235/2012|2012.600	H3N6_Avian_AB812576_A/duck/Vietnam/LBM235/2012|2012.600	H3N6_Avian_AB812577_A/duck/Vietnam/LBM235/2012|2012.600	AB812570	AB812571	AB812572	AB812574	AB812576	AB812577	Avian	H3N6	H3	N6	Viet Nam	SouthEasternAsia	Asia	2012.43	Dom-ans
A/muscovy_duck/Vietnam/LBM541/2013	H6N6_Avian_LC028141_A/muscovy_duck/Vietnam/LBM541/2013|2013.940	H6N6_Avian_LC028142_A/muscovy_duck/Vietnam/LBM541/2013|2013.940	H6N6_Avian_LC028143_A/muscovy_duck/Vietnam/LBM541/2013|2013.940	H6N6_Avian_LC028145_A/muscovy_duck/Vietnam/LBM541/2013|2013.940	H6N6_Avian_LC028147_A/muscovy_duck/Vietnam/LBM541/2013|2013.940	H6N6_Avian_LC028148_A/muscovy_duck/Vietnam/LBM541/2013|2013.940	LC028141	LC028142	LC028143	LC028145	LC028147	LC028148	Avian	H6N6	H6	N6	Viet Nam	SouthEasternAsia	Asia	2013.94	Dom-ans
A/duck/Hubei/S2114/2012	H4N8_Avian_KU160952_A/duck/Hubei/S2114/2012|2012.419	H4N8_Avian_KU160953_A/duck/Hubei/S2114/2012|2012.419	H4N8_Avian_KU160954_A/duck/Hubei/S2114/2012|2012.419	H4N8_Avian_KU160956_A/duck/Hubei/S2114/2012|2012.419	H4N8_Avian_KU160958_A/duck/Hubei/S2114/2012|2012.419	H4N8_Avian_KU160959_A/duck/Hubei/S2114/2012|2012.419	KU160952	KU160953	KU160954	KU160956	KU160958	KU160959	Avian	H4N8	H4	N8	China	EasternAsia	Asia	2012.42	Dom-ans
A/duck/Hunan/S11313/2012	H4N2_Avian_CY146569_A/duck/Hunan/S11313/2012|2012.227	H4N2_Avian_CY146570_A/duck/Hunan/S11313/2012|2012.227	H4N2_Avian_CY146571_A/duck/Hunan/S11313/2012|2012.227	H4N2_Avian_CY146573_A/duck/Hunan/S11313/2012|2012.227	H4N2_Avian_CY146575_A/duck/Hunan/S11313/2012|2012.227	H4N2_Avian_CY146576_A/duck/Hunan/S11313/2012|2012.227	CY146569	CY146570	CY146571	CY146573	CY146575	CY146576	Avian	H4N2	H4	N2	China	EasternAsia	Asia	2012.23	Dom-ans
A/ostrich/South_Africa/KRB/2013	H7N7_Avian_KT777877_A/ostrich/South_Africa/KRB/2013|2013.247	H7N7_Avian_KT777876_A/ostrich/South_Africa/KRB/2013|2013.247	H7N7_Avian_KT777875_A/ostrich/South_Africa/KRB/2013|2013.247	H7N7_Avian_KT777873_A/ostrich/South_Africa/KRB/2013|2013.247	H7N7_Avian_KT777871_A/ostrich/South_Africa/KRB/2013|2013.247	H7N7_Avian_KT777874_A/ostrich/South_Africa/KRB/2013|2013.247	KT777877	KT777876	KT777875	KT777873	KT777871	KT777874	Avian	H7N7	H7	N7	South Africa	SouthernAfrica	Africa	2013.25	Wild-other
A/duck/Guangxi/112D4/2012	H3N2_Avian_KT022274_A/duck/Guangxi/112D4/2012|2012.500	H3N2_Avian_KT022273_A/duck/Guangxi/112D4/2012|2012.500	H3N2_Avian_KT022272_A/duck/Guangxi/112D4/2012|2012.500	H3N2_Avian_KT022271_A/duck/Guangxi/112D4/2012|2012.500	H3N2_Avian_KT022276_A/duck/Guangxi/112D4/2012|2012.500	H3N2_Avian_KT022275_A/duck/Guangxi/112D4/2012|2012.500	KT022274	KT022273	KT022272	KT022271	KT022276	KT022275	Avian	H3N2	H3	N2	China	EasternAsia	Asia	2012.5	Dom-ans
A/duck/Vietnam/LBM798/2014	H3N6_Avian_LC053481_A/duck/Vietnam/LBM798/2014|2014.923	H3N6_Avian_LC053482_A/duck/Vietnam/LBM798/2014|2014.923	H3N6_Avian_LC053483_A/duck/Vietnam/LBM798/2014|2014.923	H3N6_Avian_LC053485_A/duck/Vietnam/LBM798/2014|2014.923	H3N6_Avian_LC053487_A/duck/Vietnam/LBM798/2014|2014.923	H3N6_Avian_LC053488_A/duck/Vietnam/LBM798/2014|2014.923	LC053481	LC053482	LC053483	LC053485	LC053487	LC053488	Avian	H3N6	H3	N6	Viet Nam	SouthEasternAsia	Asia	2014.92	Dom-ans
A/duck/Hubei/ZYSYF8/2015	H6N6_Avian_KY415879_A/duck/Hubei/ZYSYF8/2015|2015.871	H6N6_Avian_KY415835_A/duck/Hubei/ZYSYF8/2015|2015.871	H6N6_Avian_KY415791_A/duck/Hubei/ZYSYF8/2015|2015.871	H6N6_Avian_KY415747_A/duck/Hubei/ZYSYF8/2015|2015.871	H6N6_Avian_KY415659_A/duck/Hubei/ZYSYF8/2015|2015.871	H6N6_Avian_KY415923_A/duck/Hubei/ZYSYF8/2015|2015.871	KY415879	KY415835	KY415791	KY415747	KY415659	KY415923	Avian	H6N6	H6	N6	China	EasternAsia	Asia	2015.87	Dom-ans
A/duck/Wuhan/WHYF05/2014	H9N2_Avian_KU143586_A/duck/Wuhan/WHYF05/2014|2014.953	H9N2_Avian_KU143543_A/duck/Wuhan/WHYF05/2014|2014.953	H9N2_Avian_KU143500_A/duck/Wuhan/WHYF05/2014|2014.953	H9N2_Avian_KU143414_A/duck/Wuhan/WHYF05/2014|2014.953	H9N2_Avian_KU143329_A/duck/Wuhan/WHYF05/2014|2014.953	H9N2_Avian_KU143456_A/duck/Wuhan/WHYF05/2014|2014.953	KU143586	KU143543	KU143500	KU143414	KU143329	KU143456	Avian	H9N2	H9	N2	China	EasternAsia	Asia	2014.95	Dom-ans
A/goose/Inner_Mongolia/IM-192/2014	H5N1_Avian_KR010408_A/goose/Inner_Mongolia/IM-192/2014|2014.816	H5N1_Avian_KR010409_A/goose/Inner_Mongolia/IM-192/2014|2014.816	H5N1_Avian_KR010410_A/goose/Inner_Mongolia/IM-192/2014|2014.816	H5N1_Avian_KR010412_A/goose/Inner_Mongolia/IM-192/2014|2014.816	H5N1_Avian_KR010414_A/goose/Inner_Mongolia/IM-192/2014|2014.816	H5N1_Avian_KR010415_A/goose/Inner_Mongolia/IM-192/2014|2014.816	KR010408	KR010409	KR010410	KR010412	KR010414	KR010415	Avian	H5N1	H5	N1	China	EasternAsia	Asia	2014.82	Dom-ans
A/duck/Hubei/ZYSYG15/2015	H6N2_Avian_KY415872_A/duck/Hubei/ZYSYG15/2015|2015.888	H6N2_Avian_KY415828_A/duck/Hubei/ZYSYG15/2015|2015.888	H6N2_Avian_KY415784_A/duck/Hubei/ZYSYG15/2015|2015.888	H6N2_Avian_KY415740_A/duck/Hubei/ZYSYG15/2015|2015.888	H6N2_Avian_KY415652_A/duck/Hubei/ZYSYG15/2015|2015.888	H6N2_Avian_KY415916_A/duck/Hubei/ZYSYG15/2015|2015.888	KY415872	KY415828	KY415784	KY415740	KY415652	KY415916	Avian	H6N2	H6	N2	China	EasternAsia	Asia	2015.89	Dom-ans
A/duck/Hokkaido/10/2015	H3N6_Avian_LC339728_A/duck/Hokkaido/10/2015|2015.770	H3N6_Avian_LC339729_A/duck/Hokkaido/10/2015|2015.770	H3N6_Avian_LC339730_A/duck/Hokkaido/10/2015|2015.770	H3N6_Avian_LC339732_A/duck/Hokkaido/10/2015|2015.770	H3N6_Avian_LC339734_A/duck/Hokkaido/10/2015|2015.770	H3N6_Avian_LC339735_A/duck/Hokkaido/10/2015|2015.770	LC339728	LC339729	LC339730	LC339732	LC339734	LC339735	Avian	H3N6	H3	N6	Japan	EasternAsia	Asia	2015.77	Dom-ans
A/duck/Hokkaido/W9/2015	H1N1_Avian_LC148827_A/duck/Hokkaido/W9/2015|2015.745	H1N1_Avian_LC148828_A/duck/Hokkaido/W9/2015|2015.745	H1N1_Avian_LC148829_A/duck/Hokkaido/W9/2015|2015.745	H1N1_Avian_LC148830_A/duck/Hokkaido/W9/2015|2015.745	H1N1_Avian_LC148831_A/duck/Hokkaido/W9/2015|2015.745	H1N1_Avian_LC148832_A/duck/Hokkaido/W9/2015|2015.745	LC148827	LC148828	LC148829	LC148830	LC148831	LC148832	Avian	H1N1	H1	N1	Japan	EasternAsia	Asia	2015.74	Dom-ans
A/bean_goose/Hubei/SZY200/2016	H11N9_Avian_KX121185_A/bean_goose/Hubei/SZY200/2016|2016.153	H11N9_Avian_KX121186_A/bean_goose/Hubei/SZY200/2016|2016.153	H11N9_Avian_KX121187_A/bean_goose/Hubei/SZY200/2016|2016.153	H11N9_Avian_KX121189_A/bean_goose/Hubei/SZY200/2016|2016.153	H11N9_Avian_KX121191_A/bean_goose/Hubei/SZY200/2016|2016.153	H11N9_Avian_KX121192_A/bean_goose/Hubei/SZY200/2016|2016.153	KX121185	KX121186	KX121187	KX121189	KX121191	KX121192	Avian	H11N9	H11	N9	China	EasternAsia	Asia	2016.15	Wild-ans-long
A/duck/Bangladesh/31227/2016	H6N2_Avian_MG042177_A/duck/Bangladesh/31227/2016|2016.899	H6N2_Avian_MG042413_A/duck/Bangladesh/31227/2016|2016.899	H6N2_Avian_MG042241_A/duck/Bangladesh/31227/2016|2016.899	H6N2_Avian_MG042218_A/duck/Bangladesh/31227/2016|2016.899	H6N2_Avian_MG042227_A/duck/Bangladesh/31227/2016|2016.899	H6N2_Avian_MG042402_A/duck/Bangladesh/31227/2016|2016.899	MG042177	MG042413	MG042241	MG042218	MG042227	MG042402	Avian	H6N2	H6	N2	Bangladesh	SouthernAsia	Asia	2016.9	Dom-ans
A/northern_pintail/Alaska/UGAI15-7403/2015	H3N8_Avian_KX949521_A/northern_pintail/Alaska/UGAI15-7403/2015|2015.753	H3N8_Avian_KX949522_A/northern_pintail/Alaska/UGAI15-7403/2015|2015.753	H3N8_Avian_KX949523_A/northern_pintail/Alaska/UGAI15-7403/2015|2015.753	H3N8_Avian_KX949525_A/northern_pintail/Alaska/UGAI15-7403/2015|2015.753	H3N8_Avian_KX949527_A/northern_pintail/Alaska/UGAI15-7403/2015|2015.753	H3N8_Avian_KX949528_A/northern_pintail/Alaska/UGAI15-7403/2015|2015.753	KX949521	KX949522	KX949523	KX949525	KX949527	KX949528	Avian	H3N8	H3	N8	USA	NorthernAmerica	America	2015.75	Wild-ans-long
A/northern_pintail/Alaska/UGAI15-6994/2015	H6N1_Avian_KY131326_A/northern_pintail/Alaska/UGAI15-6994/2015|2015.721	H6N1_Avian_KY131327_A/northern_pintail/Alaska/UGAI15-6994/2015|2015.721	H6N1_Avian_KY131328_A/northern_pintail/Alaska/UGAI15-6994/2015|2015.721	H6N1_Avian_KY131330_A/northern_pintail/Alaska/UGAI15-6994/2015|2015.721	H6N1_Avian_KY131332_A/northern_pintail/Alaska/UGAI15-6994/2015|2015.721	H6N1_Avian_KY131333_A/northern_pintail/Alaska/UGAI15-6994/2015|2015.721	KY131326	KY131327	KY131328	KY131330	KY131332	KY131333	Avian	H6N1	H6	N1	USA	NorthernAmerica	America	2015.72	Wild-ans-long
A/northern_pintail/Alaska/UGAI15-7415/2015	H3N6_Avian_KY131404_A/northern_pintail/Alaska/UGAI15-7415/2015|2015.756	H3N6_Avian_KY131405_A/northern_pintail/Alaska/UGAI15-7415/2015|2015.756	H3N6_Avian_KY131406_A/northern_pintail/Alaska/UGAI15-7415/2015|2015.756	H3N6_Avian_KY131408_A/northern_pintail/Alaska/UGAI15-7415/2015|2015.756	H3N6_Avian_KY131410_A/northern_pintail/Alaska/UGAI15-7415/2015|2015.756	H3N6_Avian_KY131411_A/northern_pintail/Alaska/UGAI15-7415/2015|2015.756	KY131404	KY131405	KY131406	KY131408	KY131410	KY131411	Avian	H3N6	H3	N6	USA	NorthernAmerica	America	2015.76	Wild-ans-long
A/northern_pintail/Alaska/UGAI16-3997/2016	H8N4_Avian_MG976689_A/northern_pintail/Alaska/UGAI16-3997/2016|2016.679	H8N4_Avian_MG976690_A/northern_pintail/Alaska/UGAI16-3997/2016|2016.679	H8N4_Avian_MG976691_A/northern_pintail/Alaska/UGAI16-3997/2016|2016.679	H8N4_Avian_MG976693_A/northern_pintail/Alaska/UGAI16-3997/2016|2016.679	H8N4_Avian_MG976695_A/northern_pintail/Alaska/UGAI16-3997/2016|2016.679	H8N4_Avian_MG976696_A/northern_pintail/Alaska/UGAI16-3997/2016|2016.679	MG976689	MG976690	MG976691	MG976693	MG976695	MG976696	Avian	H8N4	H8	N4	USA	NorthernAmerica	America	2016.68	Wild-ans-long
A/duck/Bangladesh/33638/2017	H4N2_Avian_MH135553_A/duck/Bangladesh/33638/2017|2017.740	H4N2_Avian_MH135510_A/duck/Bangladesh/33638/2017|2017.740	H4N2_Avian_MH135575_A/duck/Bangladesh/33638/2017|2017.740	H4N2_Avian_MH135665_A/duck/Bangladesh/33638/2017|2017.740	H4N2_Avian_MH135325_A/duck/Bangladesh/33638/2017|2017.740	H4N2_Avian_MH135604_A/duck/Bangladesh/33638/2017|2017.740	MH135553	MH135510	MH135575	MH135665	MH135325	MH135604	Avian	H4N2	H4	N2	Bangladesh	SouthernAsia	Asia	2017.74	Dom-ans
A/duck/Mongolia/675/2010	H1N1_Avian_LC367495_A/duck/Mongolia/675/2010|2010.658	H1N1_Avian_LC367496_A/duck/Mongolia/675/2010|2010.658	H1N1_Avian_LC367497_A/duck/Mongolia/675/2010|2010.658	H1N1_Avian_LC367499_A/duck/Mongolia/675/2010|2010.658	H1N1_Avian_LC367501_A/duck/Mongolia/675/2010|2010.658	H1N1_Avian_LC367502_A/duck/Mongolia/675/2010|2010.658	LC367495	LC367496	LC367497	LC367499	LC367501	LC367502	Avian	H1N1	H1	N1	Mongolia	EasternAsia	Asia	2010.66	Dom-ans
A/duck/Hunan/S1256/2012	H3N8_Avian_CY146601_A/duck/Hunan/S1256/2012|2012.222	H3N8_Avian_CY146602_A/duck/Hunan/S1256/2012|2012.222	H3N8_Avian_CY146603_A/duck/Hunan/S1256/2012|2012.222	H3N8_Avian_CY146605_A/duck/Hunan/S1256/2012|2012.222	H3N8_Avian_CY146607_A/duck/Hunan/S1256/2012|2012.222	H3N8_Avian_CY146608_A/duck/Hunan/S1256/2012|2012.222	CY146601	CY146602	CY146603	CY146605	CY146607	CY146608	Avian	H3N8	H3	N8	China	EasternAsia	Asia	2012.22	Dom-ans
A/duck/Jiangxi/6460/2013	H10N8_Avian_KP285594_A/duck/Jiangxi/6460/2013|2013.090	H10N8_Avian_KP285595_A/duck/Jiangxi/6460/2013|2013.090	H10N8_Avian_KP285596_A/duck/Jiangxi/6460/2013|2013.090	H10N8_Avian_KP285598_A/duck/Jiangxi/6460/2013|2013.090	H10N8_Avian_KP285600_A/duck/Jiangxi/6460/2013|2013.090	H10N8_Avian_KP285601_A/duck/Jiangxi/6460/2013|2013.090	KP285594	KP285595	KP285596	KP285598	KP285600	KP285601	Avian	H10N8	H10	N8	China	EasternAsia	Asia	2013.09	Dom-ans
A/duck/Jiangxi/6535/2013	H10N8_Avian_KP285650_A/duck/Jiangxi/6535/2013|2013.090	H10N8_Avian_KP285651_A/duck/Jiangxi/6535/2013|2013.090	H10N8_Avian_KP285652_A/duck/Jiangxi/6535/2013|2013.090	H10N8_Avian_KP285654_A/duck/Jiangxi/6535/2013|2013.090	H10N8_Avian_KP285656_A/duck/Jiangxi/6535/2013|2013.090	H10N8_Avian_KP285657_A/duck/Jiangxi/6535/2013|2013.090	KP285650	KP285651	KP285652	KP285654	KP285656	KP285657	Avian	H10N8	H10	N8	China	EasternAsia	Asia	2013.09	Dom-ans
A/wild_bird/Jiangxi/P419/2016	H6N8_Avian_KX867854_A/wild_bird/Jiangxi/P419/2016|2016.016	H6N8_Avian_KX867855_A/wild_bird/Jiangxi/P419/2016|2016.016	H6N8_Avian_KX867856_A/wild_bird/Jiangxi/P419/2016|2016.016	H6N8_Avian_KX867858_A/wild_bird/Jiangxi/P419/2016|2016.016	H6N8_Avian_KX867860_A/wild_bird/Jiangxi/P419/2016|2016.016	H6N8_Avian_KX867861_A/wild_bird/Jiangxi/P419/2016|2016.016	KX867854	KX867855	KX867856	KX867858	KX867860	KX867861	Avian	H6N8	H6	N8	China	EasternAsia	Asia	2016.02	Wild-other
A/duck/Mongolia/405/2011	H3N8_Avian_LC367351_A/duck/Mongolia/405/2011|2011.655	H3N8_Avian_LC367352_A/duck/Mongolia/405/2011|2011.655	H3N8_Avian_LC367353_A/duck/Mongolia/405/2011|2011.655	H3N8_Avian_LC367355_A/duck/Mongolia/405/2011|2011.655	H3N8_Avian_LC367357_A/duck/Mongolia/405/2011|2011.655	H3N8_Avian_LC367358_A/duck/Mongolia/405/2011|2011.655	LC367351	LC367352	LC367353	LC367355	LC367357	LC367358	Avian	H3N8	H3	N8	Mongolia	EasternAsia	Asia	2011.65	Dom-ans
A/duck/Hubei/S2213/2012	H4N2_Avian_KU160960_A/duck/Hubei/S2213/2012|2012.419	H4N2_Avian_KU160961_A/duck/Hubei/S2213/2012|2012.419	H4N2_Avian_KU160962_A/duck/Hubei/S2213/2012|2012.419	H4N2_Avian_KU160964_A/duck/Hubei/S2213/2012|2012.419	H4N2_Avian_KU160966_A/duck/Hubei/S2213/2012|2012.419	H4N2_Avian_KU160967_A/duck/Hubei/S2213/2012|2012.419	KU160960	KU160961	KU160962	KU160964	KU160966	KU160967	Avian	H4N2	H4	N2	China	EasternAsia	Asia	2012.42	Dom-ans
A/duck/Vietnam/LBM559/2013	H3N2_Avian_LC028157_A/duck/Vietnam/LBM559/2013|2013.940	H3N2_Avian_LC028158_A/duck/Vietnam/LBM559/2013|2013.940	H3N2_Avian_LC028159_A/duck/Vietnam/LBM559/2013|2013.940	H3N2_Avian_LC028161_A/duck/Vietnam/LBM559/2013|2013.940	H3N2_Avian_LC028163_A/duck/Vietnam/LBM559/2013|2013.940	H3N2_Avian_LC028164_A/duck/Vietnam/LBM559/2013|2013.940	LC028157	LC028158	LC028159	LC028161	LC028163	LC028164	Avian	H3N2	H3	N2	Viet Nam	SouthEasternAsia	Asia	2013.94	Dom-ans
A/duck/Quang_Ninh/220/2014	H3N2_Avian_LC053489_A/duck/Quang_Ninh/220/2014|2014.710	H3N2_Avian_LC053490_A/duck/Quang_Ninh/220/2014|2014.710	H3N2_Avian_LC053491_A/duck/Quang_Ninh/220/2014|2014.710	H3N2_Avian_LC053493_A/duck/Quang_Ninh/220/2014|2014.710	H3N2_Avian_LC053495_A/duck/Quang_Ninh/220/2014|2014.710	H3N2_Avian_LC053496_A/duck/Quang_Ninh/220/2014|2014.710	LC053489	LC053490	LC053491	LC053493	LC053495	LC053496	Avian	H3N2	H3	N2	Viet Nam	SouthEasternAsia	Asia	2014.71	Dom-ans
A/chicken/Shanghai/LPM2/2013	H3N2_Avian_KM222545_A/chicken/Shanghai/LPM2/2013|2013.619	H3N2_Avian_KM222546_A/chicken/Shanghai/LPM2/2013|2013.619	H3N2_Avian_KM222547_A/chicken/Shanghai/LPM2/2013|2013.619	H3N2_Avian_KM222549_A/chicken/Shanghai/LPM2/2013|2013.619	H3N2_Avian_KM222551_A/chicken/Shanghai/LPM2/2013|2013.619	H3N2_Avian_KM222552_A/chicken/Shanghai/LPM2/2013|2013.619	KM222545	KM222546	KM222547	KM222549	KM222551	KM222552	Avian	H3N2	H3	N2	China	EasternAsia	Asia	2013.62	Dom-gal
A/wild_bird/Wuhan/CDHN173/2015	H11N9_Avian_KU143557_A/wild_bird/Wuhan/CDHN173/2015|2015.038	H11N9_Avian_KU143514_A/wild_bird/Wuhan/CDHN173/2015|2015.038	H11N9_Avian_KU143471_A/wild_bird/Wuhan/CDHN173/2015|2015.038	H11N9_Avian_KU143385_A/wild_bird/Wuhan/CDHN173/2015|2015.038	H11N9_Avian_KU143299_A/wild_bird/Wuhan/CDHN173/2015|2015.038	H11N9_Avian_KU143428_A/wild_bird/Wuhan/CDHN173/2015|2015.038	KU143557	KU143514	KU143471	KU143385	KU143299	KU143428	Avian	H11N9	H11	N9	China	EasternAsia	Asia	2015.04	Wild-other
A/wild_bird/Wuhan/CDHN22/2015	H11N9_Avian_KU143556_A/wild_bird/Wuhan/CDHN22/2015|2015.038	H11N9_Avian_KU143513_A/wild_bird/Wuhan/CDHN22/2015|2015.038	H11N9_Avian_KU143470_A/wild_bird/Wuhan/CDHN22/2015|2015.038	H11N9_Avian_KU143384_A/wild_bird/Wuhan/CDHN22/2015|2015.038	H11N9_Avian_KU143298_A/wild_bird/Wuhan/CDHN22/2015|2015.038	H11N9_Avian_KU143427_A/wild_bird/Wuhan/CDHN22/2015|2015.038	KU143556	KU143513	KU143470	KU143384	KU143298	KU143427	Avian	H11N9	H11	N9	China	EasternAsia	Asia	2015.04	Wild-other
A/wild_bird/Wuhan/WHHN16/2014	H1N1_Avian_KU143552_A/wild_bird/Wuhan/WHHN16/2014|2014.953	H1N1_Avian_KU143509_A/wild_bird/Wuhan/WHHN16/2014|2014.953	H1N1_Avian_KU143466_A/wild_bird/Wuhan/WHHN16/2014|2014.953	H1N1_Avian_KU143380_A/wild_bird/Wuhan/WHHN16/2014|2014.953	H1N1_Avian_KU143294_A/wild_bird/Wuhan/WHHN16/2014|2014.953	H1N1_Avian_KU143423_A/wild_bird/Wuhan/WHHN16/2014|2014.953	KU143552	KU143509	KU143466	KU143380	KU143294	KU143423	Avian	H1N1	H1	N1	China	EasternAsia	Asia	2014.95	Wild-other
A/ostrich/South_Africa/325863/2015	H5N2_Avian_KY765295_A/ostrich/South_Africa/325863/2015|2015.496	H5N2_Avian_KY765296_A/ostrich/South_Africa/325863/2015|2015.496	H5N2_Avian_KY765297_A/ostrich/South_Africa/325863/2015|2015.496	H5N2_Avian_KY765299_A/ostrich/South_Africa/325863/2015|2015.496	H5N2_Avian_KY765301_A/ostrich/South_Africa/325863/2015|2015.496	H5N2_Avian_KY765298_A/ostrich/South_Africa/325863/2015|2015.496	KY765295	KY765296	KY765297	KY765299	KY765301	KY765298	Avian	H5N2	H5	N2	South Africa	SouthernAfrica	Africa	2015.5	Wild-other
A/duck/Mongolia/141/2015	H10N2_Avian_LC121281_A/duck/Mongolia/141/2015|2015.660	H10N2_Avian_LC121282_A/duck/Mongolia/141/2015|2015.660	H10N2_Avian_LC121283_A/duck/Mongolia/141/2015|2015.660	H10N2_Avian_LC121285_A/duck/Mongolia/141/2015|2015.660	H10N2_Avian_LC121287_A/duck/Mongolia/141/2015|2015.660	H10N2_Avian_LC121288_A/duck/Mongolia/141/2015|2015.660	LC121281	LC121282	LC121283	LC121285	LC121287	LC121288	Avian	H10N2	H10	N2	Mongolia	EasternAsia	Asia	2015.66	Dom-ans
A/duck/Mongolia/66/2015	H10N2_Avian_LC108117_A/duck/Mongolia/66/2015|2015.660	H10N2_Avian_LC108118_A/duck/Mongolia/66/2015|2015.660	H10N2_Avian_LC108119_A/duck/Mongolia/66/2015|2015.660	H10N2_Avian_LC108121_A/duck/Mongolia/66/2015|2015.660	H10N2_Avian_LC108123_A/duck/Mongolia/66/2015|2015.660	H10N2_Avian_LC108124_A/duck/Mongolia/66/2015|2015.660	LC108117	LC108118	LC108119	LC108121	LC108123	LC108124	Avian	H10N2	H10	N2	Mongolia	EasternAsia	Asia	2015.66	Dom-ans
A/chicken/Hubei/ZYSJF15/2016	H9N2_Avian_KY415880_A/chicken/Hubei/ZYSJF15/2016|2016.063	H9N2_Avian_KY415836_A/chicken/Hubei/ZYSJF15/2016|2016.063	H9N2_Avian_KY415792_A/chicken/Hubei/ZYSJF15/2016|2016.063	H9N2_Avian_KY415748_A/chicken/Hubei/ZYSJF15/2016|2016.063	H9N2_Avian_KY415660_A/chicken/Hubei/ZYSJF15/2016|2016.063	H9N2_Avian_KY415924_A/chicken/Hubei/ZYSJF15/2016|2016.063	KY415880	KY415836	KY415792	KY415748	KY415660	KY415924	Avian	H9N2	H9	N2	China	EasternAsia	Asia	2016.06	Dom-gal
A/duck/Hubei/ZYSYG7/2015	H6N2_Avian_KY415874_A/duck/Hubei/ZYSYG7/2015|2015.888	H6N2_Avian_KY415830_A/duck/Hubei/ZYSYG7/2015|2015.888	H6N2_Avian_KY415786_A/duck/Hubei/ZYSYG7/2015|2015.888	H6N2_Avian_KY415742_A/duck/Hubei/ZYSYG7/2015|2015.888	H6N2_Avian_KY415654_A/duck/Hubei/ZYSYG7/2015|2015.888	H6N2_Avian_KY415918_A/duck/Hubei/ZYSYG7/2015|2015.888	KY415874	KY415830	KY415786	KY415742	KY415654	KY415918	Avian	H6N2	H6	N2	China	EasternAsia	Asia	2015.89	Dom-ans
A/duck/Bangladesh/30828/2016	H3N8_Avian_MG042352_A/duck/Bangladesh/30828/2016|2016.737	H3N8_Avian_MG042187_A/duck/Bangladesh/30828/2016|2016.737	H3N8_Avian_MG042226_A/duck/Bangladesh/30828/2016|2016.737	H3N8_Avian_MG042118_A/duck/Bangladesh/30828/2016|2016.737	H3N8_Avian_MG042211_A/duck/Bangladesh/30828/2016|2016.737	H3N8_Avian_MG042297_A/duck/Bangladesh/30828/2016|2016.737	MG042352	MG042187	MG042226	MG042118	MG042211	MG042297	Avian	H3N8	H3	N8	Bangladesh	SouthernAsia	Asia	2016.74	Dom-ans
A/duck/Guangxi/SDY129/2014	H7N9_Avian_MF630442_A/duck/Guangxi/SDY129/2014|2014.808	H7N9_Avian_MF630443_A/duck/Guangxi/SDY129/2014|2014.808	H7N9_Avian_MF630444_A/duck/Guangxi/SDY129/2014|2014.808	H7N9_Avian_MF630446_A/duck/Guangxi/SDY129/2014|2014.808	H7N9_Avian_MF630448_A/duck/Guangxi/SDY129/2014|2014.808	H7N9_Avian_MF630449_A/duck/Guangxi/SDY129/2014|2014.808	MF630442	MF630443	MF630444	MF630446	MF630448	MF630449	Avian	H7N9	H7	N9	China	EasternAsia	Asia	2014.81	Dom-ans
A/duck/Fujian/S4170/2014	H7N9_Avian_MF630434_A/duck/Fujian/S4170/2014|2014.841	H7N9_Avian_MF630435_A/duck/Fujian/S4170/2014|2014.841	H7N9_Avian_MF630436_A/duck/Fujian/S4170/2014|2014.841	H7N9_Avian_MF630438_A/duck/Fujian/S4170/2014|2014.841	H7N9_Avian_MF630440_A/duck/Fujian/S4170/2014|2014.841	H7N9_Avian_MF630441_A/duck/Fujian/S4170/2014|2014.841	MF630434	MF630435	MF630436	MF630438	MF630440	MF630441	Avian	H7N9	H7	N9	China	EasternAsia	Asia	2014.84	Dom-ans
A/duck/Jiangxi/22537/2012	H11N9_Avian_KF260754_A/duck/Jiangxi/22537/2012|2012.500	H11N9_Avian_KF260510_A/duck/Jiangxi/22537/2012|2012.500	H11N9_Avian_KF260266_A/duck/Jiangxi/22537/2012|2012.500	H11N9_Avian_KF259778_A/duck/Jiangxi/22537/2012|2012.500	H11N9_Avian_KF259259_A/duck/Jiangxi/22537/2012|2012.500	H11N9_Avian_KF260022_A/duck/Jiangxi/22537/2012|2012.500	KF260754	KF260510	KF260266	KF259778	KF259259	KF260022	Avian	H11N9	H11	N9	China	EasternAsia	Asia	2012.5	Dom-ans
A/duck/Jiangxi/S21055/2012	H4N2_Avian_KU161016_A/duck/Jiangxi/S21055/2012|2012.425	H4N2_Avian_KU161017_A/duck/Jiangxi/S21055/2012|2012.425	H4N2_Avian_KU161018_A/duck/Jiangxi/S21055/2012|2012.425	H4N2_Avian_KU161020_A/duck/Jiangxi/S21055/2012|2012.425	H4N2_Avian_KU161022_A/duck/Jiangxi/S21055/2012|2012.425	H4N2_Avian_KU161023_A/duck/Jiangxi/S21055/2012|2012.425	KU161016	KU161017	KU161018	KU161020	KU161022	KU161023	Avian	H4N2	H4	N2	China	EasternAsia	Asia	2012.42	Dom-ans
A/chicken/Jiangxi/C25/2014	H7N7_Avian_KM593183_A/chicken/Jiangxi/C25/2014|2014.123	H7N7_Avian_KM593184_A/chicken/Jiangxi/C25/2014|2014.123	H7N7_Avian_KM593185_A/chicken/Jiangxi/C25/2014|2014.123	H7N7_Avian_KM593187_A/chicken/Jiangxi/C25/2014|2014.123	H7N7_Avian_KM593189_A/chicken/Jiangxi/C25/2014|2014.123	H7N7_Avian_KM593190_A/chicken/Jiangxi/C25/2014|2014.123	KM593183	KM593184	KM593185	KM593187	KM593189	KM593190	Avian	H7N7	H7	N7	China	EasternAsia	Asia	2014.12	Dom-gal
A/duck/Quang_Ninh/19c511/2013	H5N8_Avian_LC053457_A/duck/Quang_Ninh/19c511/2013|2013.271	H5N8_Avian_LC053458_A/duck/Quang_Ninh/19c511/2013|2013.271	H5N8_Avian_LC053459_A/duck/Quang_Ninh/19c511/2013|2013.271	H5N8_Avian_LC053461_A/duck/Quang_Ninh/19c511/2013|2013.271	H5N8_Avian_LC053463_A/duck/Quang_Ninh/19c511/2013|2013.271	H5N8_Avian_LC053464_A/duck/Quang_Ninh/19c511/2013|2013.271	LC053457	LC053458	LC053459	LC053461	LC053463	LC053464	Avian	H5N8	H5	N8	Viet Nam	SouthEasternAsia	Asia	2013.27	Dom-ans
A/duck/Mongolia/499/2015	H10N7_Avian_LC121377_A/duck/Mongolia/499/2015|2015.663	H10N7_Avian_LC121378_A/duck/Mongolia/499/2015|2015.663	H10N7_Avian_LC121379_A/duck/Mongolia/499/2015|2015.663	H10N7_Avian_LC121381_A/duck/Mongolia/499/2015|2015.663	H10N7_Avian_LC121383_A/duck/Mongolia/499/2015|2015.663	H10N7_Avian_LC121384_A/duck/Mongolia/499/2015|2015.663	LC121377	LC121378	LC121379	LC121381	LC121383	LC121384	Avian	H10N7	H10	N7	Mongolia	EasternAsia	Asia	2015.66	Dom-ans
A/duck/Mongolia/626/2015	H10N7_Avian_LC121417_A/duck/Mongolia/626/2015|2015.663	H10N7_Avian_LC121418_A/duck/Mongolia/626/2015|2015.663	H10N7_Avian_LC121419_A/duck/Mongolia/626/2015|2015.663	H10N7_Avian_LC121421_A/duck/Mongolia/626/2015|2015.663	H10N7_Avian_LC121423_A/duck/Mongolia/626/2015|2015.663	H10N7_Avian_LC121424_A/duck/Mongolia/626/2015|2015.663	LC121417	LC121418	LC121419	LC121421	LC121423	LC121424	Avian	H10N7	H10	N7	Mongolia	EasternAsia	Asia	2015.66	Dom-ans
A/duck/Ganzhou/GZ148/2016	H6N6_Avian_KY415902_A/duck/Ganzhou/GZ148/2016|2016.071	H6N6_Avian_KY415857_A/duck/Ganzhou/GZ148/2016|2016.071	H6N6_Avian_KY415813_A/duck/Ganzhou/GZ148/2016|2016.071	H6N6_Avian_KY415769_A/duck/Ganzhou/GZ148/2016|2016.071	H6N6_Avian_KY415681_A/duck/Ganzhou/GZ148/2016|2016.071	H6N6_Avian_KY415945_A/duck/Ganzhou/GZ148/2016|2016.071	KY415902	KY415857	KY415813	KY415769	KY415681	KY415945	Avian	H6N6	H6	N6	China	EasternAsia	Asia	2016.07	Dom-ans
A/thrush/Taiwan/A234/2015	H5N2_Avian_KT327400_A/thrush/Taiwan/A234/2015|2015.044	H5N2_Avian_KT327401_A/thrush/Taiwan/A234/2015|2015.044	H5N2_Avian_KT327402_A/thrush/Taiwan/A234/2015|2015.044	H5N2_Avian_KT327404_A/thrush/Taiwan/A234/2015|2015.044	H5N2_Avian_KT327406_A/thrush/Taiwan/A234/2015|2015.044	H5N2_Avian_KT327407_A/thrush/Taiwan/A234/2015|2015.044	KT327400	KT327401	KT327402	KT327404	KT327406	KT327407	Avian	H5N2	H5	N2	Taiwan	EasternAsia	Asia	2015.04	Wild-other
A/night_heron/Taiwan/A289/2015	H5N2_Avian_KT327392_A/night_heron/Taiwan/A289/2015|2015.049	H5N2_Avian_KT327393_A/night_heron/Taiwan/A289/2015|2015.049	H5N2_Avian_KT327394_A/night_heron/Taiwan/A289/2015|2015.049	H5N2_Avian_KT327396_A/night_heron/Taiwan/A289/2015|2015.049	H5N2_Avian_KT327398_A/night_heron/Taiwan/A289/2015|2015.049	H5N2_Avian_KT327399_A/night_heron/Taiwan/A289/2015|2015.049	KT327392	KT327393	KT327394	KT327396	KT327398	KT327399	Avian	H5N2	H5	N2	Taiwan	EasternAsia	Asia	2015.05	Wild-other
A/goose/Taiwan/01004/2015	H5N2_Avian_KT327378_A/goose/Taiwan/01004/2015|2015.022	H5N2_Avian_KT327379_A/goose/Taiwan/01004/2015|2015.022	H5N2_Avian_KT327380_A/goose/Taiwan/01004/2015|2015.022	H5N2_Avian_KT327381_A/goose/Taiwan/01004/2015|2015.022	H5N2_Avian_KT327383_A/goose/Taiwan/01004/2015|2015.022	H5N2_Avian_KT327384_A/goose/Taiwan/01004/2015|2015.022	KT327378	KT327379	KT327380	KT327381	KT327383	KT327384	Avian	H5N2	H5	N2	Taiwan	EasternAsia	Asia	2015.02	Dom-ans
A/goose/Taiwan/01031/2015	H5N2_Avian_KU646882_A/goose/Taiwan/01031/2015|2015.030	H5N2_Avian_KU646883_A/goose/Taiwan/01031/2015|2015.030	H5N2_Avian_KU646884_A/goose/Taiwan/01031/2015|2015.030	H5N2_Avian_KU646886_A/goose/Taiwan/01031/2015|2015.030	H5N2_Avian_KU646888_A/goose/Taiwan/01031/2015|2015.030	H5N2_Avian_KU646889_A/goose/Taiwan/01031/2015|2015.030	KU646882	KU646883	KU646884	KU646886	KU646888	KU646889	Avian	H5N2	H5	N2	Taiwan	EasternAsia	Asia	2015.03	Dom-ans
A/chicken/Jiangxi/10784/2014	H7N7_Avian_KP414896_A/chicken/Jiangxi/10784/2014|2014.132	H7N7_Avian_KP414897_A/chicken/Jiangxi/10784/2014|2014.132	H7N7_Avian_KP414898_A/chicken/Jiangxi/10784/2014|2014.132	H7N7_Avian_KP414900_A/chicken/Jiangxi/10784/2014|2014.132	H7N7_Avian_KP414902_A/chicken/Jiangxi/10784/2014|2014.132	H7N7_Avian_KP414903_A/chicken/Jiangxi/10784/2014|2014.132	KP414896	KP414897	KP414898	KP414900	KP414902	KP414903	Avian	H7N7	H7	N7	China	EasternAsia	Asia	2014.13	Dom-gal
A/duck/Mongolia/518/2015	H10N3_Avian_LC121385_A/duck/Mongolia/518/2015|2015.663	H10N3_Avian_LC121386_A/duck/Mongolia/518/2015|2015.663	H10N3_Avian_LC121387_A/duck/Mongolia/518/2015|2015.663	H10N3_Avian_LC121389_A/duck/Mongolia/518/2015|2015.663	H10N3_Avian_LC121391_A/duck/Mongolia/518/2015|2015.663	H10N3_Avian_LC121392_A/duck/Mongolia/518/2015|2015.663	LC121385	LC121386	LC121387	LC121389	LC121391	LC121392	Avian	H10N3	H10	N3	Mongolia	EasternAsia	Asia	2015.66	Dom-ans
A/duck/Bangladesh/24704/2015	H15N9_Avian_KY635570_A/duck/Bangladesh/24704/2015|2015.142	H15N9_Avian_KY635825_A/duck/Bangladesh/24704/2015|2015.142	H15N9_Avian_KY635563_A/duck/Bangladesh/24704/2015|2015.142	H15N9_Avian_KY635694_A/duck/Bangladesh/24704/2015|2015.142	H15N9_Avian_KY635683_A/duck/Bangladesh/24704/2015|2015.142	H15N9_Avian_KY635679_A/duck/Bangladesh/24704/2015|2015.142	KY635570	KY635825	KY635563	KY635694	KY635683	KY635679	Avian	H15N9	H15	N9	Bangladesh	SouthernAsia	Asia	2015.14	Dom-ans
A/duck/Bangladesh/24697/2015	H15N9_Avian_KY635497_A/duck/Bangladesh/24697/2015|2015.142	H15N9_Avian_KY635750_A/duck/Bangladesh/24697/2015|2015.142	H15N9_Avian_KY635663_A/duck/Bangladesh/24697/2015|2015.142	H15N9_Avian_KY635528_A/duck/Bangladesh/24697/2015|2015.142	H15N9_Avian_KY635819_A/duck/Bangladesh/24697/2015|2015.142	H15N9_Avian_KY635715_A/duck/Bangladesh/24697/2015|2015.142	KY635497	KY635750	KY635663	KY635528	KY635819	KY635715	Avian	H15N9	H15	N9	Bangladesh	SouthernAsia	Asia	2015.14	Dom-ans
A/common_teal/Korea/W548/2016	H5N8_Avian_KY576112_A/common_teal/Korea/W548/2016|2016.953	H5N8_Avian_KY576107_A/common_teal/Korea/W548/2016|2016.953	H5N8_Avian_KY576102_A/common_teal/Korea/W548/2016|2016.953	H5N8_Avian_KY576092_A/common_teal/Korea/W548/2016|2016.953	H5N8_Avian_KY576082_A/common_teal/Korea/W548/2016|2016.953	H5N8_Avian_KY576097_A/common_teal/Korea/W548/2016|2016.953	KY576112	KY576107	KY576102	KY576092	KY576082	KY576097	Avian	H5N8	H5	N8	South Korea	EasternAsia	Asia	2016.95	Wild-ans-long
A/grey_heron/W779/2017	H5N8_Avian_MF155629_A/grey_heron/W779/2017|2017.071	H5N8_Avian_MF155630_A/grey_heron/W779/2017|2017.071	H5N8_Avian_MF155631_A/grey_heron/W779/2017|2017.071	H5N8_Avian_MF155633_A/grey_heron/W779/2017|2017.071	H5N8_Avian_MF155635_A/grey_heron/W779/2017|2017.071	H5N8_Avian_MF155636_A/grey_heron/W779/2017|2017.071	MF155629	MF155630	MF155631	MF155633	MF155635	MF155636	Avian	H5N8	H5	N8	South Korea	EasternAsia	Asia	2017.07	Wild-other
A/common_teal/Korea/W550/2016	H5N8_Avian_KY576114_A/common_teal/Korea/W550/2016|2016.953	H5N8_Avian_KY576109_A/common_teal/Korea/W550/2016|2016.953	H5N8_Avian_KY576104_A/common_teal/Korea/W550/2016|2016.953	H5N8_Avian_KY576094_A/common_teal/Korea/W550/2016|2016.953	H5N8_Avian_KY576084_A/common_teal/Korea/W550/2016|2016.953	H5N8_Avian_KY576099_A/common_teal/Korea/W550/2016|2016.953	KY576114	KY576109	KY576104	KY576094	KY576084	KY576099	Avian	H5N8	H5	N8	South Korea	EasternAsia	Asia	2016.95	Wild-ans-long
A/common_teal/Korea/W555/2017	H5N8_Avian_KY576115_A/common_teal/Korea/W555/2017|2017.008	H5N8_Avian_KY576110_A/common_teal/Korea/W555/2017|2017.008	H5N8_Avian_KY576105_A/common_teal/Korea/W555/2017|2017.008	H5N8_Avian_KY576095_A/common_teal/Korea/W555/2017|2017.008	H5N8_Avian_KY576085_A/common_teal/Korea/W555/2017|2017.008	H5N8_Avian_KY576100_A/common_teal/Korea/W555/2017|2017.008	KY576115	KY576110	KY576105	KY576095	KY576085	KY576100	Avian	H5N8	H5	N8	South Korea	EasternAsia	Asia	2017.01	Wild-ans-long
A/chicken/Cameroon/17RS1661-1/2017	H5N8_Avian_MG650641_A/chicken/Cameroon/17RS1661-1/2017|2017.038	H5N8_Avian_MG650638_A/chicken/Cameroon/17RS1661-1/2017|2017.038	H5N8_Avian_MG650635_A/chicken/Cameroon/17RS1661-1/2017|2017.038	H5N8_Avian_MG650630_A/chicken/Cameroon/17RS1661-1/2017|2017.038	H5N8_Avian_MG650622_A/chicken/Cameroon/17RS1661-1/2017|2017.038	H5N8_Avian_MG650632_A/chicken/Cameroon/17RS1661-1/2017|2017.038	MG650641	MG650638	MG650635	MG650630	MG650622	MG650632	Avian	H5N8	H5	N8	Cameroon	CentralAfrica	Africa	2017.04	Dom-gal
A/green-winged_teal/Egypt/877/2016	H5N8_Avian_MF037863_A/green-winged_teal/Egypt/877/2016|2016.934	H5N8_Avian_MF037849_A/green-winged_teal/Egypt/877/2016|2016.934	H5N8_Avian_MF037850_A/green-winged_teal/Egypt/877/2016|2016.934	H5N8_Avian_MF037853_A/green-winged_teal/Egypt/877/2016|2016.934	H5N8_Avian_MF037855_A/green-winged_teal/Egypt/877/2016|2016.934	H5N8_Avian_MF037861_A/green-winged_teal/Egypt/877/2016|2016.934	MF037863	MF037849	MF037850	MF037853	MF037855	MF037861	Avian	H5N8	H5	N8	Egypt	NorthernAfrica	Africa	2016.93	Wild-ans-long
A/green-winged_teal/Egypt/871/2016	H5N8_Avian_MF037859_A/green-winged_teal/Egypt/871/2016|2016.934	H5N8_Avian_MF037860_A/green-winged_teal/Egypt/871/2016|2016.934	H5N8_Avian_MF037856_A/green-winged_teal/Egypt/871/2016|2016.934	H5N8_Avian_MF037858_A/green-winged_teal/Egypt/871/2016|2016.934	H5N8_Avian_MF037852_A/green-winged_teal/Egypt/871/2016|2016.934	H5N8_Avian_MF037854_A/green-winged_teal/Egypt/871/2016|2016.934	MF037859	MF037860	MF037856	MF037858	MF037852	MF037854	Avian	H5N8	H5	N8	Egypt	NorthernAfrica	Africa	2016.93	Wild-ans-long
A/Anser_cygnoides/Hubei/FW44/2016	H5N8_Avian_MF040669_A/Anser_cygnoides/Hubei/FW44/2016|2016.948	H5N8_Avian_MF040670_A/Anser_cygnoides/Hubei/FW44/2016|2016.948	H5N8_Avian_MF040671_A/Anser_cygnoides/Hubei/FW44/2016|2016.948	H5N8_Avian_MF040673_A/Anser_cygnoides/Hubei/FW44/2016|2016.948	H5N8_Avian_MF040675_A/Anser_cygnoides/Hubei/FW44/2016|2016.948	H5N8_Avian_MF040676_A/Anser_cygnoides/Hubei/FW44/2016|2016.948	MF040669	MF040670	MF040671	MF040673	MF040675	MF040676	Avian	H5N8	H5	N8	China	EasternAsia	Asia	2016.95	Dom-ans
A/duck/Democratic_Republic_of_the_Congo/17RS882-40/2017	H5N8_Avian_MG607403_A/duck/Democratic_Republic_of_the_Congo/17RS882-40/2017|2017.362	H5N8_Avian_MG607407_A/duck/Democratic_Republic_of_the_Congo/17RS882-40/2017|2017.362	H5N8_Avian_MG607411_A/duck/Democratic_Republic_of_the_Congo/17RS882-40/2017|2017.362	H5N8_Avian_MG607419_A/duck/Democratic_Republic_of_the_Congo/17RS882-40/2017|2017.362	H5N8_Avian_MG607427_A/duck/Democratic_Republic_of_the_Congo/17RS882-40/2017|2017.362	H5N8_Avian_MG607431_A/duck/Democratic_Republic_of_the_Congo/17RS882-40/2017|2017.362	MG607403	MG607407	MG607411	MG607419	MG607427	MG607431	Avian	H5N8	H5	N8	Democratic Republic of the Congo	CentralAfrica	Africa	2017.36	Dom-ans
A/duck/Democratic_Republic_of_the_Congo/17RS882-33/2017	H5N8_Avian_MG607402_A/duck/Democratic_Republic_of_the_Congo/17RS882-33/2017|2017.364	H5N8_Avian_MG607406_A/duck/Democratic_Republic_of_the_Congo/17RS882-33/2017|2017.364	H5N8_Avian_MG607410_A/duck/Democratic_Republic_of_the_Congo/17RS882-33/2017|2017.364	H5N8_Avian_MG607418_A/duck/Democratic_Republic_of_the_Congo/17RS882-33/2017|2017.364	H5N8_Avian_MG607426_A/duck/Democratic_Republic_of_the_Congo/17RS882-33/2017|2017.364	H5N8_Avian_MG607430_A/duck/Democratic_Republic_of_the_Congo/17RS882-33/2017|2017.364	MG607402	MG607406	MG607410	MG607418	MG607426	MG607430	Avian	H5N8	H5	N8	Democratic Republic of the Congo	CentralAfrica	Africa	2017.36	Dom-ans
A/grey-headed_gull/Uganda/MUWRP-538/2017	H5N8_Avian_MG881943_A/grey-headed_gull/Uganda/MUWRP-538/2017|2017.008	H5N8_Avian_MG881967_A/grey-headed_gull/Uganda/MUWRP-538/2017|2017.008	H5N8_Avian_MG881980_A/grey-headed_gull/Uganda/MUWRP-538/2017|2017.008	H5N8_Avian_MG881983_A/grey-headed_gull/Uganda/MUWRP-538/2017|2017.008	H5N8_Avian_MG881968_A/grey-headed_gull/Uganda/MUWRP-538/2017|2017.008	H5N8_Avian_MG881923_A/grey-headed_gull/Uganda/MUWRP-538/2017|2017.008	MG881943	MG881967	MG881980	MG881983	MG881968	MG881923	Avian	H5N8	H5	N8	Uganda	EasternAfrica	Africa	2017.01	Wild-other
A/duck/Cameroon/17RS1661-3/2017	H5N8_Avian_MG650639_A/duck/Cameroon/17RS1661-3/2017|2017.038	H5N8_Avian_MG650637_A/duck/Cameroon/17RS1661-3/2017|2017.038	H5N8_Avian_MG650636_A/duck/Cameroon/17RS1661-3/2017|2017.038	H5N8_Avian_MG650629_A/duck/Cameroon/17RS1661-3/2017|2017.038	H5N8_Avian_MG650623_A/duck/Cameroon/17RS1661-3/2017|2017.038	H5N8_Avian_MG650633_A/duck/Cameroon/17RS1661-3/2017|2017.038	MG650639	MG650637	MG650636	MG650629	MG650623	MG650633	Avian	H5N8	H5	N8	Cameroon	CentralAfrica	Africa	2017.04	Dom-ans
A/Guinea_fowl/Belgium/6102/2017	H5N8_Avian_MH107206_A/Guinea_fowl/Belgium/6102/2017|2017.449	H5N8_Avian_MH107205_A/Guinea_fowl/Belgium/6102/2017|2017.449	H5N8_Avian_MH107204_A/Guinea_fowl/Belgium/6102/2017|2017.449	H5N8_Avian_MH107202_A/Guinea_fowl/Belgium/6102/2017|2017.449	H5N8_Avian_MH107200_A/Guinea_fowl/Belgium/6102/2017|2017.449	H5N8_Avian_MH107203_A/Guinea_fowl/Belgium/6102/2017|2017.449	MH107206	MH107205	MH107204	MH107202	MH107200	MH107203	Avian	H5N8	H5	N8	Belgium	WesternEurope	Europe	2017.45	Dom-gal
A/Brahma_chicken/Belgium/6153/2017	H5N8_Avian_MH107198_A/Brahma_chicken/Belgium/6153/2017|2017.452	H5N8_Avian_MH107197_A/Brahma_chicken/Belgium/6153/2017|2017.452	H5N8_Avian_MH107196_A/Brahma_chicken/Belgium/6153/2017|2017.452	H5N8_Avian_MH107194_A/Brahma_chicken/Belgium/6153/2017|2017.452	H5N8_Avian_MH107192_A/Brahma_chicken/Belgium/6153/2017|2017.452	H5N8_Avian_MH107195_A/Brahma_chicken/Belgium/6153/2017|2017.452	MH107198	MH107197	MH107196	MH107194	MH107192	MH107195	Avian	H5N8	H5	N8	Belgium	WesternEurope	Europe	2017.45	Wild-other
A/goose/Kalmykia/813/2016	H5N8_Avian_MF926482_A/goose/Kalmykia/813/2016|2016.849	H5N8_Avian_MF926483_A/goose/Kalmykia/813/2016|2016.849	H5N8_Avian_MF926484_A/goose/Kalmykia/813/2016|2016.849	H5N8_Avian_MF926486_A/goose/Kalmykia/813/2016|2016.849	H5N8_Avian_MF926488_A/goose/Kalmykia/813/2016|2016.849	H5N8_Avian_MF926489_A/goose/Kalmykia/813/2016|2016.849	MF926482	MF926483	MF926484	MF926486	MF926488	MF926489	Avian	H5N8	H5	N8	Russia	EasternEurope	Europe	2016.85	Dom-ans
A/chicken/Chechnya/58/2017	H5N8_Avian_MF926458_A/chicken/Chechnya/58/2017|2017.019	H5N8_Avian_MF926459_A/chicken/Chechnya/58/2017|2017.019	H5N8_Avian_MF926460_A/chicken/Chechnya/58/2017|2017.019	H5N8_Avian_MF926462_A/chicken/Chechnya/58/2017|2017.019	H5N8_Avian_MF926464_A/chicken/Chechnya/58/2017|2017.019	H5N8_Avian_MF926465_A/chicken/Chechnya/58/2017|2017.019	MF926458	MF926459	MF926460	MF926462	MF926464	MF926465	Avian	H5N8	H5	N8	Russia	EasternEurope	Europe	2017.02	Dom-gal
A/chicken/Moscow/94/2017	H5N8_Avian_MF926450_A/chicken/Moscow/94/2017|2017.159	H5N8_Avian_MF926451_A/chicken/Moscow/94/2017|2017.159	H5N8_Avian_MF926452_A/chicken/Moscow/94/2017|2017.159	H5N8_Avian_MF926454_A/chicken/Moscow/94/2017|2017.159	H5N8_Avian_MF926456_A/chicken/Moscow/94/2017|2017.159	H5N8_Avian_MF926457_A/chicken/Moscow/94/2017|2017.159	MF926450	MF926451	MF926452	MF926454	MF926456	MF926457	Avian	H5N8	H5	N8	Russia	EasternEurope	Europe	2017.16	Dom-gal
A/jungle_crow/Hyogo/2803A002/2018	H5N6_Avian_LC379582_A/jungle_crow/Hyogo/2803A002/2018|2018.162	H5N6_Avian_LC379583_A/jungle_crow/Hyogo/2803A002/2018|2018.162	H5N6_Avian_LC379584_A/jungle_crow/Hyogo/2803A002/2018|2018.162	H5N6_Avian_LC379586_A/jungle_crow/Hyogo/2803A002/2018|2018.162	H5N6_Avian_LC379588_A/jungle_crow/Hyogo/2803A002/2018|2018.162	H5N6_Avian_LC379589_A/jungle_crow/Hyogo/2803A002/2018|2018.162	LC379582	LC379583	LC379584	LC379586	LC379588	LC379589	Avian	H5N6	H5	N6	Japan	EasternAsia	Asia	2018.16	Wild-other
A/jungle_crow/Hyogo/2803E011/2018	H5N6_Avian_LC379590_A/jungle_crow/Hyogo/2803E011/2018|2018.167	H5N6_Avian_LC379591_A/jungle_crow/Hyogo/2803E011/2018|2018.167	H5N6_Avian_LC379592_A/jungle_crow/Hyogo/2803E011/2018|2018.167	H5N6_Avian_LC379594_A/jungle_crow/Hyogo/2803E011/2018|2018.167	H5N6_Avian_LC379596_A/jungle_crow/Hyogo/2803E011/2018|2018.167	H5N6_Avian_LC379597_A/jungle_crow/Hyogo/2803E011/2018|2018.167	LC379590	LC379591	LC379592	LC379594	LC379596	LC379597	Avian	H5N6	H5	N6	Japan	EasternAsia	Asia	2018.17	Wild-other
A/wild_bird/Wuhan/CDHN09/2015	H6N2_Avian_KU143559_A/wild_bird/Wuhan/CDHN09/2015|2015.038	H6N2_Avian_KU143516_A/wild_bird/Wuhan/CDHN09/2015|2015.038	H6N2_Avian_KU143473_A/wild_bird/Wuhan/CDHN09/2015|2015.038	H6N2_Avian_KU143387_A/wild_bird/Wuhan/CDHN09/2015|2015.038	H6N2_Avian_KU143301_A/wild_bird/Wuhan/CDHN09/2015|2015.038	H6N2_Avian_KU143430_A/wild_bird/Wuhan/CDHN09/2015|2015.038	KU143559	KU143516	KU143473	KU143387	KU143301	KU143430	Avian	H6N2	H6	N2	China	EasternAsia	Asia	2015.04	Wild-other
A/wild_bird/Wuhan/CDHN15/2015	H6N2_Avian_KU143560_A/wild_bird/Wuhan/CDHN15/2015|2015.038	H6N2_Avian_KU143517_A/wild_bird/Wuhan/CDHN15/2015|2015.038	H6N2_Avian_KU143474_A/wild_bird/Wuhan/CDHN15/2015|2015.038	H6N2_Avian_KU143388_A/wild_bird/Wuhan/CDHN15/2015|2015.038	H6N2_Avian_KU143302_A/wild_bird/Wuhan/CDHN15/2015|2015.038	H6N2_Avian_KU143431_A/wild_bird/Wuhan/CDHN15/2015|2015.038	KU143560	KU143517	KU143474	KU143388	KU143302	KU143431	Avian	H6N2	H6	N2	China	EasternAsia	Asia	2015.04	Wild-other
A/duck/Zhejiang/6D10/2013	H2N8_Avian_KX394373_A/duck/Zhejiang/6D10/2013|2013.951	H2N8_Avian_KX394374_A/duck/Zhejiang/6D10/2013|2013.951	H2N8_Avian_KX394375_A/duck/Zhejiang/6D10/2013|2013.951	H2N8_Avian_KX394377_A/duck/Zhejiang/6D10/2013|2013.951	H2N8_Avian_KX394379_A/duck/Zhejiang/6D10/2013|2013.951	H2N8_Avian_KX394380_A/duck/Zhejiang/6D10/2013|2013.951	KX394373	KX394374	KX394375	KX394377	KX394379	KX394380	Avian	H2N8	H2	N8	China	EasternAsia	Asia	2013.95	Dom-ans
A/duck/Hunan/7/2015	H3N6_Avian_KX121267_A/duck/Hunan/7/2015|2015.260	H3N6_Avian_KX121268_A/duck/Hunan/7/2015|2015.260	H3N6_Avian_KX121269_A/duck/Hunan/7/2015|2015.260	H3N6_Avian_KX121271_A/duck/Hunan/7/2015|2015.260	H3N6_Avian_KX121273_A/duck/Hunan/7/2015|2015.260	H3N6_Avian_KX121274_A/duck/Hunan/7/2015|2015.260	KX121267	KX121268	KX121269	KX121271	KX121273	KX121274	Avian	H3N6	H3	N6	China	EasternAsia	Asia	2015.26	Dom-ans
A/duck/Mongolia/655/2015	H2N3_Avian_LC121425_A/duck/Mongolia/655/2015|2015.663	H2N3_Avian_LC121426_A/duck/Mongolia/655/2015|2015.663	H2N3_Avian_LC121427_A/duck/Mongolia/655/2015|2015.663	H2N3_Avian_LC121429_A/duck/Mongolia/655/2015|2015.663	H2N3_Avian_LC121431_A/duck/Mongolia/655/2015|2015.663	H2N3_Avian_LC121432_A/duck/Mongolia/655/2015|2015.663	LC121425	LC121426	LC121427	LC121429	LC121431	LC121432	Avian	H2N3	H2	N3	Mongolia	EasternAsia	Asia	2015.66	Dom-ans
A/duck/Mongolia/482/2015	H2N3_Avian_LC121369_A/duck/Mongolia/482/2015|2015.663	H2N3_Avian_LC121370_A/duck/Mongolia/482/2015|2015.663	H2N3_Avian_LC121371_A/duck/Mongolia/482/2015|2015.663	H2N3_Avian_LC121373_A/duck/Mongolia/482/2015|2015.663	H2N3_Avian_LC121375_A/duck/Mongolia/482/2015|2015.663	H2N3_Avian_LC121376_A/duck/Mongolia/482/2015|2015.663	LC121369	LC121370	LC121371	LC121373	LC121375	LC121376	Avian	H2N3	H2	N3	Mongolia	EasternAsia	Asia	2015.66	Dom-ans
A/duck/Mongolia/118/2015	H4N6_Avian_LC121257_A/duck/Mongolia/118/2015|2015.660	H4N6_Avian_LC121258_A/duck/Mongolia/118/2015|2015.660	H4N6_Avian_LC121259_A/duck/Mongolia/118/2015|2015.660	H4N6_Avian_LC121261_A/duck/Mongolia/118/2015|2015.660	H4N6_Avian_LC121263_A/duck/Mongolia/118/2015|2015.660	H4N6_Avian_LC121264_A/duck/Mongolia/118/2015|2015.660	LC121257	LC121258	LC121259	LC121261	LC121263	LC121264	Avian	H4N6	H4	N6	Mongolia	EasternAsia	Asia	2015.66	Dom-ans
A/duck/Bangladesh/25891/2015	H4N6_Avian_KY635476_A/duck/Bangladesh/25891/2015|2015.521	H4N6_Avian_KY635630_A/duck/Bangladesh/25891/2015|2015.521	H4N6_Avian_KY635521_A/duck/Bangladesh/25891/2015|2015.521	H4N6_Avian_KY635678_A/duck/Bangladesh/25891/2015|2015.521	H4N6_Avian_KY635640_A/duck/Bangladesh/25891/2015|2015.521	H4N6_Avian_KY635706_A/duck/Bangladesh/25891/2015|2015.521	KY635476	KY635630	KY635521	KY635678	KY635640	KY635706	Avian	H4N6	H4	N6	Bangladesh	SouthernAsia	Asia	2015.52	Dom-ans
A/duck/Mongolia/101/2015	H4N6_Avian_LC121241_A/duck/Mongolia/101/2015|2015.660	H4N6_Avian_LC121242_A/duck/Mongolia/101/2015|2015.660	H4N6_Avian_LC121243_A/duck/Mongolia/101/2015|2015.660	H4N6_Avian_LC121245_A/duck/Mongolia/101/2015|2015.660	H4N6_Avian_LC121247_A/duck/Mongolia/101/2015|2015.660	H4N6_Avian_LC121248_A/duck/Mongolia/101/2015|2015.660	LC121241	LC121242	LC121243	LC121245	LC121247	LC121248	Avian	H4N6	H4	N6	Mongolia	EasternAsia	Asia	2015.66	Dom-ans
A/domestic_duck/Georgia/1/2015	H6N2_Avian_MF693979_A/domestic_duck/Georgia/1/2015|2015.773	H6N2_Avian_MF694077_A/domestic_duck/Georgia/1/2015|2015.773	H6N2_Avian_MF694206_A/domestic_duck/Georgia/1/2015|2015.773	H6N2_Avian_MF694217_A/domestic_duck/Georgia/1/2015|2015.773	H6N2_Avian_MF694019_A/domestic_duck/Georgia/1/2015|2015.773	H6N2_Avian_MF693931_A/domestic_duck/Georgia/1/2015|2015.773	MF693979	MF694077	MF694206	MF694217	MF694019	MF693931	Avian	H6N2	H6	N2	Georgia	WesternAsia	Asia	2015.77	Dom-ans
A/duck/Bangladesh/26992/2015	H7N9_Avian_KY635525_A/duck/Bangladesh/26992/2015|2015.940	H7N9_Avian_KY635621_A/duck/Bangladesh/26992/2015|2015.940	H7N9_Avian_KY635802_A/duck/Bangladesh/26992/2015|2015.940	H7N9_Avian_KY635633_A/duck/Bangladesh/26992/2015|2015.940	H7N9_Avian_KY635753_A/duck/Bangladesh/26992/2015|2015.940	H7N9_Avian_KY635550_A/duck/Bangladesh/26992/2015|2015.940	KY635525	KY635621	KY635802	KY635633	KY635753	KY635550	Avian	H7N9	H7	N9	Bangladesh	SouthernAsia	Asia	2015.94	Dom-ans
A/duck/Bangladesh/26980/2015	H7N9_Avian_KY635459_A/duck/Bangladesh/26980/2015|2015.940	H7N9_Avian_KY635811_A/duck/Bangladesh/26980/2015|2015.940	H7N9_Avian_KY635690_A/duck/Bangladesh/26980/2015|2015.940	H7N9_Avian_KY635442_A/duck/Bangladesh/26980/2015|2015.940	H7N9_Avian_KY635666_A/duck/Bangladesh/26980/2015|2015.940	H7N9_Avian_KY635659_A/duck/Bangladesh/26980/2015|2015.940	KY635459	KY635811	KY635690	KY635442	KY635666	KY635659	Avian	H7N9	H7	N9	Bangladesh	SouthernAsia	Asia	2015.94	Dom-ans
A/duck/Mongolia/520/2015	H1N1_Avian_LC121393_A/duck/Mongolia/520/2015|2015.663	H1N1_Avian_LC121394_A/duck/Mongolia/520/2015|2015.663	H1N1_Avian_LC121395_A/duck/Mongolia/520/2015|2015.663	H1N1_Avian_LC121397_A/duck/Mongolia/520/2015|2015.663	H1N1_Avian_LC121399_A/duck/Mongolia/520/2015|2015.663	H1N1_Avian_LC121400_A/duck/Mongolia/520/2015|2015.663	LC121393	LC121394	LC121395	LC121397	LC121399	LC121400	Avian	H1N1	H1	N1	Mongolia	EasternAsia	Asia	2015.66	Dom-ans
A/duck/Bangladesh/31019/2016	H3N2_Avian_MG042375_A/duck/Bangladesh/31019/2016|2016.811	H3N2_Avian_MG042282_A/duck/Bangladesh/31019/2016|2016.811	H3N2_Avian_MG042420_A/duck/Bangladesh/31019/2016|2016.811	H3N2_Avian_MG042097_A/duck/Bangladesh/31019/2016|2016.811	H3N2_Avian_MG042271_A/duck/Bangladesh/31019/2016|2016.811	H3N2_Avian_MG042252_A/duck/Bangladesh/31019/2016|2016.811	MG042375	MG042282	MG042420	MG042097	MG042271	MG042252	Avian	H3N2	H3	N2	Bangladesh	SouthernAsia	Asia	2016.81	Dom-ans
A/ostrich/South_Africa/AI2114/2011	H5N2_Avian_JX069078_A/ostrich/South_Africa/AI2114/2011|2011.167	H5N2_Avian_JX069079_A/ostrich/South_Africa/AI2114/2011|2011.167	H5N2_Avian_JX069080_A/ostrich/South_Africa/AI2114/2011|2011.167	H5N2_Avian_JX069082_A/ostrich/South_Africa/AI2114/2011|2011.167	H5N2_Avian_JX069084_A/ostrich/South_Africa/AI2114/2011|2011.167	H5N2_Avian_JX069085_A/ostrich/South_Africa/AI2114/2011|2011.167	JX069078	JX069079	JX069080	JX069082	JX069084	JX069085	Avian	H5N2	H5	N2	South Africa	SouthernAfrica	Africa	2011.17	Wild-other
A/ostrich/South_Africa/AI2512/2011	H5N2_Avian_JX069094_A/ostrich/South_Africa/AI2512/2011|2011.548	H5N2_Avian_JX069095_A/ostrich/South_Africa/AI2512/2011|2011.548	H5N2_Avian_JX069096_A/ostrich/South_Africa/AI2512/2011|2011.548	H5N2_Avian_JX069098_A/ostrich/South_Africa/AI2512/2011|2011.548	H5N2_Avian_JX069100_A/ostrich/South_Africa/AI2512/2011|2011.548	H5N2_Avian_JX069101_A/ostrich/South_Africa/AI2512/2011|2011.548	JX069094	JX069095	JX069096	JX069098	JX069100	JX069101	Avian	H5N2	H5	N2	South Africa	SouthernAfrica	Africa	2011.55	Wild-other
A/ostrich/South_Africa/OUD/2012	H7N1_Avian_KT777916_A/ostrich/South_Africa/OUD/2012|2012.162	H7N1_Avian_KT777915_A/ostrich/South_Africa/OUD/2012|2012.162	H7N1_Avian_KT777914_A/ostrich/South_Africa/OUD/2012|2012.162	H7N1_Avian_KT777912_A/ostrich/South_Africa/OUD/2012|2012.162	H7N1_Avian_KT777910_A/ostrich/South_Africa/OUD/2012|2012.162	H7N1_Avian_KT777913_A/ostrich/South_Africa/OUD/2012|2012.162	KT777916	KT777915	KT777914	KT777912	KT777910	KT777913	Avian	H7N1	H7	N1	South Africa	SouthernAfrica	Africa	2012.16	Wild-other
A/sacred_ibis/South_Africa/120701/2012	H7N1_Avian_KT777809_A/sacred_ibis/South_Africa/120701/2012|2012.496	H7N1_Avian_KT777808_A/sacred_ibis/South_Africa/120701/2012|2012.496	H7N1_Avian_KT777807_A/sacred_ibis/South_Africa/120701/2012|2012.496	H7N1_Avian_KT777805_A/sacred_ibis/South_Africa/120701/2012|2012.496	H7N1_Avian_KT777803_A/sacred_ibis/South_Africa/120701/2012|2012.496	H7N1_Avian_KT777806_A/sacred_ibis/South_Africa/120701/2012|2012.496	KT777809	KT777808	KT777807	KT777805	KT777803	KT777806	Avian	H7N1	H7	N1	South Africa	SouthernAfrica	Africa	2012.5	Wild-other
A/ostrich/South_Africa/ORD/2012	H7N1_Avian_KT777908_A/ostrich/South_Africa/ORD/2012|2012.162	H7N1_Avian_KT777907_A/ostrich/South_Africa/ORD/2012|2012.162	H7N1_Avian_KT777906_A/ostrich/South_Africa/ORD/2012|2012.162	H7N1_Avian_KT777904_A/ostrich/South_Africa/ORD/2012|2012.162	H7N1_Avian_KT777902_A/ostrich/South_Africa/ORD/2012|2012.162	H7N1_Avian_KT777905_A/ostrich/South_Africa/ORD/2012|2012.162	KT777908	KT777907	KT777906	KT777904	KT777902	KT777905	Avian	H7N1	H7	N1	South Africa	SouthernAfrica	Africa	2012.16	Wild-other
A/Duck/Hubei/HF5/2017	H7N8_Avian_MH458919_A/Duck/Hubei/HF5/2017|2017.318	H7N8_Avian_MH458920_A/Duck/Hubei/HF5/2017|2017.318	H7N8_Avian_MH458921_A/Duck/Hubei/HF5/2017|2017.318	H7N8_Avian_MH458923_A/Duck/Hubei/HF5/2017|2017.318	H7N8_Avian_MH458925_A/Duck/Hubei/HF5/2017|2017.318	H7N8_Avian_MH458926_A/Duck/Hubei/HF5/2017|2017.318	MH458919	MH458920	MH458921	MH458923	MH458925	MH458926	Avian	H7N8	H7	N8	China	EasternAsia	Asia	2017.32	Dom-ans
A/hooded_crane/Korea/1176/2016	H1N1_Avian_KY402062_A/hooded_crane/Korea/1176/2016|2016.033	H1N1_Avian_KY402063_A/hooded_crane/Korea/1176/2016|2016.033	H1N1_Avian_KY402064_A/hooded_crane/Korea/1176/2016|2016.033	H1N1_Avian_KY402066_A/hooded_crane/Korea/1176/2016|2016.033	H1N1_Avian_KY402068_A/hooded_crane/Korea/1176/2016|2016.033	H1N1_Avian_KY402069_A/hooded_crane/Korea/1176/2016|2016.033	KY402062	KY402063	KY402064	KY402066	KY402068	KY402069	Avian	H1N1	H1	N1	South Korea	EasternAsia	Asia	2016.03	Wild-other
A/greater_white-fronted_goose/Netherlands/6/2008	H5N2_Avian_KX978125_A/greater_white-fronted_goose/Netherlands/6/2008|2008.995	H5N2_Avian_KX979688_A/greater_white-fronted_goose/Netherlands/6/2008|2008.995	H5N2_Avian_KX978263_A/greater_white-fronted_goose/Netherlands/6/2008|2008.995	H5N2_Avian_KX978127_A/greater_white-fronted_goose/Netherlands/6/2008|2008.995	H5N2_Avian_KX978402_A/greater_white-fronted_goose/Netherlands/6/2008|2008.995	H5N2_Avian_KX977933_A/greater_white-fronted_goose/Netherlands/6/2008|2008.995	KX978125	KX979688	KX978263	KX978127	KX978402	KX977933	Avian	H5N2	H5	N2	Netherlands	WesternEurope	Europe	2008.99	Wild-ans-long
A/dunlin/Netherlands/3/2007	H3N8_Avian_KX978104_A/dunlin/Netherlands/3/2007|2007.578	H3N8_Avian_KX979658_A/dunlin/Netherlands/3/2007|2007.578	H3N8_Avian_KX978233_A/dunlin/Netherlands/3/2007|2007.578	H3N8_Avian_KX978282_A/dunlin/Netherlands/3/2007|2007.578	H3N8_Avian_KX979285_A/dunlin/Netherlands/3/2007|2007.578	H3N8_Avian_KX979581_A/dunlin/Netherlands/3/2007|2007.578	KX978104	KX979658	KX978233	KX978282	KX979285	KX979581	Avian	H3N8	H3	N8	Netherlands	WesternEurope	Europe	2007.58	Wild-other
A/turnstone/Netherlands/1/2007	H3N8_Avian_CY041353_A/turnstone/Netherlands/1/2007|2007.500	H3N8_Avian_CY041352_A/turnstone/Netherlands/1/2007|2007.500	H3N8_Avian_CY041351_A/turnstone/Netherlands/1/2007|2007.500	H3N8_Avian_CY041349_A/turnstone/Netherlands/1/2007|2007.500	H3N8_Avian_CY041347_A/turnstone/Netherlands/1/2007|2007.500	H3N8_Avian_CY041350_A/turnstone/Netherlands/1/2007|2007.500	CY041353	CY041352	CY041351	CY041349	CY041347	CY041350	Avian	H3N8	H3	N8	Netherlands	WesternEurope	Europe	2007.5	Wild-other
A/European_herring_gull/Netherlands/1/2006	H4N6_Avian_MF147637_A/European_herring_gull/Netherlands/1/2006|2006.090	H4N6_Avian_MF147341_A/European_herring_gull/Netherlands/1/2006|2006.090	H4N6_Avian_MF146910_A/European_herring_gull/Netherlands/1/2006|2006.090	H4N6_Avian_MF145939_A/European_herring_gull/Netherlands/1/2006|2006.090	H4N6_Avian_MF148090_A/European_herring_gull/Netherlands/1/2006|2006.090	H4N6_Avian_MF146649_A/European_herring_gull/Netherlands/1/2006|2006.090	MF147637	MF147341	MF146910	MF145939	MF148090	MF146649	Avian	H4N6	H4	N6	Netherlands	WesternEurope	Europe	2006.09	Wild-other
A/black-headed_gull/Netherlands/1/2006	H4N5_Avian_CY076999_A/black-headed_gull/Netherlands/1/2006|2006.500	H4N5_Avian_CY076998_A/black-headed_gull/Netherlands/1/2006|2006.500	H4N5_Avian_CY076997_A/black-headed_gull/Netherlands/1/2006|2006.500	H4N5_Avian_CY076995_A/black-headed_gull/Netherlands/1/2006|2006.500	H4N5_Avian_CY076993_A/black-headed_gull/Netherlands/1/2006|2006.500	H4N5_Avian_CY076996_A/black-headed_gull/Netherlands/1/2006|2006.500	CY076999	CY076998	CY076997	CY076995	CY076993	CY076996	Avian	H4N5	H4	N5	Netherlands	WesternEurope	Europe	2006.5	Wild-other
A/black-headed_gull/Netherlands/1/2005	H6N8_Avian_CY041385_A/black-headed_gull/Netherlands/1/2005|2005.500	H6N8_Avian_CY041384_A/black-headed_gull/Netherlands/1/2005|2005.500	H6N8_Avian_CY041383_A/black-headed_gull/Netherlands/1/2005|2005.500	H6N8_Avian_CY041381_A/black-headed_gull/Netherlands/1/2005|2005.500	H6N8_Avian_CY041379_A/black-headed_gull/Netherlands/1/2005|2005.500	H6N8_Avian_CY041382_A/black-headed_gull/Netherlands/1/2005|2005.500	CY041385	CY041384	CY041383	CY041381	CY041379	CY041382	Avian	H6N8	H6	N8	Netherlands	WesternEurope	Europe	2005.5	Wild-other
A/greater_white-fronted_goose/Netherlands/1/2010	H6N1_Avian_KX979078_A/greater_white-fronted_goose/Netherlands/1/2010|2010.052	H6N1_Avian_KX979653_A/greater_white-fronted_goose/Netherlands/1/2010|2010.052	H6N1_Avian_KX979346_A/greater_white-fronted_goose/Netherlands/1/2010|2010.052	H6N1_Avian_KX979526_A/greater_white-fronted_goose/Netherlands/1/2010|2010.052	H6N1_Avian_KX979209_A/greater_white-fronted_goose/Netherlands/1/2010|2010.052	H6N1_Avian_KX978484_A/greater_white-fronted_goose/Netherlands/1/2010|2010.052	KX979078	KX979653	KX979346	KX979526	KX979209	KX978484	Avian	H6N1	H6	N1	Netherlands	WesternEurope	Europe	2010.05	Wild-ans-long
A/Eurasian_wigeon/Netherlands/3/2007	H10N1_Avian_MF575032_A/Eurasian_wigeon/Netherlands/3/2007|2007.800	H10N1_Avian_MF575292_A/Eurasian_wigeon/Netherlands/3/2007|2007.800	H10N1_Avian_MF575313_A/Eurasian_wigeon/Netherlands/3/2007|2007.800	H10N1_Avian_MF575019_A/Eurasian_wigeon/Netherlands/3/2007|2007.800	H10N1_Avian_MF575216_A/Eurasian_wigeon/Netherlands/3/2007|2007.800	H10N1_Avian_MF575180_A/Eurasian_wigeon/Netherlands/3/2007|2007.800	MF575032	MF575292	MF575313	MF575019	MF575216	MF575180	Avian	H10N1	H10	N1	Netherlands	WesternEurope	Europe	2007.8	Wild-ans-long
A/Eurasian_wigeon/Netherlands/4/2007	H10N1_Avian_CY077055_A/Eurasian_wigeon/Netherlands/4/2007|2007.500	H10N1_Avian_CY077054_A/Eurasian_wigeon/Netherlands/4/2007|2007.500	H10N1_Avian_CY077053_A/Eurasian_wigeon/Netherlands/4/2007|2007.500	H10N1_Avian_CY077051_A/Eurasian_wigeon/Netherlands/4/2007|2007.500	H10N1_Avian_CY077049_A/Eurasian_wigeon/Netherlands/4/2007|2007.500	H10N1_Avian_CY077052_A/Eurasian_wigeon/Netherlands/4/2007|2007.500	CY077055	CY077054	CY077053	CY077051	CY077049	CY077052	Avian	H10N1	H10	N1	Netherlands	WesternEurope	Europe	2007.5	Wild-ans-long
A/bewicks_swan/Netherlands/3/2007	H4N6_Avian_KX979012_A/bewicks_swan/Netherlands/3/2007|2007.929	H4N6_Avian_KX979857_A/bewicks_swan/Netherlands/3/2007|2007.929	H4N6_Avian_KX979357_A/bewicks_swan/Netherlands/3/2007|2007.929	H4N6_Avian_KX977654_A/bewicks_swan/Netherlands/3/2007|2007.929	H4N6_Avian_KX977777_A/bewicks_swan/Netherlands/3/2007|2007.929	H4N6_Avian_KX977876_A/bewicks_swan/Netherlands/3/2007|2007.929	KX979012	KX979857	KX979357	KX977654	KX977777	KX977876	Avian	H4N6	H4	N6	Netherlands	WesternEurope	Europe	2007.93	Wild-ans-long
A/breeder_duck/France/090045b/2009	H5N3_Avian_CY047043_A/breeder_duck/France/090045b/2009|2009.500	H5N3_Avian_CY047044_A/breeder_duck/France/090045b/2009|2009.500	H5N3_Avian_CY047045_A/breeder_duck/France/090045b/2009|2009.500	H5N3_Avian_CY047047_A/breeder_duck/France/090045b/2009|2009.500	H5N3_Avian_CY047049_A/breeder_duck/France/090045b/2009|2009.500	H5N3_Avian_CY047050_A/breeder_duck/France/090045b/2009|2009.500	CY047043	CY047044	CY047045	CY047047	CY047049	CY047050	Avian	H5N3	H5	N3	France	WesternEurope	Europe	2009.5	Dom-ans
A/Eurasian_wigeon/Netherlands/1/2006	H6N2_Avian_KX978172_A/Eurasian_wigeon/Netherlands/1/2006|2006.970	H6N2_Avian_KX979805_A/Eurasian_wigeon/Netherlands/1/2006|2006.970	H6N2_Avian_KX978379_A/Eurasian_wigeon/Netherlands/1/2006|2006.970	H6N2_Avian_KX978754_A/Eurasian_wigeon/Netherlands/1/2006|2006.970	H6N2_Avian_KX978475_A/Eurasian_wigeon/Netherlands/1/2006|2006.970	H6N2_Avian_KX978065_A/Eurasian_wigeon/Netherlands/1/2006|2006.970	KX978172	KX979805	KX978379	KX978754	KX978475	KX978065	Avian	H6N2	H6	N2	Netherlands	WesternEurope	Europe	2006.97	Wild-ans-long
A/Eurasian_wigeon/Netherlands/2/2009	H12N5_Avian_MF147485_A/Eurasian_wigeon/Netherlands/2/2009|2009.792	H12N5_Avian_MF146040_A/Eurasian_wigeon/Netherlands/2/2009|2009.792	H12N5_Avian_MF147003_A/Eurasian_wigeon/Netherlands/2/2009|2009.792	H12N5_Avian_MF146015_A/Eurasian_wigeon/Netherlands/2/2009|2009.792	H12N5_Avian_MF147995_A/Eurasian_wigeon/Netherlands/2/2009|2009.792	H12N5_Avian_MF146819_A/Eurasian_wigeon/Netherlands/2/2009|2009.792	MF147485	MF146040	MF147003	MF146015	MF147995	MF146819	Avian	H12N5	H12	N5	Netherlands	WesternEurope	Europe	2009.79	Wild-ans-long
A/greater_white-fronted_goose/Netherlands/4/2008	H6N8_Avian_KX978528_A/greater_white-fronted_goose/Netherlands/4/2008|2008.058	H6N8_Avian_KX979788_A/greater_white-fronted_goose/Netherlands/4/2008|2008.058	H6N8_Avian_KX978108_A/greater_white-fronted_goose/Netherlands/4/2008|2008.058	H6N8_Avian_KX978773_A/greater_white-fronted_goose/Netherlands/4/2008|2008.058	H6N8_Avian_KX977804_A/greater_white-fronted_goose/Netherlands/4/2008|2008.058	H6N8_Avian_KX978113_A/greater_white-fronted_goose/Netherlands/4/2008|2008.058	KX978528	KX979788	KX978108	KX978773	KX977804	KX978113	Avian	H6N8	H6	N8	Netherlands	WesternEurope	Europe	2008.06	Wild-ans-long
A/bean_goose/Netherlands/1/2008	H6N8_Avian_KX978505_A/bean_goose/Netherlands/1/2008|2008.058	H6N8_Avian_KX979607_A/bean_goose/Netherlands/1/2008|2008.058	H6N8_Avian_KX979070_A/bean_goose/Netherlands/1/2008|2008.058	H6N8_Avian_KX978884_A/bean_goose/Netherlands/1/2008|2008.058	H6N8_Avian_KX978771_A/bean_goose/Netherlands/1/2008|2008.058	H6N8_Avian_KX978587_A/bean_goose/Netherlands/1/2008|2008.058	KX978505	KX979607	KX979070	KX978884	KX978771	KX978587	Avian	H6N8	H6	N8	Netherlands	WesternEurope	Europe	2008.06	Wild-ans-long
A/greater_white-fronted_goose/Netherlands/4/2006	H6N8_Avian_KX977970_A/greater_white-fronted_goose/Netherlands/4/2006|2006.071	H6N8_Avian_KX979839_A/greater_white-fronted_goose/Netherlands/4/2006|2006.071	H6N8_Avian_KX979398_A/greater_white-fronted_goose/Netherlands/4/2006|2006.071	H6N8_Avian_KX978368_A/greater_white-fronted_goose/Netherlands/4/2006|2006.071	H6N8_Avian_KX978856_A/greater_white-fronted_goose/Netherlands/4/2006|2006.071	H6N8_Avian_KX978967_A/greater_white-fronted_goose/Netherlands/4/2006|2006.071	KX977970	KX979839	KX979398	KX978368	KX978856	KX978967	Avian	H6N8	H6	N8	Netherlands	WesternEurope	Europe	2006.07	Wild-ans-long
A/Eurasian_wigeon/Netherlands/4/2005	H9N2_Avian_MF575141_A/Eurasian_wigeon/Netherlands/4/2005|2005.822	H9N2_Avian_MF575181_A/Eurasian_wigeon/Netherlands/4/2005|2005.822	H9N2_Avian_MF575178_A/Eurasian_wigeon/Netherlands/4/2005|2005.822	H9N2_Avian_MF575274_A/Eurasian_wigeon/Netherlands/4/2005|2005.822	H9N2_Avian_MF575191_A/Eurasian_wigeon/Netherlands/4/2005|2005.822	H9N2_Avian_MF575215_A/Eurasian_wigeon/Netherlands/4/2005|2005.822	MF575141	MF575181	MF575178	MF575274	MF575191	MF575215	Avian	H9N2	H9	N2	Netherlands	WesternEurope	Europe	2005.82	Wild-ans-long
A/common_teal/Netherlands/3/2005	H1N1_Avian_MF146504_A/common_teal/Netherlands/3/2005|2005.926	H1N1_Avian_MF147053_A/common_teal/Netherlands/3/2005|2005.926	H1N1_Avian_MF146404_A/common_teal/Netherlands/3/2005|2005.926	H1N1_Avian_MF146495_A/common_teal/Netherlands/3/2005|2005.926	H1N1_Avian_MF148094_A/common_teal/Netherlands/3/2005|2005.926	H1N1_Avian_MF146428_A/common_teal/Netherlands/3/2005|2005.926	MF146504	MF147053	MF146404	MF146495	MF148094	MF146428	Avian	H1N1	H1	N1	Netherlands	WesternEurope	Europe	2005.93	Wild-ans-long
A/turkey/Italy/1258/2005	H5N2_Avian_CY021532_A/turkey/Italy/1258/2005|2005.500	H5N2_Avian_CY021531_A/turkey/Italy/1258/2005|2005.500	H5N2_Avian_CY021530_A/turkey/Italy/1258/2005|2005.500	H5N2_Avian_CY021528_A/turkey/Italy/1258/2005|2005.500	H5N2_Avian_CY021526_A/turkey/Italy/1258/2005|2005.500	H5N2_Avian_CY021529_A/turkey/Italy/1258/2005|2005.500	CY021532	CY021531	CY021530	CY021528	CY021526	CY021529	Avian	H5N2	H5	N2	Italy	SouthernEurope	Europe	2005.5	Dom-gal
A/turkey/Italy/1325/2005	H5N2_Avian_CY022636_A/turkey/Italy/1325/2005|2005.500	H5N2_Avian_CY022635_A/turkey/Italy/1325/2005|2005.500	H5N2_Avian_CY022634_A/turkey/Italy/1325/2005|2005.500	H5N2_Avian_CY022632_A/turkey/Italy/1325/2005|2005.500	H5N2_Avian_CY022630_A/turkey/Italy/1325/2005|2005.500	H5N2_Avian_CY022633_A/turkey/Italy/1325/2005|2005.500	CY022636	CY022635	CY022634	CY022632	CY022630	CY022633	Avian	H5N2	H5	N2	Italy	SouthernEurope	Europe	2005.5	Dom-gal
A/dunlin/Sweden/1/2005	H4N6_Avian_CY076991_A/dunlin/Sweden/1/2005|2005.500	H4N6_Avian_CY076990_A/dunlin/Sweden/1/2005|2005.500	H4N6_Avian_CY076989_A/dunlin/Sweden/1/2005|2005.500	H4N6_Avian_CY076987_A/dunlin/Sweden/1/2005|2005.500	H4N6_Avian_CY076985_A/dunlin/Sweden/1/2005|2005.500	H4N6_Avian_CY076988_A/dunlin/Sweden/1/2005|2005.500	CY076991	CY076990	CY076989	CY076987	CY076985	CY076988	Avian	H4N6	H4	N6	Sweden	NorthernEurope	Europe	2005.5	Wild-other
A/Eurasian_wigeon/Sweden/1/2004	H6N2_Avian_CY041369_A/Eurasian_wigeon/Sweden/1/2004|2004.500	H6N2_Avian_CY041368_A/Eurasian_wigeon/Sweden/1/2004|2004.500	H6N2_Avian_CY041367_A/Eurasian_wigeon/Sweden/1/2004|2004.500	H6N2_Avian_CY041365_A/Eurasian_wigeon/Sweden/1/2004|2004.500	H6N2_Avian_CY041363_A/Eurasian_wigeon/Sweden/1/2004|2004.500	H6N2_Avian_CY041366_A/Eurasian_wigeon/Sweden/1/2004|2004.500	CY041369	CY041368	CY041367	CY041365	CY041363	CY041366	Avian	H6N2	H6	N2	Sweden	NorthernEurope	Europe	2004.5	Wild-ans-long
A/duck/France/06436/2006	H5N3_Avian_CY046147_A/duck/France/06436/2006|2006.216	H5N3_Avian_CY046148_A/duck/France/06436/2006|2006.216	H5N3_Avian_CY046149_A/duck/France/06436/2006|2006.216	H5N3_Avian_CY046151_A/duck/France/06436/2006|2006.216	H5N3_Avian_CY046153_A/duck/France/06436/2006|2006.216	H5N3_Avian_CY046154_A/duck/France/06436/2006|2006.216	CY046147	CY046148	CY046149	CY046151	CY046153	CY046154	Avian	H5N3	H5	N3	France	WesternEurope	Europe	2006.22	Dom-ans
A/duck/France/05066b/2005	H5N1_Avian_CY046134_A/duck/France/05066b/2005|2005.500	H5N1_Avian_CY046135_A/duck/France/05066b/2005|2005.500	H5N1_Avian_CY046136_A/duck/France/05066b/2005|2005.500	H5N1_Avian_CY046137_A/duck/France/05066b/2005|2005.500	H5N1_Avian_AJ973609_A/duck/France/05066b/2005|2005.500	H5N1_Avian_CY046138_A/duck/France/05066b/2005|2005.500	CY046134	CY046135	CY046136	CY046137	AJ973609	CY046138	Avian	H5N1	H5	N1	France	WesternEurope	Europe	2005.5	Dom-ans
A/duck/France/02166/2002	H5N3_Avian_CY046117_A/duck/France/02166/2002|2002.500	H5N3_Avian_CY046118_A/duck/France/02166/2002|2002.500	H5N3_Avian_CY046119_A/duck/France/02166/2002|2002.500	H5N3_Avian_CY046120_A/duck/France/02166/2002|2002.500	H5N3_Avian_AM040281_A/duck/France/02166/2002|2002.500	H5N3_Avian_CY046121_A/duck/France/02166/2002|2002.500	CY046117	CY046118	CY046119	CY046120	AM040281	CY046121	Avian	H5N3	H5	N3	France	WesternEurope	Europe	2002.5	Dom-ans
A/ruddy_turnstone/Netherlands/1/2008	H10N4_Avian_MF575187_A/ruddy_turnstone/Netherlands/1/2008|2008.740	H10N4_Avian_MF575131_A/ruddy_turnstone/Netherlands/1/2008|2008.740	H10N4_Avian_MF575291_A/ruddy_turnstone/Netherlands/1/2008|2008.740	H10N4_Avian_MF575273_A/ruddy_turnstone/Netherlands/1/2008|2008.740	H10N4_Avian_MF575062_A/ruddy_turnstone/Netherlands/1/2008|2008.740	H10N4_Avian_MF575206_A/ruddy_turnstone/Netherlands/1/2008|2008.740	MF575187	MF575131	MF575291	MF575273	MF575062	MF575206	Avian	H10N4	H10	N4	Netherlands	WesternEurope	Europe	2008.74	Wild-other
A/common_teal/Netherlands/2/2008	H2N3_Avian_CY122291_A/common_teal/Netherlands/2/2008|2008.500	H2N3_Avian_CY122290_A/common_teal/Netherlands/2/2008|2008.500	H2N3_Avian_CY122289_A/common_teal/Netherlands/2/2008|2008.500	H2N3_Avian_CY122287_A/common_teal/Netherlands/2/2008|2008.500	H2N3_Avian_CY122285_A/common_teal/Netherlands/2/2008|2008.500	H2N3_Avian_CY122288_A/common_teal/Netherlands/2/2008|2008.500	CY122291	CY122290	CY122289	CY122287	CY122285	CY122288	Avian	H2N3	H2	N3	Netherlands	WesternEurope	Europe	2008.5	Wild-ans-long
A/duck/Fujian/5408/2008	H7N7_Avian_KF260722_A/duck/Fujian/5408/2008|2008.500	H7N7_Avian_KF260478_A/duck/Fujian/5408/2008|2008.500	H7N7_Avian_KF260234_A/duck/Fujian/5408/2008|2008.500	H7N7_Avian_KF259746_A/duck/Fujian/5408/2008|2008.500	H7N7_Avian_KF259227_A/duck/Fujian/5408/2008|2008.500	H7N7_Avian_KF259990_A/duck/Fujian/5408/2008|2008.500	KF260722	KF260478	KF260234	KF259746	KF259227	KF259990	Avian	H7N7	H7	N7	China	EasternAsia	Asia	2008.5	Dom-ans
A/duck/Fujian/5448/2008	H7N7_Avian_KF260779_A/duck/Fujian/5448/2008|2008.500	H7N7_Avian_KF260535_A/duck/Fujian/5448/2008|2008.500	H7N7_Avian_KF260291_A/duck/Fujian/5448/2008|2008.500	H7N7_Avian_KF259803_A/duck/Fujian/5448/2008|2008.500	H7N7_Avian_KF259284_A/duck/Fujian/5448/2008|2008.500	H7N7_Avian_KF260047_A/duck/Fujian/5448/2008|2008.500	KF260779	KF260535	KF260291	KF259803	KF259284	KF260047	Avian	H7N7	H7	N7	China	EasternAsia	Asia	2008.5	Dom-ans
A/turkey/Italy/4617/1999	H7N1_Avian_CY025148_A/turkey/Italy/4617/1999|1999.951	H7N1_Avian_CY025147_A/turkey/Italy/4617/1999|1999.951	H7N1_Avian_CY025146_A/turkey/Italy/4617/1999|1999.951	H7N1_Avian_CY025144_A/turkey/Italy/4617/1999|1999.951	H7N1_Avian_CY025142_A/turkey/Italy/4617/1999|1999.951	H7N1_Avian_CY025145_A/turkey/Italy/4617/1999|1999.951	CY025148	CY025147	CY025146	CY025144	CY025142	CY025145	Avian	H7N1	H7	N1	Italy	SouthernEurope	Europe	1999.95	Dom-gal
A/guinea_fowl/Italy/155/2000	H7N1_Avian_CY022668_A/guinea_fowl/Italy/155/2000|2000.027	H7N1_Avian_CY022667_A/guinea_fowl/Italy/155/2000|2000.027	H7N1_Avian_CY022666_A/guinea_fowl/Italy/155/2000|2000.027	H7N1_Avian_CY022664_A/guinea_fowl/Italy/155/2000|2000.027	H7N1_Avian_CY022662_A/guinea_fowl/Italy/155/2000|2000.027	H7N1_Avian_CY022665_A/guinea_fowl/Italy/155/2000|2000.027	CY022668	CY022667	CY022666	CY022664	CY022662	CY022665	Avian	H7N1	H7	N1	Italy	SouthernEurope	Europe	2000.03	Dom-gal
A/duck/Italy/551/2000	H7N1_Avian_CY021564_A/duck/Italy/551/2000|2000.063	H7N1_Avian_CY021563_A/duck/Italy/551/2000|2000.063	H7N1_Avian_CY021562_A/duck/Italy/551/2000|2000.063	H7N1_Avian_CY021560_A/duck/Italy/551/2000|2000.063	H7N1_Avian_CY021558_A/duck/Italy/551/2000|2000.063	H7N1_Avian_CY021561_A/duck/Italy/551/2000|2000.063	CY021564	CY021563	CY021562	CY021560	CY021558	CY021561	Avian	H7N1	H7	N1	Italy	SouthernEurope	Europe	2000.06	Dom-ans
A/ostrich/Italy/984/00	H7N1_Avian_DQ991333_A/ostrich/Italy/984/00|2000.500	H7N1_Avian_DQ991334_A/ostrich/Italy/984/00|2000.500	H7N1_Avian_DQ991335_A/ostrich/Italy/984/00|2000.500	H7N1_Avian_DQ991344_A/ostrich/Italy/984/00|2000.500	H7N1_Avian_DQ991338_A/ostrich/Italy/984/00|2000.500	H7N1_Avian_DQ991339_A/ostrich/Italy/984/00|2000.500	DQ991333	DQ991334	DQ991335	DQ991344	DQ991338	DQ991339	Avian	H7N1	H7	N1	Italy	SouthernEurope	Europe	2000.5	Wild-other
A/ostrich/Italy/1086/2000	H7N1_Avian_KF493333_A/ostrich/Italy/1086/2000|2000.093	H7N1_Avian_KF493339_A/ostrich/Italy/1086/2000|2000.093	H7N1_Avian_KF493345_A/ostrich/Italy/1086/2000|2000.093	H7N1_Avian_KF493351_A/ostrich/Italy/1086/2000|2000.093	H7N1_Avian_KF493363_A/ostrich/Italy/1086/2000|2000.093	H7N1_Avian_KF493369_A/ostrich/Italy/1086/2000|2000.093	KF493333	KF493339	KF493345	KF493351	KF493363	KF493369	Avian	H7N1	H7	N1	Italy	SouthernEurope	Europe	2000.09	Wild-other
A/turkey/Italy/2732/1999	H7N1_Avian_CY025188_A/turkey/Italy/2732/1999|1999.592	H7N1_Avian_CY025187_A/turkey/Italy/2732/1999|1999.592	H7N1_Avian_CY025186_A/turkey/Italy/2732/1999|1999.592	H7N1_Avian_CY025184_A/turkey/Italy/2732/1999|1999.592	H7N1_Avian_CY025182_A/turkey/Italy/2732/1999|1999.592	H7N1_Avian_CY025185_A/turkey/Italy/2732/1999|1999.592	CY025188	CY025187	CY025186	CY025184	CY025182	CY025185	Avian	H7N1	H7	N1	Italy	SouthernEurope	Europe	1999.59	Dom-gal
A/turkey/Italy/1351/2001	H7N1_Avian_CY021428_A/turkey/Italy/1351/2001|2001.123	H7N1_Avian_CY021427_A/turkey/Italy/1351/2001|2001.123	H7N1_Avian_CY021426_A/turkey/Italy/1351/2001|2001.123	H7N1_Avian_CY021424_A/turkey/Italy/1351/2001|2001.123	H7N1_Avian_CY021422_A/turkey/Italy/1351/2001|2001.123	H7N1_Avian_CY021425_A/turkey/Italy/1351/2001|2001.123	CY021428	CY021427	CY021426	CY021424	CY021422	CY021425	Avian	H7N1	H7	N1	Italy	SouthernEurope	Europe	2001.12	Dom-gal
A/chicken/Italy/322/2001	H7N1_Avian_CY021556_A/chicken/Italy/322/2001|2001.041	H7N1_Avian_CY021555_A/chicken/Italy/322/2001|2001.041	H7N1_Avian_CY021554_A/chicken/Italy/322/2001|2001.041	H7N1_Avian_CY021552_A/chicken/Italy/322/2001|2001.041	H7N1_Avian_CY021550_A/chicken/Italy/322/2001|2001.041	H7N1_Avian_CY021553_A/chicken/Italy/322/2001|2001.041	CY021556	CY021555	CY021554	CY021552	CY021550	CY021553	Avian	H7N1	H7	N1	Italy	SouthernEurope	Europe	2001.04	Dom-gal
A/turkey/Italy/6960/2000	H7N1_Avian_KF493486_A/turkey/Italy/6960/2000|2000.973	H7N1_Avian_KF493500_A/turkey/Italy/6960/2000|2000.973	H7N1_Avian_KF493514_A/turkey/Italy/6960/2000|2000.973	H7N1_Avian_KF493528_A/turkey/Italy/6960/2000|2000.973	H7N1_Avian_KF493556_A/turkey/Italy/6960/2000|2000.973	H7N1_Avian_KF493570_A/turkey/Italy/6960/2000|2000.973	KF493486	KF493500	KF493514	KF493528	KF493556	KF493570	Avian	H7N1	H7	N1	Italy	SouthernEurope	Europe	2000.97	Dom-gal
A/ostrich/South_Africa/N227/2004	H5N2_Avian_FJ519978_A/ostrich/South_Africa/N227/2004|2004.619	H5N2_Avian_FJ519989_A/ostrich/South_Africa/N227/2004|2004.619	H5N2_Avian_FJ519988_A/ostrich/South_Africa/N227/2004|2004.619	H5N2_Avian_FJ519986_A/ostrich/South_Africa/N227/2004|2004.619	H5N2_Avian_FJ519984_A/ostrich/South_Africa/N227/2004|2004.619	H5N2_Avian_FJ519987_A/ostrich/South_Africa/N227/2004|2004.619	FJ519978	FJ519989	FJ519988	FJ519986	FJ519984	FJ519987	Avian	H5N2	H5	N2	South Africa	SouthernAfrica	Africa	2004.62	Wild-other
A/greater_white-fronted_goose/Netherlands/8/2009	H6N2_Avian_KX977988_A/greater_white-fronted_goose/Netherlands/8/2009|2009.995	H6N2_Avian_KX979680_A/greater_white-fronted_goose/Netherlands/8/2009|2009.995	H6N2_Avian_KX979487_A/greater_white-fronted_goose/Netherlands/8/2009|2009.995	H6N2_Avian_KX978576_A/greater_white-fronted_goose/Netherlands/8/2009|2009.995	H6N2_Avian_KX979302_A/greater_white-fronted_goose/Netherlands/8/2009|2009.995	H6N2_Avian_KX979497_A/greater_white-fronted_goose/Netherlands/8/2009|2009.995	KX977988	KX979680	KX979487	KX978576	KX979302	KX979497	Avian	H6N2	H6	N2	Netherlands	WesternEurope	Europe	2009.99	Wild-ans-long
A/ruddy_turnstone/Netherlands/6/2008	H3N8_Avian_MF575171_A/ruddy_turnstone/Netherlands/6/2008|2008.849	H3N8_Avian_MF575120_A/ruddy_turnstone/Netherlands/6/2008|2008.849	H3N8_Avian_MF575304_A/ruddy_turnstone/Netherlands/6/2008|2008.849	H3N8_Avian_MF575176_A/ruddy_turnstone/Netherlands/6/2008|2008.849	H3N8_Avian_MF575252_A/ruddy_turnstone/Netherlands/6/2008|2008.849	H3N8_Avian_MF575096_A/ruddy_turnstone/Netherlands/6/2008|2008.849	MF575171	MF575120	MF575304	MF575176	MF575252	MF575096	Avian	H3N8	H3	N8	Netherlands	WesternEurope	Europe	2008.85	Wild-other
A/turnstone/Netherlands/3/2008	H3N8_Avian_KX978164_A/turnstone/Netherlands/3/2008|2008.830	H3N8_Avian_KX979847_A/turnstone/Netherlands/3/2008|2008.830	H3N8_Avian_KX978659_A/turnstone/Netherlands/3/2008|2008.830	H3N8_Avian_KX978796_A/turnstone/Netherlands/3/2008|2008.830	H3N8_Avian_KX978116_A/turnstone/Netherlands/3/2008|2008.830	H3N8_Avian_KX979370_A/turnstone/Netherlands/3/2008|2008.830	KX978164	KX979847	KX978659	KX978796	KX978116	KX979370	Avian	H3N8	H3	N8	Netherlands	WesternEurope	Europe	2008.83	Wild-other
A/ostrich/South_Africa/AI1447/2007	H6N8_Avian_GQ404704_A/ostrich/South_Africa/AI1447/2007|2007.671	H6N8_Avian_GQ404703_A/ostrich/South_Africa/AI1447/2007|2007.671	H6N8_Avian_GQ404702_A/ostrich/South_Africa/AI1447/2007|2007.671	H6N8_Avian_GQ404700_A/ostrich/South_Africa/AI1447/2007|2007.671	H6N8_Avian_GQ404698_A/ostrich/South_Africa/AI1447/2007|2007.671	H6N8_Avian_GQ404701_A/ostrich/South_Africa/AI1447/2007|2007.671	GQ404704	GQ404703	GQ404702	GQ404700	GQ404698	GQ404701	Avian	H6N8	H6	N8	South Africa	SouthernAfrica	Africa	2007.67	Wild-other
A/duck/Denmark/53-147-8/2008	H7N1_Avian_GQ401162_A/duck/Denmark/53-147-8/2008|2008.312	H7N1_Avian_GQ401163_A/duck/Denmark/53-147-8/2008|2008.312	H7N1_Avian_GQ401164_A/duck/Denmark/53-147-8/2008|2008.312	H7N1_Avian_GQ401159_A/duck/Denmark/53-147-8/2008|2008.312	H7N1_Avian_GQ401160_A/duck/Denmark/53-147-8/2008|2008.312	H7N1_Avian_GQ401161_A/duck/Denmark/53-147-8/2008|2008.312	GQ401162	GQ401163	GQ401164	GQ401159	GQ401160	GQ401161	Avian	H7N1	H7	N1	Denmark	NorthernEurope	Europe	2008.31	Dom-ans
A/greater_white-fronted_goose/Netherlands/2/2010	H5N2_Avian_KX977842_A/greater_white-fronted_goose/Netherlands/2/2010|2010.077	H5N2_Avian_KX979684_A/greater_white-fronted_goose/Netherlands/2/2010|2010.077	H5N2_Avian_KX978271_A/greater_white-fronted_goose/Netherlands/2/2010|2010.077	H5N2_Avian_KX978162_A/greater_white-fronted_goose/Netherlands/2/2010|2010.077	H5N2_Avian_KX977806_A/greater_white-fronted_goose/Netherlands/2/2010|2010.077	H5N2_Avian_KX978747_A/greater_white-fronted_goose/Netherlands/2/2010|2010.077	KX977842	KX979684	KX978271	KX978162	KX977806	KX978747	Avian	H5N2	H5	N2	Netherlands	WesternEurope	Europe	2010.08	Wild-ans-long
A/greater_white-fronted_goose/Netherlands/2/2011	H6N2_Avian_KX978770_A/greater_white-fronted_goose/Netherlands/2/2011|2011.033	H6N2_Avian_KX979687_A/greater_white-fronted_goose/Netherlands/2/2011|2011.033	H6N2_Avian_KX979147_A/greater_white-fronted_goose/Netherlands/2/2011|2011.033	H6N2_Avian_KX978404_A/greater_white-fronted_goose/Netherlands/2/2011|2011.033	H6N2_Avian_KX977733_A/greater_white-fronted_goose/Netherlands/2/2011|2011.033	H6N2_Avian_KX977849_A/greater_white-fronted_goose/Netherlands/2/2011|2011.033	KX978770	KX979687	KX979147	KX978404	KX977733	KX977849	Avian	H6N2	H6	N2	Netherlands	WesternEurope	Europe	2011.03	Wild-ans-long
A/black-headed_gull/Republic_of_Georgia/8/2012	H2N7_Avian_CY185704_A/black-headed_gull/Republic_of_Georgia/8/2012|2012.003	H2N7_Avian_CY185703_A/black-headed_gull/Republic_of_Georgia/8/2012|2012.003	H2N7_Avian_CY185702_A/black-headed_gull/Republic_of_Georgia/8/2012|2012.003	H2N7_Avian_CY185700_A/black-headed_gull/Republic_of_Georgia/8/2012|2012.003	H2N7_Avian_CY185698_A/black-headed_gull/Republic_of_Georgia/8/2012|2012.003	H2N7_Avian_CY185701_A/black-headed_gull/Republic_of_Georgia/8/2012|2012.003	CY185704	CY185703	CY185702	CY185700	CY185698	CY185701	Avian	H2N7	H2	N7	Georgia	WesternAsia	Asia	2012	Wild-other
A/black-headed_gull/Iceland/1298/2011	H10N5_Avian_CY149491_A/black-headed_gull/Iceland/1298/2011|2011.808	H10N5_Avian_CY149490_A/black-headed_gull/Iceland/1298/2011|2011.808	H10N5_Avian_CY149489_A/black-headed_gull/Iceland/1298/2011|2011.808	H10N5_Avian_CY149487_A/black-headed_gull/Iceland/1298/2011|2011.808	H10N5_Avian_CY149485_A/black-headed_gull/Iceland/1298/2011|2011.808	H10N5_Avian_CY149488_A/black-headed_gull/Iceland/1298/2011|2011.808	CY149491	CY149490	CY149489	CY149487	CY149485	CY149488	Avian	H10N5	H10	N5	Iceland	NorthernEurope	Europe	2011.81	Wild-other
A/ruddy_turnstone/Iceland/1946/2012	H2N7_Avian_KM213377_A/ruddy_turnstone/Iceland/1946/2012|2012.381	H2N7_Avian_KM213378_A/ruddy_turnstone/Iceland/1946/2012|2012.381	H2N7_Avian_KM213379_A/ruddy_turnstone/Iceland/1946/2012|2012.381	H2N7_Avian_KM213381_A/ruddy_turnstone/Iceland/1946/2012|2012.381	H2N7_Avian_KM213383_A/ruddy_turnstone/Iceland/1946/2012|2012.381	H2N7_Avian_KM213384_A/ruddy_turnstone/Iceland/1946/2012|2012.381	KM213377	KM213378	KM213379	KM213381	KM213383	KM213384	Avian	H2N7	H2	N7	Iceland	NorthernEurope	Europe	2012.38	Wild-other
A/greater_white-fronted_goose/Netherlands/4/2011	H1N1_Avian_KX977694_A/greater_white-fronted_goose/Netherlands/4/2011|2011.044	H1N1_Avian_KX979725_A/greater_white-fronted_goose/Netherlands/4/2011|2011.044	H1N1_Avian_KX978707_A/greater_white-fronted_goose/Netherlands/4/2011|2011.044	H1N1_Avian_KX979089_A/greater_white-fronted_goose/Netherlands/4/2011|2011.044	H1N1_Avian_KX978575_A/greater_white-fronted_goose/Netherlands/4/2011|2011.044	H1N1_Avian_KX979565_A/greater_white-fronted_goose/Netherlands/4/2011|2011.044	KX977694	KX979725	KX978707	KX979089	KX978575	KX979565	Avian	H1N1	H1	N1	Netherlands	WesternEurope	Europe	2011.04	Wild-ans-long
A/duck/Mongolia/29/2011	H3N8_Avian_LC349372_A/duck/Mongolia/29/2011|2011.652	H3N8_Avian_LC349373_A/duck/Mongolia/29/2011|2011.652	H3N8_Avian_LC349374_A/duck/Mongolia/29/2011|2011.652	H3N8_Avian_LC349376_A/duck/Mongolia/29/2011|2011.652	H3N8_Avian_LC349378_A/duck/Mongolia/29/2011|2011.652	H3N8_Avian_LC349379_A/duck/Mongolia/29/2011|2011.652	LC349372	LC349373	LC349374	LC349376	LC349378	LC349379	Avian	H3N8	H3	N8	Mongolia	EasternAsia	Asia	2011.65	Dom-ans
A/duck/Mongolia/372/2010	H4N6_Avian_LC349404_A/duck/Mongolia/372/2010|2010.658	H4N6_Avian_LC349405_A/duck/Mongolia/372/2010|2010.658	H4N6_Avian_LC349406_A/duck/Mongolia/372/2010|2010.658	H4N6_Avian_LC349408_A/duck/Mongolia/372/2010|2010.658	H4N6_Avian_LC349410_A/duck/Mongolia/372/2010|2010.658	H4N6_Avian_LC349411_A/duck/Mongolia/372/2010|2010.658	LC349404	LC349405	LC349406	LC349408	LC349410	LC349411	Avian	H4N6	H4	N6	Mongolia	EasternAsia	Asia	2010.66	Dom-ans
A/goose/Hunan/S2466/2011	H4N8_Avian_KU161072_A/goose/Hunan/S2466/2011|2011.438	H4N8_Avian_KU161073_A/goose/Hunan/S2466/2011|2011.438	H4N8_Avian_KU161074_A/goose/Hunan/S2466/2011|2011.438	H4N8_Avian_KU161076_A/goose/Hunan/S2466/2011|2011.438	H4N8_Avian_KU161078_A/goose/Hunan/S2466/2011|2011.438	H4N8_Avian_KU161079_A/goose/Hunan/S2466/2011|2011.438	KU161072	KU161073	KU161074	KU161076	KU161078	KU161079	Avian	H4N8	H4	N8	China	EasternAsia	Asia	2011.44	Dom-ans
A/duck/Mongolia/1047/2009	H3N8_Avian_LC339760_A/duck/Mongolia/1047/2009|2009.666	H3N8_Avian_LC339761_A/duck/Mongolia/1047/2009|2009.666	H3N8_Avian_LC339762_A/duck/Mongolia/1047/2009|2009.666	H3N8_Avian_LC339764_A/duck/Mongolia/1047/2009|2009.666	H3N8_Avian_LC339766_A/duck/Mongolia/1047/2009|2009.666	H3N8_Avian_LC339767_A/duck/Mongolia/1047/2009|2009.666	LC339760	LC339761	LC339762	LC339764	LC339766	LC339767	Avian	H3N8	H3	N8	Mongolia	EasternAsia	Asia	2009.67	Dom-ans
A/duck/Guizhou/2492/2007	H6N1_Avian_CY109655_A/duck/Guizhou/2492/2007|2007.367	H6N1_Avian_CY109656_A/duck/Guizhou/2492/2007|2007.367	H6N1_Avian_CY109657_A/duck/Guizhou/2492/2007|2007.367	H6N1_Avian_CY109659_A/duck/Guizhou/2492/2007|2007.367	H6N1_Avian_CY109661_A/duck/Guizhou/2492/2007|2007.367	H6N1_Avian_CY109662_A/duck/Guizhou/2492/2007|2007.367	CY109655	CY109656	CY109657	CY109659	CY109661	CY109662	Avian	H6N1	H6	N1	China	EasternAsia	Asia	2007.37	Dom-ans
A/duck/Mongolia/340/2011	H4N8_Avian_LC349388_A/duck/Mongolia/340/2011|2011.671	H4N8_Avian_LC349389_A/duck/Mongolia/340/2011|2011.671	H4N8_Avian_LC349390_A/duck/Mongolia/340/2011|2011.671	H4N8_Avian_LC349392_A/duck/Mongolia/340/2011|2011.671	H4N8_Avian_LC349394_A/duck/Mongolia/340/2011|2011.671	H4N8_Avian_LC349395_A/duck/Mongolia/340/2011|2011.671	LC349388	LC349389	LC349390	LC349392	LC349394	LC349395	Avian	H4N8	H4	N8	Mongolia	EasternAsia	Asia	2011.67	Dom-ans
A/duck/Mongolia/621/2010	H3N6_Avian_LC367447_A/duck/Mongolia/621/2010|2010.658	H3N6_Avian_LC367448_A/duck/Mongolia/621/2010|2010.658	H3N6_Avian_LC367449_A/duck/Mongolia/621/2010|2010.658	H3N6_Avian_LC367451_A/duck/Mongolia/621/2010|2010.658	H3N6_Avian_LC367453_A/duck/Mongolia/621/2010|2010.658	H3N6_Avian_LC367454_A/duck/Mongolia/621/2010|2010.658	LC367447	LC367448	LC367449	LC367451	LC367453	LC367454	Avian	H3N6	H3	N6	Mongolia	EasternAsia	Asia	2010.66	Dom-ans
A/Pigeon/Longquan/LQ67/2016	H2N8_Avian_KY415892_A/Pigeon/Longquan/LQ67/2016|2016.079	H2N8_Avian_KY415848_A/Pigeon/Longquan/LQ67/2016|2016.079	H2N8_Avian_KY415804_A/Pigeon/Longquan/LQ67/2016|2016.079	H2N8_Avian_KY415760_A/Pigeon/Longquan/LQ67/2016|2016.079	H2N8_Avian_KY415672_A/Pigeon/Longquan/LQ67/2016|2016.079	H2N8_Avian_KY415936_A/Pigeon/Longquan/LQ67/2016|2016.079	KY415892	KY415848	KY415804	KY415760	KY415672	KY415936	Avian	H2N8	H2	N8	China	EasternAsia	Asia	2016.08	Wild-other
A/duck/Vietnam/G18/2009	H12N5_Avian_AB593476_A/duck/Vietnam/G18/2009|2009.038	H12N5_Avian_AB593477_A/duck/Vietnam/G18/2009|2009.038	H12N5_Avian_AB593478_A/duck/Vietnam/G18/2009|2009.038	H12N5_Avian_AB593480_A/duck/Vietnam/G18/2009|2009.038	H12N5_Avian_AB593482_A/duck/Vietnam/G18/2009|2009.038	H12N5_Avian_AB593483_A/duck/Vietnam/G18/2009|2009.038	AB593476	AB593477	AB593478	AB593480	AB593482	AB593483	Avian	H12N5	H12	N5	Viet Nam	SouthEasternAsia	Asia	2009.04	Dom-ans
A/duck/Fujian/S1487/2009	H4N3_Avian_KU160856_A/duck/Fujian/S1487/2009|2009.258	H4N3_Avian_KU160857_A/duck/Fujian/S1487/2009|2009.258	H4N3_Avian_KU160858_A/duck/Fujian/S1487/2009|2009.258	H4N3_Avian_KU160860_A/duck/Fujian/S1487/2009|2009.258	H4N3_Avian_KU160862_A/duck/Fujian/S1487/2009|2009.258	H4N3_Avian_KU160863_A/duck/Fujian/S1487/2009|2009.258	KU160856	KU160857	KU160858	KU160860	KU160862	KU160863	Avian	H4N3	H4	N3	China	EasternAsia	Asia	2009.26	Dom-ans
A/duck/Mongolia/1099/2009	H4N6_Avian_LC339776_A/duck/Mongolia/1099/2009|2009.666	H4N6_Avian_LC339777_A/duck/Mongolia/1099/2009|2009.666	H4N6_Avian_LC339778_A/duck/Mongolia/1099/2009|2009.666	H4N6_Avian_LC339780_A/duck/Mongolia/1099/2009|2009.666	H4N6_Avian_LC339782_A/duck/Mongolia/1099/2009|2009.666	H4N6_Avian_LC339783_A/duck/Mongolia/1099/2009|2009.666	LC339776	LC339777	LC339778	LC339780	LC339782	LC339783	Avian	H4N6	H4	N6	Mongolia	EasternAsia	Asia	2009.67	Dom-ans
A/duck/Mongolia/1117/2009	H4N6_Avian_LC339784_A/duck/Mongolia/1117/2009|2009.666	H4N6_Avian_LC339785_A/duck/Mongolia/1117/2009|2009.666	H4N6_Avian_LC339786_A/duck/Mongolia/1117/2009|2009.666	H4N6_Avian_LC339788_A/duck/Mongolia/1117/2009|2009.666	H4N6_Avian_LC339790_A/duck/Mongolia/1117/2009|2009.666	H4N6_Avian_LC339791_A/duck/Mongolia/1117/2009|2009.666	LC339784	LC339785	LC339786	LC339788	LC339790	LC339791	Avian	H4N6	H4	N6	Mongolia	EasternAsia	Asia	2009.67	Dom-ans
A/duck/Jiangxi/4759/2009	H10N8_Avian_KP287947_A/duck/Jiangxi/4759/2009|2009.200	H10N8_Avian_KP287948_A/duck/Jiangxi/4759/2009|2009.200	H10N8_Avian_KP287949_A/duck/Jiangxi/4759/2009|2009.200	H10N8_Avian_KP287951_A/duck/Jiangxi/4759/2009|2009.200	H10N8_Avian_KP287953_A/duck/Jiangxi/4759/2009|2009.200	H10N8_Avian_KP287954_A/duck/Jiangxi/4759/2009|2009.200	KP287947	KP287948	KP287949	KP287951	KP287953	KP287954	Avian	H10N8	H10	N8	China	EasternAsia	Asia	2009.2	Dom-ans
A/duck/Hokkaido/221/2008	H3N6_Avian_LC371823_A/duck/Hokkaido/221/2008|2008.860	H3N6_Avian_LC371824_A/duck/Hokkaido/221/2008|2008.860	H3N6_Avian_LC371825_A/duck/Hokkaido/221/2008|2008.860	H3N6_Avian_LC371827_A/duck/Hokkaido/221/2008|2008.860	H3N6_Avian_LC371829_A/duck/Hokkaido/221/2008|2008.860	H3N6_Avian_LC371830_A/duck/Hokkaido/221/2008|2008.860	LC371823	LC371824	LC371825	LC371827	LC371829	LC371830	Avian	H3N6	H3	N6	Japan	EasternAsia	Asia	2008.86	Dom-ans
A/duck/China/J1/2012	H4N6_Avian_KJ690578_A/duck/China/J1/2012|2012.751	H4N6_Avian_KJ690579_A/duck/China/J1/2012|2012.751	H4N6_Avian_KJ690580_A/duck/China/J1/2012|2012.751	H4N6_Avian_KJ690582_A/duck/China/J1/2012|2012.751	H4N6_Avian_KJ690584_A/duck/China/J1/2012|2012.751	H4N6_Avian_KJ690585_A/duck/China/J1/2012|2012.751	KJ690578	KJ690579	KJ690580	KJ690582	KJ690584	KJ690585	Avian	H4N6	H4	N6	China	EasternAsia	Asia	2012.75	Dom-ans
A/duck/Jiangxi/k0701/2009	H11N2_Avian_HM745395_A/duck/Jiangxi/k0701/2009|2009.534	H11N2_Avian_HM745396_A/duck/Jiangxi/k0701/2009|2009.534	H11N2_Avian_HM745397_A/duck/Jiangxi/k0701/2009|2009.534	H11N2_Avian_HM745399_A/duck/Jiangxi/k0701/2009|2009.534	H11N2_Avian_HM745401_A/duck/Jiangxi/k0701/2009|2009.534	H11N2_Avian_HM745402_A/duck/Jiangxi/k0701/2009|2009.534	HM745395	HM745396	HM745397	HM745399	HM745401	HM745402	Avian	H11N2	H11	N2	China	EasternAsia	Asia	2009.53	Dom-ans
A/duck/Mongolia/124/2015	H3N2_Avian_LC132909_A/duck/Mongolia/124/2015|2015.660	H3N2_Avian_LC132910_A/duck/Mongolia/124/2015|2015.660	H3N2_Avian_LC132911_A/duck/Mongolia/124/2015|2015.660	H3N2_Avian_LC132913_A/duck/Mongolia/124/2015|2015.660	H3N2_Avian_LC132915_A/duck/Mongolia/124/2015|2015.660	H3N2_Avian_LC132916_A/duck/Mongolia/124/2015|2015.660	LC132909	LC132910	LC132911	LC132913	LC132915	LC132916	Avian	H3N2	H3	N2	Mongolia	EasternAsia	Asia	2015.66	Dom-ans
A/duck/Mongolia/235/2014	H3N3_Avian_LC349308_A/duck/Mongolia/235/2014|2014.663	H3N3_Avian_LC349309_A/duck/Mongolia/235/2014|2014.663	H3N3_Avian_LC349310_A/duck/Mongolia/235/2014|2014.663	H3N3_Avian_LC349312_A/duck/Mongolia/235/2014|2014.663	H3N3_Avian_LC349314_A/duck/Mongolia/235/2014|2014.663	H3N3_Avian_LC349315_A/duck/Mongolia/235/2014|2014.663	LC349308	LC349309	LC349310	LC349312	LC349314	LC349315	Avian	H3N3	H3	N3	Mongolia	EasternAsia	Asia	2014.66	Dom-ans
A/duck/Guizhou/888/2006	H6N5_Avian_CY109279_A/duck/Guizhou/888/2006|2006.123	H6N5_Avian_CY109280_A/duck/Guizhou/888/2006|2006.123	H6N5_Avian_CY109281_A/duck/Guizhou/888/2006|2006.123	H6N5_Avian_CY109283_A/duck/Guizhou/888/2006|2006.123	H6N5_Avian_CY109285_A/duck/Guizhou/888/2006|2006.123	H6N5_Avian_CY109286_A/duck/Guizhou/888/2006|2006.123	CY109279	CY109280	CY109281	CY109283	CY109285	CY109286	Avian	H6N5	H6	N5	China	EasternAsia	Asia	2006.12	Dom-ans
A/duck/Guizhou/1426/2006	H6N1_Avian_CY109295_A/duck/Guizhou/1426/2006|2006.200	H6N1_Avian_CY109296_A/duck/Guizhou/1426/2006|2006.200	H6N1_Avian_CY109297_A/duck/Guizhou/1426/2006|2006.200	H6N1_Avian_CY109299_A/duck/Guizhou/1426/2006|2006.200	H6N1_Avian_CY109301_A/duck/Guizhou/1426/2006|2006.200	H6N1_Avian_CY109302_A/duck/Guizhou/1426/2006|2006.200	CY109295	CY109296	CY109297	CY109299	CY109301	CY109302	Avian	H6N1	H6	N1	China	EasternAsia	Asia	2006.2	Dom-ans
A/duck/Guizhou/1084/2006	H6N2_Avian_CY109287_A/duck/Guizhou/1084/2006|2006.123	H6N2_Avian_CY109288_A/duck/Guizhou/1084/2006|2006.123	H6N2_Avian_CY109289_A/duck/Guizhou/1084/2006|2006.123	H6N2_Avian_CY109291_A/duck/Guizhou/1084/2006|2006.123	H6N2_Avian_CY109293_A/duck/Guizhou/1084/2006|2006.123	H6N2_Avian_CY109294_A/duck/Guizhou/1084/2006|2006.123	CY109287	CY109288	CY109289	CY109291	CY109293	CY109294	Avian	H6N2	H6	N2	China	EasternAsia	Asia	2006.12	Dom-ans
A/duck/Hunan/177/2005	H6N1_Avian_HM145576_A/duck/Hunan/177/2005|2005.500	H6N1_Avian_HM145407_A/duck/Hunan/177/2005|2005.500	H6N1_Avian_HM145238_A/duck/Hunan/177/2005|2005.500	H6N1_Avian_HM145069_A/duck/Hunan/177/2005|2005.500	H6N1_Avian_HM144732_A/duck/Hunan/177/2005|2005.500	H6N1_Avian_HM144900_A/duck/Hunan/177/2005|2005.500	HM145576	HM145407	HM145238	HM145069	HM144732	HM144900	Avian	H6N1	H6	N1	China	EasternAsia	Asia	2005.5	Dom-ans
A/duck/Jiangsu/26/2004	H3N2_Avian_KC261666_A/duck/Jiangsu/26/2004|2004.367	H3N2_Avian_KC261667_A/duck/Jiangsu/26/2004|2004.367	H3N2_Avian_KC261668_A/duck/Jiangsu/26/2004|2004.367	H3N2_Avian_KC261670_A/duck/Jiangsu/26/2004|2004.367	H3N2_Avian_KC261672_A/duck/Jiangsu/26/2004|2004.367	H3N2_Avian_KC261673_A/duck/Jiangsu/26/2004|2004.367	KC261666	KC261667	KC261668	KC261670	KC261672	KC261673	Avian	H3N2	H3	N2	China	EasternAsia	Asia	2004.37	Dom-ans
A/chicken/Guangdong/01/2013	H3N2_Avian_KJ917393_A/chicken/Guangdong/01/2013|2013.123	H3N2_Avian_KM041309_A/chicken/Guangdong/01/2013|2013.123	H3N2_Avian_KJ917392_A/chicken/Guangdong/01/2013|2013.123	H3N2_Avian_KJ917391_A/chicken/Guangdong/01/2013|2013.123	H3N2_Avian_KJ917395_A/chicken/Guangdong/01/2013|2013.123	H3N2_Avian_KJ917396_A/chicken/Guangdong/01/2013|2013.123	KJ917393	KM041309	KJ917392	KJ917391	KJ917395	KJ917396	Avian	H3N2	H3	N2	China	EasternAsia	Asia	2013.12	Dom-gal
A/sharp-tailed_sandpiper/Australia/6/2004	H11N9_Avian_CY025204_A/sharp-tailed_sandpiper/Australia/6/2004|2004.500	H11N9_Avian_CY025203_A/sharp-tailed_sandpiper/Australia/6/2004|2004.500	H11N9_Avian_CY025202_A/sharp-tailed_sandpiper/Australia/6/2004|2004.500	H11N9_Avian_CY025200_A/sharp-tailed_sandpiper/Australia/6/2004|2004.500	H11N9_Avian_CY025198_A/sharp-tailed_sandpiper/Australia/6/2004|2004.500	H11N9_Avian_CY025201_A/sharp-tailed_sandpiper/Australia/6/2004|2004.500	CY025204	CY025203	CY025202	CY025200	CY025198	CY025201	Avian	H11N9	H11	N9	Australia	AustraliaNewZealandOceania	Oceania	2004.5	Wild-other
A/sharp-tailed_sandpiper/Australia/10/2004	H11N9_Avian_CY029888_A/sharp-tailed_sandpiper/Australia/10/2004|2004.500	H11N9_Avian_CY029887_A/sharp-tailed_sandpiper/Australia/10/2004|2004.500	H11N9_Avian_CY029886_A/sharp-tailed_sandpiper/Australia/10/2004|2004.500	H11N9_Avian_CY029884_A/sharp-tailed_sandpiper/Australia/10/2004|2004.500	H11N9_Avian_CY029882_A/sharp-tailed_sandpiper/Australia/10/2004|2004.500	H11N9_Avian_CY029885_A/sharp-tailed_sandpiper/Australia/10/2004|2004.500	CY029888	CY029887	CY029886	CY029884	CY029882	CY029885	Avian	H11N9	H11	N9	Australia	AustraliaNewZealandOceania	Oceania	2004.5	Wild-other
A/duck/Hunan/3748/2004	H6N8_Avian_HM145737_A/duck/Hunan/3748/2004|2004.500	H6N8_Avian_HM145568_A/duck/Hunan/3748/2004|2004.500	H6N8_Avian_HM145399_A/duck/Hunan/3748/2004|2004.500	H6N8_Avian_HM145230_A/duck/Hunan/3748/2004|2004.500	H6N8_Avian_HM144892_A/duck/Hunan/3748/2004|2004.500	H6N8_Avian_HM145061_A/duck/Hunan/3748/2004|2004.500	HM145737	HM145568	HM145399	HM145230	HM144892	HM145061	Avian	H6N8	H6	N8	China	EasternAsia	Asia	2004.5	Dom-ans
A/goose/Zhejiang/925104/2014	H5N8_Avian_KU042683_A/goose/Zhejiang/925104/2014|2014.732	H5N8_Avian_KU042712_A/goose/Zhejiang/925104/2014|2014.732	H5N8_Avian_KU042741_A/goose/Zhejiang/925104/2014|2014.732	H5N8_Avian_KU042799_A/goose/Zhejiang/925104/2014|2014.732	H5N8_Avian_KU042857_A/goose/Zhejiang/925104/2014|2014.732	H5N8_Avian_KU042886_A/goose/Zhejiang/925104/2014|2014.732	KU042683	KU042712	KU042741	KU042799	KU042857	KU042886	Avian	H5N8	H5	N8	China	EasternAsia	Asia	2014.73	Dom-ans
A/goose/Zhejiang/925106/2014	H5N6_Avian_KU042673_A/goose/Zhejiang/925106/2014|2014.732	H5N6_Avian_KU042702_A/goose/Zhejiang/925106/2014|2014.732	H5N6_Avian_KU042731_A/goose/Zhejiang/925106/2014|2014.732	H5N6_Avian_KU042789_A/goose/Zhejiang/925106/2014|2014.732	H5N6_Avian_KU042847_A/goose/Zhejiang/925106/2014|2014.732	H5N6_Avian_KU042876_A/goose/Zhejiang/925106/2014|2014.732	KU042673	KU042702	KU042731	KU042789	KU042847	KU042876	Avian	H5N6	H5	N6	China	EasternAsia	Asia	2014.73	Dom-ans
A/duck/Eastern_China/S0215/2014	H5N8_Avian_KP732580_A/duck/Eastern_China/S0215/2014|2014.123	H5N8_Avian_KP732600_A/duck/Eastern_China/S0215/2014|2014.123	H5N8_Avian_KP732620_A/duck/Eastern_China/S0215/2014|2014.123	H5N8_Avian_KP732660_A/duck/Eastern_China/S0215/2014|2014.123	H5N8_Avian_KP732700_A/duck/Eastern_China/S0215/2014|2014.123	H5N8_Avian_KP732720_A/duck/Eastern_China/S0215/2014|2014.123	KP732580	KP732600	KP732620	KP732660	KP732700	KP732720	Avian	H5N8	H5	N8	China	EasternAsia	Asia	2014.12	Dom-ans
A/goose/Zhejiang/925037/2014	H5N8_Avian_KU042682_A/goose/Zhejiang/925037/2014|2014.732	H5N8_Avian_KU042711_A/goose/Zhejiang/925037/2014|2014.732	H5N8_Avian_KU042740_A/goose/Zhejiang/925037/2014|2014.732	H5N8_Avian_KU042798_A/goose/Zhejiang/925037/2014|2014.732	H5N8_Avian_KU042856_A/goose/Zhejiang/925037/2014|2014.732	H5N8_Avian_KU042885_A/goose/Zhejiang/925037/2014|2014.732	KU042682	KU042711	KU042740	KU042798	KU042856	KU042885	Avian	H5N8	H5	N8	China	EasternAsia	Asia	2014.73	Dom-ans
A/goose/Eastern_China/CZ/2013	H5N8_Avian_KX013026_A/goose/Eastern_China/CZ/2013|2013.860	H5N8_Avian_KX013027_A/goose/Eastern_China/CZ/2013|2013.860	H5N8_Avian_KX013028_A/goose/Eastern_China/CZ/2013|2013.860	H5N8_Avian_KX013030_A/goose/Eastern_China/CZ/2013|2013.860	H5N8_Avian_KX013032_A/goose/Eastern_China/CZ/2013|2013.860	H5N8_Avian_KX013033_A/goose/Eastern_China/CZ/2013|2013.860	KX013026	KX013027	KX013028	KX013030	KX013032	KX013033	Avian	H5N8	H5	N8	China	EasternAsia	Asia	2013.86	Dom-ans
A/duck/Zhejiang/W24/2013	H5N8_Avian_KJ476663_A/duck/Zhejiang/W24/2013|2013.868	H5N8_Avian_KJ476665_A/duck/Zhejiang/W24/2013|2013.868	H5N8_Avian_KJ476667_A/duck/Zhejiang/W24/2013|2013.868	H5N8_Avian_KJ476671_A/duck/Zhejiang/W24/2013|2013.868	H5N8_Avian_KJ476675_A/duck/Zhejiang/W24/2013|2013.868	H5N8_Avian_KJ476677_A/duck/Zhejiang/W24/2013|2013.868	KJ476663	KJ476665	KJ476667	KJ476671	KJ476675	KJ476677	Avian	H5N8	H5	N8	China	EasternAsia	Asia	2013.87	Dom-ans
A/goose/Shandong/WFSG1/2014	H5N8_Avian_KT221071_A/goose/Shandong/WFSG1/2014|2014.274	H5N8_Avian_KT221072_A/goose/Shandong/WFSG1/2014|2014.274	H5N8_Avian_KT221073_A/goose/Shandong/WFSG1/2014|2014.274	H5N8_Avian_KT221075_A/goose/Shandong/WFSG1/2014|2014.274	H5N8_Avian_KT221077_A/goose/Shandong/WFSG1/2014|2014.274	H5N8_Avian_KT221078_A/goose/Shandong/WFSG1/2014|2014.274	KT221071	KT221072	KT221073	KT221075	KT221077	KT221078	Avian	H5N8	H5	N8	China	EasternAsia	Asia	2014.27	Dom-ans
A/goose/Yangzhou/0420/2014	H5N8_Avian_KT221079_A/goose/Yangzhou/0420/2014|2014.299	H5N8_Avian_KT221080_A/goose/Yangzhou/0420/2014|2014.299	H5N8_Avian_KT221081_A/goose/Yangzhou/0420/2014|2014.299	H5N8_Avian_KT221083_A/goose/Yangzhou/0420/2014|2014.299	H5N8_Avian_KT221085_A/goose/Yangzhou/0420/2014|2014.299	H5N8_Avian_KT221086_A/goose/Yangzhou/0420/2014|2014.299	KT221079	KT221080	KT221081	KT221083	KT221085	KT221086	Avian	H5N8	H5	N8	China	EasternAsia	Asia	2014.3	Dom-ans
A/goose/Jiangsu/QD5/2014	H5N8_Avian_KT221063_A/goose/Jiangsu/QD5/2014|2014.156	H5N8_Avian_KT221064_A/goose/Jiangsu/QD5/2014|2014.156	H5N8_Avian_KT221065_A/goose/Jiangsu/QD5/2014|2014.156	H5N8_Avian_KT221067_A/goose/Jiangsu/QD5/2014|2014.156	H5N8_Avian_KT221069_A/goose/Jiangsu/QD5/2014|2014.156	H5N8_Avian_KT221070_A/goose/Jiangsu/QD5/2014|2014.156	KT221063	KT221064	KT221065	KT221067	KT221069	KT221070	Avian	H5N8	H5	N8	China	EasternAsia	Asia	2014.16	Dom-ans
A/duck/Eastern_China/JY/2014	H5N8_Avian_KX013018_A/duck/Eastern_China/JY/2014|2014.008	H5N8_Avian_KX013019_A/duck/Eastern_China/JY/2014|2014.008	H5N8_Avian_KX013020_A/duck/Eastern_China/JY/2014|2014.008	H5N8_Avian_KX013022_A/duck/Eastern_China/JY/2014|2014.008	H5N8_Avian_KX013024_A/duck/Eastern_China/JY/2014|2014.008	H5N8_Avian_KX013025_A/duck/Eastern_China/JY/2014|2014.008	KX013018	KX013019	KX013020	KX013022	KX013024	KX013025	Avian	H5N8	H5	N8	China	EasternAsia	Asia	2014.01	Dom-ans
A/duck/Zhejiang/6D18/2013	H5N8_Avian_KJ476664_A/duck/Zhejiang/6D18/2013|2013.951	H5N8_Avian_KJ476666_A/duck/Zhejiang/6D18/2013|2013.951	H5N8_Avian_KJ476668_A/duck/Zhejiang/6D18/2013|2013.951	H5N8_Avian_KJ476672_A/duck/Zhejiang/6D18/2013|2013.951	H5N8_Avian_KJ476676_A/duck/Zhejiang/6D18/2013|2013.951	H5N8_Avian_KJ476678_A/duck/Zhejiang/6D18/2013|2013.951	KJ476664	KJ476666	KJ476668	KJ476672	KJ476676	KJ476678	Avian	H5N8	H5	N8	China	EasternAsia	Asia	2013.95	Dom-ans
A/duck/Wenzhou/YHQL22/2014	H5N6_Avian_KU143580_A/duck/Wenzhou/YHQL22/2014|2014.953	H5N6_Avian_KU143537_A/duck/Wenzhou/YHQL22/2014|2014.953	H5N6_Avian_KU143494_A/duck/Wenzhou/YHQL22/2014|2014.953	H5N6_Avian_KU143405_A/duck/Wenzhou/YHQL22/2014|2014.953	H5N6_Avian_KU143322_A/duck/Wenzhou/YHQL22/2014|2014.953	H5N6_Avian_KU143450_A/duck/Wenzhou/YHQL22/2014|2014.953	KU143580	KU143537	KU143494	KU143405	KU143322	KU143450	Avian	H5N6	H5	N6	China	EasternAsia	Asia	2014.95	Dom-ans
A/duck/Taizhou/TZYG12/2015	H5N6_Avian_KU143581_A/duck/Taizhou/TZYG12/2015|2015.038	H5N6_Avian_KU143538_A/duck/Taizhou/TZYG12/2015|2015.038	H5N6_Avian_KU143495_A/duck/Taizhou/TZYG12/2015|2015.038	H5N6_Avian_KU143406_A/duck/Taizhou/TZYG12/2015|2015.038	H5N6_Avian_KU143323_A/duck/Taizhou/TZYG12/2015|2015.038	H5N6_Avian_KU143452_A/duck/Taizhou/TZYG12/2015|2015.038	KU143581	KU143538	KU143495	KU143406	KU143323	KU143452	Avian	H5N6	H5	N6	China	EasternAsia	Asia	2015.04	Dom-ans
A/duck/Eastern_China/S1210/2013	H5N8_Avian_KP732577_A/duck/Eastern_China/S1210/2013|2013.940	H5N8_Avian_KP732597_A/duck/Eastern_China/S1210/2013|2013.940	H5N8_Avian_KP732617_A/duck/Eastern_China/S1210/2013|2013.940	H5N8_Avian_KP732657_A/duck/Eastern_China/S1210/2013|2013.940	H5N8_Avian_KP732697_A/duck/Eastern_China/S1210/2013|2013.940	H5N8_Avian_KP732717_A/duck/Eastern_China/S1210/2013|2013.940	KP732577	KP732597	KP732617	KP732657	KP732697	KP732717	Avian	H5N8	H5	N8	China	EasternAsia	Asia	2013.94	Dom-ans
A/migratory_duck/Jiangxi/30556/2013	H10N5_Avian_KP284882_A/migratory_duck/Jiangxi/30556/2013|2013.827	H10N5_Avian_KP284883_A/migratory_duck/Jiangxi/30556/2013|2013.827	H10N5_Avian_KP284884_A/migratory_duck/Jiangxi/30556/2013|2013.827	H10N5_Avian_KP284886_A/migratory_duck/Jiangxi/30556/2013|2013.827	H10N5_Avian_KP284888_A/migratory_duck/Jiangxi/30556/2013|2013.827	H10N5_Avian_KP284889_A/migratory_duck/Jiangxi/30556/2013|2013.827	KP284882	KP284883	KP284884	KP284886	KP284888	KP284889	Avian	H10N5	H10	N5	China	EasternAsia	Asia	2013.83	Wild-ans-long
A/migratory_duck/Jiangxi/31531/2013	H10N5_Avian_KP284914_A/migratory_duck/Jiangxi/31531/2013|2013.934	H10N5_Avian_KP284915_A/migratory_duck/Jiangxi/31531/2013|2013.934	H10N5_Avian_KP284916_A/migratory_duck/Jiangxi/31531/2013|2013.934	H10N5_Avian_KP284918_A/migratory_duck/Jiangxi/31531/2013|2013.934	H10N5_Avian_KP284920_A/migratory_duck/Jiangxi/31531/2013|2013.934	H10N5_Avian_KP284921_A/migratory_duck/Jiangxi/31531/2013|2013.934	KP284914	KP284915	KP284916	KP284918	KP284920	KP284921	Avian	H10N5	H10	N5	China	EasternAsia	Asia	2013.93	Wild-ans-long
A/duck/Hunan/S1824/2012	H3N8_Avian_CY146625_A/duck/Hunan/S1824/2012|2012.225	H3N8_Avian_CY146626_A/duck/Hunan/S1824/2012|2012.225	H3N8_Avian_CY146627_A/duck/Hunan/S1824/2012|2012.225	H3N8_Avian_CY146629_A/duck/Hunan/S1824/2012|2012.225	H3N8_Avian_CY146631_A/duck/Hunan/S1824/2012|2012.225	H3N8_Avian_CY146632_A/duck/Hunan/S1824/2012|2012.225	CY146625	CY146626	CY146627	CY146629	CY146631	CY146632	Avian	H3N8	H3	N8	China	EasternAsia	Asia	2012.22	Dom-ans
A/duck/Mongolia/405/2015	H3N6_Avian_LC121361_A/duck/Mongolia/405/2015|2015.663	H3N6_Avian_LC121362_A/duck/Mongolia/405/2015|2015.663	H3N6_Avian_LC121363_A/duck/Mongolia/405/2015|2015.663	H3N6_Avian_LC121365_A/duck/Mongolia/405/2015|2015.663	H3N6_Avian_LC121367_A/duck/Mongolia/405/2015|2015.663	H3N6_Avian_LC121368_A/duck/Mongolia/405/2015|2015.663	LC121361	LC121362	LC121363	LC121365	LC121367	LC121368	Avian	H3N6	H3	N6	Mongolia	EasternAsia	Asia	2015.66	Dom-ans
A/duck/Mongolia/122/2015	H3N3_Avian_LC132901_A/duck/Mongolia/122/2015|2015.660	H3N3_Avian_LC132902_A/duck/Mongolia/122/2015|2015.660	H3N3_Avian_LC132903_A/duck/Mongolia/122/2015|2015.660	H3N3_Avian_LC132905_A/duck/Mongolia/122/2015|2015.660	H3N3_Avian_LC132907_A/duck/Mongolia/122/2015|2015.660	H3N3_Avian_LC132908_A/duck/Mongolia/122/2015|2015.660	LC132901	LC132902	LC132903	LC132905	LC132907	LC132908	Avian	H3N3	H3	N3	Mongolia	EasternAsia	Asia	2015.66	Dom-ans
A/duck/Taiwan/11254/2013	H5N2_Avian_KJ162801_A/duck/Taiwan/11254/2013|2013.542	H5N2_Avian_KJ162802_A/duck/Taiwan/11254/2013|2013.542	H5N2_Avian_KJ162803_A/duck/Taiwan/11254/2013|2013.542	H5N2_Avian_KJ162805_A/duck/Taiwan/11254/2013|2013.542	H5N2_Avian_KJ162807_A/duck/Taiwan/11254/2013|2013.542	H5N2_Avian_KJ162808_A/duck/Taiwan/11254/2013|2013.542	KJ162801	KJ162802	KJ162803	KJ162805	KJ162807	KJ162808	Avian	H5N2	H5	N2	Taiwan	EasternAsia	Asia	2013.54	Dom-ans
A/duck/Mongolia/129/2015	H3N3_Avian_LC132917_A/duck/Mongolia/129/2015|2015.660	H3N3_Avian_LC132918_A/duck/Mongolia/129/2015|2015.660	H3N3_Avian_LC132919_A/duck/Mongolia/129/2015|2015.660	H3N3_Avian_LC132921_A/duck/Mongolia/129/2015|2015.660	H3N3_Avian_LC132923_A/duck/Mongolia/129/2015|2015.660	H3N3_Avian_LC132924_A/duck/Mongolia/129/2015|2015.660	LC132917	LC132918	LC132919	LC132921	LC132923	LC132924	Avian	H3N3	H3	N3	Mongolia	EasternAsia	Asia	2015.66	Dom-ans
A/duck/Mongolia/83/2015	H3N8_Avian_LC108125_A/duck/Mongolia/83/2015|2015.660	H3N8_Avian_LC108126_A/duck/Mongolia/83/2015|2015.660	H3N8_Avian_LC108127_A/duck/Mongolia/83/2015|2015.660	H3N8_Avian_LC108129_A/duck/Mongolia/83/2015|2015.660	H3N8_Avian_LC108131_A/duck/Mongolia/83/2015|2015.660	H3N8_Avian_LC108132_A/duck/Mongolia/83/2015|2015.660	LC108125	LC108126	LC108127	LC108129	LC108131	LC108132	Avian	H3N8	H3	N8	Mongolia	EasternAsia	Asia	2015.66	Dom-ans
A/migratory_duck/Jiangxi/9334/2005	H10N6_Avian_KP287811_A/migratory_duck/Jiangxi/9334/2005|2005.816	H10N6_Avian_KP287812_A/migratory_duck/Jiangxi/9334/2005|2005.816	H10N6_Avian_KP287813_A/migratory_duck/Jiangxi/9334/2005|2005.816	H10N6_Avian_KP287815_A/migratory_duck/Jiangxi/9334/2005|2005.816	H10N6_Avian_KP287817_A/migratory_duck/Jiangxi/9334/2005|2005.816	H10N6_Avian_KP287818_A/migratory_duck/Jiangxi/9334/2005|2005.816	KP287811	KP287812	KP287813	KP287815	KP287817	KP287818	Avian	H10N6	H10	N6	China	EasternAsia	Asia	2005.82	Wild-ans-long
A/migratory_duck/Jiangxi/10861/2005	H10N2_Avian_KP287803_A/migratory_duck/Jiangxi/10861/2005|2005.863	H10N2_Avian_KP287804_A/migratory_duck/Jiangxi/10861/2005|2005.863	H10N2_Avian_KP287805_A/migratory_duck/Jiangxi/10861/2005|2005.863	H10N2_Avian_KP287807_A/migratory_duck/Jiangxi/10861/2005|2005.863	H10N2_Avian_KP287809_A/migratory_duck/Jiangxi/10861/2005|2005.863	H10N2_Avian_KP287810_A/migratory_duck/Jiangxi/10861/2005|2005.863	KP287803	KP287804	KP287805	KP287807	KP287809	KP287810	Avian	H10N2	H10	N2	China	EasternAsia	Asia	2005.86	Wild-ans-long
A/duck/Guangxi/1074/2006	H6N2_Avian_CY109223_A/duck/Guangxi/1074/2006|2006.200	H6N2_Avian_CY109224_A/duck/Guangxi/1074/2006|2006.200	H6N2_Avian_CY109225_A/duck/Guangxi/1074/2006|2006.200	H6N2_Avian_CY109227_A/duck/Guangxi/1074/2006|2006.200	H6N2_Avian_CY109229_A/duck/Guangxi/1074/2006|2006.200	H6N2_Avian_CY109230_A/duck/Guangxi/1074/2006|2006.200	CY109223	CY109224	CY109225	CY109227	CY109229	CY109230	Avian	H6N2	H6	N2	China	EasternAsia	Asia	2006.2	Dom-ans
A/duck/Hokkaido/W259/2005	H2N5_Avian_LC339656_A/duck/Hokkaido/W259/2005|2005.860	H2N5_Avian_LC339657_A/duck/Hokkaido/W259/2005|2005.860	H2N5_Avian_LC339658_A/duck/Hokkaido/W259/2005|2005.860	H2N5_Avian_LC339660_A/duck/Hokkaido/W259/2005|2005.860	H2N5_Avian_LC339662_A/duck/Hokkaido/W259/2005|2005.860	H2N5_Avian_LC339663_A/duck/Hokkaido/W259/2005|2005.860	LC339656	LC339657	LC339658	LC339660	LC339662	LC339663	Avian	H2N5	H2	N5	Japan	EasternAsia	Asia	2005.86	Dom-ans
A/duck/Hokkaido/W215/2006	H4N9_Avian_LC339640_A/duck/Hokkaido/W215/2006|2006.814	H4N9_Avian_LC339641_A/duck/Hokkaido/W215/2006|2006.814	H4N9_Avian_LC339642_A/duck/Hokkaido/W215/2006|2006.814	H4N9_Avian_LC339644_A/duck/Hokkaido/W215/2006|2006.814	H4N9_Avian_LC339646_A/duck/Hokkaido/W215/2006|2006.814	H4N9_Avian_LC339647_A/duck/Hokkaido/W215/2006|2006.814	LC339640	LC339641	LC339642	LC339644	LC339646	LC339647	Avian	H4N9	H4	N9	Japan	EasternAsia	Asia	2006.81	Dom-ans
A/migratory_duck/Jiangxi/10974/2005	H10N6_Avian_KP287819_A/migratory_duck/Jiangxi/10974/2005|2005.863	H10N6_Avian_KP287820_A/migratory_duck/Jiangxi/10974/2005|2005.863	H10N6_Avian_KP287821_A/migratory_duck/Jiangxi/10974/2005|2005.863	H10N6_Avian_KP287823_A/migratory_duck/Jiangxi/10974/2005|2005.863	H10N6_Avian_KP287825_A/migratory_duck/Jiangxi/10974/2005|2005.863	H10N6_Avian_KP287826_A/migratory_duck/Jiangxi/10974/2005|2005.863	KP287819	KP287820	KP287821	KP287823	KP287825	KP287826	Avian	H10N6	H10	N6	China	EasternAsia	Asia	2005.86	Wild-ans-long
A/duck/Mongolia/144/2005	H3N8_Avian_LC339870_A/duck/Mongolia/144/2005|2005.710	H3N8_Avian_LC339871_A/duck/Mongolia/144/2005|2005.710	H3N8_Avian_LC339872_A/duck/Mongolia/144/2005|2005.710	H3N8_Avian_LC339874_A/duck/Mongolia/144/2005|2005.710	H3N8_Avian_LC339876_A/duck/Mongolia/144/2005|2005.710	H3N8_Avian_LC339877_A/duck/Mongolia/144/2005|2005.710	LC339870	LC339871	LC339872	LC339874	LC339876	LC339877	Avian	H3N8	H3	N8	Mongolia	EasternAsia	Asia	2005.71	Dom-ans
A/duck/Shanxi/3180/2010	H10N7_Avian_KU921393_A/duck/Shanxi/3180/2010|2010.953	H10N7_Avian_KU921396_A/duck/Shanxi/3180/2010|2010.953	H10N7_Avian_KU921399_A/duck/Shanxi/3180/2010|2010.953	H10N7_Avian_KU921405_A/duck/Shanxi/3180/2010|2010.953	H10N7_Avian_KU921411_A/duck/Shanxi/3180/2010|2010.953	H10N7_Avian_KU921414_A/duck/Shanxi/3180/2010|2010.953	KU921393	KU921396	KU921399	KU921405	KU921411	KU921414	Avian	H10N7	H10	N7	China	EasternAsia	Asia	2010.95	Dom-ans
A/duck/Mongolia/146/2010	H3N6_Avian_LC339878_A/duck/Mongolia/146/2010|2010.655	H3N6_Avian_LC339879_A/duck/Mongolia/146/2010|2010.655	H3N6_Avian_LC339880_A/duck/Mongolia/146/2010|2010.655	H3N6_Avian_LC339882_A/duck/Mongolia/146/2010|2010.655	H3N6_Avian_LC339884_A/duck/Mongolia/146/2010|2010.655	H3N6_Avian_LC339885_A/duck/Mongolia/146/2010|2010.655	LC339878	LC339879	LC339880	LC339882	LC339884	LC339885	Avian	H3N6	H3	N6	Mongolia	EasternAsia	Asia	2010.65	Dom-ans
A/duck/Hokkaido/167/2007	H5N3_Avian_LC371799_A/duck/Hokkaido/167/2007|2007.827	H5N3_Avian_LC371800_A/duck/Hokkaido/167/2007|2007.827	H5N3_Avian_LC371801_A/duck/Hokkaido/167/2007|2007.827	H5N3_Avian_LC371803_A/duck/Hokkaido/167/2007|2007.827	H5N3_Avian_LC371805_A/duck/Hokkaido/167/2007|2007.827	H5N3_Avian_LC371806_A/duck/Hokkaido/167/2007|2007.827	LC371799	LC371800	LC371801	LC371803	LC371805	LC371806	Avian	H5N3	H5	N3	Japan	EasternAsia	Asia	2007.83	Dom-ans
A/duck/Taiwan/DV1242/2009	H5N2_Avian_KC784970_A/duck/Taiwan/DV1242/2009|2009.022	H5N2_Avian_KC784969_A/duck/Taiwan/DV1242/2009|2009.022	H5N2_Avian_KC784972_A/duck/Taiwan/DV1242/2009|2009.022	H5N2_Avian_KC784975_A/duck/Taiwan/DV1242/2009|2009.022	H5N2_Avian_KC784968_A/duck/Taiwan/DV1242/2009|2009.022	H5N2_Avian_KC784973_A/duck/Taiwan/DV1242/2009|2009.022	KC784970	KC784969	KC784972	KC784975	KC784968	KC784973	Avian	H5N2	H5	N2	Taiwan	EasternAsia	Asia	2009.02	Dom-ans
A/duck/Taiwan/DV1238/2009	H5N2_Avian_KC785015_A/duck/Taiwan/DV1238/2009|2009.022	H5N2_Avian_KC785014_A/duck/Taiwan/DV1238/2009|2009.022	H5N2_Avian_KC785017_A/duck/Taiwan/DV1238/2009|2009.022	H5N2_Avian_KC785020_A/duck/Taiwan/DV1238/2009|2009.022	H5N2_Avian_KC785013_A/duck/Taiwan/DV1238/2009|2009.022	H5N2_Avian_KC785018_A/duck/Taiwan/DV1238/2009|2009.022	KC785015	KC785014	KC785017	KC785020	KC785013	KC785018	Avian	H5N2	H5	N2	Taiwan	EasternAsia	Asia	2009.02	Dom-ans
A/duck/Vietnam/G32/2008	H11N9_Avian_AB593468_A/duck/Vietnam/G32/2008|2008.038	H11N9_Avian_AB593469_A/duck/Vietnam/G32/2008|2008.038	H11N9_Avian_AB593470_A/duck/Vietnam/G32/2008|2008.038	H11N9_Avian_AB593472_A/duck/Vietnam/G32/2008|2008.038	H11N9_Avian_AB593474_A/duck/Vietnam/G32/2008|2008.038	H11N9_Avian_AB593475_A/duck/Vietnam/G32/2008|2008.038	AB593468	AB593469	AB593470	AB593472	AB593474	AB593475	Avian	H11N9	H11	N9	Viet Nam	SouthEasternAsia	Asia	2008.04	Dom-ans
A/duck/Hokkaido/W19/2013	H7N2_Avian_LC339632_A/duck/Hokkaido/W19/2013|2013.751	H7N2_Avian_LC339633_A/duck/Hokkaido/W19/2013|2013.751	H7N2_Avian_LC339634_A/duck/Hokkaido/W19/2013|2013.751	H7N2_Avian_LC339636_A/duck/Hokkaido/W19/2013|2013.751	H7N2_Avian_LC339638_A/duck/Hokkaido/W19/2013|2013.751	H7N2_Avian_LC339639_A/duck/Hokkaido/W19/2013|2013.751	LC339632	LC339633	LC339634	LC339636	LC339638	LC339639	Avian	H7N2	H7	N2	Japan	EasternAsia	Asia	2013.75	Dom-ans
A/chicken/Bangladesh/33395/2017	H5N1_Avian_MH135445_A/chicken/Bangladesh/33395/2017|2017.625	H5N1_Avian_MH135515_A/chicken/Bangladesh/33395/2017|2017.625	H5N1_Avian_MH135536_A/chicken/Bangladesh/33395/2017|2017.625	H5N1_Avian_MH135574_A/chicken/Bangladesh/33395/2017|2017.625	H5N1_Avian_MH135336_A/chicken/Bangladesh/33395/2017|2017.625	H5N1_Avian_MH135554_A/chicken/Bangladesh/33395/2017|2017.625	MH135445	MH135515	MH135536	MH135574	MH135336	MH135554	Avian	H5N1	H5	N1	Bangladesh	SouthernAsia	Asia	2017.62	Dom-gal
A/duck/Bangladesh/26251/2015	H5N1_Avian_KY635817_A/duck/Bangladesh/26251/2015|2015.696	H5N1_Avian_KY635581_A/duck/Bangladesh/26251/2015|2015.696	H5N1_Avian_KY635540_A/duck/Bangladesh/26251/2015|2015.696	H5N1_Avian_KY635596_A/duck/Bangladesh/26251/2015|2015.696	H5N1_Avian_KY635453_A/duck/Bangladesh/26251/2015|2015.696	H5N1_Avian_KY635537_A/duck/Bangladesh/26251/2015|2015.696	KY635817	KY635581	KY635540	KY635596	KY635453	KY635537	Avian	H5N1	H5	N1	Bangladesh	SouthernAsia	Asia	2015.7	Dom-ans
A/duck/Bangladesh/31993/2017	H5N1_Avian_MG957574_A/duck/Bangladesh/31993/2017|2017.123	H5N1_Avian_MG957587_A/duck/Bangladesh/31993/2017|2017.123	H5N1_Avian_MG957556_A/duck/Bangladesh/31993/2017|2017.123	H5N1_Avian_MG957549_A/duck/Bangladesh/31993/2017|2017.123	H5N1_Avian_MG957526_A/duck/Bangladesh/31993/2017|2017.123	H5N1_Avian_MG957594_A/duck/Bangladesh/31993/2017|2017.123	MG957574	MG957587	MG957556	MG957549	MG957526	MG957594	Avian	H5N1	H5	N1	Bangladesh	SouthernAsia	Asia	2017.12	Dom-ans
A/chicken/Bangladesh/32747/2017	H5N1_Avian_MH135350_A/chicken/Bangladesh/32747/2017|2017.381	H5N1_Avian_MH135644_A/chicken/Bangladesh/32747/2017|2017.381	H5N1_Avian_MH135382_A/chicken/Bangladesh/32747/2017|2017.381	H5N1_Avian_MH135671_A/chicken/Bangladesh/32747/2017|2017.381	H5N1_Avian_MH135436_A/chicken/Bangladesh/32747/2017|2017.381	H5N1_Avian_MH135359_A/chicken/Bangladesh/32747/2017|2017.381	MH135350	MH135644	MH135382	MH135671	MH135436	MH135359	Avian	H5N1	H5	N1	Bangladesh	SouthernAsia	Asia	2017.38	Dom-gal
A/duck/Bangladesh/33848/2017	H5N1_Avian_MH135526_A/duck/Bangladesh/33848/2017|2017.797	H5N1_Avian_MH135441_A/duck/Bangladesh/33848/2017|2017.797	H5N1_Avian_MH135337_A/duck/Bangladesh/33848/2017|2017.797	H5N1_Avian_MH135670_A/duck/Bangladesh/33848/2017|2017.797	H5N1_Avian_MH135542_A/duck/Bangladesh/33848/2017|2017.797	H5N1_Avian_MH135580_A/duck/Bangladesh/33848/2017|2017.797	MH135526	MH135441	MH135337	MH135670	MH135542	MH135580	Avian	H5N1	H5	N1	Bangladesh	SouthernAsia	Asia	2017.8	Dom-ans
A/chicken/Bangladesh/30065/2016	H5N1_Avian_MG042166_A/chicken/Bangladesh/30065/2016|2016.400	H5N1_Avian_MG042373_A/chicken/Bangladesh/30065/2016|2016.400	H5N1_Avian_MG042093_A/chicken/Bangladesh/30065/2016|2016.400	H5N1_Avian_MG042148_A/chicken/Bangladesh/30065/2016|2016.400	H5N1_Avian_MG042378_A/chicken/Bangladesh/30065/2016|2016.400	H5N1_Avian_MG042418_A/chicken/Bangladesh/30065/2016|2016.400	MG042166	MG042373	MG042093	MG042148	MG042378	MG042418	Avian	H5N1	H5	N1	Bangladesh	SouthernAsia	Asia	2016.4	Dom-gal
A/duck/Bangladesh/30818/2016	H5N1_Avian_MG042290_A/duck/Bangladesh/30818/2016|2016.737	H5N1_Avian_MG042300_A/duck/Bangladesh/30818/2016|2016.737	H5N1_Avian_MG042205_A/duck/Bangladesh/30818/2016|2016.737	H5N1_Avian_MG042103_A/duck/Bangladesh/30818/2016|2016.737	H5N1_Avian_MG042098_A/duck/Bangladesh/30818/2016|2016.737	H5N1_Avian_MG042424_A/duck/Bangladesh/30818/2016|2016.737	MG042290	MG042300	MG042205	MG042103	MG042098	MG042424	Avian	H5N1	H5	N1	Bangladesh	SouthernAsia	Asia	2016.74	Dom-ans
A/duck/Bangladesh/31294/2016	H5N1_Avian_MG042170_A/duck/Bangladesh/31294/2016|2016.899	H5N1_Avian_MG042453_A/duck/Bangladesh/31294/2016|2016.899	H5N1_Avian_MG042367_A/duck/Bangladesh/31294/2016|2016.899	H5N1_Avian_MG042228_A/duck/Bangladesh/31294/2016|2016.899	H5N1_Avian_MG042212_A/duck/Bangladesh/31294/2016|2016.899	H5N1_Avian_MG042347_A/duck/Bangladesh/31294/2016|2016.899	MG042170	MG042453	MG042367	MG042228	MG042212	MG042347	Avian	H5N1	H5	N1	Bangladesh	SouthernAsia	Asia	2016.9	Dom-ans
A/bean_goose/Netherlands/2/2009	H7N1_Avian_KX977900_A/bean_goose/Netherlands/2/2009|2009.055	H7N1_Avian_KX979671_A/bean_goose/Netherlands/2/2009|2009.055	H7N1_Avian_KX977910_A/bean_goose/Netherlands/2/2009|2009.055	H7N1_Avian_KX977688_A/bean_goose/Netherlands/2/2009|2009.055	H7N1_Avian_KX979042_A/bean_goose/Netherlands/2/2009|2009.055	H7N1_Avian_KX977637_A/bean_goose/Netherlands/2/2009|2009.055	KX977900	KX979671	KX977910	KX977688	KX979042	KX977637	Avian	H7N1	H7	N1	Netherlands	WesternEurope	Europe	2009.06	Wild-ans-long
A/bean_goose/Netherlands/1/2009	H7N1_Avian_KX978309_A/bean_goose/Netherlands/1/2009|2009.055	H7N1_Avian_KX979664_A/bean_goose/Netherlands/1/2009|2009.055	H7N1_Avian_KX979550_A/bean_goose/Netherlands/1/2009|2009.055	H7N1_Avian_KX979342_A/bean_goose/Netherlands/1/2009|2009.055	H7N1_Avian_KX978555_A/bean_goose/Netherlands/1/2009|2009.055	H7N1_Avian_KX979543_A/bean_goose/Netherlands/1/2009|2009.055	KX978309	KX979664	KX979550	KX979342	KX978555	KX979543	Avian	H7N1	H7	N1	Netherlands	WesternEurope	Europe	2009.06	Wild-ans-long
A/Eurasian_wigeon/Netherlands/2/2008	H7N4_Avian_KX979431_A/Eurasian_wigeon/Netherlands/2/2008|2008.992	H7N4_Avian_KX979746_A/Eurasian_wigeon/Netherlands/2/2008|2008.992	H7N4_Avian_KX979535_A/Eurasian_wigeon/Netherlands/2/2008|2008.992	H7N4_Avian_KX978190_A/Eurasian_wigeon/Netherlands/2/2008|2008.992	H7N4_Avian_KX979454_A/Eurasian_wigeon/Netherlands/2/2008|2008.992	H7N4_Avian_KX978722_A/Eurasian_wigeon/Netherlands/2/2008|2008.992	KX979431	KX979746	KX979535	KX978190	KX979454	KX978722	Avian	H7N4	H7	N4	Netherlands	WesternEurope	Europe	2008.99	Wild-ans-long
A/bewicks_swan/Netherlands/7/2008	H7N1_Avian_KX978864_A/bewicks_swan/Netherlands/7/2008|2008.978	H7N1_Avian_KX979721_A/bewicks_swan/Netherlands/7/2008|2008.978	H7N1_Avian_KX979172_A/bewicks_swan/Netherlands/7/2008|2008.978	H7N1_Avian_KX978261_A/bewicks_swan/Netherlands/7/2008|2008.978	H7N1_Avian_KX977865_A/bewicks_swan/Netherlands/7/2008|2008.978	H7N1_Avian_KX979506_A/bewicks_swan/Netherlands/7/2008|2008.978	KX978864	KX979721	KX979172	KX978261	KX977865	KX979506	Avian	H7N1	H7	N1	Netherlands	WesternEurope	Europe	2008.98	Wild-ans-long
A/Eurasian_wigeon/Netherlands/2/2007	H1N1_Avian_KX977598_A/Eurasian_wigeon/Netherlands/2/2007|2007.800	H1N1_Avian_KX979656_A/Eurasian_wigeon/Netherlands/2/2007|2007.800	H1N1_Avian_KX979197_A/Eurasian_wigeon/Netherlands/2/2007|2007.800	H1N1_Avian_KX978656_A/Eurasian_wigeon/Netherlands/2/2007|2007.800	H1N1_Avian_KX978493_A/Eurasian_wigeon/Netherlands/2/2007|2007.800	H1N1_Avian_KX978678_A/Eurasian_wigeon/Netherlands/2/2007|2007.800	KX977598	KX979656	KX979197	KX978656	KX978493	KX978678	Avian	H1N1	H1	N1	Netherlands	WesternEurope	Europe	2007.8	Wild-ans-long
A/greylag_goose/Iceland/0980/2011	H6N8_Avian_CY149539_A/greylag_goose/Iceland/0980/2011|2011.833	H6N8_Avian_CY149538_A/greylag_goose/Iceland/0980/2011|2011.833	H6N8_Avian_CY149537_A/greylag_goose/Iceland/0980/2011|2011.833	H6N8_Avian_CY149535_A/greylag_goose/Iceland/0980/2011|2011.833	H6N8_Avian_CY149533_A/greylag_goose/Iceland/0980/2011|2011.833	H6N8_Avian_CY149536_A/greylag_goose/Iceland/0980/2011|2011.833	CY149539	CY149538	CY149537	CY149535	CY149533	CY149536	Avian	H6N8	H6	N8	Iceland	NorthernEurope	Europe	2011.83	Wild-ans-long
A/greylag_goose/Iceland/1482/2011	H6N8_Avian_CY149467_A/greylag_goose/Iceland/1482/2011|2011.833	H6N8_Avian_CY149466_A/greylag_goose/Iceland/1482/2011|2011.833	H6N8_Avian_CY149465_A/greylag_goose/Iceland/1482/2011|2011.833	H6N8_Avian_CY149463_A/greylag_goose/Iceland/1482/2011|2011.833	H6N8_Avian_CY149461_A/greylag_goose/Iceland/1482/2011|2011.833	H6N8_Avian_CY149464_A/greylag_goose/Iceland/1482/2011|2011.833	CY149467	CY149466	CY149465	CY149463	CY149461	CY149464	Avian	H6N8	H6	N8	Iceland	NorthernEurope	Europe	2011.83	Wild-ans-long
A/common_teal/Netherlands/7/2005	H11N9_Avian_MF147011_A/common_teal/Netherlands/7/2005|2005.953	H11N9_Avian_MF146809_A/common_teal/Netherlands/7/2005|2005.953	H11N9_Avian_MF146236_A/common_teal/Netherlands/7/2005|2005.953	H11N9_Avian_MF147542_A/common_teal/Netherlands/7/2005|2005.953	H11N9_Avian_MF147116_A/common_teal/Netherlands/7/2005|2005.953	H11N9_Avian_MF146197_A/common_teal/Netherlands/7/2005|2005.953	MF147011	MF146809	MF146236	MF147542	MF147116	MF146197	Avian	H11N9	H11	N9	Netherlands	WesternEurope	Europe	2005.95	Wild-ans-long
A/duck/Hokkaido/17/2015	H3N8_Avian_LC332528_A/duck/Hokkaido/17/2015|2015.781	H3N8_Avian_LC332529_A/duck/Hokkaido/17/2015|2015.781	H3N8_Avian_LC332530_A/duck/Hokkaido/17/2015|2015.781	H3N8_Avian_LC332532_A/duck/Hokkaido/17/2015|2015.781	H3N8_Avian_LC332534_A/duck/Hokkaido/17/2015|2015.781	H3N8_Avian_LC332535_A/duck/Hokkaido/17/2015|2015.781	LC332528	LC332529	LC332530	LC332532	LC332534	LC332535	Avian	H3N8	H3	N8	Japan	EasternAsia	Asia	2015.78	Dom-ans
A/duck/Hokkaido/12/2015	H3N8_Avian_LC332496_A/duck/Hokkaido/12/2015|2015.770	H3N8_Avian_LC332497_A/duck/Hokkaido/12/2015|2015.770	H3N8_Avian_LC332498_A/duck/Hokkaido/12/2015|2015.770	H3N8_Avian_LC332500_A/duck/Hokkaido/12/2015|2015.770	H3N8_Avian_LC332502_A/duck/Hokkaido/12/2015|2015.770	H3N8_Avian_LC332503_A/duck/Hokkaido/12/2015|2015.770	LC332496	LC332497	LC332498	LC332500	LC332502	LC332503	Avian	H3N8	H3	N8	Japan	EasternAsia	Asia	2015.77	Dom-ans
A/duck/Hokkaido/W240/2014	H5N3_Avian_LC042048_A/duck/Hokkaido/W240/2014|2014.827	H5N3_Avian_LC042049_A/duck/Hokkaido/W240/2014|2014.827	H5N3_Avian_LC042050_A/duck/Hokkaido/W240/2014|2014.827	H5N3_Avian_LC042051_A/duck/Hokkaido/W240/2014|2014.827	H5N3_Avian_LC042053_A/duck/Hokkaido/W240/2014|2014.827	H5N3_Avian_LC042054_A/duck/Hokkaido/W240/2014|2014.827	LC042048	LC042049	LC042050	LC042051	LC042053	LC042054	Avian	H5N3	H5	N3	Japan	EasternAsia	Asia	2014.83	Dom-ans
A/duck/Hokkaido/W280/2014	H5N3_Avian_LC042055_A/duck/Hokkaido/W280/2014|2014.827	H5N3_Avian_LC042056_A/duck/Hokkaido/W280/2014|2014.827	H5N3_Avian_LC042057_A/duck/Hokkaido/W280/2014|2014.827	H5N3_Avian_LC042058_A/duck/Hokkaido/W280/2014|2014.827	H5N3_Avian_LC042060_A/duck/Hokkaido/W280/2014|2014.827	H5N3_Avian_LC042061_A/duck/Hokkaido/W280/2014|2014.827	LC042055	LC042056	LC042057	LC042058	LC042060	LC042061	Avian	H5N3	H5	N3	Japan	EasternAsia	Asia	2014.83	Dom-ans
A/duck/Hokkaido/162/2013	H2N1_Avian_LC371783_A/duck/Hokkaido/162/2013|2013.871	H2N1_Avian_LC371784_A/duck/Hokkaido/162/2013|2013.871	H2N1_Avian_LC371785_A/duck/Hokkaido/162/2013|2013.871	H2N1_Avian_LC371787_A/duck/Hokkaido/162/2013|2013.871	H2N1_Avian_LC371789_A/duck/Hokkaido/162/2013|2013.871	H2N1_Avian_LC371790_A/duck/Hokkaido/162/2013|2013.871	LC371783	LC371784	LC371785	LC371787	LC371789	LC371790	Avian	H2N1	H2	N1	Japan	EasternAsia	Asia	2013.87	Dom-ans
A/wild_bird/Korea/SK14/2014	H1N1_Avian_KX066868_A/wild_bird/Korea/SK14/2014|2014.918	H1N1_Avian_KX066869_A/wild_bird/Korea/SK14/2014|2014.918	H1N1_Avian_KX066870_A/wild_bird/Korea/SK14/2014|2014.918	H1N1_Avian_KX066872_A/wild_bird/Korea/SK14/2014|2014.918	H1N1_Avian_KX066874_A/wild_bird/Korea/SK14/2014|2014.918	H1N1_Avian_KX066875_A/wild_bird/Korea/SK14/2014|2014.918	KX066868	KX066869	KX066870	KX066872	KX066874	KX066875	Avian	H1N1	H1	N1	South Korea	EasternAsia	Asia	2014.92	Wild-other
A/wild_bird/Wuhan/WHHN58/2014	H1N1_Avian_KU143553_A/wild_bird/Wuhan/WHHN58/2014|2014.953	H1N1_Avian_KU143510_A/wild_bird/Wuhan/WHHN58/2014|2014.953	H1N1_Avian_KU143467_A/wild_bird/Wuhan/WHHN58/2014|2014.953	H1N1_Avian_KU143381_A/wild_bird/Wuhan/WHHN58/2014|2014.953	H1N1_Avian_KU143295_A/wild_bird/Wuhan/WHHN58/2014|2014.953	H1N1_Avian_KU143424_A/wild_bird/Wuhan/WHHN58/2014|2014.953	KU143553	KU143510	KU143467	KU143381	KU143295	KU143424	Avian	H1N1	H1	N1	China	EasternAsia	Asia	2014.95	Wild-other
A/duck/Hokkaido/W165/2015	H11N6_Avian_LC339616_A/duck/Hokkaido/W165/2015|2015.844	H11N6_Avian_LC339617_A/duck/Hokkaido/W165/2015|2015.844	H11N6_Avian_LC339618_A/duck/Hokkaido/W165/2015|2015.844	H11N6_Avian_LC339620_A/duck/Hokkaido/W165/2015|2015.844	H11N6_Avian_LC339622_A/duck/Hokkaido/W165/2015|2015.844	H11N6_Avian_LC339623_A/duck/Hokkaido/W165/2015|2015.844	LC339616	LC339617	LC339618	LC339620	LC339622	LC339623	Avian	H11N6	H11	N6	Japan	EasternAsia	Asia	2015.84	Dom-ans
A/duck/Zhejiang/D11/2013	H3N2_Avian_KJ439814_A/duck/Zhejiang/D11/2013|2013.789	H3N2_Avian_KJ439825_A/duck/Zhejiang/D11/2013|2013.789	H3N2_Avian_KJ439836_A/duck/Zhejiang/D11/2013|2013.789	H3N2_Avian_KJ439858_A/duck/Zhejiang/D11/2013|2013.789	H3N2_Avian_KJ439880_A/duck/Zhejiang/D11/2013|2013.789	H3N2_Avian_KJ439891_A/duck/Zhejiang/D11/2013|2013.789	KJ439814	KJ439825	KJ439836	KJ439858	KJ439880	KJ439891	Avian	H3N2	H3	N2	China	EasternAsia	Asia	2013.79	Dom-ans
A/duck/Zhejiang/D17/2013	H3N3_Avian_KJ439819_A/duck/Zhejiang/D17/2013|2013.789	H3N3_Avian_KJ439830_A/duck/Zhejiang/D17/2013|2013.789	H3N3_Avian_KJ439841_A/duck/Zhejiang/D17/2013|2013.789	H3N3_Avian_KJ439863_A/duck/Zhejiang/D17/2013|2013.789	H3N3_Avian_KJ439885_A/duck/Zhejiang/D17/2013|2013.789	H3N3_Avian_KJ439896_A/duck/Zhejiang/D17/2013|2013.789	KJ439819	KJ439830	KJ439841	KJ439863	KJ439885	KJ439896	Avian	H3N3	H3	N3	China	EasternAsia	Asia	2013.79	Dom-ans
A/duck/Zhejiang/D18/2013	H3N3_Avian_KJ439820_A/duck/Zhejiang/D18/2013|2013.789	H3N3_Avian_KJ439831_A/duck/Zhejiang/D18/2013|2013.789	H3N3_Avian_KJ439842_A/duck/Zhejiang/D18/2013|2013.789	H3N3_Avian_KJ439864_A/duck/Zhejiang/D18/2013|2013.789	H3N3_Avian_KJ439886_A/duck/Zhejiang/D18/2013|2013.789	H3N3_Avian_KJ439897_A/duck/Zhejiang/D18/2013|2013.789	KJ439820	KJ439831	KJ439842	KJ439864	KJ439886	KJ439897	Avian	H3N3	H3	N3	China	EasternAsia	Asia	2013.79	Dom-ans
A/duck/Hokkaido/WZ20/2014	H5N2_Avian_LC042070_A/duck/Hokkaido/WZ20/2014|2014.795	H5N2_Avian_LC042071_A/duck/Hokkaido/WZ20/2014|2014.795	H5N2_Avian_LC042072_A/duck/Hokkaido/WZ20/2014|2014.795	H5N2_Avian_LC042074_A/duck/Hokkaido/WZ20/2014|2014.795	H5N2_Avian_LC042076_A/duck/Hokkaido/WZ20/2014|2014.795	H5N2_Avian_LC042077_A/duck/Hokkaido/WZ20/2014|2014.795	LC042070	LC042071	LC042072	LC042074	LC042076	LC042077	Avian	H5N2	H5	N2	Japan	EasternAsia	Asia	2014.8	Dom-ans
A/duck/Jiangxi/27314/2012	H10N7_Avian_KP287662_A/duck/Jiangxi/27314/2012|2012.975	H10N7_Avian_KP287663_A/duck/Jiangxi/27314/2012|2012.975	H10N7_Avian_KP287664_A/duck/Jiangxi/27314/2012|2012.975	H10N7_Avian_KP287666_A/duck/Jiangxi/27314/2012|2012.975	H10N7_Avian_KP287668_A/duck/Jiangxi/27314/2012|2012.975	H10N7_Avian_KP287669_A/duck/Jiangxi/27314/2012|2012.975	KP287662	KP287663	KP287664	KP287666	KP287668	KP287669	Avian	H10N7	H10	N7	China	EasternAsia	Asia	2012.97	Dom-ans
A/duck/Jiangxi/S2443/2012	H4N6_Avian_KU161024_A/duck/Jiangxi/S2443/2012|2012.425	H4N6_Avian_KU161025_A/duck/Jiangxi/S2443/2012|2012.425	H4N6_Avian_KU161026_A/duck/Jiangxi/S2443/2012|2012.425	H4N6_Avian_KU161028_A/duck/Jiangxi/S2443/2012|2012.425	H4N6_Avian_KU161030_A/duck/Jiangxi/S2443/2012|2012.425	H4N6_Avian_KU161031_A/duck/Jiangxi/S2443/2012|2012.425	KU161024	KU161025	KU161026	KU161028	KU161030	KU161031	Avian	H4N6	H4	N6	China	EasternAsia	Asia	2012.42	Dom-ans
A/wild_bird/Korea/YS109/2007	H4N6_Avian_JX454776_A/wild_bird/Korea/YS109/2007|2007.038	H4N6_Avian_JX454775_A/wild_bird/Korea/YS109/2007|2007.038	H4N6_Avian_JX454774_A/wild_bird/Korea/YS109/2007|2007.038	H4N6_Avian_JX454772_A/wild_bird/Korea/YS109/2007|2007.038	H4N6_Avian_JX454770_A/wild_bird/Korea/YS109/2007|2007.038	H4N6_Avian_JX454773_A/wild_bird/Korea/YS109/2007|2007.038	JX454776	JX454775	JX454774	JX454772	JX454770	JX454773	Avian	H4N6	H4	N6	South Korea	EasternAsia	Asia	2007.04	Wild-other
A/common_teal/Hong_Kong/MPD322/2007	H11N9_Avian_KF260764_A/common_teal/Hong_Kong/MPD322/2007|2007.500	H11N9_Avian_KF260520_A/common_teal/Hong_Kong/MPD322/2007|2007.500	H11N9_Avian_KF260276_A/common_teal/Hong_Kong/MPD322/2007|2007.500	H11N9_Avian_KF259788_A/common_teal/Hong_Kong/MPD322/2007|2007.500	H11N9_Avian_KF259269_A/common_teal/Hong_Kong/MPD322/2007|2007.500	H11N9_Avian_KF260032_A/common_teal/Hong_Kong/MPD322/2007|2007.500	KF260764	KF260520	KF260276	KF259788	KF259269	KF260032	Avian	H11N9	H11	N9	Hong Kong	EasternAsia	Asia	2007.5	Wild-ans-long
A/duck/Hokkaido/17/2001	H2N3_Avian_LC371807_A/duck/Hokkaido/17/2001|2001.759	H2N3_Avian_LC371808_A/duck/Hokkaido/17/2001|2001.759	H2N3_Avian_LC371809_A/duck/Hokkaido/17/2001|2001.759	H2N3_Avian_LC371811_A/duck/Hokkaido/17/2001|2001.759	H2N3_Avian_LC371813_A/duck/Hokkaido/17/2001|2001.759	H2N3_Avian_LC371814_A/duck/Hokkaido/17/2001|2001.759	LC371807	LC371808	LC371809	LC371811	LC371813	LC371814	Avian	H2N3	H2	N3	Japan	EasternAsia	Asia	2001.76	Dom-ans
A/duck/Guangdong/707/2000	H2N9_Avian_KF260787_A/duck/Guangdong/707/2000|2000.500	H2N9_Avian_KF260543_A/duck/Guangdong/707/2000|2000.500	H2N9_Avian_KF260299_A/duck/Guangdong/707/2000|2000.500	H2N9_Avian_KF259811_A/duck/Guangdong/707/2000|2000.500	H2N9_Avian_KF259292_A/duck/Guangdong/707/2000|2000.500	H2N9_Avian_KF260055_A/duck/Guangdong/707/2000|2000.500	KF260787	KF260543	KF260299	KF259811	KF259292	KF260055	Avian	H2N9	H2	N9	China	EasternAsia	Asia	2000.5	Dom-ans
A/duck/Italy/775/2004	H5N3_Avian_CY024753_A/duck/Italy/775/2004|2004.500	H5N3_Avian_CY024752_A/duck/Italy/775/2004|2004.500	H5N3_Avian_CY024751_A/duck/Italy/775/2004|2004.500	H5N3_Avian_CY024749_A/duck/Italy/775/2004|2004.500	H5N3_Avian_CY024747_A/duck/Italy/775/2004|2004.500	H5N3_Avian_CY024750_A/duck/Italy/775/2004|2004.500	CY024753	CY024752	CY024751	CY024749	CY024747	CY024750	Avian	H5N3	H5	N3	Italy	SouthernEurope	Europe	2004.5	Dom-ans
A/duck/Eastern_China/31/2004	H6N2_Avian_JF965029_A/duck/Eastern_China/31/2004|2004.871	H6N2_Avian_JF965069_A/duck/Eastern_China/31/2004|2004.871	H6N2_Avian_JF965119_A/duck/Eastern_China/31/2004|2004.871	H6N2_Avian_JF965198_A/duck/Eastern_China/31/2004|2004.871	H6N2_Avian_JF965239_A/duck/Eastern_China/31/2004|2004.871	H6N2_Avian_JF965271_A/duck/Eastern_China/31/2004|2004.871	JF965029	JF965069	JF965119	JF965198	JF965239	JF965271	Avian	H6N2	H6	N2	China	EasternAsia	Asia	2004.87	Dom-ans
A/duck/Eastern_China/29/2004	H6N2_Avian_JF965028_A/duck/Eastern_China/29/2004|2004.871	H6N2_Avian_JF965068_A/duck/Eastern_China/29/2004|2004.871	H6N2_Avian_JF965118_A/duck/Eastern_China/29/2004|2004.871	H6N2_Avian_JF965197_A/duck/Eastern_China/29/2004|2004.871	H6N2_Avian_JF965238_A/duck/Eastern_China/29/2004|2004.871	H6N2_Avian_JF965270_A/duck/Eastern_China/29/2004|2004.871	JF965028	JF965068	JF965118	JF965197	JF965238	JF965270	Avian	H6N2	H6	N2	China	EasternAsia	Asia	2004.87	Dom-ans
A/duck/Shanghai/Y20/2006	H4N6_Avian_CY111603_A/duck/Shanghai/Y20/2006|2006.701	H4N6_Avian_CY111604_A/duck/Shanghai/Y20/2006|2006.701	H4N6_Avian_CY111605_A/duck/Shanghai/Y20/2006|2006.701	H4N6_Avian_CY111607_A/duck/Shanghai/Y20/2006|2006.701	H4N6_Avian_CY111609_A/duck/Shanghai/Y20/2006|2006.701	H4N6_Avian_CY111610_A/duck/Shanghai/Y20/2006|2006.701	CY111603	CY111604	CY111605	CY111607	CY111609	CY111610	Avian	H4N6	H4	N6	China	EasternAsia	Asia	2006.7	Dom-ans
A/duck/Yokohama/aq10/2003	H5N1_Avian_AB212277_A/duck/Yokohama/aq10/2003|2003.500	H5N1_Avian_AB212278_A/duck/Yokohama/aq10/2003|2003.500	H5N1_Avian_AB212279_A/duck/Yokohama/aq10/2003|2003.500	H5N1_Avian_AB212281_A/duck/Yokohama/aq10/2003|2003.500	H5N1_Avian_AB212283_A/duck/Yokohama/aq10/2003|2003.500	H5N1_Avian_AB212284_A/duck/Yokohama/aq10/2003|2003.500	AB212277	AB212278	AB212279	AB212281	AB212283	AB212284	Avian	H5N1	H5	N1	Japan	EasternAsia	Asia	2003.5	Dom-ans
A/duck/Jiangxi/501/2006	H10N3_Avian_KP287875_A/duck/Jiangxi/501/2006|2006.027	H10N3_Avian_KP287876_A/duck/Jiangxi/501/2006|2006.027	H10N3_Avian_KP287877_A/duck/Jiangxi/501/2006|2006.027	H10N3_Avian_KP287879_A/duck/Jiangxi/501/2006|2006.027	H10N3_Avian_KP287881_A/duck/Jiangxi/501/2006|2006.027	H10N3_Avian_KP287882_A/duck/Jiangxi/501/2006|2006.027	KP287875	KP287876	KP287877	KP287879	KP287881	KP287882	Avian	H10N3	H10	N3	China	EasternAsia	Asia	2006.03	Dom-ans
A/duck/Jiangxi/302/2006	H10N3_Avian_KP287843_A/duck/Jiangxi/302/2006|2006.027	H10N3_Avian_KP287844_A/duck/Jiangxi/302/2006|2006.027	H10N3_Avian_KP287845_A/duck/Jiangxi/302/2006|2006.027	H10N3_Avian_KP287847_A/duck/Jiangxi/302/2006|2006.027	H10N3_Avian_KP287849_A/duck/Jiangxi/302/2006|2006.027	H10N3_Avian_KP287850_A/duck/Jiangxi/302/2006|2006.027	KP287843	KP287844	KP287845	KP287847	KP287849	KP287850	Avian	H10N3	H10	N3	China	EasternAsia	Asia	2006.03	Dom-ans
A/duck/Jiangxi/13875/2005	H10N3_Avian_KP287827_A/duck/Jiangxi/13875/2005|2005.984	H10N3_Avian_KP287828_A/duck/Jiangxi/13875/2005|2005.984	H10N3_Avian_KP287829_A/duck/Jiangxi/13875/2005|2005.984	H10N3_Avian_KP287831_A/duck/Jiangxi/13875/2005|2005.984	H10N3_Avian_KP287833_A/duck/Jiangxi/13875/2005|2005.984	H10N3_Avian_KP287834_A/duck/Jiangxi/13875/2005|2005.984	KP287827	KP287828	KP287829	KP287831	KP287833	KP287834	Avian	H10N3	H10	N3	China	EasternAsia	Asia	2005.98	Dom-ans
A/duck/Jiangxi/13946/2005	H10N3_Avian_KP287835_A/duck/Jiangxi/13946/2005|2005.984	H10N3_Avian_KP287836_A/duck/Jiangxi/13946/2005|2005.984	H10N3_Avian_KP287837_A/duck/Jiangxi/13946/2005|2005.984	H10N3_Avian_KP287839_A/duck/Jiangxi/13946/2005|2005.984	H10N3_Avian_KP287841_A/duck/Jiangxi/13946/2005|2005.984	H10N3_Avian_KP287842_A/duck/Jiangxi/13946/2005|2005.984	KP287835	KP287836	KP287837	KP287839	KP287841	KP287842	Avian	H10N3	H10	N3	China	EasternAsia	Asia	2005.98	Dom-ans
A/wild_bird/Korea/GS26/2006	H4N6_Avian_JX454736_A/wild_bird/Korea/GS26/2006|2006.123	H4N6_Avian_JX454735_A/wild_bird/Korea/GS26/2006|2006.123	H4N6_Avian_JX454734_A/wild_bird/Korea/GS26/2006|2006.123	H4N6_Avian_JX454732_A/wild_bird/Korea/GS26/2006|2006.123	H4N6_Avian_JX454730_A/wild_bird/Korea/GS26/2006|2006.123	H4N6_Avian_JX454733_A/wild_bird/Korea/GS26/2006|2006.123	JX454736	JX454735	JX454734	JX454732	JX454730	JX454733	Avian	H4N6	H4	N6	South Korea	EasternAsia	Asia	2006.12	Wild-other
A/wild_bird/Korea/GD42/2005	H4N6_Avian_JX454728_A/wild_bird/Korea/GD42/2005|2005.871	H4N6_Avian_JX454727_A/wild_bird/Korea/GD42/2005|2005.871	H4N6_Avian_JX454726_A/wild_bird/Korea/GD42/2005|2005.871	H4N6_Avian_JX454724_A/wild_bird/Korea/GD42/2005|2005.871	H4N6_Avian_JX454722_A/wild_bird/Korea/GD42/2005|2005.871	H4N6_Avian_JX454725_A/wild_bird/Korea/GD42/2005|2005.871	JX454728	JX454727	JX454726	JX454724	JX454722	JX454725	Avian	H4N6	H4	N6	South Korea	EasternAsia	Asia	2005.87	Wild-other
A/migratory_duck/Jiangxi/6847/2003	H10N5_Avian_KP288011_A/migratory_duck/Jiangxi/6847/2003|2003.899	H10N5_Avian_KP288012_A/migratory_duck/Jiangxi/6847/2003|2003.899	H10N5_Avian_KP288013_A/migratory_duck/Jiangxi/6847/2003|2003.899	H10N5_Avian_KP288015_A/migratory_duck/Jiangxi/6847/2003|2003.899	H10N5_Avian_KP288017_A/migratory_duck/Jiangxi/6847/2003|2003.899	H10N5_Avian_KP288018_A/migratory_duck/Jiangxi/6847/2003|2003.899	KP288011	KP288012	KP288013	KP288015	KP288017	KP288018	Avian	H10N5	H10	N5	China	EasternAsia	Asia	2003.9	Wild-ans-long
A/duck/Hunan/5613/2003	H6N5_Avian_HM145716_A/duck/Hunan/5613/2003|2003.500	H6N5_Avian_HM145547_A/duck/Hunan/5613/2003|2003.500	H6N5_Avian_HM145378_A/duck/Hunan/5613/2003|2003.500	H6N5_Avian_HM145209_A/duck/Hunan/5613/2003|2003.500	H6N5_Avian_HM144871_A/duck/Hunan/5613/2003|2003.500	H6N5_Avian_HM145040_A/duck/Hunan/5613/2003|2003.500	HM145716	HM145547	HM145378	HM145209	HM144871	HM145040	Avian	H6N5	H6	N5	China	EasternAsia	Asia	2003.5	Dom-ans
A/duck/Taiwan/WB459/04	H6N5_Avian_DQ376903_A/duck/Taiwan/WB459/04|2004.500	H6N5_Avian_DQ376867_A/duck/Taiwan/WB459/04|2004.500	H6N5_Avian_DQ376831_A/duck/Taiwan/WB459/04|2004.500	H6N5_Avian_DQ376759_A/duck/Taiwan/WB459/04|2004.500	H6N5_Avian_DQ376687_A/duck/Taiwan/WB459/04|2004.500	H6N5_Avian_DQ376795_A/duck/Taiwan/WB459/04|2004.500	DQ376903	DQ376867	DQ376831	DQ376759	DQ376687	DQ376795	Avian	H6N5	H6	N5	Taiwan	EasternAsia	Asia	2004.5	Dom-ans
A/duck/Eastern_China/54/2002	H6N2_Avian_JF965042_A/duck/Eastern_China/54/2002|2002.953	H6N2_Avian_JF965080_A/duck/Eastern_China/54/2002|2002.953	H6N2_Avian_JF965131_A/duck/Eastern_China/54/2002|2002.953	H6N2_Avian_JF965217_A/duck/Eastern_China/54/2002|2002.953	H6N2_Avian_JF965252_A/duck/Eastern_China/54/2002|2002.953	H6N2_Avian_JF965284_A/duck/Eastern_China/54/2002|2002.953	JF965042	JF965080	JF965131	JF965217	JF965252	JF965284	Avian	H6N2	H6	N2	China	EasternAsia	Asia	2002.95	Dom-ans
A/duck/Eastern_China/53/2002	H6N2_Avian_JF965041_A/duck/Eastern_China/53/2002|2002.871	H6N2_Avian_JF965079_A/duck/Eastern_China/53/2002|2002.871	H6N2_Avian_JF965130_A/duck/Eastern_China/53/2002|2002.871	H6N2_Avian_JF965210_A/duck/Eastern_China/53/2002|2002.871	H6N2_Avian_JF965251_A/duck/Eastern_China/53/2002|2002.871	H6N2_Avian_JF965283_A/duck/Eastern_China/53/2002|2002.871	JF965041	JF965079	JF965130	JF965210	JF965251	JF965283	Avian	H6N2	H6	N2	China	EasternAsia	Asia	2002.87	Dom-ans
A/duck/Eastern_China/59/2003	H6N2_Avian_JF965046_A/duck/Eastern_China/59/2003|2003.871	H6N2_Avian_JF965094_A/duck/Eastern_China/59/2003|2003.871	H6N2_Avian_JF965135_A/duck/Eastern_China/59/2003|2003.871	H6N2_Avian_JF965214_A/duck/Eastern_China/59/2003|2003.871	H6N2_Avian_JF965256_A/duck/Eastern_China/59/2003|2003.871	H6N2_Avian_JF965288_A/duck/Eastern_China/59/2003|2003.871	JF965046	JF965094	JF965135	JF965214	JF965256	JF965288	Avian	H6N2	H6	N2	China	EasternAsia	Asia	2003.87	Dom-ans
A/duck/Eastern_China/57/2003	H6N2_Avian_JF965044_A/duck/Eastern_China/57/2003|2003.704	H6N2_Avian_JF965082_A/duck/Eastern_China/57/2003|2003.704	H6N2_Avian_JF965133_A/duck/Eastern_China/57/2003|2003.704	H6N2_Avian_JF965212_A/duck/Eastern_China/57/2003|2003.704	H6N2_Avian_JF965254_A/duck/Eastern_China/57/2003|2003.704	H6N2_Avian_JF965286_A/duck/Eastern_China/57/2003|2003.704	JF965044	JF965082	JF965133	JF965212	JF965254	JF965286	Avian	H6N2	H6	N2	China	EasternAsia	Asia	2003.7	Dom-ans
A/duck/Primorie/2633/2001	H5N3_Avian_GQ227610_A/duck/Primorie/2633/2001|2001.644	H5N3_Avian_GQ227611_A/duck/Primorie/2633/2001|2001.644	H5N3_Avian_GQ227607_A/duck/Primorie/2633/2001|2001.644	H5N3_Avian_GQ227606_A/duck/Primorie/2633/2001|2001.644	H5N3_Avian_GQ227608_A/duck/Primorie/2633/2001|2001.644	H5N3_Avian_GQ227609_A/duck/Primorie/2633/2001|2001.644	GQ227610	GQ227611	GQ227607	GQ227606	GQ227608	GQ227609	Avian	H5N3	H5	N3	Russia	EasternEurope	Europe	2001.64	Dom-ans
A/swine/HuBei/06/2009	H4N1_Swine_JX878672_A/swine/HuBei/06/2009|2009.392	H4N1_Swine_JX878673_A/swine/HuBei/06/2009|2009.392	H4N1_Swine_JX878674_A/swine/HuBei/06/2009|2009.392	H4N1_Swine_JX878676_A/swine/HuBei/06/2009|2009.392	H4N1_Swine_JX878678_A/swine/HuBei/06/2009|2009.392	H4N1_Swine_JX878679_A/swine/HuBei/06/2009|2009.392	JX878672	JX878673	JX878674	JX878676	JX878678	JX878679	Swine	H4N1	H4	N1	China	EasternAsia	Asia	2009.39	Swine
A/duck/Shiga/8/2004	H4N6_Avian_AB304144_A/duck/Shiga/8/2004|2004.500	H4N6_Avian_AB304145_A/duck/Shiga/8/2004|2004.500	H4N6_Avian_AB304146_A/duck/Shiga/8/2004|2004.500	H4N6_Avian_AB304148_A/duck/Shiga/8/2004|2004.500	H4N6_Avian_AB304150_A/duck/Shiga/8/2004|2004.500	H4N6_Avian_AB304151_A/duck/Shiga/8/2004|2004.500	AB304144	AB304145	AB304146	AB304148	AB304150	AB304151	Avian	H4N6	H4	N6	Japan	EasternAsia	Asia	2004.5	Dom-ans
A/duck/Hokkaido/143/2004	H4N2_Avian_LC371775_A/duck/Hokkaido/143/2004|2004.786	H4N2_Avian_LC371776_A/duck/Hokkaido/143/2004|2004.786	H4N2_Avian_LC371777_A/duck/Hokkaido/143/2004|2004.786	H4N2_Avian_LC371779_A/duck/Hokkaido/143/2004|2004.786	H4N2_Avian_LC371781_A/duck/Hokkaido/143/2004|2004.786	H4N2_Avian_LC371782_A/duck/Hokkaido/143/2004|2004.786	LC371775	LC371776	LC371777	LC371779	LC371781	LC371782	Avian	H4N2	H4	N2	Japan	EasternAsia	Asia	2004.79	Dom-ans
A/duck/Hunan/1469/2002	H6N8_Avian_HM145735_A/duck/Hunan/1469/2002|2002.500	H6N8_Avian_HM145566_A/duck/Hunan/1469/2002|2002.500	H6N8_Avian_HM145397_A/duck/Hunan/1469/2002|2002.500	H6N8_Avian_HM145228_A/duck/Hunan/1469/2002|2002.500	H6N8_Avian_HM144890_A/duck/Hunan/1469/2002|2002.500	H6N8_Avian_HM145059_A/duck/Hunan/1469/2002|2002.500	HM145735	HM145566	HM145397	HM145228	HM144890	HM145059	Avian	H6N8	H6	N8	China	EasternAsia	Asia	2002.5	Dom-ans
A/duck/Hunan/573/2002	H6N2_Avian_HM145645_A/duck/Hunan/573/2002|2002.500	H6N2_Avian_HM145476_A/duck/Hunan/573/2002|2002.500	H6N2_Avian_HM145307_A/duck/Hunan/573/2002|2002.500	H6N2_Avian_HM145138_A/duck/Hunan/573/2002|2002.500	H6N2_Avian_HM144800_A/duck/Hunan/573/2002|2002.500	H6N2_Avian_HM144969_A/duck/Hunan/573/2002|2002.500	HM145645	HM145476	HM145307	HM145138	HM144800	HM144969	Avian	H6N2	H6	N2	China	EasternAsia	Asia	2002.5	Dom-ans
A/chicken/Netherlands/2586/2003	H7N7_Avian_AB438938_A/chicken/Netherlands/2586/2003|2003.500	H7N7_Avian_AB438939_A/chicken/Netherlands/2586/2003|2003.500	H7N7_Avian_AB438940_A/chicken/Netherlands/2586/2003|2003.500	H7N7_Avian_AB438942_A/chicken/Netherlands/2586/2003|2003.500	H7N7_Avian_AB438944_A/chicken/Netherlands/2586/2003|2003.500	H7N7_Avian_AB438945_A/chicken/Netherlands/2586/2003|2003.500	AB438938	AB438939	AB438940	AB438942	AB438944	AB438945	Avian	H7N7	H7	N7	Netherlands	WesternEurope	Europe	2003.5	Dom-gal
A/Netherlands/219/2003	H7N7_Human_AY342413_A/Netherlands/219/2003|2003.500	H7N7_Human_AY340083_A/Netherlands/219/2003|2003.500	H7N7_Human_AY342418_A/Netherlands/219/2003|2003.500	H7N7_Human_AY342425_A/Netherlands/219/2003|2003.500	H7N7_Human_AY340089_A/Netherlands/219/2003|2003.500	H7N7_Human_AY342422_A/Netherlands/219/2003|2003.500	AY342413	AY340083	AY342418	AY342425	AY340089	AY342422	Human	H7N7	H7	N7	Netherlands	WesternEurope	Europe	2003.5	Human
A/chicken/Netherlands/1/03	H7N7_Avian_AY342414_A/chicken/Netherlands/1/03|2003.500	H7N7_Avian_AY340085_A/chicken/Netherlands/1/03|2003.500	H7N7_Avian_AY342420_A/chicken/Netherlands/1/03|2003.500	H7N7_Avian_AY342427_A/chicken/Netherlands/1/03|2003.500	H7N7_Avian_AY340091_A/chicken/Netherlands/1/03|2003.500	H7N7_Avian_AY342424_A/chicken/Netherlands/1/03|2003.500	AY342414	AY340085	AY342420	AY342427	AY340091	AY342424	Avian	H7N7	H7	N7	Netherlands	WesternEurope	Europe	2003.5	Dom-gal
A/chicken/Germany/R28/03	H7N7_Avian_AJ620347_A/chicken/Germany/R28/03|2003.500	H7N7_Avian_AJ620348_A/chicken/Germany/R28/03|2003.500	H7N7_Avian_AJ619677_A/chicken/Germany/R28/03|2003.500	H7N7_Avian_AJ620352_A/chicken/Germany/R28/03|2003.500	H7N7_Avian_AJ619676_A/chicken/Germany/R28/03|2003.500	H7N7_Avian_AJ619678_A/chicken/Germany/R28/03|2003.500	AJ620347	AJ620348	AJ619677	AJ620352	AJ619676	AJ619678	Avian	H7N7	H7	N7	Germany	WesternEurope	Europe	2003.5	Dom-gal
A/turkey/Italy/8000/2002	H7N3_Avian_CY024745_A/turkey/Italy/8000/2002|2002.500	H7N3_Avian_CY024744_A/turkey/Italy/8000/2002|2002.500	H7N3_Avian_CY024743_A/turkey/Italy/8000/2002|2002.500	H7N3_Avian_CY024741_A/turkey/Italy/8000/2002|2002.500	H7N3_Avian_CY024739_A/turkey/Italy/8000/2002|2002.500	H7N3_Avian_CY024742_A/turkey/Italy/8000/2002|2002.500	CY024745	CY024744	CY024743	CY024741	CY024739	CY024742	Avian	H7N3	H7	N3	Italy	SouthernEurope	Europe	2002.5	Dom-gal
A/turkey/Italy/9742/2002	H7N3_Avian_CY028667_A/turkey/Italy/9742/2002|2002.500	H7N3_Avian_CY028666_A/turkey/Italy/9742/2002|2002.500	H7N3_Avian_CY028665_A/turkey/Italy/9742/2002|2002.500	H7N3_Avian_CY028663_A/turkey/Italy/9742/2002|2002.500	H7N3_Avian_CY028661_A/turkey/Italy/9742/2002|2002.500	H7N3_Avian_CY028664_A/turkey/Italy/9742/2002|2002.500	CY028667	CY028666	CY028665	CY028663	CY028661	CY028664	Avian	H7N3	H7	N3	Italy	SouthernEurope	Europe	2002.5	Dom-gal
A/chicken/Italy/4616/2003	H7N3_Avian_CY095529_A/chicken/Italy/4616/2003|2003.500	H7N3_Avian_CY095528_A/chicken/Italy/4616/2003|2003.500	H7N3_Avian_CY095527_A/chicken/Italy/4616/2003|2003.500	H7N3_Avian_CY095525_A/chicken/Italy/4616/2003|2003.500	H7N3_Avian_CY095523_A/chicken/Italy/4616/2003|2003.500	H7N3_Avian_CY095526_A/chicken/Italy/4616/2003|2003.500	CY095529	CY095528	CY095527	CY095525	CY095523	CY095526	Avian	H7N3	H7	N3	Italy	SouthernEurope	Europe	2003.5	Dom-gal
A/turkey/Italy/3337/2004	H7N3_Avian_CY021508_A/turkey/Italy/3337/2004|2004.500	H7N3_Avian_CY021507_A/turkey/Italy/3337/2004|2004.500	H7N3_Avian_CY021506_A/turkey/Italy/3337/2004|2004.500	H7N3_Avian_CY021504_A/turkey/Italy/3337/2004|2004.500	H7N3_Avian_CY021502_A/turkey/Italy/3337/2004|2004.500	H7N3_Avian_CY021505_A/turkey/Italy/3337/2004|2004.500	CY021508	CY021507	CY021506	CY021504	CY021502	CY021505	Avian	H7N3	H7	N3	Italy	SouthernEurope	Europe	2004.5	Dom-gal
A/quail/Italy/3347/2004	H7N3_Avian_CY020620_A/quail/Italy/3347/2004|2004.500	H7N3_Avian_CY020619_A/quail/Italy/3347/2004|2004.500	H7N3_Avian_CY020618_A/quail/Italy/3347/2004|2004.500	H7N3_Avian_CY020616_A/quail/Italy/3347/2004|2004.500	H7N3_Avian_CY020614_A/quail/Italy/3347/2004|2004.500	H7N3_Avian_CY020617_A/quail/Italy/3347/2004|2004.500	CY020620	CY020619	CY020618	CY020616	CY020614	CY020617	Avian	H7N3	H7	N3	Italy	SouthernEurope	Europe	2004.5	Dom-gal
A/turkey/Italy/2043/2003	H7N3_Avian_CY022620_A/turkey/Italy/2043/2003|2003.500	H7N3_Avian_CY022619_A/turkey/Italy/2043/2003|2003.500	H7N3_Avian_CY022618_A/turkey/Italy/2043/2003|2003.500	H7N3_Avian_CY022616_A/turkey/Italy/2043/2003|2003.500	H7N3_Avian_CY022614_A/turkey/Italy/2043/2003|2003.500	H7N3_Avian_CY022617_A/turkey/Italy/2043/2003|2003.500	CY022620	CY022619	CY022618	CY022616	CY022614	CY022617	Avian	H7N3	H7	N3	Italy	SouthernEurope	Europe	2003.5	Dom-gal
A/duck/Hunan/1590/2007	H6N9_Avian_CY109679_A/duck/Hunan/1590/2007|2007.534	H6N9_Avian_CY109680_A/duck/Hunan/1590/2007|2007.534	H6N9_Avian_CY109681_A/duck/Hunan/1590/2007|2007.534	H6N9_Avian_CY109683_A/duck/Hunan/1590/2007|2007.534	H6N9_Avian_CY109685_A/duck/Hunan/1590/2007|2007.534	H6N9_Avian_CY109686_A/duck/Hunan/1590/2007|2007.534	CY109679	CY109680	CY109681	CY109683	CY109685	CY109686	Avian	H6N9	H6	N9	China	EasternAsia	Asia	2007.53	Dom-ans
A/duck/Italy/4609/2003	H7N2_Avian_CY031035_A/duck/Italy/4609/2003|2003.500	H7N2_Avian_CY031034_A/duck/Italy/4609/2003|2003.500	H7N2_Avian_CY031033_A/duck/Italy/4609/2003|2003.500	H7N2_Avian_CY031031_A/duck/Italy/4609/2003|2003.500	H7N2_Avian_CY031029_A/duck/Italy/4609/2003|2003.500	H7N2_Avian_CY031032_A/duck/Italy/4609/2003|2003.500	CY031035	CY031034	CY031033	CY031031	CY031029	CY031032	Avian	H7N2	H7	N2	Italy	SouthernEurope	Europe	2003.5	Dom-ans
A/quail/Italy/4610/2003	H7N2_Avian_CY021516_A/quail/Italy/4610/2003|2003.500	H7N2_Avian_CY021515_A/quail/Italy/4610/2003|2003.500	H7N2_Avian_CY021514_A/quail/Italy/4610/2003|2003.500	H7N2_Avian_CY021512_A/quail/Italy/4610/2003|2003.500	H7N2_Avian_CY021510_A/quail/Italy/4610/2003|2003.500	H7N2_Avian_CY021513_A/quail/Italy/4610/2003|2003.500	CY021516	CY021515	CY021514	CY021512	CY021510	CY021513	Avian	H7N2	H7	N2	Italy	SouthernEurope	Europe	2003.5	Dom-gal
A/duck/Potsdam/1402-6/1986	H5N2_Avian_CY005783_A/duck/Potsdam/1402-6/1986|1986.500	H5N2_Avian_CY005782_A/duck/Potsdam/1402-6/1986|1986.500	H5N2_Avian_CY005781_A/duck/Potsdam/1402-6/1986|1986.500	H5N2_Avian_CY005779_A/duck/Potsdam/1402-6/1986|1986.500	H5N2_Avian_CY005777_A/duck/Potsdam/1402-6/1986|1986.500	H5N2_Avian_CY005780_A/duck/Potsdam/1402-6/1986|1986.500	CY005783	CY005782	CY005781	CY005779	CY005777	CY005780	Avian	H5N2	H5	N2	Germany	WesternEurope	Europe	1986.5	Dom-ans
A/duck/Hebei/0908/2009	H5N2_Avian_JQ041387_A/duck/Hebei/0908/2009|2009.619	H5N2_Avian_JQ041391_A/duck/Hebei/0908/2009|2009.619	H5N2_Avian_JQ041395_A/duck/Hebei/0908/2009|2009.619	H5N2_Avian_JQ041403_A/duck/Hebei/0908/2009|2009.619	H5N2_Avian_JQ041411_A/duck/Hebei/0908/2009|2009.619	H5N2_Avian_JQ041415_A/duck/Hebei/0908/2009|2009.619	JQ041387	JQ041391	JQ041395	JQ041403	JQ041411	JQ041415	Avian	H5N2	H5	N2	China	EasternAsia	Asia	2009.62	Dom-ans
A/duck/Mongolia/867/2002	H7N1_Avian_AB473540_A/duck/Mongolia/867/2002|2002.500	H7N1_Avian_AB473541_A/duck/Mongolia/867/2002|2002.500	H7N1_Avian_AB473542_A/duck/Mongolia/867/2002|2002.500	H7N1_Avian_AB473544_A/duck/Mongolia/867/2002|2002.500	H7N1_Avian_AB473546_A/duck/Mongolia/867/2002|2002.500	H7N1_Avian_AB473547_A/duck/Mongolia/867/2002|2002.500	AB473540	AB473541	AB473542	AB473544	AB473546	AB473547	Avian	H7N1	H7	N1	Mongolia	EasternAsia	Asia	2002.5	Dom-ans
A/chicken/Iran/ZMT-101/1998	H9N2_Avian_JX465619_A/chicken/Iran/ZMT-101/1998|1998.452	H9N2_Avian_JX465621_A/chicken/Iran/ZMT-101/1998|1998.452	H9N2_Avian_JX465623_A/chicken/Iran/ZMT-101/1998|1998.452	H9N2_Avian_JX465627_A/chicken/Iran/ZMT-101/1998|1998.452	H9N2_Avian_JX465629_A/chicken/Iran/ZMT-101/1998|1998.452	H9N2_Avian_JQ364985_A/chicken/Iran/ZMT-101/1998|1998.452	JX465619	JX465621	JX465623	JX465627	JX465629	JQ364985	Avian	H9N2	H9	N2	Iran	SouthernAsia	Asia	1998.45	Dom-gal
A/Italy/3/2013	H7N7_Human_KF918334_A/Italy/3/2013|2013.682	H7N7_Human_KF918335_A/Italy/3/2013|2013.682	H7N7_Human_KF918336_A/Italy/3/2013|2013.682	H7N7_Human_KF918338_A/Italy/3/2013|2013.682	H7N7_Human_KF918340_A/Italy/3/2013|2013.682	H7N7_Human_KF918341_A/Italy/3/2013|2013.682	KF918334	KF918335	KF918336	KF918338	KF918340	KF918341	Human	H7N7	H7	N7	Italy	SouthernEurope	Europe	2013.68	Human
A/ruddy_turnstone/Iceland/2899/2013	H5N1_Avian_KM213385_A/ruddy_turnstone/Iceland/2899/2013|2013.389	H5N1_Avian_KM213386_A/ruddy_turnstone/Iceland/2899/2013|2013.389	H5N1_Avian_KM213387_A/ruddy_turnstone/Iceland/2899/2013|2013.389	H5N1_Avian_KM213388_A/ruddy_turnstone/Iceland/2899/2013|2013.389	H5N1_Avian_KM213389_A/ruddy_turnstone/Iceland/2899/2013|2013.389	H5N1_Avian_KM213390_A/ruddy_turnstone/Iceland/2899/2013|2013.389	KM213385	KM213386	KM213387	KM213388	KM213389	KM213390	Avian	H5N1	H5	N1	Iceland	NorthernEurope	Europe	2013.39	Wild-other
A/turkey/Poland/08/2014	H9N2_Avian_KX470439_A/turkey/Poland/08/2014|2014.290	H9N2_Avian_KX470440_A/turkey/Poland/08/2014|2014.290	H9N2_Avian_KX470441_A/turkey/Poland/08/2014|2014.290	H9N2_Avian_KX470443_A/turkey/Poland/08/2014|2014.290	H9N2_Avian_KX470445_A/turkey/Poland/08/2014|2014.290	H9N2_Avian_KX470446_A/turkey/Poland/08/2014|2014.290	KX470439	KX470440	KX470441	KX470443	KX470445	KX470446	Avian	H9N2	H9	N2	Poland	EasternEurope	Europe	2014.29	Dom-gal
A/turkey/Poland/09/2014	H9N2_Avian_KX470447_A/turkey/Poland/09/2014|2014.293	H9N2_Avian_KX470448_A/turkey/Poland/09/2014|2014.293	H9N2_Avian_KX470449_A/turkey/Poland/09/2014|2014.293	H9N2_Avian_KX470451_A/turkey/Poland/09/2014|2014.293	H9N2_Avian_KX470453_A/turkey/Poland/09/2014|2014.293	H9N2_Avian_KX470454_A/turkey/Poland/09/2014|2014.293	KX470447	KX470448	KX470449	KX470451	KX470453	KX470454	Avian	H9N2	H9	N2	Poland	EasternEurope	Europe	2014.29	Dom-gal
A/turkey/Poland/14/2013	H9N2_Avian_KX470431_A/turkey/Poland/14/2013|2013.310	H9N2_Avian_KX470432_A/turkey/Poland/14/2013|2013.310	H9N2_Avian_KX470433_A/turkey/Poland/14/2013|2013.310	H9N2_Avian_KX470435_A/turkey/Poland/14/2013|2013.310	H9N2_Avian_KX470437_A/turkey/Poland/14/2013|2013.310	H9N2_Avian_KX470438_A/turkey/Poland/14/2013|2013.310	KX470431	KX470432	KX470433	KX470435	KX470437	KX470438	Avian	H9N2	H9	N2	Poland	EasternEurope	Europe	2013.31	Dom-gal
A/chicken/France/150169a/2015	H5N1_Avian_KU310444_A/chicken/France/150169a/2015|2015.882	H5N1_Avian_KU310445_A/chicken/France/150169a/2015|2015.882	H5N1_Avian_KU310446_A/chicken/France/150169a/2015|2015.882	H5N1_Avian_KU310448_A/chicken/France/150169a/2015|2015.882	H5N1_Avian_KU310450_A/chicken/France/150169a/2015|2015.882	H5N1_Avian_KU310451_A/chicken/France/150169a/2015|2015.882	KU310444	KU310445	KU310446	KU310448	KU310450	KU310451	Avian	H5N1	H5	N1	France	WesternEurope	Europe	2015.88	Dom-gal
A/chicken/France/160013g/2016	H5N2_Avian_KX014899_A/chicken/France/160013g/2016|2016.000	H5N2_Avian_KX014900_A/chicken/France/160013g/2016|2016.000	H5N2_Avian_KX014901_A/chicken/France/160013g/2016|2016.000	H5N2_Avian_KX014903_A/chicken/France/160013g/2016|2016.000	H5N2_Avian_KX014905_A/chicken/France/160013g/2016|2016.000	H5N2_Avian_KX014906_A/chicken/France/160013g/2016|2016.000	KX014899	KX014900	KX014901	KX014903	KX014905	KX014906	Avian	H5N2	H5	N2	France	WesternEurope	Europe	2016	Dom-gal
A/guinea_fowl/France/150207n/2015	H5N9_Avian_KU320884_A/guinea_fowl/France/150207n/2015|2015.921	H5N9_Avian_KU320886_A/guinea_fowl/France/150207n/2015|2015.921	H5N9_Avian_KU320885_A/guinea_fowl/France/150207n/2015|2015.921	H5N9_Avian_KU320888_A/guinea_fowl/France/150207n/2015|2015.921	H5N9_Avian_KU320890_A/guinea_fowl/France/150207n/2015|2015.921	H5N9_Avian_KU320891_A/guinea_fowl/France/150207n/2015|2015.921	KU320884	KU320886	KU320885	KU320888	KU320890	KU320891	Avian	H5N9	H5	N9	France	WesternEurope	Europe	2015.92	Dom-gal
A/duck/France/150236/2015	H5N9_Avian_KX014883_A/duck/France/150236/2015|2015.932	H5N9_Avian_KX014884_A/duck/France/150236/2015|2015.932	H5N9_Avian_KX014885_A/duck/France/150236/2015|2015.932	H5N9_Avian_KX014887_A/duck/France/150236/2015|2015.932	H5N9_Avian_KX014889_A/duck/France/150236/2015|2015.932	H5N9_Avian_KX014890_A/duck/France/150236/2015|2015.932	KX014883	KX014884	KX014885	KX014887	KX014889	KX014890	Avian	H5N9	H5	N9	France	WesternEurope	Europe	2015.93	Dom-ans
A/duck/France/150289/2015	H5N9_Avian_KX014891_A/duck/France/150289/2015|2015.937	H5N9_Avian_KX014892_A/duck/France/150289/2015|2015.937	H5N9_Avian_KX014893_A/duck/France/150289/2015|2015.937	H5N9_Avian_KX014895_A/duck/France/150289/2015|2015.937	H5N9_Avian_KX014897_A/duck/France/150289/2015|2015.937	H5N9_Avian_KX014898_A/duck/France/150289/2015|2015.937	KX014891	KX014892	KX014893	KX014895	KX014897	KX014898	Avian	H5N9	H5	N9	France	WesternEurope	Europe	2015.94	Dom-ans
A/duck/France/150233/2015	H5N2_Avian_KX014875_A/duck/France/150233/2015|2015.926	H5N2_Avian_KX014876_A/duck/France/150233/2015|2015.926	H5N2_Avian_KX014877_A/duck/France/150233/2015|2015.926	H5N2_Avian_KX014879_A/duck/France/150233/2015|2015.926	H5N2_Avian_KX014881_A/duck/France/150233/2015|2015.926	H5N2_Avian_KX014882_A/duck/France/150233/2015|2015.926	KX014875	KX014876	KX014877	KX014879	KX014881	KX014882	Avian	H5N2	H5	N2	France	WesternEurope	Europe	2015.93	Dom-ans
A/common_Teal/Republic_of_Georgia/1/2011	H3N8_Avian_CY185472_A/common_Teal/Republic_of_Georgia/1/2011|2011.715	H3N8_Avian_CY185471_A/common_Teal/Republic_of_Georgia/1/2011|2011.715	H3N8_Avian_CY185470_A/common_Teal/Republic_of_Georgia/1/2011|2011.715	H3N8_Avian_CY185468_A/common_Teal/Republic_of_Georgia/1/2011|2011.715	H3N8_Avian_CY185466_A/common_Teal/Republic_of_Georgia/1/2011|2011.715	H3N8_Avian_CY185469_A/common_Teal/Republic_of_Georgia/1/2011|2011.715	CY185472	CY185471	CY185470	CY185468	CY185466	CY185469	Avian	H3N8	H3	N8	Georgia	WesternAsia	Asia	2011.71	Wild-ans-long
A/black-headed_gull/Netherlands/21/2014	H11N1_Avian_MF575282_A/black-headed_gull/Netherlands/21/2014|2014.984	H11N1_Avian_MF575286_A/black-headed_gull/Netherlands/21/2014|2014.984	H11N1_Avian_MF575095_A/black-headed_gull/Netherlands/21/2014|2014.984	H11N1_Avian_MF575017_A/black-headed_gull/Netherlands/21/2014|2014.984	H11N1_Avian_MF575074_A/black-headed_gull/Netherlands/21/2014|2014.984	H11N1_Avian_MF575041_A/black-headed_gull/Netherlands/21/2014|2014.984	MF575282	MF575286	MF575095	MF575017	MF575074	MF575041	Avian	H11N1	H11	N1	Netherlands	WesternEurope	Europe	2014.98	Wild-other
A/pigeon/Egypt/S10408B/2014	H9N2_Avian_KX000876_A/pigeon/Egypt/S10408B/2014|2014.937	H9N2_Avian_KX000837_A/pigeon/Egypt/S10408B/2014|2014.937	H9N2_Avian_KX000855_A/pigeon/Egypt/S10408B/2014|2014.937	H9N2_Avian_KX000866_A/pigeon/Egypt/S10408B/2014|2014.937	H9N2_Avian_KX000779_A/pigeon/Egypt/S10408B/2014|2014.937	H9N2_Avian_KX000859_A/pigeon/Egypt/S10408B/2014|2014.937	KX000876	KX000837	KX000855	KX000866	KX000779	KX000859	Avian	H9N2	H9	N2	Egypt	NorthernAfrica	Africa	2014.94	Wild-other
A/pigeon/Egypt/S10409A/2014	H9N2_Avian_KX000764_A/pigeon/Egypt/S10409A/2014|2014.937	H9N2_Avian_KX000729_A/pigeon/Egypt/S10409A/2014|2014.937	H9N2_Avian_KX000723_A/pigeon/Egypt/S10409A/2014|2014.937	H9N2_Avian_KX000806_A/pigeon/Egypt/S10409A/2014|2014.937	H9N2_Avian_KX000828_A/pigeon/Egypt/S10409A/2014|2014.937	H9N2_Avian_KX000785_A/pigeon/Egypt/S10409A/2014|2014.937	KX000764	KX000729	KX000723	KX000806	KX000828	KX000785	Avian	H9N2	H9	N2	Egypt	NorthernAfrica	Africa	2014.94	Wild-other
A/duck/Hubei/2911/2007	H5N1_Avian_FJ784836_A/duck/Hubei/2911/2007|2007.077	H5N1_Avian_FJ784820_A/duck/Hubei/2911/2007|2007.077	H5N1_Avian_FJ784804_A/duck/Hubei/2911/2007|2007.077	H5N1_Avian_FJ784788_A/duck/Hubei/2911/2007|2007.077	H5N1_Avian_FJ784884_A/duck/Hubei/2911/2007|2007.077	H5N1_Avian_FJ784868_A/duck/Hubei/2911/2007|2007.077	FJ784836	FJ784820	FJ784804	FJ784788	FJ784884	FJ784868	Avian	H5N1	H5	N1	China	EasternAsia	Asia	2007.08	Dom-ans
A/chicken/Hunan/3157/2006	H5N1_Avian_FJ784838_A/chicken/Hunan/3157/2006|2006.912	H5N1_Avian_FJ784822_A/chicken/Hunan/3157/2006|2006.912	H5N1_Avian_FJ784806_A/chicken/Hunan/3157/2006|2006.912	H5N1_Avian_FJ784790_A/chicken/Hunan/3157/2006|2006.912	H5N1_Avian_FJ784886_A/chicken/Hunan/3157/2006|2006.912	H5N1_Avian_FJ784870_A/chicken/Hunan/3157/2006|2006.912	FJ784838	FJ784822	FJ784806	FJ784790	FJ784886	FJ784870	Avian	H5N1	H5	N1	China	EasternAsia	Asia	2006.91	Dom-gal
A/chicken/Hubei/2856/2007	H5N1_Avian_FJ784835_A/chicken/Hubei/2856/2007|2007.077	H5N1_Avian_FJ784819_A/chicken/Hubei/2856/2007|2007.077	H5N1_Avian_FJ784803_A/chicken/Hubei/2856/2007|2007.077	H5N1_Avian_FJ784787_A/chicken/Hubei/2856/2007|2007.077	H5N1_Avian_FJ784883_A/chicken/Hubei/2856/2007|2007.077	H5N1_Avian_FJ784867_A/chicken/Hubei/2856/2007|2007.077	FJ784835	FJ784819	FJ784803	FJ784787	FJ784883	FJ784867	Avian	H5N1	H5	N1	China	EasternAsia	Asia	2007.08	Dom-gal
A/duck/Guangxi/015D2/2009	H3N2_Avian_KT022250_A/duck/Guangxi/015D2/2009|2009.285	H3N2_Avian_KT022249_A/duck/Guangxi/015D2/2009|2009.285	H3N2_Avian_KT022248_A/duck/Guangxi/015D2/2009|2009.285	H3N2_Avian_KT022247_A/duck/Guangxi/015D2/2009|2009.285	H3N2_Avian_KT022252_A/duck/Guangxi/015D2/2009|2009.285	H3N2_Avian_KT022251_A/duck/Guangxi/015D2/2009|2009.285	KT022250	KT022249	KT022248	KT022247	KT022252	KT022251	Avian	H3N2	H3	N2	China	EasternAsia	Asia	2009.29	Dom-ans
A/lesser_black-backed_gull/Netherlands/1/2007	H11N1_Avian_MF682700_A/lesser_black-backed_gull/Netherlands/1/2007|2007.877	H11N1_Avian_MF682896_A/lesser_black-backed_gull/Netherlands/1/2007|2007.877	H11N1_Avian_MF682702_A/lesser_black-backed_gull/Netherlands/1/2007|2007.877	H11N1_Avian_MF682682_A/lesser_black-backed_gull/Netherlands/1/2007|2007.877	H11N1_Avian_MF682878_A/lesser_black-backed_gull/Netherlands/1/2007|2007.877	H11N1_Avian_MF682825_A/lesser_black-backed_gull/Netherlands/1/2007|2007.877	MF682700	MF682896	MF682702	MF682682	MF682878	MF682825	Avian	H11N1	H11	N1	Netherlands	WesternEurope	Europe	2007.88	Wild-other
A/black-headed_gull/Netherlands/1/2008	H1N3_Avian_MF575224_A/black-headed_gull/Netherlands/1/2008|2008.222	H1N3_Avian_MF575129_A/black-headed_gull/Netherlands/1/2008|2008.222	H1N3_Avian_MF575236_A/black-headed_gull/Netherlands/1/2008|2008.222	H1N3_Avian_MF575067_A/black-headed_gull/Netherlands/1/2008|2008.222	H1N3_Avian_MF575158_A/black-headed_gull/Netherlands/1/2008|2008.222	H1N3_Avian_MF575205_A/black-headed_gull/Netherlands/1/2008|2008.222	MF575224	MF575129	MF575236	MF575067	MF575158	MF575205	Avian	H1N3	H1	N3	Netherlands	WesternEurope	Europe	2008.22	Wild-other
A/chicken/England/474-016250/2014	H4N6_Avian_KX228207_A/chicken/England/474-016250/2014|2014.392	H4N6_Avian_KX228208_A/chicken/England/474-016250/2014|2014.392	H4N6_Avian_KX228209_A/chicken/England/474-016250/2014|2014.392	H4N6_Avian_KX228211_A/chicken/England/474-016250/2014|2014.392	H4N6_Avian_KX228213_A/chicken/England/474-016250/2014|2014.392	H4N6_Avian_KX228214_A/chicken/England/474-016250/2014|2014.392	KX228207	KX228208	KX228209	KX228211	KX228213	KX228214	Avian	H4N6	H4	N6	United Kingdom	NorthernEurope	Europe	2014.39	Dom-gal
A/duck/Hunan/S4124/2011	H5N2_Avian_CY146673_A/duck/Hunan/S4124/2011|2011.860	H5N2_Avian_CY146674_A/duck/Hunan/S4124/2011|2011.860	H5N2_Avian_CY146675_A/duck/Hunan/S4124/2011|2011.860	H5N2_Avian_CY146677_A/duck/Hunan/S4124/2011|2011.860	H5N2_Avian_CY146679_A/duck/Hunan/S4124/2011|2011.860	H5N2_Avian_CY146680_A/duck/Hunan/S4124/2011|2011.860	CY146673	CY146674	CY146675	CY146677	CY146679	CY146680	Avian	H5N2	H5	N2	China	EasternAsia	Asia	2011.86	Dom-ans
A/duck/Hunan/S4101/2011	H5N2_Avian_CY146649_A/duck/Hunan/S4101/2011|2011.860	H5N2_Avian_CY146650_A/duck/Hunan/S4101/2011|2011.860	H5N2_Avian_CY146651_A/duck/Hunan/S4101/2011|2011.860	H5N2_Avian_CY146653_A/duck/Hunan/S4101/2011|2011.860	H5N2_Avian_CY146655_A/duck/Hunan/S4101/2011|2011.860	H5N2_Avian_CY146656_A/duck/Hunan/S4101/2011|2011.860	CY146649	CY146650	CY146651	CY146653	CY146655	CY146656	Avian	H5N2	H5	N2	China	EasternAsia	Asia	2011.86	Dom-ans
A/Eurasian_Woodcock/Vietnam/8/2007	H5N2_Avian_AB753182_A/Eurasian_Woodcock/Vietnam/8/2007|2007.871	H5N2_Avian_AB753183_A/Eurasian_Woodcock/Vietnam/8/2007|2007.871	H5N2_Avian_AB753184_A/Eurasian_Woodcock/Vietnam/8/2007|2007.871	H5N2_Avian_AB753186_A/Eurasian_Woodcock/Vietnam/8/2007|2007.871	H5N2_Avian_AB753188_A/Eurasian_Woodcock/Vietnam/8/2007|2007.871	H5N2_Avian_AB753189_A/Eurasian_Woodcock/Vietnam/8/2007|2007.871	AB753182	AB753183	AB753184	AB753186	AB753188	AB753189	Avian	H5N2	H5	N2	Viet Nam	SouthEasternAsia	Asia	2007.87	Wild-other
A/duck/Guangxi/1330/2007	H6N8_Avian_CY109607_A/duck/Guangxi/1330/2007|2007.285	H6N8_Avian_CY109608_A/duck/Guangxi/1330/2007|2007.285	H6N8_Avian_CY109609_A/duck/Guangxi/1330/2007|2007.285	H6N8_Avian_CY109611_A/duck/Guangxi/1330/2007|2007.285	H6N8_Avian_CY109613_A/duck/Guangxi/1330/2007|2007.285	H6N8_Avian_CY109614_A/duck/Guangxi/1330/2007|2007.285	CY109607	CY109608	CY109609	CY109611	CY109613	CY109614	Avian	H6N8	H6	N8	China	EasternAsia	Asia	2007.29	Dom-ans
A/duck/Guangxi/890/2007	H6N8_Avian_CY109599_A/duck/Guangxi/890/2007|2007.200	H6N8_Avian_CY109600_A/duck/Guangxi/890/2007|2007.200	H6N8_Avian_CY109601_A/duck/Guangxi/890/2007|2007.200	H6N8_Avian_CY109603_A/duck/Guangxi/890/2007|2007.200	H6N8_Avian_CY109605_A/duck/Guangxi/890/2007|2007.200	H6N8_Avian_CY109606_A/duck/Guangxi/890/2007|2007.200	CY109599	CY109600	CY109601	CY109603	CY109605	CY109606	Avian	H6N8	H6	N8	China	EasternAsia	Asia	2007.2	Dom-ans
A/common_teal/Netherlands/9/2000	H11N9_Avian_CY060187_A/common_teal/Netherlands/9/2000|2000.904	H11N9_Avian_CY060188_A/common_teal/Netherlands/9/2000|2000.904	H11N9_Avian_CY060189_A/common_teal/Netherlands/9/2000|2000.904	H11N9_Avian_CY060191_A/common_teal/Netherlands/9/2000|2000.904	H11N9_Avian_CY060193_A/common_teal/Netherlands/9/2000|2000.904	H11N9_Avian_CY060194_A/common_teal/Netherlands/9/2000|2000.904	CY060187	CY060188	CY060189	CY060191	CY060193	CY060194	Avian	H11N9	H11	N9	Netherlands	WesternEurope	Europe	2000.9	Wild-ans-long
A/white-fronted_goose/Netherlands/22/1999	H2N2_Avian_CY121966_A/white-fronted_goose/Netherlands/22/1999|1999.500	H2N2_Avian_CY121965_A/white-fronted_goose/Netherlands/22/1999|1999.500	H2N2_Avian_CY121964_A/white-fronted_goose/Netherlands/22/1999|1999.500	H2N2_Avian_CY121962_A/white-fronted_goose/Netherlands/22/1999|1999.500	H2N2_Avian_CY121960_A/white-fronted_goose/Netherlands/22/1999|1999.500	H2N2_Avian_CY121963_A/white-fronted_goose/Netherlands/22/1999|1999.500	CY121966	CY121965	CY121964	CY121962	CY121960	CY121963	Avian	H2N2	H2	N2	Netherlands	WesternEurope	Europe	1999.5	Wild-ans-long
A/common_teal/Netherlands/2/2005	H6N8_Avian_CY041377_A/common_teal/Netherlands/2/2005|2005.500	H6N8_Avian_CY041376_A/common_teal/Netherlands/2/2005|2005.500	H6N8_Avian_CY041375_A/common_teal/Netherlands/2/2005|2005.500	H6N8_Avian_CY041373_A/common_teal/Netherlands/2/2005|2005.500	H6N8_Avian_CY041371_A/common_teal/Netherlands/2/2005|2005.500	H6N8_Avian_CY041374_A/common_teal/Netherlands/2/2005|2005.500	CY041377	CY041376	CY041375	CY041373	CY041371	CY041374	Avian	H6N8	H6	N8	Netherlands	WesternEurope	Europe	2005.5	Wild-ans-long
A/black-headed_gull/Georgia/2/2011	H9N1_Avian_CY185528_A/black-headed_gull/Georgia/2/2011|2011.296	H9N1_Avian_CY185527_A/black-headed_gull/Georgia/2/2011|2011.296	H9N1_Avian_CY185526_A/black-headed_gull/Georgia/2/2011|2011.296	H9N1_Avian_CY185524_A/black-headed_gull/Georgia/2/2011|2011.296	H9N1_Avian_CY185522_A/black-headed_gull/Georgia/2/2011|2011.296	H9N1_Avian_CY185525_A/black-headed_gull/Georgia/2/2011|2011.296	CY185528	CY185527	CY185526	CY185524	CY185522	CY185525	Avian	H9N1	H9	N1	Georgia	WesternAsia	Asia	2011.3	Wild-other
A/black-headed_gull/Republic_of_Georgia/1/2010	H11N1_Avian_CY185416_A/black-headed_gull/Republic_of_Georgia/1/2010|2010.052	H11N1_Avian_CY185415_A/black-headed_gull/Republic_of_Georgia/1/2010|2010.052	H11N1_Avian_CY185414_A/black-headed_gull/Republic_of_Georgia/1/2010|2010.052	H11N1_Avian_CY185412_A/black-headed_gull/Republic_of_Georgia/1/2010|2010.052	H11N1_Avian_CY185410_A/black-headed_gull/Republic_of_Georgia/1/2010|2010.052	H11N1_Avian_CY185413_A/black-headed_gull/Republic_of_Georgia/1/2010|2010.052	CY185416	CY185415	CY185414	CY185412	CY185410	CY185413	Avian	H11N1	H11	N1	Georgia	WesternAsia	Asia	2010.05	Wild-other
A/black-headed_gull/Republic_of_Georgia/7/2012	H2N7_Avian_CY185656_A/black-headed_gull/Republic_of_Georgia/7/2012|2012.060	H2N7_Avian_CY185655_A/black-headed_gull/Republic_of_Georgia/7/2012|2012.060	H2N7_Avian_CY185654_A/black-headed_gull/Republic_of_Georgia/7/2012|2012.060	H2N7_Avian_CY185652_A/black-headed_gull/Republic_of_Georgia/7/2012|2012.060	H2N7_Avian_CY185650_A/black-headed_gull/Republic_of_Georgia/7/2012|2012.060	H2N7_Avian_CY185653_A/black-headed_gull/Republic_of_Georgia/7/2012|2012.060	CY185656	CY185655	CY185654	CY185652	CY185650	CY185653	Avian	H2N7	H2	N7	Georgia	WesternAsia	Asia	2012.06	Wild-other
A/quail/Lebanon/273/2010	H9N2_Avian_CY093093_A/quail/Lebanon/273/2010|2010.619	H9N2_Avian_CY093094_A/quail/Lebanon/273/2010|2010.619	H9N2_Avian_CY093095_A/quail/Lebanon/273/2010|2010.619	H9N2_Avian_CY093097_A/quail/Lebanon/273/2010|2010.619	H9N2_Avian_CY093099_A/quail/Lebanon/273/2010|2010.619	H9N2_Avian_CY093100_A/quail/Lebanon/273/2010|2010.619	CY093093	CY093094	CY093095	CY093097	CY093099	CY093100	Avian	H9N2	H9	N2	Lebanon	WesternAsia	Asia	2010.62	Dom-gal
A/common_coot/Republic_of_Georgia/1/2010	H6N2_Avian_CY185408_A/common_coot/Republic_of_Georgia/1/2010|2010.055	H6N2_Avian_CY185407_A/common_coot/Republic_of_Georgia/1/2010|2010.055	H6N2_Avian_CY185406_A/common_coot/Republic_of_Georgia/1/2010|2010.055	H6N2_Avian_CY185404_A/common_coot/Republic_of_Georgia/1/2010|2010.055	H6N2_Avian_CY185402_A/common_coot/Republic_of_Georgia/1/2010|2010.055	H6N2_Avian_CY185405_A/common_coot/Republic_of_Georgia/1/2010|2010.055	CY185408	CY185407	CY185406	CY185404	CY185402	CY185405	Avian	H6N2	H6	N2	Georgia	WesternAsia	Asia	2010.06	Wild-other
A/goose/Karachi/NARC-13N-969/2014	H14N3_Avian_KX602665_A/goose/Karachi/NARC-13N-969/2014|2014.005	H14N3_Avian_KX602666_A/goose/Karachi/NARC-13N-969/2014|2014.005	H14N3_Avian_KX602667_A/goose/Karachi/NARC-13N-969/2014|2014.005	H14N3_Avian_KX602669_A/goose/Karachi/NARC-13N-969/2014|2014.005	H14N3_Avian_KX602671_A/goose/Karachi/NARC-13N-969/2014|2014.005	H14N3_Avian_KX602672_A/goose/Karachi/NARC-13N-969/2014|2014.005	KX602665	KX602666	KX602667	KX602669	KX602671	KX602672	Avian	H14N3	H14	N3	Pakistan	SouthernAsia	Asia	2014.01	Dom-ans
A/domestic_duck/Georgia/5/2016	H4N6_Avian_MF694094_A/domestic_duck/Georgia/5/2016|2016.671	H4N6_Avian_MF693929_A/domestic_duck/Georgia/5/2016|2016.671	H4N6_Avian_MF694044_A/domestic_duck/Georgia/5/2016|2016.671	H4N6_Avian_MF693943_A/domestic_duck/Georgia/5/2016|2016.671	H4N6_Avian_MF694153_A/domestic_duck/Georgia/5/2016|2016.671	H4N6_Avian_MF694185_A/domestic_duck/Georgia/5/2016|2016.671	MF694094	MF693929	MF694044	MF693943	MF694153	MF694185	Avian	H4N6	H4	N6	Georgia	WesternAsia	Asia	2016.67	Dom-ans
A/domestic_duck/Georgia/6/2016	H4N6_Avian_MF694172_A/domestic_duck/Georgia/6/2016|2016.690	H4N6_Avian_MF694048_A/domestic_duck/Georgia/6/2016|2016.690	H4N6_Avian_MF693926_A/domestic_duck/Georgia/6/2016|2016.690	H4N6_Avian_MF694065_A/domestic_duck/Georgia/6/2016|2016.690	H4N6_Avian_MF694215_A/domestic_duck/Georgia/6/2016|2016.690	H4N6_Avian_MF694067_A/domestic_duck/Georgia/6/2016|2016.690	MF694172	MF694048	MF693926	MF694065	MF694215	MF694067	Avian	H4N6	H4	N6	Georgia	WesternAsia	Asia	2016.69	Dom-ans
A/Duck/Dongting/D76-1/2016	H5N7_Avian_MF362100_A/Duck/Dongting/D76-1/2016|2016.989	H5N7_Avian_MF362101_A/Duck/Dongting/D76-1/2016|2016.989	H5N7_Avian_MF362102_A/Duck/Dongting/D76-1/2016|2016.989	H5N7_Avian_MF362104_A/Duck/Dongting/D76-1/2016|2016.989	H5N7_Avian_MF362106_A/Duck/Dongting/D76-1/2016|2016.989	H5N7_Avian_MF362107_A/Duck/Dongting/D76-1/2016|2016.989	MF362100	MF362101	MF362102	MF362104	MF362106	MF362107	Avian	H5N7	H5	N7	China	EasternAsia	Asia	2016.99	Dom-ans
A/Bulbul/Taiwan/01156/2015	H5N3_Avian_KT327408_A/Bulbul/Taiwan/01156/2015|2015.038	H5N3_Avian_KT327409_A/Bulbul/Taiwan/01156/2015|2015.038	H5N3_Avian_KT327410_A/Bulbul/Taiwan/01156/2015|2015.038	H5N3_Avian_KT327412_A/Bulbul/Taiwan/01156/2015|2015.038	H5N3_Avian_KT327414_A/Bulbul/Taiwan/01156/2015|2015.038	H5N3_Avian_KT327415_A/Bulbul/Taiwan/01156/2015|2015.038	KT327408	KT327409	KT327410	KT327412	KT327414	KT327415	Avian	H5N3	H5	N3	Taiwan	EasternAsia	Asia	2015.04	Wild-other
A/goose/Taiwan/01042/2015	H5N3_Avian_KT327371_A/goose/Taiwan/01042/2015|2015.030	H5N3_Avian_KT327372_A/goose/Taiwan/01042/2015|2015.030	H5N3_Avian_KT327373_A/goose/Taiwan/01042/2015|2015.030	H5N3_Avian_KT327374_A/goose/Taiwan/01042/2015|2015.030	H5N3_Avian_KT327376_A/goose/Taiwan/01042/2015|2015.030	H5N3_Avian_KT327377_A/goose/Taiwan/01042/2015|2015.030	KT327371	KT327372	KT327373	KT327374	KT327376	KT327377	Avian	H5N3	H5	N3	Taiwan	EasternAsia	Asia	2015.03	Dom-ans
A/goose/Taiwan/01038/2015	H5N3_Avian_KU646898_A/goose/Taiwan/01038/2015|2015.030	H5N3_Avian_KU646899_A/goose/Taiwan/01038/2015|2015.030	H5N3_Avian_KU646900_A/goose/Taiwan/01038/2015|2015.030	H5N3_Avian_KU646902_A/goose/Taiwan/01038/2015|2015.030	H5N3_Avian_KU646904_A/goose/Taiwan/01038/2015|2015.030	H5N3_Avian_KU646905_A/goose/Taiwan/01038/2015|2015.030	KU646898	KU646899	KU646900	KU646902	KU646904	KU646905	Avian	H5N3	H5	N3	Taiwan	EasternAsia	Asia	2015.03	Dom-ans
A/chicken/Taiwan/01174/2015	H5N3_Avian_KU646906_A/chicken/Taiwan/01174/2015|2015.041	H5N3_Avian_KU646907_A/chicken/Taiwan/01174/2015|2015.041	H5N3_Avian_KU646908_A/chicken/Taiwan/01174/2015|2015.041	H5N3_Avian_KU646910_A/chicken/Taiwan/01174/2015|2015.041	H5N3_Avian_KU646912_A/chicken/Taiwan/01174/2015|2015.041	H5N3_Avian_KU646913_A/chicken/Taiwan/01174/2015|2015.041	KU646906	KU646907	KU646908	KU646910	KU646912	KU646913	Avian	H5N3	H5	N3	Taiwan	EasternAsia	Asia	2015.04	Dom-gal
A/black-headed_gull/Republic_of_Georgia/9/2012	H2N5_Avian_CY185624_A/black-headed_gull/Republic_of_Georgia/9/2012|2012.142	H2N5_Avian_CY185623_A/black-headed_gull/Republic_of_Georgia/9/2012|2012.142	H2N5_Avian_CY185622_A/black-headed_gull/Republic_of_Georgia/9/2012|2012.142	H2N5_Avian_CY185620_A/black-headed_gull/Republic_of_Georgia/9/2012|2012.142	H2N5_Avian_CY185618_A/black-headed_gull/Republic_of_Georgia/9/2012|2012.142	H2N5_Avian_CY185621_A/black-headed_gull/Republic_of_Georgia/9/2012|2012.142	CY185624	CY185623	CY185622	CY185620	CY185618	CY185621	Avian	H2N5	H2	N5	Georgia	WesternAsia	Asia	2012.14	Wild-other
A/duck/Hebei/B1647-1/2011	H3N2_Avian_KU158942_A/duck/Hebei/B1647-1/2011|2011.500	H3N2_Avian_KU158935_A/duck/Hebei/B1647-1/2011|2011.500	H3N2_Avian_KU158928_A/duck/Hebei/B1647-1/2011|2011.500	H3N2_Avian_KU158914_A/duck/Hebei/B1647-1/2011|2011.500	H3N2_Avian_KU158900_A/duck/Hebei/B1647-1/2011|2011.500	H3N2_Avian_KU158921_A/duck/Hebei/B1647-1/2011|2011.500	KU158942	KU158935	KU158928	KU158914	KU158900	KU158921	Avian	H3N2	H3	N2	China	EasternAsia	Asia	2011.5	Dom-ans
A/duck/Shanghai/120-1/2009	H3N8_Avian_KU158937_A/duck/Shanghai/120-1/2009|2009.500	H3N8_Avian_KU158930_A/duck/Shanghai/120-1/2009|2009.500	H3N8_Avian_KU158923_A/duck/Shanghai/120-1/2009|2009.500	H3N8_Avian_KU158909_A/duck/Shanghai/120-1/2009|2009.500	H3N8_Avian_KU158895_A/duck/Shanghai/120-1/2009|2009.500	H3N8_Avian_KU158916_A/duck/Shanghai/120-1/2009|2009.500	KU158937	KU158930	KU158923	KU158909	KU158895	KU158916	Avian	H3N8	H3	N8	China	EasternAsia	Asia	2009.5	Dom-ans
A/duck/Shanghai/602/2009	H10N8_Avian_KU921391_A/duck/Shanghai/602/2009|2009.953	H10N8_Avian_KU921394_A/duck/Shanghai/602/2009|2009.953	H10N8_Avian_KU921397_A/duck/Shanghai/602/2009|2009.953	H10N8_Avian_KU921403_A/duck/Shanghai/602/2009|2009.953	H10N8_Avian_KU921409_A/duck/Shanghai/602/2009|2009.953	H10N8_Avian_KU921412_A/duck/Shanghai/602/2009|2009.953	KU921391	KU921394	KU921397	KU921403	KU921409	KU921412	Avian	H10N8	H10	N8	China	EasternAsia	Asia	2009.95	Dom-ans
A/duck/Guangxi/052/2010	H6N5_Avian_KT266912_A/duck/Guangxi/052/2010|2010.093	H6N5_Avian_KT266911_A/duck/Guangxi/052/2010|2010.093	H6N5_Avian_KT266910_A/duck/Guangxi/052/2010|2010.093	H6N5_Avian_KT266909_A/duck/Guangxi/052/2010|2010.093	H6N5_Avian_KT266914_A/duck/Guangxi/052/2010|2010.093	H6N5_Avian_KT266913_A/duck/Guangxi/052/2010|2010.093	KT266912	KT266911	KT266910	KT266909	KT266914	KT266913	Avian	H6N5	H6	N5	China	EasternAsia	Asia	2010.09	Dom-ans
A/duck/Henan/S4179/2009	H4N6_Avian_KU160944_A/duck/Henan/S4179/2009|2009.921	H4N6_Avian_KU160945_A/duck/Henan/S4179/2009|2009.921	H4N6_Avian_KU160946_A/duck/Henan/S4179/2009|2009.921	H4N6_Avian_KU160948_A/duck/Henan/S4179/2009|2009.921	H4N6_Avian_KU160950_A/duck/Henan/S4179/2009|2009.921	H4N6_Avian_KU160951_A/duck/Henan/S4179/2009|2009.921	KU160944	KU160945	KU160946	KU160948	KU160950	KU160951	Avian	H4N6	H4	N6	China	EasternAsia	Asia	2009.92	Dom-ans
A/duck/Hunan/S1166/2010	H4N6_Avian_KU160984_A/duck/Hunan/S1166/2010|2010.167	H4N6_Avian_KU160985_A/duck/Hunan/S1166/2010|2010.167	H4N6_Avian_KU160986_A/duck/Hunan/S1166/2010|2010.167	H4N6_Avian_KU160988_A/duck/Hunan/S1166/2010|2010.167	H4N6_Avian_KU160990_A/duck/Hunan/S1166/2010|2010.167	H4N6_Avian_KU160991_A/duck/Hunan/S1166/2010|2010.167	KU160984	KU160985	KU160986	KU160988	KU160990	KU160991	Avian	H4N6	H4	N6	China	EasternAsia	Asia	2010.17	Dom-ans
A/duck/Vietnam/LBM12/2011	H3N2_Avian_AB746479_A/duck/Vietnam/LBM12/2011|2011.718	H3N2_Avian_AB746480_A/duck/Vietnam/LBM12/2011|2011.718	H3N2_Avian_AB746481_A/duck/Vietnam/LBM12/2011|2011.718	H3N2_Avian_AB746483_A/duck/Vietnam/LBM12/2011|2011.718	H3N2_Avian_AB746485_A/duck/Vietnam/LBM12/2011|2011.718	H3N2_Avian_AB746486_A/duck/Vietnam/LBM12/2011|2011.718	AB746479	AB746480	AB746481	AB746483	AB746485	AB746486	Avian	H3N2	H3	N2	Viet Nam	SouthEasternAsia	Asia	2011.72	Dom-ans
A/duck/Vietnam/LBM1/2011	H4N6_Avian_AB746471_A/duck/Vietnam/LBM1/2011|2011.718	H4N6_Avian_AB746472_A/duck/Vietnam/LBM1/2011|2011.718	H4N6_Avian_AB746473_A/duck/Vietnam/LBM1/2011|2011.718	H4N6_Avian_AB746475_A/duck/Vietnam/LBM1/2011|2011.718	H4N6_Avian_AB746477_A/duck/Vietnam/LBM1/2011|2011.718	H4N6_Avian_AB746478_A/duck/Vietnam/LBM1/2011|2011.718	AB746471	AB746472	AB746473	AB746475	AB746477	AB746478	Avian	H4N6	H4	N6	Viet Nam	SouthEasternAsia	Asia	2011.72	Dom-ans
A/muscovy_duck/Vietnam/LBM115/2012	H3N2_Avian_LC028101_A/muscovy_duck/Vietnam/LBM115/2012|2012.523	H3N2_Avian_LC028102_A/muscovy_duck/Vietnam/LBM115/2012|2012.523	H3N2_Avian_LC028103_A/muscovy_duck/Vietnam/LBM115/2012|2012.523	H3N2_Avian_LC028105_A/muscovy_duck/Vietnam/LBM115/2012|2012.523	H3N2_Avian_LC028107_A/muscovy_duck/Vietnam/LBM115/2012|2012.523	H3N2_Avian_LC028108_A/muscovy_duck/Vietnam/LBM115/2012|2012.523	LC028101	LC028102	LC028103	LC028105	LC028107	LC028108	Avian	H3N2	H3	N2	Viet Nam	SouthEasternAsia	Asia	2012.52	Dom-ans
A/duck/Vietnam/LBM48/2011	H3N2_Avian_LC028077_A/duck/Vietnam/LBM48/2011|2011.890	H3N2_Avian_LC028078_A/duck/Vietnam/LBM48/2011|2011.890	H3N2_Avian_LC028079_A/duck/Vietnam/LBM48/2011|2011.890	H3N2_Avian_LC028081_A/duck/Vietnam/LBM48/2011|2011.890	H3N2_Avian_LC028083_A/duck/Vietnam/LBM48/2011|2011.890	H3N2_Avian_LC028084_A/duck/Vietnam/LBM48/2011|2011.890	LC028077	LC028078	LC028079	LC028081	LC028083	LC028084	Avian	H3N2	H3	N2	Viet Nam	SouthEasternAsia	Asia	2011.89	Dom-ans
A/migratory_duck/Jiangxi/33038/2013	H10N7_Avian_KP285890_A/migratory_duck/Jiangxi/33038/2013|2013.953	H10N7_Avian_KP285891_A/migratory_duck/Jiangxi/33038/2013|2013.953	H10N7_Avian_KP285892_A/migratory_duck/Jiangxi/33038/2013|2013.953	H10N7_Avian_KP285894_A/migratory_duck/Jiangxi/33038/2013|2013.953	H10N7_Avian_KP285896_A/migratory_duck/Jiangxi/33038/2013|2013.953	H10N7_Avian_KP285897_A/migratory_duck/Jiangxi/33038/2013|2013.953	KP285890	KP285891	KP285892	KP285894	KP285896	KP285897	Avian	H10N7	H10	N7	China	EasternAsia	Asia	2013.95	Wild-ans-long
A/migratory_duck/Jiangxi/33195/2013	H10N7_Avian_KP285906_A/migratory_duck/Jiangxi/33195/2013|2013.953	H10N7_Avian_KP285907_A/migratory_duck/Jiangxi/33195/2013|2013.953	H10N7_Avian_KP285908_A/migratory_duck/Jiangxi/33195/2013|2013.953	H10N7_Avian_KP285910_A/migratory_duck/Jiangxi/33195/2013|2013.953	H10N7_Avian_KP285912_A/migratory_duck/Jiangxi/33195/2013|2013.953	H10N7_Avian_KP285913_A/migratory_duck/Jiangxi/33195/2013|2013.953	KP285906	KP285907	KP285908	KP285910	KP285912	KP285913	Avian	H10N7	H10	N7	China	EasternAsia	Asia	2013.95	Wild-ans-long
A/wild_bird/Jiangxi/35982/2013	H7N7_Avian_KP417116_A/wild_bird/Jiangxi/35982/2013|2013.953	H7N7_Avian_KP417117_A/wild_bird/Jiangxi/35982/2013|2013.953	H7N7_Avian_KP417118_A/wild_bird/Jiangxi/35982/2013|2013.953	H7N7_Avian_KP417120_A/wild_bird/Jiangxi/35982/2013|2013.953	H7N7_Avian_KP417122_A/wild_bird/Jiangxi/35982/2013|2013.953	H7N7_Avian_KP417123_A/wild_bird/Jiangxi/35982/2013|2013.953	KP417116	KP417117	KP417118	KP417120	KP417122	KP417123	Avian	H7N7	H7	N7	China	EasternAsia	Asia	2013.95	Wild-other
A/wild_bird/Jiangxi/34458/2013	H7N7_Avian_KP417100_A/wild_bird/Jiangxi/34458/2013|2013.953	H7N7_Avian_KP417101_A/wild_bird/Jiangxi/34458/2013|2013.953	H7N7_Avian_KP417102_A/wild_bird/Jiangxi/34458/2013|2013.953	H7N7_Avian_KP417104_A/wild_bird/Jiangxi/34458/2013|2013.953	H7N7_Avian_KP417106_A/wild_bird/Jiangxi/34458/2013|2013.953	H7N7_Avian_KP417107_A/wild_bird/Jiangxi/34458/2013|2013.953	KP417100	KP417101	KP417102	KP417104	KP417106	KP417107	Avian	H7N7	H7	N7	China	EasternAsia	Asia	2013.95	Wild-other
A/duck/Jiangxi/33663/2013	H10N3_Avian_KP286130_A/duck/Jiangxi/33663/2013|2013.953	H10N3_Avian_KP286131_A/duck/Jiangxi/33663/2013|2013.953	H10N3_Avian_KP286132_A/duck/Jiangxi/33663/2013|2013.953	H10N3_Avian_KP286134_A/duck/Jiangxi/33663/2013|2013.953	H10N3_Avian_KP286136_A/duck/Jiangxi/33663/2013|2013.953	H10N3_Avian_KP286137_A/duck/Jiangxi/33663/2013|2013.953	KP286130	KP286131	KP286132	KP286134	KP286136	KP286137	Avian	H10N3	H10	N3	China	EasternAsia	Asia	2013.95	Dom-ans
A/duck/Jiangxi/33757/2013	H10N3_Avian_KP286178_A/duck/Jiangxi/33757/2013|2013.953	H10N3_Avian_KP286179_A/duck/Jiangxi/33757/2013|2013.953	H10N3_Avian_KP286180_A/duck/Jiangxi/33757/2013|2013.953	H10N3_Avian_KP286182_A/duck/Jiangxi/33757/2013|2013.953	H10N3_Avian_KP286184_A/duck/Jiangxi/33757/2013|2013.953	H10N3_Avian_KP286185_A/duck/Jiangxi/33757/2013|2013.953	KP286178	KP286179	KP286180	KP286182	KP286184	KP286185	Avian	H10N3	H10	N3	China	EasternAsia	Asia	2013.95	Dom-ans
A/duck/Mongolia/202/2013	H4N1_Avian_LC349300_A/duck/Mongolia/202/2013|2013.666	H4N1_Avian_LC349301_A/duck/Mongolia/202/2013|2013.666	H4N1_Avian_LC349302_A/duck/Mongolia/202/2013|2013.666	H4N1_Avian_LC349304_A/duck/Mongolia/202/2013|2013.666	H4N1_Avian_LC349306_A/duck/Mongolia/202/2013|2013.666	H4N1_Avian_LC349307_A/duck/Mongolia/202/2013|2013.666	LC349300	LC349301	LC349302	LC349304	LC349306	LC349307	Avian	H4N1	H4	N1	Mongolia	EasternAsia	Asia	2013.67	Dom-ans
A/duck/Mongolia/62/2013	H3N1_Avian_LC367439_A/duck/Mongolia/62/2013|2013.666	H3N1_Avian_LC367440_A/duck/Mongolia/62/2013|2013.666	H3N1_Avian_LC367441_A/duck/Mongolia/62/2013|2013.666	H3N1_Avian_LC367443_A/duck/Mongolia/62/2013|2013.666	H3N1_Avian_LC367445_A/duck/Mongolia/62/2013|2013.666	H3N1_Avian_LC367446_A/duck/Mongolia/62/2013|2013.666	LC367439	LC367440	LC367441	LC367443	LC367445	LC367446	Avian	H3N1	H3	N1	Mongolia	EasternAsia	Asia	2013.67	Dom-ans
A/black-necked_crane/Zhaotong/ZT-12/2013	H1N2_Avian_KJ907484_A/black-necked_crane/Zhaotong/ZT-12/2013|2013.874	H1N2_Avian_KJ907485_A/black-necked_crane/Zhaotong/ZT-12/2013|2013.874	H1N2_Avian_KJ907486_A/black-necked_crane/Zhaotong/ZT-12/2013|2013.874	H1N2_Avian_KJ907488_A/black-necked_crane/Zhaotong/ZT-12/2013|2013.874	H1N2_Avian_KJ907490_A/black-necked_crane/Zhaotong/ZT-12/2013|2013.874	H1N2_Avian_KJ907491_A/black-necked_crane/Zhaotong/ZT-12/2013|2013.874	KJ907484	KJ907485	KJ907486	KJ907488	KJ907490	KJ907491	Avian	H1N2	H1	N2	China	EasternAsia	Asia	2013.87	Wild-other
A/duck/Bangladesh/25767/2015	H6N1_Avian_KY635547_A/duck/Bangladesh/25767/2015|2015.523	H6N1_Avian_KY635647_A/duck/Bangladesh/25767/2015|2015.523	H6N1_Avian_KY635613_A/duck/Bangladesh/25767/2015|2015.523	H6N1_Avian_KY635672_A/duck/Bangladesh/25767/2015|2015.523	H6N1_Avian_KY635725_A/duck/Bangladesh/25767/2015|2015.523	H6N1_Avian_KY635688_A/duck/Bangladesh/25767/2015|2015.523	KY635547	KY635647	KY635613	KY635672	KY635725	KY635688	Avian	H6N1	H6	N1	Bangladesh	SouthernAsia	Asia	2015.52	Dom-ans
A/duck/Bangladesh/33676/2017	H4N6_Avian_MH135392_A/duck/Bangladesh/33676/2017|2017.740	H4N6_Avian_MH135386_A/duck/Bangladesh/33676/2017|2017.740	H4N6_Avian_MH135397_A/duck/Bangladesh/33676/2017|2017.740	H4N6_Avian_MH135338_A/duck/Bangladesh/33676/2017|2017.740	H4N6_Avian_MH135499_A/duck/Bangladesh/33676/2017|2017.740	H4N6_Avian_MH135607_A/duck/Bangladesh/33676/2017|2017.740	MH135392	MH135386	MH135397	MH135338	MH135499	MH135607	Avian	H4N6	H4	N6	Bangladesh	SouthernAsia	Asia	2017.74	Dom-ans
A/common_teal/Netherlands/1/2015	H11N1_Avian_MF694071_A/common_teal/Netherlands/1/2015|2015.742	H11N1_Avian_MF693970_A/common_teal/Netherlands/1/2015|2015.742	H11N1_Avian_MF694018_A/common_teal/Netherlands/1/2015|2015.742	H11N1_Avian_MF694251_A/common_teal/Netherlands/1/2015|2015.742	H11N1_Avian_MF694097_A/common_teal/Netherlands/1/2015|2015.742	H11N1_Avian_MF694117_A/common_teal/Netherlands/1/2015|2015.742	MF694071	MF693970	MF694018	MF694251	MF694097	MF694117	Avian	H11N1	H11	N1	Netherlands	WesternEurope	Europe	2015.74	Wild-ans-long
A/duck/Mongolia/326/2015	H10N3_Avian_LC121353_A/duck/Mongolia/326/2015|2015.663	H10N3_Avian_LC121354_A/duck/Mongolia/326/2015|2015.663	H10N3_Avian_LC121355_A/duck/Mongolia/326/2015|2015.663	H10N3_Avian_LC121357_A/duck/Mongolia/326/2015|2015.663	H10N3_Avian_LC121359_A/duck/Mongolia/326/2015|2015.663	H10N3_Avian_LC121360_A/duck/Mongolia/326/2015|2015.663	LC121353	LC121354	LC121355	LC121357	LC121359	LC121360	Avian	H10N3	H10	N3	Mongolia	EasternAsia	Asia	2015.66	Dom-ans
A/duck/Mongolia/154/2015	H1N2_Avian_LC121273_A/duck/Mongolia/154/2015|2015.660	H1N2_Avian_LC121274_A/duck/Mongolia/154/2015|2015.660	H1N2_Avian_LC121275_A/duck/Mongolia/154/2015|2015.660	H1N2_Avian_LC121277_A/duck/Mongolia/154/2015|2015.660	H1N2_Avian_LC121279_A/duck/Mongolia/154/2015|2015.660	H1N2_Avian_LC121280_A/duck/Mongolia/154/2015|2015.660	LC121273	LC121274	LC121275	LC121277	LC121279	LC121280	Avian	H1N2	H1	N2	Mongolia	EasternAsia	Asia	2015.66	Dom-ans
A/duck/Zambia/04/2008	H3N8_Avian_AB569492_A/duck/Zambia/04/2008|2008.452	H3N8_Avian_AB569493_A/duck/Zambia/04/2008|2008.452	H3N8_Avian_AB569494_A/duck/Zambia/04/2008|2008.452	H3N8_Avian_AB569496_A/duck/Zambia/04/2008|2008.452	H3N8_Avian_AB569498_A/duck/Zambia/04/2008|2008.452	H3N8_Avian_AB569499_A/duck/Zambia/04/2008|2008.452	AB569492	AB569493	AB569494	AB569496	AB569498	AB569499	Avian	H3N8	H3	N8	Zambia	EasternAfrica	Africa	2008.45	Dom-ans
A/black_headed_gull/Mongolia/1756/2006	H16N3_Avian_GQ907301_A/black_headed_gull/Mongolia/1756/2006|2006.685	H16N3_Avian_GQ907300_A/black_headed_gull/Mongolia/1756/2006|2006.685	H16N3_Avian_GQ907299_A/black_headed_gull/Mongolia/1756/2006|2006.685	H16N3_Avian_GQ907297_A/black_headed_gull/Mongolia/1756/2006|2006.685	H16N3_Avian_GQ907295_A/black_headed_gull/Mongolia/1756/2006|2006.685	H16N3_Avian_GQ907298_A/black_headed_gull/Mongolia/1756/2006|2006.685	GQ907301	GQ907300	GQ907299	GQ907297	GQ907295	GQ907298	Avian	H16N3	H16	N3	Mongolia	EasternAsia	Asia	2006.68	Wild-other
A/black_headed_gull/Mongolia/1766/2006	H13N6_Avian_GQ907309_A/black_headed_gull/Mongolia/1766/2006|2006.685	H13N6_Avian_GQ907308_A/black_headed_gull/Mongolia/1766/2006|2006.685	H13N6_Avian_GQ907307_A/black_headed_gull/Mongolia/1766/2006|2006.685	H13N6_Avian_GQ907305_A/black_headed_gull/Mongolia/1766/2006|2006.685	H13N6_Avian_GQ907303_A/black_headed_gull/Mongolia/1766/2006|2006.685	H13N6_Avian_GQ907306_A/black_headed_gull/Mongolia/1766/2006|2006.685	GQ907309	GQ907308	GQ907307	GQ907305	GQ907303	GQ907306	Avian	H13N6	H13	N6	Mongolia	EasternAsia	Asia	2006.68	Wild-other
A/domestic_duck/Republic_of_Georgia/1/2010	H10N7_Avian_CY185456_A/domestic_duck/Republic_of_Georgia/1/2010|2010.321	H10N7_Avian_CY185455_A/domestic_duck/Republic_of_Georgia/1/2010|2010.321	H10N7_Avian_CY185454_A/domestic_duck/Republic_of_Georgia/1/2010|2010.321	H10N7_Avian_CY185452_A/domestic_duck/Republic_of_Georgia/1/2010|2010.321	H10N7_Avian_CY185450_A/domestic_duck/Republic_of_Georgia/1/2010|2010.321	H10N7_Avian_CY185453_A/domestic_duck/Republic_of_Georgia/1/2010|2010.321	CY185456	CY185455	CY185454	CY185452	CY185450	CY185453	Avian	H10N7	H10	N7	Georgia	WesternAsia	Asia	2010.32	Dom-ans
A/chicken/Nanjing/908/2009	H11N2_Avian_JX499147_A/chicken/Nanjing/908/2009|2009.162	H11N2_Avian_JX499148_A/chicken/Nanjing/908/2009|2009.162	H11N2_Avian_JX499149_A/chicken/Nanjing/908/2009|2009.162	H11N2_Avian_JX499151_A/chicken/Nanjing/908/2009|2009.162	H11N2_Avian_JX499146_A/chicken/Nanjing/908/2009|2009.162	H11N2_Avian_JX499150_A/chicken/Nanjing/908/2009|2009.162	JX499147	JX499148	JX499149	JX499151	JX499146	JX499150	Avian	H11N2	H11	N2	China	EasternAsia	Asia	2009.16	Dom-gal
A/black-headed_gull/Republic_of_Georgia/8/2011	H9N3_Avian_CY185552_A/black-headed_gull/Republic_of_Georgia/8/2011|2011.329	H9N3_Avian_CY185551_A/black-headed_gull/Republic_of_Georgia/8/2011|2011.329	H9N3_Avian_CY185550_A/black-headed_gull/Republic_of_Georgia/8/2011|2011.329	H9N3_Avian_CY185548_A/black-headed_gull/Republic_of_Georgia/8/2011|2011.329	H9N3_Avian_CY185546_A/black-headed_gull/Republic_of_Georgia/8/2011|2011.329	H9N3_Avian_CY185549_A/black-headed_gull/Republic_of_Georgia/8/2011|2011.329	CY185552	CY185551	CY185550	CY185548	CY185546	CY185549	Avian	H9N3	H9	N3	Georgia	WesternAsia	Asia	2011.33	Wild-other
A/Mediterranean_gull/Georgia/1/2011	H9N3_Avian_CY185568_A/Mediterranean_gull/Georgia/1/2011|2011.332	H9N3_Avian_CY185567_A/Mediterranean_gull/Georgia/1/2011|2011.332	H9N3_Avian_CY185566_A/Mediterranean_gull/Georgia/1/2011|2011.332	H9N3_Avian_CY185564_A/Mediterranean_gull/Georgia/1/2011|2011.332	H9N3_Avian_CY185562_A/Mediterranean_gull/Georgia/1/2011|2011.332	H9N3_Avian_CY185565_A/Mediterranean_gull/Georgia/1/2011|2011.332	CY185568	CY185567	CY185566	CY185564	CY185562	CY185565	Avian	H9N3	H9	N3	Georgia	WesternAsia	Asia	2011.33	Wild-other
A/lesser_black-backed_gull/Iceland/145/2010	H11N2_Avian_CY138144_A/lesser_black-backed_gull/Iceland/145/2010|2010.389	H11N2_Avian_CY138143_A/lesser_black-backed_gull/Iceland/145/2010|2010.389	H11N2_Avian_CY138142_A/lesser_black-backed_gull/Iceland/145/2010|2010.389	H11N2_Avian_CY138140_A/lesser_black-backed_gull/Iceland/145/2010|2010.389	H11N2_Avian_CY138138_A/lesser_black-backed_gull/Iceland/145/2010|2010.389	H11N2_Avian_CY138141_A/lesser_black-backed_gull/Iceland/145/2010|2010.389	CY138144	CY138143	CY138142	CY138140	CY138138	CY138141	Avian	H11N2	H11	N2	Iceland	NorthernEurope	Europe	2010.39	Wild-other
A/black-headed_gull/Netherlands/40/2009	H11N9_Avian_MF146380_A/black-headed_gull/Netherlands/40/2009|2009.885	H11N9_Avian_MF146849_A/black-headed_gull/Netherlands/40/2009|2009.885	H11N9_Avian_MF147761_A/black-headed_gull/Netherlands/40/2009|2009.885	H11N9_Avian_MF148134_A/black-headed_gull/Netherlands/40/2009|2009.885	H11N9_Avian_MF147138_A/black-headed_gull/Netherlands/40/2009|2009.885	H11N9_Avian_MF146317_A/black-headed_gull/Netherlands/40/2009|2009.885	MF146380	MF146849	MF147761	MF148134	MF147138	MF146317	Avian	H11N9	H11	N9	Netherlands	WesternEurope	Europe	2009.88	Wild-other
A/chicken/Wales/600-020823/2014	H4N6_Avian_KX228215_A/chicken/Wales/600-020823/2014|2014.477	H4N6_Avian_KX228216_A/chicken/Wales/600-020823/2014|2014.477	H4N6_Avian_KX228217_A/chicken/Wales/600-020823/2014|2014.477	H4N6_Avian_KX228219_A/chicken/Wales/600-020823/2014|2014.477	H4N6_Avian_KX228221_A/chicken/Wales/600-020823/2014|2014.477	H4N6_Avian_KX228222_A/chicken/Wales/600-020823/2014|2014.477	KX228215	KX228216	KX228217	KX228219	KX228221	KX228222	Avian	H4N6	H4	N6	United Kingdom	NorthernEurope	Europe	2014.48	Dom-gal
A/duck/Hunan/S1496/2011	H10N8_Avian_KP862026_A/duck/Hunan/S1496/2011|2011.170	H10N8_Avian_KP862025_A/duck/Hunan/S1496/2011|2011.170	H10N8_Avian_KP862024_A/duck/Hunan/S1496/2011|2011.170	H10N8_Avian_KP862022_A/duck/Hunan/S1496/2011|2011.170	H10N8_Avian_KP862020_A/duck/Hunan/S1496/2011|2011.170	H10N8_Avian_KP862023_A/duck/Hunan/S1496/2011|2011.170	KP862026	KP862025	KP862024	KP862022	KP862020	KP862023	Avian	H10N8	H10	N8	China	EasternAsia	Asia	2011.17	Dom-ans
A/duck/Shanghai/C84/2009	H3N2_Avian_JX286598_A/duck/Shanghai/C84/2009|2009.162	H3N2_Avian_JX286597_A/duck/Shanghai/C84/2009|2009.162	H3N2_Avian_JX286596_A/duck/Shanghai/C84/2009|2009.162	H3N2_Avian_JX286594_A/duck/Shanghai/C84/2009|2009.162	H3N2_Avian_JX286592_A/duck/Shanghai/C84/2009|2009.162	H3N2_Avian_JX286595_A/duck/Shanghai/C84/2009|2009.162	JX286598	JX286597	JX286596	JX286594	JX286592	JX286595	Avian	H3N2	H3	N2	China	EasternAsia	Asia	2009.16	Dom-ans
A/chicken/Jiangxi/14535/2014	H7N6_Avian_KP418019_A/chicken/Jiangxi/14535/2014|2014.299	H7N6_Avian_KP418020_A/chicken/Jiangxi/14535/2014|2014.299	H7N6_Avian_KP418021_A/chicken/Jiangxi/14535/2014|2014.299	H7N6_Avian_KP418023_A/chicken/Jiangxi/14535/2014|2014.299	H7N6_Avian_KP418025_A/chicken/Jiangxi/14535/2014|2014.299	H7N6_Avian_KP418026_A/chicken/Jiangxi/14535/2014|2014.299	KP418019	KP418020	KP418021	KP418023	KP418025	KP418026	Avian	H7N6	H7	N6	China	EasternAsia	Asia	2014.3	Dom-gal
A/chicken/Jiangxi/14501/2014	H7N6_Avian_KP417950_A/chicken/Jiangxi/14501/2014|2014.299	H7N6_Avian_KP417951_A/chicken/Jiangxi/14501/2014|2014.299	H7N6_Avian_KP417952_A/chicken/Jiangxi/14501/2014|2014.299	H7N6_Avian_KP417954_A/chicken/Jiangxi/14501/2014|2014.299	H7N6_Avian_KP417956_A/chicken/Jiangxi/14501/2014|2014.299	H7N6_Avian_KP417957_A/chicken/Jiangxi/14501/2014|2014.299	KP417950	KP417951	KP417952	KP417954	KP417956	KP417957	Avian	H7N6	H7	N6	China	EasternAsia	Asia	2014.3	Dom-gal
A/chicken/Shantou/4816/2014	H7N9_Avian_KP418197_A/chicken/Shantou/4816/2014|2014.553	H7N9_Avian_KP418198_A/chicken/Shantou/4816/2014|2014.553	H7N9_Avian_KP418199_A/chicken/Shantou/4816/2014|2014.553	H7N9_Avian_KP418201_A/chicken/Shantou/4816/2014|2014.553	H7N9_Avian_KP418203_A/chicken/Shantou/4816/2014|2014.553	H7N9_Avian_KP418204_A/chicken/Shantou/4816/2014|2014.553	KP418197	KP418198	KP418199	KP418201	KP418203	KP418204	Avian	H7N9	H7	N9	China	EasternAsia	Asia	2014.55	Dom-gal
A/chicken/Wenzhou/3293/2013	H9N2_Avian_KP415363_A/chicken/Wenzhou/3293/2013|2013.808	H9N2_Avian_KP415364_A/chicken/Wenzhou/3293/2013|2013.808	H9N2_Avian_KP415365_A/chicken/Wenzhou/3293/2013|2013.808	H9N2_Avian_KP415367_A/chicken/Wenzhou/3293/2013|2013.808	H9N2_Avian_KP415369_A/chicken/Wenzhou/3293/2013|2013.808	H9N2_Avian_KP415370_A/chicken/Wenzhou/3293/2013|2013.808	KP415363	KP415364	KP415365	KP415367	KP415369	KP415370	Avian	H9N2	H9	N2	China	EasternAsia	Asia	2013.81	Dom-gal
A/silkie_chicken/Shaoxing/5130/2013	H7N9_Avian_KP413971_A/silkie_chicken/Shaoxing/5130/2013|2013.822	H7N9_Avian_KP413972_A/silkie_chicken/Shaoxing/5130/2013|2013.822	H7N9_Avian_KP413973_A/silkie_chicken/Shaoxing/5130/2013|2013.822	H7N9_Avian_KP413975_A/silkie_chicken/Shaoxing/5130/2013|2013.822	H7N9_Avian_KP413977_A/silkie_chicken/Shaoxing/5130/2013|2013.822	H7N9_Avian_KP413978_A/silkie_chicken/Shaoxing/5130/2013|2013.822	KP413971	KP413972	KP413973	KP413975	KP413977	KP413978	Avian	H7N9	H7	N9	China	EasternAsia	Asia	2013.82	Dom-gal
A/chicken/Shaoxing/5088/2013	H9N2_Avian_KP417191_A/chicken/Shaoxing/5088/2013|2013.822	H9N2_Avian_KP417192_A/chicken/Shaoxing/5088/2013|2013.822	H9N2_Avian_KP417193_A/chicken/Shaoxing/5088/2013|2013.822	H9N2_Avian_KP417195_A/chicken/Shaoxing/5088/2013|2013.822	H9N2_Avian_KP417197_A/chicken/Shaoxing/5088/2013|2013.822	H9N2_Avian_KP417198_A/chicken/Shaoxing/5088/2013|2013.822	KP417191	KP417192	KP417193	KP417195	KP417197	KP417198	Avian	H9N2	H9	N2	China	EasternAsia	Asia	2013.82	Dom-gal
A/chicken/Zhejiang/3C22/2013	H9N2_Avian_KU042136_A/chicken/Zhejiang/3C22/2013|2013.868	H9N2_Avian_KU042189_A/chicken/Zhejiang/3C22/2013|2013.868	H9N2_Avian_KU042242_A/chicken/Zhejiang/3C22/2013|2013.868	H9N2_Avian_KU042348_A/chicken/Zhejiang/3C22/2013|2013.868	H9N2_Avian_KU042454_A/chicken/Zhejiang/3C22/2013|2013.868	H9N2_Avian_KU042507_A/chicken/Zhejiang/3C22/2013|2013.868	KU042136	KU042189	KU042242	KU042348	KU042454	KU042507	Avian	H9N2	H9	N2	China	EasternAsia	Asia	2013.87	Dom-gal
A/goose/Jiangsu/1027/2013	H7N9_Avian_KP455975_A/goose/Jiangsu/1027/2013|2013.260	H7N9_Avian_KP455976_A/goose/Jiangsu/1027/2013|2013.260	H7N9_Avian_KP455977_A/goose/Jiangsu/1027/2013|2013.260	H7N9_Avian_KP455979_A/goose/Jiangsu/1027/2013|2013.260	H7N9_Avian_KP455981_A/goose/Jiangsu/1027/2013|2013.260	H7N9_Avian_KP455982_A/goose/Jiangsu/1027/2013|2013.260	KP455975	KP455976	KP455977	KP455979	KP455981	KP455982	Avian	H7N9	H7	N9	China	EasternAsia	Asia	2013.26	Dom-ans
A/chicken/Shaoxing/5224/2013	H7N9_Avian_KP414011_A/chicken/Shaoxing/5224/2013|2013.822	H7N9_Avian_KP414012_A/chicken/Shaoxing/5224/2013|2013.822	H7N9_Avian_KP414013_A/chicken/Shaoxing/5224/2013|2013.822	H7N9_Avian_KP414015_A/chicken/Shaoxing/5224/2013|2013.822	H7N9_Avian_KP414017_A/chicken/Shaoxing/5224/2013|2013.822	H7N9_Avian_KP414018_A/chicken/Shaoxing/5224/2013|2013.822	KP414011	KP414012	KP414013	KP414015	KP414017	KP414018	Avian	H7N9	H7	N9	China	EasternAsia	Asia	2013.82	Dom-gal
A/chicken/Ningbo/2929/2013	H9N2_Avian_KP415346_A/chicken/Ningbo/2929/2013|2013.800	H9N2_Avian_KP415347_A/chicken/Ningbo/2929/2013|2013.800	H9N2_Avian_KP415348_A/chicken/Ningbo/2929/2013|2013.800	H9N2_Avian_KP415350_A/chicken/Ningbo/2929/2013|2013.800	H9N2_Avian_KP415352_A/chicken/Ningbo/2929/2013|2013.800	H9N2_Avian_KP415353_A/chicken/Ningbo/2929/2013|2013.800	KP415346	KP415347	KP415348	KP415350	KP415352	KP415353	Avian	H9N2	H9	N2	China	EasternAsia	Asia	2013.8	Dom-gal
A/chicken/Huzhou/3802/2013	H7N9_Avian_KP413747_A/chicken/Huzhou/3802/2013|2013.811	H7N9_Avian_KP413748_A/chicken/Huzhou/3802/2013|2013.811	H7N9_Avian_KP413749_A/chicken/Huzhou/3802/2013|2013.811	H7N9_Avian_KP413751_A/chicken/Huzhou/3802/2013|2013.811	H7N9_Avian_KP413753_A/chicken/Huzhou/3802/2013|2013.811	H7N9_Avian_KP413754_A/chicken/Huzhou/3802/2013|2013.811	KP413747	KP413748	KP413749	KP413751	KP413753	KP413754	Avian	H7N9	H7	N9	China	EasternAsia	Asia	2013.81	Dom-gal
A/chicken/Huzhou/3765/2013	H7N9_Avian_KP413731_A/chicken/Huzhou/3765/2013|2013.811	H7N9_Avian_KP413732_A/chicken/Huzhou/3765/2013|2013.811	H7N9_Avian_KP413733_A/chicken/Huzhou/3765/2013|2013.811	H7N9_Avian_KP413735_A/chicken/Huzhou/3765/2013|2013.811	H7N9_Avian_KP413737_A/chicken/Huzhou/3765/2013|2013.811	H7N9_Avian_KP413738_A/chicken/Huzhou/3765/2013|2013.811	KP413731	KP413732	KP413733	KP413735	KP413737	KP413738	Avian	H7N9	H7	N9	China	EasternAsia	Asia	2013.81	Dom-gal
A/chicken/Jiangxi/10964/2014	H7N9_Avian_KP415144_A/chicken/Jiangxi/10964/2014|2014.132	H7N9_Avian_KP415145_A/chicken/Jiangxi/10964/2014|2014.132	H7N9_Avian_KP415146_A/chicken/Jiangxi/10964/2014|2014.132	H7N9_Avian_KP415148_A/chicken/Jiangxi/10964/2014|2014.132	H7N9_Avian_KP415150_A/chicken/Jiangxi/10964/2014|2014.132	H7N9_Avian_KP415151_A/chicken/Jiangxi/10964/2014|2014.132	KP415144	KP415145	KP415146	KP415148	KP415150	KP415151	Avian	H7N9	H7	N9	China	EasternAsia	Asia	2014.13	Dom-gal
A/chicken/Jilin/SD020/2014	H7N2_Avian_KM054803_A/chicken/Jilin/SD020/2014|2014.148	H7N2_Avian_KM054802_A/chicken/Jilin/SD020/2014|2014.148	H7N2_Avian_KM054801_A/chicken/Jilin/SD020/2014|2014.148	H7N2_Avian_KM054799_A/chicken/Jilin/SD020/2014|2014.148	H7N2_Avian_KM054797_A/chicken/Jilin/SD020/2014|2014.148	H7N2_Avian_KM054800_A/chicken/Jilin/SD020/2014|2014.148	KM054803	KM054802	KM054801	KM054799	KM054797	KM054800	Avian	H7N2	H7	N2	China	EasternAsia	Asia	2014.15	Dom-gal
A/Zhejiang/LS01/2014	H7N9_Human_KM374039_A/Zhejiang/LS01/2014|2014.104	H7N9_Human_KM374040_A/Zhejiang/LS01/2014|2014.104	H7N9_Human_KM374041_A/Zhejiang/LS01/2014|2014.104	H7N9_Human_KM374043_A/Zhejiang/LS01/2014|2014.104	H7N9_Human_KM374045_A/Zhejiang/LS01/2014|2014.104	H7N9_Human_KM374046_A/Zhejiang/LS01/2014|2014.104	KM374039	KM374040	KM374041	KM374043	KM374045	KM374046	Human	H7N9	H7	N9	China	EasternAsia	Asia	2014.1	Human
A/chicken/Jiaxing/4713/2013	H9N2_Avian_KP417156_A/chicken/Jiaxing/4713/2013|2013.816	H9N2_Avian_KP417157_A/chicken/Jiaxing/4713/2013|2013.816	H9N2_Avian_KP417158_A/chicken/Jiaxing/4713/2013|2013.816	H9N2_Avian_KP417160_A/chicken/Jiaxing/4713/2013|2013.816	H9N2_Avian_KP417162_A/chicken/Jiaxing/4713/2013|2013.816	H9N2_Avian_KP417163_A/chicken/Jiaxing/4713/2013|2013.816	KP417156	KP417157	KP417158	KP417160	KP417162	KP417163	Avian	H9N2	H9	N2	China	EasternAsia	Asia	2013.82	Dom-gal
A/chicken/Zhejiang/S4071/2013	H7N9_Avian_MF630394_A/chicken/Zhejiang/S4071/2013|2013.934	H7N9_Avian_MF630395_A/chicken/Zhejiang/S4071/2013|2013.934	H7N9_Avian_MF630396_A/chicken/Zhejiang/S4071/2013|2013.934	H7N9_Avian_MF630398_A/chicken/Zhejiang/S4071/2013|2013.934	H7N9_Avian_MF630400_A/chicken/Zhejiang/S4071/2013|2013.934	H7N9_Avian_MF630401_A/chicken/Zhejiang/S4071/2013|2013.934	MF630394	MF630395	MF630396	MF630398	MF630400	MF630401	Avian	H7N9	H7	N9	China	EasternAsia	Asia	2013.93	Dom-gal
A/chicken/Qingdao/008/2014	H9N2_Avian_KT449719_A/chicken/Qingdao/008/2014|2014.025	H9N2_Avian_KT449699_A/chicken/Qingdao/008/2014|2014.025	H9N2_Avian_KT449679_A/chicken/Qingdao/008/2014|2014.025	H9N2_Avian_KT449639_A/chicken/Qingdao/008/2014|2014.025	H9N2_Avian_KT449599_A/chicken/Qingdao/008/2014|2014.025	H9N2_Avian_KT449659_A/chicken/Qingdao/008/2014|2014.025	KT449719	KT449699	KT449679	KT449639	KT449599	KT449659	Avian	H9N2	H9	N2	China	EasternAsia	Asia	2014.03	Dom-gal
A/chicken/Qingdao/018/2014	H9N2_Avian_KT449729_A/chicken/Qingdao/018/2014|2014.025	H9N2_Avian_KT449709_A/chicken/Qingdao/018/2014|2014.025	H9N2_Avian_KT449689_A/chicken/Qingdao/018/2014|2014.025	H9N2_Avian_KT449649_A/chicken/Qingdao/018/2014|2014.025	H9N2_Avian_KT449609_A/chicken/Qingdao/018/2014|2014.025	H9N2_Avian_KT449669_A/chicken/Qingdao/018/2014|2014.025	KT449729	KT449709	KT449689	KT449649	KT449609	KT449669	Avian	H9N2	H9	N2	China	EasternAsia	Asia	2014.03	Dom-gal
A/Taiwan/4-CGMH2/2014	H7N9_Human_KM244516_A/Taiwan/4-CGMH2/2014|2014.310	H7N9_Human_KM244517_A/Taiwan/4-CGMH2/2014|2014.310	H7N9_Human_KM244518_A/Taiwan/4-CGMH2/2014|2014.310	H7N9_Human_KM244520_A/Taiwan/4-CGMH2/2014|2014.310	H7N9_Human_KM244522_A/Taiwan/4-CGMH2/2014|2014.310	H7N9_Human_KM244523_A/Taiwan/4-CGMH2/2014|2014.310	KM244516	KM244517	KM244518	KM244520	KM244522	KM244523	Human	H7N9	H7	N9	Taiwan	EasternAsia	Asia	2014.31	Human
A/Taiwan/4-CGMH1/2014	H7N9_Human_KM244508_A/Taiwan/4-CGMH1/2014|2014.310	H7N9_Human_KM244509_A/Taiwan/4-CGMH1/2014|2014.310	H7N9_Human_KM244510_A/Taiwan/4-CGMH1/2014|2014.310	H7N9_Human_KM244512_A/Taiwan/4-CGMH1/2014|2014.310	H7N9_Human_KM244514_A/Taiwan/4-CGMH1/2014|2014.310	H7N9_Human_KM244515_A/Taiwan/4-CGMH1/2014|2014.310	KM244508	KM244509	KM244510	KM244512	KM244514	KM244515	Human	H7N9	H7	N9	Taiwan	EasternAsia	Asia	2014.31	Human
A/chicken/Shanghai/015/2014	H9N2_Avian_KP404014_A/chicken/Shanghai/015/2014|2014.515	H9N2_Avian_KP404012_A/chicken/Shanghai/015/2014|2014.515	H9N2_Avian_KP404010_A/chicken/Shanghai/015/2014|2014.515	H9N2_Avian_KP404006_A/chicken/Shanghai/015/2014|2014.515	H9N2_Avian_KP404002_A/chicken/Shanghai/015/2014|2014.515	H9N2_Avian_KP404008_A/chicken/Shanghai/015/2014|2014.515	KP404014	KP404012	KP404010	KP404006	KP404002	KP404008	Avian	H9N2	H9	N2	China	EasternAsia	Asia	2014.52	Dom-gal
A/oriental_magpie_robin/HK/6154/2015	H5N6_Avian_KX638413_A/oriental_magpie_robin/HK/6154/2015|2015.326	H5N6_Avian_KX638414_A/oriental_magpie_robin/HK/6154/2015|2015.326	H5N6_Avian_KX638415_A/oriental_magpie_robin/HK/6154/2015|2015.326	H5N6_Avian_KX638417_A/oriental_magpie_robin/HK/6154/2015|2015.326	H5N6_Avian_KX638419_A/oriental_magpie_robin/HK/6154/2015|2015.326	H5N6_Avian_KX638420_A/oriental_magpie_robin/HK/6154/2015|2015.326	KX638413	KX638414	KX638415	KX638417	KX638419	KX638420	Avian	H5N6	H5	N6	Hong Kong	EasternAsia	Asia	2015.33	Wild-other
A/chicken/Jiangxi/15044/2014	H7N9_Avian_KP418091_A/chicken/Jiangxi/15044/2014|2014.318	H7N9_Avian_KP418092_A/chicken/Jiangxi/15044/2014|2014.318	H7N9_Avian_KP418093_A/chicken/Jiangxi/15044/2014|2014.318	H7N9_Avian_KP418095_A/chicken/Jiangxi/15044/2014|2014.318	H7N9_Avian_KP418097_A/chicken/Jiangxi/15044/2014|2014.318	H7N9_Avian_KP418098_A/chicken/Jiangxi/15044/2014|2014.318	KP418091	KP418092	KP418093	KP418095	KP418097	KP418098	Avian	H7N9	H7	N9	China	EasternAsia	Asia	2014.32	Dom-gal
A/pigeon/Zhejiang/77037/2014	H9N2_Avian_KU042512_A/pigeon/Zhejiang/77037/2014|2014.512	H9N2_Avian_KU042530_A/pigeon/Zhejiang/77037/2014|2014.512	H9N2_Avian_KU042548_A/pigeon/Zhejiang/77037/2014|2014.512	H9N2_Avian_KU042584_A/pigeon/Zhejiang/77037/2014|2014.512	H9N2_Avian_KU042620_A/pigeon/Zhejiang/77037/2014|2014.512	H9N2_Avian_KU042638_A/pigeon/Zhejiang/77037/2014|2014.512	KU042512	KU042530	KU042548	KU042584	KU042620	KU042638	Avian	H9N2	H9	N2	China	EasternAsia	Asia	2014.51	Wild-other
A/pigeon/Zhejiang/727044/2014	H9N2_Avian_KU042513_A/pigeon/Zhejiang/727044/2014|2014.567	H9N2_Avian_KU042531_A/pigeon/Zhejiang/727044/2014|2014.567	H9N2_Avian_KU042549_A/pigeon/Zhejiang/727044/2014|2014.567	H9N2_Avian_KU042585_A/pigeon/Zhejiang/727044/2014|2014.567	H9N2_Avian_KU042621_A/pigeon/Zhejiang/727044/2014|2014.567	H9N2_Avian_KU042639_A/pigeon/Zhejiang/727044/2014|2014.567	KU042513	KU042531	KU042549	KU042585	KU042621	KU042639	Avian	H9N2	H9	N2	China	EasternAsia	Asia	2014.57	Wild-other
A/chicken/Taizhou/TZJF05/2015	H9N2_Avian_KU143584_A/chicken/Taizhou/TZJF05/2015|2015.038	H9N2_Avian_KU143541_A/chicken/Taizhou/TZJF05/2015|2015.038	H9N2_Avian_KU143498_A/chicken/Taizhou/TZJF05/2015|2015.038	H9N2_Avian_KU143412_A/chicken/Taizhou/TZJF05/2015|2015.038	H9N2_Avian_KU143326_A/chicken/Taizhou/TZJF05/2015|2015.038	H9N2_Avian_KU143455_A/chicken/Taizhou/TZJF05/2015|2015.038	KU143584	KU143541	KU143498	KU143412	KU143326	KU143455	Avian	H9N2	H9	N2	China	EasternAsia	Asia	2015.04	Dom-gal
A/chicken/Zhejiang/S4017/2013	H7N9_Avian_MF630378_A/chicken/Zhejiang/S4017/2013|2013.934	H7N9_Avian_MF630379_A/chicken/Zhejiang/S4017/2013|2013.934	H7N9_Avian_MF630380_A/chicken/Zhejiang/S4017/2013|2013.934	H7N9_Avian_MF630382_A/chicken/Zhejiang/S4017/2013|2013.934	H7N9_Avian_MF630384_A/chicken/Zhejiang/S4017/2013|2013.934	H7N9_Avian_MF630385_A/chicken/Zhejiang/S4017/2013|2013.934	MF630378	MF630379	MF630380	MF630382	MF630384	MF630385	Avian	H7N9	H7	N9	China	EasternAsia	Asia	2013.93	Dom-gal
A/duck/Zhejiang/727036/2014	H9N2_Avian_KU042511_A/duck/Zhejiang/727036/2014|2014.567	H9N2_Avian_KU042529_A/duck/Zhejiang/727036/2014|2014.567	H9N2_Avian_KU042547_A/duck/Zhejiang/727036/2014|2014.567	H9N2_Avian_KU042583_A/duck/Zhejiang/727036/2014|2014.567	H9N2_Avian_KU042619_A/duck/Zhejiang/727036/2014|2014.567	H9N2_Avian_KU042637_A/duck/Zhejiang/727036/2014|2014.567	KU042511	KU042529	KU042547	KU042583	KU042619	KU042637	Avian	H9N2	H9	N2	China	EasternAsia	Asia	2014.57	Dom-ans
A/chicken/Zhangzhou/8585/2014	H7N9_Avian_KP418548_A/chicken/Zhangzhou/8585/2014|2014.474	H7N9_Avian_KP418549_A/chicken/Zhangzhou/8585/2014|2014.474	H7N9_Avian_KP418550_A/chicken/Zhangzhou/8585/2014|2014.474	H7N9_Avian_KP418552_A/chicken/Zhangzhou/8585/2014|2014.474	H7N9_Avian_KP418554_A/chicken/Zhangzhou/8585/2014|2014.474	H7N9_Avian_KP418555_A/chicken/Zhangzhou/8585/2014|2014.474	KP418548	KP418549	KP418550	KP418552	KP418554	KP418555	Avian	H7N9	H7	N9	China	EasternAsia	Asia	2014.47	Dom-gal
A/chicken/Zhangzhou/8829/2014	H7N9_Avian_KP418556_A/chicken/Zhangzhou/8829/2014|2014.493	H7N9_Avian_KP418557_A/chicken/Zhangzhou/8829/2014|2014.493	H7N9_Avian_KP418558_A/chicken/Zhangzhou/8829/2014|2014.493	H7N9_Avian_KP418560_A/chicken/Zhangzhou/8829/2014|2014.493	H7N9_Avian_KP418562_A/chicken/Zhangzhou/8829/2014|2014.493	H7N9_Avian_KP418563_A/chicken/Zhangzhou/8829/2014|2014.493	KP418556	KP418557	KP418558	KP418560	KP418562	KP418563	Avian	H7N9	H7	N9	China	EasternAsia	Asia	2014.49	Dom-gal
A/chicken/Wenzhou/606/2013	H9N2_Avian_KF260933_A/chicken/Wenzhou/606/2013|2013.500	H9N2_Avian_KF260689_A/chicken/Wenzhou/606/2013|2013.500	H9N2_Avian_KF260445_A/chicken/Wenzhou/606/2013|2013.500	H9N2_Avian_KF259957_A/chicken/Wenzhou/606/2013|2013.500	H9N2_Avian_KF259438_A/chicken/Wenzhou/606/2013|2013.500	H9N2_Avian_KF260201_A/chicken/Wenzhou/606/2013|2013.500	KF260933	KF260689	KF260445	KF259957	KF259438	KF260201	Avian	H9N2	H9	N2	China	EasternAsia	Asia	2013.5	Dom-gal
A/chicken/Shanghai/020/2013	H9N2_Avian_KF500984_A/chicken/Shanghai/020/2013|2013.285	H9N2_Avian_KF500983_A/chicken/Shanghai/020/2013|2013.285	H9N2_Avian_KF500982_A/chicken/Shanghai/020/2013|2013.285	H9N2_Avian_KF500980_A/chicken/Shanghai/020/2013|2013.285	H9N2_Avian_KF500978_A/chicken/Shanghai/020/2013|2013.285	H9N2_Avian_KF500981_A/chicken/Shanghai/020/2013|2013.285	KF500984	KF500983	KF500982	KF500980	KF500978	KF500981	Avian	H9N2	H9	N2	China	EasternAsia	Asia	2013.29	Dom-gal
A/chicken/Beijing/16/2013	H9N2_Avian_KM609874_A/chicken/Beijing/16/2013|2013.225	H9N2_Avian_KM609834_A/chicken/Beijing/16/2013|2013.225	H9N2_Avian_KM609794_A/chicken/Beijing/16/2013|2013.225	H9N2_Avian_KM609714_A/chicken/Beijing/16/2013|2013.225	H9N2_Avian_KM609634_A/chicken/Beijing/16/2013|2013.225	H9N2_Avian_KM609754_A/chicken/Beijing/16/2013|2013.225	KM609874	KM609834	KM609794	KM609714	KM609634	KM609754	Avian	H9N2	H9	N2	China	EasternAsia	Asia	2013.22	Dom-gal
A/chicken/Qingdao/2144/2013	H9N2_Avian_KP415168_A/chicken/Qingdao/2144/2013|2013.805	H9N2_Avian_KP415169_A/chicken/Qingdao/2144/2013|2013.805	H9N2_Avian_KP415170_A/chicken/Qingdao/2144/2013|2013.805	H9N2_Avian_KP415172_A/chicken/Qingdao/2144/2013|2013.805	H9N2_Avian_KP415174_A/chicken/Qingdao/2144/2013|2013.805	H9N2_Avian_KP415175_A/chicken/Qingdao/2144/2013|2013.805	KP415168	KP415169	KP415170	KP415172	KP415174	KP415175	Avian	H9N2	H9	N2	China	EasternAsia	Asia	2013.81	Dom-gal
A/chicken/Huzhou/3892/2013	H9N2_Avian_KP417124_A/chicken/Huzhou/3892/2013|2013.811	H9N2_Avian_KP417125_A/chicken/Huzhou/3892/2013|2013.811	H9N2_Avian_KP417126_A/chicken/Huzhou/3892/2013|2013.811	H9N2_Avian_KP417128_A/chicken/Huzhou/3892/2013|2013.811	H9N2_Avian_KP417130_A/chicken/Huzhou/3892/2013|2013.811	H9N2_Avian_KP417131_A/chicken/Huzhou/3892/2013|2013.811	KP417124	KP417125	KP417126	KP417128	KP417130	KP417131	Avian	H9N2	H9	N2	China	EasternAsia	Asia	2013.81	Dom-gal
A/pigeon/Shanghai/JC1/2013	H9N2_Avian_KJ128369_A/pigeon/Shanghai/JC1/2013|2013.285	H9N2_Avian_KJ128368_A/pigeon/Shanghai/JC1/2013|2013.285	H9N2_Avian_KJ128367_A/pigeon/Shanghai/JC1/2013|2013.285	H9N2_Avian_KJ128365_A/pigeon/Shanghai/JC1/2013|2013.285	H9N2_Avian_KJ128363_A/pigeon/Shanghai/JC1/2013|2013.285	H9N2_Avian_KJ128366_A/pigeon/Shanghai/JC1/2013|2013.285	KJ128369	KJ128368	KJ128367	KJ128365	KJ128363	KJ128366	Avian	H9N2	H9	N2	China	EasternAsia	Asia	2013.29	Wild-other
A/chicken/Jinan/4225/2013	H9N2_Avian_KP415273_A/chicken/Jinan/4225/2013|2013.825	H9N2_Avian_KP415274_A/chicken/Jinan/4225/2013|2013.825	H9N2_Avian_KP415275_A/chicken/Jinan/4225/2013|2013.825	H9N2_Avian_KP415277_A/chicken/Jinan/4225/2013|2013.825	H9N2_Avian_KP415279_A/chicken/Jinan/4225/2013|2013.825	H9N2_Avian_KP415280_A/chicken/Jinan/4225/2013|2013.825	KP415273	KP415274	KP415275	KP415277	KP415279	KP415280	Avian	H9N2	H9	N2	China	EasternAsia	Asia	2013.83	Dom-gal
A/chicken/Jinan/3952/2013	H9N2_Avian_KP415265_A/chicken/Jinan/3952/2013|2013.825	H9N2_Avian_KP415266_A/chicken/Jinan/3952/2013|2013.825	H9N2_Avian_KP415267_A/chicken/Jinan/3952/2013|2013.825	H9N2_Avian_KP415269_A/chicken/Jinan/3952/2013|2013.825	H9N2_Avian_KP415271_A/chicken/Jinan/3952/2013|2013.825	H9N2_Avian_KP415272_A/chicken/Jinan/3952/2013|2013.825	KP415265	KP415266	KP415267	KP415269	KP415271	KP415272	Avian	H9N2	H9	N2	China	EasternAsia	Asia	2013.83	Dom-gal
A/Anthropoides_virgo/Baicheng/219/2013	H9N2_Avian_KM245336_A/Anthropoides_virgo/Baicheng/219/2013|2013.162	H9N2_Avian_KM245333_A/Anthropoides_virgo/Baicheng/219/2013|2013.162	H9N2_Avian_KM245338_A/Anthropoides_virgo/Baicheng/219/2013|2013.162	H9N2_Avian_KM245332_A/Anthropoides_virgo/Baicheng/219/2013|2013.162	H9N2_Avian_KM245334_A/Anthropoides_virgo/Baicheng/219/2013|2013.162	H9N2_Avian_KM245335_A/Anthropoides_virgo/Baicheng/219/2013|2013.162	KM245336	KM245333	KM245338	KM245332	KM245334	KM245335	Avian	H9N2	H9	N2	China	EasternAsia	Asia	2013.16	Wild-other
A/chicken/Shandong/qd0107/2013	H9N2_Avian_KM609861_A/chicken/Shandong/qd0107/2013|2013.016	H9N2_Avian_KM609821_A/chicken/Shandong/qd0107/2013|2013.016	H9N2_Avian_KM609781_A/chicken/Shandong/qd0107/2013|2013.016	H9N2_Avian_KM609701_A/chicken/Shandong/qd0107/2013|2013.016	H9N2_Avian_KM609621_A/chicken/Shandong/qd0107/2013|2013.016	H9N2_Avian_KM609741_A/chicken/Shandong/qd0107/2013|2013.016	KM609861	KM609821	KM609781	KM609701	KM609621	KM609741	Avian	H9N2	H9	N2	China	EasternAsia	Asia	2013.02	Dom-gal
A/pigeon/Zhejiang/P2/2013	H7N9_Avian_KF042110_A/pigeon/Zhejiang/P2/2013|2013.285	H7N9_Avian_KF042094_A/pigeon/Zhejiang/P2/2013|2013.285	H7N9_Avian_KF042086_A/pigeon/Zhejiang/P2/2013|2013.285	H7N9_Avian_KF042082_A/pigeon/Zhejiang/P2/2013|2013.285	H7N9_Avian_KF042106_A/pigeon/Zhejiang/P2/2013|2013.285	H7N9_Avian_KF042098_A/pigeon/Zhejiang/P2/2013|2013.285	KF042110	KF042094	KF042086	KF042082	KF042106	KF042098	Avian	H7N9	H7	N9	China	EasternAsia	Asia	2013.29	Wild-other
A/chicken/Fujian/SIC16/2014	H9N2_Avian_KX598522_A/chicken/Fujian/SIC16/2014|2014.500	H9N2_Avian_KX598564_A/chicken/Fujian/SIC16/2014|2014.500	H9N2_Avian_KX598606_A/chicken/Fujian/SIC16/2014|2014.500	H9N2_Avian_KX598648_A/chicken/Fujian/SIC16/2014|2014.500	H9N2_Avian_KX598690_A/chicken/Fujian/SIC16/2014|2014.500	H9N2_Avian_KX598732_A/chicken/Fujian/SIC16/2014|2014.500	KX598522	KX598564	KX598606	KX598648	KX598690	KX598732	Avian	H9N2	H9	N2	China	EasternAsia	Asia	2014.5	Dom-gal
A/Shanghai/01/2014	H7N9_Human_KJ411982_A/Shanghai/01/2014|2014.005	H7N9_Human_KJ411981_A/Shanghai/01/2014|2014.005	H7N9_Human_KJ411980_A/Shanghai/01/2014|2014.005	H7N9_Human_KJ411978_A/Shanghai/01/2014|2014.005	H7N9_Human_KJ411976_A/Shanghai/01/2014|2014.005	H7N9_Human_KJ411979_A/Shanghai/01/2014|2014.005	KJ411982	KJ411981	KJ411980	KJ411978	KJ411976	KJ411979	Human	H7N9	H7	N9	China	EasternAsia	Asia	2014.01	Human
A/Shanghai/PD-02/2014	H7N9_Human_KJ549801_A/Shanghai/PD-02/2014|2014.044	H7N9_Human_KJ549802_A/Shanghai/PD-02/2014|2014.044	H7N9_Human_KJ549803_A/Shanghai/PD-02/2014|2014.044	H7N9_Human_KJ195798_A/Shanghai/PD-02/2014|2014.044	H7N9_Human_KJ195800_A/Shanghai/PD-02/2014|2014.044	H7N9_Human_KJ195801_A/Shanghai/PD-02/2014|2014.044	KJ549801	KJ549802	KJ549803	KJ195798	KJ195800	KJ195801	Human	H7N9	H7	N9	China	EasternAsia	Asia	2014.04	Human
A/chicken/Henan/S1425/2014	H7N9_Avian_MF630194_A/chicken/Henan/S1425/2014|2014.425	H7N9_Avian_MF630195_A/chicken/Henan/S1425/2014|2014.425	H7N9_Avian_MF630196_A/chicken/Henan/S1425/2014|2014.425	H7N9_Avian_MF630198_A/chicken/Henan/S1425/2014|2014.425	H7N9_Avian_MF630200_A/chicken/Henan/S1425/2014|2014.425	H7N9_Avian_MF630201_A/chicken/Henan/S1425/2014|2014.425	MF630194	MF630195	MF630196	MF630198	MF630200	MF630201	Avian	H7N9	H7	N9	China	EasternAsia	Asia	2014.42	Dom-gal
A/chicken/Changzhou/C08/2013	H9N9_Avian_KJ938647_A/chicken/Changzhou/C08/2013|2013.967	H9N9_Avian_KJ938648_A/chicken/Changzhou/C08/2013|2013.967	H9N9_Avian_KJ938649_A/chicken/Changzhou/C08/2013|2013.967	H9N9_Avian_KJ938651_A/chicken/Changzhou/C08/2013|2013.967	H9N9_Avian_KJ938653_A/chicken/Changzhou/C08/2013|2013.967	H9N9_Avian_KJ938654_A/chicken/Changzhou/C08/2013|2013.967	KJ938647	KJ938648	KJ938649	KJ938651	KJ938653	KJ938654	Avian	H9N9	H9	N9	China	EasternAsia	Asia	2013.97	Dom-gal
A/chicken/Hunan/SD017/2014	H7N9_Avian_MF630218_A/chicken/Hunan/SD017/2014|2014.132	H7N9_Avian_MF630219_A/chicken/Hunan/SD017/2014|2014.132	H7N9_Avian_MF630220_A/chicken/Hunan/SD017/2014|2014.132	H7N9_Avian_MF630222_A/chicken/Hunan/SD017/2014|2014.132	H7N9_Avian_MF630224_A/chicken/Hunan/SD017/2014|2014.132	H7N9_Avian_MF630225_A/chicken/Hunan/SD017/2014|2014.132	MF630218	MF630219	MF630220	MF630222	MF630224	MF630225	Avian	H7N9	H7	N9	China	EasternAsia	Asia	2014.13	Dom-gal
A/duck/Jiangsu/S1181/2014	H7N9_Avian_MF630474_A/duck/Jiangsu/S1181/2014|2014.364	H7N9_Avian_MF630475_A/duck/Jiangsu/S1181/2014|2014.364	H7N9_Avian_MF630476_A/duck/Jiangsu/S1181/2014|2014.364	H7N9_Avian_MF630478_A/duck/Jiangsu/S1181/2014|2014.364	H7N9_Avian_MF630480_A/duck/Jiangsu/S1181/2014|2014.364	H7N9_Avian_MF630481_A/duck/Jiangsu/S1181/2014|2014.364	MF630474	MF630475	MF630476	MF630478	MF630480	MF630481	Avian	H7N9	H7	N9	China	EasternAsia	Asia	2014.36	Dom-ans
A/chicken/Wenzhou/WZTSLG02/2015	H7N9_Avian_KU143591_A/chicken/Wenzhou/WZTSLG02/2015|2015.038	H7N9_Avian_KU143551_A/chicken/Wenzhou/WZTSLG02/2015|2015.123	H7N9_Avian_KU143507_A/chicken/Wenzhou/WZTSLG02/2015|2015.123	H7N9_Avian_KU143420_A/chicken/Wenzhou/WZTSLG02/2015|2015.123	H7N9_Avian_KU143333_A/chicken/Wenzhou/WZTSLG02/2015|2015.123	H7N9_Avian_KU143461_A/chicken/Wenzhou/WZTSLG02/2015|2015.123	KU143591	KU143551	KU143507	KU143420	KU143333	KU143461	Avian	H7N9	H7	N9	China	EasternAsia	Asia	2015.04	Dom-gal
A/chicken/Jiangsu/JT123/2015	H7N9_Avian_KY751267_A/chicken/Jiangsu/JT123/2015|2015.203	H7N9_Avian_KY751235_A/chicken/Jiangsu/JT123/2015|2015.203	H7N9_Avian_KY751202_A/chicken/Jiangsu/JT123/2015|2015.203	H7N9_Avian_KY751136_A/chicken/Jiangsu/JT123/2015|2015.203	H7N9_Avian_KY751070_A/chicken/Jiangsu/JT123/2015|2015.203	H7N9_Avian_KY751169_A/chicken/Jiangsu/JT123/2015|2015.203	KY751267	KY751235	KY751202	KY751136	KY751070	KY751169	Avian	H7N9	H7	N9	China	EasternAsia	Asia	2015.2	Dom-gal
A/chicken/Xinjiang/SD033/2014	H7N9_Avian_MF630338_A/chicken/Xinjiang/SD033/2014|2014.921	H7N9_Avian_MF630339_A/chicken/Xinjiang/SD033/2014|2014.921	H7N9_Avian_MF630340_A/chicken/Xinjiang/SD033/2014|2014.921	H7N9_Avian_MF630342_A/chicken/Xinjiang/SD033/2014|2014.921	H7N9_Avian_MF630344_A/chicken/Xinjiang/SD033/2014|2014.921	H7N9_Avian_MF630345_A/chicken/Xinjiang/SD033/2014|2014.921	MF630338	MF630339	MF630340	MF630342	MF630344	MF630345	Avian	H7N9	H7	N9	China	EasternAsia	Asia	2014.92	Dom-gal
A/chicken/Xinjiang/SD036/2014	H7N9_Avian_MF630346_A/chicken/Xinjiang/SD036/2014|2014.921	H7N9_Avian_MF630347_A/chicken/Xinjiang/SD036/2014|2014.921	H7N9_Avian_MF630348_A/chicken/Xinjiang/SD036/2014|2014.921	H7N9_Avian_MF630350_A/chicken/Xinjiang/SD036/2014|2014.921	H7N9_Avian_MF630352_A/chicken/Xinjiang/SD036/2014|2014.921	H7N9_Avian_MF630353_A/chicken/Xinjiang/SD036/2014|2014.921	MF630346	MF630347	MF630348	MF630350	MF630352	MF630353	Avian	H7N9	H7	N9	China	EasternAsia	Asia	2014.92	Dom-gal
A/Quzhou/2/2015	H7N9_Human_KR351280_A/Quzhou/2/2015|2015.307	H7N9_Human_KR351279_A/Quzhou/2/2015|2015.307	H7N9_Human_KR351278_A/Quzhou/2/2015|2015.307	H7N9_Human_KR351276_A/Quzhou/2/2015|2015.307	H7N9_Human_KR351275_A/Quzhou/2/2015|2015.307	H7N9_Human_KR351277_A/Quzhou/2/2015|2015.307	KR351280	KR351279	KR351278	KR351276	KR351275	KR351277	Human	H7N9	H7	N9	China	EasternAsia	Asia	2015.31	Human
A/Quzhou/1/2015	H7N9_Human_KR351272_A/Quzhou/1/2015|2015.312	H7N9_Human_KR351271_A/Quzhou/1/2015|2015.312	H7N9_Human_KR351270_A/Quzhou/1/2015|2015.312	H7N9_Human_KR351268_A/Quzhou/1/2015|2015.312	H7N9_Human_KR351267_A/Quzhou/1/2015|2015.312	H7N9_Human_KR351269_A/Quzhou/1/2015|2015.312	KR351272	KR351271	KR351270	KR351268	KR351267	KR351269	Human	H7N9	H7	N9	China	EasternAsia	Asia	2015.31	Human
A/chicken/Zhejiang/S1074/2016	H7N9_Avian_MF630354_A/chicken/Zhejiang/S1074/2016|2016.353	H7N9_Avian_MF630355_A/chicken/Zhejiang/S1074/2016|2016.353	H7N9_Avian_MF630356_A/chicken/Zhejiang/S1074/2016|2016.353	H7N9_Avian_MF630358_A/chicken/Zhejiang/S1074/2016|2016.353	H7N9_Avian_MF630360_A/chicken/Zhejiang/S1074/2016|2016.353	H7N9_Avian_MF630361_A/chicken/Zhejiang/S1074/2016|2016.353	MF630354	MF630355	MF630356	MF630358	MF630360	MF630361	Avian	H7N9	H7	N9	China	EasternAsia	Asia	2016.35	Dom-gal
A/chicken/Jiangsu/JS4539/2014	H9N2_Avian_KX867838_A/chicken/Jiangsu/JS4539/2014|2014.466	H9N2_Avian_KX867839_A/chicken/Jiangsu/JS4539/2014|2014.466	H9N2_Avian_KX867840_A/chicken/Jiangsu/JS4539/2014|2014.466	H9N2_Avian_KX867842_A/chicken/Jiangsu/JS4539/2014|2014.466	H9N2_Avian_KX867844_A/chicken/Jiangsu/JS4539/2014|2014.466	H9N2_Avian_KX867845_A/chicken/Jiangsu/JS4539/2014|2014.466	KX867838	KX867839	KX867840	KX867842	KX867844	KX867845	Avian	H9N2	H9	N2	China	EasternAsia	Asia	2014.47	Dom-gal
A/Fujian/S03/2015	H7N9_Human_KY286424_A/Fujian/S03/2015|2015.060	H7N9_Human_KY286425_A/Fujian/S03/2015|2015.060	H7N9_Human_KY286426_A/Fujian/S03/2015|2015.060	H7N9_Human_KY286428_A/Fujian/S03/2015|2015.060	H7N9_Human_KY286430_A/Fujian/S03/2015|2015.060	H7N9_Human_KY286431_A/Fujian/S03/2015|2015.060	KY286424	KY286425	KY286426	KY286428	KY286430	KY286431	Human	H7N9	H7	N9	China	EasternAsia	Asia	2015.06	Human
A/chicken/Jiangxi/S10017/2015	H7N9_Avian_MF630282_A/chicken/Jiangxi/S10017/2015|2015.225	H7N9_Avian_MF630283_A/chicken/Jiangxi/S10017/2015|2015.225	H7N9_Avian_MF630284_A/chicken/Jiangxi/S10017/2015|2015.225	H7N9_Avian_MF630286_A/chicken/Jiangxi/S10017/2015|2015.225	H7N9_Avian_MF630288_A/chicken/Jiangxi/S10017/2015|2015.225	H7N9_Avian_MF630289_A/chicken/Jiangxi/S10017/2015|2015.225	MF630282	MF630283	MF630284	MF630286	MF630288	MF630289	Avian	H7N9	H7	N9	China	EasternAsia	Asia	2015.22	Dom-gal
A/chicken/Guangdong/SD027/2015	H7N9_Avian_MF630098_A/chicken/Guangdong/SD027/2015|2015.197	H7N9_Avian_MF630099_A/chicken/Guangdong/SD027/2015|2015.197	H7N9_Avian_MF630100_A/chicken/Guangdong/SD027/2015|2015.197	H7N9_Avian_MF630102_A/chicken/Guangdong/SD027/2015|2015.197	H7N9_Avian_MF630104_A/chicken/Guangdong/SD027/2015|2015.197	H7N9_Avian_MF630105_A/chicken/Guangdong/SD027/2015|2015.197	MF630098	MF630099	MF630100	MF630102	MF630104	MF630105	Avian	H7N9	H7	N9	China	EasternAsia	Asia	2015.2	Dom-gal
A/chicken/Yantai/2303/2013	H9N2_Avian_KP415184_A/chicken/Yantai/2303/2013|2013.800	H9N2_Avian_KP415185_A/chicken/Yantai/2303/2013|2013.800	H9N2_Avian_KP415186_A/chicken/Yantai/2303/2013|2013.800	H9N2_Avian_KP415188_A/chicken/Yantai/2303/2013|2013.800	H9N2_Avian_KP415190_A/chicken/Yantai/2303/2013|2013.800	H9N2_Avian_KP415191_A/chicken/Yantai/2303/2013|2013.800	KP415184	KP415185	KP415186	KP415188	KP415190	KP415191	Avian	H9N2	H9	N2	China	EasternAsia	Asia	2013.8	Dom-gal
A/chicken/Yantai/2243/2013	H9N2_Avian_KP415176_A/chicken/Yantai/2243/2013|2013.800	H9N2_Avian_KP415177_A/chicken/Yantai/2243/2013|2013.800	H9N2_Avian_KP415178_A/chicken/Yantai/2243/2013|2013.800	H9N2_Avian_KP415180_A/chicken/Yantai/2243/2013|2013.800	H9N2_Avian_KP415182_A/chicken/Yantai/2243/2013|2013.800	H9N2_Avian_KP415183_A/chicken/Yantai/2243/2013|2013.800	KP415176	KP415177	KP415178	KP415180	KP415182	KP415183	Avian	H9N2	H9	N2	China	EasternAsia	Asia	2013.8	Dom-gal
A/chicken/Beijing/1115/2013	H9N2_Avian_KM609875_A/chicken/Beijing/1115/2013|2013.871	H9N2_Avian_KM609835_A/chicken/Beijing/1115/2013|2013.871	H9N2_Avian_KM609795_A/chicken/Beijing/1115/2013|2013.871	H9N2_Avian_KM609715_A/chicken/Beijing/1115/2013|2013.871	H9N2_Avian_KM609635_A/chicken/Beijing/1115/2013|2013.871	H9N2_Avian_KM609755_A/chicken/Beijing/1115/2013|2013.871	KM609875	KM609835	KM609795	KM609715	KM609635	KM609755	Avian	H9N2	H9	N2	China	EasternAsia	Asia	2013.87	Dom-gal
A/chicken/Jilin/SD001/2014	H9N2_Avian_KM054795_A/chicken/Jilin/SD001/2014|2014.148	H9N2_Avian_KM054794_A/chicken/Jilin/SD001/2014|2014.148	H9N2_Avian_KM054793_A/chicken/Jilin/SD001/2014|2014.148	H9N2_Avian_KM054791_A/chicken/Jilin/SD001/2014|2014.148	H9N2_Avian_KM054789_A/chicken/Jilin/SD001/2014|2014.148	H9N2_Avian_KM054792_A/chicken/Jilin/SD001/2014|2014.148	KM054795	KM054794	KM054793	KM054791	KM054789	KM054792	Avian	H9N2	H9	N2	China	EasternAsia	Asia	2014.15	Dom-gal
A/Shanghai/Mix1/2014	H7N9_Human_KP058484_A/Shanghai/Mix1/2014|2014.005	H7N9_Human_KP058485_A/Shanghai/Mix1/2014|2014.005	H7N9_Human_KP058486_A/Shanghai/Mix1/2014|2014.005	H7N9_Human_KP058487_A/Shanghai/Mix1/2014|2014.005	H7N9_Human_KP058488_A/Shanghai/Mix1/2014|2014.005	H7N9_Human_KP058489_A/Shanghai/Mix1/2014|2014.005	KP058484	KP058485	KP058486	KP058487	KP058488	KP058489	Human	H7N9	H7	N9	China	EasternAsia	Asia	2014.01	Human
A/chicken/Jiangsu/TM71/2014	H9N2_Avian_MG280692_A/chicken/Jiangsu/TM71/2014|2014.033	H9N2_Avian_MG280693_A/chicken/Jiangsu/TM71/2014|2014.033	H9N2_Avian_MG280694_A/chicken/Jiangsu/TM71/2014|2014.033	H9N2_Avian_MG280696_A/chicken/Jiangsu/TM71/2014|2014.033	H9N2_Avian_MG280698_A/chicken/Jiangsu/TM71/2014|2014.033	H9N2_Avian_MG280699_A/chicken/Jiangsu/TM71/2014|2014.033	MG280692	MG280693	MG280694	MG280696	MG280698	MG280699	Avian	H9N2	H9	N2	China	EasternAsia	Asia	2014.03	Dom-gal
A/chicken/Huzhou/3801/2013	H9N2_Avian_KP415379_A/chicken/Huzhou/3801/2013|2013.811	H9N2_Avian_KP415380_A/chicken/Huzhou/3801/2013|2013.811	H9N2_Avian_KP415381_A/chicken/Huzhou/3801/2013|2013.811	H9N2_Avian_KP415383_A/chicken/Huzhou/3801/2013|2013.811	H9N2_Avian_KP415385_A/chicken/Huzhou/3801/2013|2013.811	H9N2_Avian_KP415386_A/chicken/Huzhou/3801/2013|2013.811	KP415379	KP415380	KP415381	KP415383	KP415385	KP415386	Avian	H9N2	H9	N2	China	EasternAsia	Asia	2013.81	Dom-gal
A/chicken/Ningbo/2727/2013	H9N2_Avian_KP415338_A/chicken/Ningbo/2727/2013|2013.800	H9N2_Avian_KP415339_A/chicken/Ningbo/2727/2013|2013.800	H9N2_Avian_KP415340_A/chicken/Ningbo/2727/2013|2013.800	H9N2_Avian_KP415342_A/chicken/Ningbo/2727/2013|2013.800	H9N2_Avian_KP415344_A/chicken/Ningbo/2727/2013|2013.800	H9N2_Avian_KP415345_A/chicken/Ningbo/2727/2013|2013.800	KP415338	KP415339	KP415340	KP415342	KP415344	KP415345	Avian	H9N2	H9	N2	China	EasternAsia	Asia	2013.8	Dom-gal
A/chicken/Jiaxing/4490/2013	H7N9_Avian_KP413937_A/chicken/Jiaxing/4490/2013|2013.814	H7N9_Avian_KP413938_A/chicken/Jiaxing/4490/2013|2013.814	H7N9_Avian_KP413939_A/chicken/Jiaxing/4490/2013|2013.814	H7N9_Avian_KP413941_A/chicken/Jiaxing/4490/2013|2013.814	H7N9_Avian_KP413943_A/chicken/Jiaxing/4490/2013|2013.814	H7N9_Avian_KP413944_A/chicken/Jiaxing/4490/2013|2013.814	KP413937	KP413938	KP413939	KP413941	KP413943	KP413944	Avian	H7N9	H7	N9	China	EasternAsia	Asia	2013.81	Dom-gal
A/chicken/Ningxia/S1152/2014	H7N9_Avian_MF630322_A/chicken/Ningxia/S1152/2014|2014.370	H7N9_Avian_MF630323_A/chicken/Ningxia/S1152/2014|2014.370	H7N9_Avian_MF630324_A/chicken/Ningxia/S1152/2014|2014.370	H7N9_Avian_MF630326_A/chicken/Ningxia/S1152/2014|2014.370	H7N9_Avian_MF630328_A/chicken/Ningxia/S1152/2014|2014.370	H7N9_Avian_MF630329_A/chicken/Ningxia/S1152/2014|2014.370	MF630322	MF630323	MF630324	MF630326	MF630328	MF630329	Avian	H7N9	H7	N9	China	EasternAsia	Asia	2014.37	Dom-gal
A/chicken/Guangdong/GD1601/2016	H9N2_Avian_MG063486_A/chicken/Guangdong/GD1601/2016|2016.200	H9N2_Avian_MG063481_A/chicken/Guangdong/GD1601/2016|2016.200	H9N2_Avian_MG063476_A/chicken/Guangdong/GD1601/2016|2016.200	H9N2_Avian_MG063466_A/chicken/Guangdong/GD1601/2016|2016.200	H9N2_Avian_MG063456_A/chicken/Guangdong/GD1601/2016|2016.200	H9N2_Avian_MG063471_A/chicken/Guangdong/GD1601/2016|2016.200	MG063486	MG063481	MG063476	MG063466	MG063456	MG063471	Avian	H9N2	H9	N2	China	EasternAsia	Asia	2016.2	Dom-gal
A/chicken/Guangdong/835/2016	H9N2_Avian_KY794608_A/chicken/Guangdong/835/2016|2016.123	H9N2_Avian_KY794609_A/chicken/Guangdong/835/2016|2016.123	H9N2_Avian_KY794610_A/chicken/Guangdong/835/2016|2016.123	H9N2_Avian_KY794612_A/chicken/Guangdong/835/2016|2016.123	H9N2_Avian_KY794614_A/chicken/Guangdong/835/2016|2016.123	H9N2_Avian_KY794615_A/chicken/Guangdong/835/2016|2016.123	KY794608	KY794609	KY794610	KY794612	KY794614	KY794615	Avian	H9N2	H9	N2	China	EasternAsia	Asia	2016.12	Dom-gal
A/chicken/Shanghai/PD-CN-02/2014	H7N9_Avian_KJ549783_A/chicken/Shanghai/PD-CN-02/2014|2014.055	H7N9_Avian_KJ549784_A/chicken/Shanghai/PD-CN-02/2014|2014.055	H7N9_Avian_KJ549785_A/chicken/Shanghai/PD-CN-02/2014|2014.055	H7N9_Avian_KJ549787_A/chicken/Shanghai/PD-CN-02/2014|2014.055	H7N9_Avian_KJ549789_A/chicken/Shanghai/PD-CN-02/2014|2014.055	H7N9_Avian_KJ549790_A/chicken/Shanghai/PD-CN-02/2014|2014.055	KJ549783	KJ549784	KJ549785	KJ549787	KJ549789	KJ549790	Avian	H7N9	H7	N9	China	EasternAsia	Asia	2014.06	Dom-gal
A/chicken/Huaian/003/2015	H7N9_Avian_KX215970_A/chicken/Huaian/003/2015|2015.096	H7N9_Avian_KX215960_A/chicken/Huaian/003/2015|2015.096	H7N9_Avian_KX215950_A/chicken/Huaian/003/2015|2015.096	H7N9_Avian_KX215930_A/chicken/Huaian/003/2015|2015.096	H7N9_Avian_KX215920_A/chicken/Huaian/003/2015|2015.096	H7N9_Avian_KX215939_A/chicken/Huaian/003/2015|2015.096	KX215970	KX215960	KX215950	KX215930	KX215920	KX215939	Avian	H7N9	H7	N9	China	EasternAsia	Asia	2015.1	Dom-gal
A/Huaian/062/2014	H7N9_Human_KX215976_A/Huaian/062/2014|2014.121	H7N9_Human_KX215966_A/Huaian/062/2014|2014.121	H7N9_Human_KX215956_A/Huaian/062/2014|2014.121	H7N9_Human_KX215936_A/Huaian/062/2014|2014.121	H7N9_Human_KX215926_A/Huaian/062/2014|2014.121	H7N9_Human_KX215945_A/Huaian/062/2014|2014.121	KX215976	KX215966	KX215956	KX215936	KX215926	KX215945	Human	H7N9	H7	N9	China	EasternAsia	Asia	2014.12	Human
A/Huaian/002/2015	H7N9_Human_KX215975_A/Huaian/002/2015|2015.090	H7N9_Human_KX215965_A/Huaian/002/2015|2015.090	H7N9_Human_KX215955_A/Huaian/002/2015|2015.090	H7N9_Human_KX215935_A/Huaian/002/2015|2015.090	H7N9_Human_KX215925_A/Huaian/002/2015|2015.090	H7N9_Human_KX215944_A/Huaian/002/2015|2015.090	KX215975	KX215965	KX215955	KX215935	KX215925	KX215944	Human	H7N9	H7	N9	China	EasternAsia	Asia	2015.09	Human
A/chicken/Jiangsu/SD012/2015	H7N9_Avian_MF630274_A/chicken/Jiangsu/SD012/2015|2015.044	H7N9_Avian_MF630275_A/chicken/Jiangsu/SD012/2015|2015.044	H7N9_Avian_MF630276_A/chicken/Jiangsu/SD012/2015|2015.044	H7N9_Avian_MF630278_A/chicken/Jiangsu/SD012/2015|2015.044	H7N9_Avian_MF630280_A/chicken/Jiangsu/SD012/2015|2015.044	H7N9_Avian_MF630281_A/chicken/Jiangsu/SD012/2015|2015.044	MF630274	MF630275	MF630276	MF630278	MF630280	MF630281	Avian	H7N9	H7	N9	China	EasternAsia	Asia	2015.04	Dom-gal
A/chicken/Taizhou/TZJF02/2015	H7N9_Avian_KU143594_A/chicken/Taizhou/TZJF02/2015|2015.038	H7N9_Avian_KU143549_A/chicken/Taizhou/TZJF02/2015|2015.038	H7N9_Avian_KU143505_A/chicken/Taizhou/TZJF02/2015|2015.038	H7N9_Avian_KU143419_A/chicken/Taizhou/TZJF02/2015|2015.038	H7N9_Avian_KU143332_A/chicken/Taizhou/TZJF02/2015|2015.038	H7N9_Avian_KU143460_A/chicken/Taizhou/TZJF02/2015|2015.038	KU143594	KU143549	KU143505	KU143419	KU143332	KU143460	Avian	H7N9	H7	N9	China	EasternAsia	Asia	2015.04	Dom-gal
A/chicken/Wuhan/JXQL01/2015	H9N2_Avian_KU143585_A/chicken/Wuhan/JXQL01/2015|2015.038	H9N2_Avian_KU143544_A/chicken/Wuhan/JXQL01/2015|2015.038	H9N2_Avian_KU143499_A/chicken/Wuhan/JXQL01/2015|2015.038	H9N2_Avian_KU143413_A/chicken/Wuhan/JXQL01/2015|2015.038	H9N2_Avian_KU143327_A/chicken/Wuhan/JXQL01/2015|2015.038	H9N2_Avian_KU143457_A/chicken/Wuhan/JXQL01/2015|2015.038	KU143585	KU143544	KU143499	KU143413	KU143327	KU143457	Avian	H9N2	H9	N2	China	EasternAsia	Asia	2015.04	Dom-gal
A/chicken/Wenzhou/RAQL18/2015	H7N9_Avian_KU143590_A/chicken/Wenzhou/RAQL18/2015|2015.038	H7N9_Avian_KU143547_A/chicken/Wenzhou/RAQL18/2015|2015.038	H7N9_Avian_KU143503_A/chicken/Wenzhou/RAQL18/2015|2015.038	H7N9_Avian_KU143418_A/chicken/Wenzhou/RAQL18/2015|2015.038	H7N9_Avian_KU143331_A/chicken/Wenzhou/RAQL18/2015|2015.038	H7N9_Avian_KU143465_A/chicken/Wenzhou/RAQL18/2015|2015.038	KU143590	KU143547	KU143503	KU143418	KU143331	KU143465	Avian	H7N9	H7	N9	China	EasternAsia	Asia	2015.04	Dom-gal
A/duck/Wenzhou/YJYF24/2015	H7N9_Avian_KU143593_A/duck/Wenzhou/YJYF24/2015|2015.038	H7N9_Avian_KU143548_A/duck/Wenzhou/YJYF24/2015|2015.038	H7N9_Avian_KU143508_A/duck/Wenzhou/YJYF24/2015|2015.038	H7N9_Avian_KU143422_A/duck/Wenzhou/YJYF24/2015|2015.038	H7N9_Avian_KU143335_A/duck/Wenzhou/YJYF24/2015|2015.038	H7N9_Avian_KU143464_A/duck/Wenzhou/YJYF24/2015|2015.038	KU143593	KU143548	KU143508	KU143422	KU143335	KU143464	Avian	H7N9	H7	N9	China	EasternAsia	Asia	2015.04	Dom-ans
A/duck/Wenzhou/RAQL10/2015	H7N9_Avian_KU143589_A/duck/Wenzhou/RAQL10/2015|2015.038	H7N9_Avian_KU143546_A/duck/Wenzhou/RAQL10/2015|2015.038	H7N9_Avian_KU143502_A/duck/Wenzhou/RAQL10/2015|2015.038	H7N9_Avian_KU143417_A/duck/Wenzhou/RAQL10/2015|2015.038	H7N9_Avian_KU143336_A/duck/Wenzhou/RAQL10/2015|2015.038	H7N9_Avian_KU143463_A/duck/Wenzhou/RAQL10/2015|2015.038	KU143589	KU143546	KU143502	KU143417	KU143336	KU143463	Avian	H7N9	H7	N9	China	EasternAsia	Asia	2015.04	Dom-ans
A/chicken/Zhejiang/S4060/2014	H7N9_Avian_MF630386_A/chicken/Zhejiang/S4060/2014|2014.899	H7N9_Avian_MF630387_A/chicken/Zhejiang/S4060/2014|2014.899	H7N9_Avian_MF630388_A/chicken/Zhejiang/S4060/2014|2014.899	H7N9_Avian_MF630390_A/chicken/Zhejiang/S4060/2014|2014.899	H7N9_Avian_MF630392_A/chicken/Zhejiang/S4060/2014|2014.899	H7N9_Avian_MF630393_A/chicken/Zhejiang/S4060/2014|2014.899	MF630386	MF630387	MF630388	MF630390	MF630392	MF630393	Avian	H7N9	H7	N9	China	EasternAsia	Asia	2014.9	Dom-gal
A/chicken/Jiangsu/SIC11/2013	H9N2_Avian_KX598553_A/chicken/Jiangsu/SIC11/2013|2013.285	H9N2_Avian_KX598595_A/chicken/Jiangsu/SIC11/2013|2013.285	H9N2_Avian_KX598637_A/chicken/Jiangsu/SIC11/2013|2013.285	H9N2_Avian_KX598679_A/chicken/Jiangsu/SIC11/2013|2013.285	H9N2_Avian_KX598721_A/chicken/Jiangsu/SIC11/2013|2013.285	H9N2_Avian_KX598763_A/chicken/Jiangsu/SIC11/2013|2013.285	KX598553	KX598595	KX598637	KX598679	KX598721	KX598763	Avian	H9N2	H9	N2	China	EasternAsia	Asia	2013.29	Dom-gal
A/Huaian/001/2015	H7N9_Human_KX215974_A/Huaian/001/2015|2015.060	H7N9_Human_KX215964_A/Huaian/001/2015|2015.060	H7N9_Human_KX215954_A/Huaian/001/2015|2015.060	H7N9_Human_KX215934_A/Huaian/001/2015|2015.060	H7N9_Human_KX215924_A/Huaian/001/2015|2015.060	H7N9_Human_KX215943_A/Huaian/001/2015|2015.060	KX215974	KX215964	KX215954	KX215934	KX215924	KX215943	Human	H7N9	H7	N9	China	EasternAsia	Asia	2015.06	Human
A/chicken/Huaian/007/2014	H7N9_Avian_KX215971_A/chicken/Huaian/007/2014|2014.038	H7N9_Avian_KX215961_A/chicken/Huaian/007/2014|2014.038	H7N9_Avian_KX215951_A/chicken/Huaian/007/2014|2014.038	H7N9_Avian_KX215931_A/chicken/Huaian/007/2014|2014.038	H7N9_Avian_KX215921_A/chicken/Huaian/007/2014|2014.038	H7N9_Avian_KX215940_A/chicken/Huaian/007/2014|2014.038	KX215971	KX215961	KX215951	KX215931	KX215921	KX215940	Avian	H7N9	H7	N9	China	EasternAsia	Asia	2014.04	Dom-gal
A/Huaian/083/2014	H7N9_Human_KX215969_A/Huaian/083/2014|2014.400	H7N9_Human_KX215959_A/Huaian/083/2014|2014.400	H7N9_Human_KX215949_A/Huaian/083/2014|2014.400	H7N9_Human_KX215929_A/Huaian/083/2014|2014.400	H7N9_Human_KX215919_A/Huaian/083/2014|2014.400	H7N9_Human_KX215948_A/Huaian/083/2014|2014.400	KX215969	KX215959	KX215949	KX215929	KX215919	KX215948	Human	H7N9	H7	N9	China	EasternAsia	Asia	2014.4	Human
A/chicken/Wenzhou/YHQL04/2014	H9N2_Avian_KU143582_A/chicken/Wenzhou/YHQL04/2014|2014.953	H9N2_Avian_KU143539_A/chicken/Wenzhou/YHQL04/2014|2014.953	H9N2_Avian_KU143496_A/chicken/Wenzhou/YHQL04/2014|2014.953	H9N2_Avian_KU143410_A/chicken/Wenzhou/YHQL04/2014|2014.953	H9N2_Avian_KU143324_A/chicken/Wenzhou/YHQL04/2014|2014.953	H9N2_Avian_KU143453_A/chicken/Wenzhou/YHQL04/2014|2014.953	KU143582	KU143539	KU143496	KU143410	KU143324	KU143453	Avian	H9N2	H9	N2	China	EasternAsia	Asia	2014.95	Dom-gal
A/chicken/Jiangxi/1202/2014	H9N2_Avian_KP285346_A/chicken/Jiangxi/1202/2014|2014.011	H9N2_Avian_KP285347_A/chicken/Jiangxi/1202/2014|2014.011	H9N2_Avian_KP285348_A/chicken/Jiangxi/1202/2014|2014.011	H9N2_Avian_KP285350_A/chicken/Jiangxi/1202/2014|2014.011	H9N2_Avian_KP285352_A/chicken/Jiangxi/1202/2014|2014.011	H9N2_Avian_KP285353_A/chicken/Jiangxi/1202/2014|2014.011	KP285346	KP285347	KP285348	KP285350	KP285352	KP285353	Avian	H9N2	H9	N2	China	EasternAsia	Asia	2014.01	Dom-gal
A/chicken/Hubei/ZYSJF38/2016	H5N6_Avian_KY415890_A/chicken/Hubei/ZYSJF38/2016|2016.140	H5N6_Avian_KY415846_A/chicken/Hubei/ZYSJF38/2016|2016.140	H5N6_Avian_KY415802_A/chicken/Hubei/ZYSJF38/2016|2016.140	H5N6_Avian_KY415758_A/chicken/Hubei/ZYSJF38/2016|2016.140	H5N6_Avian_KY415670_A/chicken/Hubei/ZYSJF38/2016|2016.140	H5N6_Avian_KY415934_A/chicken/Hubei/ZYSJF38/2016|2016.140	KY415890	KY415846	KY415802	KY415758	KY415670	KY415934	Avian	H5N6	H5	N6	China	EasternAsia	Asia	2016.14	Dom-gal
A/chicken/Hubei/ZYSJF16/2016	H5N6_Avian_KY415888_A/chicken/Hubei/ZYSJF16/2016|2016.140	H5N6_Avian_KY415844_A/chicken/Hubei/ZYSJF16/2016|2016.140	H5N6_Avian_KY415800_A/chicken/Hubei/ZYSJF16/2016|2016.140	H5N6_Avian_KY415756_A/chicken/Hubei/ZYSJF16/2016|2016.140	H5N6_Avian_KY415668_A/chicken/Hubei/ZYSJF16/2016|2016.140	H5N6_Avian_KY415932_A/chicken/Hubei/ZYSJF16/2016|2016.140	KY415888	KY415844	KY415800	KY415756	KY415668	KY415932	Avian	H5N6	H5	N6	China	EasternAsia	Asia	2016.14	Dom-gal
A/chicken/Henan/YB0597/2016	H5N6_Avian_KY005868_A/chicken/Henan/YB0597/2016|2016.200	H5N6_Avian_KY005869_A/chicken/Henan/YB0597/2016|2016.200	H5N6_Avian_KY005870_A/chicken/Henan/YB0597/2016|2016.200	H5N6_Avian_KY005872_A/chicken/Henan/YB0597/2016|2016.200	H5N6_Avian_KY005874_A/chicken/Henan/YB0597/2016|2016.200	H5N6_Avian_KY005875_A/chicken/Henan/YB0597/2016|2016.200	KY005868	KY005869	KY005870	KY005872	KY005874	KY005875	Avian	H5N6	H5	N6	China	EasternAsia	Asia	2016.2	Dom-gal
A/chicken/Zhejiang/233/2016	H7N6_Avian_KY056269_A/chicken/Zhejiang/233/2016|2016.082	H7N6_Avian_KY056276_A/chicken/Zhejiang/233/2016|2016.082	H7N6_Avian_KY056283_A/chicken/Zhejiang/233/2016|2016.082	H7N6_Avian_KY056297_A/chicken/Zhejiang/233/2016|2016.082	H7N6_Avian_KY056311_A/chicken/Zhejiang/233/2016|2016.082	H7N6_Avian_KY056318_A/chicken/Zhejiang/233/2016|2016.082	KY056269	KY056276	KY056283	KY056297	KY056311	KY056318	Avian	H7N6	H7	N6	China	EasternAsia	Asia	2016.08	Dom-gal
A/chicken/Anhui/MZ34/2016	H5N6_Avian_KY005860_A/chicken/Anhui/MZ34/2016|2016.123	H5N6_Avian_KY005861_A/chicken/Anhui/MZ34/2016|2016.123	H5N6_Avian_KY005862_A/chicken/Anhui/MZ34/2016|2016.123	H5N6_Avian_KY005864_A/chicken/Anhui/MZ34/2016|2016.123	H5N6_Avian_KY005866_A/chicken/Anhui/MZ34/2016|2016.123	H5N6_Avian_KY005867_A/chicken/Anhui/MZ34/2016|2016.123	KY005860	KY005861	KY005862	KY005864	KY005866	KY005867	Avian	H5N6	H5	N6	China	EasternAsia	Asia	2016.12	Dom-gal
A/chicken/Anhui/MZ33/2016	H5N6_Avian_KY005852_A/chicken/Anhui/MZ33/2016|2016.123	H5N6_Avian_KY005853_A/chicken/Anhui/MZ33/2016|2016.123	H5N6_Avian_KY005854_A/chicken/Anhui/MZ33/2016|2016.123	H5N6_Avian_KY005856_A/chicken/Anhui/MZ33/2016|2016.123	H5N6_Avian_KY005858_A/chicken/Anhui/MZ33/2016|2016.123	H5N6_Avian_KY005859_A/chicken/Anhui/MZ33/2016|2016.123	KY005852	KY005853	KY005854	KY005856	KY005858	KY005859	Avian	H5N6	H5	N6	China	EasternAsia	Asia	2016.12	Dom-gal
A/chicken/Guangdong/GD1602/2016	H5N6_Avian_MF960031_A/chicken/Guangdong/GD1602/2016|2016.219	H5N6_Avian_MF960027_A/chicken/Guangdong/GD1602/2016|2016.219	H5N6_Avian_MF960023_A/chicken/Guangdong/GD1602/2016|2016.219	H5N6_Avian_MF960015_A/chicken/Guangdong/GD1602/2016|2016.219	H5N6_Avian_MF960007_A/chicken/Guangdong/GD1602/2016|2016.219	H5N6_Avian_MF960019_A/chicken/Guangdong/GD1602/2016|2016.219	MF960031	MF960027	MF960023	MF960015	MF960007	MF960019	Avian	H5N6	H5	N6	China	EasternAsia	Asia	2016.22	Dom-gal
A/chicken/Taishun/TS90/2016	H5N6_Avian_KY415896_A/chicken/Taishun/TS90/2016|2016.134	H5N6_Avian_KY415852_A/chicken/Taishun/TS90/2016|2016.134	H5N6_Avian_KY415808_A/chicken/Taishun/TS90/2016|2016.134	H5N6_Avian_KY415764_A/chicken/Taishun/TS90/2016|2016.134	H5N6_Avian_KY415676_A/chicken/Taishun/TS90/2016|2016.134	H5N6_Avian_KY415940_A/chicken/Taishun/TS90/2016|2016.134	KY415896	KY415852	KY415808	KY415764	KY415676	KY415940	Avian	H5N6	H5	N6	China	EasternAsia	Asia	2016.13	Dom-gal
A/chicken/Taishun/TS2/2016	H5N6_Avian_KY415897_A/chicken/Taishun/TS2/2016|2016.134	H5N6_Avian_KY415853_A/chicken/Taishun/TS2/2016|2016.134	H5N6_Avian_KY415809_A/chicken/Taishun/TS2/2016|2016.134	H5N6_Avian_KY415765_A/chicken/Taishun/TS2/2016|2016.134	H5N6_Avian_KY415677_A/chicken/Taishun/TS2/2016|2016.134	H5N6_Avian_KY415941_A/chicken/Taishun/TS2/2016|2016.134	KY415897	KY415853	KY415809	KY415765	KY415677	KY415941	Avian	H5N6	H5	N6	China	EasternAsia	Asia	2016.13	Dom-gal
A/chicken/Anhui/AH275/2015	H7N9_Avian_KY751270_A/chicken/Anhui/AH275/2015|2015.247	H7N9_Avian_KY751238_A/chicken/Anhui/AH275/2015|2015.247	H7N9_Avian_KY751205_A/chicken/Anhui/AH275/2015|2015.247	H7N9_Avian_KY751139_A/chicken/Anhui/AH275/2015|2015.247	H7N9_Avian_KY751073_A/chicken/Anhui/AH275/2015|2015.247	H7N9_Avian_KY751172_A/chicken/Anhui/AH275/2015|2015.247	KY751270	KY751238	KY751205	KY751139	KY751073	KY751172	Avian	H7N9	H7	N9	China	EasternAsia	Asia	2015.25	Dom-gal
A/chicken/Anhui/AH271/2015	H7N9_Avian_KY751268_A/chicken/Anhui/AH271/2015|2015.227	H7N9_Avian_KY751236_A/chicken/Anhui/AH271/2015|2015.227	H7N9_Avian_KY751203_A/chicken/Anhui/AH271/2015|2015.227	H7N9_Avian_KY751137_A/chicken/Anhui/AH271/2015|2015.227	H7N9_Avian_KY751071_A/chicken/Anhui/AH271/2015|2015.227	H7N9_Avian_KY751170_A/chicken/Anhui/AH271/2015|2015.227	KY751268	KY751236	KY751203	KY751137	KY751071	KY751170	Avian	H7N9	H7	N9	China	EasternAsia	Asia	2015.23	Dom-gal
A/chicken/Shandong/SD69/2015	H7N9_Avian_KY751276_A/chicken/Shandong/SD69/2015|2015.203	H7N9_Avian_KY751244_A/chicken/Shandong/SD69/2015|2015.203	H7N9_Avian_KY751211_A/chicken/Shandong/SD69/2015|2015.203	H7N9_Avian_KY751145_A/chicken/Shandong/SD69/2015|2015.203	H7N9_Avian_KY751079_A/chicken/Shandong/SD69/2015|2015.203	H7N9_Avian_KY751178_A/chicken/Shandong/SD69/2015|2015.203	KY751276	KY751244	KY751211	KY751145	KY751079	KY751178	Avian	H7N9	H7	N9	China	EasternAsia	Asia	2015.2	Dom-gal
A/chicken/Anhui/AH326/2016	H9N2_Avian_MG051193_A/chicken/Anhui/AH326/2016|2016.219	H9N2_Avian_MG051192_A/chicken/Anhui/AH326/2016|2016.219	H9N2_Avian_MG051191_A/chicken/Anhui/AH326/2016|2016.219	H9N2_Avian_MG051189_A/chicken/Anhui/AH326/2016|2016.219	H9N2_Avian_MG051187_A/chicken/Anhui/AH326/2016|2016.219	H9N2_Avian_MG051190_A/chicken/Anhui/AH326/2016|2016.219	MG051193	MG051192	MG051191	MG051189	MG051187	MG051190	Avian	H9N2	H9	N2	China	EasternAsia	Asia	2016.22	Dom-gal
A/chicken/Jiangsu/SIC42/2015	H9N2_Avian_KX598555_A/chicken/Jiangsu/SIC42/2015|2015.285	H9N2_Avian_KX598597_A/chicken/Jiangsu/SIC42/2015|2015.285	H9N2_Avian_KX598639_A/chicken/Jiangsu/SIC42/2015|2015.285	H9N2_Avian_KX598681_A/chicken/Jiangsu/SIC42/2015|2015.285	H9N2_Avian_KX598723_A/chicken/Jiangsu/SIC42/2015|2015.285	H9N2_Avian_KX598765_A/chicken/Jiangsu/SIC42/2015|2015.285	KX598555	KX598597	KX598639	KX598681	KX598723	KX598765	Avian	H9N2	H9	N2	China	EasternAsia	Asia	2015.29	Dom-gal
A/chicken/Anhui/AH120/2015	H9N2_Avian_KX867830_A/chicken/Anhui/AH120/2015|2015.562	H9N2_Avian_KX867831_A/chicken/Anhui/AH120/2015|2015.562	H9N2_Avian_KX867832_A/chicken/Anhui/AH120/2015|2015.562	H9N2_Avian_KX867834_A/chicken/Anhui/AH120/2015|2015.562	H9N2_Avian_KX867836_A/chicken/Anhui/AH120/2015|2015.562	H9N2_Avian_KX867837_A/chicken/Anhui/AH120/2015|2015.562	KX867830	KX867831	KX867832	KX867834	KX867836	KX867837	Avian	H9N2	H9	N2	China	EasternAsia	Asia	2015.56	Dom-gal
A/chicken/Zhejiang/JX158/2015	H7N9_Avian_KY751273_A/chicken/Zhejiang/JX158/2015|2015.337	H7N9_Avian_KY751241_A/chicken/Zhejiang/JX158/2015|2015.337	H7N9_Avian_KY751208_A/chicken/Zhejiang/JX158/2015|2015.337	H7N9_Avian_KY751142_A/chicken/Zhejiang/JX158/2015|2015.337	H7N9_Avian_KY751076_A/chicken/Zhejiang/JX158/2015|2015.337	H7N9_Avian_KY751175_A/chicken/Zhejiang/JX158/2015|2015.337	KY751273	KY751241	KY751208	KY751142	KY751076	KY751175	Avian	H7N9	H7	N9	China	EasternAsia	Asia	2015.34	Dom-gal
A/chicken/Zhejiang/3C9/2014	H9N2_Avian_KU042514_A/chicken/Zhejiang/3C9/2014|2014.271	H9N2_Avian_KU042532_A/chicken/Zhejiang/3C9/2014|2014.271	H9N2_Avian_KU042550_A/chicken/Zhejiang/3C9/2014|2014.271	H9N2_Avian_KU042586_A/chicken/Zhejiang/3C9/2014|2014.271	H9N2_Avian_KU042622_A/chicken/Zhejiang/3C9/2014|2014.271	H9N2_Avian_KU042640_A/chicken/Zhejiang/3C9/2014|2014.271	KU042514	KU042532	KU042550	KU042586	KU042622	KU042640	Avian	H9N2	H9	N2	China	EasternAsia	Asia	2014.27	Dom-gal
A/chicken/Guangdong/GD20/2017	H7N9_Avian_KY751290_A/chicken/Guangdong/GD20/2017|2017.014	H7N9_Avian_KY751258_A/chicken/Guangdong/GD20/2017|2017.014	H7N9_Avian_KY751225_A/chicken/Guangdong/GD20/2017|2017.014	H7N9_Avian_KY751159_A/chicken/Guangdong/GD20/2017|2017.014	H7N9_Avian_KY751093_A/chicken/Guangdong/GD20/2017|2017.014	H7N9_Avian_KY751192_A/chicken/Guangdong/GD20/2017|2017.014	KY751290	KY751258	KY751225	KY751159	KY751093	KY751192	Avian	H7N9	H7	N9	China	EasternAsia	Asia	2017.01	Dom-gal
A/chicken/Guangdong/GD15/2016	H7N9_Avian_KY751288_A/chicken/Guangdong/GD15/2016|2016.022	H7N9_Avian_KY751256_A/chicken/Guangdong/GD15/2016|2016.022	H7N9_Avian_KY751223_A/chicken/Guangdong/GD15/2016|2016.022	H7N9_Avian_KY751157_A/chicken/Guangdong/GD15/2016|2016.022	H7N9_Avian_KY751091_A/chicken/Guangdong/GD15/2016|2016.022	H7N9_Avian_KY751190_A/chicken/Guangdong/GD15/2016|2016.022	KY751288	KY751256	KY751223	KY751157	KY751091	KY751190	Avian	H7N9	H7	N9	China	EasternAsia	Asia	2016.02	Dom-gal
A/chicken/Guangdong/SD008/2017	H7N9_Avian_MF630034_A/chicken/Guangdong/SD008/2017|2017.022	H7N9_Avian_MF630035_A/chicken/Guangdong/SD008/2017|2017.022	H7N9_Avian_MF630036_A/chicken/Guangdong/SD008/2017|2017.022	H7N9_Avian_MF630038_A/chicken/Guangdong/SD008/2017|2017.022	H7N9_Avian_MF630040_A/chicken/Guangdong/SD008/2017|2017.022	H7N9_Avian_MF630041_A/chicken/Guangdong/SD008/2017|2017.022	MF630034	MF630035	MF630036	MF630038	MF630040	MF630041	Avian	H7N9	H7	N9	China	EasternAsia	Asia	2017.02	Dom-gal
A/chicken/Heinan/ZZ01/2017	H7N9_Avian_MF319561_A/chicken/Heinan/ZZ01/2017|2017.310	H7N9_Avian_MF319560_A/chicken/Heinan/ZZ01/2017|2017.310	H7N9_Avian_MF319559_A/chicken/Heinan/ZZ01/2017|2017.310	H7N9_Avian_MF319557_A/chicken/Heinan/ZZ01/2017|2017.310	H7N9_Avian_MF319555_A/chicken/Heinan/ZZ01/2017|2017.310	H7N9_Avian_MF319558_A/chicken/Heinan/ZZ01/2017|2017.310	MF319561	MF319560	MF319559	MF319557	MF319555	MF319558	Avian	H7N9	H7	N9	China	EasternAsia	Asia	2017.31	Dom-gal
A/duck/Japan/AQ-HE29-22/2017	H7N9_Avian_LC315928_A/duck/Japan/AQ-HE29-22/2017|2017.474	H7N9_Avian_LC315926_A/duck/Japan/AQ-HE29-22/2017|2017.474	H7N9_Avian_LC315925_A/duck/Japan/AQ-HE29-22/2017|2017.474	H7N9_Avian_LC315924_A/duck/Japan/AQ-HE29-22/2017|2017.474	H7N9_Avian_LC315921_A/duck/Japan/AQ-HE29-22/2017|2017.474	H7N9_Avian_LC315922_A/duck/Japan/AQ-HE29-22/2017|2017.474	LC315928	LC315926	LC315925	LC315924	LC315921	LC315922	Avian	H7N9	H7	N9	Japan	EasternAsia	Asia	2017.47	Dom-ans
A/chicken/Hebei/S1257/2016	H7N9_Avian_MF630186_A/chicken/Hebei/S1257/2016|2016.318	H7N9_Avian_MF630187_A/chicken/Hebei/S1257/2016|2016.318	H7N9_Avian_MF630188_A/chicken/Hebei/S1257/2016|2016.318	H7N9_Avian_MF630190_A/chicken/Hebei/S1257/2016|2016.318	H7N9_Avian_MF630192_A/chicken/Hebei/S1257/2016|2016.318	H7N9_Avian_MF630193_A/chicken/Hebei/S1257/2016|2016.318	MF630186	MF630187	MF630188	MF630190	MF630192	MF630193	Avian	H7N9	H7	N9	China	EasternAsia	Asia	2016.32	Dom-gal
A/chicken/Ganzhou/GZ79/2016	H7N9_Avian_KY415905_A/chicken/Ganzhou/GZ79/2016|2016.071	H7N9_Avian_KY415861_A/chicken/Ganzhou/GZ79/2016|2016.071	H7N9_Avian_KY415817_A/chicken/Ganzhou/GZ79/2016|2016.071	H7N9_Avian_KY415773_A/chicken/Ganzhou/GZ79/2016|2016.071	H7N9_Avian_KY415685_A/chicken/Ganzhou/GZ79/2016|2016.071	H7N9_Avian_KY415949_A/chicken/Ganzhou/GZ79/2016|2016.071	KY415905	KY415861	KY415817	KY415773	KY415685	KY415949	Avian	H7N9	H7	N9	China	EasternAsia	Asia	2016.07	Dom-gal
A/duck/Jiangsu/S1220/2016	H7N9_Avian_MF630482_A/duck/Jiangsu/S1220/2016|2016.364	H7N9_Avian_MF630483_A/duck/Jiangsu/S1220/2016|2016.364	H7N9_Avian_MF630484_A/duck/Jiangsu/S1220/2016|2016.364	H7N9_Avian_MF630486_A/duck/Jiangsu/S1220/2016|2016.364	H7N9_Avian_MF630488_A/duck/Jiangsu/S1220/2016|2016.364	H7N9_Avian_MF630489_A/duck/Jiangsu/S1220/2016|2016.364	MF630482	MF630483	MF630484	MF630486	MF630488	MF630489	Avian	H7N9	H7	N9	China	EasternAsia	Asia	2016.36	Dom-ans
A/chicken/Liaoning/LN1/2016	H7N9_Avian_KY751285_A/chicken/Liaoning/LN1/2016|2016.022	H7N9_Avian_KY751253_A/chicken/Liaoning/LN1/2016|2016.022	H7N9_Avian_KY751220_A/chicken/Liaoning/LN1/2016|2016.022	H7N9_Avian_KY751154_A/chicken/Liaoning/LN1/2016|2016.022	H7N9_Avian_KY751088_A/chicken/Liaoning/LN1/2016|2016.022	H7N9_Avian_KY751187_A/chicken/Liaoning/LN1/2016|2016.022	KY751285	KY751253	KY751220	KY751154	KY751088	KY751187	Avian	H7N9	H7	N9	China	EasternAsia	Asia	2016.02	Dom-gal
A/chicken/Hunan/S12753/2016	H7N9_Avian_MF630202_A/chicken/Hunan/S12753/2016|2016.378	H7N9_Avian_MF630203_A/chicken/Hunan/S12753/2016|2016.378	H7N9_Avian_MF630204_A/chicken/Hunan/S12753/2016|2016.378	H7N9_Avian_MF630206_A/chicken/Hunan/S12753/2016|2016.378	H7N9_Avian_MF630208_A/chicken/Hunan/S12753/2016|2016.378	H7N9_Avian_MF630209_A/chicken/Hunan/S12753/2016|2016.378	MF630202	MF630203	MF630204	MF630206	MF630208	MF630209	Avian	H7N9	H7	N9	China	EasternAsia	Asia	2016.38	Dom-gal
A/chicken/Jiangsu/JS11/2016	H7N9_Avian_KY751280_A/chicken/Jiangsu/JS11/2016|2016.323	H7N9_Avian_KY751248_A/chicken/Jiangsu/JS11/2016|2016.323	H7N9_Avian_KY751215_A/chicken/Jiangsu/JS11/2016|2016.323	H7N9_Avian_KY751149_A/chicken/Jiangsu/JS11/2016|2016.323	H7N9_Avian_KY751083_A/chicken/Jiangsu/JS11/2016|2016.323	H7N9_Avian_KY751182_A/chicken/Jiangsu/JS11/2016|2016.323	KY751280	KY751248	KY751215	KY751149	KY751083	KY751182	Avian	H7N9	H7	N9	China	EasternAsia	Asia	2016.32	Dom-gal
A/chicken/Shandong/SD183/2016	H7N9_Avian_KY751279_A/chicken/Shandong/SD183/2016|2016.222	H7N9_Avian_KY751247_A/chicken/Shandong/SD183/2016|2016.222	H7N9_Avian_KY751214_A/chicken/Shandong/SD183/2016|2016.222	H7N9_Avian_KY751148_A/chicken/Shandong/SD183/2016|2016.222	H7N9_Avian_KY751082_A/chicken/Shandong/SD183/2016|2016.222	H7N9_Avian_KY751181_A/chicken/Shandong/SD183/2016|2016.222	KY751279	KY751247	KY751214	KY751148	KY751082	KY751181	Avian	H7N9	H7	N9	China	EasternAsia	Asia	2016.22	Dom-gal
A/duck/Japan/AQ-HE28/2015	H9N2_Avian_LC208510_A/duck/Japan/AQ-HE28/2015|2015.458	H9N2_Avian_LC208511_A/duck/Japan/AQ-HE28/2015|2015.458	H9N2_Avian_LC208512_A/duck/Japan/AQ-HE28/2015|2015.458	H9N2_Avian_LC208513_A/duck/Japan/AQ-HE28/2015|2015.458	H9N2_Avian_LC208514_A/duck/Japan/AQ-HE28/2015|2015.458	H9N2_Avian_LC208515_A/duck/Japan/AQ-HE28/2015|2015.458	LC208510	LC208511	LC208512	LC208513	LC208514	LC208515	Avian	H9N2	H9	N2	Japan	EasternAsia	Asia	2015.46	Dom-ans
A/chicken/Zhejiang/SIC40/2015	H9N2_Avian_KX598552_A/chicken/Zhejiang/SIC40/2015|2015.038	H9N2_Avian_KX598594_A/chicken/Zhejiang/SIC40/2015|2015.038	H9N2_Avian_KX598636_A/chicken/Zhejiang/SIC40/2015|2015.038	H9N2_Avian_KX598678_A/chicken/Zhejiang/SIC40/2015|2015.038	H9N2_Avian_KX598720_A/chicken/Zhejiang/SIC40/2015|2015.038	H9N2_Avian_KX598762_A/chicken/Zhejiang/SIC40/2015|2015.038	KX598552	KX598594	KX598636	KX598678	KX598720	KX598762	Avian	H9N2	H9	N2	China	EasternAsia	Asia	2015.04	Dom-gal
A/chicken/Shanghai/06/2015	H9N2_Avian_KU720461_A/chicken/Shanghai/06/2015|2015.367	H9N2_Avian_KU720458_A/chicken/Shanghai/06/2015|2015.367	H9N2_Avian_KU720455_A/chicken/Shanghai/06/2015|2015.367	H9N2_Avian_KU720449_A/chicken/Shanghai/06/2015|2015.367	H9N2_Avian_KU720443_A/chicken/Shanghai/06/2015|2015.367	H9N2_Avian_KU720452_A/chicken/Shanghai/06/2015|2015.367	KU720461	KU720458	KU720455	KU720449	KU720443	KU720452	Avian	H9N2	H9	N2	China	EasternAsia	Asia	2015.37	Dom-gal
A/chicken/Zhejiang/S1190/2015	H7N9_Avian_MF630362_A/chicken/Zhejiang/S1190/2015|2015.225	H7N9_Avian_MF630363_A/chicken/Zhejiang/S1190/2015|2015.225	H7N9_Avian_MF630364_A/chicken/Zhejiang/S1190/2015|2015.225	H7N9_Avian_MF630366_A/chicken/Zhejiang/S1190/2015|2015.225	H7N9_Avian_MF630368_A/chicken/Zhejiang/S1190/2015|2015.225	H7N9_Avian_MF630369_A/chicken/Zhejiang/S1190/2015|2015.225	MF630362	MF630363	MF630364	MF630366	MF630368	MF630369	Avian	H7N9	H7	N9	China	EasternAsia	Asia	2015.22	Dom-gal
A/chicken/Zhejiang/925018/2014	H9N2_Avian_KU042523_A/chicken/Zhejiang/925018/2014|2014.732	H9N2_Avian_KU042541_A/chicken/Zhejiang/925018/2014|2014.732	H9N2_Avian_KU042559_A/chicken/Zhejiang/925018/2014|2014.732	H9N2_Avian_KU042595_A/chicken/Zhejiang/925018/2014|2014.732	H9N2_Avian_KU042631_A/chicken/Zhejiang/925018/2014|2014.732	H9N2_Avian_KU042649_A/chicken/Zhejiang/925018/2014|2014.732	KU042523	KU042541	KU042559	KU042595	KU042631	KU042649	Avian	H9N2	H9	N2	China	EasternAsia	Asia	2014.73	Dom-gal
A/Shanghai/5190T/2013	H7N9_Human_KF997838_A/Shanghai/5190T/2013|2013.367	H7N9_Human_KF997837_A/Shanghai/5190T/2013|2013.367	H7N9_Human_KF997836_A/Shanghai/5190T/2013|2013.367	H7N9_Human_KF997833_A/Shanghai/5190T/2013|2013.367	H7N9_Human_KF997834_A/Shanghai/5190T/2013|2013.367	H7N9_Human_KF997835_A/Shanghai/5190T/2013|2013.367	KF997838	KF997837	KF997836	KF997833	KF997834	KF997835	Human	H7N9	H7	N9	China	EasternAsia	Asia	2013.37	Human
A/wild_chicken/Shanghai/C1/2014	H9N2_Avian_KJ726736_A/wild_chicken/Shanghai/C1/2014|2014.200	H9N2_Avian_KJ726730_A/wild_chicken/Shanghai/C1/2014|2014.200	H9N2_Avian_KJ726724_A/wild_chicken/Shanghai/C1/2014|2014.200	H9N2_Avian_KJ726712_A/wild_chicken/Shanghai/C1/2014|2014.200	H9N2_Avian_KJ726700_A/wild_chicken/Shanghai/C1/2014|2014.200	H9N2_Avian_KJ726718_A/wild_chicken/Shanghai/C1/2014|2014.200	KJ726736	KJ726730	KJ726724	KJ726712	KJ726700	KJ726718	Avian	H9N2	H9	N2	China	EasternAsia	Asia	2014.2	Wild-other
A/tree_sparrow/Shanghai/01/2013	H7N9_Avian_KJ508887_A/tree_sparrow/Shanghai/01/2013|2013.351	H7N9_Avian_KJ508888_A/tree_sparrow/Shanghai/01/2013|2013.351	H7N9_Avian_KJ508889_A/tree_sparrow/Shanghai/01/2013|2013.351	H7N9_Avian_KJ508891_A/tree_sparrow/Shanghai/01/2013|2013.351	H7N9_Avian_KJ508893_A/tree_sparrow/Shanghai/01/2013|2013.351	H7N9_Avian_KJ508894_A/tree_sparrow/Shanghai/01/2013|2013.351	KJ508887	KJ508888	KJ508889	KJ508891	KJ508893	KJ508894	Avian	H7N9	H7	N9	China	EasternAsia	Asia	2013.35	Wild-other
A/homing_pigeon/Jiangsu/SD184/2013	H7N9_Avian_CY147161_A/homing_pigeon/Jiangsu/SD184/2013|2013.299	H7N9_Avian_CY147162_A/homing_pigeon/Jiangsu/SD184/2013|2013.299	H7N9_Avian_CY147163_A/homing_pigeon/Jiangsu/SD184/2013|2013.299	H7N9_Avian_CY147165_A/homing_pigeon/Jiangsu/SD184/2013|2013.299	H7N9_Avian_CY147167_A/homing_pigeon/Jiangsu/SD184/2013|2013.299	H7N9_Avian_CY147168_A/homing_pigeon/Jiangsu/SD184/2013|2013.299	CY147161	CY147162	CY147163	CY147165	CY147167	CY147168	Avian	H7N9	H7	N9	China	EasternAsia	Asia	2013.3	Wild-other
A/Anhui/1-DEWH730/2013	H7N9_Human_CY187625_A/Anhui/1-DEWH730/2013|2013.500	H7N9_Human_CY187624_A/Anhui/1-DEWH730/2013|2013.500	H7N9_Human_CY187623_A/Anhui/1-DEWH730/2013|2013.500	H7N9_Human_CY187621_A/Anhui/1-DEWH730/2013|2013.500	H7N9_Human_CY187619_A/Anhui/1-DEWH730/2013|2013.500	H7N9_Human_CY187622_A/Anhui/1-DEWH730/2013|2013.500	CY187625	CY187624	CY187623	CY187621	CY187619	CY187622	Human	H7N9	H7	N9	China	EasternAsia	Asia	2013.5	Human
A/Wuxi/3/2013	H7N9_Human_KF007065_A/Wuxi/3/2013|2013.263	H7N9_Human_KF007066_A/Wuxi/3/2013|2013.263	H7N9_Human_KF007067_A/Wuxi/3/2013|2013.263	H7N9_Human_KF007069_A/Wuxi/3/2013|2013.263	H7N9_Human_KF007071_A/Wuxi/3/2013|2013.263	H7N9_Human_KF007072_A/Wuxi/3/2013|2013.263	KF007065	KF007066	KF007067	KF007069	KF007071	KF007072	Human	H7N9	H7	N9	China	EasternAsia	Asia	2013.26	Human
A/Anhui/DEWH72-06/2013	H7N9_Human_CY181560_A/Anhui/DEWH72-06/2013|2013.500	H7N9_Human_CY181559_A/Anhui/DEWH72-06/2013|2013.500	H7N9_Human_CY181558_A/Anhui/DEWH72-06/2013|2013.500	H7N9_Human_CY181556_A/Anhui/DEWH72-06/2013|2013.500	H7N9_Human_CY181554_A/Anhui/DEWH72-06/2013|2013.500	H7N9_Human_CY181557_A/Anhui/DEWH72-06/2013|2013.500	CY181560	CY181559	CY181558	CY181556	CY181554	CY181557	Human	H7N9	H7	N9	China	EasternAsia	Asia	2013.5	Human
A/Hangzhou/1/2013	H7N9_Human_KF001507_A/Hangzhou/1/2013|2013.225	H7N9_Human_KF001508_A/Hangzhou/1/2013|2013.225	H7N9_Human_KF001509_A/Hangzhou/1/2013|2013.225	H7N9_Human_KF001510_A/Hangzhou/1/2013|2013.225	H7N9_Human_KC853764_A/Hangzhou/1/2013|2013.225	H7N9_Human_KF001511_A/Hangzhou/1/2013|2013.225	KF001507	KF001508	KF001509	KF001510	KC853764	KF001511	Human	H7N9	H7	N9	China	EasternAsia	Asia	2013.22	Human
A/Shanghai/02/2013	H7N9_Human_KF021594_A/Shanghai/02/2013|2013.173	H7N9_Human_KF021595_A/Shanghai/02/2013|2013.173	H7N9_Human_KF021596_A/Shanghai/02/2013|2013.173	H7N9_Human_KF021598_A/Shanghai/02/2013|2013.173	H7N9_Human_KF021600_A/Shanghai/02/2013|2013.173	H7N9_Human_KF021601_A/Shanghai/02/2013|2013.173	KF021594	KF021595	KF021596	KF021598	KF021600	KF021601	Human	H7N9	H7	N9	China	EasternAsia	Asia	2013.17	Human
A/Beijing/2/2013	H7N9_Human_KJ476638_A/Beijing/2/2013|2013.288	H7N9_Human_KJ476639_A/Beijing/2/2013|2013.288	H7N9_Human_KJ476640_A/Beijing/2/2013|2013.288	H7N9_Human_KJ476642_A/Beijing/2/2013|2013.288	H7N9_Human_KJ476644_A/Beijing/2/2013|2013.288	H7N9_Human_KJ476645_A/Beijing/2/2013|2013.288	KJ476638	KJ476639	KJ476640	KJ476642	KJ476644	KJ476645	Human	H7N9	H7	N9	China	EasternAsia	Asia	2013.29	Human
A/pigeon/Shanghai/S1421/2013	H7N9_Avian_CY147177_A/pigeon/Shanghai/S1421/2013|2013.252	H7N9_Avian_CY147178_A/pigeon/Shanghai/S1421/2013|2013.252	H7N9_Avian_CY147179_A/pigeon/Shanghai/S1421/2013|2013.252	H7N9_Avian_CY147181_A/pigeon/Shanghai/S1421/2013|2013.252	H7N9_Avian_CY147183_A/pigeon/Shanghai/S1421/2013|2013.252	H7N9_Avian_CY147184_A/pigeon/Shanghai/S1421/2013|2013.252	CY147177	CY147178	CY147179	CY147181	CY147183	CY147184	Avian	H7N9	H7	N9	China	EasternAsia	Asia	2013.25	Wild-other
A/Zhejiang/DTID-ZJU01/2013	H7N9_Human_KJ633805_A/Zhejiang/DTID-ZJU01/2013|2013.252	H7N9_Human_KJ633806_A/Zhejiang/DTID-ZJU01/2013|2013.252	H7N9_Human_KJ633807_A/Zhejiang/DTID-ZJU01/2013|2013.252	H7N9_Human_KJ633808_A/Zhejiang/DTID-ZJU01/2013|2013.252	H7N9_Human_KJ633811_A/Zhejiang/DTID-ZJU01/2013|2013.252	H7N9_Human_KJ633812_A/Zhejiang/DTID-ZJU01/2013|2013.252	KJ633805	KJ633806	KJ633807	KJ633808	KJ633811	KJ633812	Human	H7N9	H7	N9	China	EasternAsia	Asia	2013.25	Human
A/duck/Zhejiang/SC410/2013	H7N9_Avian_CY147065_A/duck/Zhejiang/SC410/2013|2013.288	H7N9_Avian_CY147066_A/duck/Zhejiang/SC410/2013|2013.288	H7N9_Avian_CY147067_A/duck/Zhejiang/SC410/2013|2013.288	H7N9_Avian_CY147069_A/duck/Zhejiang/SC410/2013|2013.288	H7N9_Avian_CY147071_A/duck/Zhejiang/SC410/2013|2013.288	H7N9_Avian_CY147072_A/duck/Zhejiang/SC410/2013|2013.288	CY147065	CY147066	CY147067	CY147069	CY147071	CY147072	Avian	H7N9	H7	N9	China	EasternAsia	Asia	2013.29	Dom-ans
A/Jiangsu/1/2013	H7N9_Human_KF226120_A/Jiangsu/1/2013|2013.299	H7N9_Human_KF226119_A/Jiangsu/1/2013|2013.299	H7N9_Human_KF226118_A/Jiangsu/1/2013|2013.299	H7N9_Human_KF226116_A/Jiangsu/1/2013|2013.299	H7N9_Human_KF226114_A/Jiangsu/1/2013|2013.299	H7N9_Human_KF226117_A/Jiangsu/1/2013|2013.299	KF226120	KF226119	KF226118	KF226116	KF226114	KF226117	Human	H7N9	H7	N9	China	EasternAsia	Asia	2013.3	Human
A/Jiangsu/2/2013	H7N9_Human_KF226112_A/Jiangsu/2/2013|2013.299	H7N9_Human_KF226111_A/Jiangsu/2/2013|2013.299	H7N9_Human_KF226110_A/Jiangsu/2/2013|2013.299	H7N9_Human_KF226108_A/Jiangsu/2/2013|2013.299	H7N9_Human_KF226106_A/Jiangsu/2/2013|2013.299	H7N9_Human_KF226109_A/Jiangsu/2/2013|2013.299	KF226112	KF226111	KF226110	KF226108	KF226106	KF226109	Human	H7N9	H7	N9	China	EasternAsia	Asia	2013.3	Human
A/Nanchang/1/2013	H7N9_Human_KF277196_A/Nanchang/1/2013|2013.310	H7N9_Human_KF469232_A/Nanchang/1/2013|2013.310	H7N9_Human_KF277195_A/Nanchang/1/2013|2013.310	H7N9_Human_KF277193_A/Nanchang/1/2013|2013.310	H7N9_Human_KF277192_A/Nanchang/1/2013|2013.310	H7N9_Human_KF277194_A/Nanchang/1/2013|2013.310	KF277196	KF469232	KF277195	KF277193	KF277192	KF277194	Human	H7N9	H7	N9	China	EasternAsia	Asia	2013.31	Human
A/Changsha/2/2013	H7N9_Human_KF420311_A/Changsha/2/2013|2013.323	H7N9_Human_KF420309_A/Changsha/2/2013|2013.323	H7N9_Human_KF420307_A/Changsha/2/2013|2013.323	H7N9_Human_KF420303_A/Changsha/2/2013|2013.323	H7N9_Human_KF420301_A/Changsha/2/2013|2013.323	H7N9_Human_KF420305_A/Changsha/2/2013|2013.323	KF420311	KF420309	KF420307	KF420303	KF420301	KF420305	Human	H7N9	H7	N9	China	EasternAsia	Asia	2013.32	Human
A/chicken/Jiangxi/12492/2013	H7N9_Avian_KP414069_A/chicken/Jiangxi/12492/2013|2013.263	H7N9_Avian_KP414070_A/chicken/Jiangxi/12492/2013|2013.263	H7N9_Avian_KP414071_A/chicken/Jiangxi/12492/2013|2013.263	H7N9_Avian_KP414073_A/chicken/Jiangxi/12492/2013|2013.263	H7N9_Avian_KP414075_A/chicken/Jiangxi/12492/2013|2013.263	H7N9_Avian_KP414076_A/chicken/Jiangxi/12492/2013|2013.263	KP414069	KP414070	KP414071	KP414073	KP414075	KP414076	Avian	H7N9	H7	N9	China	EasternAsia	Asia	2013.26	Dom-gal
A/chicken/Yuhang/2/2013	H5N9_Avian_KP793729_A/chicken/Yuhang/2/2013|2013.271	H5N9_Avian_KP793734_A/chicken/Yuhang/2/2013|2013.271	H5N9_Avian_KP793731_A/chicken/Yuhang/2/2013|2013.271	H5N9_Avian_KP793728_A/chicken/Yuhang/2/2013|2013.271	H5N9_Avian_KP793735_A/chicken/Yuhang/2/2013|2013.271	H5N9_Avian_KP793730_A/chicken/Yuhang/2/2013|2013.271	KP793729	KP793734	KP793731	KP793728	KP793735	KP793730	Avian	H5N9	H5	N9	China	EasternAsia	Asia	2013.27	Dom-gal
A/chicken/Jiangxi/12544/2013	H7N9_Avian_KP414087_A/chicken/Jiangxi/12544/2013|2013.263	H7N9_Avian_KP414088_A/chicken/Jiangxi/12544/2013|2013.263	H7N9_Avian_KP414089_A/chicken/Jiangxi/12544/2013|2013.263	H7N9_Avian_KP414091_A/chicken/Jiangxi/12544/2013|2013.263	H7N9_Avian_KP414093_A/chicken/Jiangxi/12544/2013|2013.263	H7N9_Avian_KP414094_A/chicken/Jiangxi/12544/2013|2013.263	KP414087	KP414088	KP414089	KP414091	KP414093	KP414094	Avian	H7N9	H7	N9	China	EasternAsia	Asia	2013.26	Dom-gal
A/Changsha/1/2013	H7N9_Human_KF420310_A/Changsha/1/2013|2013.219	H7N9_Human_KF420308_A/Changsha/1/2013|2013.219	H7N9_Human_KF420306_A/Changsha/1/2013|2013.219	H7N9_Human_KF420302_A/Changsha/1/2013|2013.219	H7N9_Human_KF420300_A/Changsha/1/2013|2013.219	H7N9_Human_KF420304_A/Changsha/1/2013|2013.219	KF420310	KF420308	KF420306	KF420302	KF420300	KF420304	Human	H7N9	H7	N9	China	EasternAsia	Asia	2013.22	Human
A/chicken/Shanghai/S1055/2013	H7N9_Avian_CY146961_A/chicken/Shanghai/S1055/2013|2013.252	H7N9_Avian_CY146962_A/chicken/Shanghai/S1055/2013|2013.252	H7N9_Avian_CY146963_A/chicken/Shanghai/S1055/2013|2013.252	H7N9_Avian_CY146965_A/chicken/Shanghai/S1055/2013|2013.252	H7N9_Avian_CY146967_A/chicken/Shanghai/S1055/2013|2013.252	H7N9_Avian_CY146968_A/chicken/Shanghai/S1055/2013|2013.252	CY146961	CY146962	CY146963	CY146965	CY146967	CY146968	Avian	H7N9	H7	N9	China	EasternAsia	Asia	2013.25	Dom-gal
A/chicken/Shanghai/S1053/2013	H7N9_Avian_CY146953_A/chicken/Shanghai/S1053/2013|2013.252	H7N9_Avian_CY146954_A/chicken/Shanghai/S1053/2013|2013.252	H7N9_Avian_CY146955_A/chicken/Shanghai/S1053/2013|2013.252	H7N9_Avian_CY146957_A/chicken/Shanghai/S1053/2013|2013.252	H7N9_Avian_CY146959_A/chicken/Shanghai/S1053/2013|2013.252	H7N9_Avian_CY146960_A/chicken/Shanghai/S1053/2013|2013.252	CY146953	CY146954	CY146955	CY146957	CY146959	CY146960	Avian	H7N9	H7	N9	China	EasternAsia	Asia	2013.25	Dom-gal
A/Suzhou/5/2013	H7N9_Human_KF007137_A/Suzhou/5/2013|2013.277	H7N9_Human_KF007138_A/Suzhou/5/2013|2013.277	H7N9_Human_KF007139_A/Suzhou/5/2013|2013.277	H7N9_Human_KF007141_A/Suzhou/5/2013|2013.277	H7N9_Human_KF007143_A/Suzhou/5/2013|2013.277	H7N9_Human_KF007144_A/Suzhou/5/2013|2013.277	KF007137	KF007138	KF007139	KF007141	KF007143	KF007144	Human	H7N9	H7	N9	China	EasternAsia	Asia	2013.28	Human
A/Nanjing/4/2013	H7N9_Human_KF007049_A/Nanjing/4/2013|2013.263	H7N9_Human_KF007050_A/Nanjing/4/2013|2013.263	H7N9_Human_KF007051_A/Nanjing/4/2013|2013.263	H7N9_Human_KF007053_A/Nanjing/4/2013|2013.263	H7N9_Human_KF007055_A/Nanjing/4/2013|2013.263	H7N9_Human_KF007056_A/Nanjing/4/2013|2013.263	KF007049	KF007050	KF007051	KF007053	KF007055	KF007056	Human	H7N9	H7	N9	China	EasternAsia	Asia	2013.26	Human
A/Xuzhou/1/2013	H7N9_Human_KF150613_A/Xuzhou/1/2013|2013.312	H7N9_Human_KF150614_A/Xuzhou/1/2013|2013.312	H7N9_Human_KF150615_A/Xuzhou/1/2013|2013.312	H7N9_Human_KF150617_A/Xuzhou/1/2013|2013.312	H7N9_Human_KF150619_A/Xuzhou/1/2013|2013.312	H7N9_Human_KF150620_A/Xuzhou/1/2013|2013.312	KF150613	KF150614	KF150615	KF150617	KF150619	KF150620	Human	H7N9	H7	N9	China	EasternAsia	Asia	2013.31	Human
A/Wuxi/4/2013	H7N9_Human_KF007073_A/Wuxi/4/2013|2013.263	H7N9_Human_KF007074_A/Wuxi/4/2013|2013.263	H7N9_Human_KF007075_A/Wuxi/4/2013|2013.263	H7N9_Human_KF007077_A/Wuxi/4/2013|2013.263	H7N9_Human_KF007079_A/Wuxi/4/2013|2013.263	H7N9_Human_KF007080_A/Wuxi/4/2013|2013.263	KF007073	KF007074	KF007075	KF007077	KF007079	KF007080	Human	H7N9	H7	N9	China	EasternAsia	Asia	2013.26	Human
A/duck/Anhui/S702/2013	H7N9_Avian_MF988735_A/duck/Anhui/S702/2013|2013.255	H7N9_Avian_MF988736_A/duck/Anhui/S702/2013|2013.255	H7N9_Avian_MF988737_A/duck/Anhui/S702/2013|2013.255	H7N9_Avian_MF988739_A/duck/Anhui/S702/2013|2013.255	H7N9_Avian_MF988741_A/duck/Anhui/S702/2013|2013.255	H7N9_Avian_MF988742_A/duck/Anhui/S702/2013|2013.255	MF988735	MF988736	MF988737	MF988739	MF988741	MF988742	Avian	H7N9	H7	N9	China	EasternAsia	Asia	2013.26	Dom-ans
A/duck/Anhui/SC702/2013	H7N9_Avian_CY147057_A/duck/Anhui/SC702/2013|2013.288	H7N9_Avian_CY147058_A/duck/Anhui/SC702/2013|2013.288	H7N9_Avian_CY147059_A/duck/Anhui/SC702/2013|2013.288	H7N9_Avian_CY147061_A/duck/Anhui/SC702/2013|2013.288	H7N9_Avian_CY147063_A/duck/Anhui/SC702/2013|2013.288	H7N9_Avian_CY147064_A/duck/Anhui/SC702/2013|2013.288	CY147057	CY147058	CY147059	CY147061	CY147063	CY147064	Avian	H7N9	H7	N9	China	EasternAsia	Asia	2013.29	Dom-ans
A/Beijing/3/2013	H7N9_Human_KJ476646_A/Beijing/3/2013|2013.288	H7N9_Human_KJ476647_A/Beijing/3/2013|2013.288	H7N9_Human_KJ476648_A/Beijing/3/2013|2013.288	H7N9_Human_KJ476650_A/Beijing/3/2013|2013.288	H7N9_Human_KJ476652_A/Beijing/3/2013|2013.288	H7N9_Human_KJ476653_A/Beijing/3/2013|2013.288	KJ476646	KJ476647	KJ476648	KJ476650	KJ476652	KJ476653	Human	H7N9	H7	N9	China	EasternAsia	Asia	2013.29	Human
A/chicken/Jiangsu/TM55/2013	H9N2_Avian_KJ426390_A/chicken/Jiangsu/TM55/2013|2013.085	H9N2_Avian_KJ426381_A/chicken/Jiangsu/TM55/2013|2013.085	H9N2_Avian_KJ426372_A/chicken/Jiangsu/TM55/2013|2013.085	H9N2_Avian_KJ426354_A/chicken/Jiangsu/TM55/2013|2013.085	H9N2_Avian_KJ426336_A/chicken/Jiangsu/TM55/2013|2013.085	H9N2_Avian_KJ426363_A/chicken/Jiangsu/TM55/2013|2013.085	KJ426390	KJ426381	KJ426372	KJ426354	KJ426336	KJ426363	Avian	H9N2	H9	N2	China	EasternAsia	Asia	2013.09	Dom-gal
A/chicken/Jiangsu/SC035/2013	H7N9_Avian_CY146921_A/chicken/Jiangsu/SC035/2013|2013.288	H7N9_Avian_CY146922_A/chicken/Jiangsu/SC035/2013|2013.288	H7N9_Avian_CY146923_A/chicken/Jiangsu/SC035/2013|2013.288	H7N9_Avian_CY146925_A/chicken/Jiangsu/SC035/2013|2013.288	H7N9_Avian_CY146927_A/chicken/Jiangsu/SC035/2013|2013.288	H7N9_Avian_CY146928_A/chicken/Jiangsu/SC035/2013|2013.288	CY146921	CY146922	CY146923	CY146925	CY146927	CY146928	Avian	H7N9	H7	N9	China	EasternAsia	Asia	2013.29	Dom-gal
A/chicken/Jiangsu/S002/2013	H7N9_Avian_CY146913_A/chicken/Jiangsu/S002/2013|2013.288	H7N9_Avian_CY146914_A/chicken/Jiangsu/S002/2013|2013.288	H7N9_Avian_CY146915_A/chicken/Jiangsu/S002/2013|2013.288	H7N9_Avian_CY146917_A/chicken/Jiangsu/S002/2013|2013.288	H7N9_Avian_CY146919_A/chicken/Jiangsu/S002/2013|2013.288	H7N9_Avian_CY146920_A/chicken/Jiangsu/S002/2013|2013.288	CY146913	CY146914	CY146915	CY146917	CY146919	CY146920	Avian	H7N9	H7	N9	China	EasternAsia	Asia	2013.29	Dom-gal
A/duck/Wuxi/0405006/2013	H7N9_Avian_KT779593_A/duck/Wuxi/0405006/2013|2013.258	H7N9_Avian_KT779601_A/duck/Wuxi/0405006/2013|2013.258	H7N9_Avian_KT779609_A/duck/Wuxi/0405006/2013|2013.258	H7N9_Avian_KT779614_A/duck/Wuxi/0405006/2013|2013.258	H7N9_Avian_KT779620_A/duck/Wuxi/0405006/2013|2013.258	H7N9_Avian_KT779631_A/duck/Wuxi/0405006/2013|2013.258	KT779593	KT779601	KT779609	KT779614	KT779620	KT779631	Avian	H7N9	H7	N9	China	EasternAsia	Asia	2013.26	Dom-ans
A/duck/Sunan/040802G/2013	H7N9_Avian_KM879370_A/duck/Sunan/040802G/2013|2013.285	H7N9_Avian_KM879371_A/duck/Sunan/040802G/2013|2013.285	H7N9_Avian_KM879372_A/duck/Sunan/040802G/2013|2013.285	H7N9_Avian_KM879374_A/duck/Sunan/040802G/2013|2013.285	H7N9_Avian_KM879376_A/duck/Sunan/040802G/2013|2013.285	H7N9_Avian_KM879377_A/duck/Sunan/040802G/2013|2013.285	KM879370	KM879371	KM879372	KM879374	KM879376	KM879377	Avian	H7N9	H7	N9	China	EasternAsia	Asia	2013.29	Dom-ans
A/chicken/Rizhao/867/2013	H7N9_Avian_KF260954_A/chicken/Rizhao/867/2013|2013.500	H7N9_Avian_KF260710_A/chicken/Rizhao/867/2013|2013.500	H7N9_Avian_KF260466_A/chicken/Rizhao/867/2013|2013.500	H7N9_Avian_KF259978_A/chicken/Rizhao/867/2013|2013.500	H7N9_Avian_KF259459_A/chicken/Rizhao/867/2013|2013.500	H7N9_Avian_KF260222_A/chicken/Rizhao/867/2013|2013.500	KF260954	KF260710	KF260466	KF259978	KF259459	KF260222	Avian	H7N9	H7	N9	China	EasternAsia	Asia	2013.5	Dom-gal
A/chicken/Rizhao/875/2013	H7N9_Avian_KF260956_A/chicken/Rizhao/875/2013|2013.500	H7N9_Avian_KF260712_A/chicken/Rizhao/875/2013|2013.500	H7N9_Avian_KF260468_A/chicken/Rizhao/875/2013|2013.500	H7N9_Avian_KF259980_A/chicken/Rizhao/875/2013|2013.500	H7N9_Avian_KF259461_A/chicken/Rizhao/875/2013|2013.500	H7N9_Avian_KF260224_A/chicken/Rizhao/875/2013|2013.500	KF260956	KF260712	KF260468	KF259980	KF259461	KF260224	Avian	H7N9	H7	N9	China	EasternAsia	Asia	2013.5	Dom-gal
A/Nanjing/6/2013	H7N9_Human_KF007113_A/Nanjing/6/2013|2013.274	H7N9_Human_KF007114_A/Nanjing/6/2013|2013.274	H7N9_Human_KF007115_A/Nanjing/6/2013|2013.274	H7N9_Human_KF007117_A/Nanjing/6/2013|2013.274	H7N9_Human_KF007119_A/Nanjing/6/2013|2013.274	H7N9_Human_KF007120_A/Nanjing/6/2013|2013.274	KF007113	KF007114	KF007115	KF007117	KF007119	KF007120	Human	H7N9	H7	N9	China	EasternAsia	Asia	2013.27	Human
A/Suzhou/3/2013	H7N9_Human_KF007105_A/Suzhou/3/2013|2013.268	H7N9_Human_KF007106_A/Suzhou/3/2013|2013.268	H7N9_Human_KF007107_A/Suzhou/3/2013|2013.268	H7N9_Human_KF007109_A/Suzhou/3/2013|2013.268	H7N9_Human_KF007111_A/Suzhou/3/2013|2013.268	H7N9_Human_KF007112_A/Suzhou/3/2013|2013.268	KF007105	KF007106	KF007107	KF007109	KF007111	KF007112	Human	H7N9	H7	N9	China	EasternAsia	Asia	2013.27	Human
A/wild_pigeon/Jiangsu/SD001/2013	H7N9_Avian_CY147193_A/wild_pigeon/Jiangsu/SD001/2013|2013.290	H7N9_Avian_CY147194_A/wild_pigeon/Jiangsu/SD001/2013|2013.290	H7N9_Avian_CY147195_A/wild_pigeon/Jiangsu/SD001/2013|2013.290	H7N9_Avian_CY147197_A/wild_pigeon/Jiangsu/SD001/2013|2013.290	H7N9_Avian_CY147199_A/wild_pigeon/Jiangsu/SD001/2013|2013.290	H7N9_Avian_CY147200_A/wild_pigeon/Jiangsu/SD001/2013|2013.290	CY147193	CY147194	CY147195	CY147197	CY147199	CY147200	Avian	H7N9	H7	N9	China	EasternAsia	Asia	2013.29	Wild-other
A/chicken/Guangdong/G1/2013	H7N9_Avian_KJ395983_A/chicken/Guangdong/G1/2013|2013.340	H7N9_Avian_KJ395977_A/chicken/Guangdong/G1/2013|2013.340	H7N9_Avian_KJ395971_A/chicken/Guangdong/G1/2013|2013.340	H7N9_Avian_KJ395959_A/chicken/Guangdong/G1/2013|2013.340	H7N9_Avian_KJ395989_A/chicken/Guangdong/G1/2013|2013.340	H7N9_Avian_KJ395965_A/chicken/Guangdong/G1/2013|2013.340	KJ395983	KJ395977	KJ395971	KJ395959	KJ395989	KJ395965	Avian	H7N9	H7	N9	China	EasternAsia	Asia	2013.34	Dom-gal
A/chicken/Jiangxi/34609/2013	H10N8_Avian_KP285450_A/chicken/Jiangxi/34609/2013|2013.975	H10N8_Avian_KP285451_A/chicken/Jiangxi/34609/2013|2013.975	H10N8_Avian_KP285452_A/chicken/Jiangxi/34609/2013|2013.975	H10N8_Avian_KP285454_A/chicken/Jiangxi/34609/2013|2013.975	H10N8_Avian_KP285456_A/chicken/Jiangxi/34609/2013|2013.975	H10N8_Avian_KP285457_A/chicken/Jiangxi/34609/2013|2013.975	KP285450	KP285451	KP285452	KP285454	KP285456	KP285457	Avian	H10N8	H10	N8	China	EasternAsia	Asia	2013.97	Dom-gal
A/Minhang/S01/2013	H7N9_Human_KY286416_A/Minhang/S01/2013|2013.156	H7N9_Human_KY286417_A/Minhang/S01/2013|2013.156	H7N9_Human_KY286418_A/Minhang/S01/2013|2013.156	H7N9_Human_KY286420_A/Minhang/S01/2013|2013.156	H7N9_Human_KY286422_A/Minhang/S01/2013|2013.156	H7N9_Human_KY286423_A/Minhang/S01/2013|2013.156	KY286416	KY286417	KY286418	KY286420	KY286422	KY286423	Human	H7N9	H7	N9	China	EasternAsia	Asia	2013.16	Human
A/Zhenjiang/1/2013	H7N9_Human_KF007057_A/Zhenjiang/1/2013|2013.263	H7N9_Human_KF007058_A/Zhenjiang/1/2013|2013.263	H7N9_Human_KF007059_A/Zhenjiang/1/2013|2013.263	H7N9_Human_KF007061_A/Zhenjiang/1/2013|2013.263	H7N9_Human_KF007063_A/Zhenjiang/1/2013|2013.263	H7N9_Human_KF007064_A/Zhenjiang/1/2013|2013.263	KF007057	KF007058	KF007059	KF007061	KF007063	KF007064	Human	H7N9	H7	N9	China	EasternAsia	Asia	2013.26	Human
A/Zhejiang/HZ1/2013	H7N9_Human_KF055472_A/Zhejiang/HZ1/2013|2013.285	H7N9_Human_KF055468_A/Zhejiang/HZ1/2013|2013.285	H7N9_Human_KF055466_A/Zhejiang/HZ1/2013|2013.285	H7N9_Human_KF055465_A/Zhejiang/HZ1/2013|2013.285	H7N9_Human_KF055471_A/Zhejiang/HZ1/2013|2013.285	H7N9_Human_KF055469_A/Zhejiang/HZ1/2013|2013.285	KF055472	KF055468	KF055466	KF055465	KF055471	KF055469	Human	H7N9	H7	N9	China	EasternAsia	Asia	2013.29	Human
A/chicken/Hangzhou/174/2013	H7N9_Avian_KP412421_A/chicken/Hangzhou/174/2013|2013.340	H7N9_Avian_KP412422_A/chicken/Hangzhou/174/2013|2013.340	H7N9_Avian_KP412423_A/chicken/Hangzhou/174/2013|2013.340	H7N9_Avian_KP412425_A/chicken/Hangzhou/174/2013|2013.340	H7N9_Avian_KP412427_A/chicken/Hangzhou/174/2013|2013.340	H7N9_Avian_KP412428_A/chicken/Hangzhou/174/2013|2013.340	KP412421	KP412422	KP412423	KP412425	KP412427	KP412428	Avian	H7N9	H7	N9	China	EasternAsia	Asia	2013.34	Dom-gal
A/chicken/Juxian/3387/2013	H9N2_Avian_KP415241_A/chicken/Juxian/3387/2013|2013.814	H9N2_Avian_KP415242_A/chicken/Juxian/3387/2013|2013.814	H9N2_Avian_KP415243_A/chicken/Juxian/3387/2013|2013.814	H9N2_Avian_KP415245_A/chicken/Juxian/3387/2013|2013.814	H9N2_Avian_KP415247_A/chicken/Juxian/3387/2013|2013.814	H9N2_Avian_KP415248_A/chicken/Juxian/3387/2013|2013.814	KP415241	KP415242	KP415243	KP415245	KP415247	KP415248	Avian	H9N2	H9	N2	China	EasternAsia	Asia	2013.81	Dom-gal
A/chicken/Juxian/3412/2013	H9N2_Avian_KP415249_A/chicken/Juxian/3412/2013|2013.814	H9N2_Avian_KP415250_A/chicken/Juxian/3412/2013|2013.814	H9N2_Avian_KP415251_A/chicken/Juxian/3412/2013|2013.814	H9N2_Avian_KP415253_A/chicken/Juxian/3412/2013|2013.814	H9N2_Avian_KP415255_A/chicken/Juxian/3412/2013|2013.814	H9N2_Avian_KP415256_A/chicken/Juxian/3412/2013|2013.814	KP415249	KP415250	KP415251	KP415253	KP415255	KP415256	Avian	H9N2	H9	N2	China	EasternAsia	Asia	2013.81	Dom-gal
A/duck/Qingdao/016/2014	H9N2_Avian_KT449727_A/duck/Qingdao/016/2014|2014.025	H9N2_Avian_KT449707_A/duck/Qingdao/016/2014|2014.025	H9N2_Avian_KT449687_A/duck/Qingdao/016/2014|2014.025	H9N2_Avian_KT449647_A/duck/Qingdao/016/2014|2014.025	H9N2_Avian_KT449607_A/duck/Qingdao/016/2014|2014.025	H9N2_Avian_KT449667_A/duck/Qingdao/016/2014|2014.025	KT449727	KT449707	KT449687	KT449647	KT449607	KT449667	Avian	H9N2	H9	N2	China	EasternAsia	Asia	2014.03	Dom-ans
A/silkie_chicken/Shaoxing/2471/2013	H9N2_Avian_KP415310_A/silkie_chicken/Shaoxing/2471/2013|2013.800	H9N2_Avian_KP415311_A/silkie_chicken/Shaoxing/2471/2013|2013.800	H9N2_Avian_KP415312_A/silkie_chicken/Shaoxing/2471/2013|2013.800	H9N2_Avian_KP415314_A/silkie_chicken/Shaoxing/2471/2013|2013.800	H9N2_Avian_KP415316_A/silkie_chicken/Shaoxing/2471/2013|2013.800	H9N2_Avian_KP415317_A/silkie_chicken/Shaoxing/2471/2013|2013.800	KP415310	KP415311	KP415312	KP415314	KP415316	KP415317	Avian	H9N2	H9	N2	China	EasternAsia	Asia	2013.8	Dom-gal
A/chicken/Liaoning/1116/2012	H9N2_Avian_KM609866_A/chicken/Liaoning/1116/2012|2012.874	H9N2_Avian_KM609826_A/chicken/Liaoning/1116/2012|2012.874	H9N2_Avian_KM609786_A/chicken/Liaoning/1116/2012|2012.874	H9N2_Avian_KM609706_A/chicken/Liaoning/1116/2012|2012.874	H9N2_Avian_KM609626_A/chicken/Liaoning/1116/2012|2012.874	H9N2_Avian_KM609746_A/chicken/Liaoning/1116/2012|2012.874	KM609866	KM609826	KM609786	KM609706	KM609626	KM609746	Avian	H9N2	H9	N2	China	EasternAsia	Asia	2012.87	Dom-gal
A/brambling/Beijing/16/2012	H9N2_Avian_KC464595_A/brambling/Beijing/16/2012|2012.849	H9N2_Avian_KC464596_A/brambling/Beijing/16/2012|2012.849	H9N2_Avian_KC464597_A/brambling/Beijing/16/2012|2012.849	H9N2_Avian_KC464599_A/brambling/Beijing/16/2012|2012.849	H9N2_Avian_KC464601_A/brambling/Beijing/16/2012|2012.849	H9N2_Avian_KC464602_A/brambling/Beijing/16/2012|2012.849	KC464595	KC464596	KC464597	KC464599	KC464601	KC464602	Avian	H9N2	H9	N2	China	EasternAsia	Asia	2012.85	Wild-other
A/chicken/Jiangxi/S10844/2015	H7N9_Avian_MF630290_A/chicken/Jiangxi/S10844/2015|2015.230	H7N9_Avian_MF630291_A/chicken/Jiangxi/S10844/2015|2015.230	H7N9_Avian_MF630292_A/chicken/Jiangxi/S10844/2015|2015.230	H7N9_Avian_MF630294_A/chicken/Jiangxi/S10844/2015|2015.230	H7N9_Avian_MF630296_A/chicken/Jiangxi/S10844/2015|2015.230	H7N9_Avian_MF630297_A/chicken/Jiangxi/S10844/2015|2015.230	MF630290	MF630291	MF630292	MF630294	MF630296	MF630297	Avian	H7N9	H7	N9	China	EasternAsia	Asia	2015.23	Dom-gal
A/pigeon/Zhejiang/P4/2013	H9N2_Avian_KU042099_A/pigeon/Zhejiang/P4/2013|2013.266	H9N2_Avian_KU042152_A/pigeon/Zhejiang/P4/2013|2013.266	H9N2_Avian_KU042205_A/pigeon/Zhejiang/P4/2013|2013.266	H9N2_Avian_KU042311_A/pigeon/Zhejiang/P4/2013|2013.266	H9N2_Avian_KU042417_A/pigeon/Zhejiang/P4/2013|2013.266	H9N2_Avian_KU042470_A/pigeon/Zhejiang/P4/2013|2013.266	KU042099	KU042152	KU042205	KU042311	KU042417	KU042470	Avian	H9N2	H9	N2	China	EasternAsia	Asia	2013.27	Wild-other
A/pigeon/Zhejiang/P5/2013	H9N2_Avian_KU042100_A/pigeon/Zhejiang/P5/2013|2013.266	H9N2_Avian_KU042153_A/pigeon/Zhejiang/P5/2013|2013.266	H9N2_Avian_KU042206_A/pigeon/Zhejiang/P5/2013|2013.266	H9N2_Avian_KU042312_A/pigeon/Zhejiang/P5/2013|2013.266	H9N2_Avian_KU042418_A/pigeon/Zhejiang/P5/2013|2013.266	H9N2_Avian_KU042471_A/pigeon/Zhejiang/P5/2013|2013.266	KU042100	KU042153	KU042206	KU042312	KU042418	KU042471	Avian	H9N2	H9	N2	China	EasternAsia	Asia	2013.27	Wild-other
A/duck/Hunan/S4111/2011	H9N2_Avian_CY146657_A/duck/Hunan/S4111/2011|2011.860	H9N2_Avian_CY146658_A/duck/Hunan/S4111/2011|2011.860	H9N2_Avian_CY146659_A/duck/Hunan/S4111/2011|2011.860	H9N2_Avian_CY146661_A/duck/Hunan/S4111/2011|2011.860	H9N2_Avian_CY146663_A/duck/Hunan/S4111/2011|2011.860	H9N2_Avian_CY146664_A/duck/Hunan/S4111/2011|2011.860	CY146657	CY146658	CY146659	CY146661	CY146663	CY146664	Avian	H9N2	H9	N2	China	EasternAsia	Asia	2011.86	Dom-ans
A/chicken/Zhejiang/B2013/2012	H9N2_Avian_KP865886_A/chicken/Zhejiang/B2013/2012|2012.918	H9N2_Avian_KP865839_A/chicken/Zhejiang/B2013/2012|2012.918	H9N2_Avian_KP865793_A/chicken/Zhejiang/B2013/2012|2012.918	H9N2_Avian_KP865771_A/chicken/Zhejiang/B2013/2012|2012.918	H9N2_Avian_KP866054_A/chicken/Zhejiang/B2013/2012|2012.918	H9N2_Avian_KP866096_A/chicken/Zhejiang/B2013/2012|2012.918	KP865886	KP865839	KP865793	KP865771	KP866054	KP866096	Avian	H9N2	H9	N2	China	EasternAsia	Asia	2012.92	Dom-gal
A/chicken/Shanghai/D/2011	H9N2_Avian_KJ726734_A/chicken/Shanghai/D/2011|2011.534	H9N2_Avian_KJ726728_A/chicken/Shanghai/D/2011|2011.534	H9N2_Avian_KJ726722_A/chicken/Shanghai/D/2011|2011.534	H9N2_Avian_KJ726710_A/chicken/Shanghai/D/2011|2011.534	H9N2_Avian_KJ726698_A/chicken/Shanghai/D/2011|2011.534	H9N2_Avian_KJ726716_A/chicken/Shanghai/D/2011|2011.534	KJ726734	KJ726728	KJ726722	KJ726710	KJ726698	KJ726716	Avian	H9N2	H9	N2	China	EasternAsia	Asia	2011.53	Dom-gal
A/chicken/Hunan/C3229/2012	H9N2_Avian_KM113146_A/chicken/Hunan/C3229/2012|2012.981	H9N2_Avian_KM113147_A/chicken/Hunan/C3229/2012|2012.981	H9N2_Avian_KM113148_A/chicken/Hunan/C3229/2012|2012.981	H9N2_Avian_KM113150_A/chicken/Hunan/C3229/2012|2012.981	H9N2_Avian_KM113152_A/chicken/Hunan/C3229/2012|2012.981	H9N2_Avian_KM113149_A/chicken/Hunan/C3229/2012|2012.981	KM113146	KM113147	KM113148	KM113150	KM113152	KM113149	Avian	H9N2	H9	N2	China	EasternAsia	Asia	2012.98	Dom-gal
A/chicken/Jiangsu/YZ0657/2012	H9N2_Avian_KJ426394_A/chicken/Jiangsu/YZ0657/2012|2012.419	H9N2_Avian_KJ426385_A/chicken/Jiangsu/YZ0657/2012|2012.419	H9N2_Avian_KJ426376_A/chicken/Jiangsu/YZ0657/2012|2012.419	H9N2_Avian_KJ426358_A/chicken/Jiangsu/YZ0657/2012|2012.419	H9N2_Avian_KJ426340_A/chicken/Jiangsu/YZ0657/2012|2012.419	H9N2_Avian_KJ426367_A/chicken/Jiangsu/YZ0657/2012|2012.419	KJ426394	KJ426385	KJ426376	KJ426358	KJ426340	KJ426367	Avian	H9N2	H9	N2	China	EasternAsia	Asia	2012.42	Dom-gal
A/chicken/Jiangsu/JT12/2011	H9N2_Avian_MG280613_A/chicken/Jiangsu/JT12/2011|2011.208	H9N2_Avian_MG280614_A/chicken/Jiangsu/JT12/2011|2011.208	H9N2_Avian_MG280615_A/chicken/Jiangsu/JT12/2011|2011.208	H9N2_Avian_MG280617_A/chicken/Jiangsu/JT12/2011|2011.208	H9N2_Avian_MG280619_A/chicken/Jiangsu/JT12/2011|2011.208	H9N2_Avian_MG280620_A/chicken/Jiangsu/JT12/2011|2011.208	MG280613	MG280614	MG280615	MG280617	MG280619	MG280620	Avian	H9N2	H9	N2	China	EasternAsia	Asia	2011.21	Dom-gal
A/chicken/Zhejiang/329/2011	H9N2_Avian_JQ356884_A/chicken/Zhejiang/329/2011|2011.200	H9N2_Avian_JQ356887_A/chicken/Zhejiang/329/2011|2011.200	H9N2_Avian_JQ356881_A/chicken/Zhejiang/329/2011|2011.200	H9N2_Avian_JQ356878_A/chicken/Zhejiang/329/2011|2011.200	H9N2_Avian_JQ356890_A/chicken/Zhejiang/329/2011|2011.200	H9N2_Avian_JQ356893_A/chicken/Zhejiang/329/2011|2011.200	JQ356884	JQ356887	JQ356881	JQ356878	JQ356890	JQ356893	Avian	H9N2	H9	N2	China	EasternAsia	Asia	2011.2	Dom-gal
A/chicken/Shanghai/C1/2012	H9N2_Avian_KC417067_A/chicken/Shanghai/C1/2012|2012.038	H9N2_Avian_KC417064_A/chicken/Shanghai/C1/2012|2012.038	H9N2_Avian_KC417061_A/chicken/Shanghai/C1/2012|2012.038	H9N2_Avian_KC417055_A/chicken/Shanghai/C1/2012|2012.038	H9N2_Avian_KC417049_A/chicken/Shanghai/C1/2012|2012.038	H9N2_Avian_KC417058_A/chicken/Shanghai/C1/2012|2012.038	KC417067	KC417064	KC417061	KC417055	KC417049	KC417058	Avian	H9N2	H9	N2	China	EasternAsia	Asia	2012.04	Dom-gal
A/chicken/Shaanxi/xa0414/2013	H9N2_Avian_KM609865_A/chicken/Shaanxi/xa0414/2013|2013.282	H9N2_Avian_KM609825_A/chicken/Shaanxi/xa0414/2013|2013.282	H9N2_Avian_KM609785_A/chicken/Shaanxi/xa0414/2013|2013.282	H9N2_Avian_KM609705_A/chicken/Shaanxi/xa0414/2013|2013.282	H9N2_Avian_KM609625_A/chicken/Shaanxi/xa0414/2013|2013.282	H9N2_Avian_KM609745_A/chicken/Shaanxi/xa0414/2013|2013.282	KM609865	KM609825	KM609785	KM609705	KM609625	KM609745	Avian	H9N2	H9	N2	China	EasternAsia	Asia	2013.28	Dom-gal
A/chicken/Hubei/SC122/2013	H9N2_Avian_KM113074_A/chicken/Hubei/SC122/2013|2013.359	H9N2_Avian_KM113075_A/chicken/Hubei/SC122/2013|2013.359	H9N2_Avian_KM113076_A/chicken/Hubei/SC122/2013|2013.359	H9N2_Avian_KM113078_A/chicken/Hubei/SC122/2013|2013.359	H9N2_Avian_KM113080_A/chicken/Hubei/SC122/2013|2013.359	H9N2_Avian_KM113077_A/chicken/Hubei/SC122/2013|2013.359	KM113074	KM113075	KM113076	KM113078	KM113080	KM113077	Avian	H9N2	H9	N2	China	EasternAsia	Asia	2013.36	Dom-gal
A/duck/Anhui/C313/2012	H9N2_Avian_KP865884_A/duck/Anhui/C313/2012|2012.918	H9N2_Avian_KP865837_A/duck/Anhui/C313/2012|2012.918	H9N2_Avian_KP865791_A/duck/Anhui/C313/2012|2012.918	H9N2_Avian_KP865769_A/duck/Anhui/C313/2012|2012.918	H9N2_Avian_KP866052_A/duck/Anhui/C313/2012|2012.918	H9N2_Avian_KP866094_A/duck/Anhui/C313/2012|2012.918	KP865884	KP865837	KP865791	KP865769	KP866052	KP866094	Avian	H9N2	H9	N2	China	EasternAsia	Asia	2012.92	Dom-ans
A/chicken/Hubei/SIC3/2012	H9N2_Avian_KX598517_A/chicken/Hubei/SIC3/2012|2012.953	H9N2_Avian_KX598559_A/chicken/Hubei/SIC3/2012|2012.953	H9N2_Avian_KX598601_A/chicken/Hubei/SIC3/2012|2012.953	H9N2_Avian_KX598643_A/chicken/Hubei/SIC3/2012|2012.953	H9N2_Avian_KX598685_A/chicken/Hubei/SIC3/2012|2012.953	H9N2_Avian_KX598727_A/chicken/Hubei/SIC3/2012|2012.953	KX598517	KX598559	KX598601	KX598643	KX598685	KX598727	Avian	H9N2	H9	N2	China	EasternAsia	Asia	2012.95	Dom-gal
A/duck/Hubei/S2227/2012	H4N2_Avian_KU160968_A/duck/Hubei/S2227/2012|2012.419	H4N2_Avian_KU160969_A/duck/Hubei/S2227/2012|2012.419	H4N2_Avian_KU160970_A/duck/Hubei/S2227/2012|2012.419	H4N2_Avian_KU160972_A/duck/Hubei/S2227/2012|2012.419	H4N2_Avian_KU160974_A/duck/Hubei/S2227/2012|2012.419	H4N2_Avian_KU160975_A/duck/Hubei/S2227/2012|2012.419	KU160968	KU160969	KU160970	KU160972	KU160974	KU160975	Avian	H4N2	H4	N2	China	EasternAsia	Asia	2012.42	Dom-ans
A/chicken/Fujian/SD005/2015	H7N9_Avian_MF629986_A/chicken/Fujian/SD005/2015|2015.044	H7N9_Avian_MF629987_A/chicken/Fujian/SD005/2015|2015.044	H7N9_Avian_MF629988_A/chicken/Fujian/SD005/2015|2015.044	H7N9_Avian_MF629990_A/chicken/Fujian/SD005/2015|2015.044	H7N9_Avian_MF629992_A/chicken/Fujian/SD005/2015|2015.044	H7N9_Avian_MF629993_A/chicken/Fujian/SD005/2015|2015.044	MF629986	MF629987	MF629988	MF629990	MF629992	MF629993	Avian	H7N9	H7	N9	China	EasternAsia	Asia	2015.04	Dom-gal
A/chicken/Fujian/S4248/2014	H7N9_Avian_MF629970_A/chicken/Fujian/S4248/2014|2014.841	H7N9_Avian_MF629971_A/chicken/Fujian/S4248/2014|2014.841	H7N9_Avian_MF629972_A/chicken/Fujian/S4248/2014|2014.841	H7N9_Avian_MF629974_A/chicken/Fujian/S4248/2014|2014.841	H7N9_Avian_MF629976_A/chicken/Fujian/S4248/2014|2014.841	H7N9_Avian_MF629977_A/chicken/Fujian/S4248/2014|2014.841	MF629970	MF629971	MF629972	MF629974	MF629976	MF629977	Avian	H7N9	H7	N9	China	EasternAsia	Asia	2014.84	Dom-gal
A/chicken/Fujian/SIC13/2013	H9N2_Avian_KX598525_A/chicken/Fujian/SIC13/2013|2013.953	H9N2_Avian_KX598567_A/chicken/Fujian/SIC13/2013|2013.953	H9N2_Avian_KX598609_A/chicken/Fujian/SIC13/2013|2013.953	H9N2_Avian_KX598651_A/chicken/Fujian/SIC13/2013|2013.953	H9N2_Avian_KX598693_A/chicken/Fujian/SIC13/2013|2013.953	H9N2_Avian_KX598735_A/chicken/Fujian/SIC13/2013|2013.953	KX598525	KX598567	KX598609	KX598651	KX598693	KX598735	Avian	H9N2	H9	N2	China	EasternAsia	Asia	2013.95	Dom-gal
A/chicken/Zhejiang/C11/2013	H9N9_Avian_KF042117_A/chicken/Zhejiang/C11/2013|2013.200	H9N9_Avian_KF042137_A/chicken/Zhejiang/C11/2013|2013.200	H9N9_Avian_KF042142_A/chicken/Zhejiang/C11/2013|2013.200	H9N9_Avian_KF042151_A/chicken/Zhejiang/C11/2013|2013.200	H9N9_Avian_KF042122_A/chicken/Zhejiang/C11/2013|2013.200	H9N9_Avian_KF042132_A/chicken/Zhejiang/C11/2013|2013.200	KF042117	KF042137	KF042142	KF042151	KF042122	KF042132	Avian	H9N9	H9	N9	China	EasternAsia	Asia	2013.2	Dom-gal
A/pigeon/Zhejiang/P1/2013	H7N9_Avian_KF042109_A/pigeon/Zhejiang/P1/2013|2013.285	H7N9_Avian_KF042093_A/pigeon/Zhejiang/P1/2013|2013.285	H7N9_Avian_KF042085_A/pigeon/Zhejiang/P1/2013|2013.285	H7N9_Avian_KF042081_A/pigeon/Zhejiang/P1/2013|2013.285	H7N9_Avian_KF042105_A/pigeon/Zhejiang/P1/2013|2013.285	H7N9_Avian_KF042097_A/pigeon/Zhejiang/P1/2013|2013.285	KF042109	KF042093	KF042085	KF042081	KF042105	KF042097	Avian	H7N9	H7	N9	China	EasternAsia	Asia	2013.29	Wild-other
A/chicken/Yuhang/1/2013	H5N9_Avian_KP793720_A/chicken/Yuhang/1/2013|2013.271	H5N9_Avian_KP793721_A/chicken/Yuhang/1/2013|2013.271	H5N9_Avian_KP793722_A/chicken/Yuhang/1/2013|2013.271	H5N9_Avian_KP793724_A/chicken/Yuhang/1/2013|2013.271	H5N9_Avian_KP793726_A/chicken/Yuhang/1/2013|2013.271	H5N9_Avian_KP793727_A/chicken/Yuhang/1/2013|2013.271	KP793720	KP793721	KP793722	KP793724	KP793726	KP793727	Avian	H5N9	H5	N9	China	EasternAsia	Asia	2013.27	Dom-gal
A/duck/Anhui/C652/2012	H9N2_Avian_KP865882_A/duck/Anhui/C652/2012|2012.918	H9N2_Avian_KP865835_A/duck/Anhui/C652/2012|2012.918	H9N2_Avian_KP865789_A/duck/Anhui/C652/2012|2012.918	H9N2_Avian_KP865767_A/duck/Anhui/C652/2012|2012.918	H9N2_Avian_KP866056_A/duck/Anhui/C652/2012|2012.918	H9N2_Avian_KP866098_A/duck/Anhui/C652/2012|2012.918	KP865882	KP865835	KP865789	KP865767	KP866056	KP866098	Avian	H9N2	H9	N2	China	EasternAsia	Asia	2012.92	Dom-ans
A/chicken/Hebei/0721/2013	H9N2_Avian_KM609872_A/chicken/Hebei/0721/2013|2013.551	H9N2_Avian_KM609832_A/chicken/Hebei/0721/2013|2013.551	H9N2_Avian_KM609792_A/chicken/Hebei/0721/2013|2013.551	H9N2_Avian_KM609712_A/chicken/Hebei/0721/2013|2013.551	H9N2_Avian_KM609632_A/chicken/Hebei/0721/2013|2013.551	H9N2_Avian_KM609752_A/chicken/Hebei/0721/2013|2013.551	KM609872	KM609832	KM609792	KM609712	KM609632	KM609752	Avian	H9N2	H9	N2	China	EasternAsia	Asia	2013.55	Dom-gal
A/common_teal/Nanji/NJ-101/2014	H9N2_Avian_KR010416_A/common_teal/Nanji/NJ-101/2014|2014.301	H9N2_Avian_KR010417_A/common_teal/Nanji/NJ-101/2014|2014.301	H9N2_Avian_KR010418_A/common_teal/Nanji/NJ-101/2014|2014.301	H9N2_Avian_KR010420_A/common_teal/Nanji/NJ-101/2014|2014.301	H9N2_Avian_KR010422_A/common_teal/Nanji/NJ-101/2014|2014.301	H9N2_Avian_KR010423_A/common_teal/Nanji/NJ-101/2014|2014.301	KR010416	KR010417	KR010418	KR010420	KR010422	KR010423	Avian	H9N2	H9	N2	China	EasternAsia	Asia	2014.3	Wild-ans-long
A/chicken/China/028/2014	H7N9_Avian_KU318986_A/chicken/China/028/2014|2014.025	H7N9_Avian_KU318987_A/chicken/China/028/2014|2014.025	H7N9_Avian_KU318988_A/chicken/China/028/2014|2014.025	H7N9_Avian_KU318990_A/chicken/China/028/2014|2014.025	H7N9_Avian_KU318992_A/chicken/China/028/2014|2014.025	H7N9_Avian_KU318993_A/chicken/China/028/2014|2014.025	KU318986	KU318987	KU318988	KU318990	KU318992	KU318993	Avian	H7N9	H7	N9	China	EasternAsia	Asia	2014.03	Dom-gal
A/chicken/Jiangsu/TS/2010	H9N2_Avian_KC821043_A/chicken/Jiangsu/TS/2010|2010.915	H9N2_Avian_KC821076_A/chicken/Jiangsu/TS/2010|2010.915	H9N2_Avian_KC821127_A/chicken/Jiangsu/TS/2010|2010.915	H9N2_Avian_KC821159_A/chicken/Jiangsu/TS/2010|2010.915	H9N2_Avian_KC821197_A/chicken/Jiangsu/TS/2010|2010.915	H9N2_Avian_KC821271_A/chicken/Jiangsu/TS/2010|2010.915	KC821043	KC821076	KC821127	KC821159	KC821197	KC821271	Avian	H9N2	H9	N2	China	EasternAsia	Asia	2010.91	Dom-gal
A/chicken/Yunnan/C4090/2011	H9N2_Avian_KM113106_A/chicken/Yunnan/C4090/2011|2011.871	H9N2_Avian_KM113107_A/chicken/Yunnan/C4090/2011|2011.871	H9N2_Avian_KM113108_A/chicken/Yunnan/C4090/2011|2011.871	H9N2_Avian_KM113110_A/chicken/Yunnan/C4090/2011|2011.871	H9N2_Avian_KM113112_A/chicken/Yunnan/C4090/2011|2011.871	H9N2_Avian_KM113109_A/chicken/Yunnan/C4090/2011|2011.871	KM113106	KM113107	KM113108	KM113110	KM113112	KM113109	Avian	H9N2	H9	N2	China	EasternAsia	Asia	2011.87	Dom-gal
A/chicken/Shandong/10/2010	H9N2_Avian_KC821046_A/chicken/Shandong/10/2010|2010.748	H9N2_Avian_KC821077_A/chicken/Shandong/10/2010|2010.748	H9N2_Avian_KC821121_A/chicken/Shandong/10/2010|2010.748	H9N2_Avian_KC821154_A/chicken/Shandong/10/2010|2010.748	H9N2_Avian_KC821191_A/chicken/Shandong/10/2010|2010.748	H9N2_Avian_KC821265_A/chicken/Shandong/10/2010|2010.748	KC821046	KC821077	KC821121	KC821154	KC821191	KC821265	Avian	H9N2	H9	N2	China	EasternAsia	Asia	2010.75	Dom-gal
A/chicken/Zhejiang/C1219/2010	H9N2_Avian_KM113250_A/chicken/Zhejiang/C1219/2010|2010.214	H9N2_Avian_KM113251_A/chicken/Zhejiang/C1219/2010|2010.214	H9N2_Avian_KM113252_A/chicken/Zhejiang/C1219/2010|2010.214	H9N2_Avian_KM113254_A/chicken/Zhejiang/C1219/2010|2010.214	H9N2_Avian_KM113256_A/chicken/Zhejiang/C1219/2010|2010.214	H9N2_Avian_KM113253_A/chicken/Zhejiang/C1219/2010|2010.214	KM113250	KM113251	KM113252	KM113254	KM113256	KM113253	Avian	H9N2	H9	N2	China	EasternAsia	Asia	2010.21	Dom-gal
A/chicken/Jiangsu/Q3/2010	H9N2_Avian_JN869528_A/chicken/Jiangsu/Q3/2010|2010.123	H9N2_Avian_JN869529_A/chicken/Jiangsu/Q3/2010|2010.123	H9N2_Avian_JN869530_A/chicken/Jiangsu/Q3/2010|2010.123	H9N2_Avian_JN869531_A/chicken/Jiangsu/Q3/2010|2010.123	H9N2_Avian_JN869533_A/chicken/Jiangsu/Q3/2010|2010.123	H9N2_Avian_JN869534_A/chicken/Jiangsu/Q3/2010|2010.123	JN869528	JN869529	JN869530	JN869531	JN869533	JN869534	Avian	H9N2	H9	N2	China	EasternAsia	Asia	2010.12	Dom-gal
A/chicken/Hebei/1102/2010	H5N2_Avian_JQ041388_A/chicken/Hebei/1102/2010|2010.953	H5N2_Avian_JQ041392_A/chicken/Hebei/1102/2010|2010.953	H5N2_Avian_JQ041396_A/chicken/Hebei/1102/2010|2010.953	H5N2_Avian_JQ041404_A/chicken/Hebei/1102/2010|2010.953	H5N2_Avian_JQ041412_A/chicken/Hebei/1102/2010|2010.953	H5N2_Avian_JQ041416_A/chicken/Hebei/1102/2010|2010.953	JQ041388	JQ041392	JQ041396	JQ041404	JQ041412	JQ041416	Avian	H5N2	H5	N2	China	EasternAsia	Asia	2010.95	Dom-gal
A/chicken/Hebei/1102-MA/2010	H5N2_Avian_KJ719456_A/chicken/Hebei/1102-MA/2010|2010.367	H5N2_Avian_KJ719457_A/chicken/Hebei/1102-MA/2010|2010.367	H5N2_Avian_KJ719458_A/chicken/Hebei/1102-MA/2010|2010.367	H5N2_Avian_KJ719460_A/chicken/Hebei/1102-MA/2010|2010.367	H5N2_Avian_KJ719462_A/chicken/Hebei/1102-MA/2010|2010.367	H5N2_Avian_KJ719463_A/chicken/Hebei/1102-MA/2010|2010.367	KJ719456	KJ719457	KJ719458	KJ719460	KJ719462	KJ719463	Avian	H5N2	H5	N2	China	EasternAsia	Asia	2010.37	Dom-gal
A/chicken/Hunan/12/2011	H9N2_Avian_KF714780_A/chicken/Hunan/12/2011|2011.921	H9N2_Avian_KF714781_A/chicken/Hunan/12/2011|2011.921	H9N2_Avian_KF714782_A/chicken/Hunan/12/2011|2011.921	H9N2_Avian_KF714784_A/chicken/Hunan/12/2011|2011.921	H9N2_Avian_KF714786_A/chicken/Hunan/12/2011|2011.921	H9N2_Avian_KF714787_A/chicken/Hunan/12/2011|2011.921	KF714780	KF714781	KF714782	KF714784	KF714786	KF714787	Avian	H9N2	H9	N2	China	EasternAsia	Asia	2011.92	Dom-gal
A/chicken/Shanghai/C2/2012	H9N2_Avian_KC417068_A/chicken/Shanghai/C2/2012|2012.038	H9N2_Avian_KC417065_A/chicken/Shanghai/C2/2012|2012.038	H9N2_Avian_KC417062_A/chicken/Shanghai/C2/2012|2012.038	H9N2_Avian_KC417056_A/chicken/Shanghai/C2/2012|2012.038	H9N2_Avian_KC417050_A/chicken/Shanghai/C2/2012|2012.038	H9N2_Avian_KC417059_A/chicken/Shanghai/C2/2012|2012.038	KC417068	KC417065	KC417062	KC417056	KC417050	KC417059	Avian	H9N2	H9	N2	China	EasternAsia	Asia	2012.04	Dom-gal
A/chicken/Zhejiang/Q1D4/2010	H9N2_Avian_JN869521_A/chicken/Zhejiang/Q1D4/2010|2010.123	H9N2_Avian_JN869522_A/chicken/Zhejiang/Q1D4/2010|2010.123	H9N2_Avian_JN869523_A/chicken/Zhejiang/Q1D4/2010|2010.123	H9N2_Avian_JN869524_A/chicken/Zhejiang/Q1D4/2010|2010.123	H9N2_Avian_JN869526_A/chicken/Zhejiang/Q1D4/2010|2010.123	H9N2_Avian_JN869527_A/chicken/Zhejiang/Q1D4/2010|2010.123	JN869521	JN869522	JN869523	JN869524	JN869526	JN869527	Avian	H9N2	H9	N2	China	EasternAsia	Asia	2010.12	Dom-gal
A/swine/Hong_Kong/NS943/2010	H9N2_Swine_KM029500_A/swine/Hong_Kong/NS943/2010|2010.225	H9N2_Swine_KM029501_A/swine/Hong_Kong/NS943/2010|2010.225	H9N2_Swine_KM029502_A/swine/Hong_Kong/NS943/2010|2010.225	H9N2_Swine_KM029504_A/swine/Hong_Kong/NS943/2010|2010.225	H9N2_Swine_KM029506_A/swine/Hong_Kong/NS943/2010|2010.225	H9N2_Swine_KM029507_A/swine/Hong_Kong/NS943/2010|2010.225	KM029500	KM029501	KM029502	KM029504	KM029506	KM029507	Swine	H9N2	H9	N2	Hong Kong	EasternAsia	Asia	2010.22	Swine
A/chicken/Shanghai/A/2010	H9N2_Avian_KJ726731_A/chicken/Shanghai/A/2010|2010.452	H9N2_Avian_KJ726725_A/chicken/Shanghai/A/2010|2010.452	H9N2_Avian_KJ726719_A/chicken/Shanghai/A/2010|2010.452	H9N2_Avian_KJ726707_A/chicken/Shanghai/A/2010|2010.452	H9N2_Avian_KJ726695_A/chicken/Shanghai/A/2010|2010.452	H9N2_Avian_KJ726713_A/chicken/Shanghai/A/2010|2010.452	KJ726731	KJ726725	KJ726719	KJ726707	KJ726695	KJ726713	Avian	H9N2	H9	N2	China	EasternAsia	Asia	2010.45	Dom-gal
A/swine/Shanghai/Y1/2009	H9N2_Swine_KC779062_A/swine/Shanghai/Y1/2009|2009.781	H9N2_Swine_KC779060_A/swine/Shanghai/Y1/2009|2009.781	H9N2_Swine_KC779058_A/swine/Shanghai/Y1/2009|2009.781	H9N2_Swine_KC779054_A/swine/Shanghai/Y1/2009|2009.781	H9N2_Swine_KC779050_A/swine/Shanghai/Y1/2009|2009.781	H9N2_Swine_KC779056_A/swine/Shanghai/Y1/2009|2009.781	KC779062	KC779060	KC779058	KC779054	KC779050	KC779056	Swine	H9N2	H9	N2	China	EasternAsia	Asia	2009.78	Swine
A/duck/Shanghai/C164/2009	H9N2_Avian_KC768062_A/duck/Shanghai/C164/2009|2009.841	H9N2_Avian_KC768059_A/duck/Shanghai/C164/2009|2009.841	H9N2_Avian_KC768056_A/duck/Shanghai/C164/2009|2009.841	H9N2_Avian_KC768050_A/duck/Shanghai/C164/2009|2009.841	H9N2_Avian_KC768044_A/duck/Shanghai/C164/2009|2009.841	H9N2_Avian_KC768053_A/duck/Shanghai/C164/2009|2009.841	KC768062	KC768059	KC768056	KC768050	KC768044	KC768053	Avian	H9N2	H9	N2	China	EasternAsia	Asia	2009.84	Dom-ans
A/chicken/Anhui/1/2008	H9N2_Avian_KP081530_A/chicken/Anhui/1/2008|2008.285	H9N2_Avian_KP081531_A/chicken/Anhui/1/2008|2008.285	H9N2_Avian_KP081532_A/chicken/Anhui/1/2008|2008.285	H9N2_Avian_KP081534_A/chicken/Anhui/1/2008|2008.285	H9N2_Avian_KP081536_A/chicken/Anhui/1/2008|2008.285	H9N2_Avian_KP081537_A/chicken/Anhui/1/2008|2008.285	KP081530	KP081531	KP081532	KP081534	KP081536	KP081537	Avian	H9N2	H9	N2	China	EasternAsia	Asia	2008.29	Dom-gal
A/chicken/Beijing/HD/2010	H9N2_Avian_KC821044_A/chicken/Beijing/HD/2010|2010.833	H9N2_Avian_KC821080_A/chicken/Beijing/HD/2010|2010.833	H9N2_Avian_KC821124_A/chicken/Beijing/HD/2010|2010.833	H9N2_Avian_KC821157_A/chicken/Beijing/HD/2010|2010.833	H9N2_Avian_KC821194_A/chicken/Beijing/HD/2010|2010.833	H9N2_Avian_KC821268_A/chicken/Beijing/HD/2010|2010.833	KC821044	KC821080	KC821124	KC821157	KC821194	KC821268	Avian	H9N2	H9	N2	China	EasternAsia	Asia	2010.83	Dom-gal
A/chicken/Quang_Ninh/26/2013	H9N2_Avian_AB836736_A/chicken/Quang_Ninh/26/2013|2013.271	H9N2_Avian_AB836737_A/chicken/Quang_Ninh/26/2013|2013.271	H9N2_Avian_AB836738_A/chicken/Quang_Ninh/26/2013|2013.271	H9N2_Avian_AB836740_A/chicken/Quang_Ninh/26/2013|2013.271	H9N2_Avian_AB836742_A/chicken/Quang_Ninh/26/2013|2013.271	H9N2_Avian_AB836743_A/chicken/Quang_Ninh/26/2013|2013.271	AB836736	AB836737	AB836738	AB836740	AB836742	AB836743	Avian	H9N2	H9	N2	Viet Nam	SouthEasternAsia	Asia	2013.27	Dom-gal
A/chicken/Guangxi/C1435/2012	H9N2_Avian_KM113226_A/chicken/Guangxi/C1435/2012|2012.225	H9N2_Avian_KM113227_A/chicken/Guangxi/C1435/2012|2012.225	H9N2_Avian_KM113228_A/chicken/Guangxi/C1435/2012|2012.225	H9N2_Avian_KM113230_A/chicken/Guangxi/C1435/2012|2012.225	H9N2_Avian_KM113232_A/chicken/Guangxi/C1435/2012|2012.225	H9N2_Avian_KM113229_A/chicken/Guangxi/C1435/2012|2012.225	KM113226	KM113227	KM113228	KM113230	KM113232	KM113229	Avian	H9N2	H9	N2	China	EasternAsia	Asia	2012.22	Dom-gal
A/chicken/Jiangsu/925/2009	H9N2_Avian_KP865911_A/chicken/Jiangsu/925/2009|2009.918	H9N2_Avian_KP865864_A/chicken/Jiangsu/925/2009|2009.918	H9N2_Avian_KP865826_A/chicken/Jiangsu/925/2009|2009.918	H9N2_Avian_KP865758_A/chicken/Jiangsu/925/2009|2009.918	H9N2_Avian_KP866027_A/chicken/Jiangsu/925/2009|2009.918	H9N2_Avian_KP866070_A/chicken/Jiangsu/925/2009|2009.918	KP865911	KP865864	KP865826	KP865758	KP866027	KP866070	Avian	H9N2	H9	N2	China	EasternAsia	Asia	2009.92	Dom-gal
A/chicken/Shanghai/441/2009	H9N2_Avian_KP865924_A/chicken/Shanghai/441/2009|2009.918	H9N2_Avian_KP865877_A/chicken/Shanghai/441/2009|2009.918	H9N2_Avian_KP865819_A/chicken/Shanghai/441/2009|2009.918	H9N2_Avian_KP865785_A/chicken/Shanghai/441/2009|2009.918	H9N2_Avian_KP866024_A/chicken/Shanghai/441/2009|2009.918	H9N2_Avian_KP866068_A/chicken/Shanghai/441/2009|2009.918	KP865924	KP865877	KP865819	KP865785	KP866024	KP866068	Avian	H9N2	H9	N2	China	EasternAsia	Asia	2009.92	Dom-gal
A/duck/Zhejiang/C1036/2009	H9N2_Avian_KM113306_A/duck/Zhejiang/C1036/2009|2009.227	H9N2_Avian_KM113307_A/duck/Zhejiang/C1036/2009|2009.227	H9N2_Avian_KM113308_A/duck/Zhejiang/C1036/2009|2009.227	H9N2_Avian_KM113310_A/duck/Zhejiang/C1036/2009|2009.227	H9N2_Avian_KM113312_A/duck/Zhejiang/C1036/2009|2009.227	H9N2_Avian_KM113309_A/duck/Zhejiang/C1036/2009|2009.227	KM113306	KM113307	KM113308	KM113310	KM113312	KM113309	Avian	H9N2	H9	N2	China	EasternAsia	Asia	2009.23	Dom-ans
A/chicken/Shanghai/340/2009	H9N2_Avian_KP865923_A/chicken/Shanghai/340/2009|2009.918	H9N2_Avian_KP865876_A/chicken/Shanghai/340/2009|2009.918	H9N2_Avian_KP865818_A/chicken/Shanghai/340/2009|2009.918	H9N2_Avian_KP865784_A/chicken/Shanghai/340/2009|2009.918	H9N2_Avian_KP866023_A/chicken/Shanghai/340/2009|2009.918	H9N2_Avian_KP866067_A/chicken/Shanghai/340/2009|2009.918	KP865923	KP865876	KP865818	KP865784	KP866023	KP866067	Avian	H9N2	H9	N2	China	EasternAsia	Asia	2009.92	Dom-gal
A/chicken/Hubei/SIC7/2013	H9N2_Avian_KX598518_A/chicken/Hubei/SIC7/2013|2013.500	H9N2_Avian_KX598560_A/chicken/Hubei/SIC7/2013|2013.500	H9N2_Avian_KX598602_A/chicken/Hubei/SIC7/2013|2013.500	H9N2_Avian_KX598644_A/chicken/Hubei/SIC7/2013|2013.500	H9N2_Avian_KX598686_A/chicken/Hubei/SIC7/2013|2013.500	H9N2_Avian_KX598728_A/chicken/Hubei/SIC7/2013|2013.500	KX598518	KX598560	KX598602	KX598644	KX598686	KX598728	Avian	H9N2	H9	N2	China	EasternAsia	Asia	2013.5	Dom-gal
A/chicken/Sichuan/02/2011	H9N2_Avian_KC821062_A/chicken/Sichuan/02/2011|2011.085	H9N2_Avian_KC821096_A/chicken/Sichuan/02/2011|2011.085	H9N2_Avian_KC821130_A/chicken/Sichuan/02/2011|2011.085	H9N2_Avian_KC821163_A/chicken/Sichuan/02/2011|2011.085	H9N2_Avian_KC821202_A/chicken/Sichuan/02/2011|2011.085	H9N2_Avian_KC821282_A/chicken/Sichuan/02/2011|2011.085	KC821062	KC821096	KC821130	KC821163	KC821202	KC821282	Avian	H9N2	H9	N2	China	EasternAsia	Asia	2011.09	Dom-gal
A/chicken/Hunan/C4136/2010	H9N2_Avian_KM113098_A/chicken/Hunan/C4136/2010|2010.989	H9N2_Avian_KM113099_A/chicken/Hunan/C4136/2010|2010.989	H9N2_Avian_KM113100_A/chicken/Hunan/C4136/2010|2010.989	H9N2_Avian_KM113102_A/chicken/Hunan/C4136/2010|2010.989	H9N2_Avian_KM113104_A/chicken/Hunan/C4136/2010|2010.989	H9N2_Avian_KM113101_A/chicken/Hunan/C4136/2010|2010.989	KM113098	KM113099	KM113100	KM113102	KM113104	KM113101	Avian	H9N2	H9	N2	China	EasternAsia	Asia	2010.99	Dom-gal
A/chicken/Shanghai/B/2010	H9N2_Avian_KJ726732_A/chicken/Shanghai/B/2010|2010.619	H9N2_Avian_KJ726726_A/chicken/Shanghai/B/2010|2010.619	H9N2_Avian_KJ726720_A/chicken/Shanghai/B/2010|2010.619	H9N2_Avian_KJ726708_A/chicken/Shanghai/B/2010|2010.619	H9N2_Avian_KJ726696_A/chicken/Shanghai/B/2010|2010.619	H9N2_Avian_KJ726714_A/chicken/Shanghai/B/2010|2010.619	KJ726732	KJ726726	KJ726720	KJ726708	KJ726696	KJ726714	Avian	H9N2	H9	N2	China	EasternAsia	Asia	2010.62	Dom-gal
A/duck/Zhejiang/B1995/2012	H9N2_Avian_KP865887_A/duck/Zhejiang/B1995/2012|2012.918	H9N2_Avian_KP865840_A/duck/Zhejiang/B1995/2012|2012.918	H9N2_Avian_KP865794_A/duck/Zhejiang/B1995/2012|2012.918	H9N2_Avian_KP865772_A/duck/Zhejiang/B1995/2012|2012.918	H9N2_Avian_KP866051_A/duck/Zhejiang/B1995/2012|2012.918	H9N2_Avian_KP866093_A/duck/Zhejiang/B1995/2012|2012.918	KP865887	KP865840	KP865794	KP865772	KP866051	KP866093	Avian	H9N2	H9	N2	China	EasternAsia	Asia	2012.92	Dom-ans
A/chicken/Zhejiang/618/2012	H9N2_Avian_MG280645_A/chicken/Zhejiang/618/2012|2012.318	H9N2_Avian_MG280646_A/chicken/Zhejiang/618/2012|2012.318	H9N2_Avian_MG280647_A/chicken/Zhejiang/618/2012|2012.318	H9N2_Avian_MG280649_A/chicken/Zhejiang/618/2012|2012.318	H9N2_Avian_MG280651_A/chicken/Zhejiang/618/2012|2012.318	H9N2_Avian_MG280652_A/chicken/Zhejiang/618/2012|2012.318	MG280645	MG280646	MG280647	MG280649	MG280651	MG280652	Avian	H9N2	H9	N2	China	EasternAsia	Asia	2012.32	Dom-gal
A/chicken/Shandong/03/2011	H9N2_Avian_KC821060_A/chicken/Shandong/03/2011|2011.162	H9N2_Avian_KC821093_A/chicken/Shandong/03/2011|2011.162	H9N2_Avian_KC821131_A/chicken/Shandong/03/2011|2011.162	H9N2_Avian_KC821164_A/chicken/Shandong/03/2011|2011.162	H9N2_Avian_KC821203_A/chicken/Shandong/03/2011|2011.162	H9N2_Avian_KC821283_A/chicken/Shandong/03/2011|2011.162	KC821060	KC821093	KC821131	KC821164	KC821203	KC821283	Avian	H9N2	H9	N2	China	EasternAsia	Asia	2011.16	Dom-gal
A/chicken/Shanghai/C/2011	H9N2_Avian_KJ726733_A/chicken/Shanghai/C/2011|2011.452	H9N2_Avian_KJ726727_A/chicken/Shanghai/C/2011|2011.452	H9N2_Avian_KJ726721_A/chicken/Shanghai/C/2011|2011.452	H9N2_Avian_KJ726709_A/chicken/Shanghai/C/2011|2011.452	H9N2_Avian_KJ726697_A/chicken/Shanghai/C/2011|2011.452	H9N2_Avian_KJ726715_A/chicken/Shanghai/C/2011|2011.452	KJ726733	KJ726727	KJ726721	KJ726709	KJ726697	KJ726715	Avian	H9N2	H9	N2	China	EasternAsia	Asia	2011.45	Dom-gal
A/ck/Guizhou/6/2011	H9N2_Avian_KP185477_A/ck/Guizhou/6/2011|2011.500	H9N2_Avian_KP185889_A/ck/Guizhou/6/2011|2011.500	H9N2_Avian_KP185643_A/ck/Guizhou/6/2011|2011.500	H9N2_Avian_KP185725_A/ck/Guizhou/6/2011|2011.500	H9N2_Avian_KP185395_A/ck/Guizhou/6/2011|2011.500	H9N2_Avian_KP185807_A/ck/Guizhou/6/2011|2011.500	KP185477	KP185889	KP185643	KP185725	KP185395	KP185807	Avian	H9N2	H9	N2	China	EasternAsia	Asia	2011.5	Dom-gal
A/chicken/Guizhou/C4058/2011	H9N2_Avian_KM113130_A/chicken/Guizhou/C4058/2011|2011.871	H9N2_Avian_KM113131_A/chicken/Guizhou/C4058/2011|2011.871	H9N2_Avian_KM113132_A/chicken/Guizhou/C4058/2011|2011.871	H9N2_Avian_KM113134_A/chicken/Guizhou/C4058/2011|2011.871	H9N2_Avian_KM113136_A/chicken/Guizhou/C4058/2011|2011.871	H9N2_Avian_KM113133_A/chicken/Guizhou/C4058/2011|2011.871	KM113130	KM113131	KM113132	KM113134	KM113136	KM113133	Avian	H9N2	H9	N2	China	EasternAsia	Asia	2011.87	Dom-gal
A/chicken/Hong_Kong/YO28/2011	H9N2_Avian_KF260869_A/chicken/Hong_Kong/YO28/2011|2011.500	H9N2_Avian_KF260625_A/chicken/Hong_Kong/YO28/2011|2011.500	H9N2_Avian_KF260381_A/chicken/Hong_Kong/YO28/2011|2011.500	H9N2_Avian_KF259893_A/chicken/Hong_Kong/YO28/2011|2011.500	H9N2_Avian_KF259374_A/chicken/Hong_Kong/YO28/2011|2011.500	H9N2_Avian_KF260137_A/chicken/Hong_Kong/YO28/2011|2011.500	KF260869	KF260625	KF260381	KF259893	KF259374	KF260137	Avian	H9N2	H9	N2	Hong Kong	EasternAsia	Asia	2011.5	Dom-gal
A/chicken/Shandong/sd01/2010	H9N2_Avian_KC821042_A/chicken/Shandong/sd01/2010|2010.000	H9N2_Avian_KC821075_A/chicken/Shandong/sd01/2010|2010.000	H9N2_Avian_KC821116_A/chicken/Shandong/sd01/2010|2010.000	H9N2_Avian_KC821151_A/chicken/Shandong/sd01/2010|2010.000	H9N2_Avian_KC821186_A/chicken/Shandong/sd01/2010|2010.000	H9N2_Avian_KC821260_A/chicken/Shandong/sd01/2010|2010.000	KC821042	KC821075	KC821116	KC821151	KC821186	KC821260	Avian	H9N2	H9	N2	China	EasternAsia	Asia	2010	Dom-gal
A/chicken/Shandong/C9YT/2011	H9N2_Avian_MG280631_A/chicken/Shandong/C9YT/2011|2011.389	H9N2_Avian_MG280632_A/chicken/Shandong/C9YT/2011|2011.389	H9N2_Avian_MG280633_A/chicken/Shandong/C9YT/2011|2011.389	H9N2_Avian_MG280635_A/chicken/Shandong/C9YT/2011|2011.389	H9N2_Avian_MG280637_A/chicken/Shandong/C9YT/2011|2011.389	H9N2_Avian_MG280638_A/chicken/Shandong/C9YT/2011|2011.389	MG280631	MG280632	MG280633	MG280635	MG280637	MG280638	Avian	H9N2	H9	N2	China	EasternAsia	Asia	2011.39	Dom-gal
A/chicken/Jiangsu/1001/2013	H5N2_Avian_KF150631_A/chicken/Jiangsu/1001/2013|2013.277	H5N2_Avian_KF150632_A/chicken/Jiangsu/1001/2013|2013.277	H5N2_Avian_KF150633_A/chicken/Jiangsu/1001/2013|2013.277	H5N2_Avian_KF150635_A/chicken/Jiangsu/1001/2013|2013.277	H5N2_Avian_KF150637_A/chicken/Jiangsu/1001/2013|2013.277	H5N2_Avian_KF150638_A/chicken/Jiangsu/1001/2013|2013.277	KF150631	KF150632	KF150633	KF150635	KF150637	KF150638	Avian	H5N2	H5	N2	China	EasternAsia	Asia	2013.28	Dom-gal
A/chicken/Hebei/DF/2008	H9N2_Avian_KC821033_A/chicken/Hebei/DF/2008|2008.162	H9N2_Avian_KC821066_A/chicken/Hebei/DF/2008|2008.162	H9N2_Avian_KC821104_A/chicken/Hebei/DF/2008|2008.162	H9N2_Avian_KC821141_A/chicken/Hebei/DF/2008|2008.162	H9N2_Avian_KC821178_A/chicken/Hebei/DF/2008|2008.162	H9N2_Avian_KC821252_A/chicken/Hebei/DF/2008|2008.162	KC821033	KC821066	KC821104	KC821141	KC821178	KC821252	Avian	H9N2	H9	N2	China	EasternAsia	Asia	2008.16	Dom-gal
A/duck/Shanghai/C163/2009	H9N2_Avian_KC768061_A/duck/Shanghai/C163/2009|2009.841	H9N2_Avian_KC768058_A/duck/Shanghai/C163/2009|2009.841	H9N2_Avian_KC768055_A/duck/Shanghai/C163/2009|2009.841	H9N2_Avian_KC768049_A/duck/Shanghai/C163/2009|2009.841	H9N2_Avian_KC768043_A/duck/Shanghai/C163/2009|2009.841	H9N2_Avian_KC768052_A/duck/Shanghai/C163/2009|2009.841	KC768061	KC768058	KC768055	KC768049	KC768043	KC768052	Avian	H9N2	H9	N2	China	EasternAsia	Asia	2009.84	Dom-ans
A/chicken/Jiangsu/07/2009	H9N2_Avian_KJ426312_A/chicken/Jiangsu/07/2009|2009.518	H9N2_Avian_KJ426300_A/chicken/Jiangsu/07/2009|2009.518	H9N2_Avian_KJ426289_A/chicken/Jiangsu/07/2009|2009.518	H9N2_Avian_KJ426518_A/chicken/Jiangsu/07/2009|2009.518	H9N2_Avian_KJ426494_A/chicken/Jiangsu/07/2009|2009.518	H9N2_Avian_KJ426278_A/chicken/Jiangsu/07/2009|2009.518	KJ426312	KJ426300	KJ426289	KJ426518	KJ426494	KJ426278	Avian	H9N2	H9	N2	China	EasternAsia	Asia	2009.52	Dom-gal
A/pigeon/Wenzhou/397/2013	H7N7_Avian_KF260904_A/pigeon/Wenzhou/397/2013|2013.500	H7N7_Avian_KF260660_A/pigeon/Wenzhou/397/2013|2013.500	H7N7_Avian_KF260416_A/pigeon/Wenzhou/397/2013|2013.500	H7N7_Avian_KF259928_A/pigeon/Wenzhou/397/2013|2013.500	H7N7_Avian_KF259409_A/pigeon/Wenzhou/397/2013|2013.500	H7N7_Avian_KF260172_A/pigeon/Wenzhou/397/2013|2013.500	KF260904	KF260660	KF260416	KF259928	KF259409	KF260172	Avian	H7N7	H7	N7	China	EasternAsia	Asia	2013.5	Wild-other
A/pigeon/Wenzhou/497/2013	H7N7_Avian_KF260914_A/pigeon/Wenzhou/497/2013|2013.500	H7N7_Avian_KF260670_A/pigeon/Wenzhou/497/2013|2013.500	H7N7_Avian_KF260426_A/pigeon/Wenzhou/497/2013|2013.500	H7N7_Avian_KF259938_A/pigeon/Wenzhou/497/2013|2013.500	H7N7_Avian_KF259419_A/pigeon/Wenzhou/497/2013|2013.500	H7N7_Avian_KF260182_A/pigeon/Wenzhou/497/2013|2013.500	KF260914	KF260670	KF260426	KF259938	KF259419	KF260182	Avian	H7N7	H7	N7	China	EasternAsia	Asia	2013.5	Wild-other
A/chicken/Wenzhou/89/2013	H7N7_Avian_KF260902_A/chicken/Wenzhou/89/2013|2013.500	H7N7_Avian_KF260658_A/chicken/Wenzhou/89/2013|2013.500	H7N7_Avian_KF260414_A/chicken/Wenzhou/89/2013|2013.500	H7N7_Avian_KF259926_A/chicken/Wenzhou/89/2013|2013.500	H7N7_Avian_KF259407_A/chicken/Wenzhou/89/2013|2013.500	H7N7_Avian_KF260170_A/chicken/Wenzhou/89/2013|2013.500	KF260902	KF260658	KF260414	KF259926	KF259407	KF260170	Avian	H7N7	H7	N7	China	EasternAsia	Asia	2013.5	Dom-gal
A/chicken/Wenzhou/678/2013	H7N7_Avian_KF260923_A/chicken/Wenzhou/678/2013|2013.500	H7N7_Avian_KF260679_A/chicken/Wenzhou/678/2013|2013.500	H7N7_Avian_KF260435_A/chicken/Wenzhou/678/2013|2013.500	H7N7_Avian_KF259947_A/chicken/Wenzhou/678/2013|2013.500	H7N7_Avian_KF259428_A/chicken/Wenzhou/678/2013|2013.500	H7N7_Avian_KF260191_A/chicken/Wenzhou/678/2013|2013.500	KF260923	KF260679	KF260435	KF259947	KF259428	KF260191	Avian	H7N7	H7	N7	China	EasternAsia	Asia	2013.5	Dom-gal
A/chicken/Rizhao/437/2013	H9N2_Avian_KF260944_A/chicken/Rizhao/437/2013|2013.500	H9N2_Avian_KF260700_A/chicken/Rizhao/437/2013|2013.500	H9N2_Avian_KF260456_A/chicken/Rizhao/437/2013|2013.500	H9N2_Avian_KF259968_A/chicken/Rizhao/437/2013|2013.500	H9N2_Avian_KF259449_A/chicken/Rizhao/437/2013|2013.500	H9N2_Avian_KF260212_A/chicken/Rizhao/437/2013|2013.500	KF260944	KF260700	KF260456	KF259968	KF259449	KF260212	Avian	H9N2	H9	N2	China	EasternAsia	Asia	2013.5	Dom-gal
A/duck/Zhejiang/C2046/2012	H9N2_Avian_KM113218_A/duck/Zhejiang/C2046/2012|2012.375	H9N2_Avian_KM113219_A/duck/Zhejiang/C2046/2012|2012.375	H9N2_Avian_KM113220_A/duck/Zhejiang/C2046/2012|2012.375	H9N2_Avian_KM113222_A/duck/Zhejiang/C2046/2012|2012.375	H9N2_Avian_KM113224_A/duck/Zhejiang/C2046/2012|2012.375	H9N2_Avian_KM113221_A/duck/Zhejiang/C2046/2012|2012.375	KM113218	KM113219	KM113220	KM113222	KM113224	KM113221	Avian	H9N2	H9	N2	China	EasternAsia	Asia	2012.38	Dom-ans
A/duck/Jiangxi/8358/2013	H9N2_Avian_KP285746_A/duck/Jiangxi/8358/2013|2013.137	H9N2_Avian_KP285747_A/duck/Jiangxi/8358/2013|2013.137	H9N2_Avian_KP285748_A/duck/Jiangxi/8358/2013|2013.137	H9N2_Avian_KP285750_A/duck/Jiangxi/8358/2013|2013.137	H9N2_Avian_KP285752_A/duck/Jiangxi/8358/2013|2013.137	H9N2_Avian_KP285753_A/duck/Jiangxi/8358/2013|2013.137	KP285746	KP285747	KP285748	KP285750	KP285752	KP285753	Avian	H9N2	H9	N2	China	EasternAsia	Asia	2013.14	Dom-ans
A/chicken/Shandong/0613/2012	H9N2_Avian_KJ426386_A/chicken/Shandong/0613/2012|2012.447	H9N2_Avian_KJ426377_A/chicken/Shandong/0613/2012|2012.447	H9N2_Avian_KJ426368_A/chicken/Shandong/0613/2012|2012.447	H9N2_Avian_KJ426350_A/chicken/Shandong/0613/2012|2012.447	H9N2_Avian_KJ426332_A/chicken/Shandong/0613/2012|2012.447	H9N2_Avian_KJ426359_A/chicken/Shandong/0613/2012|2012.447	KJ426386	KJ426377	KJ426368	KJ426350	KJ426332	KJ426359	Avian	H9N2	H9	N2	China	EasternAsia	Asia	2012.45	Dom-gal
A/chicken/Shandong/qd0427/2012	H9N2_Avian_KM609856_A/chicken/Shandong/qd0427/2012|2012.318	H9N2_Avian_KM609816_A/chicken/Shandong/qd0427/2012|2012.318	H9N2_Avian_KM609776_A/chicken/Shandong/qd0427/2012|2012.318	H9N2_Avian_KM609696_A/chicken/Shandong/qd0427/2012|2012.318	H9N2_Avian_KM609616_A/chicken/Shandong/qd0427/2012|2012.318	H9N2_Avian_KM609736_A/chicken/Shandong/qd0427/2012|2012.318	KM609856	KM609816	KM609776	KM609696	KM609616	KM609736	Avian	H9N2	H9	N2	China	EasternAsia	Asia	2012.32	Dom-gal
A/chicken/Shandong/ZL1/2013	H9N2_Avian_KJ426388_A/chicken/Shandong/ZL1/2013|2013.247	H9N2_Avian_KJ426379_A/chicken/Shandong/ZL1/2013|2013.247	H9N2_Avian_KJ426370_A/chicken/Shandong/ZL1/2013|2013.247	H9N2_Avian_KJ426352_A/chicken/Shandong/ZL1/2013|2013.247	H9N2_Avian_KJ426334_A/chicken/Shandong/ZL1/2013|2013.247	H9N2_Avian_KJ426361_A/chicken/Shandong/ZL1/2013|2013.247	KJ426388	KJ426379	KJ426370	KJ426352	KJ426334	KJ426361	Avian	H9N2	H9	N2	China	EasternAsia	Asia	2013.25	Dom-gal
A/chicken/Zhejiang/607/2011	H9N2_Avian_JQ356885_A/chicken/Zhejiang/607/2011|2011.452	H9N2_Avian_JQ356888_A/chicken/Zhejiang/607/2011|2011.452	H9N2_Avian_JQ356882_A/chicken/Zhejiang/607/2011|2011.452	H9N2_Avian_JQ356879_A/chicken/Zhejiang/607/2011|2011.452	H9N2_Avian_JQ356891_A/chicken/Zhejiang/607/2011|2011.452	H9N2_Avian_JQ356894_A/chicken/Zhejiang/607/2011|2011.452	JQ356885	JQ356888	JQ356882	JQ356879	JQ356891	JQ356894	Avian	H9N2	H9	N2	China	EasternAsia	Asia	2011.45	Dom-gal
A/chicken/Beijing/B7/2010	H9N2_Avian_KJ426481_A/chicken/Beijing/B7/2010|2010.921	H9N2_Avian_KJ426470_A/chicken/Beijing/B7/2010|2010.921	H9N2_Avian_KJ426459_A/chicken/Beijing/B7/2010|2010.921	H9N2_Avian_KJ426437_A/chicken/Beijing/B7/2010|2010.921	H9N2_Avian_KJ426415_A/chicken/Beijing/B7/2010|2010.921	H9N2_Avian_KJ426448_A/chicken/Beijing/B7/2010|2010.921	KJ426481	KJ426470	KJ426459	KJ426437	KJ426415	KJ426448	Avian	H9N2	H9	N2	China	EasternAsia	Asia	2010.92	Dom-gal
A/swine/Henan/Y1/2009	H9N2_Swine_KC779061_A/swine/Henan/Y1/2009|2009.499	H9N2_Swine_KC779059_A/swine/Henan/Y1/2009|2009.499	H9N2_Swine_KC779057_A/swine/Henan/Y1/2009|2009.499	H9N2_Swine_KC779053_A/swine/Henan/Y1/2009|2009.499	H9N2_Swine_KC779049_A/swine/Henan/Y1/2009|2009.499	H9N2_Swine_KC779055_A/swine/Henan/Y1/2009|2009.499	KC779061	KC779059	KC779057	KC779053	KC779049	KC779055	Swine	H9N2	H9	N2	China	EasternAsia	Asia	2009.5	Swine
A/chicken/Guangxi/066C10/2010	H9N2_Avian_KF768189_A/chicken/Guangxi/066C10/2010|2010.438	H9N2_Avian_KF768190_A/chicken/Guangxi/066C10/2010|2010.438	H9N2_Avian_KF768186_A/chicken/Guangxi/066C10/2010|2010.438	H9N2_Avian_KF768185_A/chicken/Guangxi/066C10/2010|2010.438	H9N2_Avian_KF768183_A/chicken/Guangxi/066C10/2010|2010.438	H9N2_Avian_KF768184_A/chicken/Guangxi/066C10/2010|2010.438	KF768189	KF768190	KF768186	KF768185	KF768183	KF768184	Avian	H9N2	H9	N2	China	EasternAsia	Asia	2010.44	Dom-gal
A/duck/Guangxi/GXd-6/2010	H6N8_Avian_JX304769_A/duck/Guangxi/GXd-6/2010|2010.860	H6N8_Avian_JX304768_A/duck/Guangxi/GXd-6/2010|2010.860	H6N8_Avian_JX304767_A/duck/Guangxi/GXd-6/2010|2010.860	H6N8_Avian_JX304765_A/duck/Guangxi/GXd-6/2010|2010.860	H6N8_Avian_JX304763_A/duck/Guangxi/GXd-6/2010|2010.860	H6N8_Avian_JX304766_A/duck/Guangxi/GXd-6/2010|2010.860	JX304769	JX304768	JX304767	JX304765	JX304763	JX304766	Avian	H6N8	H6	N8	China	EasternAsia	Asia	2010.86	Dom-ans
A/chicken/Shandong/S3/2014	H5N2_Avian_KX160200_A/chicken/Shandong/S3/2014|2014.060	H5N2_Avian_KX160199_A/chicken/Shandong/S3/2014|2014.060	H5N2_Avian_KX160198_A/chicken/Shandong/S3/2014|2014.060	H5N2_Avian_KX160196_A/chicken/Shandong/S3/2014|2014.060	H5N2_Avian_KX160202_A/chicken/Shandong/S3/2014|2014.060	H5N2_Avian_KX160197_A/chicken/Shandong/S3/2014|2014.060	KX160200	KX160199	KX160198	KX160196	KX160202	KX160197	Avian	H5N2	H5	N2	China	EasternAsia	Asia	2014.06	Dom-gal
A/chicken/Qingdao/1/2014	H5N2_Avian_KJ683877_A/chicken/Qingdao/1/2014|2014.041	H5N2_Avian_KJ683878_A/chicken/Qingdao/1/2014|2014.041	H5N2_Avian_KJ683879_A/chicken/Qingdao/1/2014|2014.041	H5N2_Avian_KJ683881_A/chicken/Qingdao/1/2014|2014.041	H5N2_Avian_KJ683883_A/chicken/Qingdao/1/2014|2014.041	H5N2_Avian_KJ683884_A/chicken/Qingdao/1/2014|2014.041	KJ683877	KJ683878	KJ683879	KJ683881	KJ683883	KJ683884	Avian	H5N2	H5	N2	China	EasternAsia	Asia	2014.04	Dom-gal
A/chicken/Chiping/0321/2014	H5N2_Avian_KP000004_A/chicken/Chiping/0321/2014|2014.216	H5N2_Avian_KP000005_A/chicken/Chiping/0321/2014|2014.216	H5N2_Avian_KP000006_A/chicken/Chiping/0321/2014|2014.216	H5N2_Avian_KP000008_A/chicken/Chiping/0321/2014|2014.216	H5N2_Avian_KP000010_A/chicken/Chiping/0321/2014|2014.216	H5N2_Avian_KP000011_A/chicken/Chiping/0321/2014|2014.216	KP000004	KP000005	KP000006	KP000008	KP000010	KP000011	Avian	H5N2	H5	N2	China	EasternAsia	Asia	2014.22	Dom-gal
A/chicken/Wenzhou/HAYXLG01/2015	H5N2_Avian_KU143563_A/chicken/Wenzhou/HAYXLG01/2015|2015.038	H5N2_Avian_KU143520_A/chicken/Wenzhou/HAYXLG01/2015|2015.038	H5N2_Avian_KU143476_A/chicken/Wenzhou/HAYXLG01/2015|2015.038	H5N2_Avian_KU143391_A/chicken/Wenzhou/HAYXLG01/2015|2015.038	H5N2_Avian_KU143304_A/chicken/Wenzhou/HAYXLG01/2015|2015.038	H5N2_Avian_KU143434_A/chicken/Wenzhou/HAYXLG01/2015|2015.038	KU143563	KU143520	KU143476	KU143391	KU143304	KU143434	Avian	H5N2	H5	N2	China	EasternAsia	Asia	2015.04	Dom-gal
A/chicken/Wenzhou/HAYXLG03/2015	H5N2_Avian_KU143564_A/chicken/Wenzhou/HAYXLG03/2015|2015.038	H5N2_Avian_KU143521_A/chicken/Wenzhou/HAYXLG03/2015|2015.038	H5N2_Avian_KU143477_A/chicken/Wenzhou/HAYXLG03/2015|2015.038	H5N2_Avian_KU143392_A/chicken/Wenzhou/HAYXLG03/2015|2015.038	H5N2_Avian_KU143306_A/chicken/Wenzhou/HAYXLG03/2015|2015.038	H5N2_Avian_KU143435_A/chicken/Wenzhou/HAYXLG03/2015|2015.038	KU143564	KU143521	KU143477	KU143392	KU143306	KU143435	Avian	H5N2	H5	N2	China	EasternAsia	Asia	2015.04	Dom-gal
A/chicken/Jiangsu/XZ216/2014	H5N2_Avian_KY437788_A/chicken/Jiangsu/XZ216/2014|2014.225	H5N2_Avian_KY437789_A/chicken/Jiangsu/XZ216/2014|2014.225	H5N2_Avian_KY437790_A/chicken/Jiangsu/XZ216/2014|2014.225	H5N2_Avian_KY437792_A/chicken/Jiangsu/XZ216/2014|2014.225	H5N2_Avian_KY437794_A/chicken/Jiangsu/XZ216/2014|2014.225	H5N2_Avian_KY437795_A/chicken/Jiangsu/XZ216/2014|2014.225	KY437788	KY437789	KY437790	KY437792	KY437794	KY437795	Avian	H5N2	H5	N2	China	EasternAsia	Asia	2014.22	Dom-gal
A/chicken/Henan/Q7/2013	H5N2_Avian_KJ174934_A/chicken/Henan/Q7/2013|2013.504	H5N2_Avian_KJ174935_A/chicken/Henan/Q7/2013|2013.504	H5N2_Avian_KJ174936_A/chicken/Henan/Q7/2013|2013.504	H5N2_Avian_KJ174938_A/chicken/Henan/Q7/2013|2013.504	H5N2_Avian_KJ174940_A/chicken/Henan/Q7/2013|2013.504	H5N2_Avian_KJ174941_A/chicken/Henan/Q7/2013|2013.504	KJ174934	KJ174935	KJ174936	KJ174938	KJ174940	KJ174941	Avian	H5N2	H5	N2	China	EasternAsia	Asia	2013.5	Dom-gal
A/chicken/Laiwu/0313/2014	H5N2_Avian_KP000012_A/chicken/Laiwu/0313/2014|2014.195	H5N2_Avian_KP000013_A/chicken/Laiwu/0313/2014|2014.195	H5N2_Avian_KP000014_A/chicken/Laiwu/0313/2014|2014.195	H5N2_Avian_KP000016_A/chicken/Laiwu/0313/2014|2014.195	H5N2_Avian_KP000018_A/chicken/Laiwu/0313/2014|2014.195	H5N2_Avian_KP000019_A/chicken/Laiwu/0313/2014|2014.195	KP000012	KP000013	KP000014	KP000016	KP000018	KP000019	Avian	H5N2	H5	N2	China	EasternAsia	Asia	2014.19	Dom-gal
A/chicken/Beijing/BJ7/2014	H5N2_Avian_KY437796_A/chicken/Beijing/BJ7/2014|2014.748	H5N2_Avian_KY437797_A/chicken/Beijing/BJ7/2014|2014.748	H5N2_Avian_KY437798_A/chicken/Beijing/BJ7/2014|2014.748	H5N2_Avian_KY437800_A/chicken/Beijing/BJ7/2014|2014.748	H5N2_Avian_KY437802_A/chicken/Beijing/BJ7/2014|2014.748	H5N2_Avian_KY437803_A/chicken/Beijing/BJ7/2014|2014.748	KY437796	KY437797	KY437798	KY437800	KY437802	KY437803	Avian	H5N2	H5	N2	China	EasternAsia	Asia	2014.75	Dom-gal
A/chicken/Hebei/3/2013	H5N2_Avian_KX160168_A/chicken/Hebei/3/2013|2013.970	H5N2_Avian_KX160167_A/chicken/Hebei/3/2013|2013.970	H5N2_Avian_KX160170_A/chicken/Hebei/3/2013|2013.970	H5N2_Avian_KX160165_A/chicken/Hebei/3/2013|2013.970	H5N2_Avian_KX160169_A/chicken/Hebei/3/2013|2013.970	H5N2_Avian_KX160166_A/chicken/Hebei/3/2013|2013.970	KX160168	KX160167	KX160170	KX160165	KX160169	KX160166	Avian	H5N2	H5	N2	China	EasternAsia	Asia	2013.97	Dom-gal
A/chicken/Shijiazhuang/1209/2013	H5N2_Avian_KP000020_A/chicken/Shijiazhuang/1209/2013|2013.937	H5N2_Avian_KP000021_A/chicken/Shijiazhuang/1209/2013|2013.937	H5N2_Avian_KP000022_A/chicken/Shijiazhuang/1209/2013|2013.937	H5N2_Avian_KP000024_A/chicken/Shijiazhuang/1209/2013|2013.937	H5N2_Avian_KP000026_A/chicken/Shijiazhuang/1209/2013|2013.937	H5N2_Avian_KP000027_A/chicken/Shijiazhuang/1209/2013|2013.937	KP000020	KP000021	KP000022	KP000024	KP000026	KP000027	Avian	H5N2	H5	N2	China	EasternAsia	Asia	2013.94	Dom-gal
A/chicken/Fujian/S4215/2014	H7N9_Avian_MF629954_A/chicken/Fujian/S4215/2014|2014.841	H7N9_Avian_MF629955_A/chicken/Fujian/S4215/2014|2014.841	H7N9_Avian_MF629956_A/chicken/Fujian/S4215/2014|2014.841	H7N9_Avian_MF629958_A/chicken/Fujian/S4215/2014|2014.841	H7N9_Avian_MF629960_A/chicken/Fujian/S4215/2014|2014.841	H7N9_Avian_MF629961_A/chicken/Fujian/S4215/2014|2014.841	MF629954	MF629955	MF629956	MF629958	MF629960	MF629961	Avian	H7N9	H7	N9	China	EasternAsia	Asia	2014.84	Dom-gal
A/duck/Guangdong/A9/2016	H9N2_Avian_KY794632_A/duck/Guangdong/A9/2016|2016.038	H9N2_Avian_KY794633_A/duck/Guangdong/A9/2016|2016.038	H9N2_Avian_KY794634_A/duck/Guangdong/A9/2016|2016.038	H9N2_Avian_KY794636_A/duck/Guangdong/A9/2016|2016.038	H9N2_Avian_KY794638_A/duck/Guangdong/A9/2016|2016.038	H9N2_Avian_KY794639_A/duck/Guangdong/A9/2016|2016.038	KY794632	KY794633	KY794634	KY794636	KY794638	KY794639	Avian	H9N2	H9	N2	China	EasternAsia	Asia	2016.04	Dom-ans
A/duck/Guangdong/222/2015	H9N2_Avian_KY794616_A/duck/Guangdong/222/2015|2015.953	H9N2_Avian_KY794617_A/duck/Guangdong/222/2015|2015.953	H9N2_Avian_KY794618_A/duck/Guangdong/222/2015|2015.953	H9N2_Avian_KY794620_A/duck/Guangdong/222/2015|2015.953	H9N2_Avian_KY794622_A/duck/Guangdong/222/2015|2015.953	H9N2_Avian_KY794623_A/duck/Guangdong/222/2015|2015.953	KY794616	KY794617	KY794618	KY794620	KY794622	KY794623	Avian	H9N2	H9	N2	China	EasternAsia	Asia	2015.95	Dom-ans
A/chicken/Guangxi/C2163/2012	H9N2_Avian_KM113194_A/chicken/Guangxi/C2163/2012|2012.375	H9N2_Avian_KM113195_A/chicken/Guangxi/C2163/2012|2012.375	H9N2_Avian_KM113196_A/chicken/Guangxi/C2163/2012|2012.375	H9N2_Avian_KM113198_A/chicken/Guangxi/C2163/2012|2012.375	H9N2_Avian_KM113200_A/chicken/Guangxi/C2163/2012|2012.375	H9N2_Avian_KM113197_A/chicken/Guangxi/C2163/2012|2012.375	KM113194	KM113195	KM113196	KM113198	KM113200	KM113197	Avian	H9N2	H9	N2	China	EasternAsia	Asia	2012.38	Dom-gal
A/pigeon/Guangxi/158/2014	H6N2_Avian_KT267011_A/pigeon/Guangxi/158/2014|2014.148	H6N2_Avian_KT267012_A/pigeon/Guangxi/158/2014|2014.148	H6N2_Avian_KT267013_A/pigeon/Guangxi/158/2014|2014.148	H6N2_Avian_KT267015_A/pigeon/Guangxi/158/2014|2014.148	H6N2_Avian_KT267017_A/pigeon/Guangxi/158/2014|2014.148	H6N2_Avian_KT267018_A/pigeon/Guangxi/158/2014|2014.148	KT267011	KT267012	KT267013	KT267015	KT267017	KT267018	Avian	H6N2	H6	N2	China	EasternAsia	Asia	2014.15	Wild-other
A/chicken/Guangxi/LS/2013	H9N2_Avian_KM070507_A/chicken/Guangxi/LS/2013|2013.893	H9N2_Avian_KM070508_A/chicken/Guangxi/LS/2013|2013.893	H9N2_Avian_KM070509_A/chicken/Guangxi/LS/2013|2013.893	H9N2_Avian_KM070511_A/chicken/Guangxi/LS/2013|2013.893	H9N2_Avian_KM070513_A/chicken/Guangxi/LS/2013|2013.893	H9N2_Avian_KM070514_A/chicken/Guangxi/LS/2013|2013.893	KM070507	KM070508	KM070509	KM070511	KM070513	KM070514	Avian	H9N2	H9	N2	China	EasternAsia	Asia	2013.89	Dom-gal
A/chicken/Jilin/0519/2012	H9N2_Avian_KM609870_A/chicken/Jilin/0519/2012|2012.378	H9N2_Avian_KM609830_A/chicken/Jilin/0519/2012|2012.378	H9N2_Avian_KM609790_A/chicken/Jilin/0519/2012|2012.378	H9N2_Avian_KM609710_A/chicken/Jilin/0519/2012|2012.378	H9N2_Avian_KM609630_A/chicken/Jilin/0519/2012|2012.378	H9N2_Avian_KM609750_A/chicken/Jilin/0519/2012|2012.378	KM609870	KM609830	KM609790	KM609710	KM609630	KM609750	Avian	H9N2	H9	N2	China	EasternAsia	Asia	2012.38	Dom-gal
A/chicken/Hong_Kong/YO6/2012	H9N2_Avian_KF260887_A/chicken/Hong_Kong/YO6/2012|2012.500	H9N2_Avian_KF260643_A/chicken/Hong_Kong/YO6/2012|2012.500	H9N2_Avian_KF260399_A/chicken/Hong_Kong/YO6/2012|2012.500	H9N2_Avian_KF259911_A/chicken/Hong_Kong/YO6/2012|2012.500	H9N2_Avian_KF259392_A/chicken/Hong_Kong/YO6/2012|2012.500	H9N2_Avian_KF260155_A/chicken/Hong_Kong/YO6/2012|2012.500	KF260887	KF260643	KF260399	KF259911	KF259392	KF260155	Avian	H9N2	H9	N2	Hong Kong	EasternAsia	Asia	2012.5	Dom-gal
A/duck/Guangdong/C3204/2010	H9N2_Avian_KM113162_A/duck/Guangdong/C3204/2010|2010.718	H9N2_Avian_KM113163_A/duck/Guangdong/C3204/2010|2010.718	H9N2_Avian_KM113164_A/duck/Guangdong/C3204/2010|2010.718	H9N2_Avian_KM113166_A/duck/Guangdong/C3204/2010|2010.718	H9N2_Avian_KM113168_A/duck/Guangdong/C3204/2010|2010.718	H9N2_Avian_KM113165_A/duck/Guangdong/C3204/2010|2010.718	KM113162	KM113163	KM113164	KM113166	KM113168	KM113165	Avian	H9N2	H9	N2	China	EasternAsia	Asia	2010.72	Dom-ans
A/chicken/Guangdong/ZHJ/2011	H9N2_Avian_JN869535_A/chicken/Guangdong/ZHJ/2011|2011.452	H9N2_Avian_JN869536_A/chicken/Guangdong/ZHJ/2011|2011.452	H9N2_Avian_JN869537_A/chicken/Guangdong/ZHJ/2011|2011.452	H9N2_Avian_JN869539_A/chicken/Guangdong/ZHJ/2011|2011.452	H9N2_Avian_JN869541_A/chicken/Guangdong/ZHJ/2011|2011.452	H9N2_Avian_JN869542_A/chicken/Guangdong/ZHJ/2011|2011.452	JN869535	JN869536	JN869537	JN869539	JN869541	JN869542	Avian	H9N2	H9	N2	China	EasternAsia	Asia	2011.45	Dom-gal
A/chicken/Hong_Kong/CRA45/2010	H9N2_Avian_KF260865_A/chicken/Hong_Kong/CRA45/2010|2010.500	H9N2_Avian_KF260621_A/chicken/Hong_Kong/CRA45/2010|2010.500	H9N2_Avian_KF260377_A/chicken/Hong_Kong/CRA45/2010|2010.500	H9N2_Avian_KF259889_A/chicken/Hong_Kong/CRA45/2010|2010.500	H9N2_Avian_KF259370_A/chicken/Hong_Kong/CRA45/2010|2010.500	H9N2_Avian_KF260133_A/chicken/Hong_Kong/CRA45/2010|2010.500	KF260865	KF260621	KF260377	KF259889	KF259370	KF260133	Avian	H9N2	H9	N2	Hong Kong	EasternAsia	Asia	2010.5	Dom-gal
A/chicken/Guangdong/SIC10/2013	H9N2_Avian_KX598523_A/chicken/Guangdong/SIC10/2013|2013.123	H9N2_Avian_KX598565_A/chicken/Guangdong/SIC10/2013|2013.123	H9N2_Avian_KX598607_A/chicken/Guangdong/SIC10/2013|2013.123	H9N2_Avian_KX598649_A/chicken/Guangdong/SIC10/2013|2013.123	H9N2_Avian_KX598691_A/chicken/Guangdong/SIC10/2013|2013.123	H9N2_Avian_KX598733_A/chicken/Guangdong/SIC10/2013|2013.123	KX598523	KX598565	KX598607	KX598649	KX598691	KX598733	Avian	H9N2	H9	N2	China	EasternAsia	Asia	2013.12	Dom-gal
A/equine/Guangxi/3/2011	H9N2_Equine_JQ228396_A/equine/Guangxi/3/2011|2011.208	H9N2_Equine_JQ228395_A/equine/Guangxi/3/2011|2011.208	H9N2_Equine_JQ228397_A/equine/Guangxi/3/2011|2011.208	H9N2_Equine_JQ228393_A/equine/Guangxi/3/2011|2011.208	H9N2_Equine_JQ228392_A/equine/Guangxi/3/2011|2011.208	H9N2_Equine_JQ228394_A/equine/Guangxi/3/2011|2011.208	JQ228396	JQ228395	JQ228397	JQ228393	JQ228392	JQ228394	Equine	H9N2	H9	N2	China	EasternAsia	Asia	2011.21	Equine
A/chicken/Hong_Kong/NT149W/2011	H9N2_Avian_KF260873_A/chicken/Hong_Kong/NT149W/2011|2011.500	H9N2_Avian_KF260629_A/chicken/Hong_Kong/NT149W/2011|2011.500	H9N2_Avian_KF260385_A/chicken/Hong_Kong/NT149W/2011|2011.500	H9N2_Avian_KF259897_A/chicken/Hong_Kong/NT149W/2011|2011.500	H9N2_Avian_KF259378_A/chicken/Hong_Kong/NT149W/2011|2011.500	H9N2_Avian_KF260141_A/chicken/Hong_Kong/NT149W/2011|2011.500	KF260873	KF260629	KF260385	KF259897	KF259378	KF260141	Avian	H9N2	H9	N2	Hong Kong	EasternAsia	Asia	2011.5	Dom-gal
A/muscovy_duck/Quang_Ninh/11/2013	H9N2_Avian_LC028352_A/muscovy_duck/Quang_Ninh/11/2013|2013.271	H9N2_Avian_LC028353_A/muscovy_duck/Quang_Ninh/11/2013|2013.271	H9N2_Avian_LC028354_A/muscovy_duck/Quang_Ninh/11/2013|2013.271	H9N2_Avian_LC028356_A/muscovy_duck/Quang_Ninh/11/2013|2013.271	H9N2_Avian_LC028358_A/muscovy_duck/Quang_Ninh/11/2013|2013.271	H9N2_Avian_LC028359_A/muscovy_duck/Quang_Ninh/11/2013|2013.271	LC028352	LC028353	LC028354	LC028356	LC028358	LC028359	Avian	H9N2	H9	N2	Viet Nam	SouthEasternAsia	Asia	2013.27	Dom-ans
A/muscovy_duck/Vietnam/LBM417/2013	H9N2_Avian_AB841269_A/muscovy_duck/Vietnam/LBM417/2013|2013.345	H9N2_Avian_AB841270_A/muscovy_duck/Vietnam/LBM417/2013|2013.345	H9N2_Avian_AB841271_A/muscovy_duck/Vietnam/LBM417/2013|2013.345	H9N2_Avian_AB841273_A/muscovy_duck/Vietnam/LBM417/2013|2013.345	H9N2_Avian_AB841275_A/muscovy_duck/Vietnam/LBM417/2013|2013.345	H9N2_Avian_AB841276_A/muscovy_duck/Vietnam/LBM417/2013|2013.345	AB841269	AB841270	AB841271	AB841273	AB841275	AB841276	Avian	H9N2	H9	N2	Viet Nam	SouthEasternAsia	Asia	2013.35	Dom-ans
A/chicken/Hong_Kong/YU148/2012	H9N2_Avian_KF260892_A/chicken/Hong_Kong/YU148/2012|2012.500	H9N2_Avian_KF260648_A/chicken/Hong_Kong/YU148/2012|2012.500	H9N2_Avian_KF260404_A/chicken/Hong_Kong/YU148/2012|2012.500	H9N2_Avian_KF259916_A/chicken/Hong_Kong/YU148/2012|2012.500	H9N2_Avian_KF259397_A/chicken/Hong_Kong/YU148/2012|2012.500	H9N2_Avian_KF260160_A/chicken/Hong_Kong/YU148/2012|2012.500	KF260892	KF260648	KF260404	KF259916	KF259397	KF260160	Avian	H9N2	H9	N2	Hong Kong	EasternAsia	Asia	2012.5	Dom-gal
A/chicken/Guangdong/SD021/2014	H7N9_Avian_MF630074_A/chicken/Guangdong/SD021/2014|2014.145	H7N9_Avian_MF630075_A/chicken/Guangdong/SD021/2014|2014.145	H7N9_Avian_MF630076_A/chicken/Guangdong/SD021/2014|2014.145	H7N9_Avian_MF630078_A/chicken/Guangdong/SD021/2014|2014.145	H7N9_Avian_MF630080_A/chicken/Guangdong/SD021/2014|2014.145	H7N9_Avian_MF630081_A/chicken/Guangdong/SD021/2014|2014.145	MF630074	MF630075	MF630076	MF630078	MF630080	MF630081	Avian	H7N9	H7	N9	China	EasternAsia	Asia	2014.14	Dom-gal
A/chicken/Guangdong/SD014/2014	H7N9_Avian_MF630050_A/chicken/Guangdong/SD014/2014|2014.071	H7N9_Avian_MF630051_A/chicken/Guangdong/SD014/2014|2014.071	H7N9_Avian_MF630052_A/chicken/Guangdong/SD014/2014|2014.071	H7N9_Avian_MF630054_A/chicken/Guangdong/SD014/2014|2014.071	H7N9_Avian_MF630056_A/chicken/Guangdong/SD014/2014|2014.071	H7N9_Avian_MF630057_A/chicken/Guangdong/SD014/2014|2014.071	MF630050	MF630051	MF630052	MF630054	MF630056	MF630057	Avian	H7N9	H7	N9	China	EasternAsia	Asia	2014.07	Dom-gal
A/chicken/Guangdong/SD018/2015	H7N9_Avian_MF630066_A/chicken/Guangdong/SD018/2015|2015.071	H7N9_Avian_MF630067_A/chicken/Guangdong/SD018/2015|2015.071	H7N9_Avian_MF630068_A/chicken/Guangdong/SD018/2015|2015.071	H7N9_Avian_MF630070_A/chicken/Guangdong/SD018/2015|2015.071	H7N9_Avian_MF630072_A/chicken/Guangdong/SD018/2015|2015.071	H7N9_Avian_MF630073_A/chicken/Guangdong/SD018/2015|2015.071	MF630066	MF630067	MF630068	MF630070	MF630072	MF630073	Avian	H7N9	H7	N9	China	EasternAsia	Asia	2015.07	Dom-gal
A/chicken/Guangdong/SD1433/2016	H7N9_Avian_MF630154_A/chicken/Guangdong/SD1433/2016|2016.260	H7N9_Avian_MF630155_A/chicken/Guangdong/SD1433/2016|2016.260	H7N9_Avian_MF630156_A/chicken/Guangdong/SD1433/2016|2016.260	H7N9_Avian_MF630158_A/chicken/Guangdong/SD1433/2016|2016.260	H7N9_Avian_MF630160_A/chicken/Guangdong/SD1433/2016|2016.260	H7N9_Avian_MF630161_A/chicken/Guangdong/SD1433/2016|2016.260	MF630154	MF630155	MF630156	MF630158	MF630160	MF630161	Avian	H7N9	H7	N9	China	EasternAsia	Asia	2016.26	Dom-gal
A/chicken/Shenzhen/844/2013	H9N2_Avian_KP414283_A/chicken/Shenzhen/844/2013|2013.937	H9N2_Avian_KP414284_A/chicken/Shenzhen/844/2013|2013.937	H9N2_Avian_KP414285_A/chicken/Shenzhen/844/2013|2013.937	H9N2_Avian_KP414287_A/chicken/Shenzhen/844/2013|2013.937	H9N2_Avian_KP414289_A/chicken/Shenzhen/844/2013|2013.937	H9N2_Avian_KP414290_A/chicken/Shenzhen/844/2013|2013.937	KP414283	KP414284	KP414285	KP414287	KP414289	KP414290	Avian	H9N2	H9	N2	China	EasternAsia	Asia	2013.94	Dom-gal
A/chicken/Guangdong/C1122/2011	H9N2_Avian_KM113282_A/chicken/Guangdong/C1122/2011|2011.214	H9N2_Avian_KM113283_A/chicken/Guangdong/C1122/2011|2011.214	H9N2_Avian_KM113284_A/chicken/Guangdong/C1122/2011|2011.214	H9N2_Avian_KM113286_A/chicken/Guangdong/C1122/2011|2011.214	H9N2_Avian_KM113288_A/chicken/Guangdong/C1122/2011|2011.214	H9N2_Avian_KM113285_A/chicken/Guangdong/C1122/2011|2011.214	KM113282	KM113283	KM113284	KM113286	KM113288	KM113285	Avian	H9N2	H9	N2	China	EasternAsia	Asia	2011.21	Dom-gal
A/silkie_chicken/Shenzhen/2139/2013	H7N9_Avian_KP413262_A/silkie_chicken/Shenzhen/2139/2013|2013.948	H7N9_Avian_KP413263_A/silkie_chicken/Shenzhen/2139/2013|2013.948	H7N9_Avian_KP413264_A/silkie_chicken/Shenzhen/2139/2013|2013.948	H7N9_Avian_KP413266_A/silkie_chicken/Shenzhen/2139/2013|2013.948	H7N9_Avian_KP413268_A/silkie_chicken/Shenzhen/2139/2013|2013.948	H7N9_Avian_KP413269_A/silkie_chicken/Shenzhen/2139/2013|2013.948	KP413262	KP413263	KP413264	KP413266	KP413268	KP413269	Avian	H7N9	H7	N9	China	EasternAsia	Asia	2013.95	Dom-gal
A/Shenzhen/SP44/2014	H7N9_Human_KP414159_A/Shenzhen/SP44/2014|2014.060	H7N9_Human_KP414160_A/Shenzhen/SP44/2014|2014.060	H7N9_Human_KP414161_A/Shenzhen/SP44/2014|2014.060	H7N9_Human_KP414163_A/Shenzhen/SP44/2014|2014.060	H7N9_Human_KP414165_A/Shenzhen/SP44/2014|2014.060	H7N9_Human_KP414166_A/Shenzhen/SP44/2014|2014.060	KP414159	KP414160	KP414161	KP414163	KP414165	KP414166	Human	H7N9	H7	N9	China	EasternAsia	Asia	2014.06	Human
A/chicken/Shenzhen/742/2013	H7N9_Avian_KP413171_A/chicken/Shenzhen/742/2013|2013.940	H7N9_Avian_KP413172_A/chicken/Shenzhen/742/2013|2013.940	H7N9_Avian_KP413173_A/chicken/Shenzhen/742/2013|2013.940	H7N9_Avian_KP413175_A/chicken/Shenzhen/742/2013|2013.940	H7N9_Avian_KP413177_A/chicken/Shenzhen/742/2013|2013.940	H7N9_Avian_KP413178_A/chicken/Shenzhen/742/2013|2013.940	KP413171	KP413172	KP413173	KP413175	KP413177	KP413178	Avian	H7N9	H7	N9	China	EasternAsia	Asia	2013.94	Dom-gal
A/Guangdong/1/2013	H7N9_Human_KF662944_A/Guangdong/1/2013|2013.605	H7N9_Human_KF662945_A/Guangdong/1/2013|2013.605	H7N9_Human_KF662946_A/Guangdong/1/2013|2013.605	H7N9_Human_KF662948_A/Guangdong/1/2013|2013.605	H7N9_Human_KF662950_A/Guangdong/1/2013|2013.605	H7N9_Human_KF662947_A/Guangdong/1/2013|2013.605	KF662944	KF662945	KF662946	KF662948	KF662950	KF662947	Human	H7N9	H7	N9	China	EasternAsia	Asia	2013.61	Human
A/Huizhou/01/2013	H7N9_Human_KF667736_A/Huizhou/01/2013|2013.600	H7N9_Human_KF667737_A/Huizhou/01/2013|2013.600	H7N9_Human_KF667738_A/Huizhou/01/2013|2013.600	H7N9_Human_KF667740_A/Huizhou/01/2013|2013.600	H7N9_Human_KF667742_A/Huizhou/01/2013|2013.600	H7N9_Human_KF667743_A/Huizhou/01/2013|2013.600	KF667736	KF667737	KF667738	KF667740	KF667742	KF667743	Human	H7N9	H7	N9	China	EasternAsia	Asia	2013.6	Human
A/silkie_chicken/Dongguan/3520/2013	H7N9_Avian_KP413440_A/silkie_chicken/Dongguan/3520/2013|2013.964	H7N9_Avian_KP413441_A/silkie_chicken/Dongguan/3520/2013|2013.964	H7N9_Avian_KP413442_A/silkie_chicken/Dongguan/3520/2013|2013.964	H7N9_Avian_KP413444_A/silkie_chicken/Dongguan/3520/2013|2013.964	H7N9_Avian_KP413446_A/silkie_chicken/Dongguan/3520/2013|2013.964	H7N9_Avian_KP413447_A/silkie_chicken/Dongguan/3520/2013|2013.964	KP413440	KP413441	KP413442	KP413444	KP413446	KP413447	Avian	H7N9	H7	N9	China	EasternAsia	Asia	2013.96	Dom-gal
A/silkie_chicken/Dongguan/1448/2014	H7N9_Avian_KP415729_A/silkie_chicken/Dongguan/1448/2014|2014.140	H7N9_Avian_KP415730_A/silkie_chicken/Dongguan/1448/2014|2014.140	H7N9_Avian_KP415731_A/silkie_chicken/Dongguan/1448/2014|2014.140	H7N9_Avian_KP415733_A/silkie_chicken/Dongguan/1448/2014|2014.140	H7N9_Avian_KP415735_A/silkie_chicken/Dongguan/1448/2014|2014.140	H7N9_Avian_KP415736_A/silkie_chicken/Dongguan/1448/2014|2014.140	KP415729	KP415730	KP415731	KP415733	KP415735	KP415736	Avian	H7N9	H7	N9	China	EasternAsia	Asia	2014.14	Dom-gal
A/Guangdong/6/2013	H7N9_Human_KX509953_A/Guangdong/6/2013|2013.786	H7N9_Human_KX509954_A/Guangdong/6/2013|2013.786	H7N9_Human_KX509955_A/Guangdong/6/2013|2013.786	H7N9_Human_KX509957_A/Guangdong/6/2013|2013.786	H7N9_Human_KX509959_A/Guangdong/6/2013|2013.786	H7N9_Human_KX509960_A/Guangdong/6/2013|2013.786	KX509953	KX509954	KX509955	KX509957	KX509959	KX509960	Human	H7N9	H7	N9	China	EasternAsia	Asia	2013.79	Human
A/chicken/Guangdong/SC086/2013	H7N9_Avian_MF630002_A/chicken/Guangdong/SC086/2013|2013.611	H7N9_Avian_MF630003_A/chicken/Guangdong/SC086/2013|2013.611	H7N9_Avian_MF630004_A/chicken/Guangdong/SC086/2013|2013.611	H7N9_Avian_MF630006_A/chicken/Guangdong/SC086/2013|2013.611	H7N9_Avian_MF630008_A/chicken/Guangdong/SC086/2013|2013.611	H7N9_Avian_MF630009_A/chicken/Guangdong/SC086/2013|2013.611	MF630002	MF630003	MF630004	MF630006	MF630008	MF630009	Avian	H7N9	H7	N9	China	EasternAsia	Asia	2013.61	Dom-gal
A/Shenzhen/SP113/2014	H7N9_Human_KP416627_A/Shenzhen/SP113/2014|2014.192	H7N9_Human_KP416628_A/Shenzhen/SP113/2014|2014.192	H7N9_Human_KP416629_A/Shenzhen/SP113/2014|2014.192	H7N9_Human_KP416631_A/Shenzhen/SP113/2014|2014.192	H7N9_Human_KP416633_A/Shenzhen/SP113/2014|2014.192	H7N9_Human_KP416634_A/Shenzhen/SP113/2014|2014.192	KP416627	KP416628	KP416629	KP416631	KP416633	KP416634	Human	H7N9	H7	N9	China	EasternAsia	Asia	2014.19	Human
A/chicken/Guangxi/SD006/2014	H7N9_Avian_MF630178_A/chicken/Guangxi/SD006/2014|2014.063	H7N9_Avian_MF630179_A/chicken/Guangxi/SD006/2014|2014.063	H7N9_Avian_MF630180_A/chicken/Guangxi/SD006/2014|2014.063	H7N9_Avian_MF630182_A/chicken/Guangxi/SD006/2014|2014.063	H7N9_Avian_MF630184_A/chicken/Guangxi/SD006/2014|2014.063	H7N9_Avian_MF630185_A/chicken/Guangxi/SD006/2014|2014.063	MF630178	MF630179	MF630180	MF630182	MF630184	MF630185	Avian	H7N9	H7	N9	China	EasternAsia	Asia	2014.06	Dom-gal
A/chicken/Guangxi/SD004/2014	H7N9_Avian_MF630162_A/chicken/Guangxi/SD004/2014|2014.063	H7N9_Avian_MF630163_A/chicken/Guangxi/SD004/2014|2014.063	H7N9_Avian_MF630164_A/chicken/Guangxi/SD004/2014|2014.063	H7N9_Avian_MF630166_A/chicken/Guangxi/SD004/2014|2014.063	H7N9_Avian_MF630168_A/chicken/Guangxi/SD004/2014|2014.063	H7N9_Avian_MF630169_A/chicken/Guangxi/SD004/2014|2014.063	MF630162	MF630163	MF630164	MF630166	MF630168	MF630169	Avian	H7N9	H7	N9	China	EasternAsia	Asia	2014.06	Dom-gal
A/chicken/Dongguan/3563/2013	H7N9_Avian_KP413488_A/chicken/Dongguan/3563/2013|2013.964	H7N9_Avian_KP413489_A/chicken/Dongguan/3563/2013|2013.964	H7N9_Avian_KP413490_A/chicken/Dongguan/3563/2013|2013.964	H7N9_Avian_KP413492_A/chicken/Dongguan/3563/2013|2013.964	H7N9_Avian_KP413494_A/chicken/Dongguan/3563/2013|2013.964	H7N9_Avian_KP413495_A/chicken/Dongguan/3563/2013|2013.964	KP413488	KP413489	KP413490	KP413492	KP413494	KP413495	Avian	H7N9	H7	N9	China	EasternAsia	Asia	2013.96	Dom-gal
A/silkie_chicken/Dongguan/1271/2014	H7N9_Avian_KP416285_A/silkie_chicken/Dongguan/1271/2014|2014.140	H7N9_Avian_KP416286_A/silkie_chicken/Dongguan/1271/2014|2014.140	H7N9_Avian_KP416287_A/silkie_chicken/Dongguan/1271/2014|2014.140	H7N9_Avian_KP416289_A/silkie_chicken/Dongguan/1271/2014|2014.140	H7N9_Avian_KP416291_A/silkie_chicken/Dongguan/1271/2014|2014.140	H7N9_Avian_KP416292_A/silkie_chicken/Dongguan/1271/2014|2014.140	KP416285	KP416286	KP416287	KP416289	KP416291	KP416292	Avian	H7N9	H7	N9	China	EasternAsia	Asia	2014.14	Dom-gal
A/chicken/Shenzhen/138/2014	H7N9_Avian_KP416507_A/chicken/Shenzhen/138/2014|2014.134	H7N9_Avian_KP416508_A/chicken/Shenzhen/138/2014|2014.134	H7N9_Avian_KP416509_A/chicken/Shenzhen/138/2014|2014.134	H7N9_Avian_KP416511_A/chicken/Shenzhen/138/2014|2014.134	H7N9_Avian_KP416513_A/chicken/Shenzhen/138/2014|2014.134	H7N9_Avian_KP416514_A/chicken/Shenzhen/138/2014|2014.134	KP416507	KP416508	KP416509	KP416511	KP416513	KP416514	Avian	H7N9	H7	N9	China	EasternAsia	Asia	2014.13	Dom-gal
A/chicken/Guangdong/C76/2012	H9N2_Avian_KP865885_A/chicken/Guangdong/C76/2012|2012.918	H9N2_Avian_KP865838_A/chicken/Guangdong/C76/2012|2012.918	H9N2_Avian_KP865792_A/chicken/Guangdong/C76/2012|2012.918	H9N2_Avian_KP865770_A/chicken/Guangdong/C76/2012|2012.918	H9N2_Avian_KP866053_A/chicken/Guangdong/C76/2012|2012.918	H9N2_Avian_KP866095_A/chicken/Guangdong/C76/2012|2012.918	KP865885	KP865838	KP865792	KP865770	KP866053	KP866095	Avian	H9N2	H9	N2	China	EasternAsia	Asia	2012.92	Dom-gal
A/chicken/Dongguan/2827/2013	H9N2_Avian_KP414530_A/chicken/Dongguan/2827/2013|2013.962	H9N2_Avian_KP414531_A/chicken/Dongguan/2827/2013|2013.962	H9N2_Avian_KP414532_A/chicken/Dongguan/2827/2013|2013.962	H9N2_Avian_KP414534_A/chicken/Dongguan/2827/2013|2013.962	H9N2_Avian_KP414536_A/chicken/Dongguan/2827/2013|2013.962	H9N2_Avian_KP414537_A/chicken/Dongguan/2827/2013|2013.962	KP414530	KP414531	KP414532	KP414534	KP414536	KP414537	Avian	H9N2	H9	N2	China	EasternAsia	Asia	2013.96	Dom-gal
A/chicken/Guangdong/SIC23/2014	H9N2_Avian_KX598551_A/chicken/Guangdong/SIC23/2014|2014.123	H9N2_Avian_KX598593_A/chicken/Guangdong/SIC23/2014|2014.123	H9N2_Avian_KX598635_A/chicken/Guangdong/SIC23/2014|2014.123	H9N2_Avian_KX598677_A/chicken/Guangdong/SIC23/2014|2014.123	H9N2_Avian_KX598719_A/chicken/Guangdong/SIC23/2014|2014.123	H9N2_Avian_KX598761_A/chicken/Guangdong/SIC23/2014|2014.123	KX598551	KX598593	KX598635	KX598677	KX598719	KX598761	Avian	H9N2	H9	N2	China	EasternAsia	Asia	2014.12	Dom-gal
A/chicken/Guangdong/SIC14/2013	H9N2_Avian_KX598515_A/chicken/Guangdong/SIC14/2013|2013.953	H9N2_Avian_KX598557_A/chicken/Guangdong/SIC14/2013|2013.953	H9N2_Avian_KX598599_A/chicken/Guangdong/SIC14/2013|2013.953	H9N2_Avian_KX598641_A/chicken/Guangdong/SIC14/2013|2013.953	H9N2_Avian_KX598683_A/chicken/Guangdong/SIC14/2013|2013.953	H9N2_Avian_KX598725_A/chicken/Guangdong/SIC14/2013|2013.953	KX598515	KX598557	KX598599	KX598641	KX598683	KX598725	Avian	H9N2	H9	N2	China	EasternAsia	Asia	2013.95	Dom-gal
A/chicken/Guangdong/SIC37/2015	H9N2_Avian_KX598547_A/chicken/Guangdong/SIC37/2015|2015.038	H9N2_Avian_KX598589_A/chicken/Guangdong/SIC37/2015|2015.038	H9N2_Avian_KX598631_A/chicken/Guangdong/SIC37/2015|2015.038	H9N2_Avian_KX598673_A/chicken/Guangdong/SIC37/2015|2015.038	H9N2_Avian_KX598715_A/chicken/Guangdong/SIC37/2015|2015.038	H9N2_Avian_KX598757_A/chicken/Guangdong/SIC37/2015|2015.038	KX598547	KX598589	KX598631	KX598673	KX598715	KX598757	Avian	H9N2	H9	N2	China	EasternAsia	Asia	2015.04	Dom-gal
A/Yunnan/0127/2015	H5N6_Human_KT245150_A/Yunnan/0127/2015|2015.099	H5N6_Human_KT245149_A/Yunnan/0127/2015|2015.099	H5N6_Human_KT245148_A/Yunnan/0127/2015|2015.099	H5N6_Human_KT245146_A/Yunnan/0127/2015|2015.099	H5N6_Human_KT245144_A/Yunnan/0127/2015|2015.099	H5N6_Human_KT245147_A/Yunnan/0127/2015|2015.099	KT245150	KT245149	KT245148	KT245146	KT245144	KT245147	Human	H5N6	H5	N6	China	EasternAsia	Asia	2015.1	Human
A/quail/Guangxi/198Q39/2015	H9N2_Avian_MF425642_A/quail/Guangxi/198Q39/2015|2015.353	H9N2_Avian_MF425643_A/quail/Guangxi/198Q39/2015|2015.353	H9N2_Avian_MF425644_A/quail/Guangxi/198Q39/2015|2015.353	H9N2_Avian_MF425646_A/quail/Guangxi/198Q39/2015|2015.353	H9N2_Avian_MF425648_A/quail/Guangxi/198Q39/2015|2015.353	H9N2_Avian_MF425649_A/quail/Guangxi/198Q39/2015|2015.353	MF425642	MF425643	MF425644	MF425646	MF425648	MF425649	Avian	H9N2	H9	N2	China	EasternAsia	Asia	2015.35	Dom-gal
A/dove/Guangxi/96B8/2014	H9N2_Avian_MF465797_A/dove/Guangxi/96B8/2014|2014.123	H9N2_Avian_MF465798_A/dove/Guangxi/96B8/2014|2014.123	H9N2_Avian_MF465799_A/dove/Guangxi/96B8/2014|2014.123	H9N2_Avian_MF465801_A/dove/Guangxi/96B8/2014|2014.123	H9N2_Avian_MF465803_A/dove/Guangxi/96B8/2014|2014.123	H9N2_Avian_MF465804_A/dove/Guangxi/96B8/2014|2014.123	MF465797	MF465798	MF465799	MF465801	MF465803	MF465804	Avian	H9N2	H9	N2	China	EasternAsia	Asia	2014.12	Wild-other
A/chicken/Dongguan/3839/2013	H9N2_Avian_KP414634_A/chicken/Dongguan/3839/2013|2013.964	H9N2_Avian_KP414635_A/chicken/Dongguan/3839/2013|2013.964	H9N2_Avian_KP414636_A/chicken/Dongguan/3839/2013|2013.964	H9N2_Avian_KP414638_A/chicken/Dongguan/3839/2013|2013.964	H9N2_Avian_KP414640_A/chicken/Dongguan/3839/2013|2013.964	H9N2_Avian_KP414641_A/chicken/Dongguan/3839/2013|2013.964	KP414634	KP414635	KP414636	KP414638	KP414640	KP414641	Avian	H9N2	H9	N2	China	EasternAsia	Asia	2013.96	Dom-gal
A/turtledove/Guangxi/49B6/2013	H9N2_Avian_KJ725009_A/turtledove/Guangxi/49B6/2013|2013.197	H9N2_Avian_KJ725010_A/turtledove/Guangxi/49B6/2013|2013.197	H9N2_Avian_KJ725011_A/turtledove/Guangxi/49B6/2013|2013.197	H9N2_Avian_KJ725013_A/turtledove/Guangxi/49B6/2013|2013.197	H9N2_Avian_KJ725015_A/turtledove/Guangxi/49B6/2013|2013.197	H9N2_Avian_KJ725016_A/turtledove/Guangxi/49B6/2013|2013.197	KJ725009	KJ725010	KJ725011	KJ725013	KJ725015	KJ725016	Avian	H9N2	H9	N2	China	EasternAsia	Asia	2013.2	Wild-other
A/chicken/Guangdong/SIC2/2012	H9N2_Avian_KX598529_A/chicken/Guangdong/SIC2/2012|2012.871	H9N2_Avian_KX598571_A/chicken/Guangdong/SIC2/2012|2012.871	H9N2_Avian_KX598613_A/chicken/Guangdong/SIC2/2012|2012.871	H9N2_Avian_KX598655_A/chicken/Guangdong/SIC2/2012|2012.871	H9N2_Avian_KX598697_A/chicken/Guangdong/SIC2/2012|2012.871	H9N2_Avian_KX598739_A/chicken/Guangdong/SIC2/2012|2012.871	KX598529	KX598571	KX598613	KX598655	KX598697	KX598739	Avian	H9N2	H9	N2	China	EasternAsia	Asia	2012.87	Dom-gal
A/chicken/Shenzhen/678/2013	H9N2_Avian_KP414266_A/chicken/Shenzhen/678/2013|2013.940	H9N2_Avian_KP414267_A/chicken/Shenzhen/678/2013|2013.940	H9N2_Avian_KP414268_A/chicken/Shenzhen/678/2013|2013.940	H9N2_Avian_KP414270_A/chicken/Shenzhen/678/2013|2013.940	H9N2_Avian_KP414272_A/chicken/Shenzhen/678/2013|2013.940	H9N2_Avian_KP414273_A/chicken/Shenzhen/678/2013|2013.940	KP414266	KP414267	KP414268	KP414270	KP414272	KP414273	Avian	H9N2	H9	N2	China	EasternAsia	Asia	2013.94	Dom-gal
A/chicken/Vietnam/HU4-2/2015	H9N2_Avian_LC331892_A/chicken/Vietnam/HU4-2/2015|2015.849	H9N2_Avian_LC331893_A/chicken/Vietnam/HU4-2/2015|2015.849	H9N2_Avian_LC331894_A/chicken/Vietnam/HU4-2/2015|2015.849	H9N2_Avian_LC331896_A/chicken/Vietnam/HU4-2/2015|2015.849	H9N2_Avian_LC331898_A/chicken/Vietnam/HU4-2/2015|2015.849	H9N2_Avian_LC331899_A/chicken/Vietnam/HU4-2/2015|2015.849	LC331892	LC331893	LC331894	LC331896	LC331898	LC331899	Avian	H9N2	H9	N2	Viet Nam	SouthEasternAsia	Asia	2015.85	Dom-gal
A/chicken/Jiangxi/20489/2013	H9N2_Avian_KP285194_A/chicken/Jiangxi/20489/2013|2013.666	H9N2_Avian_KP285195_A/chicken/Jiangxi/20489/2013|2013.666	H9N2_Avian_KP285196_A/chicken/Jiangxi/20489/2013|2013.666	H9N2_Avian_KP285198_A/chicken/Jiangxi/20489/2013|2013.666	H9N2_Avian_KP285200_A/chicken/Jiangxi/20489/2013|2013.666	H9N2_Avian_KP285201_A/chicken/Jiangxi/20489/2013|2013.666	KP285194	KP285195	KP285196	KP285198	KP285200	KP285201	Avian	H9N2	H9	N2	China	EasternAsia	Asia	2013.67	Dom-gal
A/chicken/Hebei/SJZ01/2015	H10N8_Avian_KY402016_A/chicken/Hebei/SJZ01/2015|2015.068	H10N8_Avian_KY402017_A/chicken/Hebei/SJZ01/2015|2015.068	H10N8_Avian_KY402018_A/chicken/Hebei/SJZ01/2015|2015.068	H10N8_Avian_KY402020_A/chicken/Hebei/SJZ01/2015|2015.068	H10N8_Avian_KY402022_A/chicken/Hebei/SJZ01/2015|2015.068	H10N8_Avian_KY402023_A/chicken/Hebei/SJZ01/2015|2015.068	KY402016	KY402017	KY402018	KY402020	KY402022	KY402023	Avian	H10N8	H10	N8	China	EasternAsia	Asia	2015.07	Dom-gal
A/chicken/Jiangxi/20446/2013	H9N2_Avian_KP285162_A/chicken/Jiangxi/20446/2013|2013.666	H9N2_Avian_KP285163_A/chicken/Jiangxi/20446/2013|2013.666	H9N2_Avian_KP285164_A/chicken/Jiangxi/20446/2013|2013.666	H9N2_Avian_KP285166_A/chicken/Jiangxi/20446/2013|2013.666	H9N2_Avian_KP285168_A/chicken/Jiangxi/20446/2013|2013.666	H9N2_Avian_KP285169_A/chicken/Jiangxi/20446/2013|2013.666	KP285162	KP285163	KP285164	KP285166	KP285168	KP285169	Avian	H9N2	H9	N2	China	EasternAsia	Asia	2013.67	Dom-gal
A/chicken/Jiangxi/13266/2014	H10N6_Avian_KP286402_A/chicken/Jiangxi/13266/2014|2014.241	H10N6_Avian_KP286403_A/chicken/Jiangxi/13266/2014|2014.241	H10N6_Avian_KP286404_A/chicken/Jiangxi/13266/2014|2014.241	H10N6_Avian_KP286406_A/chicken/Jiangxi/13266/2014|2014.241	H10N6_Avian_KP286408_A/chicken/Jiangxi/13266/2014|2014.241	H10N6_Avian_KP286409_A/chicken/Jiangxi/13266/2014|2014.241	KP286402	KP286403	KP286404	KP286406	KP286408	KP286409	Avian	H10N6	H10	N6	China	EasternAsia	Asia	2014.24	Dom-gal
A/chicken/Jiangxi/12272/2014	H10N6_Avian_KP285930_A/chicken/Jiangxi/12272/2014|2014.203	H10N6_Avian_KP285931_A/chicken/Jiangxi/12272/2014|2014.203	H10N6_Avian_KP285932_A/chicken/Jiangxi/12272/2014|2014.203	H10N6_Avian_KP285934_A/chicken/Jiangxi/12272/2014|2014.203	H10N6_Avian_KP285936_A/chicken/Jiangxi/12272/2014|2014.203	H10N6_Avian_KP285937_A/chicken/Jiangxi/12272/2014|2014.203	KP285930	KP285931	KP285932	KP285934	KP285936	KP285937	Avian	H10N6	H10	N6	China	EasternAsia	Asia	2014.2	Dom-gal
A/chicken/Anhui/WB/2014	H9N2_Avian_MG280700_A/chicken/Anhui/WB/2014|2014.427	H9N2_Avian_MG280701_A/chicken/Anhui/WB/2014|2014.427	H9N2_Avian_MG280702_A/chicken/Anhui/WB/2014|2014.427	H9N2_Avian_MG280704_A/chicken/Anhui/WB/2014|2014.427	H9N2_Avian_MG280706_A/chicken/Anhui/WB/2014|2014.427	H9N2_Avian_MG280707_A/chicken/Anhui/WB/2014|2014.427	MG280700	MG280701	MG280702	MG280704	MG280706	MG280707	Avian	H9N2	H9	N2	China	EasternAsia	Asia	2014.43	Dom-gal
A/Jiangxi/IPB13c/2013	H10N8_Human_KJ406534_A/Jiangxi/IPB13c/2013|2013.967	H10N8_Human_KJ406538_A/Jiangxi/IPB13c/2013|2013.967	H10N8_Human_KJ406542_A/Jiangxi/IPB13c/2013|2013.967	H10N8_Human_KJ406550_A/Jiangxi/IPB13c/2013|2013.967	H10N8_Human_KJ406558_A/Jiangxi/IPB13c/2013|2013.967	H10N8_Human_KJ406562_A/Jiangxi/IPB13c/2013|2013.967	KJ406534	KJ406538	KJ406542	KJ406550	KJ406558	KJ406562	Human	H10N8	H10	N8	China	EasternAsia	Asia	2013.97	Human
A/Jiangxi/IPB13b/2013	H10N8_Human_KJ406533_A/Jiangxi/IPB13b/2013|2013.959	H10N8_Human_KJ406537_A/Jiangxi/IPB13b/2013|2013.959	H10N8_Human_KJ406541_A/Jiangxi/IPB13b/2013|2013.959	H10N8_Human_KJ406549_A/Jiangxi/IPB13b/2013|2013.959	H10N8_Human_KJ406557_A/Jiangxi/IPB13b/2013|2013.959	H10N8_Human_KJ406561_A/Jiangxi/IPB13b/2013|2013.959	KJ406533	KJ406537	KJ406541	KJ406549	KJ406557	KJ406561	Human	H10N8	H10	N8	China	EasternAsia	Asia	2013.96	Human
A/chicken/Ganzhou/GZ86/2016	H9N2_Avian_KY415903_A/chicken/Ganzhou/GZ86/2016|2016.071	H9N2_Avian_KY415859_A/chicken/Ganzhou/GZ86/2016|2016.071	H9N2_Avian_KY415815_A/chicken/Ganzhou/GZ86/2016|2016.071	H9N2_Avian_KY415771_A/chicken/Ganzhou/GZ86/2016|2016.071	H9N2_Avian_KY415683_A/chicken/Ganzhou/GZ86/2016|2016.071	H9N2_Avian_KY415947_A/chicken/Ganzhou/GZ86/2016|2016.071	KY415903	KY415859	KY415815	KY415771	KY415683	KY415947	Avian	H9N2	H9	N2	China	EasternAsia	Asia	2016.07	Dom-gal
A/chicken/Suzhou/4822/2013	H9N2_Avian_KP414739_A/chicken/Suzhou/4822/2013|2013.819	H9N2_Avian_KP414740_A/chicken/Suzhou/4822/2013|2013.819	H9N2_Avian_KP414741_A/chicken/Suzhou/4822/2013|2013.819	H9N2_Avian_KP414743_A/chicken/Suzhou/4822/2013|2013.819	H9N2_Avian_KP414745_A/chicken/Suzhou/4822/2013|2013.819	H9N2_Avian_KP414746_A/chicken/Suzhou/4822/2013|2013.819	KP414739	KP414740	KP414741	KP414743	KP414745	KP414746	Avian	H9N2	H9	N2	China	EasternAsia	Asia	2013.82	Dom-gal
A/duck/Jiangxi/36485/2013	H9N2_Avian_KP286234_A/duck/Jiangxi/36485/2013|2013.992	H9N2_Avian_KP286235_A/duck/Jiangxi/36485/2013|2013.992	H9N2_Avian_KP286236_A/duck/Jiangxi/36485/2013|2013.992	H9N2_Avian_KP286238_A/duck/Jiangxi/36485/2013|2013.992	H9N2_Avian_KP286240_A/duck/Jiangxi/36485/2013|2013.992	H9N2_Avian_KP286241_A/duck/Jiangxi/36485/2013|2013.992	KP286234	KP286235	KP286236	KP286238	KP286240	KP286241	Avian	H9N2	H9	N2	China	EasternAsia	Asia	2013.99	Dom-ans
A/chicken/Dongguan/1674/2014	H9N2_Avian_KP416443_A/chicken/Dongguan/1674/2014|2014.140	H9N2_Avian_KP416444_A/chicken/Dongguan/1674/2014|2014.140	H9N2_Avian_KP416445_A/chicken/Dongguan/1674/2014|2014.140	H9N2_Avian_KP416447_A/chicken/Dongguan/1674/2014|2014.140	H9N2_Avian_KP416449_A/chicken/Dongguan/1674/2014|2014.140	H9N2_Avian_KP416450_A/chicken/Dongguan/1674/2014|2014.140	KP416443	KP416444	KP416445	KP416447	KP416449	KP416450	Avian	H9N2	H9	N2	China	EasternAsia	Asia	2014.14	Dom-gal
A/chicken/Hubei/2014	H9N2_Avian_KT164848_A/chicken/Hubei/2014|2014.403	H9N2_Avian_KT164849_A/chicken/Hubei/2014|2014.403	H9N2_Avian_KT164850_A/chicken/Hubei/2014|2014.403	H9N2_Avian_KT164852_A/chicken/Hubei/2014|2014.403	H9N2_Avian_KT164854_A/chicken/Hubei/2014|2014.403	H9N2_Avian_KT164855_A/chicken/Hubei/2014|2014.403	KT164848	KT164849	KT164850	KT164852	KT164854	KT164855	Avian	H9N2	H9	N2	China	EasternAsia	Asia	2014.4	Dom-gal
A/chicken/Ganzhou/GZ50/2015	H5N6_Avian_KY415910_A/chicken/Ganzhou/GZ50/2015|2015.945	H5N6_Avian_KY415866_A/chicken/Ganzhou/GZ50/2015|2015.945	H5N6_Avian_KY415822_A/chicken/Ganzhou/GZ50/2015|2015.945	H5N6_Avian_KY415778_A/chicken/Ganzhou/GZ50/2015|2015.945	H5N6_Avian_KY415690_A/chicken/Ganzhou/GZ50/2015|2015.945	H5N6_Avian_KY415954_A/chicken/Ganzhou/GZ50/2015|2015.945	KY415910	KY415866	KY415822	KY415778	KY415690	KY415954	Avian	H5N6	H5	N6	China	EasternAsia	Asia	2015.94	Dom-gal
A/duck/Wuhan/WHYF14/2014	H9N2_Avian_KU143587_A/duck/Wuhan/WHYF14/2014|2014.953	H9N2_Avian_KU143542_A/duck/Wuhan/WHYF14/2014|2014.953	H9N2_Avian_KU143501_A/duck/Wuhan/WHYF14/2014|2014.953	H9N2_Avian_KU143415_A/duck/Wuhan/WHYF14/2014|2014.953	H9N2_Avian_KU143328_A/duck/Wuhan/WHYF14/2014|2014.953	H9N2_Avian_KU143458_A/duck/Wuhan/WHYF14/2014|2014.953	KU143587	KU143542	KU143501	KU143415	KU143328	KU143458	Avian	H9N2	H9	N2	China	EasternAsia	Asia	2014.95	Dom-ans
A/chicken/Guangxi/C227/2015	H9N2_Avian_KX130846_A/chicken/Guangxi/C227/2015|2015.156	H9N2_Avian_KX130845_A/chicken/Guangxi/C227/2015|2015.156	H9N2_Avian_KX130844_A/chicken/Guangxi/C227/2015|2015.156	H9N2_Avian_KX130843_A/chicken/Guangxi/C227/2015|2015.156	H9N2_Avian_KX130848_A/chicken/Guangxi/C227/2015|2015.156	H9N2_Avian_KX130847_A/chicken/Guangxi/C227/2015|2015.156	KX130846	KX130845	KX130844	KX130843	KX130848	KX130847	Avian	H9N2	H9	N2	China	EasternAsia	Asia	2015.16	Dom-gal
A/chicken/Qingdao/2044/2013	H9N2_Avian_KP415160_A/chicken/Qingdao/2044/2013|2013.805	H9N2_Avian_KP415161_A/chicken/Qingdao/2044/2013|2013.805	H9N2_Avian_KP415162_A/chicken/Qingdao/2044/2013|2013.805	H9N2_Avian_KP415164_A/chicken/Qingdao/2044/2013|2013.805	H9N2_Avian_KP415166_A/chicken/Qingdao/2044/2013|2013.805	H9N2_Avian_KP415167_A/chicken/Qingdao/2044/2013|2013.805	KP415160	KP415161	KP415162	KP415164	KP415166	KP415167	Avian	H9N2	H9	N2	China	EasternAsia	Asia	2013.81	Dom-gal
A/chicken/Rizhao/2658/2013	H9N2_Avian_KP415216_A/chicken/Rizhao/2658/2013|2013.811	H9N2_Avian_KP415217_A/chicken/Rizhao/2658/2013|2013.811	H9N2_Avian_KP415218_A/chicken/Rizhao/2658/2013|2013.811	H9N2_Avian_KP415220_A/chicken/Rizhao/2658/2013|2013.811	H9N2_Avian_KP415222_A/chicken/Rizhao/2658/2013|2013.811	H9N2_Avian_KP415223_A/chicken/Rizhao/2658/2013|2013.811	KP415216	KP415217	KP415218	KP415220	KP415222	KP415223	Avian	H9N2	H9	N2	China	EasternAsia	Asia	2013.81	Dom-gal
A/chicken/Shandong/SIC39/2015	H9N2_Avian_KX598549_A/chicken/Shandong/SIC39/2015|2015.038	H9N2_Avian_KX598591_A/chicken/Shandong/SIC39/2015|2015.038	H9N2_Avian_KX598633_A/chicken/Shandong/SIC39/2015|2015.038	H9N2_Avian_KX598675_A/chicken/Shandong/SIC39/2015|2015.038	H9N2_Avian_KX598717_A/chicken/Shandong/SIC39/2015|2015.038	H9N2_Avian_KX598759_A/chicken/Shandong/SIC39/2015|2015.038	KX598549	KX598591	KX598633	KX598675	KX598717	KX598759	Avian	H9N2	H9	N2	China	EasternAsia	Asia	2015.04	Dom-gal
A/chicken/Hunan/SD019/2014	H7N9_Avian_MF630226_A/chicken/Hunan/SD019/2014|2014.132	H7N9_Avian_MF630227_A/chicken/Hunan/SD019/2014|2014.132	H7N9_Avian_MF630228_A/chicken/Hunan/SD019/2014|2014.132	H7N9_Avian_MF630230_A/chicken/Hunan/SD019/2014|2014.132	H7N9_Avian_MF630232_A/chicken/Hunan/SD019/2014|2014.132	H7N9_Avian_MF630233_A/chicken/Hunan/SD019/2014|2014.132	MF630226	MF630227	MF630228	MF630230	MF630232	MF630233	Avian	H7N9	H7	N9	China	EasternAsia	Asia	2014.13	Dom-gal
A/chicken/Shandong/SIC34/2014	H9N2_Avian_KX598544_A/chicken/Shandong/SIC34/2014|2014.871	H9N2_Avian_KX598586_A/chicken/Shandong/SIC34/2014|2014.871	H9N2_Avian_KX598628_A/chicken/Shandong/SIC34/2014|2014.871	H9N2_Avian_KX598670_A/chicken/Shandong/SIC34/2014|2014.871	H9N2_Avian_KX598712_A/chicken/Shandong/SIC34/2014|2014.871	H9N2_Avian_KX598754_A/chicken/Shandong/SIC34/2014|2014.871	KX598544	KX598586	KX598628	KX598670	KX598712	KX598754	Avian	H9N2	H9	N2	China	EasternAsia	Asia	2014.87	Dom-gal
A/chicken/Japan/AQ-HE14/2015	H9N2_Avian_LC208470_A/chicken/Japan/AQ-HE14/2015|2015.441	H9N2_Avian_LC208471_A/chicken/Japan/AQ-HE14/2015|2015.441	H9N2_Avian_LC208472_A/chicken/Japan/AQ-HE14/2015|2015.441	H9N2_Avian_LC208473_A/chicken/Japan/AQ-HE14/2015|2015.441	H9N2_Avian_LC208474_A/chicken/Japan/AQ-HE14/2015|2015.441	H9N2_Avian_LC208475_A/chicken/Japan/AQ-HE14/2015|2015.441	LC208470	LC208471	LC208472	LC208473	LC208474	LC208475	Avian	H9N2	H9	N2	Japan	EasternAsia	Asia	2015.44	Dom-gal
A/chicken/Jiangxi/1204/2014	H10N8_Avian_KP285354_A/chicken/Jiangxi/1204/2014|2014.011	H10N8_Avian_KP285355_A/chicken/Jiangxi/1204/2014|2014.011	H10N8_Avian_KP285356_A/chicken/Jiangxi/1204/2014|2014.011	H10N8_Avian_KP285358_A/chicken/Jiangxi/1204/2014|2014.011	H10N8_Avian_KP285360_A/chicken/Jiangxi/1204/2014|2014.011	H10N8_Avian_KP285361_A/chicken/Jiangxi/1204/2014|2014.011	KP285354	KP285355	KP285356	KP285358	KP285360	KP285361	Avian	H10N8	H10	N8	China	EasternAsia	Asia	2014.01	Dom-gal
A/chicken/Shandong/1167/2015	H9N2_Avian_KT338297_A/chicken/Shandong/1167/2015|2015.340	H9N2_Avian_KT338298_A/chicken/Shandong/1167/2015|2015.340	H9N2_Avian_KT338299_A/chicken/Shandong/1167/2015|2015.340	H9N2_Avian_KT338301_A/chicken/Shandong/1167/2015|2015.340	H9N2_Avian_KT338303_A/chicken/Shandong/1167/2015|2015.340	H9N2_Avian_KT338304_A/chicken/Shandong/1167/2015|2015.340	KT338297	KT338298	KT338299	KT338301	KT338303	KT338304	Avian	H9N2	H9	N2	China	EasternAsia	Asia	2015.34	Dom-gal
A/chicken/Xuzhou/XZ270/2016	H9N2_Avian_MG063484_A/chicken/Xuzhou/XZ270/2016|2016.364	H9N2_Avian_MG063479_A/chicken/Xuzhou/XZ270/2016|2016.364	H9N2_Avian_MG063474_A/chicken/Xuzhou/XZ270/2016|2016.364	H9N2_Avian_MG063464_A/chicken/Xuzhou/XZ270/2016|2016.364	H9N2_Avian_MG063454_A/chicken/Xuzhou/XZ270/2016|2016.364	H9N2_Avian_MG063469_A/chicken/Xuzhou/XZ270/2016|2016.364	MG063484	MG063479	MG063474	MG063464	MG063454	MG063469	Avian	H9N2	H9	N2	China	EasternAsia	Asia	2016.36	Dom-gal
A/chicken/Japan/AQ-HE61/2015	H9N2_Avian_LC208478_A/chicken/Japan/AQ-HE61/2015|2015.512	H9N2_Avian_LC208479_A/chicken/Japan/AQ-HE61/2015|2015.512	H9N2_Avian_LC208480_A/chicken/Japan/AQ-HE61/2015|2015.512	H9N2_Avian_LC208481_A/chicken/Japan/AQ-HE61/2015|2015.512	H9N2_Avian_LC208482_A/chicken/Japan/AQ-HE61/2015|2015.512	H9N2_Avian_LC208483_A/chicken/Japan/AQ-HE61/2015|2015.512	LC208478	LC208479	LC208480	LC208481	LC208482	LC208483	Avian	H9N2	H9	N2	Japan	EasternAsia	Asia	2015.51	Dom-gal
A/chicken/Anhui/AH329/2016	H9N2_Avian_MG063483_A/chicken/Anhui/AH329/2016|2016.529	H9N2_Avian_MG063478_A/chicken/Anhui/AH329/2016|2016.529	H9N2_Avian_MG063473_A/chicken/Anhui/AH329/2016|2016.529	H9N2_Avian_MG063463_A/chicken/Anhui/AH329/2016|2016.529	H9N2_Avian_MG063453_A/chicken/Anhui/AH329/2016|2016.529	H9N2_Avian_MG063468_A/chicken/Anhui/AH329/2016|2016.529	MG063483	MG063478	MG063473	MG063463	MG063453	MG063468	Avian	H9N2	H9	N2	China	EasternAsia	Asia	2016.53	Dom-gal
A/duck/Hunan/S40506/2015	H7N9_Avian_MF630458_A/duck/Hunan/S40506/2015|2015.874	H7N9_Avian_MF630459_A/duck/Hunan/S40506/2015|2015.874	H7N9_Avian_MF630460_A/duck/Hunan/S40506/2015|2015.874	H7N9_Avian_MF630462_A/duck/Hunan/S40506/2015|2015.874	H7N9_Avian_MF630464_A/duck/Hunan/S40506/2015|2015.874	H7N9_Avian_MF630465_A/duck/Hunan/S40506/2015|2015.874	MF630458	MF630459	MF630460	MF630462	MF630464	MF630465	Avian	H7N9	H7	N9	China	EasternAsia	Asia	2015.87	Dom-ans
A/chicken/Hubei/01/2015	H9N2_Avian_MF568508_A/chicken/Hubei/01/2015|2015.786	H9N2_Avian_MF568509_A/chicken/Hubei/01/2015|2015.786	H9N2_Avian_MF568510_A/chicken/Hubei/01/2015|2015.786	H9N2_Avian_MF568512_A/chicken/Hubei/01/2015|2015.786	H9N2_Avian_MF568507_A/chicken/Hubei/01/2015|2015.786	H9N2_Avian_MF568506_A/chicken/Hubei/01/2015|2015.786	MF568508	MF568509	MF568510	MF568512	MF568507	MF568506	Avian	H9N2	H9	N2	China	EasternAsia	Asia	2015.79	Dom-gal
A/chicken/Shandong/SIC24/2014	H9N2_Avian_KX598541_A/chicken/Shandong/SIC24/2014|2014.367	H9N2_Avian_KX598583_A/chicken/Shandong/SIC24/2014|2014.367	H9N2_Avian_KX598625_A/chicken/Shandong/SIC24/2014|2014.367	H9N2_Avian_KX598667_A/chicken/Shandong/SIC24/2014|2014.367	H9N2_Avian_KX598709_A/chicken/Shandong/SIC24/2014|2014.367	H9N2_Avian_KX598751_A/chicken/Shandong/SIC24/2014|2014.367	KX598541	KX598583	KX598625	KX598667	KX598709	KX598751	Avian	H9N2	H9	N2	China	EasternAsia	Asia	2014.37	Dom-gal
A/chicken/Guangdong/SIC18/2014	H9N2_Avian_KX598536_A/chicken/Guangdong/SIC18/2014|2014.500	H9N2_Avian_KX598578_A/chicken/Guangdong/SIC18/2014|2014.500	H9N2_Avian_KX598620_A/chicken/Guangdong/SIC18/2014|2014.500	H9N2_Avian_KX598662_A/chicken/Guangdong/SIC18/2014|2014.500	H9N2_Avian_KX598704_A/chicken/Guangdong/SIC18/2014|2014.500	H9N2_Avian_KX598746_A/chicken/Guangdong/SIC18/2014|2014.500	KX598536	KX598578	KX598620	KX598662	KX598704	KX598746	Avian	H9N2	H9	N2	China	EasternAsia	Asia	2014.5	Dom-gal
A/chicken/Guangxi/SIC20/2014	H9N2_Avian_KX598534_A/chicken/Guangxi/SIC20/2014|2014.500	H9N2_Avian_KX598576_A/chicken/Guangxi/SIC20/2014|2014.500	H9N2_Avian_KX598618_A/chicken/Guangxi/SIC20/2014|2014.500	H9N2_Avian_KX598660_A/chicken/Guangxi/SIC20/2014|2014.500	H9N2_Avian_KX598702_A/chicken/Guangxi/SIC20/2014|2014.500	H9N2_Avian_KX598744_A/chicken/Guangxi/SIC20/2014|2014.500	KX598534	KX598576	KX598618	KX598660	KX598702	KX598744	Avian	H9N2	H9	N2	China	EasternAsia	Asia	2014.5	Dom-gal
A/Zhongshan/201501/2015	H9N2_Human_KU217323_A/Zhongshan/201501/2015|2015.101	H9N2_Human_KU217322_A/Zhongshan/201501/2015|2015.101	H9N2_Human_KU217321_A/Zhongshan/201501/2015|2015.101	H9N2_Human_KU217320_A/Zhongshan/201501/2015|2015.101	H9N2_Human_KU217317_A/Zhongshan/201501/2015|2015.101	H9N2_Human_KU217319_A/Zhongshan/201501/2015|2015.101	KU217323	KU217322	KU217321	KU217320	KU217317	KU217319	Human	H9N2	H9	N2	China	EasternAsia	Asia	2015.1	Human
A/chicken/Guangdong/SIC41/2015	H9N2_Avian_KX598546_A/chicken/Guangdong/SIC41/2015|2015.123	H9N2_Avian_KX598588_A/chicken/Guangdong/SIC41/2015|2015.123	H9N2_Avian_KX598630_A/chicken/Guangdong/SIC41/2015|2015.123	H9N2_Avian_KX598672_A/chicken/Guangdong/SIC41/2015|2015.123	H9N2_Avian_KX598714_A/chicken/Guangdong/SIC41/2015|2015.123	H9N2_Avian_KX598756_A/chicken/Guangdong/SIC41/2015|2015.123	KX598546	KX598588	KX598630	KX598672	KX598714	KX598756	Avian	H9N2	H9	N2	China	EasternAsia	Asia	2015.12	Dom-gal
A/chicken/Fujian/S1096/2015	H7N9_Avian_MF629938_A/chicken/Fujian/S1096/2015|2015.266	H7N9_Avian_MF629939_A/chicken/Fujian/S1096/2015|2015.266	H7N9_Avian_MF629940_A/chicken/Fujian/S1096/2015|2015.266	H7N9_Avian_MF629942_A/chicken/Fujian/S1096/2015|2015.266	H7N9_Avian_MF629944_A/chicken/Fujian/S1096/2015|2015.266	H7N9_Avian_MF629945_A/chicken/Fujian/S1096/2015|2015.266	MF629938	MF629939	MF629940	MF629942	MF629944	MF629945	Avian	H7N9	H7	N9	China	EasternAsia	Asia	2015.27	Dom-gal
A/chicken/Guangxi/SIC22/2014	H9N2_Avian_KX598526_A/chicken/Guangxi/SIC22/2014|2014.038	H9N2_Avian_KX598568_A/chicken/Guangxi/SIC22/2014|2014.038	H9N2_Avian_KX598610_A/chicken/Guangxi/SIC22/2014|2014.038	H9N2_Avian_KX598652_A/chicken/Guangxi/SIC22/2014|2014.038	H9N2_Avian_KX598694_A/chicken/Guangxi/SIC22/2014|2014.038	H9N2_Avian_KX598736_A/chicken/Guangxi/SIC22/2014|2014.038	KX598526	KX598568	KX598610	KX598652	KX598694	KX598736	Avian	H9N2	H9	N2	China	EasternAsia	Asia	2014.04	Dom-gal
A/Lengshuitan/11197/2013	H9N2_Human_KM455869_A/Lengshuitan/11197/2013|2013.885	H9N2_Human_KM455870_A/Lengshuitan/11197/2013|2013.885	H9N2_Human_KM455871_A/Lengshuitan/11197/2013|2013.885	H9N2_Human_KM455873_A/Lengshuitan/11197/2013|2013.885	H9N2_Human_KM455875_A/Lengshuitan/11197/2013|2013.885	H9N2_Human_KM455876_A/Lengshuitan/11197/2013|2013.885	KM455869	KM455870	KM455871	KM455873	KM455875	KM455876	Human	H9N2	H9	N2	China	EasternAsia	Asia	2013.88	Human
A/chicken/Guangxi/SIC15/2013	H9N2_Avian_KX598527_A/chicken/Guangxi/SIC15/2013|2013.953	H9N2_Avian_KX598569_A/chicken/Guangxi/SIC15/2013|2013.953	H9N2_Avian_KX598611_A/chicken/Guangxi/SIC15/2013|2013.953	H9N2_Avian_KX598653_A/chicken/Guangxi/SIC15/2013|2013.953	H9N2_Avian_KX598695_A/chicken/Guangxi/SIC15/2013|2013.953	H9N2_Avian_KX598737_A/chicken/Guangxi/SIC15/2013|2013.953	KX598527	KX598569	KX598611	KX598653	KX598695	KX598737	Avian	H9N2	H9	N2	China	EasternAsia	Asia	2013.95	Dom-gal
A/Hunan/44557/2015	H9N2_Human_KX595335_A/Hunan/44557/2015|2015.912	H9N2_Human_KX595336_A/Hunan/44557/2015|2015.912	H9N2_Human_KX595337_A/Hunan/44557/2015|2015.912	H9N2_Human_KX595339_A/Hunan/44557/2015|2015.912	H9N2_Human_KX595341_A/Hunan/44557/2015|2015.912	H9N2_Human_KX595342_A/Hunan/44557/2015|2015.912	KX595335	KX595336	KX595337	KX595339	KX595341	KX595342	Human	H9N2	H9	N2	China	EasternAsia	Asia	2015.91	Human
A/chicken/Daye/DY0602/2017	H9N2_Avian_MF795006_A/chicken/Daye/DY0602/2017|2017.195	H9N2_Avian_MF795005_A/chicken/Daye/DY0602/2017|2017.195	H9N2_Avian_MF795004_A/chicken/Daye/DY0602/2017|2017.195	H9N2_Avian_MF795002_A/chicken/Daye/DY0602/2017|2017.195	H9N2_Avian_MF795000_A/chicken/Daye/DY0602/2017|2017.195	H9N2_Avian_MF795003_A/chicken/Daye/DY0602/2017|2017.195	MF795006	MF795005	MF795004	MF795002	MF795000	MF795003	Avian	H9N2	H9	N2	China	EasternAsia	Asia	2017.19	Dom-gal
A/Yunnan/0129/2017	H7N9_Human_KY910844_A/Yunnan/0129/2017|2017.107	H7N9_Human_KY910843_A/Yunnan/0129/2017|2017.107	H7N9_Human_KY910842_A/Yunnan/0129/2017|2017.107	H7N9_Human_KY910840_A/Yunnan/0129/2017|2017.107	H7N9_Human_KY910838_A/Yunnan/0129/2017|2017.107	H7N9_Human_KY910841_A/Yunnan/0129/2017|2017.107	KY910844	KY910843	KY910842	KY910840	KY910838	KY910841	Human	H7N9	H7	N9	China	EasternAsia	Asia	2017.11	Human
A/Kunming/KMCDC-YHY/2017	H7N9_Human_MG366898_A/Kunming/KMCDC-YHY/2017|2017.164	H7N9_Human_MG366899_A/Kunming/KMCDC-YHY/2017|2017.164	H7N9_Human_MG366900_A/Kunming/KMCDC-YHY/2017|2017.164	H7N9_Human_MG366902_A/Kunming/KMCDC-YHY/2017|2017.164	H7N9_Human_MG366904_A/Kunming/KMCDC-YHY/2017|2017.164	H7N9_Human_MG366905_A/Kunming/KMCDC-YHY/2017|2017.164	MG366898	MG366899	MG366900	MG366902	MG366904	MG366905	Human	H7N9	H7	N9	China	EasternAsia	Asia	2017.16	Human
A/Beijing/1/2017	H9N2_Human_MF440743_A/Beijing/1/2017|2017.321	H9N2_Human_MF440742_A/Beijing/1/2017|2017.321	H9N2_Human_MF440741_A/Beijing/1/2017|2017.321	H9N2_Human_MF440739_A/Beijing/1/2017|2017.321	H9N2_Human_MF440737_A/Beijing/1/2017|2017.321	H9N2_Human_MF440740_A/Beijing/1/2017|2017.321	MF440743	MF440742	MF440741	MF440739	MF440737	MF440740	Human	H9N2	H9	N2	China	EasternAsia	Asia	2017.32	Human
A/Beijing/1/2016	H9N2_Human_MF440735_A/Beijing/1/2016|2016.945	H9N2_Human_MF440734_A/Beijing/1/2016|2016.945	H9N2_Human_MF440733_A/Beijing/1/2016|2016.945	H9N2_Human_MF440731_A/Beijing/1/2016|2016.945	H9N2_Human_MF440729_A/Beijing/1/2016|2016.945	H9N2_Human_MF440732_A/Beijing/1/2016|2016.945	MF440735	MF440734	MF440733	MF440731	MF440729	MF440732	Human	H9N2	H9	N2	China	EasternAsia	Asia	2016.94	Human
A/chicken/Sichuan/SIC36/2014	H9N2_Avian_KX598548_A/chicken/Sichuan/SIC36/2014|2014.953	H9N2_Avian_KX598590_A/chicken/Sichuan/SIC36/2014|2014.953	H9N2_Avian_KX598632_A/chicken/Sichuan/SIC36/2014|2014.953	H9N2_Avian_KX598674_A/chicken/Sichuan/SIC36/2014|2014.953	H9N2_Avian_KX598716_A/chicken/Sichuan/SIC36/2014|2014.953	H9N2_Avian_KX598758_A/chicken/Sichuan/SIC36/2014|2014.953	KX598548	KX598590	KX598632	KX598674	KX598716	KX598758	Avian	H9N2	H9	N2	China	EasternAsia	Asia	2014.95	Dom-gal
A/chicken/Jingmen/JM0305/2017	H9N2_Avian_MF794998_A/chicken/Jingmen/JM0305/2017|2017.195	H9N2_Avian_MF794997_A/chicken/Jingmen/JM0305/2017|2017.195	H9N2_Avian_MF794996_A/chicken/Jingmen/JM0305/2017|2017.195	H9N2_Avian_MF794994_A/chicken/Jingmen/JM0305/2017|2017.195	H9N2_Avian_MF794992_A/chicken/Jingmen/JM0305/2017|2017.195	H9N2_Avian_MF794995_A/chicken/Jingmen/JM0305/2017|2017.195	MF794998	MF794997	MF794996	MF794994	MF794992	MF794995	Avian	H9N2	H9	N2	China	EasternAsia	Asia	2017.19	Dom-gal
A/chicken/Shantou/4833/2014	H7N9_Avian_KP418221_A/chicken/Shantou/4833/2014|2014.553	H7N9_Avian_KP418222_A/chicken/Shantou/4833/2014|2014.553	H7N9_Avian_KP418223_A/chicken/Shantou/4833/2014|2014.553	H7N9_Avian_KP418225_A/chicken/Shantou/4833/2014|2014.553	H7N9_Avian_KP418227_A/chicken/Shantou/4833/2014|2014.553	H7N9_Avian_KP418228_A/chicken/Shantou/4833/2014|2014.553	KP418221	KP418222	KP418223	KP418225	KP418227	KP418228	Avian	H7N9	H7	N9	China	EasternAsia	Asia	2014.55	Dom-gal
A/Changsha/26/2017	H7N9_Human_MF370243_A/Changsha/26/2017|2017.093	H7N9_Human_MF370244_A/Changsha/26/2017|2017.093	H7N9_Human_MF370245_A/Changsha/26/2017|2017.093	H7N9_Human_MF370247_A/Changsha/26/2017|2017.093	H7N9_Human_MF370249_A/Changsha/26/2017|2017.093	H7N9_Human_MF370250_A/Changsha/26/2017|2017.093	MF370243	MF370244	MF370245	MF370247	MF370249	MF370250	Human	H7N9	H7	N9	China	EasternAsia	Asia	2017.09	Human
A/Qingyuan/GIRD01/2017	H7N9_Human_KY621539_A/Qingyuan/GIRD01/2017|2017.036	H7N9_Human_KY621540_A/Qingyuan/GIRD01/2017|2017.036	H7N9_Human_KY621541_A/Qingyuan/GIRD01/2017|2017.036	H7N9_Human_KY621543_A/Qingyuan/GIRD01/2017|2017.036	H7N9_Human_KY621545_A/Qingyuan/GIRD01/2017|2017.036	H7N9_Human_KY621546_A/Qingyuan/GIRD01/2017|2017.036	KY621539	KY621540	KY621541	KY621543	KY621545	KY621546	Human	H7N9	H7	N9	China	EasternAsia	Asia	2017.04	Human
A/chicken/Suqian/SQ1602/2016	H9N2_Avian_MG063485_A/chicken/Suqian/SQ1602/2016|2016.299	H9N2_Avian_MG063480_A/chicken/Suqian/SQ1602/2016|2016.299	H9N2_Avian_MG063475_A/chicken/Suqian/SQ1602/2016|2016.299	H9N2_Avian_MG063465_A/chicken/Suqian/SQ1602/2016|2016.299	H9N2_Avian_MG063455_A/chicken/Suqian/SQ1602/2016|2016.299	H9N2_Avian_MG063470_A/chicken/Suqian/SQ1602/2016|2016.299	MG063485	MG063480	MG063475	MG063465	MG063455	MG063470	Avian	H9N2	H9	N2	China	EasternAsia	Asia	2016.3	Dom-gal
A/chicken/Huaian/HA9/2016	H9N2_Avian_MG063482_A/chicken/Huaian/HA9/2016|2016.293	H9N2_Avian_MG063477_A/chicken/Huaian/HA9/2016|2016.293	H9N2_Avian_MG063472_A/chicken/Huaian/HA9/2016|2016.293	H9N2_Avian_MG063462_A/chicken/Huaian/HA9/2016|2016.293	H9N2_Avian_MG063452_A/chicken/Huaian/HA9/2016|2016.293	H9N2_Avian_MG063467_A/chicken/Huaian/HA9/2016|2016.293	MG063482	MG063477	MG063472	MG063462	MG063452	MG063467	Avian	H9N2	H9	N2	China	EasternAsia	Asia	2016.29	Dom-gal
A/chicken/Jilin/SD009/2016	H7N9_Avian_MF630314_A/chicken/Jilin/SD009/2016|2016.285	H7N9_Avian_MF630315_A/chicken/Jilin/SD009/2016|2016.285	H7N9_Avian_MF630316_A/chicken/Jilin/SD009/2016|2016.285	H7N9_Avian_MF630318_A/chicken/Jilin/SD009/2016|2016.285	H7N9_Avian_MF630320_A/chicken/Jilin/SD009/2016|2016.285	H7N9_Avian_MF630321_A/chicken/Jilin/SD009/2016|2016.285	MF630314	MF630315	MF630316	MF630318	MF630320	MF630321	Avian	H7N9	H7	N9	China	EasternAsia	Asia	2016.29	Dom-gal
A/chicken/Shanghai/S4100/2015	H7N9_Avian_MF630330_A/chicken/Shanghai/S4100/2015|2015.860	H7N9_Avian_MF630331_A/chicken/Shanghai/S4100/2015|2015.860	H7N9_Avian_MF630332_A/chicken/Shanghai/S4100/2015|2015.860	H7N9_Avian_MF630334_A/chicken/Shanghai/S4100/2015|2015.860	H7N9_Avian_MF630336_A/chicken/Shanghai/S4100/2015|2015.860	H7N9_Avian_MF630337_A/chicken/Shanghai/S4100/2015|2015.860	MF630330	MF630331	MF630332	MF630334	MF630336	MF630337	Avian	H7N9	H7	N9	China	EasternAsia	Asia	2015.86	Dom-gal
A/duck/Japan/AQ-HE5/2015	H9N2_Avian_LC208502_A/duck/Japan/AQ-HE5/2015|2015.422	H9N2_Avian_LC208503_A/duck/Japan/AQ-HE5/2015|2015.422	H9N2_Avian_LC208504_A/duck/Japan/AQ-HE5/2015|2015.422	H9N2_Avian_LC208505_A/duck/Japan/AQ-HE5/2015|2015.422	H9N2_Avian_LC208506_A/duck/Japan/AQ-HE5/2015|2015.422	H9N2_Avian_LC208507_A/duck/Japan/AQ-HE5/2015|2015.422	LC208502	LC208503	LC208504	LC208505	LC208506	LC208507	Avian	H9N2	H9	N2	Japan	EasternAsia	Asia	2015.42	Dom-ans
A/chicken/Ganzhou/GZ140/2016	H9N2_Avian_KY415906_A/chicken/Ganzhou/GZ140/2016|2016.145	H9N2_Avian_KY415862_A/chicken/Ganzhou/GZ140/2016|2016.145	H9N2_Avian_KY415818_A/chicken/Ganzhou/GZ140/2016|2016.145	H9N2_Avian_KY415774_A/chicken/Ganzhou/GZ140/2016|2016.145	H9N2_Avian_KY415686_A/chicken/Ganzhou/GZ140/2016|2016.145	H9N2_Avian_KY415950_A/chicken/Ganzhou/GZ140/2016|2016.145	KY415906	KY415862	KY415818	KY415774	KY415686	KY415950	Avian	H9N2	H9	N2	China	EasternAsia	Asia	2016.14	Dom-gal
A/chicken/Jiangsu/S1045/2016	H7N9_Avian_MF630234_A/chicken/Jiangsu/S1045/2016|2016.195	H7N9_Avian_MF630235_A/chicken/Jiangsu/S1045/2016|2016.195	H7N9_Avian_MF630236_A/chicken/Jiangsu/S1045/2016|2016.195	H7N9_Avian_MF630238_A/chicken/Jiangsu/S1045/2016|2016.195	H7N9_Avian_MF630240_A/chicken/Jiangsu/S1045/2016|2016.195	H7N9_Avian_MF630241_A/chicken/Jiangsu/S1045/2016|2016.195	MF630234	MF630235	MF630236	MF630238	MF630240	MF630241	Avian	H7N9	H7	N9	China	EasternAsia	Asia	2016.19	Dom-gal
A/chicken/Shanghai/15/2015	H9N2_Avian_KU720462_A/chicken/Shanghai/15/2015|2015.367	H9N2_Avian_KU720459_A/chicken/Shanghai/15/2015|2015.367	H9N2_Avian_KU720456_A/chicken/Shanghai/15/2015|2015.367	H9N2_Avian_KU720450_A/chicken/Shanghai/15/2015|2015.367	H9N2_Avian_KU720444_A/chicken/Shanghai/15/2015|2015.367	H9N2_Avian_KU720453_A/chicken/Shanghai/15/2015|2015.367	KU720462	KU720459	KU720456	KU720450	KU720444	KU720453	Avian	H9N2	H9	N2	China	EasternAsia	Asia	2015.37	Dom-gal
A/duck/Jiangsu/S1700/2016	H7N9_Avian_MF630490_A/duck/Jiangsu/S1700/2016|2016.200	H7N9_Avian_MF630491_A/duck/Jiangsu/S1700/2016|2016.200	H7N9_Avian_MF630492_A/duck/Jiangsu/S1700/2016|2016.200	H7N9_Avian_MF630494_A/duck/Jiangsu/S1700/2016|2016.200	H7N9_Avian_MF630496_A/duck/Jiangsu/S1700/2016|2016.200	H7N9_Avian_MF630497_A/duck/Jiangsu/S1700/2016|2016.200	MF630490	MF630491	MF630492	MF630494	MF630496	MF630497	Avian	H7N9	H7	N9	China	EasternAsia	Asia	2016.2	Dom-ans
A/chicken/Yuhuan/YH15/2016	H9N2_Avian_KY415893_A/chicken/Yuhuan/YH15/2016|2016.129	H9N2_Avian_KY415849_A/chicken/Yuhuan/YH15/2016|2016.129	H9N2_Avian_KY415805_A/chicken/Yuhuan/YH15/2016|2016.129	H9N2_Avian_KY415761_A/chicken/Yuhuan/YH15/2016|2016.129	H9N2_Avian_KY415673_A/chicken/Yuhuan/YH15/2016|2016.129	H9N2_Avian_KY415937_A/chicken/Yuhuan/YH15/2016|2016.129	KY415893	KY415849	KY415805	KY415761	KY415673	KY415937	Avian	H9N2	H9	N2	China	EasternAsia	Asia	2016.13	Dom-gal
A/chicken/Zhejiang/SD001/2016	H7N9_Avian_MF630426_A/chicken/Zhejiang/SD001/2016|2016.000	H7N9_Avian_MF630427_A/chicken/Zhejiang/SD001/2016|2016.000	H7N9_Avian_MF630428_A/chicken/Zhejiang/SD001/2016|2016.000	H7N9_Avian_MF630430_A/chicken/Zhejiang/SD001/2016|2016.000	H7N9_Avian_MF630432_A/chicken/Zhejiang/SD001/2016|2016.000	H7N9_Avian_MF630433_A/chicken/Zhejiang/SD001/2016|2016.000	MF630426	MF630427	MF630428	MF630430	MF630432	MF630433	Avian	H7N9	H7	N9	China	EasternAsia	Asia	2016	Dom-gal
A/chicken/Zhejiang/ZJ14/2017	H7N9_Avian_KY751287_A/chicken/Zhejiang/ZJ14/2017|2017.022	H7N9_Avian_KY751255_A/chicken/Zhejiang/ZJ14/2017|2017.022	H7N9_Avian_KY751222_A/chicken/Zhejiang/ZJ14/2017|2017.022	H7N9_Avian_KY751156_A/chicken/Zhejiang/ZJ14/2017|2017.022	H7N9_Avian_KY751090_A/chicken/Zhejiang/ZJ14/2017|2017.022	H7N9_Avian_KY751189_A/chicken/Zhejiang/ZJ14/2017|2017.022	KY751287	KY751255	KY751222	KY751156	KY751090	KY751189	Avian	H7N9	H7	N9	China	EasternAsia	Asia	2017.02	Dom-gal
A/duck/Ganzhou/GZ188/2016	H9N2_Avian_KY415904_A/duck/Ganzhou/GZ188/2016|2016.071	H9N2_Avian_KY415860_A/duck/Ganzhou/GZ188/2016|2016.071	H9N2_Avian_KY415816_A/duck/Ganzhou/GZ188/2016|2016.071	H9N2_Avian_KY415772_A/duck/Ganzhou/GZ188/2016|2016.071	H9N2_Avian_KY415684_A/duck/Ganzhou/GZ188/2016|2016.071	H9N2_Avian_KY415948_A/duck/Ganzhou/GZ188/2016|2016.071	KY415904	KY415860	KY415816	KY415772	KY415684	KY415948	Avian	H9N2	H9	N2	China	EasternAsia	Asia	2016.07	Dom-ans
A/chicken/Fujian/SD056/2017	H9N2_Avian_MG192176_A/chicken/Fujian/SD056/2017|2017.200	H9N2_Avian_MG192172_A/chicken/Fujian/SD056/2017|2017.200	H9N2_Avian_MG192168_A/chicken/Fujian/SD056/2017|2017.200	H9N2_Avian_MG192160_A/chicken/Fujian/SD056/2017|2017.200	H9N2_Avian_MG192152_A/chicken/Fujian/SD056/2017|2017.200	H9N2_Avian_MG192164_A/chicken/Fujian/SD056/2017|2017.200	MG192176	MG192172	MG192168	MG192160	MG192152	MG192164	Avian	H9N2	H9	N2	China	EasternAsia	Asia	2017.2	Dom-gal
A/chicken/Fujian/SD070/2017	H9N2_Avian_MG192177_A/chicken/Fujian/SD070/2017|2017.200	H9N2_Avian_MG192173_A/chicken/Fujian/SD070/2017|2017.200	H9N2_Avian_MG192169_A/chicken/Fujian/SD070/2017|2017.200	H9N2_Avian_MG192161_A/chicken/Fujian/SD070/2017|2017.200	H9N2_Avian_MG192153_A/chicken/Fujian/SD070/2017|2017.200	H9N2_Avian_MG192165_A/chicken/Fujian/SD070/2017|2017.200	MG192177	MG192173	MG192169	MG192161	MG192153	MG192165	Avian	H9N2	H9	N2	China	EasternAsia	Asia	2017.2	Dom-gal
A/chicken/Zhejiang/221/2016	H9N2_Avian_KY056270_A/chicken/Zhejiang/221/2016|2016.082	H9N2_Avian_KY056277_A/chicken/Zhejiang/221/2016|2016.082	H9N2_Avian_KY056284_A/chicken/Zhejiang/221/2016|2016.082	H9N2_Avian_KY056298_A/chicken/Zhejiang/221/2016|2016.082	H9N2_Avian_KY056312_A/chicken/Zhejiang/221/2016|2016.082	H9N2_Avian_KY056319_A/chicken/Zhejiang/221/2016|2016.082	KY056270	KY056277	KY056284	KY056298	KY056312	KY056319	Avian	H9N2	H9	N2	China	EasternAsia	Asia	2016.08	Dom-gal
A/chicken/Xiamen/10/2015	H9N2_Avian_MG204058_A/chicken/Xiamen/10/2015|2015.786	H9N2_Avian_MG204056_A/chicken/Xiamen/10/2015|2015.786	H9N2_Avian_MG204054_A/chicken/Xiamen/10/2015|2015.786	H9N2_Avian_MG204050_A/chicken/Xiamen/10/2015|2015.786	H9N2_Avian_MG204046_A/chicken/Xiamen/10/2015|2015.786	H9N2_Avian_MG204052_A/chicken/Xiamen/10/2015|2015.786	MG204058	MG204056	MG204054	MG204050	MG204046	MG204052	Avian	H9N2	H9	N2	China	EasternAsia	Asia	2015.79	Dom-gal
A/chicken/Xiamen/09/2015	H9N2_Avian_MG204057_A/chicken/Xiamen/09/2015|2015.704	H9N2_Avian_MG204055_A/chicken/Xiamen/09/2015|2015.704	H9N2_Avian_MG204053_A/chicken/Xiamen/09/2015|2015.704	H9N2_Avian_MG204049_A/chicken/Xiamen/09/2015|2015.704	H9N2_Avian_MG204045_A/chicken/Xiamen/09/2015|2015.704	H9N2_Avian_MG204051_A/chicken/Xiamen/09/2015|2015.704	MG204057	MG204055	MG204053	MG204049	MG204045	MG204051	Avian	H9N2	H9	N2	China	EasternAsia	Asia	2015.7	Dom-gal
A/chicken/Longquan/LQ78/2016	H7N9_Avian_KY415894_A/chicken/Longquan/LQ78/2016|2016.079	H7N9_Avian_KY415850_A/chicken/Longquan/LQ78/2016|2016.079	H7N9_Avian_KY415806_A/chicken/Longquan/LQ78/2016|2016.079	H7N9_Avian_KY415762_A/chicken/Longquan/LQ78/2016|2016.079	H7N9_Avian_KY415674_A/chicken/Longquan/LQ78/2016|2016.079	H7N9_Avian_KY415938_A/chicken/Longquan/LQ78/2016|2016.079	KY415894	KY415850	KY415806	KY415762	KY415674	KY415938	Avian	H7N9	H7	N9	China	EasternAsia	Asia	2016.08	Dom-gal
A/duck/Wenzhou/YHQL64/2014	H9N2_Avian_KU143583_A/duck/Wenzhou/YHQL64/2014|2014.953	H9N2_Avian_KU143540_A/duck/Wenzhou/YHQL64/2014|2014.953	H9N2_Avian_KU143497_A/duck/Wenzhou/YHQL64/2014|2014.953	H9N2_Avian_KU143411_A/duck/Wenzhou/YHQL64/2014|2014.953	H9N2_Avian_KU143325_A/duck/Wenzhou/YHQL64/2014|2014.953	H9N2_Avian_KU143454_A/duck/Wenzhou/YHQL64/2014|2014.953	KU143583	KU143540	KU143497	KU143411	KU143325	KU143454	Avian	H9N2	H9	N2	China	EasternAsia	Asia	2014.95	Dom-ans
A/chicken/Shandong/SD216/2016	H7N9_Avian_KY751281_A/chicken/Shandong/SD216/2016|2016.951	H7N9_Avian_KY751249_A/chicken/Shandong/SD216/2016|2016.951	H7N9_Avian_KY751216_A/chicken/Shandong/SD216/2016|2016.951	H7N9_Avian_KY751150_A/chicken/Shandong/SD216/2016|2016.951	H7N9_Avian_KY751084_A/chicken/Shandong/SD216/2016|2016.951	H7N9_Avian_KY751183_A/chicken/Shandong/SD216/2016|2016.951	KY751281	KY751249	KY751216	KY751150	KY751084	KY751183	Avian	H7N9	H7	N9	China	EasternAsia	Asia	2016.95	Dom-gal
A/chicken/Hebei/HB13/2016	H7N9_Avian_KY751286_A/chicken/Hebei/HB13/2016|2016.997	H7N9_Avian_KY751254_A/chicken/Hebei/HB13/2016|2016.997	H7N9_Avian_KY751221_A/chicken/Hebei/HB13/2016|2016.997	H7N9_Avian_KY751155_A/chicken/Hebei/HB13/2016|2016.997	H7N9_Avian_KY751089_A/chicken/Hebei/HB13/2016|2016.997	H7N9_Avian_KY751188_A/chicken/Hebei/HB13/2016|2016.997	KY751286	KY751254	KY751221	KY751155	KY751089	KY751188	Avian	H7N9	H7	N9	China	EasternAsia	Asia	2017	Dom-gal
A/chicken/Zhejiang/JH16/2017	H7N9_Avian_KY751295_A/chicken/Zhejiang/JH16/2017|2017.118	H7N9_Avian_KY751263_A/chicken/Zhejiang/JH16/2017|2017.118	H7N9_Avian_KY751231_A/chicken/Zhejiang/JH16/2017|2017.118	H7N9_Avian_KY751165_A/chicken/Zhejiang/JH16/2017|2017.118	H7N9_Avian_KY751099_A/chicken/Zhejiang/JH16/2017|2017.118	H7N9_Avian_KY751198_A/chicken/Zhejiang/JH16/2017|2017.118	KY751295	KY751263	KY751231	KY751165	KY751099	KY751198	Avian	H7N9	H7	N9	China	EasternAsia	Asia	2017.12	Dom-gal
A/chicken/Jiangsu/LY246/2017	H7N9_Avian_KY751291_A/chicken/Jiangsu/LY246/2017|2017.049	H7N9_Avian_KY751259_A/chicken/Jiangsu/LY246/2017|2017.049	H7N9_Avian_KY751226_A/chicken/Jiangsu/LY246/2017|2017.049	H7N9_Avian_KY751160_A/chicken/Jiangsu/LY246/2017|2017.049	H7N9_Avian_KY751094_A/chicken/Jiangsu/LY246/2017|2017.049	H7N9_Avian_KY751193_A/chicken/Jiangsu/LY246/2017|2017.049	KY751291	KY751259	KY751226	KY751160	KY751094	KY751193	Avian	H7N9	H7	N9	China	EasternAsia	Asia	2017.05	Dom-gal
A/duck/Zhejiang/S1375/2016	H7N9_Avian_MF630514_A/duck/Zhejiang/S1375/2016|2016.359	H7N9_Avian_MF630515_A/duck/Zhejiang/S1375/2016|2016.359	H7N9_Avian_MF630516_A/duck/Zhejiang/S1375/2016|2016.359	H7N9_Avian_MF630518_A/duck/Zhejiang/S1375/2016|2016.359	H7N9_Avian_MF630520_A/duck/Zhejiang/S1375/2016|2016.359	H7N9_Avian_MF630521_A/duck/Zhejiang/S1375/2016|2016.359	MF630514	MF630515	MF630516	MF630518	MF630520	MF630521	Avian	H7N9	H7	N9	China	EasternAsia	Asia	2016.36	Dom-ans
A/chicken/Jiangsu/0116/2017	H7N9_Avian_KY751292_A/chicken/Jiangsu/0116/2017|2017.041	H7N9_Avian_KY751260_A/chicken/Jiangsu/0116/2017|2017.041	H7N9_Avian_KY751227_A/chicken/Jiangsu/0116/2017|2017.041	H7N9_Avian_KY751161_A/chicken/Jiangsu/0116/2017|2017.041	H7N9_Avian_KY751095_A/chicken/Jiangsu/0116/2017|2017.041	H7N9_Avian_KY751194_A/chicken/Jiangsu/0116/2017|2017.041	KY751292	KY751260	KY751227	KY751161	KY751095	KY751194	Avian	H7N9	H7	N9	China	EasternAsia	Asia	2017.04	Dom-gal
A/Guangdong/MZ058/2016	H9N2_Human_KX808585_A/Guangdong/MZ058/2016|2016.452	H9N2_Human_KX808586_A/Guangdong/MZ058/2016|2016.452	H9N2_Human_KX808587_A/Guangdong/MZ058/2016|2016.452	H9N2_Human_KX808589_A/Guangdong/MZ058/2016|2016.452	H9N2_Human_KX808591_A/Guangdong/MZ058/2016|2016.452	H9N2_Human_KX808592_A/Guangdong/MZ058/2016|2016.452	KX808585	KX808586	KX808587	KX808589	KX808591	KX808592	Human	H9N2	H9	N2	China	EasternAsia	Asia	2016.45	Human
A/Guangdong/HP001/2017	H7N9_Human_KY643837_A/Guangdong/HP001/2017|2017.008	H7N9_Human_KY643839_A/Guangdong/HP001/2017|2017.008	H7N9_Human_KY643841_A/Guangdong/HP001/2017|2017.008	H7N9_Human_KY643845_A/Guangdong/HP001/2017|2017.008	H7N9_Human_KY643849_A/Guangdong/HP001/2017|2017.008	H7N9_Human_KY643851_A/Guangdong/HP001/2017|2017.008	KY643837	KY643839	KY643841	KY643845	KY643849	KY643851	Human	H7N9	H7	N9	China	EasternAsia	Asia	2017.01	Human
A/Guangdong/SP440/2017	H7N9_Human_KY643838_A/Guangdong/SP440/2017|2017.008	H7N9_Human_KY643840_A/Guangdong/SP440/2017|2017.008	H7N9_Human_KY643842_A/Guangdong/SP440/2017|2017.008	H7N9_Human_KY643846_A/Guangdong/SP440/2017|2017.008	H7N9_Human_KY643850_A/Guangdong/SP440/2017|2017.008	H7N9_Human_KY643852_A/Guangdong/SP440/2017|2017.008	KY643838	KY643840	KY643842	KY643846	KY643850	KY643852	Human	H7N9	H7	N9	China	EasternAsia	Asia	2017.01	Human
A/chicken/Nigeria/16VIR5840-93/2016	H5N1_Avian_MF112345_A/chicken/Nigeria/16VIR5840-93/2016|2016.178	H5N1_Avian_MF112442_A/chicken/Nigeria/16VIR5840-93/2016|2016.178	H5N1_Avian_MF112535_A/chicken/Nigeria/16VIR5840-93/2016|2016.178	H5N1_Avian_MF112734_A/chicken/Nigeria/16VIR5840-93/2016|2016.178	H5N1_Avian_MF112934_A/chicken/Nigeria/16VIR5840-93/2016|2016.178	H5N1_Avian_MF113034_A/chicken/Nigeria/16VIR5840-93/2016|2016.178	MF112345	MF112442	MF112535	MF112734	MF112934	MF113034	Avian	H5N1	H5	N1	Nigeria	WesternAfrica	Africa	2016.18	Dom-gal
A/chicken/Nigeria/16VIR5840-85/2016	H5N1_Avian_MF112338_A/chicken/Nigeria/16VIR5840-85/2016|2016.047	H5N1_Avian_MF112435_A/chicken/Nigeria/16VIR5840-85/2016|2016.047	H5N1_Avian_MF112531_A/chicken/Nigeria/16VIR5840-85/2016|2016.047	H5N1_Avian_MF112726_A/chicken/Nigeria/16VIR5840-85/2016|2016.047	H5N1_Avian_MF112926_A/chicken/Nigeria/16VIR5840-85/2016|2016.047	H5N1_Avian_MF113026_A/chicken/Nigeria/16VIR5840-85/2016|2016.047	MF112338	MF112435	MF112531	MF112726	MF112926	MF113026	Avian	H5N1	H5	N1	Nigeria	WesternAfrica	Africa	2016.05	Dom-gal
A/duck/Nigeria/16VIR5840-83/2016	H5N1_Avian_MF112336_A/duck/Nigeria/16VIR5840-83/2016|2016.027	H5N1_Avian_MF112433_A/duck/Nigeria/16VIR5840-83/2016|2016.027	H5N1_Avian_MF112529_A/duck/Nigeria/16VIR5840-83/2016|2016.027	H5N1_Avian_MF112724_A/duck/Nigeria/16VIR5840-83/2016|2016.027	H5N1_Avian_MF112924_A/duck/Nigeria/16VIR5840-83/2016|2016.027	H5N1_Avian_MF113024_A/duck/Nigeria/16VIR5840-83/2016|2016.027	MF112336	MF112433	MF112529	MF112724	MF112924	MF113024	Avian	H5N1	H5	N1	Nigeria	WesternAfrica	Africa	2016.03	Dom-ans
A/duck/Cameroon/16VIR3791-21/2016	H5N1_Avian_KY926760_A/duck/Cameroon/16VIR3791-21/2016|2016.408	H5N1_Avian_KY926761_A/duck/Cameroon/16VIR3791-21/2016|2016.408	H5N1_Avian_KY926762_A/duck/Cameroon/16VIR3791-21/2016|2016.408	H5N1_Avian_KY926764_A/duck/Cameroon/16VIR3791-21/2016|2016.408	H5N1_Avian_KY926766_A/duck/Cameroon/16VIR3791-21/2016|2016.408	H5N1_Avian_KY926767_A/duck/Cameroon/16VIR3791-21/2016|2016.408	KY926760	KY926761	KY926762	KY926764	KY926766	KY926767	Avian	H5N1	H5	N1	Cameroon	CentralAfrica	Africa	2016.41	Dom-ans
A/chicken/Cameroon/16VIR3791-12/2016	H5N1_Avian_KY926744_A/chicken/Cameroon/16VIR3791-12/2016|2016.389	H5N1_Avian_KY926745_A/chicken/Cameroon/16VIR3791-12/2016|2016.389	H5N1_Avian_KY926746_A/chicken/Cameroon/16VIR3791-12/2016|2016.389	H5N1_Avian_KY926748_A/chicken/Cameroon/16VIR3791-12/2016|2016.389	H5N1_Avian_KY926750_A/chicken/Cameroon/16VIR3791-12/2016|2016.389	H5N1_Avian_KY926751_A/chicken/Cameroon/16VIR3791-12/2016|2016.389	KY926744	KY926745	KY926746	KY926748	KY926750	KY926751	Avian	H5N1	H5	N1	Cameroon	CentralAfrica	Africa	2016.39	Dom-gal
A/chicken/Cameroon/16VIR3791-16/2016	H5N1_Avian_KY926752_A/chicken/Cameroon/16VIR3791-16/2016|2016.449	H5N1_Avian_KY926753_A/chicken/Cameroon/16VIR3791-16/2016|2016.449	H5N1_Avian_KY926754_A/chicken/Cameroon/16VIR3791-16/2016|2016.449	H5N1_Avian_KY926756_A/chicken/Cameroon/16VIR3791-16/2016|2016.449	H5N1_Avian_KY926758_A/chicken/Cameroon/16VIR3791-16/2016|2016.449	H5N1_Avian_KY926759_A/chicken/Cameroon/16VIR3791-16/2016|2016.449	KY926752	KY926753	KY926754	KY926756	KY926758	KY926759	Avian	H5N1	H5	N1	Cameroon	CentralAfrica	Africa	2016.45	Dom-gal
A/chicken/Nigeria/16VIR5840-23/2015	H5N1_Avian_MF112276_A/chicken/Nigeria/16VIR5840-23/2015|2015.104	H5N1_Avian_MF112375_A/chicken/Nigeria/16VIR5840-23/2015|2015.104	H5N1_Avian_MF112472_A/chicken/Nigeria/16VIR5840-23/2015|2015.104	H5N1_Avian_MF112664_A/chicken/Nigeria/16VIR5840-23/2015|2015.104	H5N1_Avian_MF112864_A/chicken/Nigeria/16VIR5840-23/2015|2015.104	H5N1_Avian_MF112961_A/chicken/Nigeria/16VIR5840-23/2015|2015.104	MF112276	MF112375	MF112472	MF112664	MF112864	MF112961	Avian	H5N1	H5	N1	Nigeria	WesternAfrica	Africa	2015.1	Dom-gal
A/chicken/Burkina_Faso/15VIR1774-4/2015	H5N1_Avian_KU971559_A/chicken/Burkina_Faso/15VIR1774-4/2015|2015.192	H5N1_Avian_KU971558_A/chicken/Burkina_Faso/15VIR1774-4/2015|2015.192	H5N1_Avian_KU971561_A/chicken/Burkina_Faso/15VIR1774-4/2015|2015.192	H5N1_Avian_KU971556_A/chicken/Burkina_Faso/15VIR1774-4/2015|2015.192	H5N1_Avian_KU971560_A/chicken/Burkina_Faso/15VIR1774-4/2015|2015.192	H5N1_Avian_KU971557_A/chicken/Burkina_Faso/15VIR1774-4/2015|2015.192	KU971559	KU971558	KU971561	KU971556	KU971560	KU971557	Avian	H5N1	H5	N1	Burkina Faso	WesternAfrica	Africa	2015.19	Dom-gal
A/chicken/Burkina_Faso/15VIR1774-2/2015	H5N1_Avian_KU971489_A/chicken/Burkina_Faso/15VIR1774-2/2015|2015.192	H5N1_Avian_KU971488_A/chicken/Burkina_Faso/15VIR1774-2/2015|2015.192	H5N1_Avian_KU971491_A/chicken/Burkina_Faso/15VIR1774-2/2015|2015.192	H5N1_Avian_KU971486_A/chicken/Burkina_Faso/15VIR1774-2/2015|2015.192	H5N1_Avian_KU971490_A/chicken/Burkina_Faso/15VIR1774-2/2015|2015.192	H5N1_Avian_KU971487_A/chicken/Burkina_Faso/15VIR1774-2/2015|2015.192	KU971489	KU971488	KU971491	KU971486	KU971490	KU971487	Avian	H5N1	H5	N1	Burkina Faso	WesternAfrica	Africa	2015.19	Dom-gal
A/chicken/Ivory_Coast/15VIR2742-3/2015	H5N1_Avian_KU971575_A/chicken/Ivory_Coast/15VIR2742-3/2015|2015.279	H5N1_Avian_KU971574_A/chicken/Ivory_Coast/15VIR2742-3/2015|2015.279	H5N1_Avian_KU971577_A/chicken/Ivory_Coast/15VIR2742-3/2015|2015.279	H5N1_Avian_KU971572_A/chicken/Ivory_Coast/15VIR2742-3/2015|2015.279	H5N1_Avian_KU971576_A/chicken/Ivory_Coast/15VIR2742-3/2015|2015.279	H5N1_Avian_KU971573_A/chicken/Ivory_Coast/15VIR2742-3/2015|2015.279	KU971575	KU971574	KU971577	KU971572	KU971576	KU971573	Avian	H5N1	H5	N1	Cote d'Ivoire	WesternAfrica	Africa	2015.28	Dom-gal
A/duck/Ivory_Coast/15VIR2742-2/2015	H5N1_Avian_KU971567_A/duck/Ivory_Coast/15VIR2742-2/2015|2015.279	H5N1_Avian_KU971566_A/duck/Ivory_Coast/15VIR2742-2/2015|2015.279	H5N1_Avian_KU971569_A/duck/Ivory_Coast/15VIR2742-2/2015|2015.279	H5N1_Avian_KU971564_A/duck/Ivory_Coast/15VIR2742-2/2015|2015.279	H5N1_Avian_KU971568_A/duck/Ivory_Coast/15VIR2742-2/2015|2015.279	H5N1_Avian_KU971565_A/duck/Ivory_Coast/15VIR2742-2/2015|2015.279	KU971567	KU971566	KU971569	KU971564	KU971568	KU971565	Avian	H5N1	H5	N1	Cote d'Ivoire	WesternAfrica	Africa	2015.28	Dom-ans
A/chicken/Ghana/15VIR5480-7/2015	H5N1_Avian_KU971474_A/chicken/Ghana/15VIR5480-7/2015|2015.570	H5N1_Avian_KU971473_A/chicken/Ghana/15VIR5480-7/2015|2015.570	H5N1_Avian_KU971476_A/chicken/Ghana/15VIR5480-7/2015|2015.570	H5N1_Avian_KU971471_A/chicken/Ghana/15VIR5480-7/2015|2015.570	H5N1_Avian_KU971475_A/chicken/Ghana/15VIR5480-7/2015|2015.570	H5N1_Avian_KU971472_A/chicken/Ghana/15VIR5480-7/2015|2015.570	KU971474	KU971473	KU971476	KU971471	KU971475	KU971472	Avian	H5N1	H5	N1	Ghana	WesternAfrica	Africa	2015.57	Dom-gal
A/chicken/Nigeria/16VIR5840-52/2015	H5N1_Avian_MF112305_A/chicken/Nigeria/16VIR5840-52/2015|2015.233	H5N1_Avian_MF112404_A/chicken/Nigeria/16VIR5840-52/2015|2015.233	H5N1_Avian_MF112500_A/chicken/Nigeria/16VIR5840-52/2015|2015.233	H5N1_Avian_MF112693_A/chicken/Nigeria/16VIR5840-52/2015|2015.233	H5N1_Avian_MF112893_A/chicken/Nigeria/16VIR5840-52/2015|2015.233	H5N1_Avian_MF112990_A/chicken/Nigeria/16VIR5840-52/2015|2015.233	MF112305	MF112404	MF112500	MF112693	MF112893	MF112990	Avian	H5N1	H5	N1	Nigeria	WesternAfrica	Africa	2015.23	Dom-gal
A/chicken/Ghana/15VIR5480-27/2015	H5N1_Avian_KU971450_A/chicken/Ghana/15VIR5480-27/2015|2015.597	H5N1_Avian_KU971449_A/chicken/Ghana/15VIR5480-27/2015|2015.597	H5N1_Avian_KU971452_A/chicken/Ghana/15VIR5480-27/2015|2015.597	H5N1_Avian_KU971447_A/chicken/Ghana/15VIR5480-27/2015|2015.597	H5N1_Avian_KU971451_A/chicken/Ghana/15VIR5480-27/2015|2015.597	H5N1_Avian_KU971448_A/chicken/Ghana/15VIR5480-27/2015|2015.597	KU971450	KU971449	KU971452	KU971447	KU971451	KU971448	Avian	H5N1	H5	N1	Ghana	WesternAfrica	Africa	2015.6	Dom-gal
A/duck/Ghana/15VIR5480-24/2015	H5N1_Avian_KU971434_A/duck/Ghana/15VIR5480-24/2015|2015.567	H5N1_Avian_KU971433_A/duck/Ghana/15VIR5480-24/2015|2015.567	H5N1_Avian_KU971436_A/duck/Ghana/15VIR5480-24/2015|2015.567	H5N1_Avian_KU971431_A/duck/Ghana/15VIR5480-24/2015|2015.567	H5N1_Avian_KU971435_A/duck/Ghana/15VIR5480-24/2015|2015.567	H5N1_Avian_KU971432_A/duck/Ghana/15VIR5480-24/2015|2015.567	KU971434	KU971433	KU971436	KU971431	KU971435	KU971432	Avian	H5N1	H5	N1	Ghana	WesternAfrica	Africa	2015.57	Dom-ans
A/duck/Nigeria/16VIR5840-2/2015	H5N1_Avian_MF112255_A/duck/Nigeria/16VIR5840-2/2015|2015.036	H5N1_Avian_MF112354_A/duck/Nigeria/16VIR5840-2/2015|2015.036	H5N1_Avian_MF112451_A/duck/Nigeria/16VIR5840-2/2015|2015.036	H5N1_Avian_MF112643_A/duck/Nigeria/16VIR5840-2/2015|2015.036	H5N1_Avian_MF112843_A/duck/Nigeria/16VIR5840-2/2015|2015.036	H5N1_Avian_MF112943_A/duck/Nigeria/16VIR5840-2/2015|2015.036	MF112255	MF112354	MF112451	MF112643	MF112843	MF112943	Avian	H5N1	H5	N1	Nigeria	WesternAfrica	Africa	2015.04	Dom-ans
A/chicken/Niger/15VIR2060-1/2015	H5N1_Avian_KU971306_A/chicken/Niger/15VIR2060-1/2015|2015.249	H5N1_Avian_KU971305_A/chicken/Niger/15VIR2060-1/2015|2015.249	H5N1_Avian_KU971308_A/chicken/Niger/15VIR2060-1/2015|2015.249	H5N1_Avian_KU971303_A/chicken/Niger/15VIR2060-1/2015|2015.249	H5N1_Avian_KU971307_A/chicken/Niger/15VIR2060-1/2015|2015.249	H5N1_Avian_KU971304_A/chicken/Niger/15VIR2060-1/2015|2015.249	KU971306	KU971305	KU971308	KU971303	KU971307	KU971304	Avian	H5N1	H5	N1	Niger	WesternAfrica	Africa	2015.25	Dom-gal
[truncated: 7,997 more rows]
