# Supplementary material for: A brief history of bird flu
Source: Philos Trans R Soc Lond B Biol Sci. 2019 May 6;374(1775):20180257. doi: 10.1098/rstb.2018.0257 (PMC6553608; doi:10.1098/rstb.2018.0257)
Supplement: Data for segment 4 subtype H5 - 1177 taxa [file rstb20180257supp4.zip]

Archive with 6 entries (5 files):
- segment4_HA_H5/
- segment4_HA_H5/H5NX_all_seg4_1177.fas
- segment4_HA_H5/H5NX_all_seg4_1177_TN93G4_relaxLn_constPop_1.tre
- segment4_HA_H5/H5NX_all_seg4_1177_TN93G4_relaxLn_constPop_1.tre.nwk
- segment4_HA_H5/H5NX_all_seg4_1177_TN93G4_relaxLn_constPop_1.xml
- segment4_HA_H5/H5NX_all_seg4_1177_traitsTbl.txt
