# Supplementary material for: A brief history of bird flu
Source: Philos Trans R Soc Lond B Biol Sci. 2019 May 6;374(1775):20180257. doi: 10.1098/rstb.2018.0257 (PMC6553608; doi:10.1098/rstb.2018.0257)
Supplement: Data for segment 4 subtype H5 - 1177 taxa [file rstb20180257supp4.zip › segment4_HA_H5/H5NX_all_seg4_1177.fas]

>H5N1_Avian_AB188824_A/chicken/Kyoto/3/2004|2004.500
atggagaaaatagtgcttcttcttgcaatagtcagtcttgttaaaagtgatcagatttgcattggttaccatgcaaacaactcgacagagcaggttgacacaataatggaaaagaacgtcactgttacacatgcccaagacatactggaaaagacacacaacgggaagctctgcgatctagatggagtgaagcctctaattttaagagattgtagtgtagctggatggctcctcgggaacccaatgtgtgacgaattcatcaatgtgccggaatggtcttacatagtggagaaggccaatccatccaatgacctctgttacccagggaatttcaacgactatgaagaactgaaacacctattgagcagaataaaccattttgaaaaaattcagatcatccccaaaagttcttggtccgatcatgaagcctcatcaggggtgagctcagcatgtccataccag---ggaaggtcctcctttttcagaaatgtggtatggcttatcacaaagaacagtgcatacccaacaataaagagaagctacaataataccaaccaagaagatcttttggtactgtgggggatccaccatccaaatgatgcggcagagcagacaagactctatcaaaacccaaccacctatatttccgttgggacatcaacactaaaccagagattggtaccaaaaatagctactagatccaaagtaaacgggcaaagtggaaggatggagttcttctggacaattttaaaaccgaatgatgcaatcagctttgagagtaatggaaatttcattgctccagaatatgcatacaaaattgtcaagaaaggggactcagcaattatgaaaagtgaattggaatatggtaactgcaacaccaagtgtcaaactccaatgggggcgataaactctagtatgccattccacaacatacaccctctcactatcggggaatgccccaaatatgtgaaatcaagcagattagtccttgcgactgggctcagaaatagccctcaaagagagaga------agaaaaaagagaggactatttggagctatagcaggttttatagagggaggatggcagggaatggtagatggttggtatgggtaccaccatagcaatgagcaggggagtgggtacgctgcagacaaagaatccactcaaaaggcaatagatggagtcaccaataaggtcaactcgatcattgacaaaatgaacactcagtttgaggccgttggaagggaatttaataacttagaaaggagaatagaaaatttaaacaagaagatggaagacggattcctagatgtctggacttataatgctgaacttctggttctcatggaaaatgagagaactctagactttcatgactcaaatgtcaagaacctttacgacaaggtccgactacagcttagggataatgcaaaggagctgggtaacggttgtttcgagttctatcacagatgtgataatgaatgtatagaaagtgtaagaaacggaacgtatgactacccgcagtattcagaagaagcaagattaaaaagagaggaaataagtggagtaaaattggaatcaataggaacttaccaaatactgtcaatttattcaacagtggcaagttccctagcactggcaatcatggtggctggtctatctttatggatgtgctccaatggatcgttacaatgcagaatttgcatttaa
>H5N1_Avian_AB188816_A/chicken/Oita/8/2004|2004.500
atggagaaaatagtgcttcttcttgcaatagtcagtcttgttaaaagtgatcagatttgcattggttaccatgcaaacaactcgacagagcaggttgacacaataatggaaaagaacgtcactgttacacatgcccaagacatactggaaaagacacacaacgggaagctctgcgatctagatggagtgaagcctctaattttaagagattgtagtgtagctggatggctcctcgggaacccaatgtgtgacgaattcatcaatgtgccggaatggtcttacatagtggagaaggtcaatccatccaatgacctctgttacccagggaatttcaacgactatgaagaactgaaacacctattgagcagaataaaccattttgaaaaaattcagatcatccccaaaagttcttggtccgatcatgaagcctcatcaggggtgagctcagcatgtccataccag---ggaaggtcctcctttttcagaaatgtggtatggcttatcaaaaagaacagtgcatacccaacaataaagagaagctacaataataccaaccaagaagatcttttggtactgtgggggattcaccatccaaatgatgcggcagagcagacaagactctatcaaaacccaaccacctatatttccgttgggacatcaacactaaaccagagattggtaccaaaaatagctactagatccaaagtaaacgggcaaagtggaaggatggagttcttctggacaattttaaaaccgaatgatgcaatcagctttgagagtaatggaaatttcattgctccagaatatgcatacaaaattgtcaagaaaggggactcagcaattatgaaaagtgaattggaatatggtaactgcaacaccaagtgtcaaactccaatgggggcgataaactctagtatgccattccacaacatacaccctctcaccatcggggaatgccccaaatatgtgaaatcaagcagattagtccttgcgactgggctcagaaatagccctcaaagagagaaa------agaaaaaagagaggactatttggagctatagcaggttttatagagggaggatggcagggaatggtagatggttggtatgggtaccaccatagcaatgagcaggggagtgggtacgctgcagacaaagaatccactcaaaaggcaatagatggagtcaccaataaggtcaactcgatcattgacaaaatgaacactcagtttgaggccgttggaagggaatttaataacttagaaaggagaatagaaaatttaaacaagaagatggaagacggattcctagatgtctggacttataatgctgaacttctggttctcatggaaaatgagagaactctagactttcatgactcaaatgtcaagaacctttacgacaaggtccgactacagcttagggataatgcaaaggagctgggtaacggttgtttcgaattctatcacagatgtgataatgaatgtatagaaagtgtaagaaacggaacgtatgactacccgcagtattcagaagaagcaagattaaaaagagaggaaataaatggagtaaaactggaatcaataggaacttaccaaatactgtcaatttattcaacagtggcaagttccctagcactggcaatcatggtggctggtctatctttatggatgtgctccaatggatcgttacaatgcagaatttgcatttaa
>H5N1_Avian_AB189053_A/crow/Kyoto/53/2004|2004.500
atggagaaaatagtgcttcttcttgcaatagtcagtcttgttaaaagtgatcagatttgcattggttaccatgcaaacaactcgacagagcaggttgacacaataatggaaaagaacgtcactgttacacatgcccaagacatactggaaaagacacacaacgggaagctctgcgatctagatggagtgaagcctctaattttaagagattgtagtgtagctggatggctcctcgggaacccaatgtgtgacgaattcatcaatgtgccggaatggtcttacatagtggagaaggccaatccatccaatgacctctgttacccagggaatttcaacgactatgaagaactgaaacacctattgagcagaataaaccattttgaaaaaattcagatcatccccaaaagttcttggtccgatcatgaagcctcatcaggggtgagctcagcatgtccataccag---ggaaggtcctcctttttcagaaatgtggtatggcttatcacaaagaacagtgcatacccaacaataaagagaagctacaataataccaaccaagaagatcttttggtactgtgggggatccaccatccaaatgatgcggcagagcagacaagactctatcaaaacccaaccacctatatttccgttgggacatcaacactaaaccagagattggtaccaaaaatagctactagatccaaagtaaacgggcaaagtggaaggatggagttcttctggacaattttaaaaccgaatgatgcaatcagctttgagagtaatggaaatttcattgctccagaatatgcatacaaaattgtcaagaaaggggactcagcaattatgaaaagtgaattggaatatggtaactgcaacaccaagtgtcaaactccaatgggggcgataaactctagtatgccattccacaacatacaccctctcaccatcggggaatgccccaaatatgtgaaatcaagcagattagtccttgcgactgggctcagaaatagccctcaaagagagaga------agaaaaaagagaggactatttggagctatagcaggttttatagagggaggatggcagggaatggtagatggttggtatgggtaccaccatagcaatgagcaggggagtgggtacgctgcagacaaagaatccactcaaaaggcaatagatggagtcaccaataaggtcaactcgatcattgacaaaatgaacactcagtttgaggccgttggaagggaatttaataacttagaaaggagaatagaaaatttaaacaagaagatggaagacggattcctagatgtctggacttataatgctgaacttctggttctcatggaaaatgagagaactctagactttcatgactcaaatgtcaagaacctttacgacaaggtccgactacagcttagggataatgcaaaggagctgggtaacggttgtttcgagttctatcacagatgtgataatgaatgtatagaaagtgtaagaaacggaacgtatgactacccgcagtattcagaagaagcaagattaaaaagagaggaaataagtggagtaaaattggaatcaataggaacttaccaaatactgtcaatttattcaacagtggcaagttccctagcactggcaatcatggtggctggtctatctttatggatgtgctccaatggatcgttacaatgcagaatttgcatttaa
>H5N1_Avian_AB189061_A/crow/Osaka/102/2004|2004.500
atggagaaaatagtgcttcttcttgcaatagtcagtcttgttaaaagtgatcagatttgcattggttaccatgcaaacaactcgacagagcaggttgacacaataatggaaaagaacgtcactgttacacatgcccaagacatactggaaaagacacacaacgggaagctctgcgatctagatggagtgaagcctctaattttaagagattgtagtgtagctggatggctcctcgggaacccaatgtgtgacgaattcatcaatgtgccggaatggtcttacatagtggagaaggccaatccatccaatgacctctgttacccagggaatttcaacgactatgaagaactgaaacacctattgagcagaataaaccattttgaaaaaattcagatcatccccaaaagttcttggcccgatcatgaagcctcatcaggggtgagctcagcatgtccataccag---ggaaggtcctcctttttcagaaatgtggtatggcttatcaaaaagaacagtgcatacccaacaataaagagaagctacaataataccaaccaagaagatcttttggtactgtgggggattcaccatccaaatgatgcggcagagcagacaagactctatcaaaacccaaccacctatatttccgttgggacatcaacactaaaccagagattggtaccaaaaatagctactagatccaaagtaaacgggcaaagtggaaggatggagttcttctggacaattttaaaaccgaatgatgcaatcagctttgagagtaatggaaatttcattgctccagaatatgcatacaaaattgtcaagaaaggggactcagcaattatgaaaagtgaattggaatatggtaactgcaacaccaagtgtcaaactccaatgggggcgataaactctagtatgccattccacaacatacaccctctcaccatcggggaatgccccaaatatgtgaaatcaagcagattagtccttgcgactgggctcagaaatagccctcaaagagagaga------agaaaaaagagaggactatttggagctatagcaggttttatagagggaggatggcagggaatggtagatggttggtatgggtaccaccatagcaatgagcaggggagtgggtacgctgcagacaaagaatccactcaaaaggcaatagatggagtcaccaataaggtcaactcgatcattgacaaaatgaacactcagtttgaggccgttggaagggaatttaataacttagaaaggagaatagaaaatttaaacaagaagatggaagacggattcctagatgtctggacttataatgctgaacttctggttctcatggaaaatgagagaactctagactttcatgactcaaatgtcaagaacctttacgacaaggtccgactacagcttagggataatgcaaaggagctgggtaacggttgtttcgagttctatcacagatgtgataatgaatgtatagaaagtgtaagaaacggaacgtatgactacccgcagtattcagaagaagcaagattaaaaagagaggaaataagtggagtaaaattggaatcaataggaacttaccaaatactgtcaatttattcaacagtggcaagttccctagcactggcaatcatggtggctggtctatctttatggatgtgctccaatggatcgttacaatgcagaatttgcatttaa
>H5N1_Human_AB212054_A/Hong_Kong/213/2003|2003.500
atggagaaaatagtgcttctttttgcaatagtcagtcttgttaaaagtgatcagatttgcattggttaccatgcaaacaactcgacagagcaggttgacacaataatggaaaagaacgttactgttacacatgcccaagacatactggaaaagacacacaacgggaagctctgcgatctagatggagtgaagcctctaattttgagagattgtagtgtagctggatggctcctcggaaacccaatgtgtgacgaattcatcaatgtgccggaatggtcttacatagtggagaaggccaatccagccaatgacctctgttacccaggggatttcaacgactatgaagaattgaaacacctattgagcagaataaaccattttgagaaaattcagatcatccccaaaaattcttggtccagtcatgaagcctcattaggggtgagctcagcatgtccataccaa---ggaaagtcctcctttttcaggaatgtggtatggcttatcaaaaagaacaatgcatacccaacaataaagaggagctacaataataccaaccaagaagatcttttggtattgtgggggattcaccatcctaatgatgcggcagagcagactaggctctatcaaaacccaaccacctacatttccgttgggacatcaacactaaaccagagattggtaccaaaaatagctactagatccaaagtaaacgggcaaaatggaaggatggagttcttctggacaattttaaaaccgaatgatgcaatcaacttcgagagcaatggaaatttcattgctccagaatatgcatacaaaattgtcaagaaaggggactcagcaattatgaaaagtgaattggaatatggtaactgcaacaccaagtgtcaaactccaatgggggcgataaactctagtatgccattccacaatatacaccctctcaccatcggggaatgccccaaatatgtgaaatcaaacagattagtccttgcgactgggctcagaaatagccctcaaagagagaga---agaagaaaaaagagaggattatttggagctatagcaggttttatagagggaggatggcagggaatggtagatggttggtatgggtaccaccatagcaatgagcaggggagtgggtacgctgcagacaaagaatccactcaaaaggcaatagatggagtcaccaataaggtcaactcgatcattgacaaaatgaacactcagtttgaggccgttggaagggaatttaataacttagaaaggagaatagagaatttaaacaagaagatggaagacggattcctagatgtctggacttataatgctgaacttctggttctcatggaaaatgagagaactctagactttcatgactcaaatgtcaagaacctttacgacaaggtccgactacagcttagggataatgcaaaggagctgggtaacggttgtttcgagttctatcacaaatgtgataatgaatgtatggaaagtgtaagaaacggaacgtatgactacccgcagtattcagaagaagcaagactaaaaagagaggaaataagtggagtaaaattggagtcaataggaacttaccaaatactgtcaatttattctacagtggcgagttccctagcactggcaatcatggtagctggtctatctttatggatgtgctccaatgggtcgttacaatgcagaatttgcatttaa
>H5N1_Avian_AB212280_A/duck/Yokohama/aq10/2003|2003.500
atggagaaaatagtgcttcttcttgcaatagtcagtcttgttaaaagtgatcagatttgcatcggttaccatgcaaacaactcgacagagcaggttgacacaataatggaaaagaacgttactgttacacatacccaagacatactggaaaagaaacacaacgggaagctctgcgatctagatggagtgaagcctctaattttgagagattgtagtgtagctggatggctcctcggaaacccaatgtgtgacgaattcatcaatgtacccgaatggtcttacatagtggagaaggccagtccagcaaatggtctctgttacccaggagatttcaacgactatgaagaactgaaacacctattgagcagaataaaccattttgagaaaattcagatcatccccaaaagttcttggtccaatcatgaagcctcgtcaggggtgagctcagcatgtccataccag---gggaggtcctcctttttcagaaatgtggtatggctcatcaaaaagaacggtgcatacccaacaataaagaggagctacaataataccaatcaagaagatcttttggtactgtgggggattcaccatcctaatgatgcggcagagcagacaaagctctatcaaaacccaaccacctatatttccgttggaacatcaacactaaatcagagattggtaccaaaaatagctactagatccaaagtaaacgggcaaagtggaagaatggagttcttctggacaattttaaagccgaatgatgctatcaacttcgagagtaatggaaatttcattgctccagaatatgcatacaaaattgtcaagaaaggggactcagcaattatgaaaagtgaattggaatatggtaactgcaacaccaagtgtcaaactccaatgggggcgataaactctagtatgccattccacaacatacaccctctcaccatcggggaatgccccaaatatgtgaaatcaaacagattagtccttgcgacagggctcagaaatagccctcaaagagagaga---aggagaaaaaagagaggactgtttggagctatagcaggttttatagagggaggatggcagggaatggtagatggttggtatgggtaccaccatagcaatgagcaggggagtggatacgctgcagacaaagaatccactcaaaaggcaatagatggagtcaccaataaggtcaactcgatcattgacaaaatgaacactcagtttgaggcagttggaagggaatttaataacttagaaaggagaatagagaatttaaacaagaagatggaagacggattcctagatgtctggacttataatgctgaacttctggttctcatggaaaatgagagaactctagactttcatgactcaaatgtcaagaacctttacgacaaggtccgactacaacttagggataatgcaaaggagctgggtaacggttgtttcgagttctatcacaaatgtgataatgaatgtatggaaagtgtaagaaacggaacgtatgactacccgcagtattcagaagaagcaagactaaacagagaggaaataagtggagtaaaattggaatcaataggaacttaccaaatactgtcaatttattcaacagtggcgagttccctagcactggcaatcatggtagctggtctatctttatggatgtgctccaatggatcgttacaatgcagaatttgcatttaa
>H5N1_Avian_AB233319_A/bar-headed_goose/Mongolia/1/05|2005.534
atggagaaaatagtgcttcttcttgcaatagtcagtcttgttaaaagtgatcagatttgcattggttaccatgcaaacaactcgacagagcaggttgacacaataatggaaaagaacgtcactgttacacacgcccaagacatactggaaaagacacacaacgggaaactctgcgatctagatggagtgaagcctctaattttaagagattgtagtgtagctggatggctcctcgggaacccaatgtgtgacgaattcctcaatgtgccggaatggtcttacatagtggagaagatcaatccagccaatgacctctgttacccagggaatttcaacgactatgaagaactgaaacacctattgagcagaataaaccattttgagaaaattcagatcatccccaaaagttcttggtcagatcatgaagcctcatcaggggtgagctcagcatgtccataccag---ggaaggtcctccttttttagaaatgtggtatggcttatcaaaaaggacaatgcatacccaacaataaagagaagttacaataataccaaccaagaagatcttttggtactgtgggggattcaccatccaaatgatgcggcagagcagacaaggctctatcaaaacccaaccacctatatttccgttgggacatcaacactaaaccagagattggtaccaaaaatagctactagatccaagataaacgggcaaagtggaaggatggagttcttttggacaattttaaaaccgaatgatgcaataaactttgagagtaatggaaatttcattgctccagaaaatgcatacaaaattgtcaagaaaggggactcaacaattatgaaaagtgaattggaatatggtaactgcaacaccaagtgtcaaactccaataggggcgataaactctagtatgccattccacaacatccaccctctcaccatcggggaatgccccaaatatgtgaaatcaaacagattagtccttgcgactgggctcagaaatagccctcaaggagagaga---agaagaaaaaagagagggctatttggagctatagcaggttttatagagggaggatggcagggaatggtagatggttggtatgggtaccaccatagcaacgagcaggggagtgggtacgctgcagacaaagaatccactcaaaaggcaatatatggagtcaccaatacggtcaactcgatcattgacaaaatgaacactcaatttgaggctgttggaagggaatttaataacttagaaaggagaatagaaaatttaaacaagaagatggaagacggattcctagatgtctggacttataatgctgaacttctggttctcatggaaaatgagagaactctagactttcatgactcaaatgtcaagaacctttacgacaaggtccgactacagcttagggataatgcaaaggaacttggtaacggttgtttcgagttctatcacagatgtgataatgaatgtatggaaagtgtaagaaacggaacgtatgactacccgcagtattcagaagaagcaagattaaaaagagaggaaataagtggagtaaaattggaatcaataggaacttaccaaatactgtcaatttattcaacagtggcgagctccctagcactggcaatcatggtggctggtctatctttatggatgtgctccaatggatcgttacaatgcagaatttgcatttaa
>H5N1_Avian_GU186700_A/whooper_swan/Mongolia/244/2005|2005.500
atggagaaaatagtgcttcttcttgcaatagtcagtcttgttaaaagtgatcagatttgcattggttaccatgcaaacaactcgacagagcaggttgacacaataatggaaaagaacgtcactgttacacacgcacaagacatactggaaaagacacacaacgggaaactctgcgatctagatggagtgaagcctctaattttaagagattgtagtgtagctggatggctcctcgggaacccaatgtgtgacgaattcctcaatgtgccggaatggtcttacatagtggagaagatcaatccagccaatgacctctgttacccagggaatttcaacgactatgaagaactgaaacacctattgagcagaataaaccattttgagaaaattcagatcatccccaaaagttcttggtcagatcatgaagcctcatcaggggtgagctcagcatgtccataccag---ggaaggtcctccttttttagaaatgtggtatggcttatcaaaaaggacaatgcatacccaacaataaagagaagttacaataataccaaccaagaagatcttttggtactgtgggggattcaccatccaaatgatgcggcagagcagacaaggctctatcaaaacccaaccacctatatttccgttgggacatcaacactaaaccagagactggtaccaaaaatagctactagatccaaggtaaacgggcaaagtggaaggatggagttcttttggacaattttaaaaccgaatgatgcaataaactttgagagtaatggaaatttcattgctccagaaaatgcatacaaaattgtcaagaaaggggactcaacaattatgaaaagtgaattggaatatggtaactgcaacaccaagtgtcaaactccaataggggcgataaactctagtatgccattccacaacatccaccctctcaccatcggggaatgccccaaatatgtgaaatcaaacagattagtccttgcgactgggctcagaaatagccctcaaggagagaga---agaagaagaaagagaggactatttggagctatagcaggttttatagagggaggatggcagggaatggtagatggttggtatgggtaccaccatagcaacgagcaggggagtgggtacgctgcagacaaagaatccactcaaaaggcaatagatggagtcaccaataaggtcaactcgatcattgacaaaatgaacactcagtttgaggctgttggaagggaatttaataacttagaaaggagaatagaaaatttaaacaagaagatggaagacggattcctagatgtctggacttataatgctgaacttctggttctcatggaaaatgagagaactctagactttcatgactcaaatgtcaagaacctttacgacaaggtccgactacagcttagggataatgcaaaggagcttggtaacggttgtttcgagttctatcatagatgtgataatgaatgtatggaaagtgtaagaaacggaacgtatgactacccgcagtattcagaagaagcaagattaaaaagagaggaaataagtggagtaaaattggaatcaataggaacttaccaaatactgtcaatttattcaacagtggcgagctccctagcactggcaatcatggtggctggtctatctttatggatgtgctccaatggatcgttacaatgcagaatttgcatttaa
>H5N1_Avian_AB263752_A/whooper_swan/Mongolia/2/06|2006.367
atggagaaaatagtgcttcttcttgcaataatcagtcttgttaaaagtgatcagatttgcattggttaccatgcaaacaactcgacagagcaggttgacacaataatggaaaagaacgtcactgttacacacgcccaagacatactggaaaagacacacaacgggaagctctgcgatctagacggagtgaagcctctaattttaagagattgtagtgtagctggatggctcctcgggaatccaatgtgtgacgaattcctcaatgtgccggaatggtcttacatagtggagaagatcaatccagccaatgacctctgttacccagggaatttcaacgactatgaagaactgaaacacctattgagcagaataaaccattttgagaaaattcagatcatccccaaaagttcttggtcagatcatgaagcctcatcaggggtgagctcagcatgtccataccag---ggaaggtcctccttttttagaaatgtggtatggcttatcaaaaagaacgatgcatacccaacaataaagagaagttacaataataccaaccaagaagatcttttggtactgtgggggattcaccatccaaatgatgcggcagagcagacaaggctctatcaaaacccaaccacctatatttccgttgggacatcaacactaaaccagagattggtaccaaaaatagctactagatccaaggtaaacgggcaaagtggaaggatggagttcttttggacaattttaaaaccgaatgatgcaataaattttgagagtaatggaaatttcattgctccagaaaatgcatacaaaattgtcaagaaaggggactcaacaatcatgaaaagtgaattggaatatggtaactgcaacaccaagtgtcaaactccaataggggcgataaactctagtatgccattccacaacatccaccctctcaccatcggggaatgccccaaatatgtgaaatcaaacagattagtccttgcgactgggctcagaaatagccctcaaggagagaga---agaagaaaaaagagaggactatttggagctatagcaggttttatagagggaggatggcagggaatggtagatggttggtatgggtaccaccatagcaacgagcaggggagtgggtacgctgcagacaaagaatccactcaaaaggcaatagatggagtcaccaataaggtcaactcgatcattgacaaaatgaacactcagtttgaggccgttggaagggaatttaataacttagaaaggagaatagagaatttaaacaagaagatggaagacggatttctagatgtctggacttataatgctgaacttctggttctcatggaaaatgagagaactctagactttcatgactcaaatgtcaagaacctttacgacaaggtccgactacagcttagggataatgcaaaggagcttggtaacggttgtttcgagttctatcacagatgtgataatgaatgtatggaaagtgtaagaaacggaacgtatgactacccgcagtattcagaagaatcaagattaaaaagagaggaaataagtggagtaaaattggaatcaataggaacttatcaaatactgtcaatttattcaacagtggcgagctccctagcactggcaatcatggtggctggtctatctttatggatgtgctccaatggatcgttacaatgcagaatttgcatttaa
>H5N1_Avian_AB284324_A/common_goldeneye/Mongolia/12/2006|2006.367
atggagaaaatagtgcttcttcttgcaataatcagtcttgttaaaagtgatcagatttgcattggttaccatgcaaacaactcgacagagcaggttgacacaataatggaaaagaacgtcactgttacacacgcccaagacatactggaaaagacacacaacgggaagctctgcgatctagacggagtgaagcctctaattttaagagattgtagtgtagctggatggctcctcgggaatccaatgtgtgacgaattcctcaatgtgccggaatggtcttacatagtggagaagatcaatccagccaatgacctctgttacccagggaatttcaacgactatgaagaactgaaacacctattgagcagaataaaccattttgagaaaattcagatcatccccaaaagttcttggtcagatcatgaagcctcatcaggggtgagctcagcatgtccataccag---ggaaggtcctccttttttagaaatgtggtatggcttatcaaaaagaacgatgcatacccaacaataaagagaagttacaataataccaaccaagaagatcttttggtactgtgggggattcaccatccaaatgatgcggcagagcagacaaggctctatcaaaacccaaccacctatatttccgttgggacatcaacactaaaccagagattggtaccaaaaatagctactagatccaaggtaaacgggcaaagtggaaggatggagttcttttggacaattttaaaaccgaatgatgcaataaattttgagagtaatggaaatttcattgctccagaaaatgcatacaaaattgtcaagaaaggggactcaacaatcatgaaaagtgaattggaatatggtaactgcaacaccaagtgtcaaactccaataggggcgataaactctagtatgccattccacaacatccaccctctcaccatcggggaatgccccaaatatgtgaaatcaaacagattagtccttgcgactgggctcagaaatagccctcaaggagagaga---agaagaaaaaagagaggactatttggagctatagcaggttttatagagggaggatggcagggaatggtagatggttggtatgggtaccaccatagcaacgagcaggggagtgggtacgctgcagacaaagaatccactcaaaaggcaatagatggagtcaccaataaggtcaactcgatcattgacaaaatgaacactcagtttgaggccgttggaagggaatttaataacttagaaaggagaatagagaatttaaacaagaagatggaagacggatttctagatgtctggacttataatgctgaacttctggttctcatggaaaatgagagaactctagactttcatgactcaaatgtcaagaacctttacgacaaggtccgactacagcttagggataatgcaaaggagcttggtaacggttgtttcgagttctatcacagatgtgataatgaatgtatggaaagtgtaagaaacggaacgtatgactacccgcagtattcagaagaatcaagattaaaaagagaggaaataagtggagtaaaattggaatcaataggaacttatcaaatactgtcaatttattcaacagtggcgagctccctagcactggcaatcatggtggctggtctatctttatggatgtgctccaatggatcgttacaatgcagaatttgcatttaa
>H5N1_Avian_AB436736_A/whooper_swan/Akita/1/2008|2008.500
atggagaaaatagtgcttctttttgcaatagtcagccttgttaaaagcgatcatatttgcattggttaccatgcaaacaactcgacagagcaggttgacacaataatggaaaagaacgttactgttacacatgcccaagacatactggaaaggacacacaacgggaggctctgcgatctaaatggagtgaagcctctgattttaaaagattgtagtgtagcaggatggctcctcggaaacccaatgtgtgacgaattcatcaatgtgccagaatggtcttacatagtagagaaggccaatccagccaatgacctctgttacccagggaatttcaacgattatgaagaactgaaacacctattgagcagaataaaccattttgagaaaatacagatcatccccaaagattcttggtcagatcatgaagcctcattgggggtgagctcagcatgtccataccag---ggaaattcctcctttttcagaaatgtggtatggcttatcaaaaaggacaatgcatacccaacaataaagaaaagctacaataataccaaccaagaagatctcttggtactgtgggggattcaccatcctaatgatgaggcagagcagacaaggctctatcaaaacccaaccacctatatttccatcgggacatcaacactaaaccagagattggtaccaaaaatagccactagatccaaagtaaacgggcaaagtggaaggatagatttcttctggacaattttaaaaccgaatgatgcaatcaacttcgagagtaatggaaatttcattgctccagaatatgcatacaaaattgtcaagaaaggagactcaacaattatgaaaagtgaagtggaatatggtaactgcaacaccaggtgtcagactccgatgggggcgataaactctagtatgccattccacaacatacaccctctcaccatcggagaatgtcccaaatatgtgaaatcaaacaaattagtccttgcgactgggctcagaaataatcctcaaagagagaga------agaagaaaaagaggactgtttggagctatagcaggttttatagagggaggatggcagggaatggtagatggttggtatgggtaccaccacagcaatgagcagggaagtgggtacgctgcagacaaagaatccactcaaaaggcaatagacggagtcaccaataaggtcaactcgatcattgacaaaatgaacactcagtttgaggccgtaggaagggaatttaataacttagagaggagaatagagaatttaaacaagaagatggaagacggattcctagatgtctggacttataatgctgaacttctggttctcatggaaaatgagagaactctagacttccatgactcaaatgtcaagaacctttacgacaaggtcagactacagcttagggataatgcaaaagagctgggtaacggttgtttcgagttctatcacaaatgtgataatgaatgtatggaaagtgtaagaaacggaacgtatgactacccgcaatattcagaagaagcaagattaaaaagagaggaaataagtggagtaaaattggaatcaataggaacttaccaaatactgtcaatttattcaacagtggcgagttccctagtactggcaatcatgatggctggtctatctttatggatgtgttctaacgggtcgttacaatgcagaatttgcatctaa
>H5N1_Avian_AB458247_A/whooper_swan/Aomori/2/2008|2008.500
atggagaaaatagtgcttctttttgcaatagtcagccttgttaaaagcgatcatatttgcattggttaccatgcaaacaactcgacagagcaggttgacacaataatggaaaagaacgttactgttacacatgcccaagacatactggaaaggacacacaacgggaggctctgcgatctaaatggagtgaagcctctgattttaaaagattgtagtgtagcaggatggctcctcggaaacccaatgtgtgacgaattcatcaatgtgccagaatggtcttacatagtagagaaggccaatccagccaatgacctctgttacccagggaatttcaacgattatgaagaactgaaacacctattgagcagaataaaccattttgagaaaatacagatcatccccaaagattcttggtcagatcatgaagcctcattgggggtgagctcagcatgtccataccag---ggaaattcctcctttttcagaaatgtggtatggcttatcaaaaaggacaatgcatacccaacaataaagaaaagctacaataataccaaccaagaagatctcttggtactgtgggggattcaccatcctaatgatgaggcagagcagacaaggctctatcaaaacccaaccacctatatttccatcgggacatcaacactaaaccagagattggtaccaaaaatagccactagatccaaagtaaacgggcaaagtggaaggatagatttcttctggacaattttaaaaccgaatgatgcaatcaacttcgagagtaatggaaatttcattgctccagaatatgcatacaaaattgtcaagaaaggagactcaacaattatgaaaagtgaagtggaatatggtaactgcaacaccaggtgtcagactccgatgggggcgataaactctagtatgccattccacaacatacaccctctcaccatcggagaatgtcccaaatatgtgaaatcaaacaaattagtccttgcgactgggctcagaaataatcctcaaagagagaga------agaagaaaaagaggactgtttggagctatagcaggttttatagagggaggatggcagggaatggtagatggttggtatgggtaccaccacagcaatgagcagggaagtgggtacgctgcagacaaagaatccactcaaaaggcaatagacggagtcaccaataaggtcaactcgatcattgacaaaatgaacactcagtttgaggccgtaggaagggaatttaataacttagagaggagaatagagaatttaaacaagaagatggaagacggattcctagatgtctggacttataatgctgaacttctggttctcatggaaaatgagagaactctagacttccatgactcaaatgtcaagaacctttacgacaaggtcagactacagcttagggataatgcaaaagagctgggtaacggttgtttcgagttctatcacaaatgtgataatgaatgtatggaaagtgtaagaaacggaacgtatgactacccgcaatattcagaagaagcaagattaaaaagagaggaaataagtggagtaaaattggaatcaataggaacttaccaaatactgtcaatttattcaacagtggcgagttccctagtactggcaatcatgatggctggtctatctttatggatgtgttctaacgggtcgttacaatgcagaatttgcatctaa
>H5N1_Avian_AB440326_A/quail/Angthong/71/2004|2004.500
atggagaaaatagtgcttctttttgcaatagtcagtcttgttaaaagtgatcagatttgcattggttaccatgcaaacaactcgacagagcaggttgacacaataatggaaaagaacgttactgttacacatgcccaagacatactggaaaagacacacaacgggaagctctgcgatctagatggagtgaagcctctaattttgagagattgtagtgtagctggatggctcctcggaaacccaatgtgtgacgaattcatcaatgtgccggaatggtcttacatagtggagaaggccaatccagtcaatgacctctgttacccaggggatttcaatgactatgaagaattgaaacacctattgagcagaataaaccattttgagaaaattcagatcatccccaaaagttcttggtccagtcatgaagcctcattaggggtgagctcagcatgtccataccag---ggaaagtcctcctttttcagaaatgtggtatggcttatcaaaaagaacagtacatacccaacaataaagaggagctacaataataccaaccaagaagatcttttggtactgtgggggattcaccatcctaatgatgcggcagagcagacaaagctctatcaaaacccaaccacctatatttccgttgggacatcaacactaaaccagagattggtaccaagaatagctactagatccaaagtaaacgggcaaagtggaaggatggagttcttctggacaattttaaaaccgaatgatgcaatcaacttcgagagtaatggaaatttcattgctccagaatatgcatacaaaattgtcaagaaaggggactcaacaattatgaaaagtgaattggaatatggtaactgcaacaccaagtgtcaaactccaatgggggcgataaactctagtatgccattccacaatatacaccctctcaccatcggggaatgccccaaatatgtgaaatcaaacagattagtccttgcgactgggctcagaaatagccctcaaagagagaga---agaagaaaaaagagaggattatttggagctatagcaggttttatagagggaggatggcagggaatggtagatggttggtatgggtaccaccatagcaatgagcaggggagtgggtacgctgcagacaaagaatccactcaaaaggcaatagatggagtcaccaataaggtcaactcgatcattgacaaaatgaacactcagtttgaggccgttggaagggaatttaacaacttagaaaggagaatagagaatttaaacaagaagatggaagacgggttcctagatgtctggacttataatgctgaacttctggttctcatggaaaatgagagaactctagactttcatgactcaaatgtcaagaacctttacgacaaggtccgactacagcttagggataatgcaaaggagctgggtaacggttgtttcgagttctatcataaatgtgataatgaatgtatggaaagtgtaagaaacggaacgtatgactacccgcagtattcagaagaagcaagactaaaaagagaggaaataagtggagtaaaattggaatcaataggaatttaccaaatactgtcaatttattctacagtggcgagttccctagcactggcaatcatggtagctggtctatccttatggatgtgctccaatgggtcgttacaatgcagaatttgcatttaa
>H5N1_Avian_AB450552_A/chicken/Kohn_Kaen/NIAH330/2004|2004.500
atggagaaaatagtgcttctttttgcaatagtcagtcttgttaaaagtgatcagatttgcattggttaccatgcaaacaactcgacagagcaggttgacacaataatggaaaagaacgttactgttacacatgcccaagacatactggaaaagacacacaacgggaagctctgcgatctagatggagtgaagcctctaattttgagagattgtagtgtagctggatggctcctcggaaacccaatgtgtgacgaattcatcaatgtgccggaatggtcttacatagtggagaaggccaatccagtcaatgacctctgttacccaggggatttcaatgactatgaagaattgaaacacctattgagcagaataaaccattttgagaaaattcagatcatccccaaaaattcttggtccagtcatgaagcctcattaggggtgagctcagcatgtccataccag---ggaaagtcctcctttttcagaaatgtggtatggcttatcaaaaagaacagtacatacccaacaataaagaggagctacaataataccaaccaagaagatcttttggtactgtgggggattcaccatcctaatgatgcggcagagcagacaaagctctatcaaaacccaaccacctatatttccgttgggacatcaacactaaaccagagattggtaccaagaatagctactagatccaaagtaaacgggcaaagtggaaggatggagttcttctggacaattttaaaaccgaatgatgcaatcaacttcgagagtaatggaaatttcatagctccagaatatgcatacaaaattgtcaagaaaggggactcaacaattatgaaaagtgaattggaatatggtaactgcaacaccaagtgtcaaactccaatgggggcgataaactctagtatgccattccacaatatacaccctctcaccatcggggaatgccccaaatatgtgaaatcaaacagattagtccttgcgactgggctcagaaatagccctcaaagagagaga---agaagaaaaaagagaggattatttggagctatagcaggttttatagagggaggatggcagggaatggtagatggttggtatgggtaccaccatagcaatgagcaggggagtgggtacgctgcagacaaagaatccactcaaaaggcaatagatggagtcaccaataaggtcaactcgatcattgacaaaatgaacactcagtttgaggccgttggaagggaatttaacaacttagaaaggagaatagagaatttaaacaagaagatggaagacgggttcctagatgtctggacttataatgctgaacttctggttctcatggaaaatgagagaactctagactttcatgactcaaatgtcaagaacctttacgacaaggtccgactacagcttagggataatgcaaaggagctgggtaacggttgtttcgagttctatcataaatgtgatgatgaatgtatggaaagtgtaagaaacggaacgtatgactacccgcagtattcagaagaagcaagactaaaaagagaggaaataagtggggtaaaattggaatcaataggaatttaccaaatactgtcaatttattctacagtggcgagttccctagcactggcaatcatggtagctggtctatccttatggatgtgctccaatgggtcgttacaatgcagaatttgcatttaa
>H5N1_Avian_AB440325_A/duck/Angthong/72/2004|2004.500
atggagaaaatagtgcttctttttgcaatagtcagtcttgttaaaagtgatcagatttgcattggttaccatgcaaacaactcgacagagcaggttgacacaataatggaaaagaacgttactgttacacatgcccaagacatactggaaaagacacacaacgggaagctctgcgatctagatggagtgaagcctctaattttgagagattgtagtgtagctggatggctcctcggaaacccaatgtgtgacgaattcatcaatgtgccggaatggtcttacatagtggagaaggccaatccagtcaatgacctctgttacccaggggatttcaatgactatgaagaattgaaacacctattgagcagaataaaccattttgagaaaattcagatcatccccaaaagttcttggtccagtcatgaagcctcattaggggtgagctcagcatgtccataccag---ggaaagtcctcctttttcagaaatgtggtatggcttatcaaaaagaacagtacatacccaacaataaagaggagctacaataataccaaccaagaagatcttttggtactgtgggggattcaccatcctaatgatgcggcagagcagacaaagctctatcaaaacccaaccacctatatttccgttgggacatcaacactaaaccagagattggtaccaagaatagctactagatccaaagtaaatgggcaaagtggaaggatggagttcttctggacaattttaaaaccgaatgatgcaatcaacttcgagagtaatggaaatttcattgctccagaatatgcatacaaaattgtcaagaaaggggactcaacaattatgaaaagtgaattggaatatggtaactgcaacaccaagtgccaaactccaatgggggcgataaactctagtatgccattccacaatatacaccctctcaccatcggggaatgccccaaatatgtgaaatcaaacagattagtccttgcgactgggctcagaaatagccctcaaagagagaga---agaagaaaaaagagaggattatttggagctatagcaggttttatagagggaggatggcagggaatggtagatggttggtatgggtaccaccatagcaatgagcaggggagtgggtacgctgcagacaaagaatccactcaaaaggcaatagatggagtcaccaataaggtcaactcgatcattgacaaaatgaacactcagtttgaggccgttggaagggaatttaacaacttagaaaggagaatagagaatttaaacaagaagatggaagacgggttcctagatgtctggacttataatgctgaacttctggttctcatggaaaatgagagaactctagactttcatgactcaaatgtcaagaacctttacgacaaggtccgactacagcttagggataatgcaaaggagctgggtaacggttgtttcgagttctatcataaatgtgataatgaatgtatggaaagtgtaagaaacggaacgtatgactacccgcagtattcagaagaagcaagactaaaaagagaggaaataagtggagtaaaattggaatcaataggaatttaccaaatactgtcaatttattctacagtggcgagttccctagcactggcaatcatggtagctggtctatccttatggatgtgctccaatgggtcgttacaatgcagaatttgcatttaa
>H5N1_Avian_GU186648_A/duck/Ang_Thong/71-2-/2004|2004.500
atggagaaaatagtgcttctttttgcaatagtcagtcttgttaaaagtgatcagatttgcattggttaccatgcaaacaactcgacagagcaggttgacacaataatggaaaagaacgttactgttacacatgcccaagacatactggaaaagacacacaacgggaagctctgcgatctagatggagtgaagcctctaattttgagagattgtagtgtagctggatggctcctcggaaacccaatgtgtgacgaattcatcaatgtgccggaatggtcttacatagtggagaaggccaatccagtcaatgacctctgttacccaggggatttcaatgactatgaagaattgaaacacctattgagcagaataaaccattttgagaaaattcagatcatccccaaaagttcttggtccagtcatgaagcctcattaggggtgagctcagcatgtccataccag---ggaaagtcctcctttttcagaaatgtggtatggcttatcaaaaagaacagtacatacccaacaataaagaggagctacaataataccaaccaagaagatcttttggtactgtgggggattcaccatcctaatgatgcggcagagcagacaaagctctatcaaaacccaaccacctatatttccgttgggacatcaacactaaaccagagattggtaccaagaatagctactagatccaaagtaaatgggcaaagtggaaggatggagttcttctggacaattttaaaaccgaatgatgcaatcaacttcgagagtaatggaaatttcattgctccagaatatgcatacaaaattgtcaagaaaggggactcaacaattatgaaaagtgaattggaatatggtaactgcaacaccaagtgccaaactccaatgggggcgataaactctagtatgccattccacaatatacaccctctcaccatcggggaatgccccaaatatgtgaaatcaaacagattagtccttgcgactgggctcagaaatagccctcaaagagagaga---agaagaaaaaagagaggattatttggagctatagcaggttttatagagggaggatggcagggaatggtagatggttggtatgggtaccaccatagcaatgagcaggggagtgggtacgctgcagacaaagaatccactcaaaaggcaatagatggagtcaccaataaggtcaactcgatcattgacaaaatgaacactcagtttgaggccgttggaagggaatttaacaacttagaaaggagaatagagaatttaaacaagaagatggaagacgggttcctagatgtctggacttataatgctgaacttctggttctcatggaaaatgagagaactctagactttcatgactcaaatgtcaagaacctttacgacaaggtccgactacagcttagggataatgcaaaggagctgggtaacggttgtttcgagttctatcataaatgtgataatgaatgtatggaaagtgtaagaaacggaacgtatgactacccgcagtattcagaagaagcaagactaaaaagagaggaaataagtggagtaaaattggaatcaataggaatttaccaaatactgtcaatttattctacagtggcgagttccctagcactggcaatcatggtagctggtctatccttatggatgtgctccaatgggtcgttacaatgcagaatttgcatttaa
>H5N1_Avian_AB450565_A/chicken/Suphanburi/NIAH108192/2005|2005.500
atggagaaaatagtgcttctttttgcaatagtcagtcttgttaaaagtgatcagatttgcattggttaccatgcaaacaactcaacagagcaggttgacacaataatggaaaagaacgttactgttacacatgcccaagacatactggaaaagacacacaacgggaagctctgtgatctagatggagtgaagcctctaattttgagagattgtagtgtagctggatggctccttggaaacccaatgtgtgatgaattcatcaatgtgccggaatggtcttacatagtggagaaggccaatccagccaatgacctctgttacccaggggatttcaatgactatgaagaattgaaacacctattgagcagaataaaccattttgagaaaattcagatcatccccaaaagttcttggtccagtcatgaagcctcattaggagtgagctcagcatgtccatatcag---ggaaagtcctcctttttcagaaatgtggtatggcttatcaaaaagaacagtacatacccaacaataaagaggagctacaataataccaaccaagaagatcttttggtactgtgggggattcaccatcctaatgatgcggcagagcagacaaagctctatcaaaacccaaccacctacatttccgttgggacatcaacactaaaccagagattggtaccaagaatagctactagatccaaagtaaacgggcaaagtggaaggatggagttcttctggacaattttaaaaccgaatgatgcaatcaacttcgagagtaatggaaatttcattgctccagaatatgcatacaaaattgtcaagaaaggggactcaacaattatgaaaagtgaattggaatatggtaactgcaacaccaagtgtcaaactccaatgggggcgataaactctagtatgccattccacaatatacaccctctcaccatcggggaatgccccaaatatgtgaaatcaaacagattagtccttgcgactggactcagaaatagccctcaaagagagaaa---agaagaaaaaagagaggattatttggagctatagcaggttttatagagggaggatggcagggaatggtagatggttggtatgggtaccaccatagcaatgagcaggggagtgggtacgctgcagacaaagaatccactcaaaaggcaatagatggagtcaccaataaggtcaactcgatcattgacaaaatgaacactcagtttgaggccgttggaagggaatttaacaacttagaaaggagaatagagaatttaaacaagaagatggaagacgggttcctagatgtctggacttataatgctgaacttctggttctcatggaaaatgagagaactctagactttcatgactcaaatgtcaagaacctttacgacaaggtccgactacagcttagggataatgcaaaggagctgggtaacggttgtttcgagttctatcataaatgtgataatgaatgtatggaaagtgtaagaaacggaacgtatgactacccgcagtattcagaagaagcaagactaaaaagagaggaaataagtggagtaaaattggaatcaataggaatttaccaaatactgtcaatttattctacagtggcgagttccctagcactggcaatcatggtagctggtctatccttatggatgtgctccaatgggtcgttacaatgcagaatttgcatttaa
>H5N1_Avian_AB450566_A/quail/Nakhon_Pathom/NIAH7562/2005|2005.500
atggagaaaatagtgcttctttttgcaatagtcagtcttgttaaaagtgatcagatttgcattggttaccatgcaaacaactcgacagagcaggttgacacaataatggaaaagaacgttactgttacacatgcccaagacatactggaaaagacacacaacgggaagctctgcgatctagatggagtgaagcctctaattttgagagattgtagtgtagctggatggctcctcggaaacccaatgtgtgacgaattcatcaatgtgccggaatggtcttacatagtggagaaggccaatccagtcaatgacctctgttacccaggggatttcaatgactatgaagaattgaagcacctattgagcagaataaaccattttgagaaaattcagatcatccccaaaagttcttggtccagtcatgaagcctcattaggagtgagctcagcatgtccatatcag---ggaaagtcctcctttttcagaaatgtggtatggcttatcaaaaagaacagtacatacccaacaataaagaggagctacaataataccaaccaagaagatcttttggtactgtgggggattcaccatcctaatgatgcggcagagcagacaaagctctatcaaaacccaaccacctatatttccgttgggacatcaacactaaaccagagattggtaccaagaatagctactagatccaaagtaaacgggcaaagtggaaggatggagttcttctggacaattttaaaaccgaatgatgcaatcaacttcgagagtaatggaaacttcattgctccagaatatgcatacaaaattgtcaagaaaggggactcaacaattatgaaaagtgaattggaatatggtaactgcaataccaagtgtcaaactccaatgggggcgataaactctagtatgccattccacaatatacaccctctcaccatcggggaatgccccaaatatgtgaaatcaaacagattagtccttgcgactggactcagaaatagccctcaaagggagaaa---agaagaaaaaagagaggattatttggagctatagcaggttttatagagggaggatggcagggaatggtagatggttggtatgggtaccaccatagcaatgaacaggggagtgggtacgctgcagacaaagaatccactcaaaaggcaatagatggagtcaccaataaggtcaactcgatcattgacaaaatgaacactcagtttgaggccgttggaagggaatttaacaacttagaaaggagaatagagaatttaaacaagaagatggaagacgggttcctagatgtctggacttataatgctgaacttctggttctcatggaaaatgagagaactctagactttcatgactcaaatgtcaagaacctttacgacaaggtccgactacagcttagggataatgcaaaggagctgggtaacggttgtttcgagttctatcataaatgtgataatgaatgtatggaaagtgtaagaaacggaacgtatgattacccgcagtattcagaagaagcaagactaaaaagagaggaaataagtggagtaaaattggaatcaataggaatttaccaaatactgtcaatttattctacagtggcgagttccctagtactggcaatcatggtagctggtctatccttatggatgtgctccaatgggtcgttacaatgcagaatttgcatttaa
>H5N1_Avian_JQ794462_A/chicken/Thailand/TS03/2006|2006.500
atggagaaaatagtgcttctttttgcaatagtcagtcttgttaaaagtgatcagatttgcattggttaccatgcaaacaactcgacagagcaggttgacacaataatggaaaggaacgttactgttacacatgcccaagacatactggaaaagacacacaacgggaagctctgcgatctagatggagtgaagcctctaattttgagagactgtagtgtagctggatggctcctcggaaacccaatgtgtgacgaattcattaatgtgccggaatggtcttacatagtggagaaggccaatccagtcaatgacctctgttacccaggggatttcaatgactatgaagaattgaaacacctattgagcagaataaaccattttgagaaaattcagatcatccctaaaagttcttggtccagtcatgaagcctcattaggggtgagctcagcatgtccatacctg---ggaaagtcctcctttttcagaaatgtggtatggcttatcaaaaagaacagtacatacccaacaataaagaggagctacaataataccaaccaagaagatcttttggtactgtgggggattcaccatcctaatgatgcggcagagcagacaaagctctatcaaaacccaaccacctatatttctgttgggacatcaacactaaaccagagattggtaccaagaatagctactagatccaaagtaaacgggcaaagtggaaggatggagttcttctggacaattttaaaaccgaatgatgcaatcaacttcgagagtaatggaaatttcattgctccagaatatgcatacaaaattgtcaagaaaggggactcaacaattatgaaaagtgaattggaatatggtaactgcaacaccaagtgtcaaactccaatgggggcgataaactctagtatgccattccacaatatacaccctctcactatcggggaatgccccaaatatgtgaaatcaaacagattagtccttgcgactgggctcagaaatagccctcaaagagagaga---agaagaaaaaagagaggattatttggagctatagcaggttttatagaggggggatggcagggaatggtagatggttggtatgggtaccaccatagcaatgagcaggggagtgggtacgctgcagacaaagaatccactcaaaaggcaatagatggagtcaccaataaggtcaactcgataattgacaaaatgaacactcagtttgaggccgttggaagggaatttaacaacttagaaaggagaatagagaatttaaacaagaagatggaagacgggttcctagatgtctggacttataatgctgaacttctggttctcatggaaaatgagagaaccctagactttcatgactcaaatgtcaagaacctttacgacaaggtccgactacagcttagggataatgcaaaggagctgggtaacggttgtttcgagttctatcataagtgtgataatgaatgtatggaaagtgtgagaaacggaacgtatgactacccgcagtattcagaagaagcaaaactaaaaagagaggaaataagtggagtaaaattggaatcaataggaatttaccaaatactgtcaatttattctacagtggcgagttccctagcactggcaatcatggtagctggtctatccttatggatgtgctccaatgggtcgttacaatgcagaatttgcatttaa
>H5N1_Avian_JQ794454_A/chicken/Thailand/TS02/2006|2006.500
atggagaaaatagtgcttctttttgcaatagtcagtcttgttaaaagtgatcagatttgcattggttaccatgcaaacaactcgacagagcaggttgacacaataatggaaaagaacgttactgttacacatgcccaagacatactggaaaagacacacaacgggaagctctgcgatctagatggagtgaagcctctaattttgagagattgtagtgtagctggatggctcctcggaaacccaatgtgtgacgaattcatcaatgtgccggaatggtcttacatagtggagaaggccaatccagtcaatgacctctgttacccaggggatttcaatgactatgaagaattgaaacacctattgagcagaataaaccattttgagaaaattcagatcatccccaaaagttcttggtccagtcatgaagcctcattaggggtgagctcagcatgtccataccag---ggaaagtcctcctttttcagaaatgtggtatggcttatcaaaaagaacagtacatacccaacaataaagaggagctacaataataccaaccaagaagatcttttggtactgtgggggattcaccatcctaatgatgcggcagagcagacaaagctctatcaaaacccaaccacctatatttccgttgggacatcaacactaaaccagagattggtaccaagaatagctactagatccaaagtaaacgggcaaagtggaaggatggagttcttctggacaattttaaaaccgaatgatgcaatcaacttcgagagtaatggaaatttcattgctccagaatatgcatacaaaattgtcaagaaaggggactcaacaattatgaaaagtgaattggaatatggtaactgcaacaccaagtgtcaaactccaatgggggcgataaactctagtatgccattccacaacatacaccctctcaccatcggggaatgccccaaatatgtgaaatcaaacagattagtccttgcgactgggctcagaaatagccctcaaagagagaga---agaagaaaaaagagaggattatttggagctatagcaggttttatagagggaggatggcagggaatggtagatggttggtatggataccaccatagcaatgagcaggggagtgggtacgctgcagacaaagaatccactcaaaaggcaatagatggagtcaccaataaggtcaactcgatcattgacaaaatgaacactcagtttgaggccgttggaagggaatttaacaacttagaaaggagaatagagaatttaaacaagaagatggaagacgggttcctagatgtctggacttataatgctgaacttctggttctcatggaaaatgagagaactctagactttcatgactcaaatgtcaagaacctttacgacaaggtccgattacagcttagggataatgcaaaggagctgggtaacggttgtttcgagttctatcataaatgtgataatgaatgtatggaaagtgtaagaaacggaacgtatgactacccgcagtattcagaagaagcaagactaaaaagagaggaaataagtggagtaaaattggaatcaataggaatttaccaaatactgtcaatttattctacagtggcgagctccctagcactggcaatcatggtagctggtctatccttatggatgtgctccaatgggtcgttacaatgcagaatttgcatttaa
>H5N1_Avian_AB450571_A/open-bill_stork/Thailand/VSMU-20-AYA/2004|2004.500
atggagaaaatagtgcttctttttgcaatagtcagtcttgttaaaagtgatcagatttgcattggttaccatgcaaacaactcgacagagcaggttgacacaataatggaaaagaacgttactgttacacatgcccaagacatactggaaaagacacacaacgggaagctctgcgatctagatggagtgaagcctctaattttgagagattgtagtgtagctggatggctcctcggaaacccaatgtgtgacgaattcatcaatgtgccggaatggtcttacatagtggagaaggccaatccagtcaatgacctctgttacccaggggatttcaatgactatgaagaattgaaacacctattgagcagaataaaccattttgagaaaattcagatcatccccaaaagttcttggtccagtcatgaagcctcattaggggtgagctcagcatgtccataccag---ggaaagtcctcctttttcagaaatgtggtatggcttatcaaaaagaacagtacatacccaacaataaagaggagctacaataataccaaccaagaagatcttttggtactgtgggggattcaccatcctaatgatgcggcagagcagacaaagctctatcaaaacccaaccacctatatttccgttgggacatcaacactaaaccagagattggtaccaagaatagctactagatccaaagtaaacgggcaaagtggaaggatggagttcttctggacaattttaaaaccgaatgatgcaatcaatttcgagagtaatggaaatttcattgctccagaatatgcatacaaaattgtcaagaaaggggactcaacaattatgaagagtgaattggaatatggtaactgcaacaccaagtgtcaaactccaatgggggcgataaactctagtatgccattccacaatatacaccctctcaccatcggggaatgccccaaatatgtgaaatcaaacagattagtccttgcgactgggctcagaaatagccctcaaagagagaaa---agaagaaaaaagaggggattatttggagctatagcaggttttatagagggaggatggcagggaatggtagatggttggtatgggtaccaccatagcaatgagcaggggagtgggtacgctgcagacaaagaatccactcaaaaggcaatagatggagtcaccaataaggtcaactcgatcattgacaaaatgaacactcagtttgaggccgttggaagggaatttaacaacttagaaaggagaatagagaatttaaacaagaagatggaagacgggttcctagatgtctggacttataatgctgaacttctggttctcatggaaaatgagagaactctagactttcatgactcaaatgtcaagaacctttacgacaaggtccgactacagcttagggataatgcaaaggagctgggtaacggttgtttcgagttctatcataaatgtgataatgaatgtatggaaagcgtaagaaacggaacgtatgactacccgcagtattcagaagaagcaagactaaaaagagaggaaataagtggagtaaaattggaatcaataggaatttaccaaatactgtcaatttattctacagtggcgagttccctagcactggcaatcatggtagctggtctatccttatggatgtgctccaatgggtcgttacaatgcagaatttgcatttaa
>H5N1_Avian_DQ989961_A/open-billed_stork/Nakhonsawan/BBD0104F/2004|2004.500
atggagaaaatagtgcttctttttgcaatagtcagtcttgttaaaagtgatcagatttgcattggttaccatgcaaacaactcgacagagcaggttgacacaataatggaaaagaacgttactgttacacatgcccaagacatactggaaaagacacacaacgggaagctctgcgatctagatggagtgaagcctctaattttgagagattgtagtgtagctggatggctcctcggaaacccaatgtgtgacgaattcatcaatgtgccggaatggtcttacatagtggagaaggccaatccagtcaatgacctctgttacccaggggatttcaatgactatgaagaattgaaacacctattgagcagaataaaccattttgagaaaattcagatcatccccaaaagttcttggtccagtcatgaagcctcattaggggtgagctcagcatgtccataccag---ggaaagtcctcctttttcagaaatgtggtatggcttatcaaaaagaacagtacatacccaacaataaagaggagctacaataataccaaccaagaagatcttttggtactgtgggggattcaccatcctaatgatgcggcagagcagacaaagctctatcaaaacccaaccacctatatttccgttgggacatcaacactaaaccagagattggtaccaagaatagctactagatccaaagtaaacgggcaaagtggaaggatggagttcttctggacaattttaaaaccgaatgatgcaatcaatttcgagagtaatggaaatttcattgctccagaatatgcatacaaaattgtcaagaaaggggactcaacaattatgaagagtgaattggaatatggtaactgcaacaccaagtgtcaaactccaatgggggcgataaactctagtatgccattccacaatatacaccctctcaccatcggggaatgccccaaatatgtgaaatcaaacagattagtccttgcgactgggctcagaaatagccctcaaagagagaaa---agaagaaaaaagaggggattatttggagctatagcaggttttatagagggaggatggcagggaatggtagatggttggtatgggtaccaccatagcaatgagcaggggagtgggtacgctgcagacaaagaatccactcaaaaggcaatagatggagtcaccaataaggtcaactcgatcattgacaaaatgaacactcagtttgaggccgttggaagggaatttaacaacttagaaaggagaatagagaatttaaacaagaagatggaagacgggttcctagatgtctggacttataatgctgaacttctggttctcatggaaaatgagagaactctagactttcatgactcaaatgtcaagaacctttacgacaaggtccgactacagcttagggataatgcaaaggagctgggtaacggttgtttcgagttctatcataaatgtgataatgaatgtatggaaagcgtaagaaacggaacgtatgactacccgcagtattcagaagaagcaagactaaaaagagaggaaataagtggagtaaaattggaatcaataggaatttaccaaatactgtcaatttattctacagtggcgagttccctagcactggcaatcatggtagctggtctatccttatggatgtgctccaatgggtcgttacaatgcagaatttgcatttaa
>H5N1_Avian_AB450574_A/pigeon/Thailand/VSMU-13-KRI/2005|2005.500
atggagaaaatagtgcttctttttgcaatagtcagtcttgttaaaagtgatcagatttgcattggttaccatgcaaacaactcgacagagcaggttgacacaataatggaaaagaacgttactgttacacatgcccaagacatactggaaaagacacacaacgggaagctctgcgatctagatggagtgaagcctctaattttgagagattgtagtgtagctggatggctcctcggaaacccaatgtgtgacgaattcatcaatgtgccggaatggtcttacatagtggagaaggccaatccagtcaatgacctctgttacccaggggatttcaatgactatgaagaattgaaacacctattgagcagaataaaccattttgagaaaattcagatcatccccaaaagttcttggtccagtcatgaagcctcattaggggtgagctcagcatgtccataccag---ggaaagtcctcctttttcagaaatgtggtatggcttatcaaaaagaacagtacatacccaacaataaagaggagctacaataataccaaccaagaagatcttttggtactgtgggggattcaccatcctaatgatgcggcagagcagacaaagctctatcaaaacccaaccacctatatttccgttgggacatcaacactaaaccagagattggtaccaagaatagctactagatccaaagtaaacgggcaaagtggaaggatggagttcttctggacaattttaaaaccgaatgatgcaatcaacttcgagagtaatggaaatttcattgctccagaatatgcatacaaaattgtcaagaaaggggactcaacaattatgaaaagtgaattggaatatggtaactgcaacaccaagtgtcaaactccaatgggggcgataaactctagtatgccattccacaatatacatcctctcaccatcggggaatgccccaaatatgtgaaatcaaacagattagtccttgcgactgggctcagaaatagccctcaaagagagaga---agaagaaaaaagagaggattatttggagctatagcaggttttatagagggaggatggcagggaatggtagatggttggtatgggtaccaccatagcaatgagcaggggagtgggtacgctgcagacaaagaatccactcaaaaggcaatagatggagtcaccaataaggtcaactcgatcattgacaaaatgaacactcagtttgaggccgttggaagggaatttaaccacttagaaaggagaatagagaatttaaacaagaagatggaagacgggttcctagatgtctggacttataatgctgaacttctggttctcatggaaaatgagagaactctagactttcatgactcaaatgtcaagaacctttacgacaaggtccgactacagcttagggataatgcaaaggagctgggtaacggttgtttcgagttctatcataaatgtgatgatgaatgtatggaaagtgtaagaaacggaacgtatgactacccgcagtattcagaagaagcaagactgaaaagagaggaaataagtggagtaaaattggaatcgataggaatttaccaaatactgtcaatttattctacagtggcgagttccctagcactggcaatcatggtagctggtctatccttatggatgtgctccaatgggtcgttacaatgcagaatttgcatttaa
>H5N1_Avian_AB450578_A/tree_sparrow/Ratchaburi/VSMU-16-RBR/2005|2005.500
atggagaaaatagtgcttctttttgcaatagtcagtcttgttaaaagtgatcagatttgcattggttaccatgcaaacaactcgacagagcaggttgacacaataatggaaaagaacgttactgttacacatgcccaagacatactggaaaagacacacaacgggaagctctgcgatctagatggagtgaagcctctaattttgagagattgtagtgtagctggatggctcctcggaaacccaatgtgtgacgaattcatcaatgtgccggaatggtcttacatagtggagaaggccaatccagtcaatgacctctgttacccaggggatttcaatgactatgaagaattgaaacacctattgagcagaataaaccattttgagaaaattcagatcatccccaaaagttcttggtccagtcatgaagcctcattaggggtgagctcagcatgtccataccag---ggaaagtcctcctttttcagaaatgtggtatggcttatcaaaaagaacagtacatacccaacaataaagaggagctacaataataccaaccaagaagatcttttggtactgtgggggattcaccatcctaatgatgcggcagagcagacaaagctctatcaaaacccaaccacctatatttccgttgggacatcaacactaaaccagagattggtaccaagaatagctactagatccaaagtaaacgggcaaagtggaaggatggagttcttctggacaattttaaaaccgaatgatgcaatcaacttcgagagtaatggaaatttcattgctccagaatatgcatacaaaattgtcaagaaaggggactcaacaattatgaaaagtgaattggaatatggtaactgcaacaccaagtgtcaaactccaatgggggcgataaactctagtatgccattccacaatatacatcctctcaccatcggggaatgccccaaatatgtgaaatcaaacagattagtccttgcgactgggctcagaaatagccctcaaagagagaga---agaagaaaaaagagaggattatttggagctatagcaggttttatagagggaggatggcagggaatggtagatggttggtatgggtaccaccatagcaatgagcaggggagtgggtacgctgcagacaaagaatccactcaaaaggcaatagatggagtcaccaataaggtcaactcgatcattgacaaaatgaacactcagtttgaggccgttggaagggaatttaaccacttagaaaggagaatagagaatttaaacaagaagatggaagacgggttcctagatgtctggacttataatgctgaacttctggttctcatggaaaatgagagaactctagactttcatgactcaaatgtcaagaacctttacgacaaggtccgactacagcttagggataatgcaaaggagctgggtaacggttgtttcgagttctatcataaatgtgatgatgaatgtatggaaagtgtaagaaacggaacgtatgactacccgcagtattcagaagaagcaagactgaaaagagaggaaataagtggagtaaaattggaatcgataggaatttaccaaatactgtcaatttattctacagtggcgagttccctagcactggcaatcatggtagctggtctatccttatggatgtgctccaatgggtcgttacaatgcagaatttgcatttaa
>H5N1_Avian_DQ989995_A/open-billed_stork/Nakhonsawan/BBD2616F/2005|2005.500
atggagaaaatagtgcttctttttgcaatagtcagtcttgttaaaagtgatcagatttgcattggttaccatgcaaacaactcgacagagcaggttgacacaataatggaaaagaacgttactgttacacatgcccaagacatactggaaaagacacacaacgggaagctctgcgatctagatggagtgaagcctctaattttgagagattgtagtgtagctggatggctactcggaaacccaatgtgtgacgaattcatcaatgtgccggaatggtcttacatagtggagaaggccaatccagtcaatgacctctgttacccaggggatttcaatgactatgaagaattgaaacacctattgagcagaataaaccattttgagaaaattcagatcatccccaaaagttcttggtccagtcatgaagcctcattaggggtgagctcagcatgtccataccag---ggaaagtcctcctttttcagaaatgtggtatggcttatcaaaaagaacagtacatacccaacaataaagaggagctacaataataccaaccaagaagatctgttggtactgtgggggattcaccatcctaatgatgcggcagagcagacaaagctctatcaaaacccaaccacctatatttccgttgggacatcaacactaaaccagagattggtaccaagaatagctactagatccaaagtgaacgggcaaagtggaaggatggagttcttctggacaattttaaaaccgaatgatgcaatcaacttcgagagtaatggaaatttcattgctccagaatatgcatacaaaattgtcaagaaaggggactcaacaattatgaaaagtgaattggaatatggtaactgcaacaccaagtgtcaaactccaatgggggcgataaactctagtatgccattccacaatatacaccctctcaccatcggggaatgccccaaatatgtgaaatcaaacagattagttcttgcgactgggctcagaaatagccctcaaagagagaga---agaagaaaaaagagaggattatttggagctatagcaggttttatagagggaggatggcagggaatggtagatggttggtatgggtaccaccatagcaatgagcaggggagtgggtacgctgcagacaaagaatccactcaaaaggcaatagatggagtcaccaataaggtcaactcgatcattaacaaaatgaacactcagtttgaggccgttggaagggaatttaacaacttagaaaggagaatagagaatttaaacaagaagatggaagacggattcctagatgtctggacttataatgctgaacttctggttctcatggaaaatgagagaactctagactttcatgactcaaatgtcaagaacctttacgacaaggtccgactacagcttagggataatgcaaaggagctgggtaacggttgtttcgagttctatcataaatgtgataatgaatgtatggaaagtgtaagaaacggaacgtatgactacccgcagtattcagaagaagcaagactaaaaagagaggaaataagtggagtaaaattggaatcaataggaatttaccaaatactgtcaatttattctacagtggcgagttccctagcactggcaatcatggtagctggtctatccttatggatgtgctccaatgggtcgttacaatgcagaatttgcatttaa
>H5N1_Avian_EF112288_A/open-billed_stork/Nakhonsawan/BBD4211M/05|2005.500
atggagaaaatagtgcttctttttgcaatagtcagtcttgttaaaagtgatcagatttgcattggttaccatgcaaacaactcgacagagcaggttgacacaataatggaaaagaacgttactgttacacatgcccaagacatactggaaaagacacacaacgggaagctctgcgatctagatggagtgaagcctctaattttgagagattgtagtgtagctggatggctactcggaaacccaatgtgtgacgaattcatcaatgtgccggaatggtcttacatagtggagaaggccaatccagtcaatgacctctgttacccaggggatttcaatgactatgaagaattgaaacacctattgagcagaataaaccattttgagaaaattcagatcatccccaaaagttcttggtccagtcatgaagcctcattaggggtgagctcagcatgtccataccag---ggaaagtcctcctttttcagaaatgtggtatggcttatcaaaaagaacagtacatacccaacaataaagaggagctacaataataccaaccaagaagatcttttggtactgtgggggattcaccatcctaatgatgcggcagagcagacaaagctctatcaaaacccaaccacctatatttccgttgggacatcaacactaaaccagagattggtaccaagaatagctactagatccaaagtgaacgggcaaagtggaaggatggagttcttctggacaattttaaaaccgaatgatgcaatcaacttcgagagtaatggaaatttcattgctccagaatatgcatacaaaattgtcaagaaaggggactcaacaattatgaaaagtgaattggaatatggtaactgcaacaccaagtgtcaaactccaatgggggcgataaactctagtatgccattccacaatatacaccctctcaccatcggggaatgccccaaatatgtgaaatcaaacagattagttcttgcgactgggctcagaaatagccctcaaagagagaga---agaagaaaaaagagaggattatttggagctatagcaggttttatagagggaggatggcagggaatggtagatggttggtatgggtaccaccatagcaatgagcaggggagtgggtacgctgcagacaaagaatccactcaaaaggcaatagatggagtcaccaataaggtcaactcgatcattaacaaaatgaacactcagtttgaggccgttggaagggaatttaacaacttagaaaggagaatagagaatttaaacaagaagatggaagacgggttcctagatgtctggacttataatgctgaacttctggttctcatggaaaatgagagaactctagactttcatgactcaaatgtcaagaacctttacgacaaggtccgactacagcttagggataatgcaaaggagctgggtaacggttgtttcgagttctatcataaatgtgataatgaatgtatggaaagtgtaagaaacggaacgtatgactacccgcagtattcagaagaagcaagactaaaaagagaggaaataagtggagtaaaattggaatcaataggaatttaccaaatactgtcaatttattctacagtggcgagttccctagcactggcaatcatggtagctggtctatccttatggatgtgctccaatgggtcgttacaatgcagaatttgcatttaa
>H5N1_Human_AB462295_A/Shanghai/1/2006|2006.500
atggagaaaatagtgcttcttcttgcaatagtcagccttgttaaaagtgatcagatttgcattggttaccatgcaaacaactcgacagagcaggttgacacaataatggaaaagaacgttactgttacacatgcccaagacatactggaaaagacacacaacgggaagctctgcgatctagatggagtgaagcctctgattttaagagattgtagtgtagctggatggctcctcggaaacccaatgtgtgacgaattcatcaatgtgccggaatggtcttacatagtggagaaggccaacccagccaatgacctctgttacccagggaatttcaacgactatgaagaactgaaacacctattgagcagaataaaccattttgaaaaaattccgatcatccccaaaagttcttggtccgatcatgaagcctcatcaggggtgagctcagcatgtccataccag---ggaacgccctcctttttcagaaatgtggtatggcttatcaaaaagaacaatacatacccaacaataaagagaagctacaataataccaaccaggaagatcttttgatactgtggggaattcatcattctaataatgcggcagagcagacaaagctctatcaaaacccaaccacctatatttccgttgggacatcaacactaaacctgagattggtaccaaaaatagctactagatccaaagtaaacgggcaaagtggaaggatggatttcttctggacaattttaaaaccgaatgatgcaatcaacttcgagagtaatggaaatttcattgctccagaatatgcatacaaaattgtcaagaaaggggactcagcaattatgaaaagtgaagtggaatatggtaactgcaacaccaagtgtcaaactccaataggggcgataaactctagtatgccattccacaacatacaccctctcaccatcggggaatgccccaaatacgtgaaatcaaacaaattagtccttgcgactgggctcagaaatagtcctctaagagagaga------agaagaaaaagaggactatttggagctatagcagggtttatagagggaggatggcagggaatggtagatggttggtatgggtaccaccatagcaatgagcaggggagtgggtacgctgcagacaaagaatccactcaaaaggcaatagatggagtcaccaataaggtcaactcgatcattgacaaaatgaacactcagtttgaggccgttggaagggaatttaataacttagaaaggagaatagagaatttaaacaagaaaatggaagacggattcctagatgtctggacttataatgctgaacttctggttctcatggaaaatgagagaactctagacttccatgactcaaatgtcaagaacctttacgacaaggtccgactacagcttagggataatgcaaaggaactgggtaacggttgtttcgagttctatcacaaatgtgataatgaatgtatggaaagtgtaagaaacggaacgtatgactacccgcagtattcagaagaagcaagattaaaaagagaggaaataagtggagtaaaattggaatcaataggaacttaccaaatactgtcaatttattcaacagttgcgagttctctagcactggcaatcatggtggctggtctatctttatggatgtgctccaatgggtcgttacaatgcagaatttgcatttaa
>H5N1_Avian_AB465592_A/chicken/Egypt/CL6/2007|2007.200
atggaggaaatagtgcttcttcttgcaatagtcagtcttgttaaaagtgatcagatttgcattggttaccatgcaaacaactcgacagagcaggttgacacaataatggaaaagaacgtcactgttacacacgcccaagacatactggagaagacacacaacgggaaactctgcgatctagatggagtgaagcctctaattttaagagattgtagtgtagctggatggctcctcgggaacccaatgtgtgacgaattcctcaatgtgccggaatggtcttacatagtggagaagatcaatccagccaatgacctctgttacccagggaatttcaacaactatgaagaactgaaacacctattgagcagaataaaccattttgagaaaattcagatcatccccaaaaattcttggtcagaccatgaagcctcatcaggagtgagctcagcatgtccataccag---ggaaaatcctccttttttagaaatgtggtatggcttatcaaaaaggacaatgcatacccaacaataaagagaagttacaataataccaaccaagaagatcttttggtactgtgggggattcaccatccgaatgatgcggcagagcagacaaggctctatcaaaacccaactacctatatttccgttgggacatcaacactaaaccagagattggtaccaaaaatagctactagatctaaggtaaacgggcaaagtggaaggatggagttcttttggacaattttaaaatcgaatgatgcaataaactttgagagtaatggaaatttcattgctccagaaaatgcatacaaaattgtcaagaaaggggactcaacaattatgaaaagtgagttggaatatggtaactgcaacaccaagtgtcaaactccaataggggcgataaactccagtatgccattccacaacatccaccctctcaccatcggggaatgccccaaatatgtgaaatcaaacagattagtccttgctactgggctcagaaatagccctcaaggagagaga---agaagaaaaaagagaggactatttggagctatagcaggttttatagagggaggatggcagggaatggtagatggttggtatgggtaccaccatagcaacgagcaggggagtgggtacgctgcagacaaagaatccactcaaaaggcaatagatggagtcaccaataaggtcaactcgatcattgacaaaatgaacactcagtttgaggctgttggaagggaatttaataacttagaaaggagaatagaaaatttgaacaagaagatggaagacggattcctagatgtctggacttataatgctgaacttctggttctcatggaaaatgagagaactctagactttcatgactcaaatgtcaagaacctttacgacaaggtccgactacagcttagggataatgcaaaggagcttggtaacggttgcttcgagttctatcacagatgtgataatgaatgtatggaaagtgtaagaaacggaacgtatgactacccgcagtattcagaagaagcaagattaaaaagagaggaaataagtggagtaaaattggaatcaatagggacttaccaaatactgtcaatttattcaacagtggcgagctccctagcactggcaatcatggtggctggtctatttttatggatgtgttccaatggatcgttacaatgcagaatttgcatttaa
>H5N1_Avian_KR732539_A/chicken/Egypt/07118-NLQP/2007|2007.500
atggagaaaatagtgcttcttcttgcaatagtcagtcttgttgaaagtgatcagatttgcattggttaccatgcaaacaactcgacagagcaggttgacacaataatggaaaagaacgtcactgttacacacgcccaagacatactggaaaagacacacaacgggaaactctgcgatctagatggagtgaagcctctaattttaagagattgtagtgtagctggatggctcctcgggaacccaatgtgtgacgaattcctcaatgtgccggaatggtcttacatagtggagaagatcaatccagccaatgacctctgttacccagggaatttcaacgactatgaagaactgaaacacctattgagcagaataaaccattttgagaaaattcagatcatccccaaaagttcttggtcagatcatgaaacctcatcaggagtgagctcagcatgtccataccag---ggaagatcctccttttttagaaatgtggtatggcttatcaaaaaggacaatgcatacccaacaataaagagaagttacaataataccaaccaagaagatcttttggtactgtgggggattcaccatccaaatgatgcggcagagcagacaaggctctatcaaaacccaactacctatatttccgttgggacttcaacactaaaccagagattggtaccaaaaatagctactagatctaagataaacgggcaaagtggaaggatagagttcttttggacaattttaaaatcgaatgatgcaataaactttgagagtaatggaaatttcattgctccagaaaatgcatacaaaattgtcaagaaaggggactcaacaattatgaaaagtgaattggaatatggtaactgcaacaccaagtgtcaaactccaataggggcgataaactccagtatgccattccacaacatccaccctctcaccatcggggaatgccccaaatatgtgaaatcaaacagattagttcttgctactgggctcagaaatagccctcaaggagagaga---agaagaaaaaagagaggactatttggagctatagcaggttttatagagggaggatggcagggaatggtagatggttggtatgggtaccaccatagcaacgagcaggggagtgggtacgctgcagacaaagaatccactcaaaaggcaatagatggagtcaccaataaggtcaactcgatcattgacaaaatgaacactcagtttgaggctgttggaagggaatttaataacttagaaaggagaatagaaaatttaaacaagaagatggaagacggattcctagatgtctggacttataatgctgaacttctggttctcatggaaaatgagagaactctagactttcatgactcaaatgtcaagaacctttacgacaaggtccgactacagcttagggataatgcaaaggagcttggtaacggttgcttcgagttctatcacagatgtgataatgaatgtatggaaagtgtaagaaacggaacgtatgactacccgcagtattcagaagaagcaagattaaaaagagaggaaataagtggagtaaaattggaatcaataggaacttaccaaatactgtcaatttattcaacagtggcgagctccctagcactggcaatcatggtggctggtctatttttatggatgtgctccaatggatcgttacaatgcagaatttgcatttaa
>H5N1_Avian_AB465593_A/duck/Egypt/D2br10/2007|2007.038
atggagaaaatagtgcttcttcttgcaatagtcaatcttgttaaaagtgatcagatttgcattggttaccatgcaaacaactcgacagagcaggttgacacaataatggaaaagaacgtcactgttacacacgcccaagacatactggaaaagacacacaacgggaaactctgcgatctagatggagtgaagcctctaatcttaagagattgtagtgtagctggatggctcctcgggaacccaatgtgtgacgaattcctcaatgtgccggaatggtcttacatagtggagaagatcaatccagccaatgacctctgttacccagggaatttcaacgactatgaagaactgaaacacctattgagcagaataaaccattttgagaaaattcagatcatccccaaaagttcttggtcagatcatgaagcctcatcaggagtgagctcagcatgtccacaccag---ggaagatcctccttttttagaaatgtggtatggcttatcaaaaagaacaatgcatacccaacaataaagagaagttacaataataccaaccaagaagatcttttggtattgtgggggattcaccatccaaatgatgcggcagagcagacaaggctctatcaaaacccaactacctatatttccgttgggacatcaacactaaaccagagattggtaccaaaaatagctactagatctaaggtaaacgggcaaagtggaaggatggagttcttttggacaattttaaaatcgaatgatgcaataaactttgagagtaatggaaatttcattgctccagaaaatgcatacaaaattgtcaagaaaggggactcaacaattatgaaaagtgagttggaatatggtaactgcaacaccaagtgtcaaactccaataggggcgataaactccagtatgccattccataacatccaccctctcaccatcggggaatgccccaaatatgtgaaatcaaacagattagtccttgctactgggctcagaaatagccctcaaggagagaga---agaagaaaaaagagaggactatttggagctatagcaggttttatagagggaggatggcagggaatggtagatggttggtatgggtaccaccatagcaacgagcaggggagtgggtacgctgcagacaaagaatccactcaaaaggcaatagatggagtcaccaataaggtcaactcgatcattgacaaaatgaacactcagtttgaggctgttggaagggaatttaataacttagaaaggagaatagaaaatttaaacaagaagatggaagacggattcctagatgtctggacttataatgctgaacttctggttctcatggaaaatgagagaactctagactttcatgactcaaatgtcaagaacctttacgacaaggtccgactacagcttagggataatgcaaaggagcttggtaacggttgtttcgagttctatcacagatgtgataatgaatgtatggaaagtgtaagaaacggaacgtatgactacccgcagtattcagaagaagcaagattaaaaagagaggaaataagtggagtaaaattggaatcaataggaacttaccaaatactgtcaatttattcaacagtggcgagctccctagcactggcaatcatggtggctggtctatctttatggatgtgctccaatggatcgttacaatgcagaatttgcatttaa
>H5N1_Avian_AB474081_A/chicken/Pyigyitagon/204/2006|2006.500
atggagaaaatagtgcttcttcttgcaataatcagtcttgttaaaagtgatcagatttgcattggttaccatgcaaacaactcgacagagcaggtcgacacaataatggaaaagaacgtcactgttacacatgctcaagacatactggaaaagacacacaacgggaagctctgcgacctagatggagtgaagcctctaattttgagagattgtagtgtagctggatggctcctcggaaacccaatgtgtgacgaattcatcaatgtgccggagtggtcttacatagtggagaaggccagtccagccaatgacctctgttatccaggggatttcaacgactatgaagaactgaaacacctgttgagcagaataaaccattttgagaaaattcagatcttccctaaaagttcttgggccaatcatgaagcctcattaggggtgagttcagcatgtccctacctg---gagaagccctcctttttcaggaatgtggtatggcttatcaaaaagaataatacatacccaacgataaagaagagctacaataataccaaccaagaagatcttttggtactgtgggggattcaccatcctaatgatgcggcagagcagataaagctctatcaaaacccaaccacctatatctctgttggaacatcaacactaaaccagagattggtaccaaaaatagctactagatccaaagtaaacgggcaaagtggaagaatggagttcttctggacaattttaaagccgaatgatgctatcaatttcgatagtaatggaaatttcattgctccagaatatgcatacaaaattgtcaagaaaggggactctgcaattatgagaagtgaattggaatatggtaactgcaacaccaagtgtcaaactccaatgggggcgataaattctagcatgccattccacaacatacaccctctcaccataggggaatgccccaaatatgtgaaatcaaacagattagtccttgcaactggactcagaaatacccctcaaagagaggga---agaagaaaaaagagaggactatttggagctatagcagggtttatagagggaggatggcagggaatggtagatggttggtatgggtaccaccatagtaatgagcaggggagtggatacgctgcagacaaagaatccactcaaaaggcaatagatggggtcaccaataaagtcaactcgatcattgacaaaatgaacactcagtttgaggccgttggaagggaatttaataacttagaaaggagaatagaaaatttaaacaagaagatggaggacggattcctagatgtctggacttataatgctgaacttctggttctcatggaaaatgagagaactctggactttcatgactcaaatgtcaagaacctttacgaaaaggtccgactacagctcagggataatgcaaaggagttgggtaacggttgtttcgagttctatcacaaatgtgataatgaatgtatggaaagtgtaaaaaacggaacgtatgactacccgcagtattcagaagaagcaagactaaacagagaggaaataagtgaagtaaaattggaatcaatgggaacttaccaaatactgtcaatttattcaacagtggcgagttccctagcactggcaatcatggtagctggtctatctttatggatgtgctccaatggatcgttacaatgcagaatttgcatttaa
>H5N1_Avian_AB478025_A/quail/Thanatpin/2283/2007|2007.500
atggagaaaatagtacttcttcttgcaatagtcagccttgttaaaagtgatcagatttgcattggttaccatgcaaacaactcgacagagcaggttgacacaataatggaaaagaacgttactgttacacatgcccaagatatactggaaaagacacacaacgggaagctctgcgatctagatggagtgaagcctctgattttaagagattgtagtgtagctggatggctcctcggaaacccaatgtgtgacgaattcatcaatgtgccggaatggtcttacatagtagagaaggccaacccagccaatgacctctgttacccagggaatttcaacgactatgaagaactgaaacacctattgagcaggataaaccattttgagaaaattcagatcatccccaaaagttcttggtccgatcatgaagcctcattaggggtgagctcagcatgtccataccag---ggaacgccctcctttttcagaaatgtggtatggcttattaaaaagaacaatacatacccaacaataaagagaagctacaataataccaaccaggaagatcttttgatactgtgggggattcatcattctaatgatgcggcagagcagacaaagctctatcaaaacccaaccacctatatttccgttgggacatcaacgctaaaccagagattggtaccaaagatagctactagatccaaagtaaacgggcaaagtggaaggatggatttcttctggacaattttgaaaccgaatgatgcaatcaacttcgagagtaatggaaatttcattgctccagaatatgcatacaaaattgtcaagaaaggggactcagcaattatgaaaagtgaagtggaatatggtaactgcaacaccaagtgtcaaactccaataggggcgataaactctagtatgccattccacaacatacaccctctcaccatcggggaatgccccaaatatgtgaaatcaaacaaattagtccttgcgactgggctcagaaattaccctctaagagaaaaa------agaagaaaaagaggactatttggagctatagcaggttttatagagggaggatggcagggaatggtagatggttggtatgggtaccaccatagcaatgagcaggggagtgggtacgctgcagacaaagaatccactcaaaaggcaatagatggagtcaccaataaggtcaactcgatcattgacaaaatgaacactcagtttgaggccgttggaagggaatttaataacttagaaaggagaatagagaatttaaacaagaaaatggaagacggattcctagatgtctggacttataatgctgaacttctggttctcatggaaaatgagagaactctagacttccatgactcaaatgtcaagaacctttacgacaaggtccgactacagcttagggataatgcaaaggagctgggtaacggttgtttcgagttctatcacaaatgtgataatgaatgcatggaaagtgtaagaaacggaacgtatgactacccgcagtattcagaagaagcaagattaaaaagagaggaaataagtggagtaaaattggaatcaatagggacttaccaaatactgtcaatttattcaacagttgcgagttccctagcactggcaatcatggtggctggtctatctttatggatgtgttccaatgggtcgttacaatgcagaatttgcatttaa
>H5N1_Avian_AB478026_A/village_chicken/Kyaing_Tong/2433/2007|2007.500
atggagaaaatagtgcttcttcttgcaatggtcagccttgtcagaagtgatcagatttgcattggttaccatgcaaacaactcgacagagcaggttgacacaataatggaaaagaacgttactgttacacatgcccaagatatactggaaaagacacacaacgggaagctctgcgatctagatggagtgaagcctctgattttaagagattgtagtgtagctggatggctcctcggaaacccaatgtgcgacgaattcatcaatgtgccggaatggtcttacatagtggagaaggccaacccagccaatgacctctgttacccagggaatttcaacgactatgaagaactgaaacacctattgagcagaataaaccattttgagaaaattcagatcatccccaaaagttcttggtccgatcatgaagcctcattaggggtgagctcagcatgtccataccag---ggaacaccctcctttttcagaaatgtggtatggctcatcaagaagaacaatacatacccaacaataaagagaagctacaataataccaaccaggaagatcttttgatactgtgggggattcatcattctaatgatgaggcagagcagataaagctctatcaaaacccaaccacctatatttccgttgggacatcaacactaaaccagagattggtaccaaaaatagctactagatccaaagtaaacgggcaaagtggaaggatggatttcttctggacaattttaagaccggacgatgcaatcaacttcgagagtaatggaaatttcattgctccagaatatgcatacaaaattgtcaagaaaggagactcagcaattatgaaaagtgaagtggaatatggtaactgcaacaccaagtgtcaaactccaataggggcgataaactctagtatgccattccacaacatacaccctctcactatcggggaatgccccaaatatgtgaaatcaaacaaattagtccttgcgactgggctcagaaacagtcctctaagagaaaga------agaagaaaaagaggactatttggagctatagcaggttttatagagggaggatggcagggaatggtagatggttggtatgggtaccaccatagcaatgagcagggaagtgggtacgctgcagacaaagaatccactcaaaaggcaatagatggagtcaccaataaggtcaactcgatcattgacaaaatgaacactcagtttgaggccgttggaagggaatttaacaacttagaaaggagaatagagaatttaaacaagaaaatggaagacggattcctagatgtctggacttataatgctgaacttctggttctcatggaaaatgagagaactctagacttccatgactcaaatgtcaagaacctttacgacaaggtccgactacagcttagggataatgcaaaggaactgggtaacggttgtttcgagttctatcacaaatgtgataatgaatgcatggaaagtgtaagaaacgggacgtatgactacccgcagtattcagaagaagcaagattaaaaagagaggaaataagtggagtaaaattggaatcaataggaacttaccaaatactgtcaatttattcaacagttgcgagttctctagcactggcaatcatggtggctggtctatctttatggatgtgctccaatgggtcgttacaatgcagaatttgcatttaa
>H5N1_Avian_AB523775_A/common_goldeneye/Mongolia/X60/2009|2009.534
atggagaaaatagtgcttctttttgcaacaatcagccttgttaaaagcgatcatatttgcattggttatcatgcaaataactcgacagagcaggttgacacaataatggaaaagaacgttactgttacacatgcccaagacatactggaaaagacacacaacgggaagctctgcgatctaaatggagtgaagcctctgattttaaaagattgtagtgtagcgggatggctcctcggaaacccattgtgtgacgaattcatcaatgtgccagaatggtcttacatagtagagaaggccaatccagccaatgacctctgttacccagggaatttcaacgattatgaagaattgaaacacctattgagcaggataaaccattttgagaaaatacagatcatccccaaagattcttggtcagatcatgaagcctcattgggggtaagcgcagcatgttcataccag---ggaaattcctccttcttcagaaatgtggtatggcttatcaaaaaggacaatgcatacccaacaataaagaaaggctacaataataccaaccaagaagatctcttggtactgtgggggattcaccatcctaatgatgaggcagagcagacaaggctctatcaaaacccaaccacctatatttccattgggacatcaacactaaaccagagattggtaccaaaaatagccactagatccaaaataaacgggcaaagtggcaggatagatttcttctggacaattttaaaaccgaatgatgcaatccacttcgagagtaatggaaatttcattgctccagaatatgcatacaaaattgtcaagaaaggagactccacaattatgaaaagtgaagtggaatatggtaactgcaacaccaggtgtcagactccgataggggcgataaactctagtatgccattccacaacatacaccctctcaccatcggagaatgtcccaaatatgtgaaatcaaacaaattagtccttgcgactgggctcagaaatagtcctcaaagagagaga------agaagaaaaagaggactgtttggagctatagcaggttttatagagggaggatggcagggaatggtagatggttggtatgggtaccaccacagcaatgagcaggggagtgggtacgctgcagacaaagaatctactcaaaaggcaatagacggagtcaccaataaggtcaactcgatcattgacaaaatgaacactcagtttgaggccgtaggaagggaatttaataacttagagaggagaatagagaatttaaacaagaagatggaagacggattcctagatgtctggacttataatgctgaacttctggttctcatggaaaatgagagaactctagacttccatgactcaaatgtcaagaacctttacgataaggtcagactacagcttaaggataatgcaaaagagttgggtaacggttgtttcgagttctatcacaaatgtaataatgaatgtatggaaagtgtaagaaacggaacgtatgactacccgcagtattcagaagaagcaagattgaaaagagaggaaataagtggagtaaaattggaatcaataggaatctaccaaatactgtcaatttattcaacagtggcgagttccctagtgctggcaatcatgatggctggtctatctttatggatgtgttccaacgggtcgttacagtgcagaatttgcatttaa
>H5N1_Avian_AB520708_A/whooper_swan/Mongolia/6/2009|2009.367
atggagaaaatagtgcttctttttacaacaatcagccttgttaaaagcgatcatatttgcattggttatcatgcaaataactcgacagagcaggttgacacaataatggaaaagaacgttactgttacacatgcccaagacatactggaaaagacacacaacgggaagctctgcgatctaaatggagtgaagcctctgattttaaaagattgtagtgtagcgggatggctcctcggaaacccattgtgtgacgaattcatcaatgtgccagaatggtcttacatagtagagaaggccaatccagccaatgacctctgttacccagggaatttcaacgattatgaagaattgaaacacctattgagcaggataaaccattttgagaaaatacagatcatccccaaagattcttggtcagatcatgaagcctcattgggggtgagcgcagcatgttcataccag---ggaaattcctccttcttcagaaatgtggtatggcttatcaaaaaggacaatgcatacccaacaataaagaaaggctacaataataccaaccaagaagatctcttggtactgtgggggattcaccatcctaatgatgaggcagagcagacaaggctctatcaaaacccaaccacctatatttccattgggacatcaacactaaaccagagattggtaccaaaaatagccactagatccaaaataaacgggcaaagtggcaggatagatttcttctggacaattttaaaaccgaatgatgcaatccacttcgagagtaatggaaatttcattgctccagaatatgcatacaaaattgtcaagaaaggagactccacaattatgaaaagtgaagtggaatatggtaactgcaacaccaggtgtcagactccgataggggcgataaactctagtatgccattccacaacatacaccctctcaccatcggagaatgtcccaaatatgtgaaatcaaacaaattagtccttgcgactgggctcagaaatagtcctcaaagagagaga------agaagaaaaagaggactgtttggagctatagcaggttttatagagggaggatggcagggaatggtagatggttggtatgggtaccaccacagcaatgagcaggggagtgggtacgctgcagacaaagaatctactcaaaaggcaatagacggagtcaccaataaggtcaactcgatcattgacaaaatgaacactcagtttgaggccgtaggaagggaatttaataacttagagaggagaatagagaatttaaacaagaagatggaagacggattcctagatgtttggacttataatgctgaacttctggttctcatggaaaatgagagaactctagacttccatgactcaaatgtcaagaacctttacgataaggtcagactacagcttaaggataatgcaaaagagttgggtaacggttgtttcgagttctatcacaaatgtaataatgaatgtatggaaagtgtaagaaacggaacgtatgactacccgcagtattcagaagaagcaagattaaaaagagaggaaataagtggagtaaaattggaatcaataggaatctaccaaatactgtcaatttattcaacagtggcgagttccctagtgctggcaatcatgatggctggtctgtctttatggatgtgttccaacgggtcgttacagtgcagaatttgcatttaa
>H5N1_Avian_AB525191_A/mountain_hawk-eagle/Kumamoto/1/07|2007.500
atggagaaaatagtgcttcttcttgcaataatcagtcttgttaaaagtgatcagatttgcattggttaccatgcaaacaactcgacagagcaggttgacacaataatggaaaagaacgtcactgttacacacgcccaagacatactggaaaagacacacaacgggaagctctgcgatctagacggagtgaagcctctaattttaagagattgtagtgtagctggatggctccttgggaatccaatgtgtgacgaattcctcaatgtgccggaatggtcttacatagtggagaagatcaatccagccaatgacctctgttacccagggaatttcaacgactatgaagaactgaaacacctattgagcagaataaaccattttgagaaaattcagatcatccccaaaagttcttggtcagatcatgaagcctcatcaggggtgagctcagcatgtccataccag---ggaaggtcctccttttttagaaatgtggtatggcttatcaaaaagaacggtgcatacccaacaataaagagaagttacaataataccaaccaagaagaccttttggtactgtgggggattcaccatccaaatgatgcggcagagcagacaaagctctatcaaaacccaaccacctatatttccgttgggacatcaacactaaaccagagattggtaccaaaaatagctactagatccaaggtaaacgggcaaagtggaaggatggagttcttttggacaattttaaaaccgaatgatgcaataaattttgagagtaatggaaatttcattgctccagaaaatgcatacaaaattgtcaagaaaggggactcaacaatcatgaaaagtgaattggaatatggtaactgcaacaccaagtgtcaaactccaataggggcgataaactctagtatgccattccacaacatccaccctctcaccatcggggaatgccccaaatatgtgaaatcaaacagattagtccttgcgactgggctcagaaatagccctcaaggagagaga---agaagaaaaaagagaggactatttggagctatagcaggttttatagagggaggatggcagggaatggtagatggttggtatgggtaccaccatagcaacgagcaggggagtgggtacgctgcagacaaagaatccactcaaaaggcaatagatggagtcaccaataaggtcaactcgatcattgacaaaatgaacactcagtttgaggccgttggaagggaatttaataacttagaaaggagaatagagaatttaaacaagaagatggaagacggatttctagatgtctggacttataatgctgaacttctggttctcatggaaaatgagagaactctagactttcatgactcaaatgtcaagaacctttacgacaaggtccgactacagcttagggataatgcaaaggagcttggtaacggttgtttcgagttctatcacagatgtgataataaatgtatggaaagtgtaagaaacggaacgtatgactacccgcagtattcagaagaatcaagattaaaaagagaggaaataagtggagtaaaattggaatcaataggaacttatcaaatactgtcaatttattcaacagtggcgagctccctagcactggcaatcatggtggctggtctatctttatggatgtgctccaatggatcgttacaatgcagaatttgcatttaa
>H5N1_Avian_AB530992_A/mallard/Hokkaido/24/2009|2009.500
atggagaaaatagcacttctttttgcaatagtcagcctcgtcaaaagtgaccaaatttgcattggttatcatgcaaacaactcgacagagcaggttgacacaataatggaaaagaatgttactgtcacgcatgcccaagatatactggaaaagacacacaatggaaagctctgcagtctaaatggagttaagcctctcatcttgagggattgcagtgtagctggatggctcctcggaaaccccatgtgtgatgaattcctcaatgtgccggaatggtcctacatagtggagaaggacagcccaatcaatggcctctgctacccaggggacttcaacaactatgaggagctaaaacacttgttgagcagtacaaaccattttgagaaaattcaaatcattcccaggagttcttggtccaatcatgatgcctcatcaggagtgagctccgcatgtccatataat---gggaggtcctcttttttcagaaatgtggtgtggctcatcaaaaagaacaatgcatacccaacaataaaaaggagttacaataatactaatcaagacgatcttttggtactgtgggggattcaccatcctaatgatgcagcggagcaaacaaagctctatcaaaacccaaccacttacgtttctgttgggacatcaacattgaaccagagatcggtcccagaaatagctaccaggcccaaagtgaacgggcaaagtggaagaatggagtttttctggacaatcttaaagccaaatgatgctatcaatttcgagagtaatgggaattttattgctccagaatatgcatacaaaattgtcaagaaaggagactcagcaatcatgaaaagtggactggagtatggtaactgcattaccaagtgccaaactccaatgggtgcaataaactccagcatgccatttcacaacatacatcctctcaccagtggggaatgccccaaatacgtgaagtcagatagattagtccttgcaacaggactcaggaatattcctcaaagagaaaca---------------agaggactatttggggccatagcaggctttatagaaggaggttggcaaggaatggtagatggctggtatggataccaccatagcaacgagcaagggagtggatacgctgcagacaaggagtccacccaaaaggcaatagatggaatcactaataaggtaaactcaatcattgacaaaatgaacactcagtttgaggccgttgggaaggaatttaacaacttagaaaggaggatagagaatttgaacaagaaaatggaagacgggttcctagacgtctggacttataatgctgaacttctggttctcatggaaaatgaaagaaccctagacttccatgactcaattgtcaagaacctttatgacaaggttcgactacagcttagggataatgcgaaggagctgggtaatggttgtttcgagttctatcacaaatgtgatgatgaatgtatggaaagtgtaagaaacggaacgtatgactacccgcagtattcagaagaggcaagattaaaccgagaggaaataagtggagtaaaattggaatcaataggaacctaccaaatactgtcaatttattcaacagtggcgagttccttagcactggcaatcatggtagctggtctatctttctggatgtgctccaatggttcattgcaatgcaggatttgcatttaa
>H5N1_Avian_AB569348_A/whooper_swan/Mongolia/1/2010|2010.367
atggagaaaatagtgcttctttttgcaacaatcagccttgttaaaagcgatcatatttgcattggttatcatgcaaataactcgacagagcaggttgacacaataatggaaaagaacgttactgttacacatgcccaagacatactggaaaagacacacaacgggaagctctgcgatctaaatggagtgaagcctctgattttaaaagattgtagtgtagcgggatggctcctcggaaacccattgtgtgacgaattcatcaatgtgccagaatggtcttacatagtagagaaggccaatccagccaatgacctctgttacccagggactttcaacgattatgaagaattgaaacacctattgagcaggataaaccattttgagaaaatacagatcatccccaaagattcttggtcagatcatgaagcctcattgggggtgagcgcagcatgttcataccag---ggaaattcctccttcttcagaaatgtggtatggcttatcaaaaaggacaatgcatacccaacaataaagaaaggctacaataataccaaccaagaagacctcttggtactttgggggattcaccatcctaatgatgaggcagagcagacaaggctctatcaaaacccaaccacctatatttccattgggacatcaacactaaaccagagattgataccaaaaatagccactagatccaaaataaacgggcaaagtggcaggatagatttcttctggacaattttgaaaccgaatgatgcaatccacttcgagagtaatggaaatttcattgctccagaatatgcatacaaaattgtcaagaaaggagactccacaattatgaaaagtgaagtggaatatggtaactgcaacaccaggtgtcagactccgataggagcgataaactctagtatgccattccacaacatacaccctctcaccatcggagaatgtcccaaatatgtgaaatcaaacaaattagtccttgcgactgggctcagaaatagtccccaaagagagaga------agaagaaaaagaggactgtttggagccatagcaggttttatagagggaggatggcagggaatggtagacggttggtatgggtaccaccacagcaatgagcaggggagtgggtacgctgcagacaaagaatctactcaaaaggcaatagacggagtcaccaataaggtcaactcgatcattgacaaaatgaacactcagtttgaggccgtaggaagggaatttaataacttggagaggagaatagagaatttaaacaagaagatggaagacggattcctagatgtctggacttataatgctgaacttctggttctcatggaaaatgagagaactctagacttccatgactcaaatgtcaaaaacctttacgataaggtcagactacagcttaaggataatgcaaaagagttgggtaacggttgtttcgagttctatcacaaatgtaataatgaatgtatggaaagtgtaagaaacggaacgtatgactacccgcagtattcagaagaagcaagattaaaaagagaggaaataagtggagtaaaattggaatcaataggaatctaccaaatactgtcaatttattcaacagtggcgagttccctagtgctggcaatcatgatggctggtctatctttgtggatgtgttccaacgggtcgttacagtgcagaatttgcatttaa
>H5N1_Avian_AB576202_A/pigeon/Thailand/VSMU-7-NPT/2004|2004.500
atggagaaaatagtgcttctttttgcaatagtcagtcttgttaaaagtgatcagatttgcattggttaccatgcaaacaactcgacagagcaggttgacacaataatggaaaagaacgttactgttacacatgcccaagacatactggaaaagacacacaacgggaagctctgcgatctagatggagtgaagcctctaattttgagagattgtagtgtagctggatggctcctcggaaacccaatgtgtgacgaattcatcaatgtgccggaatggtcttacatagtggagaaggccaatccagtcaatgacctctgttacccaggggatttcaatgactatgaagaattgaaacacctattgagcagaataaaccattttgagaaaattcagatcatccccaaaagttcttggtccagtcatgaagcctcattaggggtgagctcagcatgtctataccag---ggaaagtcctcctttttcagaaatgtggtatggcttatcaaaaagaacagtacatacccaacaataaagaggagctacaataataccaaccaagaagatcttttggtactgtgggggattcaccatcctaatgatgcggcagagcagacaaagctctatcaaaacccaaccacctatatttccgttgggacatcaacactaaaccagagattggtaccaagaatagctactagatccaaagtaaacgggcaaagtggaaggatggagttcttctggacaattttaaaaccgaatgatgcaatcaacttcgagagtaatggaaatttcattgctccagaatatgcatacaaaattgtcaagaaaggggactcaacaattatgaaaagtgaattggaatatggtaactgcaacaccaagtgtcaaactccaatgggggcgataaactctagtatgccattccacaatatacaccctctcaccatcggggaatgccccaaatatgtgaaatcaaacagattagtccttgcgactgggctcagaaatagccctcaaagagagaga---agaagaaaaaagagaggattatttggagctatagcaggttttatagagggaggatggcagggaatggtagatggttggtatgggtaccaccatagcaatgagcaggggagtgggtacgctgcagacaaagaatccactcaaaaggcaatagatggagtcaccaataaggtcaactcgatcattgacaaaatgaacactcagtttgaggccgttggaagggaatttaacaacttagaaaggagaatagagaatttaaacaagaagatggaagacgggtttctagatgtctggacttataatgctgaacttctggttctcatggaaaatgagagaactctagactttcatgactcaaatgtcaagaacctttacgacaaggtccgactacagcttagggataatgcaaaggagctgggtaacggttgtttcgagttctatcataaatgtgataatgaatgtatggaaagtgtaagaaacggaacgtatgactacccgcagtattcagaagaagcaagactaaaaagagaggaaataagtggagtaaaattggaatcaataggaatttaccaaatactgtcaatttattctacagtggcgagttccctagcactggcaatcatggtagctggtctatccttatggatgtgctccaatgggtcgttacaatgcagaatttgcatttaa
>H5N1_Avian_AB593447_A/duck/Vietnam/G12/2008|2008.038
atggagaaaatagtgcttcttcttgcaataatcagccttgttaaaagtgatcagatttgcattggttaccatgcaaacaactcgacagagcaggttgacacaataatggaaaagaacgttactgttacacatgctcaagatatactggaaaagacacacaacgggaagctctgcgatctagatggagtgaagcctctgattttaaaagattgtagtgtagctggatggctcctcggaaacccaatgtgtgatgaattcatcaatgtgccggaatggtcttacatagtggagaaagccaacccagccaatggcctctgttacccagggaacttcaacgactatgaagaactgaaacacctattgagtaggataaaccattttgagaaaattcagatcatccccaaaagttcttggtccgatcatgaagcctcatcaggggtgagctcagcatgtccataccag---ggagtgccctcctttttcagaaatgtggtatggcttatcaaaaagaacaatacatacccaacaataaagagaagctacaataataccaaccaggaagatcttttgatactgtgggggattcatcattctaacgatgcagcagagcagacaaagctttatcaaaacccaaccacctatatttccgttgggacatcaacactgaaccagagattggtaccaacaatagctactagatccaaagtaaacgggcaaagtggaaggatggatttcttctggacaattttaaaaccgaatgatgcaatcaacttcgagagtaatggaaatttcattgctccagaatatgcatacaaaattgtcaagaaaggggactcggcaattatgaaaagtgaggtggagtatggtaactgcaacaccaagtgtcaaactccaataggggcgataaactctagtatgccattccacaacatacaccctctcactatcggggaatgccccaaatatgtgaaatcaaacaaattagtccttgcgactgggctcagaaataatcctctaagagaaaga------agaagaaaaagaggactatttggagctatagcaggttttatagagggcggatggcatggaatggtagatggttggtatgggtttcaccatagcaatgagcaggggagtgggtacgctgcagacaaagaatccactcaaaaggcaatagatggagtcaccaataaggtcaactcaatcattgacaaaatgaacactcagtttgaggccgttggaagggaatttaataacttagagaggagaatagagaatttaaacaagaaaatggaagacggattcctagatgtctggacttataatgctgaacttctggttctcatggaaaatgagagaactctagacttccatgattcaaatgtcaagaacctttacgacaaggtccgactacagcttagggataatgcaaaggagctgggtaacggttgtttcgagttctatcacaaatgtgataatgaatgcatggaaagtgtaagaaacggaacgtatgactacccgcagtattcagaagaagcaagattaaaaagagaggaaataagtggagtaaaattggaatcaataggaacttaccaaatactgtcaatttattcaacagttgcgagttctttagcactggcaatcatgatggctggtctatctttatggatgtgctccaatgggtcgttacaatgcagaatttgcatttaa
>H5N1_Avian_AB684263_A/mandarin_duck/Miyazaki/22M-765/2011|2011.200
atggagaaaatagtgcttctctttacaacaatcagccttgttaaaagcgatcatatttgcattggttatcatgcaaataactcgacagagcaggttgacacaataatggaaaagaacgttactgttacacatgcccaagacatactggaaaagacacacaacggaaagctctgcgatctaaatggagtgaagcctctgattttaaaagattgtagtgtagcgggatggctcctcggaaacccattgtgtgacgaattcatcaatgtgccagaatggtcttacatagtagagaagaccaagccagccaatgacctctgctacccagggaatttcaacgattatgaagaattgaaacacctattgagcaggataaaccattttgagaaaatacagatcatccccaaagactcttggtcagatcatgaagcctcattgggggtgagcgcagcatgttcataccag---ggaaattcctccttcttcagaaatgtggtatggcttatcaaaaaggacaatgcatacccaacaataaagaaaggctacaataataccaaccaagaagatctcttggtactgtgggggattcaccatcctaatgatgaggcagagcagacaaggctctatcaaaacccaaccacctatatttccattgggacatcaacactaaaccagagattggtaccaaaaatagccactagatccaaaataaacgggcaaagtggcaggatagatttcttctggacaattttaaaaccgaatgatgcaatccacttcgagagtaatggaaatttcattgctccagaatatgcatacaaaattgtcaagaaaggagactccacaattatgaaaagtgaagtggaatatggtaactgcaacaccaggtgtcagactccgataggggcgataaactctagtatgccattccacaacatacaccctctcaccatcggagaatgtcccaaatatgtgaaatcaaacaaattagtccttgcgactgggctcagaaatagtcctcaaagagagaga------agaagaaaaagaggactgtttggagctatagcaggttttatagagggaggatggcagggaatggtagatggttggtatgggtaccaccacagcaatgagcaggggagtgggtacgctgcagacaaagaatctactcaaaaggcaatagacggagtcaccaataaggtcaactcgatcattgacaaaatgaacactcagtttgaggccgtaggaagggaatttaataacttagagaggagaatagagaatttaaacaagaagatggaagacggattcctagatgtttggacttataatgctgaacttctggttctcatggaaaatgagagaactctagatttccatgactcaaatgtcaagaacctttacgataaggtcagactacagcttaaggataatgcaaaagagttgggtaacggttgtttcgagttctatcacaaatgtaataatgaatgtatggaaagtgtaagaaacggaacgtatgactacccgcagtattcagaagaagcaagactaaaaagagaggaaataagtggagtaaaattggaatcaataggaatctaccaaatactgtcaatttattcaacagtggcgagttccctagtgctggcaatcatgatggctggtctgtctttatggatgtgttccaacggatcgttacagtgcagaatttgcatttga
>H5N1_Avian_AB615237_A/tufted_duck/Fukushima/2/2011|2011.038
atggagaaaatagtgcttctctttacaacaatcagccttgttaaaagcgatcatatttgcattggttatcatgcaaataactcgacagagcaggttgacacaataatggaaaagaacgttactgttacacatgcccaagacatactggaaaagacacacaacgggaagctctgcgatctaaatggagtgaagcctctgattttaaaagattgtagtgtagcgggatggctcctcggaaacccattgtgtgacgaattcatcaatgtgccagaatggtcttacatagtagagaaggccaatccagccaatgacctctgttacccagggaatttcaacgattatgaagaattgaaacacctattgagcaggataaaccattttgagaaaatacagatcatccccaaagactcttggtcagatcatgaagcctcattgggggtgagcgcagcatgttcataccag---ggaaattcctccttcttcagaaatgtggtatggcttatcaaaaaggacaatgcatacccaacaataaagaaaggctacaataataccaaccaagaagatctcttggtactgtgggggattcaccaccctaatgatgaggcagagcagacaaggctctatcaaaacccaaccacctatatttccattgggacatcaacactaaaccagagattggtaccaaaaatagccactagatccaaaataaacgggcaaaggggcaggatagatttcttctggacaattttaaaaccgaatgatgcaatccacttcgagagtaatggaaatttcattgctccagaatatgcatacaaaattgtcaagaaaggagactccacaattatgaaaagtgaagtggaatatggtaactgcaacaccaggtgtcagactccgataggggcgataaactctagtatgccattccacaacatacaccctctcaccatcggagaatgtcccaaatatgtgaaatcaaacaaattagtccttgcgactgggctcagaaatagtcctcaaagagagaga------agaagaaaaagaggactgtttggagctatagcaggttttatagagggaggatggcagggaatggtagatggttggtatgggtaccaccacagcaatgatcaggggagtgggtacgctgcagacaaagaatctactcaaaaggcaatagacggagtcaccaataaggtcaactcgatcattgacaaaatgaacactcagtttgaggccgtaggaagggaatttaacaacttagagaggagaatagagaatttaaacaagaagatggaagacggattcctagatgtttggacttataatgctgaacttctggttctcatggaaaatgagagaactctagatttccatgactcaaatgtcaagaacctttacgataaggtcagactacagcttaaggataatgcgaaagagttgggtaacggttgtttcgagttctatcacaaatgtaataatgaatgtatggaaagtgtaagaaacggaacgtatgactacccgcagtattcagaagaagcaagactaaaaagagaggaaataagtggagtaaaattggaatcaataggaatctaccaaatactgtcaatttattcaacagtggcgagttccctagtgctggcaatcatgatggctggtctgtctttatggatgtgttccaacggatcgttacagtgcagaatttgcatttaa
>H5N1_Avian_AB612909_A/duck/Hokkaido/WZ101/2010|2010.784
atggagaaaatagtgcttctctttacaacaatcagccttgttaaaagcgatcatatttgcattggttatcatgcaaataactcgacagagcaggttgacacaataatggaaaagaacgttactgttacacatgcccaagacatactggaaaagacacacaacgggaagctctgcgatctaaatggagtgaagcctctgattttaaaagattgtagtgtagcgggatggctcctcggaaacccattgtgtgacgaattcatcaatgtgccagaatggtcttacatagtagagaaggccaagccagccaatgacctctgttacccagggaatttcaacgattatgaagaattgaaacacctattgagcaggataaaccattttgagaaaatacagatcatccccaaagactcttggtcagatcatgaagcctcattgggggtgagcgcagcatgttcataccag---ggaaattcctccttcttcagaaatgtggtatggcttatcaaaaaggacaatgcatacccaacaataaagaaaggctacaataataccaaccaagaagatctcttggtactgtgggggattcaccatcctaatgatgaggcagagcagacaaggctctatcaaaacccaaccacctatatttccattgggacatcaacactaaaccagagattggtaccaaaaatagccactagatccaaaataaacgggcaaagtggcaggatagatttcttctggacaattttaaaaccgaatgatgcaatccacttcgagagtaatggaaatttcattgctccagaatatgcatacaaaattgtcaagaaaggagactccacaattatgaaaagtgaagtggaatatggtaactgcaacaccaggtgtcagactccgataggggcgataaactctagtatgccattccacaacatacaccctctcaccatcggagaatgtcccaaatatgtgaaatcaaacaaattagtccttgcgactgggctcagaaatagtcctcaaagagagaga------agaagaaaaagaggactgtttggagctatagcaggttttatagagggaggatggcagggaatggtagatggttggtatgggtaccaccacagcaatgagcaggggagtgggtacgctgcagacaaagaatctactcaaaaggcaatagacggagtcaccaataaggtcaactcgatcattgacaaaatgaacactcagtttgaggccgtaggaagggaatttaataacttagagaggagaatagagaatttaaacaagaagatggaagacggattcctagatgtttggacttataatgctgaacttctggttctcatggaaaatgagagaactctagatttccatgactcaaatgtcaagaacctttacgataaggtcagactacagcttaaggataatgcaaaagagttgggtaacggttgtttcgagttctatcacaaatgtaataatgaatgtatggaaagtgtaagaaacggaacgtatgactacccgcagtattcagaagaagcaagactaaaaagagaggaaataagtggagtaaaattggaatcaataggaatctaccaaatactgtcaatttattcaacagtggcgagttccctagtgctggcaatcatgatggctggtctgtctttatggatgtgttccaacggatcgttacagtgcagaatttgcatttaa
>H5N1_Avian_AB612901_A/duck/Hokkaido/WZ83/2010|2010.784
atggagaaaatagtgcttctctttacaacaatcagccttgttaaaagcgatcatatttgcattggttatcatgcaaataactcgacagagcaggttgacacaataatggaaaagaacgttactgttacacatgcccaagacatactggaaaagacacacaacgggaagctctgcgatctaaatggagtgaagcctctgattttaaaagattgtagtgtagcgggatggctcctcggaaacccattgtgtgacgaattcatcaatgtgccagaatggtcttacatagtagagaaggccaagccagccaatgacctctgttacccagggaatttcaacgattatgaagaattgaaacacctattgagcaggataaaccattttgagaaaatacagatcatccccaaagactcttggtcagatcatgaagcctcattgggggtgagcgcagcatgttcataccag---ggaaattcctccttcttcagaaatgtggtatggcttatcaaaaaggacaatgcatacccaacaataaagaaaggctacaataataccaaccaagaagatctcttggtactgtgggggattcaccatcctaatgatgaggcagagcagacaaggctctatcaaaacccaaccacctatatttccattgggacatcaacactaaaccagagattggtaccaaaaatagccactagatccaaaataaacgggcaaagtggcaggatagatttcttctggacaattttaaaaccgaatgatgcaatccacttcgagagtaatggaaatttcattgctccagaatatgcatacaaaattgtcaagaaaggagactccacaattatgaaaagtgaagtggaatatggtaactgcaacaccaggtgtcagactccgataggggcgataaactctagtatgccattccacaacatacaccctctcaccatcggagaatgtcccaaatatgtgaaatcaaacaaattagtccttgcgactgggctcagaaatagtcctcaaagagagaga------agaagaaaaagaggactgtttggagctatagcaggttttatagagggaggatggcagggaatggtagatggttggtatgggtaccaccacagcaatgagcaggggagtgggtacgctgcagacaaagaatctactcaaaaggcaatagacggagtcaccaataaggtcaactcgatcattgacaaaatgaacactcagtttgaggccgtaggaagggaatttaataacttagagaggagaatagagaatttaaacaagaagatggaagacggattcctagatgtttggacttataatgctgaacttctggttctcatggaaaatgagagaactctagatttccatgactcaaatgtcaagaacctttacgataaggtcagactacagcttaaggataatgcaaaagagttgggtaacggttgtttcgagttctatcacaaatgtaataatgaatgtatggaaagtgtaagaaacggaacgtatgactacccgcagtattcagaagaagcaagactaaaaagagaggaaataagtggagtaaaattggaatcaataggaatctaccaaatactgtcaatttattcaacagtggcgagttccctagtgctggcaatcatgatggctggtctgtctttatggatgtgttccaacggatcgttacagtgcagaatttgcatttaa
>H5N1_Avian_AB617579_A/peregrine_falcon/Tochigi/15/2011|2011.123
atggagaaaatagtgcttctctttacaacaatcagccttgttaaaagcgatcatatttgcattggttatcatgcaaataactcgacagagcaggttgacacaataatggaaaagaacgttactgttacacatgcccaagacatactggaaaagacacacaacgggaagctctgcgatctaaatggagtgaagcctctgattttaaaagattgtagtgtagcgggatggctcctcggaaacccattgtgtgacgaattcatcaatgtgccagaatggtcttacatagtagagaaggccaagccagccaatgacctctgttacccagggaatttcaacgattatgaagaattgaaacacctattgagcaggataaaccattttgagaaaatacagatcatccccaaagaatcttggtcagatcatgaagcctcattgggggtgagcgcagcatgttcataccag---ggaaattcctccttcttcagaaatgtggtatggcttatcaaaaaggacaatgcatacccaacaataaagaaaggctacaataataccaaccaagaagatctcttggtactgtgggggattcaccatcctaatgatgaggcagagcagacaaggctctatcaaaacccaaccacctatatttccattgggacatcaacactaaaccagagattgataccaaaaatagccactagatccaaaataaacgggcaaagtggcaggatagatttcttctggacaattttaaaaccgaatgatgcaatccacttcgagagtaatggaaatttcattgctccagaatatgcatacaaaattgtcaagaaaggagactccacaattatgaaaagtgaagtggaatatggtaactgcaacaccaggtgtcagactccgataggggcgataaactctagtatgccattccacaacatacaccctctcaccatcggagaatgtcccaaatatgtgaaatcaaacaaattagtccttgcgactgggctcagaaatagtcctcaaagagagaga------agaagaaaaagaggactgtttggagctatagcaggttttatagagggaggatggcagggaatggtagatggttggtatgggtaccaccacagcaatgagcaggggagtgggtacgctgcagacaaagaatctactcaaaaggcaatagacggagtcaccaataaggtcaactcgatcattgacaaaatgaacactcagtttgaggccgtaggaagggaatttaataacttagagaggagaatagagaatttaaacaagaagatggaagacggattcctagatgtttggacttataatgctgaacttctggttctcatggaaaatgagagaactctagatttccatgactcaaatgtcaagaacctttacgataaggtcagactacagcttaaggataatgcaaaagagttgggtaacggttgtttcgagttctatcacaaatgtaataatgaatgtatggaaagtgtaagaaacggaacgtatgactacccgcagtattcagaagaagcaagactaaaaagagaggaaataagtggagtaaaattggaatcaataggaatctaccaaatactgtcaatttattcaacagtggcgagttccctagtgctggcaatcatgatggctggtctgtctttatggatgtgttccaacggatcgttacagtgcagaatttgcatttaa
>H5N1_Avian_AB629713_A/peregrine_falcon/Aomori/7/2011|2011.200
atggagaaaatagtgcttctctttacaacaatcagccttgttaaaagcgatcatatttgcattggttatcatgcaaataactcgacagagcaggttgacacaataatggaaaagaacgttactgttacacatgcccaagacatactggaaaagacacacaacgggaagctctgcgatctaaatggagtgaagcctctgattttaaaagattgtagtgtagcgggatggctcctcggaaacccattgtgtgacgaattcatcaatgtgccagaatggtcttacatagtagagaaggccaagccagccaatgacctctgttacccagggaatttcaacgattatgaagaattgaaacacctattgagcaggataaaccattttgagaaaatacagatcatccccaaagactcttggtcagatcatgaagcctcattgggggtgagcgcagcatgttcataccaa---ggaaattcctccttcttcagaaatgtggtatggcttgtcaaaaaggacaatgcatacccaccaataaagaaaggctacaataataccaaccaagaagatctcttggtactgtgggggattcaccatcctaatgatgaggcagagcagacaaggctctatcaaaacccaaccacctatatttccattgggacatcaacactaaaccagagattggtaccaaaaatagccactagatccaaaataaacgggcaaagtggcaggatagatttcttctggacaattttaaaaccgaatgatgcaatccacttcgagagtaatggaaatttcattgctccagaatatgcatacaaaattgtcaagaaaggagactccacaattatgaaaagtgaagtggaatatggtaactgcaacaccaggtgtcagactccgataggggcgataaactctagtatgccattccacaacatacaccctctcaccatcggagaatgtcccaaatatgtgaaatcaaacaaattagtccttgcgactgggctcagaaatagtcctcaaagagagaga------agaagaaaaagaggactgtttggagctatagcaggttttatagagggaggatggcaaggaatggtagatggttggtatgggtaccaccacagcaatgagcaggggagtgggtacgctgcagacaaagaatctactcaaaaggcaatagacggagtcaccaataaggtcaactcgatcattgacaaaatgaacactcagtttgaggccgtaggaagggaatttaataacttagagaggagaatagagaatttaaacaagaagatggaagacggattcctagatgtttggacttataatgctgaacttctggttctcatggaaaatgagagaactctagatttccatgactcaaatgtcaagaacctttacgataaggtcagactacagcttaaggataatgcaaaagagttgggtaacggttgtttcgagttctatcacaaatgtaataatgaatgtatggaaagtgtaagaaacggaacgtatgactacccgcagtattcagaagaagcaagactaaaaagagaggaaataagtggagtaaaattggaatcaataggaatctaccaaatactgtcaatttattcaacagtggcgagttccctagtgctggcaatcatgatggctggtctgtctttatggatgtgttccaacggatcgttacagtgcagaatttgcatttaa
>H5N1_Avian_AB741558_A/muscovy_duck/Vietnam/LBM57/2011_|2011.890
atggagaaaatagtgcttctttttgcaacaatcagccttgttaaaagcgatcatatttgcattggttatcatgcaaataactcgacagagcaggttgacacaataatggaaaagaacgttactgttacacatgcccaagacatactggaaaagacacacaacgggaaactctgcgatctaaatggagtgaagcctctgattttaaaagattgtagtgtagcaggatggctcctcggaaacccaatgtgtgacgaattcatcaatgtgccagaatggtcttacatagtagagaaggccaatccagccaatgacctctgttacccagggaatttcaacgattatgaagaattgaaacacctattgagcagaataaaccattttgagaaaatacagatcattcccaaagattcttggtcagatcatgaagcctcattgggggtgagtgcagcatgtccataccag---ggaaattcctccttcttcagaaatgtggtatggcttatcaaaaaggacaatgcatacccaacaataaagaaaggctacaataataccaaccaagaagatctcttggtactgtgggggattcaccatcctaatgatgaggcagagcagacaaggctctatcaaaacccaaccacctatatttccattgggacatcaacactaaaccagagattggtaccaaaaatagccactagatccaaaataaacgggcaaagtggcaggatagatttcttctggacaattttaaaaccgaatgatgcaatccacttcgagagtaatggaaatttcattgctccagaatatgcatacaaaattgtcaagaaaggagactcaacaattatgaaaagtgaagtggaatatggtaactgcaacaccaggtgtcagactccgataggggcgataaactctagtatgccgttccacaacatacaccctctcaccatcggagaatgtcccaaatatgtgaaagcaaccaaactagtccttgctactgggctcagaaatagtcctcaaagagagaga------agaagaaaaagaggattgtttggagctatagcaggttttatagagggaggatggcagggaatggtagatggttggtatgggtaccaccacagcaatgagcaggggagtgggtacgctgcagacaaggaatctactcaaaaggcaatagacggagtcaccaataaggtcaactcgatcattgacaaaatgaacactcagtttgaggccgtaggaagggaatttaataacttagagaggagaatagagaatttgaacaagaagatggaagacggattcctagatgtctggacttataatgctgaacttctggttctcatggaaaatgagagaactctagactaccatgactcaaatgtcaggaacctttacgacaaggtcagactacagcttaaggataacgcaaaagagctgggtaacggttgtttcgagttctatcacaaatgtaataatgaatgtatggaaagtgtaagaaacggaacgtatgactacccgcagtattcagaagaagcaagattaaaaagagaggaaataagtggagtaaaattggaatcaataggaatctaccaaatactgtcaatttattcaacagtggcgagttccctagtactggcaatcatgatggctggtctatctttatggatgtgttccaacgggtcgttacagtgcagaatttgcatttaa
>H5N1_Avian_AB741550_A/muscovy_duck/Vietnam/LBM14/2011_|2011.718
atggagaaaatagtgcttctttttgcaacaattagccttgttaaaagcgatcatatttgcattggttatcatgcaaacaactcgacagagcaggttgacacaataatggaaaagaacgttactgttacacatgcccaagacatactggaaaagacacacaacgggaagctctgcgacctaaatggagtgaagcctctgattttaaaagattgtagtgtagcaggatggctcctcggaaacccaatgtgtgacgaattcatcaatgtgccagaatggtcttatatagtagagaaggccaatccagccaatgacctctgttacccaggaaatttcaacgattatgaagaattgaaacacctattgagcaggacaaaccattttgagaaaatacagatcatccccaaagattcttggtcagatcatgaagcctcattgggggtgagtgcagcatgtccataccag---ggaaattcctccttcttcagaaatgtggtatggcttatcaaaaaggacaatgcatacccaacaataaagaaaggctacaataataccaatcaagaagatctcttgatactgtgggggattcaccatcctaatgatgaggcagagcagacaaagctctatcaaaacccaaccacctatatttccattgggacatcaacactaaaccagagattggtaccaaaaatagccactaggtccaaaataaacgggcaaagtggcaggatagatttcttctggacaattttaaaaccgaatgatgcaatccacttcgagagtaatggaaatttcattgctccagaatatgcatacaaaattgtcaagaaaggagactcaacaatcatgaaaagtgaagtggaatatggtaactgcaacaccaggtgtcagactccgataggggcgataaactccagtatgccattccacaacatacaccctctcaccatcggagaatgtcccaaatatgtgaaatcaaacaaactagtccttgcgactgggctcagaaatagtcctcaaagagagaga------agaagaaaaagaggattgtttggagctatagcaggttttatagagggaggatggcagggaatggtagatggttggtatgggtaccaccacagcaatgagcaggggagtgggtacgctgcagacaaagaatctactcaaaaggcaatagacggagtcaccaataaggtcaactcgatcattgacaaaatgaacactcagtttgaggccgtaggaagggaatttaataacttagagaggagaatagagaatttgaacaagaagatggaagacggattcctagatgtctggacttataatgctgaacttctggttctcatggaaaatgagagaactctagacttccatgactcaaatgtcaggaacctttacgacaaggtcagactacagcttaaggataatgcaaaagagctgggtaacggttgtttcgagttctatcacaaatgtaataatgaatgtatggaaagtgtaagaaacggaacgtatgactacccgcagtattcagaagaagcaagattaaaaagagaggaaataagtggagtaaaattggaatcaataggaatctaccaaatactgtcaatttattcaacagtggcgagttccctagtactggcaatcatgatggctggtctatctttatggatgtgttccaacgggtcgttacagtgcagaatttgcatttaa
>H5N1_Avian_AB675739_A/chicken/Miyazaki/M6/2011|2011.038
atggagaaaatagtgcttctctttacaacaatcagccttgttaaaagcgatcatatttgcattggttatcatgcaaataactcgacagagcaggttgacacaataatggaaaagaacgttactgttacacatgcccaagacatactggaaaagacacacaacggaaagctctgcgatctaaatggagtgaagcctctgattttaaaagattgtagtgtagcgggatggctcctcggaaacccattgtgtgacgaattcatcaatgtgccagaatggtcttacatagtagagaaggccaagccagccaatgacctctgttacccagggaatttcaacgattatgaagaattgaaacacctattgagcaggataaaccattttgagaaaatacagatcatccccaaagactcttggtcagatcatgaagcctcattgggggtgagcgcagcatgttcataccag---ggaaattcctccttcttcagaaatgtggtatggcttatcaaaaaggacaatgcatacccaacaataaagaaaggctacaataataccaaccaagaagatctcttggtactgtgggggattcaccatcctaatgatgaggcagagcagacaaggctctatcaaaacccaaccacctatatttccattgggacatcaacactaaaccagagattggtaccaaaaatagccactagatccaaaataaacgggcaaagtggcaggatagatttcttctggacaattttaaaaccgaatgatgcaatccacttcgagagtaatggaaatttcattgctccagaatatgcatacaaaattgtcaagaaaggagactccacaattatgaaaagtgaagtggaatatggtaactgcaacaccaggtgtcagactccgataggggcgataaactctagtatgccattccacaacatacaccctctcaccatcggagaatgtcccaaatatgtgaaatcaaacaaattagtccttgcgactgggctcagaaatagtcctcaaagagagaga------agaagaaaaagaggactgtttggagctatagcaggttttatagagggaggatggcagggaatggtagatggttggtatgggtaccaccacagcaatgagcaggggagtgggtacgctgcagacaaagaatctactcaaaaggcaatagacggagtcaccaataaggtcaactcgatcattgacaaaatgaacactcagtttgaggccgtaggaagggaatttaataacttagagaggagaatagagaatttaaacaagaagatggaagacggattcctagatgtttggacttataatgctgaacttctggttctcatggaaaatgagagaactctagatttccatgactcaaatgtcaagaacctttacgataaggtcagactacagcttaaggataatgcaaaagagttgggtaacggttgtttcgagttctatcacaaatgtaataatgaatgtatggaaagtgtaagaaacggaacgtatgactacccgcagtattcagaagaagcaagactaaaaagagaggaaataagtggagtaaaattggaatcaataggaatctaccaaatactgtcaatttattcaacagtggcgagttccctagtgctggcaatcatgatggctggtctgtctttatggatgtgttccaacggatcgttacagtgcagaatttgcatttga
>H5N1_Avian_AB684249_A/chicken/Oita/1/2011|2011.038
atggagaaaatagtgcttatctttacaacaatcagccttgttaaaagcgatcatatttgcattggttatcatgcaaataactcgacagagcaggttgacacaataatggaaaagaacgttactgttacacatgcccaagacatactggaaaagacacacaacgggaagctctgcgatctaaatggagtgaagcctctgattttaaaagattgtagtgtagcgggatggctcctcggaaacccattgtgtgacgaattcatcaatgtgccagaatggtcttacatagtagagaaggccaagccagccaatgacctctgttacccagggaatttcaacgattatgaagaattgaaacacctattgagcaggataaaccattttgagaaaatacagatcatccccaaagactcttggtcagatcatgaagcctcattgggggtgagcgcagcatgttcataccag---ggaaattcctccttcttcagaaatgtggtatggcttatcaaaaaggacaatgcatacccaacaataaagaaaggctacaataataccaaccaagaagatctcttggtactgtgggggattcaccatcctaatgatgaggcagagcagacaaggctctatcaaaacccaaccacctatatttccattgggacatcaacactaaaccagagattggtaccaaaaatagccactagatccaaaataaacgggcaaagtggcaggatagatttcttctggacaattttaaaaccgaatgatgcaatccacttcgagagtaatggaaatttcattgctccagaatatgcatacaaaattgtcaagaaaggagactccacaattatgaaaagtgaagtggaatatggtaactgcaacaccaggtgtcagactccgataggggcgataaactctagtatgccattccacaacatacaccctctcaccatcggagaatgtcccaaatatgtgaaatcaaacaaattagtccttgcgactgggctcagaaacagtcctcaaagagagaga------agaagaaaaagaggactgtttggagctatagcagggtttatagagggaggatggcagggaatggtagatggttggtatgggtaccaccacagcaatgagcaggggagtgggtacgctgcagacaaagaatctactcaaaaggcaatagacggagtcaccaataaggtcaactcgatcattgacaaaatgaacactcagtttgaggccgtaggaagggaatttaataacttagagaggagaatagagaatttaaacaagaagatggaagacggattcctagatgtttggacttataatgctgaacttctggttctcatggaaaatgagagaactctagatttccatgactcaaatgtcaagaacctttacgataaggtcagactacagcttaaggataatgcaaaagagttgggtaacggttgtttcgagttctatcacaaatgtaataatgaatgtatggaaagtgtaagaaacggaacgtatgactacccgcagtattcagaagaagcaagactaaaaagagaggaaataagtggagtaaaattggaatcaataggaatctaccaaatactgtcaatttattcaacagtggcgagttccctagtgctggcaatcatgatggctggtctgtctttatggatgtgttccaacggatcgttacagtgcagaatttgcatttaa
>H5N1_Avian_AB684240_A/chicken/Shimane/1/2010|2010.871
atggagaaaatagtgcttctttttacaacaatcagccttgttaaaagcgatcatatttgcattggttatcatgcaaataactcgacagagcaggttgacacaataatggaaaagaacgttactgttacacatgcccaagacatactggaaaagacacacaacgggaagctctgcgatctaaatggagtgaagcctctgattttaaaagattgtagtgtagcgggatggctcctcggaaacccattgtgtgacgaattcatcaatgtgccagaatggtcttacatagtagagaaggccaatccagccaatgacctctgttacccagggaatttcaacgattatgaagaattgaaacacctattgagcaggataaaccattttgagaaaatacagatcatccccaaagactcttggtcagatcatgaagcctcattgggggtgagcgcagcatgttcataccag---ggaaattcctccttcttcagaaatgtggtatggcttatcaaaaaggacaatgcatacccaacaataaagaaaggctacaataataccaaccaagaagatctcttggtactgtgggggattcaccatcctaatgatgaggcagagcagacaaggctctatcaaaacccaaccacctatatttccattgggacatcaacactaaaccagagattggtaccaaaaatagccactagatccaaaataaacgggcaaagtggcaggatagatttcttctggacaattttaaaaccgaatgatgcaatccacttcgagagtaatggaaatttcattgctccagaatatgcatacaaaattgtcaaaagaggagactccacaattatgaaaagtgaagtggaatatggtaactgcaacaccaggtgtcagactccgataggggcgataaactctagtatgccattccacaacatacaccctctcaccatcggagaatgtcccaaatatgtgaaatcaaacaaattagtccttgcgactgggctcagaaatagtcctcaaagagagaga------agaagaaaaagaggactgtttggagctatagcaggttttatagagggaggatggcagggaatggtagatggttggtatgggtaccaccacagcaatgagcaggggagtgggtacgctgcagacaaagaatctactcaaaaggcaatagacggagtcaccaataaggtcaactcgatcattgacaaaatgaacactcagtttgaagccgtaggaagggaatttaataacttagagaggagaatagagaatttaaacaagaagatggaagacggattcctagatgtttggacttataatgctgaacttctggttctcatggaaaatgagagaactctagatttccatgactcaaatgtcaagaacctttacgataaggtcagactacagcttaaggataatgcaaaagagttgggtaacggttgtttcgagttctatcacaaatgtaataatgaatgtatggaaagtgtaagaaacggaacgtatgactacccgcagtattcagaagaagcaagactaaaaagagaggaaataagtggagtaaagttggaatcaataggaatctaccaaatactgtcaatttattcaacagtggcgagttccctagtgctggcaatcatgatggctggtctgtctttatggatgtgttccaacggatcgttacagtgcagaatttgcatttaa
>H5N1_Avian_KX513155_A/duck/Vietnam/ST1489-3/2012|2012.458
atggagaaaatagtgcttctttttgcgatagtcagtcttgtcaaaagtgaccagatttgcattggctaccatgcaaacaactcgacagagaaggttgacacgataatggaaaagaacgttactgttacacatgcccaagacatactagaaaagacacataacggaaagctctgtgacttagatggagttaggcctctaattttgagagattgtagtgtagctggatggcttctcggaaacccaatgtgtgacgaattcatcaatgtgccagaatggtcttatatagtggagaaggccaatccagtcaatgacctctgttacccaggagttttcaatgactatgaagaattgaaacacctattgagcagaataaaccattttgagaaaattcagatcatccccaagagttcttggcccagtcatgaagcctcaatgggggtgagcgcagcatgtccataccag---ggacagtcctcttttttccgaaatgtggtgtggcttatcaaaaagaacagtacatacccaacaataaagaggagttacaataataccaaccaagaagatcttttagtaatgtgggggatccaccatcctaatgatgcagcagaacagacaaaactctatcaaaatccaaccacctatatctccgttgggacgtcaacactaaaccagagactgacaccaagaatagctactagatccaaagtaaacggacaaagtgggaggatggagttcttttggacaatcttaaaaccgaatgatgcaatcaacttcgagagtaatggaaatttcattgctccagaatatgcatacaaaattgtcaagaaaggggactcaacaattatgagaagtgaattggaatatggtaactgcaacaccaagtgtcaaactccaatgggggcgataaactctagtatgccattccacaatatacatcctctcactattggagaatgccccaaatatgtgaaatcaaccagattagtccttgcgactgggctcagaaatagccctcaaagagaggaa---agaagaaaaaagagaggattatttggagctatagcagggtttatagaaggaggatggcaggggatggtagatggttggtatggataccatcatagcaatgagcagggaagcgggtacgctgcagacaaagaatccactcaaaaggctatagatggagtcaccaataaggtcaactcgatcattgacaaaatgaacactcagtttgaggctgttggaagggaatttaacaacttagaaagaagaatagagaatttaaacaagaagatggaagacgggttcctagatgtctggacttataatgctgaacttctggttctcatggaaaatgaaagaactctagacttccatgactcaaatgtaaagaacctttacgacaaggtccgattgcagcttagggataatgccaaggagctgggtaacggttgttttgagttctatcacaaatgtgataatgaatgcatggaaagtgtgagaaacgggacatatgactacccgcagtattcagaagaagcaagattaaaaagagaggagataagtggagtgaaattggaatcgataggagtttaccaaatactgtcaatttattctacagtggcgagttccctagcactggcaatcatggtagctggtctatccttatggatgtgctccaatgggtcgttacaatgcagaatttgcatttaa
>H5N1_Avian_KX513349_A/duck/Vietnam/ST1491-1/2012|2012.458
atggagaaaatagtgcttctttttgcgatagtcagtcttgtcaaaagtgaccagatttgcattggctaccatgcaaacaactcgacagagaaggttgacacgataatggaaaagaacgttactgttacacatgcccaagacatactagaaaagacacataacggaaagctctgtgacttagatggagttaggcctctaattttgagagattgtagtgtagctggatggcttctcggaaacccaatgtgtgacgaattcatcaatgtgccagaatggtcttatatagtggagaaggccaatccagtcaatgacctctgttacccaggagttttcaatgactatgaagaattgaaacacctattgagcagaataaaccattttgagaaaattcagatcatccccaagagttcttggcccagtcatgaagcctcaatgggggtgagcgcagcatgtccataccag---ggacagtcctcttttttccgaaatgtggtgtggcttatcaaaaagaacagtacatacccaacaataaagaggagttacaataataccaaccaagaagatcttttagtaatgtgggggatccaccatcctaatgatgcagcagaacagacaaaactctatcaaaatccaaccacctatatctccgttgggacgtcaacactaaaccagagactgacaccaagaatagctactagatccaaaataaacggacaaagtgggaggatggagttcttttggacaatcttaaaaccgaatgatgcaatcaacttcgagagtaatggaaatttcattgctccagaatatgcatacaaaattgtcaagaaaggggactcaacaattatgagaagtgaattggaatatggtaactgcaacaccaagtgtcaaactccaatgggggcgataaactctagtatgccattccacaatatacatcctctcactattggagaatgccccaaatatgtgaaatcaaccagattagtccttgcgactgggctcagaaatagccctcaaagagaggaa---agaagaaaaaagagaggattatttggagctatagcagggtttatagaaggaggatggcaggggatggtagatggttggtatggataccatcatagcaatgagcagggaagcgggtacgctgcagacaaagaatccactcaaaaggctatagatggagtcaccaataaggtcaactcgatcattgacaaaatgaacactcagtttgaggctgttggaagggaatttaacaacttagaaagaagaatagagaatttaaacaagaagatggaagacgggttcctagatgtctggacttataatgctgaacttctggttctcatggaaaatgaaagaactctagacttccatgactcaaatgtaaagaacctttacgacaaggtccgattgcagcttagggataatgccaaggagctgggtaacggttgttttgagttctatcacaaatgtgataatgaatgcatggaaagtgtgagaaacgggacatatgactacccgcagtattcagaagaagcaagattaaaaagagaggagataagtggagtgaaattggaatcgataggagtttaccaaatactgtcaatttattctacagtggcgagttccctagcactggcaatcatggtagctggtctatccttatggatgtgctccaatgggtcgttacaatgcagaatttgcatttaa
>H5N1_Avian_AB760239_A/hooded_crane/Kagoshima/1/2010|2010.500
atggagaaaatagtgcttctctttacaacaatcagccttgttaaaagcgatcatatttgcattggttatcatgcaaataactcgacagagcaggttgacacaataatggaaaagaacgttactgttacacatgcccaagacatactggaaaagacacacaacgggaagctctgcgatctaaatggagtgaagcctctgattttaaaagattgtagtgtagcgggatggctcctcgggaacccattgtgtgacgaattcatcaatgtgccagaatggtcttacatagtagagaaggccaagccagccaatgacctctgttacccagggaatttcaacgattatgaagaattgaaacacctattgagcaggataaaccattttgagaaaatacagatcatccccaaagactcttggtcggatcatgaagcctcattgggggtgagcgcagcatgttcataccaa---ggaaattcctccttcttcagaaatgtggtatggcttatcaaaaaggacaatgcatacccaacaataaagaaaggctacaataataccaaccaagaagatctcttggtactgtgggggattcaccatcctaatgatgaggcagagcagacaaggctctatcaaaacccaaccacctatatttccattgggacatcaacactaaaccagagattggtaccaaaaatagccactagatccaaaataaacgggcaaagtggcaggatagatttcttctggacaattttaaaaccgaatgatgcaatccacttcgagagtaatggaaatttcattgctccagaatatgcatacaaaattgtcaagaaaggagactccacaattatgaaaagtgaagtggaatatggtaactgcaacaccaggtgtcagactccgataggggcgataaactctagtatgccattccacaacatacaccctctcaccatcggagaatgtcccaaatatgtgaaatcaaacaaattagtccttgcgactgggctcagaaatagtcctcaaagagagaga------agaagaaaaagaggactgtttggagctatagcaggttttatagagggaggatggcagggaatggtagatggttggtatgggtaccaccacagcaatgagcaggggagtgggtacgctgcagacaaagaatctactcaaaaggcaatagacggagtcaccaataaggtcaactcgatcattgacaaaatgaacactcagtttgaggccgtaggaagggaatttaataacttagagaggagaatagagaatttaaacaagaagatggaagacggattcctagatgtttggacttataatgctgaacttctggttctcatggaaaatgagagaactctagatttccatgactcaaatgtcaagaacctttacgataaggtcagactacagcttaaggataatgcaaaagagttgggtaacggttgtttcgagttctatcacaaatgtaataatgaatgtatggaaagtgtaagaaacggaacgtatgactacccgcagtattcagaagaagcaagactaaaaagagaggaaataagtggagtaaaattggaatcaataggaatctaccaaatactgtcaatttattcaacagtggcgagttccctagtgctggcaatcatgatggctggtctgtctttatggatgtgttccaacggatcgttacagtgcagaatttgcatttaa
>H5N1_Avian_AB760271_A/hooded_crane/Kagoshima/4612J004/2010|2010.500
atggagaaaatagtgcttctctttacaacaatcagccttgttaaaagcgatcatatttgcattggttatcatgcaaataactcgacagagcaggttgacacaataatggaaaagaacgttactgttacacatgcccaagacatactggaaaagacacacaacgggaagctctgcgatctaaatggagtgaagcctctgattttaaaagattgtagtgtagcgggatggctcctcgggaacccattgtgtgacgaattcatcaatgtgccagaatggtcttacatagtagagaaggccaagccagccaatgacctctgttacccagggaatttcaacgattatgaagaattgaaacacctattgagcaggataaaccattttgagaaaatacagatcatccccaaagactcttggtcggatcatgaagcctcattgggggtgagcgcagcatgttcataccaa---ggaaattcctccttcttcagaaatgtggtatggcttatcaaaaaggacaatgcatacccaacaataaagaaaggctacaataataccaaccaagaagatctcttggtactgtgggggattcaccatcctaatgatgaggcagagcagacaaggctctatcaaaacccaaccacctatatttccattgggacatcaacactaaaccagagattggtaccaaaaatagccactagatccaaaataaacgggcaaagtggcaggatagatttcttctggacaattttaaaaccgaatgatgcaatccacttcgagagtaatggaaatttcattgctccagaatatgcatacaaaattgtcaagaaaggagactccacaattatgaaaagtgaagtggaatatggtaactgcaacaccaggtgtcagactccgataggggcgataaactctagtatgccattccacaacatacaccctctcaccatcggagaatgtcccaaatatgtgaaatcaaacaaattagtccttgcgactgggctcagaaatagtcctcaaagagagaga------agaagaaaaagaggactgtttggagctatagcaggttttatagagggaggatggcagggaatggtagatggttggtatgggtaccaccacagcaatgagcaggggagtgggtacgctgcagacaaagaatctactcaaaaggcaatagacggagtcaccaataaggtcaactcgatcattgacaaaatgaacactcagtttgaggccgtaggaagggaatttaataacttagagaggagaatagagaatttaaacaagaagatggaagacggattcctagatgtttggacttataatgctgaacttctggttctcatggaaaatgagagaactctagatttccatgactcaaatgtcaagaacctttacgataaggtcagactacagcttaaggataatgcaaaagagttgggtaacggttgtttcgagttctatcacaaatgtaataatgaatgtatggaaagtgtaagaaacggaacgtatgactacccgcagtattcagaagaagcaagactaaaaagagaggaaataagtggagtaaaattggaatcaataggaatctaccaaatactgtcaatttattcaacagtggcgagttccctagtgctggcaatcatgatggctggtctgtctttatggatgtgttccaacggatcgttacagtgcagaatttgcatttaa
>H5N1_Avian_AB760279_A/hooded_crane/Kagoshima/110214-3/2011|2011.500
atggagaaaatagtgcttctctttacaacaatcagccttgttaaaagcgatcatatttgcattggttatcatgcaaataactcgacagagcaggttgacacaataatggaaaagaacgttactgttacacatgcccaagacatactggaaaagacacacaacgggaagctctgcgatctaaatggagtgaagcctctgattttaaaagattgtagtgtagcgggatggctcctcgggaacccattgtgtgacgaattcatcaatgtgccagaatggtcttacatagtagagaaggccaagccagccaatgacctctgttacccagggaatttcaacgattatgaagaattgaaacacctattgagcaggataaaccattttgagaaaatacagatcatccccaaagactcttggtcggatcatgaagcctcattgggggtgagcgcagcatgttcataccaa---ggaaattcctccttcttcagaaatgtggtatggcttatcaaaaaggacaatgcatacccaacaataaagaaaggctacaataataccaaccaagaagatctcttggtactgtgggggattcaccatcctaatgatgaggcagagcagacaaggctctatcaaaatccaaccacctatatttccattgggacatcaacactaaaccagagattggtaccaaaaatagccactagatccaaaataaacgggcaaagtggcaggatagatttcttctggacaattttaaagccgaatgatgcaatccacttcgagagtaatggaaatttcattgctccagaatatgcatacaaaattgtcaagaaaggagactccacaattatgaaaagtgaagtggaatatggcaactgcaacaccaggtgtcagactccgataggggcgataaactctagtatgccattccacaacatacaccctctcaccatcggagaatgtcccaaatatgtgaaatcaaacaaattagtccttgcgactgggctcagaaatagtcctcaaagagagaga------agaagaaaaagaggactgtttggagctatagcaggttttatagagggaggatggcagggaatggtagatggttggtatgggtaccaccacagcaatgagcaggggagtgggtacgctgcagacaaagaatctactcaaaaggcaatagacggagtcaccaataaggtcaactcgatcattgacaaaatgaacactcagtttgaggccgtaggaagggaatttaataacttagagaggagaatagagaatttaaacaagaagatggaagacggattcctagatgtttggacttataatgctgaacttctggttctcatggaaaatgagagaactctagatttccatgactcaaatgtcaagaacctttacgataaggtcagactacagcttaaggataatgcaaaagagttgggtaacggttgtttcgagttctatcacaaatgtaataatgaatgtatggaaagtgtaagaaacggaacgtatgactacccgcagtattcagaagaagcaagactaaaaagagaggaaataagtggagtaaaattggaatcaataggaatctaccaaatactgtcaatttattcaacagtggcgagttccctagtgctggcaatcatgatggctggtctgtctttatggatgtgttccaacggatcgttacagtgcagaatttgcatttaa
>H5N1_Avian_AB823747_A/chicken/Soc_Trang/1/2012|2012.458
atggagaaaatagtgcttctttttgcgatagtcagtcttgtcaaaagtgaccagatttgcattggctaccatgcaaacaactcgacagagaaggttgacacgataatggaaaagaacgttactgttacacatgcccaagacatactagaaaagacacataacggaaagctctgtgacttagatggagttaggcctctaattttgagagattgtagtgtagctggatggcttctcggaaacccaatgtgtgacgaattcatcaatgtgccagaatggtcttatatagtggagaaggccaatccagtcaatgacctctgttacccaggagttttcaatgactatgaagaattgaaacacctattgagcagaataaaccattttgagaaaattcagatcatccccaagagttcttggcccagtcatgaagcctcaatgggggtgagcgcagcatgtccataccag---ggacagtcctcttttttccgaaatgtggtgtggcttatcaaaaagaacagtacatacccaacaataaagaggagttacaataataccaaccaagaagatcttttagtaatgtgggggatccaccatcctaatgatgcagcagaacagacaaaactctatcaaaatccaaccacctatatctccgttgggacgtcaacactaaaccagagactgacaccaagaatagctactagatccaaaataaacggacaaagtgggaggatggagttcttttggacaatcttaaaaccgaatgatgcaatcaacttcgagagtaatggaaatttcattgctccagaatatgcatacaaaattgtcaagaaaggggactcaacaattatgagaagtgaattggaatatggtaactgcaacaccaagtgtcaaactccaatgggggcgataaactctagtatgccattccacaatatacatcctctcactattggagaatgccccaaatatgtgaaatcaaccagattagtccttgcgactgggctcagaaatagccctcaaagagaggaa---agaagaaaaaagagaggattatttggagctatagcagggtttatagaaggaggatggcaggggatggtagatggttggtatggataccatcatagcaatgagcagggaagcgggtacgctgcagacaaagaatccactcaaaaggctatagatggagtcaccaataaggtcaactcgatcattgacaaaatgaacactcagtttgaggctgttggaagggaatttaacaacttagaaagaagaatagagaatttaaacaagaagatggaagacgggttcctagatgtctggacttataatgctgaacttctggttctcatggaaaatgaaagaactctagacttccatgactcaaatgtaaagaacctttacgacaaggtccgattgcagcttagggataatgccaaggagctgggtaacggttgttttgagttctatcacaaatgtgataatgaatgcatggaaagtgtgagaaacgggacatatgactacccgcagtattcagaagaagcaagattaaaaagagaggagataagtggagtgaaattggaatcgataggagtttaccaaatactgtcaatttattctacagtggcgagttccctagcactggcaatcatggtagctggtctatccttatggatgtgctccaatgggtcgttacaatgcagaatttgcatttaa
>H5N1_Avian_KY171350_A/chicken/Vietnam/NCVD-1982/2012|2012.734
atggagaaaatagttcttctctttgcaacaatcagccttgtcaaaagtgatcatatttgcattggttatcatgcaaataactcgacagagcaggttgacacaataatggaaaagaacgttactgttacacatgcccaagacatactggaaaagacacacaacgggaagctctgcgatctaaatggagtgaagcctctgattttaaaagattgtagtgtagcaggatggctcctcggaaatccattgtgtgacgaattcaccaatgtgccagaatggtcttacatagtagagaaggccaatccagccaatgacctctgttacccagggaatttcaacgattatgaagaattgaaacacctattgagcaggataaaccattttgagaaaatacagatcatccccaaagattcttggtcagatcatgaagcctcattgggggtgagcgcagcatgttcataccag---ggaaattcctccttcttcagaaatgtggtgtggcttatcaaaaagggcaatgcatacccaacaataaagaaaggctacaataataccaaccgagaagatctcttgatactgtgggggatccaccatcctaatgatgaggcagagcagacaaggctctaccaaaacccaactacctatatttccattgggacttcaacactaaaccagagattggtaccaaaaatagccactagatccaaaataaacgggcaaagtggcaggatagatttcttctggacaattttaaaaccgaatgacacaatccacttcgagagtaatggaaatttcattgctccagaatatgcatacaaaattgtcaagaagggagactccacaatcatgagaagtgaagtggaatatggtaactgcaacaccaggtgtcagactccaataggggcgataaactctagtatgccattccacaacatacaccctctcaccatcggagaatgtcccaaatatgtgaaatcaaacaaattagtccttgcaactgggctcagaaatagtcctcaaagagagaga------agaagaaaaagaggactgtttggagctatagcaggttttatagagggaggatggcagggaatggtagatggttggtatgggtaccaccacagcaatgaacaggggagtggttacgctgcagacaaagaatctactcaaaaggcgatagacggagtcaccaataaggtcaattcgatcattgacaaaatgaacactcagtttgaggctgtaggaagggaatttaataacttagagaggagaatagaaaatttaaacaagaagatggaagacggattcctagatgtctggacttataatgctgaacttctggttctcatggagaatgagagaactctagacttccatgactcaaatgtcaagaacctttacgataaggtccgactacagcttaaggataatgcaaaagagctgggaaacggttgtttcgagttctatcacaaatgtaataatgaatgtatggaaagtgtaagaaacgggacgtatgactacccgcagtattcagaagaagcaagattaaaaagagaggaaataagtggagtaaaactggaatcaataggaatctaccaaatactgtcaatttattcaacagtggcgagttccctagtgctggcaatcatgatggctggtctatctttatggatgtgttccaacgggtcgttacagtgcagaatttgcatttaa
>H5N1_Avian_KY171438_A/duck/Vietnam/NCVD-2736/2013|2013.066
atggagaaaatagttcttctctttgcaacaatcagccttgtcaaaagcgatcatatttgcattggttatcatgcaaataactcgacagagcaggttgacacaataatggaaaagaacgttactgttacacatgcccaagacatactggaaaagacacacaacgggaagctctgcgatctaaatggagtgaagcctctgattttaaaagattgtagtgtagcaggatggctcctcggaaatccattgtgtgacgaattcaccaatgtgccagaatggtcttacatagtagagaaggccaatccagccaatgacctctgttacccagggaatttcaacgattatgaagaattgaaacacctattgagcaggataaaccattttgagaaaatacagatcatccccaaagattcttggtcagatcatgaagcctcattgggggtgagcgcagcatgttcataccag---ggaaattcctccttcttcagaaatgtggtgtggcttatcaaaaaggacaatgcatacccaacaataaagaaaggctacaataataccaaccgagaagatctcttgatactgtgggggatccaccatcctaatgatgaggcagagcagacaaggctctaccaaaacccaactacctatatttccattgggacttcaacactaaaccagagattggtaccaaaaatagccactagatccaaaataaacggacaaagcggcaggatagatttcttctggacaattttaaaaccgaatgacgcaatccacttcgagagtaatggaaatttcattgctccagaatatgcatacaaaattgtcaagaagggagactccacaatcatgagaagtgaagtggaatatggtaactgcaacaccaggtgtcagactccaataggagcgataaactctagtatgccattccacaacatacatcctctcaccatcggagaatgtcccaaatatgtgaaatcaaacaaattagtccttgcaactgggctcagaaatagtcctcaaagagagaga------agaagaaaaagaggactgtttggagctatagcaggttttatagagggaggatggcagggaatggtagatggttggtatgggtaccaccacagcaatgagcaggggagtggttacgctgcagacaaagaatctactcaaaaggcgatagacggagtcaccaataaggtcaattcgatcattgacaaaatgaacacccagtttgaggctgtaggaagggaatttaataacttagagaggagaatagaaaatttaaacaagaagatggaagacggattcctagatgtctggacttataatgctgaacttctggttctcatggagaatgagagaactctagacttccatgattcaaatgtcaagaacctttacgataaggtccgactacagcttaaggataatgcaaaagagctgggaaacggttgtttcgagttctatcacaaatgtaataatgaatgtatggaaagtgtaagaaacgggacgtatgactacccgcattatgcagaagaagcaagattaaaaagagaggaaataagtggagtaaaactggaatcaataggaatctaccaaatactgtcaatttattcaacagtggcgagttccctagtgctggcaatcatgatggctggtctatctttatggatgtgttccaacgggtcgttacagtgcagaatttgcatttaa
>H5N1_Avian_KY171528_A/duck/Vietnam/NCVD-2848/2013|2013.162
atggagaaaatagttcttctctttgcaacaatcagccttgtcaaaagcgatcatatttgcattggttatcatgcaaataactcgacagagcaggttgacacaataatggaaaagaacgttactgttacacatgcccaagacatactggaaaagacacacaacgggaagctctgcgatctaaatggagtgaagcctctgattttaaaagattgtagtgtagcaggatggctcctcggaaatccattgtgtgacgaattcaccaatgtgccagaatggtcttacatagtagagaaggccaatccagccaatgacctctgttacccagggaatttcaacgattatgaagaattgaaacacctattgagcaggataaaccattttgagaaaatacagatcatccccaaagattcttggtcaaatcatgaagcctcattgggggtgagtgcagcatgttcataccaa---ggaaattcctccttcttcagaaatgtggtgtggcttatcaaaaaggacaatgcatatccaacaataaagaaagactacaataataccaaccgagaagatctcttgatactgtgggggatccaccatcctaatgatgaggcagagcagataaggctctaccaaaacccaactacctatatttccattgggacttcaacactaaaccagagattggtaccaaaaatagccactagatccaaaataaacgggcaaagtggcaggatagatttcttctggacaattttaaaaccgaatgacgcaatccacttcgagagtaatggaaatttcattgctccagaatatgcatacaaaattgtcaagaagggagactccacaatcatgagaagtgaagtggaatatggtaactgcaacaccaggtgtcagactccaataggggcgataaactctagtatgccattccacaacatacaccctctcaccatcggagaatgtcccaaatatgtgaaatcaaacaaattagtccttgcaactgggctcagaaatagtcctcaaagagagaga------agaagaaaaagaggactgtttggagctatagcaggttttatagagggaggatggcagggaatggtagatggttggtatgggtaccaccacagcaatgaacaggggagtggttacgctgcagacaaagaatctactcaaaaggcgatagacggagtcaccaataaggtcaattcgatcattgacaaaatgaacactcagtttgaggctgtaggaagggaatttaataacttagagaggagaatagaaaatttaaacaagaagatggaagacggattcctagatgtctggacttataatgctgaacttctggttctcatggagaatgagagaactttagacttccatgactcaaatgtcaagaacctttacgataaggtccgactacagcttaaggataatgcaaaagagctgggaaacggttgtttcgagttctatcacaaatgtaataatgaatgtatggaaagtgtaagaaacgggacgtatgactacccgcagtattcagaagaagcaagattaaaaagagaggaagtaagtggagtaaaactggaatcaataggaatctaccaaatactgtcaatttattcaacagtggcgagttccctagtgctggcaatcatgatggctggtctatctttatggatgtgttccaacgggtcgttacagtgcagaatttgcatttaa
>H5N1_Avian_AB979503_A/duck/Vietnam/LBM638/2014|2014.285
atggagaaaatagtgcttcttcttgcagtggttagccttgttaaaagtgatcagatttgcattggttaccatgcaaataactcgacagagcaggttgacacgataatggaaaaaaacgtcactgttacacatgcccaagacatactggaaaagacacacaacgggaggctctgcgatctgaatggagtgaaacctctgattttaagggattgtagtgtagctggatggctccttggaaacccaatgtgcgacgagttcatcagagtgccggaatggtcttacatagtggagagggctaacccatccaatgacctctgttacccggggaacctcaatgactatgaagaactgaaacacctattaagcagaataaatcattttgagaagactctgatcatccccaagagttcttggcccgatcatgaaacatcattaggggtgagcgcagcatgtccataccag---ggaatgccctcctttttcagaaatgtggtatggcttatcaagaagaacgatacatacccaacaataaagataagctacaataataccaatagggaagatcttttgatactgtgggggattcatcattccaacaacgcagcagagcagacagagctctataaaaacccaaacacctatgtttccgttgggacatcaacattaaaccagagattggtgcccaaaatagctactagatcccaagtaaacgggcaacgtggaagaatggatttcttctggacaattttaaaaccgaatgatgcaatccacttcgagagtaatggaaattttattgctccagagtatgcatacaaaattgtcaagaaaggggactcaacaatcatgaaaagtgaaatggaatatggccactgcaacaccaaatgtcaaactccaataggggcgataaactctagtatgccattccacaatatacaccctctcactatcggggaatgccccaaatacgtgaaatcaaacaaattagtccttgcgactgggctcagaaataatcctctaagagagagg------agaagaaaaagaggactatttggagctatagcagggtttatagagggaggatggcaagggatggtagatggttggtatgggtaccaccatagcaatgaacaggggagtgggtacgctgcagacaaagaatccacccaaaaggcaatagatggagttaccaataaggtcaactcgatcattgacaagatgaacactcaatttgaggccgttggaagggaatttaataacttggaacggagaatagagaatttaaataagaaaatggaagacggattcctagatgtctggacttataatgctgaacttctagttctcatggaaaatgagagaactctagatttccatgactcaaatgtcaagaacctttacgacaaagtccgactacagcttagggataatgcaaaggagctgggtaatggttgtttcgagttctatcacaaatgtgataatgaatgtatggaaagtgtaagaaatggtacgtatgactaccctcagtattcagaagaagcaagattaaaaagagaagaaataagcggagtgaaattggaatcaataggaacttaccaaatactgtcaatttattcaacagtggcgagttccctagcactggcaatcattgtggctggtctatctttatggatgtgctccaatgggtcgttacaatgcagaatttgcatttaa
>H5N1_Avian_AB979487_A/muscovy_duck/Vietnam/LBM635/2014|2014.285
atggagaaaatagtgcttcttcttgcagtggttagccttgttaaaagtgatcagatttgcattggttaccatgcaaataactcgacagagcaggttgacacgataatggaaaaaaacgtcactgttacacatgcccaagacatactggaaaagacacacaacgggaggctctgcgatctgaatggagtgaaacctctgattttaagggattgtagtgtagctggatggctccttggaaacccaatgtgcgacgagttcatcagagtgccggaatggtcttacatagtggagagggctaacccatccaatgacctctgttacccggggaacctcaatgactatgaagaactgaaacacctattaagcagaataaatcattttgagaagactctgatcatccccaagagttcttggcccgatcatgaaacatcattaggggtgagcgcagcatgtccataccag---ggaatgccctcctttttcagaaatgtggtatggcttatcaagaagaacgatacatacccaacaataaagataagctacaataataccaatagggaagatcttttgatactgtgggggattcatcattccaacaacgcagcagagcagacagagctctataaaaacccaaacacctatgtttccgttgggacatcaacattaaaccagagattggtgcccaaaatagctactagatcccaagtaaacgggcaacgtggaagaatggatttcttctggacaattttaaaaccgaatgatgcaatccacttcgagagtaatggaaattttattgctccagagtatgcatacaaaattgtcaagaaaggggactcaacaatcatgaaaagtgaaatggaatatggccactgcaacaccaaatgtcaaactccaataggggcgataaactctagtatgccattccacaatatacaccctctcactatcggggaatgccccaaatacgtgaaatcaaacaaattagtccttgcgactgggctcagaaataatcctctaagagagagg------agaagaaaaagaggactatttggagctatagcagggtttatagagggaggatggcaagggatggtagatggttggtatgggtaccaccatagcaatgaacaggggagtgggtacgctgcagacaaagaatccacccaaaaggcaatagatggagttaccaataaggtcaactcgatcattgacaagatgaacactcaatttgaggccgttggaagggaatttaataacttggaacggagaatagagaatttaaataagaaaatggaagacggattcctagatgtctggacttataatgctgaacttctagttctcatggaaaatgagagaactctagatttccatgactcaaatgtcaagaacctttacgacaaagtccgactacagcttagggataatgcaaaggagctgggtaatggttgtttcgagttctatcacaaatgtgataatgaatgtatggaaagtgtaagaaatggtacgtatgactaccctcagtattcagaagaagcaagattaaaaagagaagaaataagcggagtgaaattggaatcaataggaacttaccaaatactgtcaatttattcaacagtggcgagttccctagcactggcaatcattgtggctggtctatctttatggatgtgctccaatgggtcgttacaatgcagaatttgcatttaa
>H5N1_Avian_AF144305_A/goose/Guangdong/1/1996|1996.500
atggagaaaatagtgcttcttcttgcaatagtcagtcttgtcaaaagtgatcagatttgcattggttaccatgcaaacaactcgacagagcaggttgacacaataatggaaaagaacgttactgttacacatgcccaagacatactggaaaagacacacaatgggaagctctgcgatctaaatggagtgaagcctctcattttgagagattgtagtgtagctggatggctcctcggaaaccctatgtgtgacgaattcatcaatgtgccggaatggtcttacatagtggagaaggccagtccagccaatgacctctgttacccaggggatttcaacgactatgaagaactgaaacacctattgagcagaacaaaccattttgagaaaattcagatcatccccaaaagttcttggtccaatcatgatgcctcatcaggggtgagctcagcatgtccataccat---gggaggtcctcctttttcagaaatgtggtatggcttatcaaaaagaacagtgcatacccaacaataaagaggagctacaataataccaaccaagaagatcttttagtactgtgggggattcaccatcctaatgatgcggcagagcagacaaagctctatcaaaacccaaccacttacatttccgttggaacatcaacactgaaccagagattggttccagaaatagctactagacccaaagtaaacgggcaaagtggaagaatggagttcttctggacaattttaaagccgaatgatgccatcaatttcgagagtaatggaaatttcattgctccagaatatgcatacaaaattgtcaagaaaggggactcagcaattatgaaaagtgaattggaatatggtaactgcaacaccaagtgtcaaactccaatgggggcgataaactctagtatgccattccacaacatacaccccctcaccatcggggaatgccccaaatatgtgaaatcaaacagattagtccttgcgactggactcagaaatacccctcagagagagaga---agaagaaaaaagagaggactatttggagctatagcaggttttatagagggaggatggcagggaatggtagatggttggtatgggtaccaccatagcaatgagcaggggagtggatacgctgcagacaaagaatccactcaaaaggcaatagatggagtcaccaataaggtcaactcgatcattgacaaaatgaacactcagtttgaggccgttggaagggaatttaataacttggaaaggaggatagagaatttaaacaagcagatggaagacggattcctagatgtctggacttataatgctgaacttctggttctcatggaaaatgagagaactctagactttcatgactcaaatgtcaagaacctttatgacaaggtccgactacagcttagggataatgcaaaggagctgggtaatggttgtttcgagttctatcacaaatgtgataatgaatgtatggaaagtgtaaaaaacggaacgtatgactacccgcagtattcagaagaagcaagactaaacagagaggaaataagtggagtaaaattggaatcaatgggaacttaccaaatactgtcaatttattcaacagtggcgagttccctagcactggcaatcatggtagctggtctatctttatggatgtgctccaatggatcgttacaatgcagaatttgcatttaa
>H5N1_Avian_AF364334_A/goose/Guangdong/3/1997|1997.500
atggagaaaatagtgcttcttcttgcaatagtcagtcttgtcaaaagtgatcagatttgcattggttaccatgcaaacaactcgacagagcaggttgacacaataatggaaaagaacgttactgttacacatgcccaagacatactggaaaagacacacaatgggaagctctgcgatctaaatggagtgaagcctctcattttgagagattgtagtgtagctggatggctcctcggaaaccctatgtgtgacgaattcatcaatgtgccggaatggtcttacatagtggagaaggccagtccagccaatgacctctgttacccaggggatttcaacgactatgaagaactgaaacacctattgagcagaacaaaccattttgagaaaattcagatcatccccaaaagttcttggtccaatcatgatgcctcatcaggggtgagctcagcatgtccataccat---gggaggtcctcctttttcagaaatgtggtatggcttatcaaaaagaacagtgcatacccaacaataaagaggagctacaataataccaaccaagaagatcttttagtactgtgggggattcaccatcctaatgatgcggcagagcagacaaagctctatcaaaacccaaccacttacatttccgttggaacatcaacactgaaccagagattggttccagaaatagctactagacccaaagtaaacgggcaaagtggaagaatggagttcttctggacaattttaaagccgaatgatgccatcaatttcgagagtaatggaaatttcattgctccagaatatgcatacaaaattgtcaagaaaggggactcagcaattatgaaaagtgaattggaatatggtaactgcaacaccaagtgtcaaactccaatgggggcgataaactctagtatgccattccacaacatacaccccctcaccatcggggaatgccccaaatatgtgaaatcaaacagattagtccttgcgactggactcagaaatacccctcaaagagagaga---agaagaaaaaagagaggactatttggagctatagcaggttttatagagggaggatggcagggaatggtagatggttggtatgggtaccgccatagcaatgagcaggggagtggatacgctgcagacaaagaatccacccaaaaggcaatagatggagtcaccaataaggtcaactcgatcattgacaaaatgaacactcagtttgaggccgttggaagggaatttaataacttggaaaggaggatagagaatttaaacaagcagatggaagacggactcctagatgtctggacttataatgctgaacttctggttctcatggaaaatgagagaactctagactttcatgactcaaatgtcaagaacctttatgacaaggtccgactacagcttagggataatgcaaaggagctgggtaatggttgtttcgagttctatcacaaatgtgataatgaatgtatggaaagtgtaaaaaacggaacgtatgactacccgcagtattcagaagaagcaagactaaacagagaggaaataagtggagtaaaattggaatcaatgggaacttaccaaatactgtcaatttattcaacagtggcgagttccctagcactggcaatcatggtagctggtctatctttatggatgtgctccaatggatcgttacaatgcagaatttgcatttaa
>H5N1_Avian_AJ971297_A/duck/France/05066b/2005|2005.500
atggagaaaatagtacttcttttggtaacagtcagtctggtcaaaggtgatcagatttgcattggttaccatgcaaacaactcgacagagcaggttgacacaataatggaaaagaatgttactgtcacgcatgctcaagacatactggaaaggacacacaatgggaagctctgcagtctaaatggagttaagcctctcattttgagggattgtagtgtggctgggtggctcctcgggaaccccatgtgtgatgaattccttaatgtgcctgaatggtcttacatagtggagaaggacagtccagtcaatggcctctgctacccaggggatttcaacgactatgaagagctgaaacacctgttgagcagtacaaaccattttgagaaaattcaaatcatccccaggagttcttggtccaatcatgatgcctcatcaggagtgagctccgcatgtccatataat---gggaggtcctcctttttcagaaatgtggtgtggctcatcaaaaagaacagtgcatacccaacaataaaaaggagttacaataacaccaatcaagaagatcttttggtactgtgggggattcaccatcccaatgatgcagccgagcaaacgaagctctatcaaaatccaaacacctatgtttccgttggaacatcaacactgaaccagagatcggtcccagaaatagctactaggcccaaagtaaacgggcaaagtggaaggatggagttcttctggacaatcttaaagccaaatgatgccatcagtttcgagagtaatggaaattttattgctccagaatatgcatacaaaattatcaagaaaggggactcagcaatcatgaaaagtggattggagtatggtaactgcaacaccaaatgccaaactccaatgggtgcaataaactccagcatgccatttcacaacatacaccctctcaccattggggaatgccccaaatatgtgaaatcagatagattagttcttgcgactggactcaggaatgtccctcaaagagaaaca---------------agaggactatttggggctatagcaggctttatagaaggagggtggcaaggaatggtagacggttggtatgggtatcaccatagcaacgagcaggggagtggatacgctgcagacaaagagtccactcaaaaggcaatagatggaatcactaatagggtcaactcaatcattgacaaaatgaacactcagtttgaagccgttggaaaggaatttaataacttagaaaggaggatagagaatttaaacaagaaaatggaagacggattcctagatgtctggacttataatgctgaacttctggttctcatggaaaatgagagaaccctagactttcatgactcaaatgtcaagaacctttacgacaaggttcgactacagcttagggataatgcaaaggagctgggtaatggttgttttgagttctatcacaaatgtgataatgaatgtatggaaagtgtaagaaacggaacgtacgactatccgcagtattcagaagaggcaaaactaaacagagaggaaataagtggagtaaaattggaatcaatgggaacttaccaaatattgtcaatttattcaacagtagcgagttccttggcactggcaatcatggtagctggtctatctttctggatgtgctccaatggatcattacaatgcagaatttgcatttaa
>H5N1_Avian_AM914016_A/domestic_duck/Germany/R1772/2007|2007.500
atgaagaaaatagtgcttcttcttgcaataatcaatcttgttaaaagtgatcagatttgcattggttaccatgcaaacaactcgacagagcaggttgacacaataatggaaaagaacgtcactgttacacacgcccaagacatactggaaaagacacacaacgggaagctctgcgatctagacggagtgaagcctctaattttaagagattgtagtgtagctggatggctccttgggaatccaatgtgtgacgaattcctcaatgtgccggaatggtcttacatagtggagaagatcaatccagccaatgacctctgttacccagggaatttcaacgactatgaagaactgaaacacctattgagcagaataaaccattttgagaaaattcagatcatccccaaaagttcttggtcagatcatgaagcctcatcaggggtgagctcagcatgtccataccag---ggaaggtcctccttttttagaaatgtggtatggcttatcaaaaagaacgatgcatacccaacaataaagataagttacaataataccaaccaagaagatcttttgatactgtgggggattcaccatccaaatgatgcggcagagcagacaaggctctatcaaaacccaaccacctatatttccattgggacatcaacactaaaccagagattggtaccaaaaatagctactagatccaaggtaaacgggcaaagtggaaggatggagttcttttggacaattttaaaaccgaatgatgcaataaattttgagagtaatggaaatttcattgctccagaaaatgcatacaaaattgtcaagaaaggggactcgacaatcatgaaaagtgaattggaatatggtaactgcaacaccaagtgtcaaactccaataggggcgataaactctagtatgccattccacaacatccaccctctcaccattggggaatgccccaaatatgtgaaatcaaacagattagtccttgcgactgggctcagaaatagccctcaaggagagaga---agaagaaaaaagagaggactatttggagctatagcaggttttatagagggaggatggcagggaatggtagatggttggtatgggtaccaccatagtaacgagcaggggagtgggtacgctgcagacaaagaatccactcaaaaggcaatagatggagtcaccaataaggtcaactcgatcattgacaaaatgaatactcagtttgaggccgttggaagggaatttaataacttagaaaggagaatagagaatttaaacaagaagatggaagacggatttctagatgtctggacttataatgctgaacttctggttctcatggaaaatgagagaactctagactttcatgactcaaatgtcaagaacctttacgacaaggtccggctacagcttagggataatgcaaaagagcttggtaacggttgtttcgagttctatcacagatgtgataatgaatgtatggaaagtgtaagaaacggaacgtatgactacccgcagtattcagaagaatcaagattaaaaagagaggaaataaatggagtaaagttggagtcaataggaacttatcaaatactgtcaatttattcaacagtggcgagctccctagtactggcaatcatggtggctggtctatctttatggatgtgctccaatggatcgttacaatgcagaatttgcatttaa
>H5N1_Avian_AM749443_A/mute_swan/Germany/R1359/2007|2007.500
atggagaaaatagtgcttcttcttgcaataatcaatcttgttaaaagtgatcagatttgcattggttaccatgcaaacaactcgacagagcaggtggacacaataatggaaaagaacgtcactgttacacacgcccaagacatactggaaaagacacacaacgggaagctctgcgatctagacggagtgaagcctctaattttaagagattgtagtgtagctggatggctcctcgggaatccaatgtgtgacgaattcctcaatgtgccggaatggtcttacatagtggagaagatcaatccagccaatgacctctgttacccagggaatttcaacgactatgaagaactgaaacacctattgagcagaataaaccattttgagaaaattcagatcatccccaaaagttcttggtcagatcatgaagcctcatcaggggtgagttcagcatgtccataccag---ggaaggtcctccttttttagaaatgtggtatggcttatcaaaaagaacgatgcatacccaacaataaagataagttacaataataccaaccaagaagatcttttggtactgtgggggattcaccatccaaatgatgcggcagagcagacaaggctctatcaaaacccaaccacctatatttccgttgggacatcaacactaaaccagagattggtaccaaaaatagctactagatccaaggtaaacgggcaaagtggaaggatggagttcttttggacaattttaaaaccgaatgatgcaataaattttgagagtaatggaaatttcattgctccagaaaatgcatacaaaattgtcaagaaaggggactcaacaatcatgaaaagtgaattggaatatggtaactgcaacaccaagtgtcaaactccaataggggcgataaactctagtatgccattccacaacatccaccctctcaccattggggaatgccccaaatatgtgaaatcaaacagattagtccttgcgactgggctcagaaatagccctcaaggggagaga---agaagaaaaaagagaggactatttggagctatagcaggttttatagagggaggatggcagggaatggtagatggttggtatgggtaccaccatagtaacgagcaagggagtgggtacgctgcagacaaagaatccactcaaaaggcaatagatggagtcaccaataaggtcaactcgatcattgacaaaatgaatactcagtttgaggccgttggaagggaatttaataacttagaaaggagaatagagaatttaaacaagaagatggaagacggatttctagatgtctggacttataatgctgaacttctggttctcatggaaaatgagagaactctagactttcatgactcaaatgtcaagaacctttacgacaaggtccgactacagcttagggataatgcaaaagagcttggtaacggttgtttcgagttttatcacagatgtgatgatgaatgtatggaaagtgtaagaaacggaacgtatgactacccgcagtattcagaagaatcaagattaaaaagagaggaaataagtggagtaaagttggagtcaataggaacttatcaaatactgtcaatttattcaacagtggcgagctccctagcactggcaatcatggtggctggtctatctttatggatgtgctccaatggatcgttacaatgcagaatttgtatttaa
>H5N1_Avian_AY075033_A/Duck/Hong_Kong/380-5/2001|2001.500
atggagaaaatagtgcttcttcttgcaatagtcagtcttgttaaaagtgatcagatttgcattggttaccatgcaaacaactcgacagaactggttgacacaataatggaaaagaacgttactgttacacatgcccaagacatactggaaaagacacacaacgggaagctctgcgatctagatggagtgaagcctctaattttgagagattgtagtgtggctggatggctcctcggaaacccaatgtgtgacgaattcatcaatgtgccggaatggtcttacatagtggagaaggccaatccagccaatgacctctgttacccaggggatttcaacgactatgaagaactgaaacacctattgagcagaataaaccattttgagaaaattcagatcatccccaaaagttcttggtccaatcatgaagcctcatcaggggtgagctcagcatgtccataccag---gggaagtcctcctttttcagaaatgtggtatggcttatcaaaaagaacagtgcatacccaacaataaagaggagctacaataataccaaccaagaagatcttttggtactgtgggggattcaccatcctaatgatgcggcagagcagacaaagctctatcaaaacccaaccacctatatttccgttggaacatcaacactaaaccagagattggtaccaaaaatagctactagatccaaagtaaacggacaaagtggaagaatggagttcttctggacaattttaaagccgaatgatgctatcaatttcgagagtaatggaaatttcattgctccagaatatgcatacaaaattgtcaagaaaggggactcagcaattatgaaaagtgaattggaatatggtaactgcaacaccaagtgtcaaactccactgggggcgataaactctagtatgccattccacaacatacaccctctcaccatcggggaatgccccaaatatgtgaagtcaaacagattagtccttgcgactggactcagaaatacccctcaaagagagaga---agaagaaaaaagagaggactatttggagccatagcaggttttatagagggaggatggcagggaatggtagatggttggtatgggtaccaccatagcaatgagcaggggagtggatacgctgcagacaaagaatccactcaaaaggcaatagatggagtcaccaataaggtcaactcgatcattgacaaaatgaacactcaatttgaagccgttggaagggaatttaataacttagaaaggagaatagaaaatttaaacaagaagatggaagacggattcctagatgtttggacttataatgctgaacttctggttctcatggaaaatgagagaactctagactttcatgactcaaatgtcaagaacctttacgacaaggtccgactacagcttagggataatgcaaaggggctgggtaacggttgtttcgagttctatcacaaatgtgataatgaatgtatggaaagtgtaaaaaacggaacgtatgactacccgcagtattcagaagaagcaagactaaacagagaggaaataagtggagtaaaattggaatcaatgggaacttaccaaatactgtcaatttattcaacagtggcgagttccctagcactggcaatcatggtagctggtctatctttatggatgtgctccaatggatcgttacaatgcagaatttgcatttaa
>H5N1_Avian_GU186692_A/waterfowl/Hong_Kong/378-5/2001|2001.500
atggagaaaatagtgcttcttcttgcaataatcagtcttgttaaaagtgatcagatttgcattggttaccatgcaaacaactcgacagagcaggttgacacaataatggaaaagaacgttactgtcacacatgcccaagacatactggaaaagacacacaacgggaagctctgcgatctagatggagtgaagcctctaattttgagagattgtagtgtagctggatggctcctcggaaacccaatgtgtgacgaattcatcaatgtgccggaatggtcttacatagtggagaaggccagtccagccaatgacctctgttacccaggggatttcaacgactatgaagaactgaaacacctattgagcagaataaaccattttgagaaaattcagatcatccccaaaagttcttggtccaatcatgaagcctcatcaggggtgagctcagcatgtccataccag---gggaagtcctcctttttcagaaatgtggtatggcttatcaaaaagaacagtgcatacccaacaataaagaggagctacaataataccaaccaagaagatcttttggtactgtgggggattcaccatcctaatgatgcggcagagcagataaagctctatcaaaacccaaccacctatatttccgttggaacatcaacactaaaccagagattggtaccaaaaatagctactagatccaaagtaaacgggcaaagtggaagaatggagttcttctggacaattttaaagccgaatgatgctatcaatttcgagagtaatggaaatttcattgctccagaatatgcatacaaaattgtcaagaaaggggactcagcaattatgaaaagtgaattggaatatggtaactgcaacaccaagtgtcaaactccaatgggggcgataaactctagtatgccattccacaacatacaccctctcaccatcggggaatgccccaaatatgtgaaatcaaacagattagtccttgcgactggactcagaaatacccctcaaagagagaga---agaagaaaaaagagaggactatttggagctatagcaggttttatagagggaggatggcagggaatggtagatggttggtatgggtaccaccatagcaatgaacaggggagtggatacgctgcagacaaagaatccactcaaaaggcaatagatggagtcaccaataaggtcaactcgatcattgacaaaatgaacactcagtttgaggccgttggaagggaatttaatagcttagaaaggagaatagaaaatttaaacaagaagatggaagacggattcctagatgtctggacttataatgctgagcttctggttctcatggaaaatgagagaactctagactttcatgactcaaatgtcaagaatctttacgacaaggtccgactacagcttagggataatgcaaaggagctgggtaacggttgtttcgagttctatcacaaatgtgataatgaatgtatggaaagtgtaaaaaacggaacgtatgactacccgcagtattcagaagaagcaagattaaacagagaggaaataagtggagtaaaattggaatcaatgggaacttaccaaatactgtcaatttattcaacagtggcgagttccctagcactggcaatcatggtagctggtctatctttatggatgtgctccaatggatcgttacaatgcagaatttgcatttaa
>H5N1_Avian_AY518362_A/duck/China/E319-2/03|2003.500
atggagaaaacagtgcttcttcttgcaatagtcagccttgttaaaagtgatcagatttgcattggttaccatgcaaacaactcgacagagcaggttgacacaataatggaaaagaacgttactgttacacatgcccaagacatcctggaaaagacacacaacgggaagctctgcgatctagatggagtgaagcctctgattttaagagattgtagtgtagctggatggctcctcggaaacccaatgtgtgacgaattcatcaatgtgccggaatggtcttacatagtggagaaagccaatccagccaatgacctctgttacccagggaatttcaacgactatgaagaactgaaacacctattgagcagaataaaccattttgagaaaattcagatcatccccaaaagttcttggtccgatcatgaagcctcatcaggggtgagctcagcatgtccataccag---ggaagttcctcctttttcaggaatgtggtatggcttatcaaaaagaacgatgcatacccaacaataaagagaagctacaataataccaaccaagaagatcttttggtactgtgggggattcaccatcctaatgatgcggcagagcagacaaggctctatcaaaacccaaccacctatatttccgttgggacatcaacactaaaccagagattggtaccaaaaatagctactagatccaaagtaaacgggcaaagtggaaggatggatttcttctggacaattttaaaaccgaatgatgcaatcaacttcgagagtaatggaaatttcattgctccagaatatgcatacaaaattgtcaagaaaggagactcagcaattatgaaaagtgaagtggaatatggtaactgcaacaccaagtgtcaaactccaatgggggcgataaactctagtatgccattccacaacatacaccctctcaccatcggggaatgtcccaaatatgtgaagtcaaacaaattagtccttgcgactgggctcagaaatagccctcaaagagagaga------agaagaaaaagaggactatttggagctatagcaggttttatagagggaggatggcagggaatggtagatggttggtatgggtaccaccatagcaatgagcaggggagtgggtacgctgcagacaaagaatccactcaaaaggcaatagatggagtcaccaataaggtcaactcgatcattgacaaaatgaacactcagtttgaggccgttggaagggaatttaataacttagaaaggagaatagagaatttaaacaagaagatggaagacggattcctagatgtctggacttataatgctgaacttctggttctcatggaaaatgagagaactctagacttccatgactcaaatgtcaagaacctttacgacaaggtccgactacagcttagggataatgcaaaggagctgggtaacggttgtttcgagttctatcacaaatgtgataatgaatgtatggaaagtgtaagaaacggaacgtatgactacccgcagtattcagaagaagcaagattaaaaagagaagaaataagtggagtaaaattggaatcaataggaacttaccaaatactgtcaatttattcaacagtggcgagttccctagcactggcaatcatggtggctggtctatctttatggatgtgctccaatgggtcgttacaatgcagaatttgcatttaa
>H5N1_Avian_AY553802_A/little_grebe/Thailand/Phichit-01/2004|2004.500
atggagaaaatagtgcttctttttgcaatagtcagtcttgttaaaagtgatcagatttgcattggttaccatgcaaacaactcgacagagcaggttgacacaataatggaaaagaacgttactgttacacatgcccaagacatactggaaaagacacacaacgggaagctctgcgatctagatggagtgaagcctctaattttgagagattgtagtgtagctggatggctcctcggaaacccaatgtgtgacgaattcatcaatgtgccggaatggtcttacatagtggagaaggccaatccagtcaatgacctctgttacccaggggatttcaatgactatgaagaattgaaacacctattgagcagaataaaccattttgagaaaattcagatcatccccaaaagttcttggtccagtcatgaagcctcattaggggtgagctcagcatgtccataccag---ggaaagtcctcctttttcagaaatgtggtatggcttatcaaaaagaacagtacatacccaacaataaagaggagctacaataataccaaccaagaagatcttttggtactgtgggggattcaccatcctaatgatgcggcagagcagacaaagctctatcaaaacccaaccacctatatttccgttgggacatcaacactaaaccagagattggtaccaagaatagctactagatccaaagtaaacgggcaaagtggaaggatggagttcttctggacaattttaaaaccgaatgatgcaatcaacttcgagagtaatggaaatttcattgctccagaatatgcatacaaaattgtcaagaaaggggactcaacaattatgaaaagtgaattggaatatggtaactgcaacaccaagtgtcaaactccaatgggggcgataaactctagtatgccattccacaatatacaccctctcaccatcggggaatgccccaaatatgtgaaatcaaacagattagtccttgcgactgggctcagaaatagccctcaaagagagaga---agaagaaaaaagagaggattatttggagctatagcaggttttatagagggaggatggcagggaatggtagatggttggtatgggtaccaccatagcaatgagcaggggagtgggtacgctgcagacaaagaatccactcaaaaggcaatagatggagtcaccaataaggtcaactcgatcattgacaaaatgaacactcagtttgaggccgttggaagggaatttaacaacttagaaaggagaatagagaatttaaacaagaagatggaagacgggttcctagatgtctggacttataatgctgaacttctggttctcatggaaaatgagagaactctagactttcatgactcaaatgtcaagaacctttacgacaaggtccgactacagcttagggataatgcaaaggagctgggtaacggttgtttcgagttctatcataaatgtgataatgaatgtatggaaagtgtaagaaacggaacgtatgactacccgcagtattcagaagaagcaagactaaaaagagaggaaataagtggagtaaaattggaatcaataggaatttaccaaatactgtcaatttattctacagtggcgagttccctaacactggcaatcatggtagctggtctatccttatggatgtgctccaatgggtcattacaatgcagaatttgcatttaa
>H5N1_Human_AY555153_A/Thailand/2-SP-33-/2004|2004.500
atggagaaaatagtgcttctttttgcaatagtcagtcttgttaaaagtgatcagatttgcattggttaccatgcaaacaactcgacagagcaggttgacacaataatggaaaagaacgttactgttacacatgcccaagacatactggaaaagacacacaacgggaagctctgcgatctagatggagtgaagcctctaattttgagagattgtagtgtagctggatggctcctcggaaacccaatgtgtgacgaattcatcaatgtgccggaatggtcttacatagtggagaaggccaatccagtcaatgacctctgttacccaggggatttcaatgactatgaagaattgaaacacctattgagcagaataaaccattttgagaaaattcagatcatccccaaaagttcttggtccagtcatgaagtctcattaggggtgagctcagcatgtccataccag---ggaaagtcctcctttttcagaaatgtggtatggcttatcaaaaagaacagtacatacccaacaataaagaggagctacaataataccaaccaagaagatcttttggtactgtgggggattcaccatcctaatgatgcggcagagcagacaaagctctatcaaaacccaaccacctatatttccgttgggacatcaacactaaaccagagattggtaccaagaatagctactagatccaaagtaaacgggcaaagtggaaggatggagttcttctggacaattttaaaaccgaatgatgcaatcaacttcgagagtaatggaaatttcattgctccagaatatgcatacaaaattgtcaagaaaggggactcaacaattatgaaaagtgaattggaatatggtaactgcaacaccaagtgtcaaactccaatgggggcgataaactctagtatgccattccacaatatacaccctctcaccatcggggaatgccccaaatatgtgaaatcaaacagattagtccttgcgactgggctcagaaatagccctcaaagagagaga---agaagaaaaaagagaggattatttggagctatagcaggttttatagagggaggatggcagggaatggtagatggttggtatgggtaccaccatagcaatgagcaggggagtgggtacgctgcagccaaagaatccactcaaaaggcaatagatggagtcaccaataaggtcaactcgatcattgacaaaatgaacactcagtttgaggccgttggaagggaatttaacaacttagaaaggagaatagagaatttaaacaagaagatggaagacgggttcctagatgtctggacttataatgctgaacttctggttctcatggaaaatgagagaactctagactttcacgactcaaatgtcaagaacctttacgacaaggtccgactacagcttaaggataatgcaaaggagctgggtaacggttgtttcgagttctatcataaatgtgataatgaatgtatggaaagtgtaagaaacggaacgtatgactacccgcagtattcagaagaagcaagactaaaaagagaggaaataagtggagtaaaattggaatcaataggaatttaccaaatactgtcaatttattctacagtggcgagttccctagcactggcaatcatggtagctggtctatccttatggatgtgctccaatgggtcgttacaatgcagaatttgcatttaa
>H5N1_Human_EU268219_A/Thailand/16/2004|2004.500
atggagaaaatagtgcttctttttgcaatagtcagtcttgttaaaagtgatcagatttgcattggttaccatgcaaacaactcgacagagcaggttgacacaataatggaaaagaacgttactgttacacatgcccaagacatactggaaaagacacacaacgggaagctctgcgatctagatggagtgaagcctctaattttgagagattgtagtgtagctggatggctcctcggaaacccaatgtgtgacgaattcatcaatgtgccggaatggtcttacatagtggagaaggccaatccagtcaatgacctctgttacccaggggatttcaatgactatgaagaattgaaacacctattgagcagaataaaccattttgagaaaattcagatcatccccaaaagttcttggtccagtcatgaagtctcattaggggtgagctcagcatgtccataccag---ggaaagtcctcctttttcagaaatgtggtatggcttatcaaaaagaacagtacatacccaacaataaagaggagctacaataataccaaccaagaagatcttttggtactgtgggggattcaccatcctaatgatgcggcagagcagacaaagctctatcaaaacccaaccacctatatttccgttgggacatcaacactaaaccagagattggtaccaagaatagctactagatccaaagtaaacgggcaaagtggaaggatggagttcttctggacaattttaaaaccgaatgatgcaatcaacttcgagagtaatggaaatttcattgctccagaatatgcatacaaaattgtcaagaaaggggactcaacaattatgaaaagtgaattggaatatggtaactgcaacaccaagtgtcaaactccaatgggggcgataaactctagtatgccattccacaatatacaccctctcaccatcggggaatgccccaaatatgtgaaatcaaacagattagtccttgcgactgggctcagaaatagccctcaaagagagaga---agaagaaaaaagagaggattatttggagctatagcaggttttatagagggaggatggcagggaatggtagatggttggtatgggtaccaccatagcaatgagcaggggagtgggtacgctgcagacaaagaatccactcaaaaggcaatagatggagtcaccaataaggtcaactcgatcattgacaaaatgaacactcagtttgaggccgttggaagggaatttaacaacttagaaaggagaatagagaatttaaacaagaagatggaagacgggttcctagatgtctggacttataatgctgaacttctggttctcatggaaaatgagagaactctagactttcacgactcaaatgtcaagaacctttacgacaaggtccgactacagcttaaggataatgcaaaggagctgggtaacggttgtttcgagttctatcataaatgtgataatgaatgtatggaaagtgtaagaaacggaacgtatgactacccgcagtattcagaagaagcaagactaaaaagagaggaaataagtggagtaaaattggaatcaataggaatttaccaaatactgtcaatttattctacagtggcgagttccctagcactggcaatcatggtagctggtctatccttatggatgtgctccaatgggtcgttacaatgcagaatttgcatttaa
>H5N1_Avian_AY737289_A/chicken/Guangdong/191/04|2004.500
atggagaaaatagtgcttcttcttgcaataatcagccttgttaaaagtgatcagatttgcattggttaccatgcaaacaactcgacagagcaggttgacacaataatggaaaagaacgttactgttacacatgcccaagacatattggaaaagacacacaacgggaagctctgcaatctagatggagtgaagcctctgattttaagagattgtagtgtagctggatggctccttggaaacccaatgtgtgacgaattcatcaatgtgccggaatggtcttacatagtggagaaggccaatccagccaatgacctctgttacccagggaatttcaacgactatgaagaactgaaacacctattgagcagaataaaccattttgagaaaattcagatcatccccaaaagttcttggcccgatcatgaagcctcatcaggggtgagctcagcatgtccataccag---ggaaattcctcctttttcagaaatgtgatatggcttatcaaaaagaacgatgcatacccaacaataaagagaagctacaataataccaaccaagaagatcttttggtactgtgggggattcaccatcctaatgatgcggcagagcagacaaggctctatcaaaacccaacaacctatatttccgttgggacatcaacactaaaccagagattggcaccaaaaatagctactagatccaaagtaaacggacaaagtggaaggatggatttcttctggacaattttaaaaccgaatgatgcaatcaacttcgagagtaatggaaatttcattgctccagaatatgcatacaaaattgtcaagaaaggggactcagcaattatgaaaagtgaagtggaatatggtaactgcaacaccaagtgtcaaactccaatgggggcgataaactctagtatacatttccacaacatacaccctctcaccatcggggaatgtcccaaatatgtgaaatcaaacaaattagtccttgcgactgggctcagaaatagccctcaaagagagaga------agaagaaaaagaggattatttggagctatagcaggttttatagagggaggatggcagggaatggtagatggttggtatgggtaccaccatagcaatgagcaggggagtgggtacgctgcagacaaagaatccactcaaaaggcaatagatggagtcaccaataaggtcaactcgatcattgacaaaatgaacactcagtttgaggccgttggaagggaatttaataacttagaaaggagaatagagaatttaaacaagaagatggaagacggattcctagatgtctggacttataatgctgaacttctggttctcatggaaaatgaaagaactctagacttccatgactcaaatgtcaagaacctttacgacaaggtccgactacagcttagggataatgcaaaggagctgggtaacggttgtttcgagttctatcacaaatgtgataatgaatgtatggaaagtgtaagaaacggaacgtatgactacccgcagtattcagaagaagcaagattaaaaagagaggaaataagtggagtaaaattggaatcaataggaacttaccaaatactgtcaatttattcaacagtggcgagttccctagcactggcaatcatggtggctggtctatctttatggatgtgctccaatgggtcgttacaatgcagaatttgcatttaa
>H5N1_Avian_AY609312_A/chicken/Guangdong/174/04|2004.500
atggagaaaatagtgcttcttcttgcaataatcagtcttgttaaaagtgatcagatttgcattggttaccatgcaaacaactcgacagagcaggttgacacaataatggaaaagaacgtcactgttacacatgcccaagacatactggaaaagacacacaacgggaagctctgcgatctagatggagtgaagcctctaattttaagagattgtagtgtagctggatggctcctcgggaacccaatgtgtgacgaattcatcaatgtgccggaatggtcttacatagtggagaaggccaatccagctaatgacctctgttacccagggaatttcaacgactatgaagaactgaaacacctattgagcagaataaaccattttgagaaaattcagatcatccccaaaagttcttggtccgatcatgaagcctcatcaggggtgagctcagcatgtccataccag---ggaaggtcctcctttttcagaaatgtggtatggcttatcaaaaagaacagtgcatacccaataataaagagaagctacaataataccaaccaagaagatcttttggtactatgggggattcaccacccaaatgatgcggcagagcagacaaggctctatcaaaacccaaccacctatatttccgttgggacatcaacactaaaccagagattggtaccaaaaatagctactagatccaaagtaaacgggcaaagtggaaggatggggttcttctggacaattttaaaaccgaatgatgcaatcaactttgagagtaatggaaatttcattgctccagaatatgcatacaaaattgtcaagaaaggggactcagcaattatgaaaagtgaattggaatatggtaactgcagcaccaagtgtcaaactccaatgggggcgataaactctagtatgccattccacaacatacaccctctcaccatcggggaatgccccaaatatgtgaaatcaagcagattagtccttgcgactgggctcagaaatagccctcaaagagagaga---agaagaaaaaagagaggactatttggagctatagcaggttttatagagggaggatggcagggaatggtagatggttggtatgggtaccaccatagcaatgagcaggggagtgggtacgctgcagacaaagaatccactcaaaaggcaatagatggagtcaccaataaggtcaactcgatcattgacaaaatgaacactcagtttgaggccgttggaagggaatttaataacttagaaaggagaatagaaaatttgaacaagaagatggaagacggattcctagatgtctggacttataatgctgaacttctggttctcatggaaaatgagagaactctagactttcatgactcaaatgtcaagaacctttacgacaaggtccgactacagcttagggataatgcaaaggagctgggtaacggttgtttcgagttctatcacagatgtgataatgaatgtatggaaagtgtaagaaacggaacgtatgactacccgcagtattcagaagaagcaagattaaaaggagaggaaataagtggagtaaaattggagtcaataggaacttaccaaatactgtcaatttattcaacagtggcgagttccctagcactggcaatcatggtggctggtctatctttatggatgtgctccaatggatcgttacaatgcagaatttgcatttaa
>H5N1_Swine_AY646424_A/swine/Shandong/2/03|2003.500
atggagaaaatagtgcttcttcttgcaatagtcagtcttgtcaaaagtgatcaggtttgcattggttaccatgcaaacaactcgacagagcaggttgacacaataatggaaaagaacgttactgttacacatgcccaagacatactggaaaggacacacaacgggaagctctgcgatctaaatggagtaaagcctctcattttgagagattgtagtgtagctggatggctcctcggaaaccctatgtgtgacgaattcaccaatgtgccggaatggtcttacatagtggagaaggccagtccagccaatgacctctgttacccaggggatttcaacgactatgaagaactgaaacacctattgagcagaataaaccattttgagaaaattcagatcatccccaaaagttcttggtccaatcatgatgcctcatcaggggtgagctcagcatgtccataccat---gggaggtcctcctttttcagaaatgtggtatggcttatcaaaaagaacagtacatacccaacaataaagaggagctacaataataccaaccaagaagatcttttggtactgtgggggattcaccatcctaatgatgcggcagagcagacaaagctctatcaaaacccaaccacctacatttccgttggaacatcaacactgaaccagagattggttccagaaatagctactagacccaaagtaaacgggcaaagtggaagaattgagttcttctggacaattttaaagccgaatgatgccatcaatttcgaaagtaatggaaatttcattgctccagaatatgcatacaaaattgccaagaaaggggactcagcaattatgaaaagtgaattggaatatggtaactgcaacaccaagtgtcaaactccaatgggggcgataaactctagtatgccattccacaacatacaccccctcaccatcggggaatgccccaaatatgtgaaatcaaacagattagtccttgcgactggactcagaaatacccctcaaagagagaga---agaagaaaaaagcgaggactatttggagctatagcaggttttatagagggaggatggcagggaatggtagatggttggtatgggtaccaccatagcaataagcaggggagcggatacgctgcagacaaagaatccactcaaaaggcaatagatggagtcaccaataaggtcaactcgatcattgacaaaatgaacactcagtttgaggccgttggaagggaatttaataacttggaaaggaggatagagagtttaaacaagaagatggaagacggattcctagatgtctggacttataatgctgaacttctggttctcatggaaaatgagagaactctagactttcatgactcaaatgtcaagaacctttacgacaaggtccgactacagcttagggataatgcaaaggagctgggtaatggttgtttcgagttctatcacaaatgtgataatgaatgtatggaaagtgtaaaaaacggaacgtatgactacccgcagtattcagaagaagcaagactaaacagagaggaaataagtggagtaaaattggaatcaatgggaacttaccaaatactgtcaatttattcaacagtggcgagttccctagcactggcaatcatggtagctggtctatctttatggatgtgctccaatggatcgttacaatgcagaatttgcatttaa
>H5N1_Avian_AY653200_A/chicken/Jilin/9/2004|2004.500
atggagaaaatagtgcttcttcttgcaatagtcagtcttgttaaaagtgatcagatttgcattggttaccatgcaaacaactcgacagagcaggttgacacaataatggaaaagaacgttactgttacacatgcccaagacatactggaaaagacacacaacgggaagctctgcgatctagatggagtgaagcctctaattttgagagattgtagtgtagctggatggctcctcggaaaccctatgtgtgacgaattcatcaatgtgccggaatggtcttacatagtggagaaggccagtccagccaatgacctctgttacccaggggatttcaacgactatgaagaactgaaacacctattgagcagaataaaccattttgagaaaattcagatcatccccaaaagttcttggtccaatcatgaagcctcatcaggggtgagctcagcatgtccataccag---gggaagtcctcctttttcagaaatgtggtatggcttatcaaaaagaacagtacatacccaacaataaagaggagctacaataataccaaccaagaagatcttttggtactgtgggggattcaccatcctaatgatgcggcagagcagacaaagctctatcaaaacccaaccacctatatttccgttgggacatcaacactaaaccagagattggtaccaaaaatagctactagatccaaagtaaacgggcaaagtggaagaatggagttcttctggacaattttaaagccgaatgatgctatcaacttcgagagtaatggaaatttcattgctccagaatatgcatacaaaattgtcaagaaaggggactcagcaattatgaaaagtgaattggaatatggtaactgcaacaccaaatgtcaaactccaatgggggcgataaactctagtatgccattccacaacatacaccctctcaccatcggggaatgccccaaatatgtgaaatcaaacagattagtccttgcgacagggctcagaaatagccctcaaagagagaga---agaagaaaaaagagaggactatttggagctatagcaggttttatagagggaggatggcagggaatggtagatggttggtatgggtaccaccatagcaatgagcaggggagtggatacgctgcagacaaagaatccactcaaaaggcaatagatggagtcaccaataaggtcaactcgatcattgacaaaatgaacactcagtttgaggccgttggaagggaatttaataacttagaaaggagaatagagaatttaaacaagaagatggaagacggattcctagatgtctggacttataatgctgaacttctggttctcatggaaaatgagagaactctagacttccatgactcaaatgtcaagaacctttacgacaaggtccgactacagcttagggataatgcaaaggagctgggtaacggttgtttcgagttctatcacaaatgtgataatgaatgtatggaaagtgtaagaaacggaacgtatgactacccgcagtattcagaagaagcaagactaaacagagaggaaataagtggagtaaaattggaatcaataggaacttaccaaatactgtcaatttattcaacagtggcgagttccctagcactggcaatcatggtggctggtctatctttatggatgtgctccaatggatcgttacaatgcagaatttgcatttaa
>H5N1_Avian_AY676033_A/duck/Hong_Kong/821/2002|2002.500
atggagaaaatagtgcttctttttgcaatagtcagtcttgtcaaaagtgatcagatttgcattggttaccatgcaaacaactcgacagagcaggttgacacaataatggaaaagaacgttactgttacacatgcccaagacatactggaaaagacacacaacgggaagctctgcgatctagatggagtgaagcctctaattttaagagattgtagtgtagctggatggctcctcggaaacccaatgtgtgacgaattcatcaatgtgccggaatggtcttacatagtggagaaggccaatccagccaatgacctctgttacccaggggatttcaacgactatgaagaattgaaacacctattgagcagaataaaccattttgagaaaattcagatcatccccaaaaattcttggtccagtcatgaagcctcattaggggtgagctcagcatgtccataccag---ggaaagtcctcctttttcagaaatgtggtatggcttatcaaaaagaacagcgcatacccaacaataaagaggagctacaataataccaaccaagaagatcttttggtactgtgggggattcaccatcctaatgatgcggcagagcagacaaggctctatcaaaacccaaccacctatatttccgttgggacatcaacactaaaccagagattggtaccaaaaatagctactagatccaaagtaaacgggcaaagtggaaggatggagttcttctggacaattttaaaaccgaatgatgcaatcaacttcgagagtaatggaaatttcattgctccagaatatgcatacaaaattgtcaagaaaggggactcagcaattatgaaaagtgaattggaatatggtaactgcaacaccaagtgtcaaactccaatgggggcgataaactctagtatgccattccacaatatacaccctctcaccatcggggaatgccccaaatatgtgaaatcaaacagattagtccttgcgactgggctcagaaatagccctcaaatagagaga---agaagaaaaaagagaggattatttggggctatagcaggttttatagagggaggatggcagggaatggtagatggttggtatgggtaccaccatagcaatgagcaggggagtgggtacgctgcagacaaagaatccactcaaaaggcaatagatggagtcaccaataaggtcaactcgatcattgacaaaatgaacactcagtttgaggccgttggaagggaatttaataacttagaaaggagaatagagaatttaaacaagaaaatggaagacggattcctagatgtctggacttataatgctgaacttctggttctcatggaaaatgagagaactctagactttcatgactcaaatgtcaagaacctttacgacaaggtccgactacagcttagggataatgcaaaggagctgggtaacggttgtttcgagttctatcacaaatgtgataatgaatgtatggaaagtgtaagaaacggaacgtatgactaccagcagtattcagaagaagcaagactaaaaagagaggaaataagtggagtaaaattggaatcaataggaacttaccaaatactgtcaatttattctacagtggcgagttccctagcactggcaatcatggtagctggtctatctttatggatgtgctccaatgggtcgttacaatgcagaatttgcatttaa
>H5N1_Avian_AY676034_A/egret/Hong_Kong/757-2/2003|2003.500
atggagaaaatagtgcttctttttgcaatagtcagtcttgttaaaagtgatcagatttgcattggttaccatgcaaacaactcgacagagcaggttgacacaataatggaaaagaacgttactgttacacatgcccaagacatactggaaaagacacacaacgggaagctctgtgatctagatggagtgaagcctctaattttgagagattgtagtgtagctggatggctcctcggaaacccaatgtgtgacgaattcatcaatgtgccggaatggtcttacatagtggagaaggccaatccagccaatgacctctgttacccaggggatttcaacgactatgaagaattgaaacacctattgagcagaataaaccattttgagaaaattcagatcatccccaaaaattcttggtccagtcatgaagcctcattaggggtgagctcagcatgtccataccag---ggaaagtcctcctttttcaggaatgtggtatggcttatcaaaaagaacagtgcatacccaacaataaagaggagctacaataataccaaccaagaagatcttttggtactgtgggggattcaccatcctaatgatgcggcagagcagacaaggctctatcaaaacccaaccacctacatttccgttgggacatcaacactaaaccagagattggtaccaaaaatagctactagatccaaagtaaacgggcaaagtggaaggatggagttcttctggacaattttaaaaccgaatgatgcaatcaacttcgagagtaatggaaatttcattgctccagaatatgcatacaaaattgtcaagaaaggggactcagcaattatgaaaagtgaattggaatatggtaactgcaacaccaagtgtcaaactccaatgggggcgataaactctagtatgccattccacaatatacaccctctcaccatcggggaatgccccaaatatgtgaaatcaaacagattagtccttgcgactgggctcagaaatagccctcaaagagagaga---agaagaaaaaagagaggattatttggagctatagcaggttttatagagggaggatggcagggaatggtagatggttggtatgggtaccaccatagcaatgagcaggggagtgggtacgctgcagacaaagaatccactcaaaaggcaatagatggagtcaccaataaggtcaactcgatcattgacaaaatgaacactcagtttgaggccgttggaagggaatttaataacttagaaaggagaatagagaatttaaacaagaagatggaagacggattcctagatgtctggacttataatgctgaacttctggttctcatggaaaatgagagaactctagactttcatgactcaaatgtcaagaacctttacgacaaggtccgactacagcttagggataatgcaaaggagctgggtaacggttgtttcgagttctatcacaaatgtgataatgaatgtatggaaagtgtaagaaacggaacgtatgactacccgcagtattcagaagaagcaagactaaaaagagaggaaataagtggagtaaaattggaatcaataggaacttaccaaatactgtcaatttattctacagtggcgagttccctagcactggcaatcatggtagctggtctatctttatggatgtgctccaatgggtcgttacaatgcagaatttgcatttaa
>H5N1_Avian_AY676035_A/chicken/Korea/es/2003|2003.500
atggagaaaatagtgcttcttcttgcaatagtcagtcttgttaaaagtgatcagatttgcattggttaccatgcaaacaactcgacagagcaggttgacacaataatggaaaagaacgtcactgttacacatgcccaagacatactggaaaagacacacaacgggaagctctgcgatctagatggagtgaagcctctaattttaagagattgtagtgtagctggatggctcctcgggaacccaatgtgtgacgaattcatcaatgtgccggaatggtcttacatagtggagaaggccaatccacccaatgacctctgttacccagggaatttcaacgactatgaagaactgaaacacctattgagcagaataaaccattttgaaaaaattcagatcatccccaaaagttcttggtccgatcatgaagcctcatcaggggtgagctcagcatgtccataccag---ggaaggtcctccttcttcagaaatgtggtatggcttatcaaaaagaacagtgcatacccaacaataaagagaagctacaataataccaaccaagaagatcttttggtactgtgggggattcaccatccaaatgatgcggcagagcagacaagactctatcaaaacccaaccacctatatttccgttgggacatcaacactaaaccagagattggtaccaaaaatagctactagatccaaagtaaacgggcaaagtggaaggatggagttcttctggacaattttaaaaccgaatgatgcaatcagctttgagagtaatggaaatttcattgctccagaatatgcatacaaaattgtcaagaaaggggactcagcaattatgaaaagtgaattggaatatggtaactgcaacaccaagtgtcaaactccaatgggggcgataaactctagtatgccattccacaacatacaccctctcaccatcggggaatgccccaaatatgtgaaatcaagcagattagtccttgcgactgggctcagaaatagccctcaaagagagaaa------agaaaaaagagaggactatttggagctatagcaggttttatagagggaggatggcagggaatggtagatggttggtatgggtaccaccatagcaatgagcaggggagtgggtacgctgcagacaaagaatccactcaaaaggcaatagatggagtcaccaataaggtcaactcgatcattgacaaaatgaacactcagtttgaggccgttggaagggaatttaataacttagaaaggagaatagaaaatttaaacaagaagatggaagacggattcctagatgtctggacttataatgctgaacttctggttctcatggaaaatgagagaactctagactttcatgactcaaatgtcaagaacctttacgacaaggtccgactacagcttagggataatgcaaaggagctgggtaacggttgtttcgagttctatcacagatgtgataatgaatgtatagaaagtgtaagaaacggaacgtatggctacccgcagtattcagaagaagcaagattaaaaagagaggaaataagtggagtaaaattggaatcaataggaacttaccaaatactgtcaatttattcaacagtggcaagttccctagcactggcaatcatggtggctggtctatctttatggatgtgctccaatggatcgttacaatgcagaatttgcatttaa
>H5N1_Avian_AY676036_A/duck/Korea/ESD1/03|2003.500
atggagaaaatagtgcttcttcttgcaatagtcagtcttgttaaaagtgatcagatttgcattggttaccatgcaaacaactcgacagagcaggttgacacaataatggaaaagaacgtcactgttacacatgcccaagacatactggaaaagacacacaacgggaagctctgcgatctagatggagtgaagcctctaattttaagagattgtagtgtagctggatggctcctcgggaacccaatgtgtgacgaattcatcaatgtgccggaatggtcttacatagtggagaaggccaatccacccaatgacctctgttacccagggaatttcaacgactatgaagaactgaaacacctattgagcagaataaaccattttgaaaaaattcagatcatccccaaaagttcttggtccgatcatgaagcctcatcaggggtgagctcagcatgtccataccag---ggaaggtcctccttcttcagaaatgtggtatggcttatcaaaaagaacagtgcatacccaacaataaagagaagctacaataataccaaccaagaagatcttttggtactgtgggggattcaccatccaaatgatgcggcagagcagacaagactctatcaaaacccaaccacctatatttccgttgggacatcaacactaaaccagagattggtaccaaaaatagctactagatccaaagtaaacgggcaaagtggaaggatggagttcttctggacaattttaaaaccgaatgatgcaatcagctttgagagtaatggaaatttcattgctccagaatatgcatacaaaattgtcaagaaaggggactcagcaattatgaaaagtgaattggaatatggtaactgcaacaccaagtgtcaaactccaatgggggcgataaactctagtatgccattccacaacatacaccctctcaccatcggggaatgccccaaatatgtgaaatcaagcagattagtccttgcgactgggctcagaaatagccctcaaagagagaaa------agaaaaaagagaggactatttggagctatagcaggttttatagagggaggatggcagggaatggtagatggttggtatgggtaccaccatagcaatgagcaggggagtgggtacgctgcagacaaagaatccactcaaaaggcaatagatggagtcaccaataaggtcaactcgatcattgacaaaatgaacactcagtttgaggccgttggaagggaatttaataacttagaaaggagaatagaaaatttaaacaagaagatggaagacggattcctagatgtctggacttataatgctgaacttctggttctcatggaaaatgagagaactctagactttcatgactcaaatgtcaagaacctttacgacaaggtccgactacagcttagggataatgcaaaggagctgggtaacggttgtttcgagttctatcacagatgtgataatgaatgtatagaaagtgtaagaaacggaacgtatgactacccgcagtattcagaagaagcaagattaaaaagagaggaaataagtggagtaaaattggaatcaataggaacttaccaaatactgtcaatttattcaacagtggcaagttccctagcactggcaatcatggtggctggtctatctttatggatgtgctccaatggatcgttccaatgcagaatttgcatttaa
>H5N1_Avian_AY684706_A/chicken/Hubei/327/2004|2004.500
atggagaaaatagtgcttcttcttgcaatagtcagtcttgttaaaagtgatcagatttgcattggttaccatgcaaacaactcgacagagcaggtcgacacaataatggaaaagaacgttactgttacacatgcccaagacatactggaaaagacacacaacgggaagctctgcgatctagatggagtgaagcctctaattttgagagattgtagtgtagctggatggctcctcggaaacccaatgtgtgacgaattcatcaatgtgccggaatggtcttacatagtggagaaggccagtccagccaatgacctctgttacccaggggatttcaacgactatgaagaactgaaacacctattgagcagaataaaccattttgagaaaattcagatcatccccaaaagttcttggtccaatcatgaagcctcatcaggggtgagctcagcatgtccatacctg---agaaagtcctcctttttcagaaatgtggtatggcttatcaaaaagaacagtacatacccaacaataaagaggagctacaataataccaaccaagaagatcttttggtactgtgggggattcaccatcctaatgatgcggcagagcagacaaggctctatcaaaacccaaccacttatatttccgttggaacatcaacactaaaccagagatttgtaccaaaaatagctactagatccaaagtaaacgggcaaagtggaaggatggagttcttctggacaattttaaaaccgaatgatgcaatcgatttcgagagtaatggaaatttcattgctccagaatatgcatacaaaattgtcaagaaaggggactcagcaattatgaaaagtgaattggaatatggtaactgcaacaccaagtgtcaaactccaatgggggcgataaactctagtatgccattccacaacatacaccctctcaccatcggggaatgccccaaatatgtgaaatcaaacagattagtccttgcgactgggctcagaaatagccctcaaagagagaga---agaagaaaaaagagaggactatttggagctatagcaggttttatagagggaggatggcagggaatggtagatggttggtatgggtaccaccatagcaatgagcaggggagtggatacgctgcagacaaagaatccactcaaaaggcaatagatggagtcaccaataaggtcaactcgatcattgacaaaatgaacactcagtttgaggccgttggaagggaatttaataacttagaaaggagaatagagaatttaaacaagaagatggaagacggattcctagatgtctggacttataatgctgaacttctggttctcatggaaaatgagagaactctagactttcatgactcaaatgtcaagaacctttacgacaaggtccgactacagcttagggataatgcaaaagagctgggtaacggttgtttcgagttctatcacaaatgtgataatgaatgtatggaaagtgtaagaaacggaacgtatgactacccgcagtattcagaagaagcaagactaaaaagagaggaaataagtggagtaaaattggaatcaataggaacttaccaaatactgtcaatttattcaacagtggcgagttccctagcactggcaatcatggtagctggtctatctttatggatgtgctccaatggatcgttacaatgcagaatttgcatttaa
>H5N1_Avian_AY770079_A/chicken/Hubei/489/2004|2004.500
atggagaaaatagtgcttcttcttgcaatagtcagtcttgttaaaagtgatcagatttgcattggttaccatgcaaacaactcgacagagcaggtcgacacaataatggaaaagaacgttactgttacacatgcccaagacatactggaaaagacacacaacgggaagctctgcgatctagatggagtgaagcctctaattttgagagattgtagtgtagctggatggctcctcggaaacccaatgtgtgacgaattcatcaatgtgccggaatggtcttacatagtggagaaggccagtccagccaatgacctctgttacccaggggatttcaacgactatgaagaactgaaacacctattgagcagaataaaccattttgagaaaattcagatcatccccaaaagttcttggtccaatcatgaagcctcatcaggggtgagctcagcatgtccatacctg---ggaaagtcctcctttttcagaaatgtggtatggcttatcaaaaagaacagtacatacccaacaataaagaggagctacaataataccaaccaagaagatcttttggtactgtgggggattcaccatcctaatgatgcggcagagcagacaaggctctatcaaaacccaaccacttatatttccgttggaacatcaacactaaaccagagattggtaccaaaaatagctactagatccaaagtaaacgggcaaagtggaaggatggagttcttctggacaattttaaaaccgaatgatgcaatcaatttcgagagtaatggaaatttcattgctccagaatatgcatacaaaattgtcaagaaaggggactcagcaattatgaaaagtgaattggaatatggtaactgcaacaccaagtgtcaaactccaatgggggcgataaactctagtatgccattccacaacatacaccctctcaccatcggggaatgccccaaatatgtgaaatcaaacagattagtccttgcgactgggctcagaaatagccctcaaagagagaga---agaagaaaaaagagaggactatttggagctatagcaggttttatagagggaggatggcagggaatggtagatggttggtatgggtaccaccatagcaatgagcaggggagtggatacgctgcagacaaagaatccactcaaaaggcaatagatggagtcaccaataaggtcaactcgatcattgacaaaatgaacactcagtttgaggccgttggaagggaatttaataacttagaaaggagaatagagaatttaaacaagaagatggaagacggattcctagatgtctggacttataatgctgaacttctggttctcatggaaaatgagagaactctagactttcatgactcaaatgtcaagaacctttacgacaaggtccgactacagcttagggataatgcaaaagagctgggtaacggttgtttcgagttctatcacaaatgtgataatgaatgtatggaaagtgtaagaaacggaacgtatgactacccgcagtattcagaagaagcaagactaaaaagagaggaaataagtggagtaaaattggaatcaataggaacttaccaaatactgtcaatttattcaacagtggcgagttccctagcactggcaatcatggtagctggtctatctttatggatgtgctccaatggatcgttacaatgcagaatttgcatttaa
>H5N1_Avian_AY737304_A/duck/Guangdong/173/04|2004.500
atggagaaaatagtgcttcttcttgcaatagtcaaccttgttaaaagtgatcagatttgcattggttaccatgcaaacaactcgacagaacaggttgacacaataatggaaaagaacgttactgttacacatgctcaagacatactggaaaagacacacaacgggaagctctgcgatctagatggagtgaaacctctaattttgaaagattgtagtgtagctggatggctcctcggaaacccaatgtgtgacgaattcatcaatgtgccggaatggtcttacatagtggagaaggccaatccagccaatgacctctgttacccagggtatttcaacgactatgaagaactgaaacacctattgagcagaataaaccattttgagaaaattcagatcatccccaaaagttcttggtccaatcatgaagcctcatcaggggtgagctcagcatgtccataccag---ggaaagtcctcctttttcagaaatgtagtatggcttatcaagaagaacaatatatacccaacaataaagaggagctacaataataccaaccaagaagatcttttggtactgtgggggattcaccatcctaatgatgcggcagagcagacaaagctctatcaaaacccaaccacctatatttccgttggaacatcaacactaaaccagagattggtaccaaaaatagctactagatccaaagtaaacgggcaaagtggaaggattgagttcttctggacaattttaaaaccgaatgatgcaatcaacttcgagagtaatggaaatttcattgctccagaatatgcatacaaaattgtcaagaaaggggactcagcaattatgaaaagtgaattggaatatggtaactgcaacaccaagtgtcaaactccaatgggggcgataaactctagtatgcctttccacaatatacaccctctcaccatcggggaatgccccaaatatgtgaaatcaaacagattagtccttgcgactgggctcagaaatagccctcaaagagagaga------agaaaaaagagaggactatttggagctatagcaggtttcatagaaggaggatggcagggaatggtagatggttggtatgggtaccatcatagcaatgagcaggggagtgggtacgctgcagacaaagaatccactcaaaaggcaatagatggagtcaccaataaggtcaactcgatcattgacaaaatgaacactcagtttgaagccgttggaagggaatttaataacttagaaaggagaatagagaatttaaacaagaagatggaagacggattcctagatgtctggacatataatgctgaacttctggttctcatggaaaatgagagaaccctagactttcatgactcaaatgtcaagaacctttacgacaaggtccgactacagcttagggataatgcaaaggagctgggcaacggttgtttcgagttctatcataaatgtgataatgaatgtatggaaagtgtaagaaacggaacgtatgactacccgcagtattcagaagaagcaagactaaaaagagaggaaataagtggagtaaaattggaatcagtggggacttaccaaatactgtcaatttattcaacagtggcgagttccctagcactggcaatcatggtagctggtctatctttatggatgtgctccaatggatcgttacaatgcagaatttgcatttaa
>H5N1_Avian_HM172089_A/goose/Guangdong/72/2004|2004.500
atggagaaaatagtgcttcttcttgcaatagtcagtcttgttaaaagtgatcagatttgcattggttaccatgcaaacaactcgacagagcaggttgacacaataatggaaaagaacgttactgttacacatgcccaagacatactggaaaagacacacaatgggaagctctgcgacctagatggggtgaagcctctaattttgagagattgtagtgtagctggatggctcctcgggaacccaatgtgtgacgaattcatcaatgtaccggaatggtcttacatagtggagaaggccagtccagccaatgacctctgttacccaggtgatttcaacgattatgaagaactgaaacacctattgagcagaataaaccattttgagaaaattcagatcatccccaaaagttcttggtccaatcatgaagcctcatcaggggtgagctcagcatgtccatatctg---ggaaagccctcctttttcagaaatgtggtatggcttatcaaaaagaacagtgcatacccaacaataaagaggagctacaataataccaaccaagaagatcttttggtactgtgggggattcaccatcctaatgatgcggcagagcagacaaagctctatcaaaacccaaccacttatatttccgttggaacatcaacattaaaccagagattggtaccaaaaatagctaccagatccaaagtaaacgggcaaagtggaaggatggagtgcttctggacaattttaaaaccgaatgatgcaatcaacttcgagagtaatggaaatttcattgctccagaatatgcatacaaaattgtcaagaaaggggactcagcaattatgaaaagtgaattggaatatggtaactgcaacaccaagtgtcaaactccaatgggggcgataaactctagtatgccattccacaacatacaccctctcaccatcggggaatgccccaaatatgtgaaatcaaacagattagtccttgcgactgggctcagaaatagccctcaaagagagaga---agaagaaagaagagaggactatttggagctatagcaggttttatagagggaggatggcagggaatggtagatggttggtatggataccaccatagcaatgagcaggggagtggatacgctgcagacaaagaatccactcaaaaggcaatagatggagtcaccaataaggtcaactcgatcattgacaaaatgaacactcagtttgaggccgttggaagggaatttaataacttagaaaggagaatagagaatttaaacaagaagatggaagacggattcctagatgtttggacttacaatgctgaacttctggttctcatggaaaatgagagaactctagactttcatgactcaaatgtcaagaacctttacgacaaggtccgactacagcttagggataatgcaaaagaactgggtaacggttgtttcgagttctatcacaaatgtgataatgactgcatggaaagtgtaagaaacggaacgtatgactacccgcagtattcagaagaagcaaggctaaaaagagaggaaataagtggagtaaaattggaatcaataggaacttaccaaatactgtcaatttattcaacagtggcaagttccctagcgctggcaatcatggtagctggtctatctttatggatgtgctccaatggttcgttacaatgcagaatttgcatttaa
>H5N1_Swine_AY747609_A/swine/Fujian/1/2003|2003.500
atggagaaaatagtgcttcttcttgcaatagtcagtcttgttaaaggtgatcagatttgcactggttactatgcaaacaactcgacagagcaggttgacacaataatggaaaagaacgttactgttacacatgcccaagacatactggaaaagacacacaacgggaagctctgcgatctagatggagtgaagcctctaattttgagagattgtagtgtagctggatggctcctcggaaacccaatgtgtgacgaattcatcaatgtaccggaatggtcttacatagtggagaaggccagtccagccaatgacctctgttacccaggggatttcaacgactatgaagaactgaaacacctattgagcagaataaaccattttgagaaaattcagatcatccccaaaagttcttggtccaatcatgaagcctcatcaggggtgagctcagcatgtccataccag---gggaggtcctcctttttcaggaatgtggtatggcttatcgaaaagaacagtgcatacccaacaataaagaggagctacaataataccaaccaagaagatcttttggtactgtgggggattcaccatcctaatgatgcggcagagcagacaaagctctatcaaaacccaaccacctatatttccgttggaacatcaacactaaaccagagattggtaccaaaaatagctactagatccaaagtaaacgggcaaagtggaagaatggagttcttctggacaattttaaagccgaatgatgctatcaacttcgagagtaatggaaatttcattgctccagaatatgcatacaaaattgtcaagaaaggggactcagcaattatgaaaagtgaattggaatatggtaactgcaacaccaagtgtcaaactccaatgggggcgataaactctagtatgccattccacaacatacaccctctcaccatcggggaatgccccaaatatgtgaaatcaaacagattagtccttgcaacagggctcagaaatagccctcaaagagagata---agaagaaaaaagagaggactatttggagctatagcaggctttatagagggaggatggcagggaatggtagatggttggtatgggtaccaccatagcaatgagcaggggagtggatacgctgcagacaaagaatccactcaaaaggcaatagatggagtcaccaataaagtcaactcgatcattgacaaaatgaacactcaatttgaggccgttggaagggaattcaataacttagaaaggagaatagagaatttaaacaagaagatggaggacggattcctagatgtctggacttataatgctgaacttctggttctcatggaaaatgagagaactctagactttcatgactcaaatgtcaagaacctttacgacaaggtccgactacagcttagggataatgcaaaggagctgggtaacggttgtttcgagttctatcacaaatgtgataatgaatgtatggaaagtgtaagaaacggaacgtatgactacccgcagtattcagaagaagcaagactaaacagagaggaaataagtggagtaaaattggaatcaataggaacttaccaaatactgtcaatttattcaacagtggcgagttccctagcactggcaatcatggtagctggtctatctttatggatgtgctccaatggatcgttacaatgcagaatttgcatttaa
>H5N1_Swine_AY747617_A/swine/Fujian/F1/2001|2001.500
atggagaaaatagtgcttcttcttgcaatagtcagtcttgttaaaggtgatcagatttgcactggttaccatgcaaacaactcgacagagcaggttgacacaataatggaaaagaacgttactgttacacatgcccaagacatactggaaaagacacacaacgggaagctctgcgatctagatggagtgaagcccctaattttgagagattgtagtgtagctggatggctcctcggaaacccaatgtgtgacgaattcatcaatgtaccggaatggtcttacatagtggagaaggccagtccagccaatgacctctgttacccaggggatttcaacgactatgaagaactgaaacacctattgagcagaataaaccattttgagaaaattcagatcatccccaaaagttcttggtccaatcatgaagcctcatcaggggtgagctcagcatgtccataccag---gggaggtcctcctttttcaggaatgtggtatggcttatcaaaaagaacagtgcatacccaacaataaagaggagctacaataataccaaccaagaagatcttttggtactgtgggggattcaccatcctaatgatgcggcagagcagacaaagctctatcaaaacccaaccacctatatttccgttggaacatcaacactaaaccagagattggtaccaaaaatagctactagatccaaagtaaacgggcaaagtggaagaatggagttcttctggacaattttaaagccgaatgatgctatcaacttcgagagtaatggaaatttcattgctccagaatatgcatacaaaattgtcaagaaaggggactcagcaattatgaaaagtgaattggaatatggtaactgcaacaccaagtgtcaaactccaatgggggcgataaactctagtatgccattccacaacatacaccctctcaccatcggggaatgccccaaatatgtgaaatcaaacagattagtccttgcgacagggctcagaaatagccctcaaagagagata---agaagaaaaaagagaggactatttggagctatagcaggctttatagagggaggatggcagggaatggtagatggttggtatgggtaccaccatagcaatgagcaggggagtggatacgctgcagacaaagaatccactcaaaaggcaatagatggagtcaccaataaagtcaactcgatcattgacaaaatgaacactcaatttgaggccgttggaagggaattcaataacttagaaaggagaatagagaatttaaacaagaagatggaggacggattcctagatgtctggacttataatgctgaaattctggttctcatggaaaatgagagaactctagactttcatgactcaaatgtcaagaacctttacgacaaggtccgactacagcttagggataatgcaaaggagctgggtaacggttgtttcgagttctatcacaaatgtgataatgaatgtatggaaagtgtaagaaacggaacgtatgactacccgcagtattcagaagaagcaagactaaacagagaggaaataagtggagtaaaattggaatcaataggaacttaccaaatactgtcaatttattcaacagtggcgagttccctagcactggcaatcatggtagctggtctatctttatggatgtgctccaatggatcgttacaatgcagaatttgcatttaa
>H5N1_Avian_CY028708_A/chicken/Vietnam/23/2004|2004.500
atggagaaaatagtgcttctttttgcgatagtcagtcttgttaaaagtgatcagatttgcattggttaccatgcaaacaactcgacagagcaggttgacacaataatggaaaagaacgttactgttacacatgcccaagacatactggaaaagacacacaacgggaagctctgcgatctagatggagtgaagcctctaattttgagagattgtagtgtagctggatggctcctcggaaacccaatgtgtgacgaattcatcaatgtgccagaatggtcttacatagtggagaaggccaatccagtcaatgacctctgttacccaggggatttcaatgactatgaagaattgaaacacctattgagcagaataaaccattttgagaaaattcagatcatccccaaaagttcttggtccagtcatgaagcctcattaggggtgagctcagcatgtccataccag---ggaaagtcctcctttttcagaaatgtggtatggcttatcaaaaagaacagtacatacccaacaataaagaggagctacaataataccaaccaagaagatcttttggtaatgtgggggattcaccatcctaatgatgcagcagagcagacaaagctctatcaaaacccaaccacctatatttccgttgggacatcaacactaaaccagagattggtaccaagaatagctactagatccaaagtaaacgggcaaagtgggaggatggagttcttctggacaattttgaaaccgaatgatgcaatcaacttcgagagtaatggaaatttcattgctccagaatatgcatacaaaattgtcaagaaaggggactcaacaattatgaaaagtgaattggaatatggtaactgcaacaccaagtgtcaaactccaatgggggcgataaactctagtatgccattccacaatatacaccctctcaccatcggggaatgccccaaatatgtgaaatcaaacagattagtccttgcgactgggctcagaaatagccctcaaagagagaga---agaagaaaaaaaagaggattatttggagctatagcaggttttatagagggaggatggcagggaatggtagatggttggtatgggtaccaccatagcaatgagcaggggagtgggtacgctgcagacaaagaatccactcaaaaggcaatagatggagtcaccaataaggtcaactcgatcattgacaaaatgaacactcagtttgaggccgttggaagggaatttaacaacttagaaaggagaatagagaatttaaacaagaagatggaagacgggttcctagatgtctggacttataatgctgaacttctggttctcatggaaaatgagagaactctagactttcatgactcaaatgtcaagaacctttacgacaaggtccgactacagcttagggataatgcaaaggagctgggtaacggttgtttcgagttctatcataaatgtgataatgaatgtatggaaagtgtaagaaacggaacgtatgactacccgcagtattcagaagaagcaagattaaaaagagaggaaataagtggagtaaaattggaatcaataggaatttaccaaatactgtcaatttattctacagtggcgagttccctagcactggcaatcatggtagctggtctatccttatggatgtgctccaatgggtcgttacaatgcagaatttgcatttaa
>H5N1_Avian_CY034206_A/chicken/Vietnam/890/2004|2004.500
atggagaaaatagtgcttctttttgcgatagtcagtcttgttaaaagtgatcagatttgcattggttaccatgcaaacaactcgacagagcaggttgacacaataatggaaaagaacgttactgtcacacatgcccaagacatactggaaaagacacacaacgggaagctctgcgatctagatggagtgaagcctctaattttgagagattgtagtgtagctggatggctcctcggaaacccaatgtgtgacgaattcatcaatgtgccggaatggtcttacatagtggagaaggccaatccagtcaatgacctctgttacccaggggatttcaatgactatgaagaattgaaacacctattgagcagaataaaccattttgagaaaattcagatcatccccaaaagttcttggtccagtcatgaagcctcattaggggtgagctcagcatgtccataccag---ggaaagtcctcctttttcagaaatgtggtatggcttatcaaaaagaacagtacatacccaacaataaagaggagctacaataataccaaccaagaagatcttttggtaatgtgggggattcaccatcctaatgatgcggcagagcagacaaagctctatcaaaacccaaccacctatatttccgttgggacatcaacactaaaccagagattggtaccaagaatagctactagatccaaagtaaacgggcaaagtgggaggatagagttcttctggacaattttaaaaccgaatgatgcaatcaacttcgagagtaatggaaatttcattgctccagaatatgcatacaaaattgtcaagaaaggggactcaacaattatgaaaagtgaattggaatatggtaactgcaacaccaagtgtcaaactccaatgggggcgataaactctagtatgccattccacaatatacatcctctcaccatcggggagtgccccaaatatgtgaaatcaaacagattagtccttgcgactgggctcagaaatagccctcaaagagagaga---agaagaaaaaagagaggattatttggagctatagcaggttttatagaaggaggatggcagggaatggtagatggttggtatgggtaccaccatagcaatgagcaggggagtgggtacgctgcagacaaagaatccactcaaaaggcaatagatggagtcaccaataaggtcaactcgatcattgacaaaatgaacactcagtttgaggccgttggaagggaatttaacaacttagaaaggagaatagagaatttaaacaagaagatggaagacgggttcctagatgtctggacttataatgctgaacttctggttctcatggaaaatgagagaactctagactttcatgactcaaatgtcaagaacctttacgacaaggtccgactacagcttagagataatgcaaaggagctgggtaacggttgtttcgagttctatcataaatgtgataatgaatgtatggaaagtgtaagaaacggaacgtatgactacccgcagtattcagaagaagcaagattaaaaagagaggaaataagtggagtaaaattggaatcaataggaatttaccaaatactgtcaatttattctactgtggcgagttccctagcactggcaatcatggtagctggtctatccttatggatgtgctccaatgggtcgttacaatgcagaatttgcatttaa
>H5N1_Avian_AY854190_A/duck/Shandong/093/2004|2004.500
atggaggaaatagtgcttcttcttgcaatagtcagtcttgttaaaagtgatcagatttgcattggttaccatgcaaacaactcgacagagcaggttgacacaataatggaaaagaacgttactgttacacacgcccaagacatactggaaaagacacacaacgggaagctctgcgatctagatggagtgaagcctctaattttgagagattgtagtgtagctggatggctccttggaaaccctatgtgtgacgaattcatcaatgtgccggaatggtcttacatagtggagaaggccaatccagccaatgacctctgttacccaggggatttcaacgactatgaagaactgaaacacctactgagcagaataaaccattttgagaaaattcagatcatccccaaaagttcttggtccgatcatgaagcctcatcaggggtgagctcagcatgtccatacaat---gggaagtcctcctttttcagaaatgtggtatggcttatcaaaaagaacagttcatacccaacaataaagaggagctacaataataccaaccaagaagatcttttgatactgtgggggattcaccatcctaatgatgcggcagagcaaacaaagctctatcaaaacccaaccacctatatttccgttggaacatcaacactgaaccagagattggtcccaaaaatagctactagatccaaagtaaacgggcaaagtggaagaatggagttcttctggacaatcttaaagccgaatgatgccatcaatttcgagagtaatggaaatttcattgctccagaatatgcatacaaaattgtcaagaaaggggactcagcaattatgaaaagtgaattggaatatggtaactgcaacaccaagtgtcaaactccaatgggggcgataaactctagcatgccattccacaacatacaccctctcaccatcggggagtgccccaaatatgtgaaatcaaacagattagtccttgcgactggactcagaaatacccctcaaagagagaga---agaagaaaaaagagaggactatttggagctatagcaggttttatagagggaggatggcagggaatggtagatggttggtatgggtatcaccatagcaatgagcaggggagtggatacgctgcagacaaagaatccactcaaaaggcaatagatggagtcaccaataaggtcaactcgatcattgacaaaatgaacactcagtttgaggccgttggaagggaattcaataacttagaaaggaggatagaaaatttaaacaagaagatggaagacggattcctagatgtctggacttataatgctgaacttctggttctcatggaaaatgagagaactctagactttcatgactcaaatgtcaagaacctttacgacaaggtccgactacagcttagggataatgcaaaggagctgggtaatggttgtttcgagttctatcacaaatgtgataatgaatgtatggaaagtgtaaaaaacgggacgtatgactacccgcggtattcagaagaagcaagactaaacagagaggaaataagtggagtaaaattggaatcaatgggaacttaccaaatactgtcaatttattcaacagtggcgagttccctagcactggcaatcatggtagctggtctatctttatggatgtgctccaatggatcgttacaatgcagaatttgcatttaa
>H5N1_Avian_AY950232_A/chicken/Henan/12/2004|2004.500
atggagaaaatagtgcttcttcttgcaatagtcagtcttgttaaaagtgatcagatttgcattggttaccatgcaaacaactcgacagagcaggttgacacaataatggaaaagaacgttactgttacacatgcccaagacatactggaaaagacacacaacgggaagctctgcgatctagatggagtgaagcctctaattttgagagattgtagtgtagctggatggctcctcggaaacccaatgtgtgacgaattcatcaatgtgccggaatggtcttacatagtggagaaggccagtccagccaatggcctctgttacccaggggatttcaacgactatgaagaactgaaacacctattgagcagaataaaccattttgagaaaattcagatcatccccaaaagttcttggtccaatcatgaagcctcatcaggggtgagctcagcatgcccataccag---ggaaagtcctcctttttcagaaatgtggtatggcttatcaaaaagaacagtacatacccaacaataaagaggagctacaataataccaaccaagaagatcttttggtactgtgggggattcaccatcctaatgatgcggcagagcagacaaggctctatcaaaacccaaccacctatatttccgttggaacatcaacactaaaccagagattggtaccaaaaatagctactagatccaaagtaaacgggcaaagtggaaggatggagttcttctggacaattttaaaaccgaatgatgcaatcaacttcgagagtaatggaaatttcattgctccagaatatgcatacaaaattgtcaagaaaggggactcagcaattatgaaaagtgaattggaatatggtaactgcaacaccaagtgtcaaactccaatgggggcaataaactctagtatgccattccacaacatacaccctctcaccatcggggaatgccccaaatatgtgaaatcaaacagattagtccttgcgactgggctcagaaatagccctcaaagagagaga---agaagaaaaaagagaggactatttggagctatagcaggttttatagagggaggatggcagggaatggtagatggttggtatgggtaccaccatagcaatgagcaggggagtggatacgctgcagacaaagaatccactcaaaaggcaatagatggagtcaccaataaggtcaactcgatcattgacaaaatgaacactcagtttgaggccgttggaagggaatttaataacttagaaaggagaatagagaatttaaacaagaagatggaagacggattcctagatgtctggacttataatgctgaacttctggttctcatggaaaatgagagaactctagactttcatgactcaaatgtcaagaacctttacgacaaggtccgactacagcttagggataatgcaaaggagctgggtaacggttgtttcgagttctatcacaaatgtgataatgaatgtatggaaagtgtaagaaacggaacgtatgactacccgcagtattcagaagaagcaagactaaaaagagaggaaataagtggagtaaaattggaatcaataggaacttaccaaatactgtcaatttattcaacagtggcgagttccctagcactggcaatcatggtagctggtctatctttatggatgtgctccaatggatcgttacaatgcagaatttgcatttaa
>H5N1_Avian_AY950230_A/chicken/Henan/01/2004|2004.500
atggagaaaatagtgcttcttcttgcaatagtcagtcttgttaaaagtgatcagatttgcattggttaccatgcaaacaactcgacagagcaggttgacacaataatggaaaagaacgttcctgttacacatgcccaagacatactggaaaagacacacaacgggaagctctgcgatctagatggagtgaagcctctaattttgagagattgtagtgtagctggatggctcctcggaaacccaatgtgtgacgaattcatcaatgtgccggaatggtcttacatagtggagaaggccagtccagccaatggcctctgttacccaggggatttcaacgactatgaagaactgaaacacctattgagcagaataaaccattttgagaaaattcagatcatccccaaaagttcttggtccaatcatgaagcctcatcaggggtgagctcagcatgcccataccag---ggaaagtcctcctttttcagaaatgtggtatggcttatcaaaaagaacagtacatacccaacaataaagaggagctacaataataccaaccaagaagatcttttggtactgtgggggattcaccatcctaatgatgcggcagagcagacaaggctctatcaaaacccaaccacctatatttccgttggaacatcaacactaaaccagagattggtaccaaaaatagctactagatccaaagtaaacgggcaaagtggaaggatggagttcttctggacaattttaaaaccgaatgatgcaatcaacttcgagagtaatggaaatttcattgctccagaatatgcatacaaaattgtcaagaaaggggactcagcaattatgaaaagtgaattggaatatggtaactgcaacaccaagtgtcaaactccaatgggggcaataaactctagtatgccatccacaacattacaccctctcaccatcggggaatgccccaaatatgtgaaatcaaacagattagtccttgcgactggactcagaaatagccctcaaagagagaga---agaagaaaaaagagaggactatttggagctatagcaggttttatagagggaggatggcagggaatggtagatggttggtatgggtaccaccatagcaatgagcaggggagtggatacgctgcagacaaagaatccactcaaaaggcaatagatggagtcaccaataaggtcaactcgatcattgacaaaatgaacactcagtttgaggccgttggaagggaatttaataacttagaaaggagaatagagaatttaaacaagaagatggaagacggattcctagatgtctggacttataatgctgaacttctggttctcatggaaaatgagagaactctagactttcatgactcaaatgtcaagaacctttacgacaaggtccgactacagcttagggataatgcaaaggagctgggtaacggttgtttcgagttctatcacaaatgtgataatgaatgtatggaaagtgtaagaaacggaacgtatgactacccgcagtattcagaagaagcaagactaaaaagagaggaaataagtggagtaaaattggaatcaataggaacttaccaaatactgtcaatttattcaacagtggcgagttccctagcactggcaatcatggtagctggtctatctttatggatgtgctccaatggatcgttacaatgcagaatttgcatttaa
>H5N1_Avian_AY950236_A/swan/Guangxi/307/2004|2004.500
atggagaaaatagtgcttcttcttgcaatagtcagtcttgttaaaagtgatcagatttgcattggttaccatgcaaacaactcgacagagcaggtcgacacaataatggaaaagaacgttactgttacacatgcccaagacatactggaaaagacacacaacgggaagctctgcgatctagatggagtgaagcctctaattttgagagattgtagtgtagctggatggctcctcggaaacccaatgtgtgacgaattcatcaatgtgccggaatggtcttacatagtggagaaggccagtccagccaatgacctctgttacccaggggatttcaacgactatgaagaactgaaacacctattgagcagaataaaccattttgagaaaattcagatcatccccaaaagttcttggtccaatcatgaagcctcatcaggggtgagctcagcatgtccatacctg---ggaaagtcctcctttttcagaaatgtggtatggcttatcaaaaagaacagtacatacccaacaataaagaggagctacaataataccaaccaagaagatcttttggtactgtgggggattcaccatcctaatgatgcggcagagcagacaaggctctatcaaaacccaaccacttatatttccgttggaacatcaacactaaaccagagattggtaccaaaaatagctactagatccaaagtaaacgggcaaagtggaaggatggagttcttctggacaattttaaaaccgaatgatgcaatcaatttcgagagtaatggaaatttcattgctccagaatatgcatacaaaattgtcaagaaaggggactcagcaattatgaaaagtgaattggaatatggtaactgcaacaccaagtgtcaaactccaatgggggcgataaactctagtatgccattccacaacatacaccctctcaccatcggggaatgccccaaatatgtgaaatcaaacagattagtccttgcgactgggctcagaaatagccctcaaagagagaga---agaagaaaaaagagaggactatttggagctatagcaggttttatagagggaggatggcagggaatggtagatggttggtatgggtaccaccatagcaatgagcaggggagtggatacgctgcagacaaagaatccactcaaaaggcaatagatggagtcaccaataaggtcaactcgatcattgacaaaatgaacactcagtttgaggccgttggaagggaatttaataacttagaaaggagaatagagaatttaaacaagaagatggaagacggattcctagatgtctggacttataatgctgaacttctggttctcatggaaaatgagagaactctagactttcatgactcaaatgtcaagaacctttacgacaaggtccgactacagcttagggataatgcaaaagagctgggtaacggttgtttcgagttctatcacaaatgtgataatgaatgtatggaaagtgtaagaaacggaacgtatgactacccgcagtattcagaagaagcaagactaaaaagagaggaaataagtggagtaaaattggaatcaataggaacttaccaaatactgtcaatttattcaacagtggcgagttccctagcactggcaatcatggtagctggtctatctttatggatgtgctccaatggatcgttacaatgcagaatttgcatttaa
>H5N1_Avian_DQ366338_A/duck/Guangxi/13/2004|2004.500
atggagaaaatagtgcttcttcttgcaatagtcagtcttgttaagagtgatcagatttgcattggttaccatgcaaacaactcaacagagcaggttgacacaataatggaaaagaacgttactgttacacatgcccaagacatactggaaaagacacacaacgggaagctctgcgatctagatggagtgaagcctctaattttaaaagattgtagtgtagctggatggctcctcgggaacccaatgtgtgacgaattcatcaatgtgccggaatggtcttacatagtggagaaggccaatccagccaatgacctctgttacccagggattttcaacgactatgaagaactgaaacacctattgagcagaataaaccattttgagaaaattcagatcatccctaaaagttcttggtccgatcatgaagcctcatcaggggtgagctcagcatgtccataccag---ggaaagtcctcttttttcagaaatgtggtatggcttatcaaaaagaacagtgcatacccaacaataaagataagctacaataataccaaccaagaagatcttttggtactgtgggggattcaccatcctaatgacgcggcagagcagacaaggctctatcaaaacccaaccacctatatttccgttgggacgtcaacactaaaccagagattggtaccaaaaatagctactagatccaaagtaaacgggcaaagtggaaggatggagttcttctggacaattttaaaaccgaatgatgcagtcaacttcgaaagtaatggaaatttcattgctccagaatatgcatacaaaattgtcaagaaaggggactcaacaattatgaaaagtgagttggaatatggtgactgcaacaccaagtgtcaaactccaatgggggcgataaactctagcatgccattccacaacatacatcctctcaccataggggaatgccccaagtatgtgaaatcaaacagattagtccttgcgactgggctcagaaatagccctcaaagagaaaga------agaaaaaaaagaggactatttggagcaatagcaggttttatagagggaggatggcagggaatggtagatggttggtatgggtaccaccatagcaatgagcaggggagtgggtacgctgcagacaaagaatccactcaaaaggcaatagatggagtaaccaataaggtcaactcgatcattgacaaaatgaacactcagtttgaggctgttggaagggaatttaataacttagaaaggagaatagagaatttaaacaagaagatggaagacggattcctagatgtctggacttacaatgctgaactcctagttctcatggaaaatgagagaactctagactttcatgactcaaacgtcaagaacctttacgacaaggtccgactacaacttagggataatgcaaaggagctgggtaacggttgtttcgagttctatcacaaatgtgataatgaatgtatggaaagtgtaagaaacggaacgtatgactacccgcagtattcagaagaagcaagattaaaaagagaggaaataagtggagtaaaattggaatcaataggaacttaccaaatactgtcaatttattcaacagtggcgagttccctagcactggcaatcatggtggctggtctatctttatggatgtgctccaatggatcgttacaatgcagaatttgcatttaa
>H5N1_Human_CY014481_A/Indonesia/CDC669/2006|2006.447
atggagaaaatagtrcttcttcttgcaatagtcagtcttgttaaaagtgatcagatttgcattggttaccatgcaaacaattcaacagagcaggttgacacaatcatggaaaagaacgttactgttacacatgcccaagacatactggaaaagacacacaacgggaagctctgcgatctagatggagtgaagcctctaattttaagagattgtagtgtagctggatggctcctcgggaacccaatgtgtgacgaattcatcaatgtaccggaatggtcttacatagtggagaaggccaatccaaccaatgacctctgttacccagggagtttcaacgactatgaagaactgaaacatctattgagcagaataaaccattttgagaaaattcaaatcatccccaaaagttcttggtccgatcatgaagcctcatcaggagtgagctcagcatgtccatacctg---ggaagtccctccttttttagaaatgtggtatggcttatcaaaaagaacagtacatacccaacaataaagaaaagctacaataataccaaccaagaagatcttttggtactgtggggaattcaccatcctaatgatgcggcagagcagacaaggctatatcaaaacccaaccacctatatttccattgggacatcaacactaaaccagagattggtaccaaaaatagctactagatccaaagtaaacgggcaaagtggaaggatggagttcttctgggcaattttaaaacctaatgatgcaatcaacttcgagagtaatggaaatttcattgctccagaatatgcatacaaaattgtcaagaaaggggactcagcaattatgaaaagtgaattggaatatggtaactgcaacaccaagtgtcaaactccaatgggggcgataaactctagtatgccattccacaacatacaccctctcaccatcggggaatgccccaaatatgtgaaatcaaacagattagtccttgcaacagggctcagaaatagccctcaaagagagagc---agaagaaaaaagagaggactatttggagctatagcaggttttatagagggaggatggcagggaatggtagatggctggtatgggtaccaccatagcaatgagcaggggagtgggtacgctgcagacaaagaatccactcaaaaggcaatagatggagtcaccaataaggtcaactcaattattgacaaaatgaacactcagtttgaggctgttggaagggaatttaataacttagaaaggagaatagagaatttaaacaagaagatggaagacgggtttctagatgtttggacttataatgccgaacttctggttctcatggaaaatgagagaactctagactttcatgactcaaatgttaagaacctctacgacaaggtccgactacagcttagggataatgcaaaagagctgggtaacggttgtttcgagttctatcacaaatgtgataatgaatgtatggaaagtataagaaacggaacgtacaactatccgcagtattcagaagaagcaagattaaaaagagaggaaataagtggggtaaaattggaatcaataggaacttaccaaatactgtcaatttattcaacagtagcgagttccctagcactggcaatcatgatagctggtctatctttatggatgtgctccaatggatcgttacaatgcagaatttgcatttaa
>H5N1_Human_CY017638_A/Indonesia/CDC938/2006|2006.858
atggagaaaatagtgcttcttctttcaatagtcagtcttgttaaaagtgatcagatttgcattggttaccatgcaaacaattcaacagagcaggttgacacaatcatggaaaagaacgttactgttacacatgcccaagacatactggaaaagacacacaacgggaagctctgcgatctagatggagtgaagcctctaattttaagagattgtagtgtagctggatggctcctcgggaacccaatgtgtgacgaattcatcaacgtaccggaatggtcttacatagtggaaaaggccaatccaaccaatgacctctgttacccagggagtttcaacgactatgaagaactgaaacacctattgagcagaataaaccattttgagaaaattcagatcatccccaaaagttcttggtccgatcatgaagcctcatcaggagtgagctcagcatgtccatacctg---ggaagtccctccttttttagaaatgtggtatggcttaccaaaaagaacagtacatacccaacaataaagaaaagctacaataataccaaccaagaagatcttttggtactgtggggaattcaccatcctaataatgaggcagagcagacaaggctatatcaaaacccaaccacctatatttccattgggacatcaacactaaaccagagattggtaccaaaaatagctactagatccaaagtaaacgggcaaagtggaaggatggagttcttctggacaattttaaaaccaaatgatgcaatcaacttcgagagtaatggaaatttcattgctccagaatatgcatacaaaattgtcaagaaaggggactcagcaattatgaaaagtgaattggaatatagtaactgcaacaccaagtgtcaaactccaatgggggcgataaactctagtatgccattccacaacatacaccctctcaccatcggggaatgccccaaatatgtgaaatcaaacagattagtccttgcaacagggctcagaaatagccctcaaagagagagc---agaagaaaaaagagaggtctatttggagctatagcaggttttatagagggaggatggcagggaatggtagatggttggtatgggtaccaccatagtaatgagcaggggagtgggtacgctgcagacaaagaatctactcaaaaggcaatagatggagtcaccaataaggtcaactcaattattgacaaaatgaacactcagtttgaggccgttggaagggaatttaataacttagaaaggagaatagagaatttaaacaagaagatggaagacgggtttctagatgtttggacttataatgccgaacttctggttctcatggaaaatgagagaactctagactttcatgactcaaatgttaagaacctctatgacaaggtccgactacagcttagggataatgcaaaggagctgggtaacggttgtttcgagttctatcacaaatgtgataatgaatgtatggaaagtataagaaacggaacgtacaactatccgcagtattcagaagaagcaagattaaaaagagaggaaataagtggggtaaagttggaatcaataggaacttaccaaatactgtcaatttactcaacagtggcgagttccctagcactggcaatcatgatagctggtctatctttatggatgtgctccaatggatcgttacaatgcagaatttgcatttaa
>H5N1_Avian_CY015081_A/chicken/Scotland/1959|1959.500
atggagagaatagtgcttcttcttgcaatagtcagtcttgtcaaaagtgaccagatttgcattggttaccatgcaaacaaatcgacaaagcaggttgacacaataatggagaagaatgtgactgtcacacacgcccaagatatacttgaaaggacacacaacgggaagctctgcagtctaaatggggtgaaacctctcatcttgagggactgtagtgtagctggatggctccttggaaaccccatgtgtgacgagttccttaatgtgccagaatggtcttacatagtagaaaaggacaatccaatcaacagcctctgctacccaggggattttaatgactacgaagaactgaaacacctattgagcagtacaaaccattttgagaaaattcaaatcatccccaggagttcttggtccaatcatgatgcttcatcaggagtgagctctgcatgtccatacatt---gggaggtcctccttttttagaaatgtggtatggcttatcaaaaaggacaatgcatacccaacaataaagaggagttacaacaataccaaccaagaggatcttctaatactgtgggggatccatcatcctaatgacgcagcggaacaaacaaagctctatcaaaatccgaccacttacgtttctgtcggaacatcaacactgaaccagagatcaattccagaaatagccactaggcctaaagtaaatgggcagagcgggagaatggaattcttttggacaattttaaagccaaatgatgcaattaattttgagagtaatgggaacttcatagctccagaatatgcatacaaaatcgtcaagaagggggactcggcaatcatgaaaagcggcttggcatatggtaactgtgatactaagtgtcaaactccagtgggtgcgataaactccagcatgcccttccacaatatacaccctcacaccattggggaatgccctaaatacgtgaaatcagataggttggtccttgcaactggactcagaaacgtccctcaaaggaagaaa---------------agaggtctatttggggctatagcgggctttattgaagggggatggcagggaatggtagacggttggtatggataccatcatagcaacgaacaggggagtgggtatgctgcagacaaagagtccactcaaaaggcaattgatggaatcaccaacaaggtcaattcaatcattgacaaaatgaacacccagtttaaggccgtcggaaaggaatttaataatttggagaggagggtagagaatttgaacaagaaaatggaagacgggtttctagatgtttggacttacaatgttgaacttctagtccttatggaaaatgaaaggactctggatttccatgactcaaacgtcaagaacctttatgataaagtccgactacagcttaaggacaacgcgagggaactgggtaatggttgtttcgagttctaccacaaatgtgacaatgaatgtatggaaagtgtgagaaacggaacatatgactacccacagtattcagaagaagcaagactaaacagggaggaaataagtggagttaaattggaatcaatgggggtttatcaaatactgtcaatttattcaacagtggcaagttccctagcactggcaatcatgatagctggtctatctttttggatgtgttccaatgggtcattgcagtgcagaatttgcatttga
>H5N1_Avian_CY016907_A/chicken/Nigeria/1047-8/2006|2006.500
atggagaaaatagtgcttctttttgcaatagtcagtcttgttaaaagtgatcagatttgcattggttaccatgcaaacaactcgacagagcaggttgacacaataatggaaaagaacgtcactgttacacacgcccaagacatactggaaaagacacacaacgggaagctctgcgatctagatggagtgaagcctctaattttaagagattgtagtgtagctggatggctcctcggaaacccaatgtgtgacgaattcctcaatgtgccggaatggtcttacatagtggagaagatcaatccagccaatgacctctgttacccagggaatttcaacgactatgaagaactgaaacacctattgagcagaataaaccattttgagaaaattcagatcatccccaaaagttcttggtcagatcatgaagcctcatcaggggtgagctcagcatgtccataccag---ggaaggtcctccttttttagaaatgtggtatggcttatcaaaaaggacaatgcatacccaacaataaagagaagttacaataataccaaccaagaagatcttttggtactgtgggggattcaccatccaaatgatgcggcagagcagacaaggctctatcaaaacccaaccacctatatttccgttgggacatcaacactaaaccagagattggtaccaaaaatagctactagatccaaggtaaacgggcaaagtggaaggatggagttcttttggacaattttaaaaccgaatgatgcaataaactttgagagtaatggaaatttcattgctccagaaaatgcatacaaaattgtcaagaaaggggactcaacaattatgaaaagtgaattggaatatggtaactgcaacaccaagtgtcaaactccaataggggcgataaactctagtatgccattccacaacatccaccctctcaccatcggggaatgccccaaatatgtgaaatcaaacagattagtccttgcgactgggctcagaaatagccctcaaggagagaga---agaagaaaaaagagaggactatttggagctatagcaggttttatagagggaggatggcagggaatggtagatggttggtatgggtaccaccatagcaacgagcaagggagtgggtacgctgcagacaaagaatccactcaaaaggcaatagatggagtcaccaataaggtcaactcgatcattgacaaaatgaacactcagtttgaggccgttggaagggaatttaataacttagaaaggagaatagaaaatttaaacaagaagatggaagacggattcctagatgtctggacttataatgctgaacttctggttctcatggaaaatgagagaactctagactttcatgactcaaatgtcaagaacctttacgacaaggtccgactacagcttagggataatgcaaaagagcttggtaacggttgtttcgagttctatcacagatgtgataatgaatgtatggaaagtgtaagaaacggaacgtatgactacccgcagtattcagaagaagcaagattaaaaagagaggaaataagtggagtaaaattggaatcaataggaacctaccaaatactgtcaatttattcaacagtggcgagctccctagcactggcaatcatggtggctggtctatctttatggatgtgctccaatggatcgttacaatgcagaatttgcatttaa
>H5N1_Avian_CY016931_A/chicken/Nigeria/1047-62/2006|2006.500
atggagaaaatagtgcttcttcttgcaatagtcagtcttgttaaaagtgatcagatttgcattggttaccatgcaaacaactcgacagagcaggttgacacaataatggaaaagaacgtcactgttacacacgcccaagacatactggaaaagacacacaacgggaaactctgcgatctagatggagtgaagcctctaattttaagagattgtagtgtagctggatggctcctcgggaacccaatgtgtgacgaattcctcaatgtgccggaatggtcttacatagtggagaagatcaatccagccaatgacctctgttacccagggaattttaacgactatgaagaactgaaacacctattgagcagaataaaccattttgagaaaattcagatcatccccaagagttcttggtcagatcatgaagcctcatcaggggtgagctcagcatgtccataccag---ggaagatcctccttttttagaaatgtggtatggcttatcaaaaaggacaatgcatacccaacaataaagagaagttacaataataccaaccaagaagatcttttggtactgtgggggattcaccatccaaatgatgcggcagagcagacaagactctatcaaaacccaaccacctatatttccgttgggacatcaacactaaaccagagattggtaccaaaaatagctactagatccaaggtaaacgggcaaagtggaaggatggagttcttttggacaattttaaaaccgaatgatgcaataaactttgagagtaatggaaatttcattgctccagaaaatgcatacaaaattgtcaagaaaggggactcaacaattatgaaaagtgaattggaatatggtaactgcaacactaagtgtcaaactccaataggggcgataaactctagtatgccattccacaacatccaccctctcaccatcggggaatgccccaaatatgtgaaatcaaacagattagtccttgcgactgggctcagaaatagccctcaaggagagaga---agaagaaaaaagagaggactatttggagctatagcagggtttatagagggaggatggcagggaatggtagatggttggtatgggtaccaccatagcaacgagcaggggagtgggtacgctgcagacaaagaatccactcaaaaggcaatagatggagtcaccaataaggtcaactcgatcattgacaaaatgaacactcagtttgaggctgttggaagggaatttaataacttagaaaggagaatagaaaatttaaacaagaagatggaagacggattcctagatgtctggacttataatgctgaacttctggttctcatggaaaatgagagaactctagactttcatgactcaaatgtcaagaacctttacgacaaggtccgactacagcttagggataatgcaaaggagcttggtaacggttgtttcgagttctatcacagatgtgataatgaatgtatggaaagtgtaagaaacggaacgtatgactacccgcagtattcagaagaagcaagattaaaaagagaggaaataagtggagtaaaattggaatcaataggaacttaccaaatactgtcaatttattcaacagtggcgagctccctagcactggcaatcatggtggctggtctatctttatggatgtgctccaatgggtcgttacaatgcagaatttgcatttaa
>H5N1_Avian_CY020661_A/chicken/Sudan/1784-8/2006|2006.500
atggagaaaatagtgcttcttcttgcaatagtcagtcttgttaaaagtgatcagatttgcattggttaccatgcaaacaactcgacagagcaggttgacacaataatggaaaagaacgtcactgttacacacgcccaagacatactggaaaagacacacaacgggaaactctgcgatctagatggagtgaagcctctaattttaagagattgtagtgtagctggatggctcctcgggaacccaatgtgtgacgaattcctcaatgtgccggaatggtcttacatagtggagaagatcaatccagccaatgacctctgttacccagggaatttcaacgactatgaagaactgaaacacctattgagcagaataaaccattttgagaaaattcagatcatccccaagagttcttggtcagatcatgaagcctcatcaggggtgagctcagcatgtccataccag---ggaaggtcctccttttttagaaatgtggtatggcttatcaaaaaagacaatgcatacccaacaataaagagaagttacaataataccaaccaagaagatcttttggtactgtgggggattcatcatccaaatgatgcggcagagcagacaagactctatcaaaacccaaccacctatatttccgttgggacatcaacactaaatcagagattggtaccaaaaatagctactagatccaaggtaaacgggcaaagtggaaggatggagttcttttggacaattttaaaaccgaatgatgcaataaactttgagagtaatggaaatttcattgctccagaaaatgcatacaaaattgtcaagaaaggggactcaacaattatgaaaagtgaattggaatatggtaactgcaacaccaagtgtcaaactccaataggggcgataaactctagtatgccattccacaacatccaccctctcaccatcggggaatgccccaaatatgtgaaatcaaacaggttagtccttgcgactgggctcagaaatagccctcaaggagaggga---agaagaaaaaagagaggactatttggagctatagcagggtttatagagggaggatggcagggaatggtagatggttggtatgggtaccaccatagcaacgagcaggggagtgggtacgctgcagacaaagaatccactcaaaaggcaatagatggagtcaccaataaggtcaactcgatcattgacaaaatgaacactcagtttgaggctgttggaagggaatttaataacttagaaaggagaatagaaaatttaaacaagaagatggaagacggattcctagatgtctggacttataatgctgaacttctggttctcatggaaaatgagagaactctagactttcatgactcaaatgttaagaacctttacgacaaggtccgactacagcttagggataatgcaaaggagcttggtaacggttgtttcgagttctatcacagatgtgataatgaatgtatggaaagtgtaagaaacggaacgtatgactacccgcagtattcagaagaagcaagattaaaaagagaggaaataagtggagtaaaattggaatcaataggaacttaccaaatactgtcaatttattcaacagtggcaagctccctagcactggcaatcatggtggctggtctctctttatggatgtgctccaatgggtcgttacaatgcagaatttgcatttaa
>H5N1_Avian_CY016300_A/chicken/Sudan/1784-10/2006|2006.500
atggagaaaatagtgcttcttcttgcaatagtcagtcttgttaaaagtgatcagatttgcattggttaccatgcaaacaactcgacagagcaggttgacacaataatggaaaagaacgtcactgttacacacgcccaagacatactggaaaagacacacaacgggaaactctgcgatctagatggagtgaagcctctaattttaagagattgtagtgtagctggatggctcctcgggaacccaatgtgtgacgaattcctcaatgtgccggaatggtcttacatagtggagaggatcaatccagccaatgacctctgttacccagggaatttcaacgactatgaagaactgaaacacctattgagcagaataaaccattttgagaaaattcagatcatccccaagagttcttggtcagatcatgaagcctcatcaggggtgagctcagcatgtccataccag---ggaaggtcctccttttttagaaatgtggtatggcttatcaaaaaggacaatgcatacccaacaataaagagaagttacaataataccaaccaagaagatcttttggtactgtgggggattcatcatccaaatgatgcggcagagcagacaagactctatcaaaacccaaccacctatatttccgttgggacatcaacactaaatcagagattggtaccaaaaatagctactagatccaaggtaaacgggcaaagtggaaggatggagttcttttggacaattttaaaaccgaatgatgcaataaactttgagagtaatggaaatttcattgctccagaaaatgcatacaaaattgtcaagaaaggggactcaacaattatgaaaagtgaattggaatatggtaactgcaacaccaagtgtcaaactccaataggggcgataaactctagtatgccattccacaacatccaccctctcaccatcggggaatgccccaaatatgtgaaatcaaacagattagtccttgcgactgggctcagaaatagccctcaaggagaggga---agaagaaaaaagagaggactatttggagctatagcagggtttatagaaggaggatggcagggaatggtagatggttggtatgggtaccaccatagcaacgagcaggggagtgggtacgctgcagacaaagaatccactcaaaaggcaatagatggagtcaccaataaggtcaactcgatcattgacaaaatgaacactcagtttgaggctgttggaagggaatttaataacttagaaaggagaatagaaaatttaaacaagaagatggaagacggattcctagatgtctggacttataatgctgaacttctggttctcatggaaaatgagagaactctagactttcatgactcaaatgttaagaacctttacgacaaggtccgactacagcttagggataatgcaaaggagcttggtaacggttgtttcgagttctatcacagatgtgataatgaatgtatggaaagtgtaagaaacggaacgtatgactacccgcagtattcagaagaagcaagattaaaaagagaggaaataagtggagtaaaattggaatcaataggaacttaccaaatactgtcaatttattcaacagtggcaagctccctagcactggcaatcatggtggctggtctctctttatggatgtgctccaatgggtcgttacaatgcagaatttgcatttaa
>H5N1_Avian_CY016779_A/Cygnus_cygnus/Iran/754/2006|2006.500
atggagaaaatagtgcttcttcttgcaatagtcagtcttgttaaaagtgatcagatttgcattggttaccatgcaaacaactcgacagagcaggttgacacaataatggaaaagaacgtcactgttacacacgcccaagatatactggaaaaggcacacaacgggaagctctgcgatctagacggagtgaagcctctaattttaagagattgtagtgtagctggatggctcctcgggaacccaatgtgtgacgaattcctcaatgtgccggaatggtcttacatagtggagaagatcaatccagccaatgacctctgttacccagggaatttcaacgactatgaagaactgaaacacctattgagcagaataaaccattttgagaaaattcagatcatccccaaaagttcttggtcagatcatgaagcctcatcaggggtgagctcagcatgtccataccag---ggaaggtcctccttttttagaaatgtggtatggcttatcaaaaagaacgatgcatacccaacaataaagagaagttacaataataccaaccaagaagatcttttggtactgtgggggattcaccatccaaatgatgcggcagagcagacaaggctctatcaaaacccaaccacctatatttccgttgggacatcaacactaaaccagagattggtaccaaaaatagctactagatccaaggtaaacgggcaaagtggaaggatggagttcttttggacaattttaaaaccgaatgatgcaataaactttgagagtaatggaaatttcattgctccagaaaatgcatacaaaattgtcaagaaaggggactcaacaatcatgaaaagtgaattggaatatggtaactgcaacaccaagtgtcaaactccaataggggcgataaactctagtatgccattccacaacatccaccctctcaccatcggggaatgccccaaatatgtgaaatcaaacagattagtccttgcgactgggctcagaaatagccctcaaggagagaga---agaagaaaaaagagaggactatttggagctatagcaggttttatagagggaggatggcagggaatggtagatggttggtatgggtaccaccatagcaacgagcaggggagtgggtacgctgcagacaaagaatccactcaaaaggcaatagatggagtcaccaataaggtcaactcgatcattgacaaaatgaacactcagtttgaggccgttggaagggaatttaataacttagaaaggagaatagaaaatttaaacaagaagatggaagacggattcctagatgtctggacttataatgctgaacttctggttctcatggaaaatgagagaactctagactttcatgactcaaatgtcaagaatctttacgacaaggtccgactacagcttagggataatgcaaaggagcttggtaacggttgtttcgagttctatcacagatgtgataatgaatgtatggaaagtgtaagaaacggaacgtatgactacccgcagtattcagaagaagcaagattaaaaagagaggaaataagtggagtaaaattggaatcaataggaacttaccaaatactgtcaatttattcaacagtggcgagctccctagcactggcaatcatggtggctggtctatctttatggatgtgctccaatggatcgttacaatgcagaatttgcatttaa
>H5N1_Avian_CY020637_A/chicken/Afghanistan/1573-92/2006|2006.500
atggagaaaatagtgcttcttcttgcaataatcagtcttgttaaaagtgatcagatttgcattggttaccatgcaaacaactcgacagagcaggttgacacaataatggaaaagaacgtcactgttacacacgcccaagacatactggaaaagacacacaacgggaagctctgcgatctagacggagtgaagcctctaattttaagagattgtagtgtagctggatggctcctcgggaatccaatgtgtgacgaattcctcaatgtgccggaatggtcttacatagtggagaagatcaatccagccaatgacctctgttacccagggaatttcaacgactatgaagaactgaaacacctattgagcagaataaaccattttgagaaaattcagatcatccccaaaagttcttggtcagatcatgaagcctcatcaggggtgagctcagcatgtccataccag---ggaaggtcctccttttttagaaatgtggtatggcttatcaaaaagaacgatgcatacccaacaataaagagaagttacaataataccaaccaagaagatcttttggtactgtgggggattcaccatccaaatgatgcggcagagcagacaaggctctatcaaaacccaaccacctatatttccgttgggacatcaacactaaaccagagattggtaccaaaaatagctactagatccaaggtaaacgggcaaagtggaaggatggagttcttttggacaattttaaaaccgaatgatgcaataaactttgagagtaatggaaatttcattgctccagaaaatgcatacaaaattgtcaagaaaggggactcaacaatcatgaaaagtgaattggaatatggtaactgcaacaccaagtgtcaaactccaataggggcgataaactctagtatgccattccacaacatccaccctctcaccatcggggaatgccccaaatatgtgaaatcaaacagattagtccttgcgactgggctcagaaatagccctcaaggagagaga---agaagaaaaaagagaggactatttggagctatagcaggttttatagagggaggatggcagggaatggtagatggttggtatgggtaccaccatagcaacgagcaggggagtgggtacgctgcagacaaagaatccactcaaaaggcaatagatggagtcaccaataaggtcaactcgatcattgacaaaatgaacactcagtttgaggccgttggaagggaatttaataacttagaaaggagaatagaaaatttaaacaagaagatggaagacggatttctagatgtctggacttataatgctgaacttctggttctcatggaaaatgagagaactctagactttcatgactcaaatgtcaagaacctttacgacaaggtccgactacagcttagggataatgcaaaggagcttggtaacggttgtttcgagttctatcacagatgtgataatgaatgtatggaaagtgtaagaaacggaacgtatgactacccgcagtattcagaagaagcaagattaaaaagagaggaaataagtggagtaaaattggaatcaataggaacttatcaaatactgtcaatttattcaacagtggcgagctccctagcactggcaatcatgatggctggtctatctttatggatgtgctccaatggatcgttacaatgcagaatttgcatttaa
>H5N1_Avian_CY021373_A/chicken/Afghanistan/1573-7/2006|2006.500
atggagaaaatagtgcttcttcttgcaataatcagtcttgttaaaagtgatcagatttgcattggttaccatgcaaacaactcgacagagcaggttgacacaataatggaaaagaacgtcactgttacacacgcccaagacatactggaaaagacacacaacgggaagctctgcgatctagacggagtgaagcctctaattttaagagattgtagtgtagctggatggctcctcgggaatccaatgtgtgacgaattcctcaatgtgccggaatggtcttacatagtggagaagatcaatccagccaatgacctctgttacccagggaatttcaacgactatgaagaactgaaacacctattgagcagaataaaccattttgagaaaattcagatcatccccaaaagttcttggtcagatcatgaagcctcatcaggggtgagctcagcatgtccataccag---ggaaggtcctccttttttagaaatgtggtatggcttatcaaaaagaacgatgcatacccaacaataaagagaagttacaataataccaaccaagaagatcttttggtactgtgggggattcaccatccaaatgatgcggcagagcagacaaggctctatcaaaacccaaccacctatatttccgttgggacatcaacactaaaccagagattggtaccaaaaatagctactagatccaaggtaaacgggcaaagtggaaggatggagttcttttggacaattttaaaaccgaatgatgcaataaactttgagagtaatggaaatttcattgctccagaaaatgcatacaaaattgtcaagaaaggggactcaacaatcatgaaaagtgaattggaatatggtaactgcaacaccaagtgtcaaactccaataggggcgataaactctagtatgccattccacaacatccaccctctcaccatcggggaatgccccaaatatgtgaaatcaaacagattagtccttgcgactgggctcagaaatagccctcaaggagagaga---agaagaaaaaagagaggactatttggagctatagcaggttttatagagggaggatggcagggaatggtagatggttggtatgggtaccaccatagcaacgagcaggggagtgggtacgctgcagacaaagaatccactcaaaaggcaatagatggagtcaccaataaggtcaactcgatcattgacaaaatgaacactcagtttgaggccgttggaagggaatttaataacttagaaaggagaatagaaaatttaaacaagaagatggaagacggatttctagatgtctggacttataatgctgaacttctggttctcatggaaaatgagagaactctagactttcatgactcaaatgtcaagaacctttacgacaaggtccgactacagcttagggataatgcaaaggagcttggtaacggttgtttcgagttctatcacagatgtgataatgaatgtatggaaagtgtaagaaacggaacgtatgactacccgcagtattcagaagaagcaagattaaaaagagaggaaataagtggagtaaaattggaatcaataggaacttatcaaatactgtcaatttattcaacagtggcgagctccctagcactggcaatcatggtggctggtctatctttatggatgtgctccaatggatcgttacaatgcagaatttgcatttaa
>H5N1_Avian_CY016795_A/mallard/Italy/835/2006|2006.500
atggagaaaatagtgcttcttcttgcaatagtcagtcttgttaaaagtgatcagatttgcattggttaccatgcaaacaactcgacagagcaggttgacacaataatggaaaaaaacgtcactgttacacacgcccaagacatactggaaaagacacacaacgggaaactctgcgatctagatggagtgaagcctctaattttaagagattgtagtgtagctggatggctcctcgggaacccaatgtgtgacgaattcctcaatgtgccggaatggtcttacatagtggagaagatcaatccagccaatgacctctgttacccagggaatttcaacgactatgaagaactgaaacacctattgagcagaataaaccattttgagaaaattcagatcatccccaaaagttcttggtcagatcatgaagcctcatcaggggtgagctcagcatgtccataccag---ggaaggtcctccttttttagaaatgtggtatggcttatcaaaaaggacaatgcatatccaacaataaagagaagttacaataataccaaccaagaagatcttttggtactgtgggggattcaccatccaaatgatgcggcagagcagacaaggctctatcaaaacccgactacctatatttccgttgggacatcaacattaaaccagagattggtaccaaaaatagctactagatctaaggtaaacgggcaaagtggaaggatggagttcttttggacaattttaaaaccgaatgatgcaataaactttgagagtaatggaaatttcattgctccagaaaatgcatacaaaattgtcaagaaaggggactcaacaattatgaaaagtgaattggaatatggtaactgcaacaccaagtgtcaaactccaataggggcgataaactctagtatgccattccacaacatccaccctctcaccatcggggaatgccccaaatatgtgaaatcaaacagattagtccttgctactgggctcagaaatagccctcaaggagagaga---agaagaaaaaagagaggactatttggagctatagcaggttttatagagggaggatggcagggaatggtagatggttggtatgggtaccaccatagcaacgagcaggggagtgggtacgctgcagacaaagaatccactcaaaaggcaatagatggagtcaccaataaggtcaactcgatcattgacaaaatgaacactcagtttgaggctgttggaagggaatttaataacttagaaaggagaatagaaaatttaaacaagaagatggaagacggattcctagatgtctggacttataatgctgaacttctggttctcatggaaaatgagagaactctagactttcatgactcaaatgtcaagaacctttacgacaaggtccgactacagcttagggataatgcaaaggagcttggtaacggttgtttcgagttctatcacagatgtgataatgaatgtatggaaagtgtaagaaacggaacgtatgactacccgcagtattcagaagaagcaagattaaagagagaggaaataagtggagtaaaattggaatcaataggaacttaccaaatactgtcaatttattcaacagtggcgagctccctagcactggcaatcatggtggctggtctatctttatggatgtgctccaatggatcgctacaatgcagaatttgcatttaa
>H5N1_Avian_CY020349_A/cygnus_olor/Italy/808/2006|2006.500
atggagaaaatagtgcttcttcttgcaatagtcagtcttgttaaaagtgatcagatttgcattggttaccatgcaaacaactcgacagagcaggttgacacaataatggaaaaaaacgtcactgttacacacgcccaagacatactggaaaagacacacaacgggaaactctgcgatctagatggagtgaagcctctaattttaagagattgtagtgtagctggatggctcctcgggaacccaatgtgtgacgaattcctcaatgtgccggaatggtcttacatagtggagaagatcaatccagccaatgacctctgttacccagggaatttcaacgactatgaagaactgaaacacctattgagcagaataaaccattttgagaaaattcagatcatccccaaaagttcttggtcagatcatgaagcctcatcaggggtgagctcagcatgtccataccag---ggaaggtcctccttttttagaaatgtggtatggcttatcaaaaaggacaatgcatatccaacaataaagagaagttacaataataccaaccaagaagatcttttggtactgtgggggattcaccatccaaatgatgcggcagagcagacaaggctctatcaaaacccgactacctatatttccgttgggacatcaacactaaaccagaaattggtaccaaaaatagctactagatctaaggtaaacgggcaaagtggaaggatggagttcttttggacaattttaaaaccgaatgatgcaataaactttgagagtaatggaaatttcattgctccagaaaatgcatacaaaattgtcaagaaaggggactcaacaattatgaaaagtgagttggaatatggtaactgcaacaccaagtgtcaaactccaataggggcgataaactctagtatgccattccacaacatccaccctctcaccatcggggaatgccccaaatatgtgaaatcaaacagattagtccttgctactgggctcagaaatagccctcaaggagagaga---agaagaaaaaagagaggactatttggagctatagcaggttttatagagggaggatggcagggaatggtagatggttggtatgggtaccaccatagcaacgagcaggggagtgggtacgctgcagacaaagaatccactcaaaaggcaatagatggagtcaccaataaggtcaactcgatcattgacaaaatgaacactcagtttgaggctgttggaagggaatttaataacttagaaaggagaatagaaaatttaaacaagaagatggaagacggattcctagatgtctggacttataatgctgaacttctggttctcatggaaaatgagagaactctagactttcatgactcaaatgtcaagaacctttacgacaaggtccgactacagcttagggataatgcaaaggagcttggtaacggttgtttcgagttctatcacagatgtgataatgaatgtatggaaagtgtaagaaacggaacgtatgactacccgcagtattcagaagaagcaagattaaaaagagaggaaataagtggagtaaaattggaatcaataggaacttaccaaatactgtcaatttattcaacagtggcgagctccctagcactggcaatcatggtggctggtctatctttatggatgtgctccaatggatcgctacaatgcagaatttgcatttaa
>H5N1_Avian_CY016803_A/duck/Cote_dIvoire/1787-18/2006|2006.500
atggagaaaatagtgcttcttcttgcaatagtcagtcttgttaaaggtgatcagatttgcattggttaccatgcaaacaactcgacagagcaggttgacacaataatggaaaagaacgtcactgttacacacgcccaagacatactggaaaagacacacaacgggaaactctgcgatctagatggagtgaagcctctaattttaagagattgtagtgtagctggatggctcctcgggaacccaatgtgtgacgaattcctcaatgtgccggaatggtcttacatagtggagaagatcaatccagccaatgacctctgttacccagggaatttcaacgactatgaagaactgaaacacctattgagcagaataaaccattttgagaaaattcagatcatccccaagagttcttggtcagatcatgaagcctcatcaggggtgagctcagcatgtccataccag---ggaaggtcctccttttttagaaatgtggtatggcttatcaaaaaggacaatgcatacccaacaataaagagaagttacaataataccaaccaagaagatcttttggtactgtgggggattcaccatccaaatgatgctgcagagcagacaagactctatcaaaacccaaccacctatatttccgttgggacatcaacactaaaccagagattggtaccaaaaatagctactagatccaaggtaaacgggcaaagtggaaggatggagttcttttggacaattttaaaaccgaatgatgcaataaactttgagagtaatggaaatttcattgctccagaaaatgcatacaaaattgtcaagaaaggggactcaacaattatgaaaagtgaattggaatatggtaactgcaacaccaagtgtcaaactccaataggggcgataaactctagtatgccattccacaacatccaccatctcaccatcggggaatgccccaaatatgtgaaatcaaacagattagtccttgcgactgggctcagaaatagccctcaaggcgagaga---agaagaaaaaagagaggactatttggagctatagcaggttttatagagggaggatggcagggaatggtagatggttggtatgggtaccaccatagcaacgagcaggggagtgggtacgctgcagacaaagaatccactcaaaaggcaatagatggagtcaccaataaggtcaactcgatcattgacaaaatgaacactcagtttgaggctgttggaagggaatttaataacttagaaaggagaatagaaaatttaaacaagaagatggaagacggattcctagatgtctggacttataatgctgaacttctggttctcatggaaaatgagagaactctagactttcatgactcaaatgtcaagaacctttacgacaaggtccgactacagcttagggataatgcaaaggagcttggtaacggttgtttcgagttctatcacagatgtgataatgaatgtatggaaagtgtaagaaacggaacgtatgactacccgcagtattcagaagaagcaagattaaaaagagaggaaataagtggagtaaaattggaatcaataggaacttaccaaatactgtcaatttattcaacagtggcgagctccctagcactggcaatcatggtggctggtctatctttatggatgtgctccaatgggtcgttacaatgcagaatttgcatttaa
>H5N1_Avian_CY016819_A/cygnus_olor/Croatia/1/2005|2005.500
atggagaaaatagtgcttctttttgcaatagtcagtcttgttaaaagtgatcagatttgcattggttaccatgcaaacaactcgacagagcaggttgacacaataatggaaaagaacgtcactgttacacacgcccaagacatactggaaaagacacacaacgggaagctctgcgatctagatggagtaaagcctctaattttaagagattgtagtgtagctggatggctcctcgggaacccaatgtgtgacgaattcctcaatgtgccggaatggtcttacatagtggagaagatcaatccagccaatgacctctgttacccagggaatttcaacgactatgaagaactgaaacacctattgagcagaataaaccattttgagaaaattcagatcatccccaaaagttcttggtcagatcatgaagcctcatcaggggtgagctcagcatgtccataccag---ggaaggtcctccttttttagaaatgtggtatggcttatcaaaaaggacaatgcatacccaacaataaagagaagttacaataataccaaccaagaagatcttttggtactgtgggggattcaccatccaaatgatgcggcagagcagacaaggctctatcaaaacccaaccacctatatttccgttgggacatcaacactaaaccagagattggtaccaaaaatagctactagatccaaggtaaacgggcaaagtggaaggatggagttcttttggacaattttaaaaccgaatgatgcaataaactttgagagtaatggaaatttcattgctccagaaaatgcatacaaaattgtcaagaaaggggactcaacaattatgaaaagtgaattggaatatggtaactgcaacaccaagtgtcaaactccaataggggcgataaactctagtatgccattccacaacatccaccctctcaccatcggggaatgccccaaatatgtgaaatcaaacagattagtccttgcgactgggctcagaaatagccctcaaggagagaga---agaagaaaaaagagaggactatttggagctatagcaggttttatagagggaggatggcagggaatggtagatggttggtatgggtaccaccatagcaacgagcaggggagtgggtacgctgcagacaaagaatccactcaaaaggcaatagatggagtcaccaataaggtcaactcgatcattgacaaaatgaacactcagtttgaggccgttggaagggaatttaataacttagaaaggagaatagaaaatttaaacaagaagatggaagacggattcctagatgtctggacttataatgctgaacttctggttctcatggaaaatgagagaactctagactttcatgactcaaatgtcaagaacctttacgacaaggtccgactacagcttagggataatgcaaaggagcttggtaacggttgtttcgagttctatcacagatgtgataatgaatgtatggaaagtgtaagaaacggaacgtatgactacccgcagtattcagaagaagcaagattaaaaagagaggaaataagtggagtaaaattggaatcaataggaacctaccaaatactgtcaatttattcaacagtggcgagctccctagcactggcaatcatggtggctggtctatctttatggatgtgctccaatggatcgttacaatgcagaatttgcatttaa
>H5N1_Avian_GU186716_A/chicken/Lang_Son/200/2005|2005.500
atggagaaaatagtgcttcttcttgcaatagtcagccttgttaaaagtgatcagatttgcattggttaccatgcaaacaactcgacagagcaggttgacacaataatggaaaagaacgttactgttacacatgcccaagacatactggaaaagacacacaacgggaagctctgcgatctagatggagtgaagcctctgattttaagagattgtagtgtagctggatggctcctcggaaacccaatgtgtgacgaattcatcaatgtgccggaatggtcttacatagtggagaaggccaacccagccaatgacctctgttacccagggaatttcaacgactatgaagaattgaaacacctattgagcagaataaaccattttgagaaaattcagatcatccccaaaagttcttggtccgatcatgaagcctcattaggggtgagctcagcatgtccataccag---ggaagttcctcttttttcagaaatgtggtatggcttatcaaaaagaacaattcatacccaacaataaagaaaagctacaataataccaaccaagaagatcttttgatactgtgggggattcaccattctaatgatgaggcagagcagacaaagctctatcaaaacccaaccacctatatttccattgggacatcaacactaaaccagagattggtaccaaaaatagccactagatccaaagtaaacgggcaaagtggaaggatggatttcttctggacaattttaaaaccgaatgatgcaatcaactttgagagtaatggaaatttcattgctccagaatatgcatacaaaattgtcaagaaaggagactcagcaattatgaaaagtgaagtggaatatggtaactgcaacaccaagtgtcaaactccaatgggggcgataaactctagtatgccattccacaacatacaccctctcaccatcggggaatgtcccaaatatgtgaaatcaaacaaattagtccttgcgactgggctcagaaatagtcctcaaagagagaga------agaagaaaaagaggactatttggagctatagcaggttttatagagggaggatggcagggaatggtagatggttggtatgggtaccaccatagcaatgaccaggggagtgggtacgctgcagacaaagaatccactcaaaaggcaatagatggagtcaccaataaggtcaactcgatcattgacaaaatgaacactcagtttgaggccgttggaagggaatttaataacttagaaaggagaatagagaatttaaacaagaaaatggaagacggattcctagatgtctggacttataatgctgaacttctggttctcatggaaaatgagagaactctagactttcatgactcaaatgtcaaaaacctttacgacaaggtccgactacagcttagggataatgcaaaagagctgggtaacggttgtttcgagttctatcacaaatgtgataatgaatgcatggacagtgtaagaaacggaacgtatgactacccgcagtattcagaagaagcaagattaaaaagggaggaaataagtggagtaaaattggaatcaataggaacttaccaaatactgtcaatttattcaacagtggcgagttccctagcactggcaatcatggtggctggtctatctttatggatgtgctccaatgggtcgttacaatgcagaatttgcatttaa
>H5N1_Avian_CY035898_A/chicken/Vietnam/NCVD12/2005|2005.500
atggagaaaatagtgcttctttttgcgatagtcagtcttgttaaaagtgatcagatttgcattggttaccatgcaaacaactcaacagagcaggttgacacaataatggaaaagaacgttactgttacacatgcccaagacatactggaaaagacacacaacgggaagctctgcgatctagatggagtgaagcctctaattttgagagattgtagtgtagctggatggctcctcggaaacccaatgtgtgacgaattcatcaatgtgccggaatggtcttacatagtggagaaggccaatccagtcaatgacctctgttacccaggggatttcaatgactatgaagaattgaaacacctattgagcagaataaaccattttgagaaaattcagatcatccccaaaagttcttggtccagtcatgaagcctcattaggggtgagctcagcatgtccataccag---ggaaagtcctcctttttcagaaatgtggtatggcttatcaaaaagaacagtacatacccaacaataaagaggagctacaataataccaacaaagaagatcttttggtaatgtgggggattcaccatcctaatgatgcggcagagcagacaaagctctatcaaaacccaaccacctatatttccgttgggacatcaacactaaaccagagattggtaccaagaatagctactagatccaaagtaaacgggcaaagtgggaggatggagttcttctggacaattttaaaaccgaatgatgcaatcaacttcgagagtaatggaaatttcattgctccagaatatgcatacaaaattgtcaagaaaggggactcaacaatcatgaaaagtgaattggaatatggtaactgcaacaccaagtgtcaaactccaatgggggcgataaactctagtatgccattccacaatatacaccctctcaccatcggggaatgccccaaatatgtgaaatcaaacagattagtccttgcgactgggctcagaaatagccctcaaagagagaga---agaagaaaaaagagaggattatttggagctatagcaggttttatagagggaggatggcagggaatggtagatggttggtatgggtaccaccatagcaatgagcaggggagtgggtacgctgcagacaaagaatccactcaaaaggcaatagatggagtcaccaataaggtcaactcgatcattgacaaaatgaacactcagtttgaggccgttggaagggaatttaacaacttagaaaggagaatagaaaatttaaacaagaagatggaagacgggttcctagatgtctggacttataatgctgaacttctggttctcatggaaaatgagagaactctagactttcatgactcaaatgtcaagaacctttatgacaaggtccgactacagcttagggataatgcaaaggagctgggtaacggttgtttcgagttctatcataaatgtgacaatgaatgtatggaaagtgtaagaaacggaacgtatgactacccgcagtattcagaagaagcaagattaaaaagagaggaaataagtggagtaaaattggaatcaataggaatttaccagatactgtcaatttattctacagtggcgagttccctagcactggcaatcatggtagctggtctatccttatggatgtgctccaatgggtcgttacaatgcagaatttgcatttaa
>H5N1_Avian_CY034222_A/duck/Vietnam/367/2005|2005.500
atggagaaaatagtgcttctttttgcgatagtcagtcttgttaaaagtgatcagatttgcattggttaccatgcaaacaactcgacagagcaggttgacacaataatggaaaagaacgttactgttacacatgcccaagacatactggaaaagacacataacgggaagctctgcgatctagatggagtgaagcctctaattttgagagattgtagtgtagctggatggctcctcggaaacccaatgtgtgacgaattcatcaatgtgccggaatggtcttacatagtggagaaggccaatccagtcaatgacctctgttacccaggggatttcaatgactatgaagaattgaaacacctattgagcagaataaaccattttgagaaaattcagatcatccccaaaagttcttggtccagtcatgaagcctcattgggggtgagcgcagcatgtccataccag---ggaaagtcctcctttttcagaaatgtggtatggcttatcaaaaagaacagtacatacccaacaataaagaggagctacaataataccaaccaagaagatcttttggtaatgtgggggatccaccatcctaatgatgcggcagagcagacaaagctctatcaaaacccaaccacctatatttccgttgggacatcaacactaaaccagagattggtaccaagaatagctactagatccaaagtaaacgggcaaagtgggaggatggagttcttctggacaattttaaaaccgaatgatgcaatcaacttcgagagtaatggaaatttcattgctccagaatatgcatacaaaattgtcaagaaaggggactcaacaattatgaaaagtgaattggaatatggtaactgcaacaccaagtgtcaaactccaatgggggcgataaactctagtatgccattccacaatatacaccctctcaccatcggggaatgccccaaatatgtgaaatcaaacagattagtccttgcgactgggctcagaaatagccctcaaagagagaga---agaagaaaaaagagaggattatttggagctatagcaggttttatagagggaggatggcagggaatggtagatggttggtatgggtaccaccatagcaatgagcaggggagtgggtacgctgcagacaaagaatccactcaaaaggctatagatggagtcaccaataaggtcaactcgatcattgacaaaatgaacactcagtttgaggccgttggaagggaatttaacaacttagaaaggagaatagagaatttaaacaagaagatggaagacgggttcctagatgtctggacttataatgctgaacttctggttctcatggaaaatgagagaactctagacttccatgactcaaatgtcaagaacctttatgacaaggtccgactacagcttagggataatgcaaaggagctgggtaacggttgtttcgagttctatcacaaatgtgataatgaatgtatggaaagtgtgagaaacggaacgtatgactacccgcagtattcagaagaagcaagattaaaaagagaggaaataagtggagtaaaattggaatcaataggaatttaccaaatactgtcaatttattctacagtggcgagttccctagcactggcaatcatggtagctggtctatccttatggatgtgctccaatgggtcgttacaatgcagaatttgcatttaa
>H5N1_Avian_CY033185_A/duck/Vietnam/NCVD08/2005|2005.500
atggagaaaatagtgctcctttttgcaatagtcagtcttgttaaaagtgaccagatttgcattggttaccatgcaaacaactcgacagagcaggttgacacaataatggaaaagaacgttactgttacacatgcccaagacatactggaaaagacacacaacggaaagctctgcgatctagatggagtgaagcctctaattttgagagattgtagtgtagctggatggctcctcggaaacccaatgtgtgacgaattcatcaatgtgccggaatggtcttacatagtggagaaggccaatccagtcaatgacctctgttacccaggggatttcaatgactatgaagaattgaaacacctattgagcagaataaaccattttgagaaaattcagatcatccccaaaagttcttggcccagtcatgaagcctcattaggggtgagctcagcatgtccataccag---ggaaagtcctcctttttcagaaatgtggtatggcttatcaaaaagaacagtacatacccaacaataaagaggagctacaataataccaaccaagaagatcttttggtactgtgggggattcaccatcctaatgatgcggcagagcagacaaagctctatcaaaacccaaccacctatatttccgttgggacatcaacactaaaccagagattggtaccaagaatagctactagatccaaagtaaacgggcaaagtggaaggatggagttcttctggacaattttaaaaccgaatgatgcaatcaatttcgagagtaatggaaatttcattgccccagaatatgcatacaaaattgtcaagaaaggggactcaacaattatgaaaagtgaattggaatatggtaactgcaacaccaagtgtcaaacaccaatgggggcgataaattctagtatgccattccacaatatacaccctctcactatcggggaatgccccaaatatgtgaaatcaaacagattagtccttgcgactgggctcagaaatagccctcaaagagagaga------agaaaaaagagaggattatttggagctatagcaggttttatagagggaggatggcagggaatggtagatggttggtatgggtaccaccacagcaatgagcaggggagtgggtacgctgcagacaaagaatccactcaaaaggcaatagatggagtcaccaataaggtcaactcgatcattgacaaaatgaacactcagtttgaggccgttggaagggaatttaacaacttagaaaggagaatagagaatttaaacaagaagatggaagacgggttcctagatatctggacttataatgctgaacttctggttctcatggaaaatgagagaactctagactttcatgactcaaatgtcaagaacctttacgacaaggtccgactacagcttagggataatgcaaaggagctgggtaacggttgtttcgagttctatcataaatgtgataatgaatgtatggaaagtgtaagaaacggaacgtatgactacccgcagtattcagaagaagcaaaactaaaaagagaggaaataagtggagtaaaattggaatcaataggaatttaccaaatactgtcaatttattccacagtagcgagttccctagcactggcaatcatggtagctggtctatccttatggatgtgctccaatgggtcgttacaatgcagaatttgcatttag
>H5N1_Avian_CY016899_A/duck/Egypt/2253-3/2006|2006.500
atggagaaaatagtgcttcttcttgcaatagtcagtcttgttaaaagtgatcagatttgcattggttaccatgcaaacaactcgacagagcaggttgacacaataatggaaaagaacgtcactgttacacacgcccaagacatactggaaaagacacacaacgggaaactctgcgatctagatggagtgaagcctctaattttaagagattgtagtgtagctggatggctcctcgggaacccaatgtgtgacgaattcctcaatgtgccggaatggtcttacatagtggagaagatcaatccagccaatgacctctgttacccagggaatttcaacgactatgaagaactgaaacacctattgagcagaataaaccattttgagaaaattcagatcatccccaaaagttcttggtcagatcatgaagcctcatcaggagtgagctcagcatgtccataccag---ggaagatcctccttttttagaaatgtggtatggcttatcaaaaaggacaatgcatacccaacaataaagagaagttacaataataccaaccaagaagatcttttggtactgtgggggatccaccatccaaatgatgcggcagagcagacaaggctctatcaaaacccaactacctatatttccgttgggacatcaacactaaaccagagattggtaccaaaaatagctactagatctaaggtaaacgggcaaagtggaaggatggagttcttttggacaattttaaaatcgaatgatgcaataaactttgagagtaatggaaatttcattgctccagaaaatgcatacaaaattgtcaagaaaggggactcaacaattatgaaaagtgagttggaatatggtaactgcaacaccaagtgtcaaactccaataggggcgataaactccagtatgccattccacaacatccaccctctcaccatcggggaatgccccaaatatgtgaaatcaaaaagattagtccttgctactgggctcagaaatagccctcaaggagagaga---agaagaaaaaagagaggactatttggagctatagcaggttttatagagggaggatggcagggaatggtagatggttggtatgggtaccaccatagcaacgagcaggggagtgggtacgctgcagacaaagaatccactcaaaaggcaatagatggagtcaccaataaggtcaactcgatcattgacaaaatgaacactcagtttgaggctgttggaagggaatttaataacttagaaaggagaatagaaaatttaaacaagaagatggaagacggattcctagatgtctggacttataatgctgaacttctggttctcatggaaaatgagagaactctagactttcatgactcaaatgtcaagaacctttacgacaaggtccgactacagcttagggataatgcaaaggagcttggtaacggttgtttcgagttctatcacagatgtgataatgaatgtatggaaagtgtaagaaacggaacgtatgactacccgcagtattcagaagaagcaagattaaaaagagaggaaataagtggagtaaaattggaatcaataggaacttaccaaatactgtcaatttattcaacagtggcgagctccctagcactggcaatcatggtggctggtctatttttatggatgtgctccaatggatcgttacaatgcagaatttgcatttaa
>H5N1_Avian_CY016915_A/ostrich/Nigeria/1047-25/2006|2006.500
atggagaaaatagtgcttctttttgcaatagtcagtcttgttaaaagtgatcagatttgcattggttaccatgcaaacaactcgacagagcaggttgacacaataatggaaaagaacgtcactgttacacacgcccaagacatactggaaaagacacacaacgggaagctctgcgatctagatggagtgaagcctctaattttaagagattgtagtgtagctggatggctcctcggaaacccaatgtgtgacgaattcctcaatgtgccggaatggtcttacatagtggagaagatcaatccagccaatgacctctgttacccagggaatttcaacgactatgaagaactgaaacacctattgagcagaataaaccattttgagaaaattcagatcattcccaaaagttcttggtcagatcatgaagcctcatcaggggtgagctcagcatgtccataccag---ggaaggtcctccttttttagaaatgtggtatggcttatcaaaaaggacaatgcatacccaacaataaagagaagttacaataataccaaccaagaagatcttttggtactgtgggggattcaccatccaaatgatgcgacagagcagacaaggctctatcaaaacccaaccacctatatttccgttgggacatcaacactaaaccagagattggtaccaaaaatagctactagatccaaggtaaacgggcaaagtggaaggatggagttcttttggacaattttaaaaccgaatgatgcaataaactttgagagtaatggaaatttcattgctccagaaaatgcatacaaaattgtcaagaaaggggactcaacaattatgaaaagtgaattggaatatggtaactgcaacaccaagtgtcaaactccaataggggcgataaactctagtatgccattccacaacatccaccctctcaccatcggggaatgccccaaatatgtgaaatcaaacagattagtccttgcgactgggctcagaaatagccctcaaggagagaga---agaagaaaaaagagaggactatttggagctatagcaggttttatagagggaggatggcagggaatggtagatggttggtatgggtaccaccatagcaacgagcaggggagtgggtacgctgcagacaaagaatccactcaaaaggcaatagatggagtcaccaataaggtcaactcgatcattgacaaaatgaacactcagtttgaggccgttggaagggaatttaataacttagaaaggagaatagaaaatttaaacaagaagatggaagacggattcctagatgtctggacttataatgctgaacttttggttctcatggaaaatgagagaactctagactttcatgactcaaatgtcaagaacctttacgacaaggtccgactacagcttagggataatgcaaaagagcttggtaacggttgtttcgagttctatcacagatgtgataatgaatgtatggaaagtgtaagaaacggaacgtatgactacccgcagtattcagaagaagcaagattaaaaagagaggaaataagtggagtaaaattggaatcaataggaacctaccaaatactgtcaatttattcaacagtggcgagctccctagcactggcaatcatggtggctggtctatctttatggatgtgctccaatggatcgttacaatgcagaatttgcatttaa
>H5N1_Avian_CY017027_A/duck/Niger/914/2006|2006.500
atggagaaaatagtgcttctttttgcaatagtcagtcttgttaaaagtgatcagatttgcattggttaccatgcaaacaactcgacagagcaggttgacacaataatggaaaagaacgtcactgttacacacgcccaagacatactggaaaagacacacaacgggaagctctgcgatctagatggagtgaagcctctaattttaagagattgtagtgtagctggatggctcctcggaaacccaatgtgtgacgaattcctcaatgtgccggaatggtcttacatagtggagaagatcaatccagccaatgacctctgttacccagggaatttcaacgactatgaagaactgaaacacctattgagcagaataaaccattttgagaaaattcagatcatccccaaaagttcttggtcagatcatgaagcctcatcaggggtgagctcagcatgtccataccag---ggaaggtcctccttttttagaaatgtggtatggcttatcaaaaaggacaatgcatacccaacaataaagagaagttacaataataccaaccaagaagatcttttggtactgtgggggattcaccatccaaatgatgcggcagagcagacaaggctctatcaaaacccaaccacctatatttccgttgggacatcaacactaaaccagagattggtaccaaaaatagctactagatccaaggtaaacgggcaaagtggaaggatggagttcttttggacaattttaaaaccgaatgatgcaataaactttgagagtaatggaaatttcattgctccagaaaatgcatacaaaattgtcaagaaaggggactcaacaattatgaaaagtgaattggaatatggtaactgcaacaccaagtgtcaaactccaataggggcgataaactctagtatgccattccacaacatccaccctctcaccatcggggaatgccccaaatatgtgaaatcaaacagattagtccttgcgactgggctcagaaatagccctcaaggagagaga---agaagaaaaaagagaggactatttggagctatagcaggttttatagagggaggatggcagggaatggtagatggttggtatgggtaccaccatagcaacgagcaggggagtgggtacgctgcagacaaagaatccactcaaaaggcaatagatggagttaccaataaggtcaactcgatcattgacaaaatgaacactcaatttgaggccgttggaagggaatttaataacttagaaaggagaatagaaaatttaaacaagaagatggaagacggattcctagatgtctggacttataatgctgaacttctggttctcatggaaaatgagagaactctagactttcatgactcaaatgtcaagaacctttacgacaaggtccgactacagcttagggataatgcaaaagagcttggtaacggttgtttcgagttctatcacagatgtgataatgaatgtatggaaagtgtaagaaacggaacgtatgactacccgcagtattcagaagaagcaagattaaaaagagaggaaataagtggagtaaaattggaatcaataggaacctaccaaatactgtcaatttattcaacagtggcgagctccctagcactggcaatcatggtggctggtctatctttatggatgtgctccaatggatcgttacaatgcagaatttgcatttaa
>H5N1_Avian_MF566119_A/duck/Niger/2090/2006|2006.123
atggagaaaatagtgcttctttttgcaatagtcagtcttgttaaaagtgatcagatttgcattggttaccatgcaaacaactcgacagagcaggttgacacaataatggaaaagaacgtcactgttacacacgcccaagacatactggaaaagacacacaacgggaagctctgcgatctagatggagtgaagcctctaattttaagagattgtagtgtagctggatggctcctcggaaacccaatgtgtgacgaattcctcaatgtgccggaatggtcttacatagtggagaagatcaatccagccaatgacctctgttacccagggaatttcaacgactatgaagaactgaaacacctattgagcagaataaaccattttgagaaaattcagatcatccccaaaagttcttggtcagatcatgaagcctcatcaggggtgagctcagcatgtccataccag---ggaaggtcctccttttttagaaatgtggtatggcttatcaaaaaggacaatgcatacccaacaataaagagaagttacaataataccaaccaagaagatcttttggtactgtgggggattcaccatccaaatgatgcggcagagcagacaaggctctatcaaaacccaaccacctatatttccgttgggacatcaacactaaaccagagattggtaccaaaaatagctactagatccaaggtaaacgggcaaagtggaaggatggagttcttttggacaattttaaaaccgaatgatgcaataaactttgagagtaatggaaatttcattgctccagaaaatgcatacaaaattgtcaagaaaggggactcaacaattatgaaaagtgaattggaatatggtaactgcaacaccaagtgtcaaactccaataggggcgataaactctagtatgccattccacaacatccaccctctcaccatcggggaatgccccaaatatgtgaaatcaaacagattagtccttgcgactgggctcagaaatagccctcaaggagagaga---agaagaaaaaagagaggactatttggagctatagcaggttttatagagggaggatggcagggaatggtagatggttggtatgggtaccaccatagcaacgagcaggggagtgggtacgctgcagacaaagaatccactcaaaaggcaatagatggagttaccaataaggtcaactcgatcattgacaaaatgaacactcagtttgaggccgttggaagggaatttaataacttagaaaggagaatagaaaatttaaacaagaagatggaagacggattcctagatgtctggacttataatgctgaacttctggttctcatggaaaatgagagaactctagactttcatgactcaaatgtcaagaacctttacgacaaggtccgactacagcttagggataatgcaaaagagcttggtaacggttgtttcgagttctatcacagatgtgataatgaatgtatggaaagtgtaagaaacggaacgtatgactacccgcagtattcagaagaagcaagattaaaaagagaggaaataagtggagtaaaattggaatcaataggaacctaccaaatactgtcaatttattcaacagtggcgagctccctagcactggcaatcatggtggctggtctatctttatggatgtgctccaatggatcgttacaatgcagaatttgcatttaa
>H5N1_Avian_CY017043_A/swan/Slovenia/760/2006|2006.500
atggagaaaatagtgcttcttcttgcaatagtcagtcttgttaaaagtgatcagatttgcattggttaccatgcaaacaactcgacagagcaggttgacacaataatggaaaagaacgtcactgttacacacgcccaagacatactggaaaagacacacaacgggaaactctgcgatctagatggagtgaagcctctaattttaagagattgtagtgtagctggatggctcctcgggaacccaatgtgtgacgaattcctcaatgtgccggaatggtcttacatagtggagaagatcaatccagccaatgacctctgttacccagggaatttcaacgactatgaagaactgaaacacctattgagcagaataaaccattttgagaaaattcagatcatccccaaaagttcttggtcagatcatgaagcctcatcaggggtgagctcagcatgtccataccag---ggaaggtcctccttttttagaaatgtggtatggcttatcaaaaaggacaatgcatacccaacaataaagagaagttacaataataccaaccaagaagatcttttggtactgtgggggattcaccatccaaatgatgcggcagagcagacaaggctctatcaaaacccaactacctatatttccgttgggacatcaacactaaaccagagattggtaccaaaaatagctactagatctaaggtaaacgggcaaagtggaaggatggagttcttttggacaattttaaaaccgaatgatgcaataaactttgagagtaatggaaatttcattgctccagaaaatgcatacaaaattgtcaagaaaggggactcaacaattatgaaaagtgagttggaatatggtaactgcaacaccaagtgtcaaactccaataggggcgataaactctagtatgccattccacaacatccaccctctcaccattggggaatgccccaaatatgtgaaatcaaacagattagtccttgctactgggctcagaaatagccctcaaggagagaga---agaagaaaaaagagaggactatttggagctatagcaggttttatagagggaggatggcagggaatggtagatggttggtatgggtaccaccatagcaacgagcaggggagtgggtacgctgcagacaaagaatccactcaaaaggcaatagatggagtcaccaataaggtcaactcgatcattgacaaaatgaacactcagtttgaggctgttggaagggaatttaataacttagaaaggagaatagaaaatttaaacaagaagatggaagacggattcctagatgtctggacttataatgctgaacttctggttctcatggaaaatgagagaactctagactttcatgactcaaatgtcaagaacctttacgacaaggtccgactacagcttagggataatgcaaaggagcttggtaacggttgtttcgagttctatcacagatgtgataatgaatgtatggaaagtgtaagaaacggaacgtatgactacccgcagtattcagaagaagcaagattaaaaagagaggaaataagtggagtaaaattggaatcaataggaacttaccaaatactgtcaatttattcaacagtggcgagctccctagcactggcaatcatggtggctggtctatctttatggatgtgctccaatggatcgttacaatgcagaatttgcatttaa
>H5N1_Avian_CY020653_A/turkey/Egypt/2253-2/2006|2006.500
atggagaaaatagtgcttcttcttgcaatagtcagtcttgttaaaagtgatcagatttgcattggttaccatgcaaacaactcgacagagcaggttgacacaataatggaaaagaacgtcactgttacacacgcccaagacatactggaaaagacacacaacgggaaactctgcgatctagatggagtgaagcctctaattttaagagattgtagtgtagctggatggctcctcgggaacccaatgtgtgacgaattcctcaatgtgccggaatggtcttacatagtggagaagatcaatccagccaatgacctctgttacccagggaatttcaacgactatgaagaactgaaacacctattgagcagaataaaccattttgagaaaattcagatcatccccaaaagttcttggtcagatcatgaagcctcatcaggagtgagctcagcatgtccataccag---ggaagatcctccttttttagaaatgtggtatggcttatcaaaaaggacaatgcatacccaacaataaagagaagttacaataataccaaccaagaagatcttttggtactgtgggggattcaccatccgaatgatgcggcagagcagacaaggctctatcaaaacccaactacctatatttccgttgggacatcaacactaaaccagagattggtaccaaaaatagctactagatctaaggtaaacgggcaaagtggaaggatggagttcttttggacaattttaaaatcgaatgatgcaataaactttgagagtaatggaaatttcattgctccagaaaatgcatacaaaattgtcaagaaaggggactcaacaattatgaaaagtgagttggaatatggtaactgcaacaccaagtgtcaaactccaataggggcgataaactccagtatgccattccacaacatccaccctctcaccatcggggaatgccccaaatatgtgaaatcaaacagattagtccttgctactgggctcagaaatagccctcaaggagagaga---agaagaaaaaagagaggactatttggagctatagcaggttttatagagggaggatggcagggaatggtagatggttggtatgggtaccaccatagcaacgagcaggggagtgggtacgctgcagacaaagaatccactcaaaaggcaatagatggagtcaccaataaggtcaactcgatcattgacaaaatgaacactcagtttgaggctgttggaagggaatttaataacttagaaaggagaatagaaaatttaaacaagaagatggaagacggattcctagatgtctggacttataatgctgaacttctggttctcatggaaaatgagagaactctagactttcatgactcaaatgtcaagaacctttacgacaaggtccgactacagcttagggataatgcaaaggagcttggtaacggttgtttcgagttctatcacagatgtgataatgaatgtatggaaagtgtaagaaacggaacgtatgactacccgcagtattcagaagaagcaagattaaaaagagaggaaataagtggagtaaaattggaatcaataggaacttaccaaatactgtcaatttattcaacagtggcgagctccctagcactggcaatcatggtggctggtctatttttatggatgtgctccaatggatcgttacaatgcagaatttgcatttaa
>H5N1_Avian_CY020645_A/chicken/Egypt/2253-1/2006|2006.500
atggagaaaatagtgcttcttcttgcaatagtcagtattgttaaaagtgatcagatttgcattggttaccatgcaaacaactcgacagagcaggttgacacaataatggaaaagaacgtcactgttacacacgcccaagacatactggaaaagacacacaacgggaaactctgcgatctagatggagtgaagcctctaattttaagagattgtagtgtagctggatggctcctcgggaacccaatgtgtgacgaattcctcaatgtgccggaatggtcttacatagtggagaagatcaatccagccaatgacctctgttacccagggaatttcaacgactatgaagaactgaaacacctattgagcagaataaaccattttgagaaaattcagatcatccccaaaagttcttggtcagatcatgaagcctcatcaggagtgagctcagcatgtccataccag---ggaagatcctccttttttagaaatgtggtatggcttatcaaaaaggacaatgcatacccaacaataaagagaagttacaataataccaaccaagaagatcttttggtactgtgggggattcaccatccaaatgatgcggcagagcagacaaggctctatcaaaacccaactacctatatttccgttgggacatcaacactaaaccagagattggtaccaaaaatagctactagatctaaggtaaacgggcaaagtggaaggatggagttcttttggacaattttaaaatcgaatgatgcaataaactttgagagtaatggaaatttcattgctccagaaaatgcatacaaaattgtcaagaaaggggactcaacaattatgaaaagtgagttggaatatggtaactgcaacaccaagtgtcaaactccaataggggcgataaactccagtatgccattccacaacatccaccctctcaccatcggggaatgccccaaatatgtgaaatcaaacagattagtccttgctactgggctcagaaatagccctcaaggagagaga---agaagaaaaaagagaggactatttggagctatagcaggttttatagagggaggatggcagggaatggtagatggttggtatgggtaccaccatagcaacgagcaggggagtgggtacgctgcagacaaagaatccactcaaaaggcaatagatggagtcaccaataaggtcaactcgatcattgacaaaatgaacactcagtttgaggctgttggaagggaatttaataacttagaaaggagaatagaaaatttaaacaagaagatggaagacggattcctagatgtctggacttataatgctgaacttctggttctcatggaaaatgagagaactctagactttcatgactcaaatgtcaagaacctttacgacaaggtccgactacagcttagagataatgcaaaggagcttggtaacggttgtttcgagttctatcacagatgtgataatgaatgtatggaaagtgtaagaaacggaacgtatgactacccgcagtattcagaagaagcaagattaaaaagagaggaaataagtggagtaaaattggaatcaataggaacttaccaaatactgtcaatttattcaacagtggcgagctccctagcactggcaatcatggtggctggtctatttttatggatgtgctccaatggatcgttacaatgcagaatttgcatttaa
>H5N1_Avian_CY020701_A/turkey/Ivory_Coast/4372-3/2006|2006.953
atggagaaaatagtgcttcttcttgcaatagccagtcttgttaaaggtgatcagatttgcattggttaccatgcaaacaactcgacagagcaggttgacacaataatggaaaagaacgtcactgttacacacgcccaagacatactggaaaagacacacaacgggaaactctgcgatctagatggagtgaagcctctaattttaagagattgtagtgtagctggatggctcctcgggaacccaatgtgtgacgaattcctcaatgtgccggaatggtcttacatagtggagaagatcaatccagccaatgacctctgttacccagggaatttcaacgactatgaagaactgaaacacctattgagcagaataaaccattttgagaaaattcagatcatccccaagagttcttggtcagatcatgaagcctcatcaggggtgagctcagcatgtccataccag---ggaaggtcctccttttttagaaatgtggtatggcttatcaaaaaggacgatgcatacccaacaataaagagaagttacaataataccaaccaagaagatcttttggtactgtgggggattcaccatccaaatgatgcggcagagcagacaagactctatcaaaacccaaccacctatatttccgttgggacatcaacactaaaccagagattggtaccaaaaatagctactagatccaaggtaaacgggcaaagtggaaggatggagttcttttggacaattttaaaaccgaatgatgcaataaactttgagagtaatggaaatttcattgctccagaaaatgcatacaaaattgtcaagaaaggggactcaacaattatgaaaagtgaattggaatatggtaactgcaacaccaagtgtcaaactccaataggggcgataaactctagtatgccattccacaacatccaccctctcaccatcggggaatgccccaaatatgtgaaatcaaacagattagtccttgcgactgggctcagaaatagccctcaaggagagaga---agaagaaaaaagagaggactatttggagctatagcaggttttatagagggaggatggcagggaatggtagatggttggtatgggtaccaccatagcaacgagcaggggagtgggtacgctgcagacaaagagtccactcaaaaggcaatagatggagtcaccaataaggtcaactcgatcattgacaaaatgaacactcagtttgaggctgttggaagggaatttaataacttagaaaggagaatagaaaatttaaacaagaaggtggaagacggattcctagatgtctggacttataatgctgaacttctggttctcatggaaaatgagagaactctagactttcatgactcaaatgtcaagaacctttacgacaaggttcgactacagcttagggataatgcaaaggagcttggtaacggttgtttcgagttctatcacagatgtgataatgaatgtatggaaagtgtaagaaacggaacgtatgactacccgcagtattcagaagaagcaagattaaaaagagaggaaataagtggagtaaaattggaatcaataggaacttaccaaatactgtcaatttattcaacagtggcgagctccctagcactggcaatcatggtggctggtctatctttatggatgtgctccaatgggtcgttacaatgcagaatttgcatctaa
>H5N1_Avian_CY020709_A/turkey/Ivory_Coast/4372-4/2006|2006.953
atggagaaaatagtgcttcttcttgcaatagccagtcttgttaaaggtgatcagatttgcattggttaccatgcaaacaactcgacagagcaggttgacacaataatggaaaagaacgtcactgttacacacgcccaagacatactggaaaagacacacaacgggaaactctgcgatctagatggagtgaagcctctaattttaagagattgtagtgtagctggatggctcctcgggaacccaatgtgtgacgaattcctcaatgtgccggaatggtcttacatagtggagaagatcaatccagccaatgacctctgttacccagggaatttcaacgactatgaagaactgaaacacctattgagcagaataaaccattttgagaaaattcagatcatccccaagagttcttggtcagatcatgaagcctcatcaggggtgagctcagcatgtccataccag---ggaaggtcctccttttttagaaatgtggtatggcttatcaaaaaggacgatgcatacccaacaataaagagaagttacaataataccaaccaagaagatcttttggtactgtgggggattcaccatccaaatgatgcggcagagcagacaagactctatcaaaacccaaccacctatatttccgttgggacatcaacactaaaccagagattggtaccaaaaatagctactagatccaaggtaaacgggcaaagtggaaggatggagttcttttggacaattttaaaaccgaatgatgcaataaactttgagagtaatggaaatttcattgctccagaaaatgcatacaaaattgtcaagaaaggggactcaacaattatgaaaagtgaattggaatatggtaactgcaacaccaagtgtcaaactccaataggggcgataaactctagtatgccattccacaacatccaccctctcaccatcggggaatgccccaaatatgtgaaatcaaacagattagtccttgcgactgggctcagaaatagccctcaaggagagaga---agaagaaaaaagagaggactatttggagctatagcaggttttatagagggaggatggcagggaatggtagatggttggtatgggtaccaccatagcaacgagcaggggagtgggtacgctgcagacaaagagtccactcaaaaggcaatagatggagtcaccaataaggtcaactcgatcattgacaaaatgaacactcagtttgaggctgttggaagggaatttaataacttagaaaggagaatagaaaatttaaacaagaaggtggaagacggattcctagatgtctggacttataatgctgaacttctggttctcatggaaaatgagagaactctagactttcatgactcaaatgtcaagaacctttacgacaaggttcgactacagcttagggataatgcaaaggagcttggtaacggttgtttcgagttctatcacagatgtgataatgaatgtatggaaagtgtaagaaacggaacgtatgactacccgcagtattcagaagaagcaagattaaaaagagaggaaataagtggagtaaaattggaatcaataggaacttaccaaatactgtcaatttattcaacagtggcgagctccctagcactggcaatcatggtggctggtctatctttatggatgtgctccaatgggtcgttacaatgcagaatttgcatctaa
>H5N1_Avian_CY021397_A/mallard/Italy/3401/2005|2005.500
atggagaaaatagtgcttcttcttgcagtagtcagtcttgttaaaagtgaccagatttgcattggttaccatgcaaacaactcgacagaacaggttgacacaataatggaaaagaatgttactgtcacacacgcccaagacatactagaaaaggcacacaacgggaagctctgcagcctaaacggagtaaagcctctcattttgagggattgtagtgtagctggatggctcctcggaaaccccatgtgtgacgaattcctcaatgtaccagaatggtcttacatagtggagaaggacaacccaatcaatggcctctgctacccaggggactttaacgactatgaagaactgaaacacctattgagtaacacaaaccattttgagaaaattcaaatcatccccagaagttcttggtccaatcatgaagcctcatcaggggtgagctctgcatgcccatataat---gggaggtcctccttttttcgaaatgtggtgtggcttattaaaaagaacaatgcatacccaacaataaagaggagttacaataataccaaccaagaagatcttttggtgctatgggggattcatcatcctaatgatgctgcagagcagacgaagctctatcaaaacccaaccacttacgtttcagttggaacatcaacactgaaccagaggtcggtaccagaaatagctactagacccaaagtgaacgggcaaagtgggagaatggagttcttctggacaattttaaaaccgaatgatgccatcaatttcgagagcaatggaaattttattgctccagaatatgcatacaaaattgtcaagaagggggattcagcaatcatgaaaagtggcttggaatacggtaactgcaacaccaagtgtcaaactccaatgggtgcgataaactctagcatgccattccacaacatacaccctctcaccattggggaatgccccaaatacgtgaaatcagatagattagttcttgcgactggactcaggaatgttcctcaaagagaaaca---------------agagggctatttggggctatagcaggctttatagaaggagggtggcaaggcatggtagatggttggtatggataccaccatagcaatgagcaggggagtggatacgctgcagacaaggagtccactcaaaaggcaatagatggaatcactaataaggttaattcaatcattgacaaaatgaacactcagtttgaggccgttggaaaagaattcaacaacctggaaaggaggatagaaaatctaaacaagaagatggaagacggatttctagatgtctggacttataatgctgaacttctggttctcatggaaaatgagagaactctagactttcatgactcaaatgtcaagaacctttatgacaaggttcgactacagcttagagataatgcaaaggagttgggtaatggttgtttcgagttctatcacaaatgtgataatgaatgtatggaaagtgtaagaaacggaacatatgactacccgcaatattcagaagaggcaagactaaatagagaggaaataagtggagtaaaattggaatcaatgggaacttaccaaatactgtcaatttattcaacagtggcgagttccctagcactggcaatcatgatagctggtctatctttctggatgtgttccaatggatcattgcagtgcagaatttgcatttaa
>H5N1_Avian_CY029956_A/chicken/Kuwait/KISR3/2007|2007.500
atggagaaaatagtgcttcttcttgcaataatcaatcttgttaaaagtgatcagatttgcattggttaccatgcaaacaactcgacagagcaggttgacacaataatggaaaagaacgtcactgttacacacgcccaagacatactggaaaagacacacaacgggaagctctgcgatctagacggagtgaagcctctaattttaagagattgtagtgtagctggatggctcctcgggaatccaatgtgtgacgaattcctcaatgtgccggaatggtcttacatagtggagaagatcaatccagccaatgacctctgttacccagggaatttcaacgactatgaagaactgaaacacctattgagcagaataaaccattttgagaaaattcagatcatccccaaaagttcttggtcagatcatgaagcctcatcaggggtgagctcagcatgtccataccag---ggaaggtcctccttttttagaaatgtggtatggcttatcaaaaagaacgatgcatacccaacaataaagataagttacaataataccaaccaagaagatcttttggtactgtgggggattcaccatccaaatgatgcggcagagcagacaaggctctatcaaaacccaaccacctatatttccgttgggacatcaacactaaaccagagattggtaccaaaaatagctactagatccaaggtaaacgggcaaagtggaaggatggagttcttttggacaattttaaaaccgaatgatgcaataaattttgagagtaatggaaatttcattgctccagaaaatgcatacaaaattgtcaagaaaggggactcaacaatcatgaaaagtgaattggaatatggtaactgcaacaccaagtgtcaaactccaataggggcgataaactctagtatgccattccacaacatccaccctctcaccattggggaatgccccaaatatgtgaaatcaaacagattagtccttgcgactgggctcagaaatagccctcaaggagagaga---agaagaaaaaagagaggactatttggagctatagcaggttttatagagggaggatggcagggaatggtagatggttggtatgggtaccaccatagtaacgagcaggggagtgggtacgctgcagacaaagaatccactcaaaaggcaatagatggagtcaccaataaggtcaactcgatcattgacaaaatgaacactcagtttgaggccgttggaagagaatttaataacttagaaaggagaatagagaatttaaacaagaagatggaagacggatttctagatgtctggacttataatgctgaacttttggttctcatggaaaatgagagaactctagactttcatgactcaaatgtcaagaacctttacgacaaggtccgactacagcttagggataatgcaaaagagcttggtaacggttgtttcgagttctatcacagatgtgataatgaatgtatggaaagtgtaagaaacggaacgtatgactacccgcagtattcagaagaatcaagattaaaaagagaggaaataagtggagtaaagttggagtcaataggaacttatcaaatactgtcaatttattcaacagtggcgagctccctagcactggcaatcatggtggctggtctatctttatggatgtgctccaatggatcgttacaatgcagaatttgcatttaa
>H5N1_Avian_CY029996_A/chicken/Kuwait/KISR9/2007|2007.500
atggagaaaatagtgcttcttcttgcaataatcaatcttgttaaaagtgatcagatttgcattggttaccatgcaaacaactcgacagagcaggttgacacaataatggaaaagaacgtcactgttacacacgcccaagacatactggaaaagacacacaacgggaagctctgcgatctagacggagtgaagcctctaattttaagagattgtagtgtagctggatggctcctcgggaatccaatgtgtgacgaattcctcaatgtgccggaatggtcttacatagtggagaagatcaatccagccaatgacctctgttacccagggaatttcaacgactatgaagaactgaaacacctattgagcagaataaaccattttgagaaaattcagatcatccccaaaagttcttggtcagatcatgaagcctcatcaggggtgagctcagcatgtccataccag---ggaaggtcctccttttttagaaatgtggtatggcttatcaaaaagaacgatgcatacccaacaataaagataagttacaataataccaaccaagaagatcttttggtactgtgggggattcaccatccaaatgatgcggcagagcagacaaggctctatcaaaacccaaccacctatatttccgttgggacatcaacactaaaccagagattggtaccaaaaatagctactagatccaaggtaaacgggcaaagtggaaggatggagttcttttggacaattttaaaaccgaatgatgcaataaattttgagagtaatggaaatttcattgctccagaaaatgcatacaaaattgtcaagaaaggggactcaacaatcatgaaaagtgaattggaatatggtaactgcaacaccaagtgtcaaactccaataggggcgataaactctagtatgccattccacaacatccaccctctcaccattggggaatgccccaaatatgtgaaatcaaacagattagtccttgcgactgggctcagaaatagccctcaaggagagaga---agaagaaaaaagagaggactatttggagctatagcaggttttatagagggaggatggcagggaatggtagatggttggtatgggtaccaccatagtaacgagcaggggagtgggtacgctgcagacaaagaatccactcaaaaggcaatagatggagtcaccaataaggtcaactcgatcattgacaaaatgaacactcagtttgaggccgttggaagagaatttaataacttagaaaggagaatagagaatttaaacaagaagatggaagacggatttctagatgtctggacttataatgctgaacttttggttctcatggaaaatgagagaactctagactttcatgactcaaatgtcaagaacctttacgacaaggtccgactacagcttagggataatgcaaaagagcttggtaacggttgtttcgagttctatcacagatgtgataatgaatgtatggaaagtgtaagaaacggaacgtatgactacccgcagtattcagaagaatcaagattaaaaagagaggaaataagtggagtaaagttggagtcaataggaacttatcaaatactgtcaatttattcaacagtggcgagctccctagcactggcaatcatggtggctggtctatctttatggatgtgctccaatggatcgttacaatgcagaatttgcatttaa
>H5N1_Avian_CY030889_A/duck/Yunnan/5310/2006|2006.500
atggagaaaatagtgcttcttcttgcaatagtcagccttgttaaaagtgatcagatttgcattggttaccatgcaaacaactcaacagagcaggttgacacaataatggaaaagaacgttactgttacacatgcccaagacatactggaaaagacacacaacgggaagctctgcgatctagatggagtgaagcctctgattttaagagattgtagtgtagctggatggctcctcggaaacccaatgtgtgacgaattcatcaatgtgccagaatggtcttacatagtggagaaggccaaccccgccaatgacctctgttacccagggaacttcaacgactatgaagaactgaaacacctattgagcagaataaatcattttgagaaaattcagatcatccccaaaagttcttggcccgatcatgaagcctcatcaggggtgagctcagcatgtccgtaccag---ggaacgccctcctttttcagaaatgtggtatggcttatcaaaaagaacaatacatacccaacaataaagagaagctacaataataccaaccaggaagatcttttggtactgtgggggattcaccattctaatgatgcggcagaacagacaaaactctatcaaaacccaaccacctatatttccgttgggacatcaacactaaaccagagattggtaccaaaaatagctactagatccaaagtaaacgggcaaagtggaaggatggatttcttctggacaattttaaaaccgaatgatgcaatcaacttcgagagtaatggaaatttcattgctccagaatatgcatacaaaattgtcaagaaaggggactcagcaattatgaaaagtgaagtggaatatggtaactgcaacaccaagtgtcaaactccaataggggcgataaactctagtatgccattccacaacatacaccctctcaccatcggggaatgccccaaatatgtgaaatcaaacaaattagtccttgcgactgggctcagaaatagtcctctaagagaaaga------agaagaaaaagaggactatttggagctatagcagggtttatagagggaggatggcagggaatggtagatggttggtatgggtaccaccatagcaatgagcaggggagtgggtacgctgcagacaaagaatccactcaaaaggcaatagatggagtcaccaataaggtcaactcgatcattgacaaaatgaacactcagtttgaggccgttggaagggaatttaataacttagaaaggagaatagagaatttaaacaagaaaatggaagacggattcctagatgtctggacttataatgctgaacttctggttctcatggaaaatgagagaactctagacttccatgactcaaatgtcaagaacctttacgacaaggtccgactacagctgagggataatgcaaaggagctgggtaacggttgtttcgagttctatcacaaatgtgataatgaatgcatggagagtgtaagaaacggaacgtatgactacccgcagtattcagaagaagcaagattaaaaagagaggaaataagtggagtaaaattggagtcaataggaacttaccaaatactgtcaatttattcaacagttgcgagttctctagcactggcaatcatggtggctggtctatctttgtggatgtgctccaatgggtcgttacaatgcagaatttgcatttaa
>H5N1_Avian_CY030905_A/goose/Yunnan/3798/2006|2006.500
atggagaaaatagtgcttcttcttgcaatagtcagccttgttaaaagtgatcagatttgcattggttaccatgcaaacaactcgacagagcaggttgacacaataatggaaaagaacgttactgttacacatgcccaagatatactggaaaagacacacaacgggaagctctgcgatctagatggagtgaagcctctgattttaagagattgtagtgtagctggatggctcctcggaaacccaatgtgtgacgaattcatcaatgtgccggaatggtcttacatagtggagaaggccaacccagctaatgatctctgttacccagggaatttcaacgactatgaagaactgaaacacctattgagcagaataaaccattttgagaaaattcagatcatccccaaaagttcttggttcgaccatgaagcctcattaggggtgagctcagcatgtccataccag---ggaatgccctcctttttcagaaatgtggtatggcttatcaaaaagaacaatatatacccaacaataaagagaagctacaataataccaaccaggaagatcttttgatactgtgggggattcatcattctaatgatgcggcagagcagacaaagctctatcaaaacccaaccacctatatttccgttgggacatcaacactaaaccagagattggtaccaaaaatagctactagatccaaagtaaacgggcaaagtggaaggatggatttcttctggacaattttaaagccgaatgacgtaatcaacttcgagagtaatggaaatttcattgctccagaatatgcatacaaaattgtcaagaaaggggactcagcaattatgaaaagtgaagtggaatatggtaactgcaacaccaagtgtcaaactccaataggggcgataaactctagtatgccattccacaacatacaccctctcaccatcggagaatgccccaaatatgtgaaatcaaacaaattagtccttgcgactgggctcagaaatagtcctctaagagaaaga------agaagaaaaagaggactgtttggagctatagcagggtttatagagggaggatggcagggaatggtagatggttggtatggataccaccatagcaatgagcaggggagtgggtacgctgcagacaaagaatccactcaaaaggcaatagatggagtcaccaataaggtcaactcgatcattgacaaaatgaacactcagtttgaggccgttggaagggaatttaataacttagaaaggagaatagagaatttaaacaagaaaatggaagacggattcctagatgtctggacttataatgctgaacttctagttctcatggaaaatgagagaactctagacttccatgactcaaatgtcaagaacctttacgacaaggtccgactacaacttagggataatgcaaaggagctgggtaacggttgtttcgagttctatcacaaatgtgataatgaatgcatggaaagtgtaagaaacggaacgtatgactacccgcagtattcagaagaagcaagattaaaaagagaggaaataagtggagtaaaattggaatcaataggaacttaccaaatactgtcaatttattcaacagttgcgagttctctagcactggcaatcatggtggctggtctatctttatggatgtgctccaatgggtcgttacaatgcagaatttgcatttaa
>H5N1_Avian_CY033177_A/duck/Vietnam/942B/2004|2004.500
atggagaaaatagtgcttctttttgcaatagtcagtcttgttaaaagtgatcagatttgcattggttaccatgcaaacaactcgacagagcaggttgacacaataatggaaaagaacgttactgttacacatgcccaagacatactggaaaagacacacaacggaaagctctgcgatctagatggagtgaagcctctaattttgagagattgtagtgtagctggatggctcctcggaaacccaatgtgtgacgaattcatcaatgtgccggaatggtcttacatagtggagaaggccaatccagtcaatgatctctgttacccaggggatttcaatgactatgaagaattgaaacacctattgagcagaataaaccattttgagaaaattcagatcatccccaaaagttcttggcccagtcatgaagcctcattaggggtgagctcagcatgtccataccag---ggaaagtcctcctttttcagaaatgtggtatggcttatcaaaaagaacagtacatacccaacaataaagaggagctacaataataccaaccaagaagatcttttggtactgtgggggattcaccatcctaatgatgcggcagagcagacaaagctctatcaaaacccaaccacctatatttccgttgggacatcaacactaaaccagagattggtaccaagaatagctactagatccaaagtaaacgggcaaagtggaaggatggagttcttctggacaattttaaaaccgaatgatgcaatcaatttcgagagtaatggaaatttcattgccccagaatatgcatacaaaattgtcaagaaaggggactcaacaattatgaaaagtgaattggaatatggtaactgcaacaccaagtgtcaaacaccaatgggggcgataaattctagtatgccattccacaatatacaccctctcaccatcggggaatgccccaaatatgtgaaatcaaacagattagtccttgcgactgggctcagaaatagccctcaaagagagaga------agaaaaaagagaggattatttggagctatagcaggttttatagagggaggatggcagggaatggtagatggttggtatgggtaccaccatagcaatgagcaggggagtgggtacgctgcagacaaagaatccactcaaaaggcaatagatggagtcaccaataaggtcaactcgatcattgacaaaatgaacactcagtttgaagccgttggaagggaatttaacaacttagaaaggagaatagagaatttaaacaagaagatggaagacgggttcctagatgtctggacttataatgctgaacttctggttctcatggaaaatgagagaactctagactttcatgactcaaatgtcaagaacctttacgacaaggtccgactacagcttagggataatgcaaaggagctgggtaacggttgtttcgagttctatcataaatgtgataatgaatgtatggaaagtgtaagaaacggaacgtatgactacccgcagtattcagaagaagcaaaactaaaaagagaggaaataagtggagtaaaattggaatcaataggaatttaccaaatactgtcaatttattccacagtagcgagttccctagcactggcaatcatggtagctggtctatccttatggatgtgctccaatgggtcgttacaatgcagaatttgcatttag
>H5N1_Avian_CY040974_A/chicken/Laos/P0130/2007|2007.500
atggagaaaatagtgcttcttcttgcaatagtcagccttgttaaaagtgatcagatttgcattggttaccatgcaaacaactcgacagagcaggttgacacaataatggaaaagaacgttactgttacacatgcccaagatatactggaaaagacacacaacgggaagctctgcgatctagatggagtgaagcctctgattttaagagattgtagtgtagccggatggctcctcggaaacccaatgtgtgacgaattcatcaatgtgccggaatggtcttacatagtggagaaggccaatccagccaatgacctctgttatccagggaatttcaacgactatgaagaactgaaacacctattgagcagaataaaccattttgagaaaattcagatcatccccaaaagttcttggtccgatcatgaagcctcatcaggggtgagctcagcatgtccataccag---ggaacgccctcctttttcagaaatgtggtatggctcatcaaaaagaacaatacatacccaacaataaagagaagctacaataataccaaccaggaagatcttttgatactgtgggggattcatcattctaatgatgcggcagagcagacaaggctctatcaaaacccagccacctatgtttccgttgggacatcaacactaaaccagagattggtaccaaaaatagctactagatccaaagtaaacgggcaaagtggaaggatggatttcttctggacaatgttgaaaccgaatgatgcaatcaacttcgagagtaatggaaatttcattgctccagaatatgcatacaaaattgtcaagaaaggggactcagcaattatgaaaagtggagtggaatatggtaactgcaacaccaagtgtcaaactccaataggggcgataaactctagtatgccattccacaacatacaccctttcaccatcggggaatgccccaaatatgtgaaatcaaacaaattagtccttgcgactgggctcagaaatagtcctctaagagaaaga------agaagaaaaagaggactatttggagctatagcaggttttatagaggggggatggcagggaatggtagatggttggtatgggtaccaccatagcaatgagcaggggagtgggtacgctgcagacaaagaatccactcaaaaggcaataaatggagtcaccaataaagtcaactcgatcattgacaaaatgaacactcagtttgaggccgttggaagggaatttaataacttagaaaggagaatagagaatttgaacaagaaaatggaagacggattcctagatgtctggacttataatgctgaacttctggttctcatggaaaatgagagaactctagacttccatgactcaaatgtcaagaacctttacgacaaggtccgactacagcttagggataatgcaaaggagctgggtaacggttgtttcgagttctatcacaaatgtgataatgaatgcatggaaagtgtaagaaacggaacgtatgactacccgcagtattcagaagaagcaagattaaaaagagaggaaataagtggagtaaaattggaatcaataggaacttaccaaatactgtcaatttattcaacagctgcgagttctctagcactggcaatcatggtggctggtctatctttatggatgtgctccaatgggtcgttacaatgcagaatttgcatttaa
>H5N1_Avian_CY034712_A/chicken/Laos/P0169/2007|2007.500
atggagaaaatagtgcttcttcttgcaatagtcagccttgttaaaagtgatcagatttgcattggttaccatgcaaacaactcgacagagcaggttgacacaataatggaaaagaacgttactgttacacatgcccaagatatactggaaaagacacacaacgggaagctctgcgatctagatggagtgaagcctctgattttaagagattgtagtgtagctggatggctcctcggaaaccccatgtgtgacgaattcatcaatgtgccggaatggtcttacatagtggagaaggccaatccagccaatgacctctgttacccagggaatttcaacgactatgaagaactgaaacacctattgagcagaataaaccattttgagaaaattcagatcatccccagaagttcttggtccgatcatgaagcctcatcaggggtgagctcagcatgtccataccag---ggaacgccctcctttttcagaaatgtggtatggctcatcaaaaagaacaatacatacccaacaataaagagaagctacaataataccaaccaggaagatcttttgatactgtgggggattcatcattctaatgatgcggcagagcagacaaagctctatcaaaacccaaccacctatatttccgttgggacatcaacactaaaccagagattggtaccaaaaatagctactagatccaaagtaaacgggcaaagtggaaggatggatttcttctggacaatgttaagaccgaatgatgcaatcaacttcgagagtaatggaaatttcattgctccagaatatgcatacaaaattgtcaagaaaggggactcagcaattatgaaaagtgaagtggaatatggtaactgcaacaccaagtgtcaaactccaataggggcgataaactctagtatgccattccacaacatacaccctctcaccatcggggaatgccccaaatatgtgaaatcaaacaaattggtccttgcgactgggctcagaaacagtcctctaagagaaaga------agaagaaaaagaggactatttggagctatagcaggttttatagagggaggatggcagggaatggtagatggttggtatgggtaccaccatagcaatgagcaggggagtgggtacgctgcagacaaagaatccactcaaaaggcaatagatggagtcaccaataaggtcaactcgatcattgacaaaatgaacactcagtttgaggccgttggaagggaatttaataacttagaaaggagaatagagaatttaaacaagaaaatggaagacggattcctagatgtctggacttacaatgctgaacttctggttctcatggaaaatgagagaactctagacttccatgactcaaatgtcaagaacctttacgacaaggtccgactacagcttagggataatgcaaaggagctgggtaacggttgtttcgagttctatcacaaatgtgataatgaatgcatggaaagtgtaagaaacggaacgtatgactacccgcagtattcagaagaagcaagattaaaaagagaggaaataagtggagtaaaattggaatcaataggaacttaccaaatactgtcaatttattcaacagctgcgagttctctagcactggcaatcatggtggctggtctatctttatggatgtgctccaatgggtcgttacaatgcagaatttgcatttaa
>H5N1_Avian_CY040982_A/duck/Laos/P0137/2007|2007.500
atggagaaaatagtgcttcttcttgcaatagtcagccttgttaaaagtgatcagatttgcattggttaccatgcaaacaactcgacagagcaggttgacacaataatggaaaagaacgttactgttacacatgcccaagatatactggaaaagacacacaacgggaagctctgcgatctagatggagtgaagcctctgattttaagagattgtagtgtagctggatggctcctcggaaacccaatgtgtgacgaattcatcaatgtgccggaatggtcttacatagtggagaaggccaatccagccaatgacctctgttacccagggaatttcaacgactatgaagaactgaaacacctattgagcagaataaaccattttgagaaaattcagatcatccccagaagttcttggtccgatcatgaagcctcatcaggggtgagctcagcatgtccataccag---ggaacgccctcctttttcagaaatgtggtatggctcatcaaaaagaacaatacatacccaacaataaagagaagctacaataataccaaccaggaagatcttttgatactgtgggggattcatcattctaatgatgcggcagagcagacaaagctctatcaaaacccaaccacctatatttccgttgggacatcaacactaaaccagagattggtaccaaaaatagctactagatccaaagtaaacgggcaaagtggaaggatggatttcttctggacaatgttaagaccgaatgatgcaatcaacttcgagagtaatggaaatttcattgctccagaatatgcatacaaaattgtcaagaaaggggactcagcaattatgaaaagtgaagtggaatatggtaactgcaacaccaagtgtcaaactccaataggggcgataaactctagtatgccattccacaacatacaccctctcaccatcggggaatgccccaaatatgtgaaatcaaacaaattggtccttgcgactgggctcagaaatagtcctctaagagaaaga------agaagaaaaagaggactatttggagctatagctggttttatagagggaggatggcagggaatggtagatggttggtatgggtatcaccatagcaatgagcaggggagtgggtacgctgcagacaaagaatccactcaaaaggcaatagatggagtcaccaataaggtcaactcaatcattgacaaaatgaacactcagtttgaggccgttggaagggaatttaataacttagaaaggagaatagagaatttaaacaagaaaatggaagacggattcctagatgtctggacttacaatgctgaacttctggttctcatggaaaatgagagaactctagacttccatgactcaaatgtcaagaacctttacgacaaggtccgactacagcttagggataatgcaaaggagctgggtaacggttgtttcgagttctatcacaaatgtgataatgaatgcatggaaagtgtaaaaaacggaacgtatgactacccgcagtattcagaagaagcaagattaaaaagagaggaaataagtggggtaaaattggaatcaataggaacttaccaaatactgtcaatttattcaacagctgcgagttctctagcactggcaatcatggtggctggtctatctttatggatgtgctccaatgggtcgttacaatgcagaatttgcatttaa
>H5N1_Avian_CY040910_A/duck/Laos/P0127/2007|2007.500
atggagaaaatagtgcttcttcttgcaatagtcagccttgttaaaagtgatcagatttgcattggttaccatgcaaacaactcgacagagcaggttgacacaataatggaaaagaacgttactgttacacatgcccaagatatactggaaaagacacacaatgggaagctctgcgatctagatggagtgaagcctctgattttaagagattgtagtgtagctggatggctcctcggaaacccaatgtgtgacgaattcatcaatgtgccggaatggtcttacatagtggagaaggccaatccagccaatgacctctgttacccaggaaatttcaacgactatgaagaactgaaacacctattgagcagaataaaccattttgagaaaattcagatcatccccaaaagttcttggtccgatcatgaagcctcatcaggggtgagctcagcatgtccataccag---ggaacgccctcctttttcagaaatgtggtatggctcatcaaaaagaacaatacatacccaacaataaagagaagctacaataataccaaccaggaagatcttttgatactgtggggtattcatcattctaatgatgcggcagagcagacaaagctctatcaaaacccaaccacctatatctccgttgggacatcaacactaaaccagagattggtaccaaaaatagctactagatccaaagtaaacgggcaaagtggaaggatggatttcttctggacaatgttaaaaccgaatgatgcaatcaacttcgagagtaatggaaatttcattgctccagaatatgcatacaaaattgtcaagaaaggggactcagcaattatgaaaagtgaagtggaatatggtaactgcaacaccaagtgtcaaactccaataggggcgataaactctagtatgccattccacaacatacaccctctcaccatcggggaatgccccaaatatgtgaaatcaaacaaattagtccttgcgactgggctcagaaataatcctctaagggaaaga------agaaggaaaagaggactatttggagctatagcagggtttatagagggaggatggcagggaatggtagatggttggtatgggtaccaccatagcaatgagcaggggagtgggtacgctgcagacaaagaatccactcaaaaggcaatagatggagtcaccaataaggtcaactcgatcattgacaaaatgaacactcagtttgaggccgttggaagggaatttaataacttagaaaggagaatagagaatttaaacaagaaaatggaagacggattcctagatgtctggacttataatgctgaacttctggttctcatggaaaatgagagaactctagacttccatgactcaaatgtcaagaacctttacgacaaggtccgactacagcttagggataatgcaaaggaactgggtaacggttgtttcgagttctatcacaaatgtgataatgaatgcatggaaagtgtaagaaacggaacatatgactacccgcagtattcagaagaagcaagattaaaaagagaggaaataagtggagtaaaattggaatcaataggaacttaccaaatactgtcaatttattcaacagctgcgagttctctagcactggcaatcatggtggctggtctatctttatggatgtgctccaatgggtcgttacaatgcagaatttgcatttaa
>H5N1_Avian_CY035241_A/falcon/Saudi_Arabia/D1936/2007|2007.500
atgaaaaaaatagtgcttctttttgcaatagtcagtcttgttaaaagtgatcagatttgcattggttaccatgcaaacaactcgacagagcaggttgacacaataatggaaaagaacgtcactgtcacacatgcccaagacatactggaaaagacacacaacgggaaactctgcgatctagatggagtgaagcctctaattttaagagattgtagtgtagctggatggctcctcggaaacccaatgtgtgacgaattcctcaatgtgccggaatggtcttacatagtggagaagatcaatccagtcaacgacctctgttacccagggaatttcaacgactatgaagaactgaaacacctattgagcaraataaaccattttgagaaaattcaratcatccccaaaagttcttggtcagatcatgaagcctcatcaggggtgagctcagcatgtccatatctg---ggaaggtcctccttttttaraaatgtggtatggcttatcaaaaagaacaatgcatacccaacaataaagagaagttacaataataccaaccaagaagatcttttggtactgtgggggattcaccatccaaatgatgcggcagagcagacaaggctctatcaaaacccaaccacctatatttccgttgggacatcaacactaaaccagagatttgtaccaaaaatagctactagatcaaaggtaaacgggcaaagtggaaggatggaattcttttggacaattttaaaaccgaatgatgcaataaactttgagagtaatggaaatttcattgctccagaaaatgcatacaaaattgtcaagaaaggggactcaacaattatgaaaagtgaattggaatatggtaactgcaacaccaagtgtcaaactccaataggggcgataaactctagtatgccattccacaacatccaccctctcaccatcggggaatgccccaaatatgtgaaatcaaacagattagtccttgcgactggactcagaaatagccctcaaggagagaga---agaagaaaaaagagaggactatttggagctatagcaggttttatagagggaggatggcagggaatggtagatggttggtatgggtaccaccatagcaacgagcaggggagtgggtacgctgcagacaaagaatccactcaaaaggcaatagatggagtcaccaataaggtcaactcgatcattgacaaaatgaacactcagtttgaggccgttggaagggaatttaataatttagaaaggagaatagaaaatttaaacaagaagatggaagacggattcctagatgtctggacttataatgctgaacttctggttctaatggaaaatgagagaactctagactttcatgattcaaatgtcaagaacctttacgacaaggtacggctacagcttagggataatgcaaaagagcttggtaacggttgtttcgagttccatcacagatgtgataatgaatgtatggaaagtgtaagaaacggaacgtatgactacctgcagtattcagaagtagcaagattaaaaagagaggaaataagtggagtaaaattggaatcaataggaacctaccaaatactgtcaatttattcaacagtggcgagctccctagcactggcaatcatggtggctggtctatctttatggatgtgctccaatggatcgttacaatgcagaatttgcatttaa
>H5N1_Avian_CY036197_A/little_egret/Hong_Kong/8550/2007|2007.500
atggagaaaatagtgcttctttttgcaatagtcagccttgttaaaagcgatcatatttgcattggttatcatgcaaacaactcgacagagcaggttgacacaataatggaaaagaacgttactgttacacatgcccaagacatactggaaaaggcacacaatgggaagctctgcgatctaaatggagtgaagcctctgattttaaaagattgtagtgtagcaggatggctcctcggaaacccaatgtgtgacgaattcatcaatgtgccggaatggtcttacatagtggagaaggccaatccagccaatgacctctgttatccagggaattttaacgattatgaagaattgaaacacctattgagcagaataaaccactttgagaaaatacagatcatccccaaagattcctggtcagatcatgaagcctcattgggggtgagctcagcatgtccataccag---ggaaattcctcctttttcagaaatgtggtatggcttatcaaaaaggacaatgcatacccaacaataaagaaaagctacaataataccaaccaagaagatctcttggtactgtgggggattcaccatcctaataatgaggcagagcagacaaggctctatcaaaacccaaccacctatatttccattgggacatcaacactaaaccagagattggtaccaaaaatagctactagatccaaagtaaacgggcaaagtggaagaatagatttcttctggacaattttaaaaccgaatgatgcaatcaacttcgagagtaatggaaatttcattgctccagaatatgcatacaaaattgtcaagaaaggagactcaacaattatgaaaagtgaagtggaatatggtaactgcaacaccaggtgtcagactccgatgggggcgataaactctagtatgccattccacaacatacaccctctcaccatcggagaatgtcccaaatatgtgaaatcaaacaaattagtccttgcgactgggctcagaaatagtcctcaaagagagaga------aggagaaaaagaggattgtttggagctattgcaggttttatagagggaggatggcagggaatggtagatggttggtatgggtaccaccacagcaatgagcaggggagtgggtacgctgcagacaaagaatccactcaaaaggcaatagacggagtcaccaataaggtcaactcgatcattgacaaaatgaacactcagtttgaggccgtaggaagggaatttaataacttagagaggagaatagagaatttaaacaagaagatggaagacggattcctagatgtctggacttataatgctgaacttctggttctcatggaaaatgagagaactctagacttccatgactcaaatgtcaagaacctttacgacaaggtcagactacagcttagggataatgcaaaagagctgggtaacggttgtttcgagttctatcacaaatgtgataatgaatgtatggaaagtgtaagaaacggaacgtatgactacccgcagtattcagaagaagcaagactaaaaagagaggaaataagtggagtaaaattggaatcaataggaacttaccaaatactgtcaatttattcaacagtggcgagttccctagtactggcaatcatggtggctggtttatctttatggatgtgttccaacgggtcgttacaatgcagaatttgcatttaa
>H5N1_Avian_CY036213_A/grey_heron/Hong_Kong/3088/2007|2007.500
atggagaaaatagtgcttctttttgcaatagtcagccttgttaaaagcgatcatatttgcattggttaccatgcaaacaactcgacagagcaagttgacacaataatggaaaagaacgttactgttacacatgcccaagacatactggaaaagacacacaacgggaagctctgcgatctaaatggagtgaagcctctgattttaaaagattgtagtgtagcgggatggctcctcgggaacccaatgtgtgacgaattcatcaatgtgccagaatggtcttacatagtagagaaggccaatccagccaatgacctctgttacccagggaatttcaacgactatgaagaattgaaacacctattgagcagaataaaccattttgagaaaatacagatcatccccaaagattcttggtcagatcatgaagcctcattgggggtgagctcagcatgtccataccag---ggaaattcctcctttttcagaaatgtggtatggcttatcaaaaaggacaatgcatacccaacaataaagaaaagctacaataataccaaccaagaagatctcttggtactgtgggggatccaccatcctaatgatgaggcagagcagacaaggctctatcaaaacccaaccacctatatttccattgggacatcaacactaaaccagagattggtaccaagaatagctactagatccaaagtaaacgggcaaagtggaaggatagatttcttctggacaattttaaaaccgaatgatgcaatcaacttcgagagtaatggaaatttcattgctccagaatatgcatacaaaattgtcaagaaaggagactcaacaattatgaaaagtgaagtggaatatggtaactgcaacaccaggtgtcagactccgatgggggcgataaactctagtatgccattccacaacatacaccctctcaccatcggagaatgtcccaaatatgtgaaatcaaacaaattagtccttgcgactgggctcagaaatagtcctcaaagagagaga---agaagaagaaaaagaggactgtttggagctatagcaggttttatagagggaggatggcagggaatggtagatggttggtatgggtaccaccacagcaatgagcaggggagtgggtatgctgcagacaaagaatccactcaaaaggcaatagatggagtcaccaataaggtcaactcgatcattgacaaaatgaacactcagtttgaggccgtaggaagggaatttaataacttagagaggagaatagagaatttaaacaagaagatggaagacggattcctagatgtctggacttataatgctgaactccttgttctcatggaaaatgagagaactctagacttccatgactcaaatgtcaagaacctttacgacaaggtcagactacagcttagggataatgcaaaagagctgggtaacggttgtttcgagttctatcacaaatgtgataatgaatgtatggaaagtgtaagaaacggaacgtatgactacccgcagtattcagaagaagcaagattaaaaagagaggaaataagtggagtaaaattggaatcaataggaacttaccaaatactgtcaatttattcaacagtggcgagttccctagtactggcaatcatggtggctggtctatctttatggatgtgttccaacgggtcgttacaatgcagaatttgcatttaa
>H5N1_Avian_CY036237_A/great_egret/Hong_Kong/807/2008|2008.500
atggagaaaatagtgcttctttttgcaatagtcagccttgttaaaagcgatcatatttgcattggttaccatgcaaacaactcgacagagcaagttgacacaataatggaaaagaacgttactgttacacatgcccaagacatactggaaaagacacacaacgggaaactctgcgatctaaatggagtgaagcctctgattttaaaagattgtagtgtagcaggatggctcctcgggaacccaatgtgtgacgaattcatcaatgtgccagaatggtcttacatagtagagaaggccaatccagccaatgacctctgttacccagggaatttcaacgattatgaagaattgaaacacctattgagcagaataaaccattttgagaaaatacagatcatccccaaagattcttggtcagatcatgaagcctcattgggggtgagctcagcatgtccataccag---ggaaattcctcctttttcagaaatgtggtatggcttatcaaaaaggacaatgcatacccaacaataaagaaaagctacaataatactaaccaagaagatctcttggtactgtgggggatccaccatcctaatgatgaggcagagcagacaaggctctatcaaaacccaaccacctatatttccattgggacatcaacactaaaccagagattggtaccaagaatagctactagatccaaagtaaacgggcaaagtggaaggatagatttcttctggacaattttaaaaccgaatgatgcaatcaacttcgagagtaatggaaatttcattgctccagaatatgcatacaaaattgtcaagaaaggagactctacaattatgaaaagtgaagtggaatatggtaactgcaacaccaggtgtcagactccgatgggggcgataaactctagtatgccattccacaacatacaccctctcaccatcggagaatgtcccaaatatgtgaaatcaaacaaattagtccttgcgactgggctcagaaatagtcctcaaagagagaga---agaagaagaaaaagaggactgtttggagctatagcaggttttatagagggaggatggcagggaatggtagatggttggtatgggtaccaccacagcaatgagcaggggagtgggtatgctgcagacaaagaatccactcaaaaggcaatagatggagtcaccaataaggtcaactcgatcattgacaaaatgaacactcagtttgaggccgtaggaagggaatttaataacttagagaggagaatagagaatttaaacaagaagatggaagacggattcctagatgtctggacttataatgctgaactcctggttctcatggaaaatgagagaactctagacttccatgactcaaatgtcaagaacctttacgacaaggtcagactacagcttagggataatgcaaaagagctgggtaacggttgtttcgagttctatcacaaatgtgataatgaatgtatggaaagtgtaagaaacggaacgtatgactacccgcagtattcagaagaagcaagattaaaaagagaggaaataagtggagtaaaattggaatcaataggaacttaccaaatactgtcaatttattcaacagtggcgagttccctagtactggcaatcatggtggctggtctatctttatggatgtgttccaacgggtcgttacaatgcagaatttgcatttaa
>H5N1_Avian_CY036245_A/grey_heron/Hong_Kong/1046/2008|2008.500
atggagaaaatagtgcttctttttgcaatagtcagccttgttaaaagcgatcatatttgcattggttaccatgcaaacaactcgacagagcaggttgacacaataatggaaaagaacgttactgttacacatgcccaagacatactggaaaagacacacaacgggaagctctgcgatctaaatggagtgaagcctctgattttaaaagattgtagtgtagcaggatggctcctcgggaacccaatgtgtgacgaattcatcgatgtgccagaatggtcttacatagtagagaaggccaatccagccaatgacctctgttacccagggaatttcaacgattatgaagaattgaaacacctattgagcagaataaaccattttgagaaaatacagatcatccccaaagattcttggtcagatcatgaagcctcattgggggtgagctcagcatgtccataccag---ggaaattcctcctttttcagaaatgtggtatggcttatcaaaaaggacaatgcatacccaacaataaagaaaagctacaataataccaacaaagaagatctcttggtactgtgggggatccaccatcctaatgatgaggcagagcagacaaggctctatcaaaacccaaccacctatatttccattgggacatcaacactaaaccagagattggtaccaagaatagctactagatccaaagtaaacgggcaaagtggaaggatagatttcttctggacaattttaaaaccgaatgatgcaatcaacttcgagagtaatggaaatttcattgctccagaatatgcatacaaaattgtcaagaaaggagactcaacaattatgaaaagtgaagtggaatatggtaactgcaacaccaggtgtcagactccgatgggggcgataaactctagtatgccattccacaacatacaccctctcaccatcggagaatgtcccaaatatgtgaaatcaaacaaattagtccttgcgactgggctcagaaatagtcctcaaagagagaga---agaagaagaaaaagaggactgtttggagctatagcaggttttatagagggaggatggcagggaatggtagatggttggtatgggtaccaccacagcaatgagcaggggagtgggtatgctgcagacaaagaatccactcaaaaggcaatagatggagtcaccaataaggtcaactcgatcattgacaaaatgaacactcagtttgaggcagtaggaagggaatttaataacttagagaggagaatagagaatttaaacaagaagatggaagacggattcctagatgtctggacttataatgctgaactcctggttctcatggaaaatgagagaactctagacttccatgactcaaatgtcaagaacctttacgacaaggtcagactacagcttagggataatgcaaaagagctgggtaacggttgtttcgagttctatcacaaatgtgataatgaatgtatggaaagtgtaagaaacggaacgtatgactacccgcagtattcagaagaagcaagattaaaaagagaggaaataagtggagtaaaattggaatcaataggaacttaccaaatactgtcaatttattcaacagtggcgagttccctagtactggcaatcatggtggctggtctatctttatggatgtgttccaacgggtcgttacaatgcagaatttgcatttaa
>H5N1_Avian_CY036253_A/magpie_robin/Hong_Kong/1097/2008|2008.500
atggagaaaatagtgcttctttttgcaatagtcagccttgttaaaagcgatcatatttgcattggttaccatgcaaacaactcgacagagcaggttgacacaataatggaaaagaacgttactgttacacatgcccaagacatactggaaaagacacacaacgggaagctctgcgatctaaatggagtgaagcctctgattttaaaagattgtagtgtagcaggatggctcctcgggaacccaatgtgtgacgaattcatcaatgtgccagaatggtcttacatagtagagaaggccaatccagccaatgacctctgttacccagggaatttcaacgattatgaagaattgaaacacctattgagcagaataaaccattttgagaaaatacagatcatccccaaagattcttggtcagatcatgaagcctcattgggggtgagctcagcatgtccataccag---ggaaattcctcctttttcagaaatgtggtatggcttatcaaaaaggacaatgcatacccaacaataaagaaaagctacaataataccaaccaagaagatctcttggtactgtgggggatccaccatcctaatgatgaggcagagcagacaaggctctatcaaaacccaaccacctatatttccattgggacatcaacactaaaccagagattggtaccaagaatagctactagatccaaagtaaacgggcaaagtggaaggatagatttcttctggacaattttaaaaccgaatgatgcaatcaacttcgagagtaatggaaatttcattgctccagaatatgcatacaaaattgtcaagaaaggagactcaacaattatgaaaagtgaagtggaatatggtaactgcaacaccaggtgtcagactccgatgggggcgataaactctagtatgccattccacaacatacaccctctcaccatcggagaatgtcccaaatatgtgaaatcaaacaaattagtccttgcgactgggctcagaaatagtcctcaaagagagaga---agaagaagaaaaagaggactgtttggagctatagcaggttttatagagggaggatggcagggaatggtagatggttggtatgggtaccaccacagcaatgagcaggggagtgggtatgctgcagacaaagaatccactcaaaaggcaatagatggagtcaccaataaggtcaactcgatcattgacaaaatgaacactcagtttgaggccgtaggaagggagtttaataacttagagaggagaatagagaatttaaacaagaagatggaagacggattcctagatgtctggacttataatgctgaactcctggttctcatggaaaatgagagaactctagacttccatgactcaaatgtcaagaacctttacgacaaggtcagactacagcttagggataatgcaaaagagctgggtaacggttgtttcgagttctatcacaaatgtgataatgaatgtatggaaagtgtaagaaacggaacgtatgactacccgcagtattcagaagaagcaagattaaaaagagaggaaataagtggagtaaaattggaatcaataggaacttaccaaatactgtcaatttattcaacagtggcgagttccctagtactggcaatcatggtggctggtctatctttatggatgtgttccaacgggtcgttacaatgcagaatttgcatttaa
>H5N1_Avian_CY036261_A/magpie_robin/Hong_Kong/1897/2008|2008.500
atggagaaaatagtgcttctttttgcaatagtcagccttgttaaaagcgatcatatttgcattgtttaccatgcaaacaactcgacagagcaggttgacacaataatggaaaagaacgttactgttacacatgcccaagacatactggaaaagacacacaacgggaagctctgcgatctaaatggagtgaagcctctgattttaaaagattgtagtgtagcaggatggctcctcgggaacccaatgtgtgacgaattcatcaatgtgccagaatggtcttacatagtagagaaggccaatccagccaatgacctctgttacccagggaatttcaacgattatgaagaattgaaacacctattgagcagaataaaccattttgagaaaatacagatcatccccaaagattcttggtcagatcatgaagcctcattgggggtgagctcagcatgtccataccag---ggaaattcctcctttttcagaaatgtggtatggcttatcaaaaaggacaatgcatacccaacaataaagaaaagctacaataataccaaccaagaagatctcttggtactgtgggggatccaccatcctaatgatgaggcagagcagacaaggctctatcaaaacccaaccacctatatttccattgggacatcaacactaaaccagagattggtaccaagaatagctactagatccaaagtaaacgggcaaagtggaaggatagatttcttctggacaattttaaaaccgaatgatgcaatcaacttcgagagtaatggaaatttcattgctccagaatatgcatacaaaattgtcaagaaaggagactcaacaattatgaaaagtgaagtggaatatggtaactgcaacaccaggtgtcagactccgatgggggcgataaactctagtatgccattccacaacatacaccctctcaccatcggagaatgtcccaaatatgtgaaatcaaacaaattagtccttgcgactgggctcagaaatagtcctcaaagagagaga---agaagaagaaaaagaggactgtttggagctatagcaggttttatagagggaggatggcagggaatggtagatggttggtatgggtaccaccacagcaatgagcaggggagtgggtatgctgcagacaaagaatccactcaaaaggcaatagatggagtcaccaataaggtcaactcgatcattgacaaaatgaacactcagtttgaggccgtaggaagggaatttaataacttagagaggagaatagagaatttaaacaagaagatggaagacggattcctagatgtctggacttataatgctgaactcctggttctcatggaaaatgagagaactctagacttccatgactcaaatgtcaagaacctttacgacaaggtcagactacagcttagggataatgcaaaagagctgggtaacggttgtttcgagttctatcacaaatgtgataatgaatgtatggaaagtgtaagaaacggaacgtatgactacccgcagtattcagaagaagcaagattaaaaagagaggaaataagtggagtaaaattggaatcaataggaacttaccaaatactgtcaatttattcaacagtggcgagttccctagtactggcaatcatggtggctggtctatctttatggatgtgttccaacgggtcgttacaatgcagaatttgcatttaa
>H5N1_Avian_CY036269_A/peregrine_falcon/Hong_Kong/2142/2008|2008.500
atggagaaaatagtgcttcttcttgcaatagccagccttgttaaaagtgatcagatttgcattggttaccatgcaaacaactcgacagagcaggttgacacaataatggaaaagaacgttactgttacacatgcccaagatatactggaaaagacacacaacgggaagctctgcgatctagatggagtgaagcctctaattttaagagattgtagtgtagctggatggctcctcggaaacccaatgtgtgacaaattcaacgatgtgccggaatggtcttacatagtggagaaggccaacccagccaatgacctctgttacccagggaatctcaacgactatgaagaactgaaacacctattgagcagaataaaccattttgagaaaattcagattttccccaaaagctcttggtccgatcatgaagcctcattgggggtgagcgcggcatgtccataccag---ggaatgccctcctttttcagaaatgtggtatggcttatcaaaaagaacaatacatacccaacaataaagagtagctacaataataccaaccaagaagatcttttgatactgtgggggattcatcattctaatgatgaggcagaacagacaaagctctatcaaaactcaaacacctatatttccgttgggacatcaacactaaaccagagattggtaccaaaaatagctactagatccaaagtaaacgggcaaagtggaaggatggatttcttctggacaattttaaaaccgaatgatgcaatcaacttcgagagtaacggaaatttcattgctccagaatatgcatacaaaattgtcaagaaaggagactcagcaattatgaaaagtgaagtaggatatggtgactgcaacaccaagtgtcaaactccaataggggcgataaactctagtatgccattccacaacatacaccctctcaccatcggggaatgccccaaatatgtgaaatcaaacaaattagtccttgcgactgggctcagaaatagtcctctaagagaaaga------agaagaaaaagaggactatttggggctatagcaggttttatagagggaggatggcagggaatggtagatggttggtatgggtaccaccatagcaatgaacaggggagtgggtacgctgcagacaaagaatccactcaaaaggcaatagatggagtcaccaataaggtcaactcgatcattgacaaaatgaacactcagtttgaggccgttgagagggaatttaataacttagaaaggagaatagagaatttgaacaagaaaatggaagacggattcctagatgtctggacttataatgctgaacttctggtcctcatggaaaatgagagaactctagacttccatgactcaaatgtcaagaacctttacgacaaggtccgactacagcttagggataatgcaaaggagctgggtaacggttgttttgagttctatcacaaatgtgataatgaatgcatggaaagtgtaagaaacggaacgtatgactacccgcagtattcagaagaagcaagattaaaaagagaggaaataagtggagtaaaattggaatcaataggaacttaccaaatactgtcaatttattcaacagttgcaagttccctagcactggcaatcatggtggctggtctatctttatggatgtgctccaatgggtcgttacaatgcaaaatttgcatttaa
>H5N1_Avian_CY037762_A/chicken/Rawalakot/NARC2441A/2006|2006.500
atggagaaaatagtgcttcttcttgcaataatcagtcttgttaaaagtgatcagatttgcattggttaccatgcaaacaactcgacagagcaggttgacacaataatggaaaagaacgtcactgttacacacgcccaagacatactggaaaagacacacaacgagaagctctgcgatctagacggagtgaagcctctaattttaagagattgtagtgtagctggatggctcctcgggaatccaatgtgtgacgaattcctcaatgtgccggaatggtcttacatagtggagaagatcaatccagccaatgacctctgttacccagggaatttcaacgactatgaagaactgaaacacctattgagcagaataaaccattttgagaaaattcagatcatccccaaaagttcttggtcagatcatgaagcctcatcaggggtgagctcagcatgtccataccag---ggaaggtcctccttttttagaaatgtggtatggcttatcaaaaagaacgatgcatacccaacaataaagagaagttacaataataccaaccaagaagatcttttggtactgtgggggattcaccatccaaatgatgcggcagagcagacaaggctctatcaaaacccaaccacctatatttccgttgggacatcaacactaaaccagagattggtaccaaaaatagctactagatccaaggtaaacgggcaaagtggaaggatggagttcttttggacaattttaaaaccgaatgatgcaataaactttgagagtaatggaaatttcattgctccagaaaatgcatacaaaattgtcaagaaaggggactcaacaatcatgaaaagtgaattggaatatggtaactgcaacaccaagtgtcaaactccaataggggcgataaactctagtatgccattccacaacatccaccctctcaccatcggggaatgccccaaatatgtgaaatcaaacagattagtccttgcgactgggctcagaaatagccctcaaggagagaga---agaagaaaaaagagaggactatttggagctatagcaggttttatagagggaggatggcagggaatggtagatggttggtatgggtaccaccatagcaacgagcaggggagtgggtacgctgcagacaaagaatccactcaaaaggcaatagatggagtcaccaataaggtcaactcgatcattgacaaaatgaacactcagtttgaggccgttggaagggaatttaataacttagaaaggagaatagaaaatttaaacaagaagatggaagacggatttctagatgtctggacttataatgctgaacttctggttctcatggaaaatgagagaactctagactttcatgactcaaatgtcaagaacctttacgacaaggtccgactacagcttagggataatgcaaaggagcttggtaacggttgtttcgagttctatcacagatgtgataatgaatgtatggaaagtgtaagaaacggaacgtatgactacccgcagtattcagaagaagcaagattaaaaagagaggaaataagtggagtaaaattggaatcaataggaacttatcaaatactgtcaatttattcaacagtggcgagctccctagcactggcaatcatggtggctggtctatctttatggatgtgctccaatggatcgttacaatgcagaatttgcatttaa
>H5N1_Avian_CY037770_A/chicken/Sihala/NARC3303-4/2006|2006.500
atggagaaaatagtgcttcttcttgcaataatcagtcttgttaaaagtgatcagatttgcattggttaccatgcaaacaactcgacagagcaggttgacacaataatggaaaagaacgtcactgttacacacgcccaagacatactggaaaagacacacaacgggaagctctgcgatctagacggagtgaagcctctaattttaagagattgtagtgtagctggatggctcctcgggaatccaatgtgtgacgaattcctcaatgtgccggaatggtcttacatagtggagaagatcaatccagccaatgacctctgttacccagggaatttcaacgactatgaagaactgaaacacctattgagcagaataaaccattttgagaaaattcagatcatccccaaaagttcttggtcagatcatgaagcctcatcaggggtgagctcagcatgtccataccag---ggaaggtcctccttttttagaaatgtggtatggcttatcaaaaagaacgatgcatacccaacaataaagagaagttacaataataccaaccaagaagatcttttggtactgtgggggattcaccatccaaatgatgcggcagagcagacaaggctctatcaaaacccaaccacctatatttccgttgggacatcaacactaaaccagagattggtaccaaaaatagctactagatccaaggtaaacgggcaaagtggaaggatggagttcttttggacaattttaaaaccgaatgatgcaataaactttgagagtaatggaaatttcattgctccagaaaatgcatacaaaattgtcaagaaaggggactcaacaatcatgaaaagtgaattggaatatggtaactgcaacaccaagtgtcaaactccaataggggcgataaactctagtatgccattccacaacatccaccctctcaccatcggggaatgccccaaatatgtgaaatcaaacagattagtccttgcgactgggctcagaaatagccctcaaggagagaga---agaagaaaaaagagaggactatttggagctatagcaggttttatagagggaggatggcagggaatggtagatggttggtatgggtaccaccatagcaacgagcaggggagtgggtacgctgcagacaaagaatccactcaaaaggcaatagatggagtcaccaataaggtcaactcgatcattgacaaaatgaacactcagtttgaggccgttggaagggaatttaataacttagaaaggagaatagaaaatttaaacaagaagatggaagacggatttctagatgtctggacttataatgctgaacttctggttctcatggaaaatgagagaactctagactttcatgactcaaatgtcaagaacctttacgacaaggtccgactacagcttagggataatgcaaaggagcttggtaacggttgtttcgagttctatcacagatgtgataatgaatgtatggaaagtgtaagaaacggaacgtatgactacccgcagtattcagaagaagcaagattaaaaagagaggaaataagtggagtaaaattggaatcaataggaacttatcaaatactgtcaatttattcaacagtggcgagctccctagcactggcaatcatggtggctggtctatctttatggatgtgttccaatggatcgttacaatgcagaatttgcatttaa
>H5N1_Avian_CY040899_A/pigeon/Laos/P0022/2007|2007.500
atggagaaaatagtgcttcttcttgcaatagtcagccttgttaaaagtgatcagatttgcattggttaccatgcaaacaactcgacagagcaggttgacacaataatggaaaagaacgttactgttacacatgcccaagatatactggaaaagacacacaacgggaagctctgcgatctagatggagtgaagcctctgattttaagagattgtagtgtagctggatggctcctcggaaacccaatgtgtgacgaattcatcaatgtgccggaatggtcttacatagtggagaaggccaatccagccaatgacctctgttacccagggaatttcaacgactatgaagaactgaaacacctattgagcagaataaaccactttgagaaaattcagatcatccccagaagttcttggtccgatcatgaagcctcatcaggggtgagctcagcatgtccataccag---ggaacgccctcctttttcagaaatgtggtatggctcatcaaaaagaacaatacgtacccaacaataaagagaagctacaataataccaaccaggaagatcttttgatactgtgggggattcatcattctaatgatgcggcagagcagacaaagctctatcaaaacccaaccacctatatttccgttgggacatcaacactaaaccagagattggtaccaaaaatagctactagatccaaagtaaacgggcaaagtggaaggatggatttcttctggacaatgttaagaccgaatgatgcaatcaacttcgagagtaatggaaatttcattgctccagaatatgcatacaaaattgtcaagaaaggggactcagcaattataaaaagtgaagtggaatatggtaactgcaacaccaagtgtcaaactccaataggggcgataaactctagtatgccattccacaacatacaccctctcaccatcggggaatgccccaaatatgtgaaatcaaacaaattggtccttgcgactgggctcagaaatagtcctctaagagaaaga------agaagaaaaagaggactatttggagctatagcaggttttatagagggaggatggcagggaatggtagatggttggtatgggtaccaccatagcaatgagcaggggagtgggtacgctgcagacaaagaatccactcaaaaggcaatagatggagtcaccaataaggtcaactcgatcattgacaaaatgaacactcagtttgaggccgttggaagggaatttaataacttagaaaggagaatagagaatttaaacaagaaaatggaagacggattcctagatgtctggacttacaatgctgaacttctggttctcatggaaaatgagagaactctagacttccatgactcaaatgtcaagaacctttacgacaaggtccggctacagcttagggataatgcaaaggagctgggtaacggttgtttcgagttctatcacaaatgtgataatgaatgcatggaaagtgtaaaaaacggaacgtatgactacccgcagtattcagaagaagcaagattaaaaagagaggaaataagtggagtaaaattggaatcaataggaacttaccaaatactgtcaatttattcaacagctgcgagttctctagcactggcaatcatggtggctggtctatctttatggatgtgctccaatgggtcgttacaatgcagaatttgcatttaa
>H5N1_Avian_CY041038_A/duck/Laos/25/2006|2006.500
atggagaaaatagtgcttcttcttgcaatagtcagccttgttaaaagtgatcagatttgcattggttaccatgcaaacaactcgacagagcaggttgacacaataatggaaaagaacgttactgttacacatgcccaagatatactggaaaagacacacaacgggaagctctgcgatctagatggagtgaagcctctgattttaagagattgtagtgtagctggatggctcctcggaaacccaatgtgtgacgaattcatcaatgtgccggaatggtcttacatagtggagaaggccaatccagccaatgacctctgttacccagggaatttcaacgactatgaagaactgaaacacctattgagcagaataaaccattttgagaaaattcagatcatccccaaaagttcttggtccgatcatgaagcctcatcaggggtgagctcagcatgtccataccag---ggaacgccctcctttttcagaaatgtggtatggctcatcaaaaagaacaatacatacccaacaataaagagaagctacaataataccaaccaggaagatcttttgatactgtgggggattcatcattctaatgatgcggcagagcagacaaagctctatcaaaacccaaccacctatatttccgttgggacatcaacactaaaccagagattggtaccaaaaatagctactagatccaaagtaaacgggcaaagtggaaggatggatttcttctggacaatgttaaaaccgaatgatgcaatcaacttcgagagtaatggaaatttcattgctccagaatatgcatacaaaattgtcaagaaaggggactcagcaattatgaaaagtgaagtggaatatggtaactgcaacaccaagtgtcaaactccaataggggcgataaactctagtatgccattccacaacatacaccctctcaccatcggggaatgccccaaatatgtgaaatcaaacaaattagtccttgcgactgggctcagaaatagtcctctaagagaaaga------agaagaaaaagaggactatttggagctatagcaggttttatagagggaggatggcagggaatggtagatggttggtatgggtaccaccatagcaatgagcaggggagtgggtacgctgcagacaaagaatccactcaaaaggcaatagatggagtcaccaataaggtcaactcaatcattgacaaaatgaacactcagtttgaggccgttggaagggaatttaataacttagaaaggagaatagagaatttaaacaagaaaatggaagacggattcctagatgtctggacttataatgctgaacttctggttctcatggaaaatgagagaactctagacttccatgactcaaatgtcaagaacctttatgacaaggtccgactacagcttagggataatgcaaaggagctgggtaacggttgtttcgagttctatcacaaatgtgataatgaatgcatggaaagtgtaagaaacggaacgtatgactacccgcagtattcagaagaagcaagattaaaaagagaggaaataagtggagtaaaattggaatcaataggaacttaccaaatactgtcaatttattcaacagctgcgagttctctagcactggcaatcatggtggctggtctatctttatggatgtgctccaatgggtcgttacaatgcagaatttgcatttaa
>H5N1_Avian_CY041290_A/chicken/Egypt/0836/2008|2008.038
atggagaaaatagtgcttcttcttgcaatagtcagtcttgttaaaagtgatcagatttgcattggttaccatgcaaacaactcaacagagcaggttgacacaataatggaaaagaacgtcactgttacacacgctcaagacatactggaaaagacacacaacgggaaactctgcgatctagatggagtgaagcctctaattttaagagattgtagtgtagctggatggctcctcgggaacccaatgtgtgacgaattcctcaatgtgtcggaatggtcttacatagtggagaagatcaatccagccaatgacctctgttacccagggaatttcaacaactatgaagaactgaaacacctattgagcagaataaaccgttttgagaaaattcagatcatccccaaaagttcttggccagatcatgaagcctcatcaggagtgagctcagcatgtccataccag---ggaggaccctccttttatagaaatgtggtatggcttatcaaaaaggacaatacatacccaacaataaagaaaagttaccataataccaatcaagaagatcttttggtactgtgggggattcaccatccaaatgatgaggcagagcagacaaggctctatcaaaacccaactacctatatttccgttgggacatcaacactaaaccagagattggtaccaaagatagctactagatctaaggtaaacgggcaaagtggaagggtggagttcttttggacaattttaaaatcgaatgatgcaataaactttgagagtaatggaaatttcattgctccagaaaatgcatacaaaattgtcaagaaaggggactcaacaattatgaaaagtgagttggaatatggtaactgcaacaccaagtgtcaaactccaataggggcgataaactccagtatgccattccacaacatccaccctctcaccatcggggaatgccccaaatatgtgaaatcaaacagattagtccttgctactgggctcagaaatagccctcaaggagagaga---agaagaaaaaagagaggactatttggagctatagcaggttttatagagggaggatggcagggaatggtagatggttggtatgggtaccaccatagcaacgagcaggggagtgggtacgctgcagacaaagaatccactcaaaaggcaatagatggagtcaccaataaggtcaactcgatcattgacaaaatgaacactcagtttgaggctgttggaagggaatttaataacttagaaaggagaatagaaaatttaaacaagaagatggaagacggattcctagatgtctggacttataatgctgaacttctggttctcatggaaaatgagagaactctagactttcatgactcaaatgtcaagaacctttacgacaaggtgcgactacagcttagggataatgcaaaggagcttggtaacggttgtttcgagttctatcacagatgtgataatgaatgtatggaaagtgtaagaaacggaacgtatgactacccgcagtattcagaagaagcaagattaaaaagagaggaaataagtggagtaaaattggaatcaataggaacttaccaaatactatcaatttattcaacagtggcaagttccctagcactggcaatcatggtggctggtctatttttatggatgtgctccaatggatcgttacaatgcagaatttgcatttaa
>H5N1_Avian_CY126136_A/chicken/Giza/CAI8/2008|2008.247
atggagaaaatagtgcttcttcttgcaatagtcagtcttgttaaaagtgatcagatttgcattggttaccatgcaaacaactcaacagagcaggttgacacaataatggaaaagaacgtcactgttacacacgctcaagacatactggaaaagacacacaacgggaaactctgcgatctagatggagtgaagcctctaattttaagagattgtagtgtagctggatggctcctcgggaacccaatgtgtgacgcattcctcaatgtgtcggaatggtcttacatagtggagaagatcaatccagccaatgacctctgttacccagggaatttcaacaactatgaagaactgaaacacctattgagcagaataaaccgttttgagaaaattcagatcatccccaaaagttcttggccagatcatgaagcctcattaggagtgagcgcagcatgtccataccag---ggaggaccctccttttatagaaatgtggtatggcttatcaaaaagaacaatacatacccaacaatagagaaaagttaccataataccaatcaagaagatcttttggtgctgtgggggattcaccatccaaatgatgaggcagagcagacaaggatctataaaaacccaactacctatatttccgttgggacatcaacactaaaccagagattggtaccaaagatagccactagatctaaggtaaacgggcaaagtggaagggtggagttcttttggacaattttaaaatcaaatgatacaataaactttgagagtaatggaaatttcattgctccagaaaatgcatacaaaattgtcaagaaaggggactcaacaattatgaaaagtgagttggaatatggtaactgcaacaccaagtgtcaaactccaataggggcgataaactccagtatgccattccacaacatccaccctctcaccatcggggaatgccccaaatatgtgaaatcaaacagattagtccttgctactgggctcagaaatagccctcaaggagagaga---agaagaaaaaagagaggactatttggagctatagcaggttttatagagggaggatggcagggaatggtagatggttggtatgggtaccaccatagcaacgagcaggggagtgggtacgctgcagacaaagaatccactcaaaaggcaatagatggagtcaccaataaggtcaactcgatcattgacaaaatgaacactcagtttgaggctgttggaagggaatttaataacttggaaaggagaatagaaaatttaaacaagaagatggaagacgggttcctagatgtctggacttataatgctgaacttctggttctcatggaaaatgagagaactctagactttcatgactcaaatgtcaagaacctttacgacaaggtgcgactacagcttagggataatgcaaaggagcttggtaacggttgtttcgagttctatcacagatgcgataatgaatgtatggaaagtgtaagaaacggaacgtatgactacccgcagtattcagaagaagcaagattaaaaagagaggaaataagtggagtaaaattggaatcaataggaacttaccaaatactatcaatttattcaacagtggcaagttccctagcactggcaatcatggtggctggtctatttttatggatgtgctccaatggatcgttacaatgcagaatttgcatttaa
>H5N1_Avian_CY043928_A/shorebird/Delaware/472/2007|2007.392
atggaaaaaatagtgattgccctcgcaataatcagcattgtcaaaggtgaccaaatctgcattggttatcatgcaaacaattcaacagagcaggttgatacaatcatggaaaagaatgtgacggtcacacatgctcaggatatactggaaaaagaacacaatgggaaactttgcagtcttaaaggagtgaggcccctcattctgaaggattgcagtgtagctggatggcttcttggaaacccaatgtgtgatgaattcctgaatgtaccagaatggtcatacatcgtggaaaaagataatccagtcaatggcctgtgctatccaggagacttcagcgattacgaagaactgaagcatttaatgagcagcacaaaccattttgagaaaattcggataatccctaggagttcttggtccaatcatgatgcctcatcaggagtgagttcggcatgcccataccat---ggtagatcttcctttttcaggaatgtagtgtggttgatcaagaagaataatgcgtacccaacaataaagagtacctataacaacaccaatgtagaagaccttttaataatatggggaatacaccaccctaatgatgcagctgaacaaacaaagctctaccagaactcgaacacttatgtgtctgtaggaacatcaacactgaaccagagatcaatcccagaaatagccactagacccaaagtgaacggacaaagtggaagaatggaatttttctggacaatactgaagtcgaacgatgcaatcagctttgaaagtaatgggaattttatagctcctgaatatgcatacaaaattgtcaagaaaggagattcagcaatcatgagaagtgaattggagtatggtaactgtgacaccaaatgtcagactccattgggtgctataaattccagtatgcccttccacaatgttcatcctcttaccattggagagtgccccaagtatgtcaaatcggacaaactggttcttgcaacaggactaagaaatgtaccccaaagagaaaca---------------agaggcctatttggtgcaatagcaggattcatagaaggaggatggcaaggaatggttgacgggtggtacggataccatcatagcaatgagcagggaagtggatatgctgcagacaaagaatctacccagaaagcaatcgatgggatcaccaataaagtgaactcaatcattgacaaaatgaacactcaattcgaaaccgttgggaaagaattcaacaacctagaaaggagaatagaaaatttgaataagaaaatggaagatgggtttttagatgtatggacttacaatgcagaacttctagtgctcatggaaaacgaaagaactctggatttccatgattcaaatgttaagaacctatacgataaggtccgactccagctgagagacaatgcaaaagaattgggcaacggatgctttgaattctaccacaagtgtgacaatgaatgcatggaaagtgtgagaaatggaacgtatgactatccgcaatattcagaagaatcaagactgaacagagaggaaatagacggagtcaaattggaatcaatgggcacctatcagatattatcaatctactcaacagtggcgagttccctagcactggcaatcatgatagctggtctatctttttggatgtgctccaatggatcattgcagtgcagaatttgcatctag
>H5N1_Avian_CY077110_A/ruddy_turnstone/Delaware/103/2007|2007.386
atggaaaaaatagtgattgccctcgcaataatcagcattgtcaaaggtgaccaaatctgcattggttatcatgcaaacaattcaacagagcaggttgatacaatcatggaaaagaatgtgacggtcacacatgctcaggatatactggaaaaagaacacaatgggaaactttgcagtcttaaaggagtgaggcccctcattctgaaggattgcagtgtagctggatggcttcttggaaacccaatgtgtgatgaattcctgaatgtaccagaatggtcatacatcgtggaaaaagataatccagtcaatggcctgtgctatccaggagacttcagcgattacgaagaactgaagcatttaatgagcagcacaaaccattttgagaaaattcggataatccctaggagttcttggtccaatcatgatgcctcatcaggagtgagttcggcatgcccataccat---ggtaaatcttcctttttcaggaatgtagtgtggttgatcaagaagaataatgcgtacccaacaataaagagtacctataacaacaccaatgtagaagaccttttaataatatggggaatacaccaccctaatgatgcagctgaacaaacaaatctttaccagaactcaaacacttatgtgtctgtaggaacatcaacactgaaccagagatcaatcccagaaatagccactagacccaaagtgaacggacaaagtggaagaatggaatttttctggacaatactgaagtcgaacgatgcaatcagctttgaaagtaatgggaattttatagctcctgaatatgcatacaaaattgtcaagaaaggagattcagcaatcatgagaagtgaattggagtatggtaactgtgacaccaaatgtcagactccattgggtgctataaattccagtatgcccttccacaatgttcatcctcttaccattggagagtgccccaagtatgtcaaatcggacaaactggttcttgcaacaggactaagaaatgtaccccaaagagaaaca---------------agaggcctatttggtgcaaaagcaggattcatagaaggaggatggcaaggaatggttgacgggtggtacggataccatcatagcaatgagcagggaagtggatatgctgcagacaaagaatctacccagaaagcaatcgatgggatcaccaataaagtaaactcaatcattgacaaaatgaacactcaattcgaagccgttgggaaagaattcaacaacctagaaaggagaatagaaaatttgaataagaaaatggaagatgggtttttagatgtatggacttacaatgcagaacttctagtgctcatggaaaacgaaagaaccctggatttccatgattcaaatgttaagaacctatacgataaggtccgactccagctgagagacaatgcaaaagaattgggcaacggatgctttgaattctaccacaagtgtgacaatgaatgcatggaaagtgtgagaaatggaacgtatgactatccgcaatattcagaagaatcaagactgaacagagaggaaatagacggagtcaaattggaatcaatgggcacctatcagatattatcaatctactcaacagtggcgagttccctagcactggcaatcatgatagctggtctatctttttggatgtgctccaatggatcattgcagtgcagaatttgcatctag
>H5N1_Avian_CY044040_A/duck/Egypt/0871/2008|2008.137
atggagaaaatagtgcttcttcttgcaatagtcagtcttgttaagagtgatcagatttgcattggttaccatgcaaacaactcgacagagcaggttgacacaataatggaaaagaatgtcactgttacacacgcccaagacatactggaaaagacacacaacgggaagctctgcgatctagatggagttaagcctctaattttaagagattgtagtgtagctggatggctcctcgggaacccaatgtgtgacgaattcctcaatgtgccggaatggtcttacatagtggagaagatcaatccagccaatgacctctgttacccagggaatttcaacgactatgaagaactgaaacacctattgagcagaataaaccattttgagaaaattcagatcattcccaaaagttcttggtcaaatcatgaagcctcatcaggagtgagctcagcatgtccataccag---ggaagatcctccttttttagaaatgtggtatggcttatcaaaaaggacaatgcatacccaacaataaagataagttacaataataccaaccaagaagatcttttggtactgtgggggattcaccatccaaatgatgcggcagagcagacaaggctctatcaaaacccaactacctatatttccgttgggacatcaacattaaaccagagattggtaccaaaaatagctactagatctaaggtaaacgggcaaagtggaaggatggagttcttttggacaattttaaaatcgaatgatgcaataaactttgagagtaatggaaatttcattgctccagaaaatgcatacaaaattgtcaagaaaggggattcaacaattatgaaaagtgagttggaatatggtaactgcaacaccaagtgtcaaactccaataggggcgataaactccagtatgccattccacaacatccaccctctcaccatcggagaatgccccaaatatgtgaaatcaaacagattagtacttgctactgggctcagaaatagccctcaaggggagaaa---agaagaaaaaagagaggactatttggagctatagcaggttttatagagggaggatggcagggaatggtagatggttggtatgggtaccaccatagcaacgagcaggggagtgggtacgctgcagacaaggaatccactcaaaaggcaatagatggagtcaccaataaggtcaactcgatcattgacaaaatgaacactcagtttgaggctgttggaagggaatttaataacttagaaaggagaatagaaaatttaaacaagaagatggaagacggattcctagatgtctggacttataatgctgaacttctggttctcatggaaaatgagagaactctagactttcatgactcaaatgtcaagaacctttacgacaaggtccgactacagcttagggataatgcaaaggagcttggtaacggttgtttcgagttctatcacagatgtgataatgaatgtatggaaagtgtaagaaacggaacgtatgactacccgcagtattcagaagaagcaagattaaaaagagaggaaataagtggagtaaaattggaatcaataggaacttaccaaatactgtcaatttattcaacagtggcgagctccctagcactggcaatcatggtggctggtctatttttatggatgtgctccaatggatcgttacaatgcagaatttgcatttaa
>H5N1_Avian_CY047475_A/duck/Omsk/1822/2006|2006.534
atggagaaaatagtgcttcttcttgcaataatcagtcttgttaaaagtgatcagatttgcattggttaccatgcaaacaactcgacagagcaggttgacacaataatggaaaagaacgtcactgttacacacgcccaagacatactggaaaagacacacaacgggaagctctgcgatctagacggagtgaagcctctaattttaagagattgtagtgtagctggatggctcctcgggaatccaatgtgtgacgaattcctcaatgtgccggaatggtcttacatagtggagaagatcaatccagccaatgacctctgttacccagggaatttcaacgactatgaagaactgaaacacctattgagcagaataaaccattttgagaaaattcagatcatccccaaaagttcttggtcagatcatgaagcctcatcaggggtgagcgcagcatgtccataccag---ggaaggtcctccttttttagaaatgtggtatggcttatcaaaaagaacgatgcatacccaacaataaagagaagttacaataataccaaccaagaagaccttttggtactgtgggggattcaccatccaaatgatgcggcagagcagacaaagctctatcaaaacccaaccacctatatttccgttgggacatcaacactaaaccagagattggtaccaaaaatagctactagatccaaggtaaacgggcaaagtggaaggatggagttcttttggacaattttaaaaccgaatgatgcaataaattttgagagtaatggaaatttcattgctccagaaaatgcatacaaaattgtcaagaaaggggactcaacaatcatgaaaagtgaattggaatatggtaactgcaacaccaagtgtcaaactccaataggggcgataaactctagtatgccattccacaacatccaccctctcaccatcggggaatgccccaaatatgtgaaatcaaacagattagtccttgcgactgggctcagaaatagccctcaaggagagaga---agaagaaaaaagagaggactatttggagctatagcaggttttatagagggaggatggcagggaatggtagatggttggtatgggtaccaccatagcaacgagcaggggagtgggtacgctgcagacaaagaatccactcaaaaggcaatagatggagtcaccaataaggtcaactcgatcattgacaaaatgaacactcagtttgaggccgttggaagggaatttaataacttagaaaggagaatagagaatttaaacaagaagatggaagacggatttctagatgtctggacttataatgctgaacttctggttctcatggaaaatgagagaactctagactttcatgactcaaatgtcaagaacctttacgacaaggtccgactacagcttagggataatgcaaaggagcttggtaacggttgtttcgagttctatcacagatgtgataatgaatgtatggaaagtgtaagaaacggaacgtatgactacccgcagtattcagaagaatcaagattaaaaagagaggaaataagtggagtaaaattggaatcaataggaacttatcaaatactgtcaatttattcaacagtggcgagctccctagcactggcaatcatggtggctggtctatctttatggatgtgctccaatggatcgttacaatgcagaatttgcatttaa
>H5N1_Avian_CY047483_A/chicken/Reshoty/02/2006|2006.452
atggagaaaatagtgcttcttcttgcaatagtcagtcttgttaaaagtgatcagatttgcattggttaccatgcaaacaactcgacagagcaggttgacacaataatggaaaagaacgtcactgttacacacgcccaagacatactggaaaagacacacaacgggaagctctgcgatctagacggagtgaagcctctaattttaagagattgtagtgtagctggatggctcctcgggaacccaatgtgtgacgaattcctcaatgtgccggaatggtcttacatagtggagaagatcaatccagccaatgacctctgttacccagggaatttcaacgactatgaagaactgaaacacctattgagcagaataaaccattttgagaaaattcagatcatccccaaaagttcttggtcagatcatgaagcctcatcaggggtgagctcagcatgtccataccag---ggaaggtcctccttttttagaaatgtagtatggcttatcaaaaagaacgatacatacccaacaataaagagaagttacaataataccaatcaagaagatcttttggtactgtgggggattcaccatccaaatgatgcggcagagcagacaaggctctatcgaaacccaaccacctatatttccgttgggacatcaacactaaaccagagattggtaccaaaaatagctactagatccaaggtaaacgggcaaagtggaaggatggagttcttttggacaattttaaaaccgaatgatgcaataaactttgagagtaatggaaatttcattgctccagaaaatgcatacaaaattgtcaagaaaggggactcaacaatcatgaaaagtgaattggaatatggtaactgcaacaccaagtgtcaaactccaataggggcgataaactctagtatgccattccacaacatccaccctctcaccatcggggaatgccccaaatatgtgaaatcaaacagattagtccttgcgactgggctcagaaatagccctcaaggagagaga---agaagaaaaaagagaggactatttggagctatagcaggttttatagagggaggatggcagggaatggtagagggttggtatgggtaccaccatagcaacgagcaggggagtgggtacgctgcagacaaagaatccactcaaaaggcaatagatggagtcaccaataaggtcaactcaatcattgacaaaatgaacactcagtttgaggccgttggaagggaatttaataacttagaaaggagaatagaaaatttaaacaagaagatggaagacggattcctagatgtctggacttataatgctgaacttctggttctcatggaaaatgagagaactctagactttcatgactcaaatgtcaagaacctttacgacaaggtccgactacagcttagggataatgcaaaggagcttggtaacggttgtttcgagttctatcacagatgtgataatgaatgtatggaaagtgtaagaaacggaacgtatgactacccgcagtattcagaagaagcaagattaaaaagagaggaaataagtggagtaaaattggaatcaataggaacttaccaaatactgtcaatttattcaacagtggcgagctccctagcactggcaatcatggtggctggtctatctttatggatgtgctccaatggatcgttacaatgcagaatttgcatttaa
>H5N1_Avian_CY053325_A/wood_duck/Ohio/623/2004|2004.500
atggaaagaatagtgattgccctcgcaataatcagcattgtcaaaggtgaccaaatctgcattggttatcatgcaaacaattcgacagagcaggttgatacaatcatggaaaagaatgtgacggtcacacatgctcaagatatactggaaaaagagcacaatgggaaactttgcagtcttaaaggagtgaggcccctcattctgaaggattgcagtgtagctggatggcttcttggaaacccaatgtgtgatgaattcctgaatgtaccagaatggtcatacatcgtggaaaaagataatccagtcaatggccagtgctatccaggagacttcagcgactacgaagaactgaagcatttaatgagcagcacaaaccattttgagaagattcagataatccctaggagttcttggtccaatcatgatgcctcatcaggggtgagttcggcatgcccatacaat---ggtagatcttcctttttcaggaatgtagtgtggttgatcaagaagaataatgcgtacccaacaataaagagaacctataataacaccaatgtagaagaccttttaataatatggggaatacaccaccctaatgatgcagctgaacaaacaaaactctaccagaactcgaacacttatgtgtctgtaggaacatcaacactgaaccagagatcaatcccagaaatagccactagacccaaagtgaacggacaaagtggaagaatggaatttttctggacaatactaaggtcgaacgatgcaatcagctttgaaagtaatgggaattttatagctcctgaatatgcatacaagattgtcaagaaaggagattcagcaatcatgagaagtgaattggagtacggtaactgtgacaccaaatgtcagactccagtgggtgctataaattccagtatgcccttccacaatgttcatcctcttaccattggagagtgccccaagtatgtcaaatcggacaaactggtccttgcaactggactaagaaacgtaccccaaagagaaaca---------------agaggactatttggagcaatagcaggattcatagaaggaggatggcaaggaatggttgacgggtggtacggataccatcacagcaatgaacaggggagtgggtatgctgcagacaaagaatctacccagaaagcaatcgatgggatcaccaataacgtaaactcaatcattgacaaaatgaacactcaattcgaagccgttggaaaagaattcaacaacctagaaaggagaatagaaaatttgaataagaaaatggaagatgggtttttagatgtatggacttacaatgcagaacttctcgtgctcatggaaaacgaaagaactctggatttccatgattcaaatgtcaagaacctatacgataaggtccgactccagctgagagacaatgcaaaagaattgggcaacggatgctttgaattctaccataagtgtgacaatgaatgcatggaaagtgtgagaaatggaacgtatgactatccgcaatattcagaagaatcaagactgaacagagaggaaatagacggagtcaaattggaatcaatgggcacctaccagatattatcaatctactcaacagtggcgagttccctagcactggcaatcatgatagctggtctatctttttggatgtgctccaatggatcattgcagtgcagaatttgcatctag
>H5N1_Avian_GU186785_A/wild_duck/Ohio/623/2004|2004.500
atggaaagaatagtgattgccctcgcaataatcagcattgtcaaaggtgaccaaatctgcattggttatcatgcaaacaattcgacagagcaggttgatacaatcatggaaaagaatgtgacggtcacacatgctcaagatatactggaaaaagagcacaatgggaaactttgcagtcttaaaggagtgaggcccctcattctgaaggattgcagtgtagctggatggcttcttggaaacccaatgtgtgatgaattcctgaatgtaccagaatggtcatacatcgtggaaaaagataatccagtcaatggccagtgctatccaggagacttcagcgactacgaagaactgaagcatttaatgagcagcacaaaccattttgagaagattcagataatccctaggagttcttggtccaatcatgatgcctcatcaggggtgagttcggcatgcccatacaat---ggtagatcttcctttttcaggaatgtagtgtggttgatcaagaagaataatgcgtacccaacaataaagagaacctataataacaccaatgtagaagaccttttaataatatggggaatacaccaccctaatgatgcagctgaacaaacaaaactctaccagaactcgaacacttatgtgtctgtaggaacatcaacactgaaccagagatcaatcccagaaatagccactagacccaaagtgaacggacaaagtggaagaatggaatttttctggacaatactaaggtcgaacgatgcaatcagctttgaaagtaatgggaattttatagctcctgaatatgcatacaagattgtcaagaaaggagattcagcaatcatgagaagtgaattggagtacggtaactgtgacaccaaatgtcagactccagtgggtgctataaattccagtatgcccttccacaatgttcatcctcttaccattggagagtgccccaagtatgtcaaatcggacaaactggtccttgcaactggactaagaaacgtaccccaaagagaaaca---------------agaggactatttggagcaatagcaggattcatagaaggaggatggcaaggaatggttgacgggtggtacggataccatcacagcaatgaacaggggagtgggtatgctgcagacaaagaatctacccagaaagcaatcgatgggatcaccaataaagtaaactcaatcattgacaaaatgaacactcaattcgaagccgttggaaaagaattcaacaacctagaaaggagaatagaaaatttgaataagaaaatggaagatgggtttttagatgtatggacttacaatgcagaacttctcgtgctcatggaaaacgaaagaactctggatttccatgattcaaatgtcaagaacctatacgataaggtccgactccagctgagagacaatgcaaaagaattgggcaacggatgctttgaattctaccataagtgtgacaatgaatgcatggaaagtgtgagaaatggaacgtatgactatccgcaatattcagaagaatcaagactgaacagagaggaaatagacggagtcaaattggaatcaatgggcacctaccagatattatcaatctactcaacagtggcgagttccctagcactggcaatcatgatagctggtctatctttttggatgtgctccaatggatcattgcagtgcagaatttgcatctag
>H5N1_Avian_CY053877_A/mallard/Maryland/802/2007|2007.500
atggaaagaatagtgattgccctcgcaataatcagcattgtcaaaggtgaccaaatttgcattggttaccatgcaaacaattcaacagagcaggttgatacaatcatggaaaagaatgtgacggtcacacatgctcaggatatactggagaaagagcacaatgggaaactttgcagtcttaaaggagtgaggcccctcattctgaaggattgcagtgtagctggatggcttcttggaaacccaatgtgtgatgaattcctgaatgtaccagaatggtcatacatcgtggaaaaagataatccagtcaatggccagtgctatccaggagacttcagcgactacgaagaacttaagcatttaatgagcagcacaaaccattttgagaaaattcagataatccctaggagttcttggtccaatcatgatgcctcatcaggagtgagttcggcatgcccatacaat---ggtagatcttcctttttcaggaatgtagtgtggttgatcaagaagaataatgcgtacccaacaataaagaggacctataacaacaccaatgtagaagaccttttaataatatggggaatacaccaccctaatgatgcagctgaacaaacaaaactctaccagaactcgaacacttatgtgtctgtaggaacatcaacactgaaccagagatcaatcccagaaatagccactagacccaaagtgaatggacaaagtggaagaatggaatttttctggacaatactgaagtcgaacgatgcaatcagctttgaaagtaatgggaattttatagctcctgaatatgcgtacaaaattgtcaagaaaggagattcagcaatcatgagaagtgaattggagtatggtaactgtgacaccaaatgtcagactccattgggtgctataaattccagtatgcccttccacaatgttcatcctcttgccattggggagtgccccaagtatgtcaaatcggacaaactggtccttgcaacaggactaagaaacgtaccccaaagaaaaaca---------------agaggcctatttggtgcaatagcaggattcatagaaggaggatggcaaggaatggttgacgggtggtacggataccatcataacaatgagcagggaagtggatatgctgcagacaaagaatctacccagaaagcaatcgatgggatcaccaataaagtaaactcaatcattgacaaaatgaacactcaattcgaagccgttgggaaagaattcaacaacctagaaaggagaatagaaaatttgaataagaaaatggaagatgggtttttagatgtatggacttacaatgcagaacttctcgtgctcatggaaaacgaaagaactctggatttccatgattcaaatgtcaagaacctatacgataaggtccgactccagctgagagacaatgcaaaagaattgggcaacggatgcttcgaattctaccacaagtgtgacaatgaatgcatggaaagtgtgagaaatggaacttatgactatccgcaatattcagaagaatcaagactgaacagagaggaaatagacggagtcaaattggaatcaatgggcacctatcagatattatcaatctactcaacagtggcgagttccctagcactggcaatcatgatggctggtctatctttttggatgtgttccaatggatcattgcagtgcagaatttgcatctag
>H5N1_Avian_CY061294_A/chicken/West_Bengal/239020/2010|2010.030
atggagacaatagtgcttcttcttgcaataatcagtcttgttaaaagtgatcagatttgcattggttaccatgcaaacaactcgacagagcaggttgacacaataatggaaaagaacgtcactgttacacacgcccaagacatactggaaaagacacacaacgggaagctttgtgatctggacggagtgaagcctctaattttgagagattgtagtgtagccggatggctcctcggaaatccaatgtgtgacgaattcctcaatgtgccggaatggtcttacatagtggagaagataaatccagccaatgacctctgttatccagggactttcaacgactatgaagaactgaaacacctattgagcagaataaaccattttgagaaaattcagatcatccccaaaaattcttggtcagatcatgaagcctcatcaggggtgagctcagcatgtccataccag---ggaaggtcctccttttttagaaatgtggtatggcttatcaaaaagaacgatgcatacccaacaataaagataagttacaataataccaaccaagaagatcttttggtattgtgggggattcaccatccaaatgatgcggcagagcagacaaggctctatcaaaacccaaccacctatatttccgttgggacatcaacactaaacctgagattggtaccaaaaatagctactagatccaaagtaaacgggcaaagtggaaggatggagttcttttggacaattttaaaaccgaatgatgcaataaattttgagagtaatggaaatttcattgctccagaaaatgcatacaaaattgtcaagaaaggggactcaacaatcatgaaaagtgaattggaatatggtaactgcaacactaagtgtcaaactccaataggggcgataaactctagtatgccattccacaacatccaccccctcaccataggggaatgccccaaatatgtaaaatcaaacagattagtccttgcgactgggctcagaaatagccctcaaggagagagg---agaagaaaaaaaagaggactatttggagctatagcaggttttatagagggaggatggcagggaatggtagatggttggtatgggtaccaccatagtaacgagcaggggagtgggtacgctgcagacaaagaatccactcaaaaggcaatagatggagtcaccaataaggtcaactcgatcattgacaaaatgaacacccagtttgaggccgttggaagggaatttaataacttagaaaggagaatagagaatttaaacaagaagatggaagacgggtttctagatgtctggacttataatgctgaacttctggttctcatggagaatgagagaactctagactttcatgactcaaatgtcaagaacctttacgacaaggtccgactgcagcttagggataatgcaaaggagcttggtaacggttgtttcgagttctaccacagatgtgataatgaatgtatagaaagtgtaagaaacggaacgtatgactacccgcagtattcagaagaatcaagattaaaaagagaggaaataagtggagtaaaattggagtcaataggaacttatcaaatactgtcaatttattcaacagtggcgagctccctagcactggcaatcatggtggctggtctatctttatggatgtgctccaatggatcgttacaatgcagaatttgcatttaa
>H5N1_Avian_CY090116_A/chicken/India/241272/2010|2010.047
atggagacaatagtgcttcttcttgcaataatcagtcttgttaaaagtgatcagatttgcattggttaccatgcaaacaactcgacagagcaggttgacacaataatggaaaagaacgtcactgttacacacgcccaagacatactggaaaagacacacaacgggaagctctgtgatctggacggagtgaagcctctaattttgagagattgtagtgtagccggatggctcctcgggaatccaatgtgtgacgaattcctcaatgtgccggaatggtcttacatagtggagaagataaatccagccaatgacctctgttatccagggactttcaacgactatgaagaactgaaacacctattgagcagaataaaccattttgagaaaattcaaatcatccccaaaaattcttggtcagatcatgaagcctcatcaggggtgagctcagcgtgtccataccag---ggaaggtcctccttttttagaaatgtggtatggcttatcaaaaagaacgatgcatacccaacaataaagataagttacaataataccaaccaagaagatcttttggtattgtgggggattcaccatccaaatgatgcggcagagcagacaaggctctatcaaaacccaaccacctatatttccgttgggacatcaacactaaacctgagattggtaccaaaaatagctactagatccaaagtaaacgggcaaagtggaaggatggagttcttttggacaattttaaaaccgaatgatgcaataaattttgagagtaatggaaatttcattgctccagaaaatgcatacaaaattgtcaagaaaggggactcaacaatcatgaaaagtgaattggaatatggtaactgcaacactaagtgtcaaactccaataggggcgataaactctagtatgccattccacaacatccaccccctcaccataggggaatgccccaaatatgtaaaatcaaacagattagtccttgcgactgggctcagaaatagccctcaaggagagagg---agaagaaagaaaagaggactatttggagctatagcaggttttatagagggaggatggcagggaatggtagatggttggtatgggtaccaccatagtaacgagcaggggagtgggtacgctgcagacaaagaatccactcaaaaggcaatagatggagtcaccaataaggtcaactcgatcattgacaaaatgaacacccagtttgaggccgttggaagggaatttaataacttagaaaggagaatagagaatttaaacaagaagatggaagacggatttctagatgtctggacttataatgctgaacttctggttctcatggagaatgagagaactctagactttcatgactcaaatgtcaagaacctttacgacaaggtccgactacagcttagggataatgcaaaggagcttggtaacggttgtttcgagttctaccacagatgtgataatgaatgtatagaaagtgtaagaaacggaacgtatgactacccgcagtattcagaagaatcaagattaaaaagagaggaaataagtggagtaaaattggagtcaataggaacttatcaaatactgtcaatttattcaacagtggcgagctccctagcactggcaatcatggtggctggtctatctttatggatgtgctccaatggatcgttacaatgcagaatttgcatttaa
>H5N1_Avian_CY061885_A/teal/Germany/WV632/2005|2005.899
atggagaaaatagtgcttcttcttgcaatagtcaatcttgttaaaagtgaccagatttgcattggttaccatgcaaacaactcgacagagcaggttgacacaataatggaaaagaatgttactgtcacgcacgcccaagacatactagaaaaggcacacaacgggaagctctgcagcctaaatggagtgaaacctctcattttgagggattgtagcgtggctggatggctcctcggaaaccccatgtgtgacgaattcctcaatgtgccagaatggtcttacatagtggagaaagacaatccagtcaatggcctctgctacccaggggatttcaacgactatgaagaactgaaacacctattgagtagcacaaaccattttgagaaaattcgaatcatccccagaagttcttggtccaatcatgatgcctcatcaggggtgagctctgcttgtccatacaat---gggaattcctcctttttcagaaatgtggtgtggcttatcaaaaagaacaatgcatacccaacaataaagaggagttacaataataccaatcaagaagatcttttggtactgtgggggattcaccatcctaatgatgcggcagagcagacgaagctctatcaaaacccaaccacttacgtttcagttggaacatcaacactgaaccaaaggtcagtaccagaaatagctactagacccagagtaaacgggcaaagtggaagaatggaattcttctggacaattttaaagccgaatgatgccatcaatttcgagagcaatgggaattttattgctccagaatatgcatacaaaattgtcaagaagggagactcagcaatcatgaaaagtggcctggaatatggtaactgcaacaccaagtgtcaaactccaatgggtgcgataaactctagcatgccattccacaacatacatcctctcaccattggggaatgccccaaatacgtgaaatcagatagattagtccttgcgactggacccaggaatgtccctcaaaaagaaaca---------------agaggactatttggggctatagcaggctttatagaaggagggtggcaaggcatggtagacggttggtatggataccaccatagcaacgagcaggggagtggatacgctgcagacaaagagtccactcaaaaagcaatagatggaatcactaataaggtcaattcaatcattgacaaaatgaacactcagtttgaggccgttggaaaggaattcaataacttggaagggaggatagagaatttgaacaagaagatggaagatggatttctagatgtctggacttataatgctgaacttctggttctcatggagaatgaaagaactctagactttcatgactcaaatgtcaagaacctttatgacaaggttcgactacagcttagggataatgcaaaggagctgggtaatggttgtttcgagttctatcacaaatgtgataatgaatgtatggaaagtgtaagaaacggaacatatgactacccgcagtattcagaagaggcaagactaaatagagaggaaataagtggagtaaaattggaatcaatgggaacttaccaaatactgtcaatttattcaacagtggcgagttccctagcactggcaatcatggtagctggtctatctttctggatgtgctccaatggatcattgcagtgcagaatttgcatttaa
>H5N1_Avian_CY063318_A/great_crested-grebe/Qinghai/1/2009|2009.367
atggagaaaatagtgcttctttttgcaacaatcagccttgttaaaagcgatcatatttgcattggttatcatgcaaataactcgacagagcaggttgacacaataatggaaaagaacgttactgttacacatgcccaagacatactggaaaagacacacaacgggaagctctgcgatctaaatggagtgaagcctctgattttaaaagattgtagtgtagcgggatggctcctcggaaacccattgtgtgacgaattcatcaatgtgccagaatggtcttacatagtagagaaggccaatccagccaatgacctctgttacccagggaatttcaacgattatgaagaattgaaacacctattgagcaggataaaccattttgagaaaatacagatcatccccaaagattcttggtcagatcatgaagcctcattgggggtgagcgcagcatgtccataccag---ggaaattcctccttcttcagaaatgtggtatggcttatcaaaaaggacaatgcatacccaacaataaagaaaggctacaataataccaaccaagaagatctcttggtactgtgggggattcaccatcctaatgatgaggcagagcagacaaggctctatcaaaacccaaccacctatatttccattgggacatcaacactaaaccagagattggtaccaaaaatagccactagatccaaaataaacgggcaaagtggcaggatagatttcttctggacaattttaaaaccgaatgatgcaatccacttcgagagtaatggaaatttcattgctccagaatatgcatacaaaattgtcaagaaaggagactccacaattatgaaaagtgaagtggaatatggtaactgcaacaccaggtgtcagactccgataggggcgataaactctagtatgccattccacaacatacaccctctcaccatcggagaatgtcccaaatatgtgaaatcaaacaaattagtccttgcgactgggctcagaaatagtcctcaaagagagaga------agaagaaaaagaggactgtttggagctatagcaggttttatagaaggaggatggcagggaatggtagatggttggtatgggtaccaccacagcaatgagcaggggagtgggtacgctgcagacaaagaatctactcaaaaggcaatagacggagtcaccaataaggtcaactcgatcattgacaaaatgaacactcagtttgaggccgtaggaagggaatttaataacttagagaggagaatagagaatttaaacaagaagatggaagacggattcctagatgtctggacttataatgctgaacttctggttctcatggaaaatgagagaactctagacttccatgactcaaatgtcaagaacctttacgataaggtcagactacagcttaaggataatgcaaaagagttgggtaacggttgtttcgagttctatcacaaatgtaataatgaatgtatggaaagtgtaagaaacggaacgtatgactacccgcagtattcagaagaagcaagattaaaaagagaggaaataagtggagtaaaattggaatcaataggaatctaccaaatactgtcaatttattcaacagtggcgagttccctagtgctggcaatcatgatggctggtctatctttatggatgtgttccaacgggtcgttacagtgcagaatttgcatttaa
>H5N1_Avian_CY063481_A/chicken/Bhutan/248015/2010|2010.134
atggagaaaatagtgcttcttcttgcaataatcaatcttgttaaaagtgatcagatttgcattggttaccatgcaaacaactcgacagagcaggttgacacaataatggaaaagaacgtcactgttacacacgcccaagacatactggaaaaaacacacaacgggaagctctgtgatctagacggagtgaagcctctaattttgagagattgtagtgtagctggatggctcctcgggaatccaatgtgtgacgaattcctcaatgtgcccgaatggtcttacatagtggaaaagatcaatccagccaatgacctctgttacccagggaatttcaacgactatgaagaactgaaacacctactgagcagaataaaccattttgagaaaattcagatcatctccaaaagttcttggtcagatcatgaagcctcatcaggggtgagctcagcatgcccataccag---ggaaggtcctccttttttagaaatgtggtatggcttatcaaaaagaacgatgcatacccaacaataaagataagttacaataataccaaccaagaagatcttttggtattgtgggggattcaccatccaaatgatgctgcagagcagacaaaactttatcaaaacccaaccacctatatttctgttgggacatcaacactaaacctgagattggtaccaaaaatagctactagatccaaagtaaacgggcaaagtggaaggatggagttcttttggacaattttaaaaccgaatgatacaataaattttgagagtaatggaaatttcattgctccagaaaatgcatacaaaattgtcaagaaaggggactcaacgatcatgaaaagtgaattggaatatggtaactgcaacaccaagtgtcaaactccagtaggagcgataaactctagtatgccattccacaacatccaccctctcaccataggggaatgccccaaatatgtgaaatcaaacagattagtccttgcgactgggctcagaaatagccctcaaggagagaga---agaagaaaaaagagaggactatttggagctatagcaggttttatagagggaggatggcagggaatggtagatggttggtatgggtaccaccatagtaacgagcaggggagtgggtacgctgcagacaaagaatccactcaaaaggcaatagatggagtcaccaataaggtcaactcgatcattgacaaaatgaacactcagtttgaggccgttggaagggaatttaataacttagaaaggagaatagagaatttaaacaagaagatggaagacggatttctagatgtctggacttataatgctgaacttctggttctcatggaaaatgagagaactctagactttcatgactcaaatgtcaagaatctttacgacaaggtccgactacagcttagagataatgcaaaggagcttggtaacggttgtttcgagttctaccacagatgtgataatgaatgtatggaaagtgtaagaaacggaacgtatgactatcctcagtattcagaagaatcaagattaaaaagagaggaaataagtggagtaaaattggagtcaataggaacttatcaaatactgtcaatttattcaacagtggcgagctccctagtgctggcaatcatggtggctggtctatctttatggatgtgctccaatggatcgttacaatgcagaatttgcatttaa
>H5N1_Avian_CY063860_A/Cygnus_olor/Caspian_Sea/2006|2006.500
atggagaaaatagtgcttctttttgcaatagtcagtcttgttaaaagtgatcagatttgcattggttaccatgcaaacaactcgacagagcaggttgacacaataatggaaaagaacgtcactgttacacacgcccaagacatactggaaaagacacacaacgggaagctctgcgatctagatggagtgaagcctctaattttaagagattgtagtgtagctggatggctcctcgggaacccaatgtgtgacgaattcctcaatgtgccggaatggtcttacatagtggagaagatcaatccagccaatgacctctgttacccagggaatttcaacgactatgaagaactgaaacacctattgagcagaataaaccattttgagaaaattcagatcatccccaaaagttcttggtcagatcatgaagcctcatcaggggtgagctcagcatgtccataccag---ggaaggtcctccttttttagaaatgtggtatggcttatcaaaaaggacaatgcatacccaacaataaagagaagttacaataataccaaccaagaagatcttttggtactgtgggggattcaccatccaaatgatgcggcagagcagacaaggctctatcaaaactcaaccacctatatttccgttgggacatcaacactaaaccagagattggtaccaaaaatagctactagatccaaggtaaacgggcaaagtggaaggatggagttcttttggacaattttaaaaccgaatgatgcaataaactttgagagtaatggaaatttcattgctccagaaaatgcatacaaaattgtcaagaaaggggactcaacaattatgaaaagtgaattggaatatggtaactgcaacaccaagtgtcaaactccaataggggcgataaactctagtatgccattccacaacatccaccctctcaccatcggggaatgccccaaatatgtgaaatcaaacagattagtccttgcgactgggctcagaaatagccctcaaggagagaga---agaagaaaaaagagaggactatttggagctatagcaggttttatagaaggaggatggcagggaatggtagatggttggtatgggtaccatcatagcaacgagcaggggagtgggtacgctgcagacaaagaatccactcaaaaggcaatagatggagtcaccaataaggtcaactcgatcattgacaaaatgaacactcagtttgaggccgttggaagggaatttaataacttagaaaggagaatagaaaatttaaacaagaagatggaagacggattcctagatgtctggacttataatgctgaacttctggttctcatggaaaatgagagaactctagactttcatgactcaaatgtcaagaacctttacgacaaggtccgactacagcttagggataatgcaaaggaacttggtaacggttgtttcgagttctatcacagatgtgataatgaatgtatggaaagtgtaagaaacggtacgtatgactacccgcagtattcagaagaagcaagattaaaaagagaggaaataagtggagtaaaattggaatcaataggaacctaccaaatactgtcaatttattcaacagtggcgagctccctagcactggcaatcatggtggctggtctatctttatggatgtgctccaatggatcgttgcaatgcagaatttgcatttaa
>H5N1_Avian_CY089472_A/chicken/India/CA0301/2011|2011.175
atggagaaaatagtgcttctttttgcagcaatcagccttgttaaaagcgatcatatctgcattggttatcatgcaaataactcgacaaagcaggttgacacaataatggaaaagaacgttactgttacacatgcccaagacatactggaaaagacacacaacgggaagctctgcgatctaaatggagtgaaacctctgattttaaaagattgtagtgtagcaggatggctcctcggaaacccaatgtgtgacgaattcatcaatgtgccagaatggtcttacatagtagagaaggccaatccagccaatggcctctgttacccagggaatttcaacgattatgaagaattgaaacacctattgagcaggataaaccattttgagaaaatacggatcatccccaaagattcttggtcagatcatgaagcctcattgggggtgagtgcagcatgtccataccag---ggaaattcctccttcttcagaaatgtggtatggcttatcaaaaaggacaatgcatacccaacaataaagaaaagctacaataataccaaccaagaagatctcttggtactgtgggggattcaccatcctaatgatgaagcagagcagacaaggctctatcaaaacccaaccacctacatttccattgggacatcaacactaaaccagagattggtaccaaaaatagccactagatccaaaataaacgggcaaagtggcaggatagatttcttctggacaattttaaaaccgaatgatgcaatccacttcgagagtaacggaaatttcattgctccagagtatgcatacaaaattgtcaagaaaggagactcaacaattatgaaaagtgaagtggaatatggtaactgcaacaccaggtgtcagactcctataggggcgataaactctagtatgccattccacaacatacatcccctcaccatcggagaatgtcccaaatatgtgaaatcaaacaaattagtccttgcgactgggctcagaaatagtcctcaaagagagaga------agaagaaaaagaggattgtttggagctatagcagggtttatagagggaggatggcagggaatggtagatggttggtatgggtaccaccacagcaacgagcaggggagtgggtacgctgcagacaaagaatctactcaaaaggcaatagacggggtcaccaataaggtcaactcgatcattgacaaaatgaacactcagtttgaagccgtaggaagggagttcaataacttagagaggagaatagagaatttgaacaagaagatggaagacggattcctagatgtctggacttataatgctgaacttctggttctcatggaaaatgagagaactctagacttccatgactcaaatgtcaggaacctttacgacaaggtcagactacagcttaaggacaatgcaaaagagctgggtaacggttgtttcgagttctatcacaaatgtaataatgaatgtatggaaagtgtaagaaacggaacgtatgactacccgcagtattcagaagaagcaagattaaaaagagaagaaataagtggagtaaagttggaatcaataggaatttaccaaatattgtcaatttattcaacagtggcgagttccctagtactggcaatcatgatggctggtctatctttatggatgtgttccaacgggtcgttacagtgcagaatttgcatttaa
>H5N1_Avian_CY089474_A/chicken/India/CA0302/2011|2011.175
atggagaaaatagtgcttctttttgcagcaatcagccttgttaaaagcgatcatatttgcattggttatcatgcaaataactcgacaaagcaggttgacacaataatggaaaagaacgttactgttacacatgcccaagacatactggaaaagacacacaacgggaagctctgcgatctaaatggagtgaaacctctgattttaaaagattgtagtgtagcaggatggctcctcggaaacccaatgtgtgacgaattcatcaatgtgccagaatggtcttacatagtagagaaggccaatccagccaatggcctctgttacccagggaatttcaacgattatgaagaattgaaacacctattgagcaggataaaccattttgagaaaatacggatcatccccaaagattcttggtcagatcatgaagcctcattgggggtgagtgcagcatgtccataccag---ggaaattcctccttcttcagaaatgtggtatggcttatcaaaaaggacaatgcatacccaacaataaagaaaaactacaataataccaaccaagaagatctcttggtactgtgggggattcaccatcctaatgatgaagcagagcagacaaggctctatcaaaacccaaccacctacatttccattgggacatcaacactaaaccagagattggtaccaaaaatagccactagatccaaaataaacgggcaaagtggcaggatagattttttctggacaattttaaaaccgaatgatgcaatccacttcgagagtaacggaaatttcattgctccagagtatgcatacaaaattgtcaagaaaggagactcaacaattatgaaaagtgaagtggaatatggtaactgcaacaccaggtgtcagactcctataggggcgataaactctagtatgccattccacaacatacatcccctcaccatcggagaatgtcccaaatatgtgaaatcaaacaaattagtccttgcgactgggctcagaaatagtcctcaaagagagaga------agaagaaaaagaggattgtttggagctatagcagggtttatagagggaggatggcagggaatggtagatggttggtatgggtaccaccacagcaacgagcaggggagtgggtacgctgcagacaaagaatctactcaaaaggcaatagacggggtcaccaataaggtcaactcgatcattgacaaaatgaacactcagtttgaagccgtaggaagggagtttaataacttagagaggagaatagagaatttgaacaagaagatggaagacggattcctagatgtctggacttataatgctgaacttctggttctcatggaaaatgagagaactctagacttccatgactcaaatgtcaggaacctttacgacaaggtcagactacagcttaaggacaatgcaaaagagctgggtaacggttgtttcgagttctatcacaaatgtaataatgaatgtatggaaagtgtaagaaacggaacgtatgactacccgcagtattcagaagaagcaagattaaaaagagaagaaataagtggagtaaagttggaatcaataggaatttaccaaatattgtcaatttattcaacagtggcgagttccctagtactggcaatcatgatggctggtctatctttatggatgtgttccaacgggtcgttacagtgcagaatttgcatttaa
>H5N1_Avian_CY111081_A/chicken/India/82544/2008|2008.058
atggagaaaatagtgcttcttcttgcaataatcaatcttgttaaaagtgatcagatttgcattggttaccatgcaaacaactcgacagagcaggttgacacaataatggaaaagaacgtcactgttacacacgcccaagacatactagaaaagacacacaacgggaagctctgtgatctggacggagtgaagcctctaattttgagagattgtagtgtagccggatggctcctcgggaatccaatgtgtgacgaattcctcaatgtgccggaatggtcttacatagtggagaagataaatccagccaatgacctctgttacccagggactttcaacgactatgaagaactgaaacacctattgagcagaataaaccattttgagaaaattcagatcatccccaaaagttcttggtcagatcatgaagcctcatcaggggtgagctcagcatgtccataccag---ggaaggtcctccttttttcgaaatgtggtatggcttatcaaaaagaacgatgcatacccaacaataaagataagttacaataataccaaccaagaagatcttttggtattgtgggggattcaccatccaaatgatgcggcagagcagacaaggctctatcaaaacccaaccacctatatttccgttgggacatcaacactaaacctgagattggtaccaaaaatagctactagacccaaggtaaacgggcaaagtggaaggatggagttcttttggacaattttaaaaccgaatgatgcaataaattttgagagtaatggaaatttcattgctccagaaaatgcatacaaaattgtcaagaaaggggactcaacaatcatgaaaagtgaattggaatatggtaactgcaacaccaggtgtcaaactccaataggggcgataaactctagtatgccattccacaacatccaccctctcaccataggggaatgccccaaatatgtgaaatcaaacagattagtccttgcgactgggctcagaaatagccctcaaggagagaga---agaagaaagaagagaggactatttggagctatagcaggttttatagagggaggatggcagggaatggtagatggttggtatgggtaccaccatagtaacgagcaggggagtgggtacgctgcagacaaagaatccactcaaaaggcaatagatggagtcaccaataaggtcaactcgatcattgacaaaatgaacactcagtttgaggccgttggaagggaatttaataacttagaaaggagaatagagaatttaaacaagaagatggaagacggatttctagatgtctggacttataatgctgaacttctggttctcatggaaaatgagagaactctagactttcatgactcaaatgtcaagaacctttacgacaaggtccgactacagcttagggataatgcaaaggagcttggtaacggttgtttcgagttctatcacagatgtgataatgaatgtatggaaagtgtaagaaacggaacgtatgactacccgcagtattcagaagaatcaagattaaaaagagaggaaataagtggagtaaaattagagtcaataggaacttatcaaatactgtcaatttattcaacagtggcgagctccctagcactggcaatcatggtggctggtctatctttatggatgtgctccaatggatcgttacaatgcagaatttgcatttaa
>H5N1_Avian_KT327366_A/chicken/India/100074/2008|2008.200
atggaggaaatagtgcttcttcttgcaataatcaatcttgttaaaagtgatcagatttgcattggttaccatgcaaacaactcgacagagcaggttgacacaataatggaaaagaacgtcactgttacacacgcccaagacatactggaaaagacacacaacgggaagctctgtgatctgaacggagtgaagcctctaattttgagagattgtagtgtagccggatggctcctcgggaatccaatgtgtgacgaattcctcaatgtgccggaatggtcttacatagtggagaagataaatccagccaatgacctctgttacccagggaatttcaacgactatgaagaactgaaacacctattgagcagaataaaccattttgagaaaattcagatcatccccaaaagttcttggtcagatcatgaagcctcatcaggggtgagctcagcatgtccataccag---ggaaggtcctccttttttagaaatgtggtatggcttatcaaaaagaacgatgcatacccaacaataaagataagttacaataacaccaaccaagaagatcttttggtattgtgggggattcaccatccaaatgatgcggcagagcagacaaggctctatcaaaacccaaccacctatatttccgttgggacatcaacactaaacctgagattggtaccaaaaatagctgctagatccaaagtaaacgggcaaagtggaagggtggagttcttttggacaattttaaaaccgaatgatgcaataaattttgagagtaatggaaatttcattgctccagaaaatgcatacaaaattgtcaagaaaggggactcaacaatcatgaaaagtgaattggaatatggtaactgcaacaccaagtgtcaaactccaataggggcgataaactctagtatgccattccacaacatccaccctctcaccataggggaatgccccaaatatgtgaaatcaaacagattagtccttgcgactgggctcagaaatagccctcaaggagagaga---agaagaaagaagagaggactatttggagctatagcaggttttatagagggaggatggcagggaatggtagatggttggtatgggtaccaccacagtaacgagcaggggagtgggtacgctgcagacaaagaatccactcaaaaagcaatagatggagtcaccaataaggtcaactcgatcattgacaaaatgaacactcagtttgaggccgttggaagggaatttaataacttagaaaggagaatagagaatttaaacaagaagatggaagacggatttctagatgtctggacttataatgctgaacttctggttctcatggaaaatgagagaactctagactttcatgactcaaatgtcaagaacctttacgacaaggtccgactacagcttagggataatgcaaaggagcttggtaatggttgtttcgagttctatcacagatgtgataatgaatgtatggaaagtgtaagaaacggaacgtatgactacccgcagtattcagaagaatcaagattaaaaagagaggaaataagtggagtaaaattggagtcaataggaacttatcaaatactgtcaatttattcaacagtggcgagctccctagtactggcaatcatggtggctggtctatccttatggatgtgctccaatggatcgttacaatgcagaatttgcatttaa
>H5N1_Avian_CY097350_A/mallard/Wisconsin/2576/2009|2009.762
atggaaagaatagtgattgccctcgcaataatcagcattgtcaaaggtgaccaaatttgcattggttaccatgcaaacaattcaacagagcaggttgatacaatcatggaaaagaatgtgacggtcacacatgctcaggatatactggagaaagagcacaatgggaaactttgcagtcttaaaggagtgaggcccctcattctgaaggattgcagcgtagctggatggcttcttggaaacccaatgtgtgatgaattcctgaatgtaccagaatggtcatacatcgtggaaaaagataatccagtcaatggcctgtgctatccaggagacttcagcgactacgaagaactgaagcatttaatgagcatcacaaaccattttgagaaaattcagataatccctaggagttcttggtccaatcatgatgcctcatcaggagtgagttcggcatgcccatacaat---ggtagatcttcctttttcaggaatgtagtgtggttgatcaagaagaataatgcatacccaacaataaagaggacctataacaacaccaatgtagaagaccttttaataatatggggaatacaccaccctaatgatgcagctgaacaaacaaaactctaccagaactcgaacacttatgtgtctgtaggaacatcaacactgaatcagagatcaatcccagaaatagccactagacccaaagtgaacggacaaagtggaagaatggaatttttctggacaatactgaagtcgaacgatgcaatcagctttgaaagtaacgggaattttatagctcctgaatatgcgtacaaaattgtcaagaaaggagattcagcaatcatgagaagtgaattagagtatggtaactgtgacaccaaatgtcagactccattgggtgctataaattccagtatgcccttccacaatgttcatcctcttaccattggggagtgccccaagtatgtcaaatcggacaaactggtccttgcaacagggctaagaaacataccccaaagagaaaca---------------agaggcctatttggtgcaatagcaggattcatagaaggaggatggcaaggaatggttgacgggtggtacggataccgtcatagcaatgagcagggaagtggatatgctgcagacaaagaatctacccagaaagcaatcgatggaatcaccaacaaagtaaactcaatcattgacaaaatgaacactcaattcgaagccgttgggaaagaattcaacaacctggaaaggagaatagaaaatttgaataagaaaatggaagatgggtttttagatgtatggacttacaatgcagaacttctcgtgctcatggaaaacgaaagaactctggatttccatgattcaaatgtcaagaacctatacgataaggtccgactccagctgagagacaatgcaaaagaattgggcaacggatgcttcgaattctaccacaagtgtgacaatgaatgcatggaaagtgtgagaaatggaacgtatgactatccgcaatattcagaagaatcaagactgaacagagaggaaatagacggagtcaaattggagtcaatgggcacctatcagatattatcaatctactcaacagtggcgagttccctagcactggcaatcatgatagctggtctatctttttggatgtgttccaatggatcattgcagtgcagaatttgcatctag
>H5N1_Avian_CY098297_A/chicken/Lao/LH1/2010|2010.367
atggagaaaatagtgcttcttcttgcaatagtcagccttgttagaagtgatcagatttgcattggttaccatgcaaacaactcgacagagcaggttgacacaataatggaaaagaacgtcactgttacacatgcccaagacatactggaaaagacacacaacgggaagctctgcgatctagatggagtgaagcctttgattttaagagattgtagtgtagctggatggctcctcggaaacccaatgtgtgacgaatttatcaatgtgccagaatggtcttacatagtggagaaggccaacccagccaatgacctctgttacccagggaatttcaatgactatgaagaactgaaacacctattgagcagaataaatcattttgagaaaattcagatcatccccaaaagttcttggtccgatcatgaagcctcatcaggggtgagctcagcatgtccgtatcag---ggaacgccctcttttttcaggaatgtagtatggcttatcaaaaagaacaatacatacccaacaataaagagaagctacaataacaccaaccaggaagatcttttggtactgtgggggattcaccattctaatgatgcgacagaacagataaagctctatcaaaacccaaccacctatgtttccgttggaacatcaacactaaaccagagattggtaccaaaaatagctactagatccaaagtaaacgggcaaagtggaaggatggatttcttctggacaattttaaaatcgaatgatgcaatcaacttcgagagtaatgggaatttcattgctccagaatatgcatacaaaattgtcaagaaaggggactcagcaattatgaaaagtgaagtggaatatggtaactgcagcaccaagtgtcaaactccaataggggcgataaactctagtatgccattccacaatatacaccctctcaccatcggggaatgccccaaatatgtgaaatcaaacaaattagtccttgcgactgggctcagaaatagtcctctaagagagaga------agaagaaaaagaggactatttggagctatagcagggtttatagagggaggatggcagggaatggtagatggttggtatgggtaccaccatagtaatgagcaggggagtgggtacgctgcagacaaagaatccacccaaaaggcaatagatggagtcaccaataaggtcaactctatcattgacaaaatgaacactcagtttgaggccgttggaagggaatttaataacttagaaaggagaatagagaatttaaacaagaaaatggaagacggattcctagatgtctggacgtataatgctgaacttctggttctcatggaaaatgagaggactctagacttccatgactcaaatgttaagaacctttacgacaaggtacgactacagctgagggataatgcaaaggagctgggtaacggttgcttcgagttctatcacagatgtgataatgaatgtatggaaagtgtaaggaacggaacgtatgactacccgcagtattcagaagaagcaagattaaaaagagaggaaattagtggagtaaaattggaatcaataggaacttaccaaatactgtcaatttattcaacagttgcgagttcactagtgctggcaatcatggtggctggtctatctttgtggatgtgctccaatgggtcgttacaatgcagaatttgcatttaa
>H5N1_Avian_CY098304_A/chicken/Laos/LH2/2010|2010.367
atggagaaaatagtgcttcttcttgcaatagtcagccttgttagaagtgatcagatttgcattggttaccatgcaaacaactcgacagagcaggttgacacaataatggaaaagaacgtcactgttacacatgcccaagacatactggaaaagacacacaacgggaagctctgcgatctagatggagtgaagcctttgattttaagagattgtagtgtagctggatggctcctcggaaacccaatgtgtgacgaatttatcaatgtgccagaatggtcttacatagtggagaaggccaacccagccaatgacctctgttacccagggaatttcaatgactatgaagaactgaaacacctattgagcagaataaatcattttgagaaaattcagatcatccccaaaagttcttggtccgatcatgaagcctcatcaggggtgagctcagcatgtccgtatcag---ggaacgccctcttttttcaggaatgtagtatggcttatcaaaaagaacaatacatacccaacaataaagagaagctacaataacaccaaccaggaagatcttttggtactgtgggggattcaccattctaatgatgcgacagaacagataaagctctatcaaaacccaaccacctatgtttccgttggaacatcaacactaaaccagagattggtaccaaaaatagctactagatccaaagtaaacgggcaaagtggaaggatggatttcttctggacaattttaaaatcgaatgatgcaatcaacttcgagagtaatgggaatttcattgctccagaatatgcatacaaaattgtcaagaaaggggactcagcaattatgaaaagtgaagtggaatatggtaactgcagcaccaagtgtcaaactccaataggggcgataaactctagtatgccattccacaatatacaccctctcaccatcggggaatgccccaaatatgtgaaatcaaacaaattagtccttgcgactgggctcagaaatagtcctctaagagagaga------agaagaaaaagaggactatttggagctatagcagggtttatagagggaggatggcagggaatggtagatggttggtatgggtaccaccatagtaatgagcaggggagtgggtacgctgcagacagagaatccacccaaaaggcaatagatggagtcaccaataaggtcaactctatcattgacaaaatgaacactcagtttgaggccgttggaagggaatttaataacttagaaaggagaatagagaatttaaacaagaaaatggaagacggattcctagatgtctggacgtataatgctgaacttctggttctcatggaaaatgagaggactctagacttccatgactcaaatgttaggaacctttacgacaaggtacgactacagctgagggataatgcaaaggagctgggtaacggttgcttcgagttctatcacagatgtgataatgaatgtatggaaagtgtaaggaacggaacgtatgactacccgcagtattcagaagaagcaagattaaaaagagaggaaattagtggagtaaaattggaatcaataggaacttaccaaatactgtcaatttattcaacagttgcgagttcactagtgctggcaatcatggtggctggtctatctttgtggatgtgctccaatgggtcgttacaatgcagaatttgcatttaa
>H5N1_Avian_CY098412_A/duck/Lao/975/2010|2010.200
atggagaaaatagtgcctcttcttgcaatggtcagtcttgttaaaagtgatcagatttgcattggttaccatgcaaacaactcgacagagcaggttgacacaataatggaaaagaacgttactgtcacacatgcccaagatatactggaaaagacacacaacggaaagctctgcgatctagatggagtgaagcctctgattttaagagattgtagtgtagctggatggctcctcggaaacccaatgtgtgacgaattcatcaatgtgccggaatggtcttacatagtggagaaaaccaacccagccaatgacctctgttacccagggaatctcaacgactatgaagaactgaaacacctattgagcagaataaaccattttgagaaaattcagatcatccccaaaagttcttggtccgatcatgaagcctcatcaggagtgagctcagcatgtccataccag---ggaacaccctcctttttcagaaatgtggtatggcttatcaagaagaacaatacatacccaacaataaagagaagctacaacaataccaaccaggaagatcttttgatactgtgggggattcatcattctaatgatgaggcagagcagataaagctctatcaaaatccaaccacctatatttccgttgggacatcaacactaaaccagagattggttccaaaaatagctactagatccaaagtaaacgggcaaagtggaaggatggatttcttctggacaattttaaaaccggacgatgcaatcaacttcgagagtaatggaaatttcattgctccagaatatgcatacaaaattgtcaagaaaggagactctgcaattatgaaaagtgaagtggaatacggtaactgcaacaccaagtgccaaactccaataggggcgataaactctagtatgccattccacaacatacaccctctcactatcggggaatgccccaaatatgtgaaatcaaacaaattagtccttgcgactgggctcagaaatagtcctctaagagaaaga------agaagaaaaagaggactatttggagctatagcaggttttatagagggaggatggcagggaatggtagatggttggtatgggtaccaccatagcaatgagcaggggagtgggtacgctgcagacaaagaatccactcaaaaggcaatagatggagtcaccaataaggtcaactcgattattgacaaaatgaacactcagtttgaggccgttggaagggaatttagtaacttagaaaggagaatagagaatttaaacaagaaaatggaagacgggttcctagatgtctggacttataatgctgaacttctggttctcatggaaaatgagagaactctagacttccatgactcaaatgtcaagaacctctacgacaaggtccgattacagcttagggataatgcaaaggaactgggtaacggttgtttcgagttctatcacaaatgtgataatgaatgcatggaaagtgtaagaaacggaacgtatgactacccgcagtattcagaagaagcaagattaaaaagagaggaaataagtggagtaaaattggaatcaataggaacttaccaaatactgtcaatttattcaacagttgcgagttctctagcactggcaatcatggtggctggtctatctttatggatgtgctccaatgggtcgttacaatgcagaatttgcatttaa
>H5N1_Avian_CY098460_A/duck/Lao/987/2010|2010.200
atggagaaaatagtgactcttcttgcaatggtcagtcttgttaaaagtgatcagatttgcattggttaccatgcaaacaactcgacagagcaggttgacacaataatggaaaagaacgttactgtcacacatgcccaagatatactggaaaagacacacaacggaaagctctgcgatctagatggagtgaagcctctgattttaagagattgtagtgtagctggatggctcctcggaaacccaatgtgtgacgaattcatcaatgtgccggaatggtcttacatagtggagaaaaccaacccagccaatgacctctgttacccagggaatctcaacgactatgaagaactgaaacacctattgagcagaataaaccattttgagaaaattcagatcatccccaaaagttcttggtccgatcatgaagcctcatcaggagtgagctcagcatgtccataccag---ggaacaccctcctttttcagaaatgtggtatggcttatcaagaagaacaatacatacccaacaataaagagaagctacaacaataccaaccaggaagatcttttgatactgtgggggattcatcattctaatgatgaggcagagcagataaagctctatcaaaatccaaccacctatatttccgttgggacatcaacactaaaccagagattggttccaaaaatagctactagatccaaagtaaacgggcaaagtggaaggatggatttcttctggacaattttaaaaccggacgatgcaatcaacttcgagagtaatggaaatttcattgctccagaatatgcatacaaaattgtcaagaaaggagactctgcaattatgaaaagtgaagtggaatacggtaattgcaacaccaagtgccaaactccaataggggcgataaactctagtatgccattccacaacatacaccctctcactatcggggaatgccccaaatatgtgaaatcaaacaaattagtccttgcgactgggctcagaaatagtcctctaagagaaaga------agaagaaaaagaggactatttggagctatagcaggttttatagagggaggatggcagggaatggtagatggttggtatgggtaccatcatagcaatgagcaggggagtgggtacgctgcagacaaagaatccactcaaaaggcaatagatggagtcaccaataaggtcaactcgattattgacaaaatgaacactcagtttgaggccgttggaagggaatttagtaacttagaaaggagaatagagaatttaaacaagaaaatggaagacgggttcctagatgtctggacttataatgctgaacttctggttctcatggaaaatgagagaactctagacttccatgactcaaatgtcaagaacctctacgacaaggtccgattacagcttagggataatgcaaaggaactgggtaacggttgtttcgagttctatcacaaatgtgataatgaatgcatggaaagtgtaagaaacggaacgtatgactacccgcagtattcagaagaagcaagattaaaaagagaggaaataagtggagtaaaattggaatcaataggaacttaccaaatactgtcaatttattcaacagttgcgagttctctagcactggcaatcatggtggctggtctatctttatggatgtgctccaatgggtcgttacaatgcagaatttgcatttaa
>H5N1_Human_CY098758_A/Hubei/1/2010|2010.384
atggagaaaatagtgcttctttttgcaacaatcagccttgttaaaagcgatcatatttgcattggttatcatgcaaataactcgacagagcaggttgacacaataatggaaaagaacgtgactgttacacatgcccaagacatactggaaaagacacacaacggtaagctctgcgatctaaatggagtgaagcctctgattttaaaagattgtagtgtagcaggatggctcctcggaaatccaatgtgtgacgaattcatcaatgtgccagaatggtcttacatagtagagaaggccaatccagccaatgacctctgttacccagggaatttcaacgattatgaagaattgaaacacctattgagcaggataaaccattttgagaaaatacagatcatccccaaaaattcttggtcagatcatgaagcctcgttgggggtgagtgcagcatgtccataccag---ggaaaatcctccttcttcagaaatgtggtatggcttatcaaaaaggacaatgcatacccaacaataaagaaaggctacaataataccaaccaagaagatctcttggtactgtgggggattcaccatcctaatgatgaggcagagcagacaaggctctatcaaaacccaaccacctatatttccattgggacatcaacactaaaccagagattggtaccaaaaatagccactaggtccaaaataaacgggcaaagtggcaggatagatttcttctggacaattttaaaaccgaatgatgcaatccacttcgagagtaatggaaatttcattgctccagaatatgcatacaaaattgtcaagaaaggagactcaacaattatgaaaagtgaagtggaatatggtaactgcaacaccaggtgtcagactccaataggggcgataaactccagtatgccattccacaacatacaccctctcaccatcggagaatgtcccaaatatgtgaaatcaaacaaactagtccttgcgactgggctcagaaatagtcctcaaagagagaga------aggagaaaaagaggattgtttggagctatagcaggttttatagagggaggatggcagggaatggtagatggttggtatgggtaccaccacagcaatgagcaggggagtgggtacgctgcagacaaagaatctactcaaaaggcaatagacggggtcaccaataaggtcaactcgatcattgacaaaatgaacactcagtttgaggccgtaggaagggaatttaataacttagagaggagaatagagaatttgaacaagaagatggaagacggattcctagatgtctggacttataatgctgaacttctggttctcatggaaaatgagagaactctagacttccatgactcaaatgtcaggaacctttacgacaaggtcagactacagcttaaggataatgcaaaagagctgggtaacggttgtttcgagttctatcacaaatgtgataatgaatgtatggaaagtgtaagaaacggaacgtatgactacccgcagtattcagaagaagcaagattaaaaagagaggaaataagtggagtaaaattggaatcaataggaatctaccaaatactgtcaatttattcaacagtggcgagttccctagtactggcaatcatgatggctggtctatctttatggatgtgttccaacgggtcgttacagtgcagaatttgcatttaa
>H5N1_Avian_CY099590_A/duck/Egypt/M2583C/2010|2010.973
atggagaaaatagtgcttcttcttgcaatagtcagtattgttaaaagtgatcagatttgcattggttaccatgcaaacaactcgacagagcaggttgacacaataatggaaaagaacgtcactgttacacacgcccaagacatactggaaaagacacacaacgggaaactctgcaatctagatggagtgaagcctctaattttaagagattgtagtgtagctggatggctcctcgggaacccaatgtgcgacgaattcctcaatgtgccggaatggtcttacatagtggaaaagatcaatccagccaatgacctctgttatccagggaatttcaacgactatgaagaactgaaacacctattgagcagaataaaccattttgagaaaattcagatcattcccaaagattcttggtcagatcatgaagcctca---ggagtgagctcagcatgtccataccag---ggaagatcctccttttttagaaatgtggtatggcttaccaaaaagaacgatgcatacccaacaataaagaaaagttacaataataccaaccaagaagatcttttggtactatgggggattcaccatccaaatgatgctgcagagcagacaaggctttatcaaaacccaactacctatatttccgttgggacatcaacactaaaccagagattggtacccaaaatagctactagatctaaggtaaacgggcaaagtggaaggatggagttcttttggacaattttaaaatcgaatgatgcaataaactttgagagtaatggaaacttcattgctccagaaaatgcatacaaaattgtcaagaaaggggactcaacaattatgaaaagtgagttggaatatagtaactgcaacaccaagtgtcagactccaataggggcgataaactccagtatgccattccacaacatccaccctctcaccatcggggaatgccccaaatatgtgaaatcaaacagattagtccttgctactgggctcagaaatagccctcaaggagagaaa---agaagaaaaaagagaggactatttggagctatagcaggctttatagagggaggatggcagggaatggtagatggttggtatgggtaccaccatagcaacgagcaggggagtgggtacgctgcagacaaagaatccactcaaaaggcaatagatggagtcaccaataaggtcaattcgatcattgacaaaatgaacactcagtttgaggctgttggaagggaatttaataacttagaaaggagaatagaaaatttaaacaagaagatggaagacggattcctagatgtctggacttataatgctgaacttctggttctcatggaaaatgagagaactctagactttcatgactcaaatgtcaagaacctttatgacaaggtccgactacagcttagggataatgcaaaggagcttggtaacggttgtttcgagttctatcacagatgtgataatgaatgtatggaaagtgtaagaaacggaacgtatgactacccgcagtattcagaagaagcaagattaaaaagagaggaaataagtggagtaaaattggagtcaataggaacttaccaaatactgtcaatttattcaacagtggcgagctccctagcactggcaatcatggtggctggtctatctttatggatgtgctccaatggatcgctacaatgcagaatttgcatttaa
>H5N1_Avian_CY099580_A/duck/Egypt/M2583D/2010|2010.973
atggagaaaatagtgcttcttcttgcaatagtcagtattgttaaaagtgatcagatttgcattggttaccatgcaaacaactcgacagagcaggttgacacaataatggaaaagaacgtcactgttacacacgcccaagacatactggaaaagacacacaacgggaaactctgcaatctagatggagtgaagcctctaattttaagagattgtagtgtagctggatggctcctcgggaacccaatgtgcgacgaattcctcaatgtgccggaatggtcttacatagtggaaaagatcaatccagccaatgacctctgttatccagggaatttcaacgactatgaagaactgaaacacctattgagcagaataaaccattttgagaaaattcagatcattcccaaagattcttggtcagatcatgaagcctca---ggagtgagctcagcatgtccataccag---ggaagatcctccttttttagaaatgtggtatggcttaccaaaaagaacgatgcatacccaacaataaagaaaagttacaataataccaaccaagaagatcttttggtactatgggggattcaccatccaaatgatgctgcagagcagacaaggctttatcaaaacccaactacctatatttccgttgggacatcaacactaaaccagagattggtacccaaaatagctactagatctaaggtaaacgggcaaagtggaaggatggagttcttttggacaattttaaaatcgaatgatgcaataaactttgagagtaatggaaacttcattgctccagaaaatgcatacaaaattgtcaagaaaggggactcaacaattatgaaaagtgagttggaatatagtaactgcaacaccaagtgtcagactccaataggggcgataaactccagtatgccattccacaacatccaccctctcaccatcggggaatgccccaaatatgtgaaatcaaacagattagtccttgctactgggctcagaaatagccctcaaggagagaaa---agaagaaaaaagagaggactatttggagctatagcaggctttatagagggaggatggcagggaatggtagatggttggtatgggtaccaccatagcaacgagcaggggagtgggtacgctgcagacaaagaatccactcaaaaggcaatagatggagtcaccaataaggtcaattcgatcattgacaaaatgaacactcagtttgaggctgttggaagggaatttaataacttagaaaggagaatagaaaatttaaacaagaagatggaagacggattcctagatgtctggacttataatgctgaacttctggttctcatggaaaatgagagaactctagactttcatgactcaaatgtcaagaacctttatgacaaggtccgactacagcttagggataatgcaaaggagcttggtaacggttgtttcgagttctatcacagatgtgataatgaatgtatggaaagtgtaagaaacggaacgtatgactacccgcagtattcagaagaagcaagattaaaaagagaggaaataagtggagtaaaattggagtcaataggaacttaccaaatactgtcaatttattcaacagtggcgagctccctagcactggcaatcatggtggctggtctatctttatggatgtgctccaatggatcgctacaatgcagaatttgcatttaa
>H5N1_Avian_KF881491_A/chicken/Egypt/Q2247A/2010|2010.742
atggagaaaatagtgcttcttcttgcaatagtcagtcttgttaaaagtgatcagatttgcattggttaccatgcaaacaactcaacagagcaggttgacacaataatggaaaagaacgtcactgttacacacgctcaagacatactggaaaagacacacaacgggaaactctgcgatctagatggagtgaagcctctaattttaagagattgtagtgtagctggatggctcctcgggaacccaatgtgtgacgaattccccaatgtgtcggaatggtcctacatagtggagaggaccaatccagccaatgacctctgttacccagggaatttcaacaactatgaagagctgaaacacctattgagcagaataaaacggtttgagaaaattaagatcatccccaaaagttcttggccagatcatgaagcctcattaggagtgagctcagcatgtccataccag---ggaggaccctctttttatagaaatgtggtatggcttatcaaaaagaacaatacatacccaacaataaaggaaagttaccataataccaatcaagaagatcttttggtgctgtggggaatccaccatccaaataatgaggaagagcagacaaggatctataaaaacccaaatacctatatttccgttgggacatcaacactaaaccagagattggtaccaaagatagccactagatctaaggtaaacgggcagagtggaagagtggagttcttttggacaattttaaaatcaaatgatacaataaactttgagagtaatggaaatttcattgctccagaaaatgcatacaaaattgtcaagaaaggggactcaacaattatgaaaagtgagttggaatatagtaactgcagcaccaagtgtcaaactccagtaggggcgataaactccagtatgccattccacaacatccaccctctcaccatcggggaatgccccaaatatgtgaaatcaaacagattagtccttgctactgggctcagaaatagccctcagggagaggga---agaagaaaaaagagaggactatttggagctatagcaggttttatagagggaggatggcagggaatggtagatggttggtatgggtaccaccatagcaacgagcaggggagtgggtacgctgcagacagagaatccactcaaaaggcaatagatggagtcaccaataaggtcaactcaatcattggcaaaatgaatactcagtttgaggctgttggaagggaatttaataacttggaaaagagaatagaaaatttaaacaagaagatggaagacgggtttctagatgtctggacttataatgctgaactcctggttctcatggaaaatgagagaactctagactttcatgactcaaatgtcaagaacctttacgacaaggtgcgactacagcttagggacaatgcaaaggagcttggtaacggttgtttcgagttctatcacagatgcgataatgaatgtatggaaagtgtaagaaacggaacgtatgactacccgcagtattcagaagaagcaagattaaaaagagaggaaataagtggagtaaaattggaatcaataggaacttaccaaatactatcaatttattcaacagtggcaagttccctagcactggcaatcataatggctggtctatttttatggatgtgctccaatggatcgttacaatgcagaatttgcatttaa
>H5N1_Avian_KF881467_A/chicken/Egypt/Q1182E/2010|2010.090
atggagaaaatagtgcttcttcttgcaatggtcagtgttgttaaaagtgatcggatttgcattggttaccatgcaaacaactcaacagagcaggttgacacaataatggaaaagaacgtcactgttacacacgctctagacatactggaaaagacacacaacgggaaactctgcgatctagatggagtgaagcctctaattttaagagattgtagtgtagctggatggctcctcgggaacccaatgtgtgacgaattccccaatgtgtcggaatggtcctacatagtggagaagaccaatccagccaatgacctctgttacccagggaatttcaacaactatgaagagctgaaacacctattgagcagaataaaccggtttgagaaaattaagatcatccccaaaagttcttggccagatcatgaagcctcattaggagtgagctcagcatgtccataccag---ggaggaccctccttttatagaaatgtggtatggcttatcaaaaagaacaatacatacccaacaataaaggaaagttaccataataccaatcaagaagatcttttggtgctgtgggggatccaccatccaaatgatgaagaagagcagacaaggatctataaaaacccaactacctatatttccgttggaacatcaacactaaaccagagattggtaccaaagatagccactagatctaaggtaaacgggcagagtggaagagtggagttcttttggacaattttaaaatcaaatgatacaataaactttgagagtaatggaaatttcattgctccagaaaatgcatacaaaattgtcaagaaaggggactcaacaattatgaaaagtgagttggaatatggtaactgcagcaccaaatgtcaaactccagtaggggcgataaactccagtatgccattccacaacatccaccctctcaccatcggggaatgccccaaatatgtgaaatcaaacagattagtccttgctactgggctcagaaatagccctcaaggagaggga---agaagaaaaaagagaggactatttggagctatagcaggttttatagagggaggatggcagggaatggtagatggttggtatgggtaccaccatagcaacgagcaggggagtgggtacgctgcagacagagaatccactcaaaaggcaatagatggagtcaccaataaggtcaactcaatcattgacaaaatgaatactcagtttgaggctgttggaagggaatttaataacttggaaaagagaatagaaaatttaaacaagaagatggaagacgggtttctagatgtctggacttataatgctgaacttctggttctcatggaaaatgagagaactctagactttcatgactcaaatgtcaagaacctttacgacaaggtgcgactacagcttagggacaatgcaaaggagcttggtaacggttgtttcgagttctatcacagatgcgataatgaatgtatggaaagtgtaagaaacggaacgtatgactacccgcagtattcagaagaagcaagattaaaaagagaggaaataagtggagtaaaattggaatcaataggaacttaccaaatactatcaatttattcaacagtggcaagttccctagcactggcaatcatagtggctggtctatttttatggatgtgctccaatggatcgttacaatgcagaatttgcatttaa
>H5N1_Avian_CY099588_A/chicken/Egypt/S3280D/2011|2011.359
atggagaaaatagtgcttcttcttgcaatagtcaatattgttaaaagtgatcagatttgcattggctaccatgcaaacaactcgacagagcaggttgacacgataatggaaaagaacgtcactgttacacacgcccaagacatactggaaaagacacacaacgggaaactctgcaacctagatggagtgaagcctctaattttaagagattgtagtgtagctggatggctcctcgggaacccaatgtgcgacgaattcctcaatgtgccggaatggtcttacatagtggagaagatcaatccagccaatgacctctgttatccagggaatttcaatgactatgaagaactgaaacacctattgagcagaataaaccattttgagaaaattcagatcattcccaaagattcttggtcagatcatgaagcctca---ggagtgagctcagcatgtccataccag---ggaagatcctccttttttagaaatgtgatatggcttaccaaaaagaacgatgcatacccaacaataaagaaaagttacaataataccaaccaagaagatcttttggtactatgggggattcaccatccaaatgatgctgcagagcagacaaggctttatcaaaacccaactacctatatttccgttgggacatcaacactaaaccagagattggtacccaaaatagctactagatctaaggtaaacgggcaaagtggaaggatggagttcttttggacaattttaaaatcgaatgatgcaataaactttgagagtaatggaaacttcattgctccagaaaatgcatacaaaattgtcaagaaaggggactcaacaattatgaaaagtgagttggaatatagtaactgcaacaccaagtgtcagactccaataggggcgataaactccagtatgccattccacaacatccaccctctcaccatcggggaatgccccaaatatgtgaaatcaaacagattagtccttgctactgggctcagaaatagccctcaaggagagaaa---agaagaaaaaagagaggactatttggagctatagcaggctttatagagggaggatggcaaggaatggtagatggttggtatgggtaccaccatagcaacgagcaggggagtgggtacgctgcagacaaagaatccactcaaaaggcaatagatggagtcaccaataaggtcaattcgatcattgacaaaatgaacactcagtttgaggctgttggaagggagtttaataacttagaaaggagaatagaaaatttaaacaagaagatggaagacggattcctagatgtctggacttataatgctgaacttctggttctcatggaaaatgagagaactctagactttcatgactcaaatgtcaagaacctttatgacaaggtccgactacagcttagggataatgcaaaggagcttggtaacggttgtttcgagttctatcacagatgtgataatgaatgtatggaaagtgtaagaaacggaacgtatgactacccgcaatattcagaagaagcaagattaaaaagagaggaaataagtggagtaaaattggagtcaataggaacttaccaaatactgtcaatttattcaacagtggcgagctccctagcactggcaatcatggtggctggtctatttttatggatgtgctccaatggatcgctacaatgcagaatttgcatttaa
>H5N1_Avian_JX912991_A/chicken/Egypt/S3806D/2011|2011.674
atggagaaaataatgcttcttcttgcaataatcagtattgttaaaagtgatcagatttgcattggttaccatgcaaacaactcgacagagcaggttgacacaataatggaaaagaacgtcactgttacacacgcccaagacatactggaaaagacacacaacgggaaactctgcaatctagatggagtgaagcctctaattttaagagattgtagtgtagctggatggctcctcggaaacccaatgtgcgacgaattcctcaatgtgccggaatggtcttacatagtggagaagaacaatccaaccaatgacctctgttatccagggaatttcaacgactatgaagaactgaaacacctattgagcagaataaaccattttgagaaaattcagatcattcccaaagattcttggtcagatcatgaagcctca---ggagtgagctcagcatgtccataccag---ggaagatcctccttttttagaaatgtggtatggcttaccaaaaagaacgatgcatacccaacaataaagaaaagttacaataataccaaccaagaagatcttttggtactatgggggattcaccatccaaatgatgctgcagagcagacaaggctttatcaaaacccaactacctatatttccgttgggacatcaacactaaaccagagattggtacccaaaatagctactagatctaaggtaaacgggcaaagtggaaggatggagttcttttggacaattttaaaatcgaatgatgcaataaactttgagagtaatggaaatttcattgctccagaaaatgcatacaaaattgtcaagaaaggggactcaacaattatgaaaagtgagttggaatatagtaactgcaacaccaagtgtcagactccaataggggcgataaactccagtatgccattccacaacatccaccctctcaccatcggggaatgccccaaatatgtgaaatcaaacagattagtccttgctactgggctcagaaatagtcctcaaggagagagg---agaagaaaaaagagaggactatttggagctatagcaggctttatagagggaggatggcagggaatggtagatggttggtatgggtaccaccatagcaacgagcaggggagtgggtacgctgcagacaaagaatccactcaaaaggcaatagatggagtcaccaataaggtcaattcgatcattgacaaaatgaacactcagtttgaggctgttggaagggaatttaataacttagaaaggagaatagaaaatttaaacaagaagatggaagacggattcctagatgtctggacttataatgctgaacttctggttctcatggaaaatgagagaactctagactttcatgactcaaatgtcaagaacctttatgacaaggtccgactacagcttagggataatgcgaaggagcttggtaacggttgtttcgagttctatcacagatgtgataatgaatgtatggaaagtgtaagaaacggaacgtacgactacccacagtattcagaagaagcaagattaaaaagagaggaaataaatggagtaaaattggagtcaataggaacttaccaaatactgtcaatttattcaacagtggcaagctccctagcactggcaatcatggtggctggtctatttttatggatgtgctccaatggatcgctacaatgcagaatttgcatttaa
>H5N1_Avian_CY099586_A/duck/Egypt/M3075B/2011|2011.137
atggagaaaatagtgcttcttcttgcaatagtcagtattgttaaaagtgatcagatttgcattggttaccatgcaaacaactcgacagagcaggttgacacaataatggaaaagaacgtcactgttacacacgcccaagacatactggaaaagacacacaacgggaaactctgcaatctagatggagtgaagcctctaattttaagagattgtagtgtagctggatggctcctcgggaacccaatgtgcgacgaattcctcaatgtgccggaatggtcttacatagtggaaaagatcaatccagccaatgacctctgttatccagggaatttcaacgactatgaagaactgaaacacctattgagcagaataaaccattttgagaaaattcagatcattcccaaagattcttggtcagatcatgaagcctca---ggagtgagctcagcatgtccataccag---ggaagaccctccttttttagaaatgtggtatggcttaccaaaaagaacgatgcatacccaacaataaagaaaagttacaataataccaaccaagaagatcttttggtactatgggggattcaccatccaaatgatgctgcagagcagacaaggctttatcaaaacccaactacctatatttccgttgggacatcaacactaaaccagagattggtacccaaaatagctactagatctaaggtaaacgggcaaagtggaaggatggagttcttttggacaattttaaaatcgaatgatgcaataaactttgagagtaatggaaacttcattgctccagaaaatgcatacaaaattgtcaagaaaggggactcaacaattatgaaaagtgagttggaatatagtaactgcaacaccaagtgtcagactccaataggggcgataaactccagtatgccattccacaacatccaccctctcaccatcggggaatgccccaaatatgtgaaatcaaacagattagtccttgctactgggctcagaaatagccctcaaggagagaaa---agaagaaaaaagagaggactatttggagctatagcaggctttatagagggaggatggcagggaatggtagatggttggtatgggtaccaccatagcaacgagcaggggagtgggtacgctgcagataaagaatccactcaaaaggcaatagatggagtcaccaataaggtcaattcgatcattgacaaaatgaacactcagtttgaggctgttggaagggaatttaataacttagaaaggagaatagaaaatttaaacaagaagatggaagacggattcctagatgtctggacttataatgctgaacttctggttctcatggaaaatgagagaactctagactttcatgactcaaatgtcaagaacctttatgacaaggtccgactacagcttagggataatgcaaaggagcttggtaacggttgtttcgagttctatcacagatgtgataatgaatgtatggaaagtgtaagaaacggaacgtatgactacccgcagtattcagaagaagcaagattaaaaagagaggaaataagtggagtaaaattggagtcaatagaaacttaccaaatactgtcaatttattcaacagtggcgagctccctagcactggcaatcatggtggctggtctatctttatggatgtgctccaatggatcgctacaatgcagaatttgcatttaa
>H5N1_Avian_CY099585_A/goose/Egypt/M2794A/2011|2011.052
atggagaaaatagtgcttcttcttgcaatagtcagtattgttaaaagtgatcagatttgcattggttaccatgcaaacaactcgacagagcaggttgacacaataatggaaaagaacgtcactgttacacacgcccaagacatactggaaaagacacacaacgggaaactctgcaatctagatggagtgaagcctctaattttaagagattgtagtgtagctggatggctcctcgggaacccaatgtgcgacgaattcctcaatgtgccggaatggtcttacatagtggagaagatcaatccagccaatgacctctgttatccagggaatttcaacgactatgaagaactgaaacacctattgagcagaataaaccattttgagaaaattcagatcattcccaaagattcttggtcagatcatgaagcctca---ggagtgagctcagcatgtccataccag---ggaagatcctccttttttagaaatgtggtatggcttaccaaaaagaacgatgcatacccaacaataaagaaaagttacaataataccaaccaagaagatcttttggtactatgggggatccaccatccaaatgatgctgtagagcagacaaggctttatcaaaacccaactacctatatttccgttgggacatcaacactaaaccagagattagtacccaaaatagctactagatctaaggtaaacgggcaaagtggaaggatggagttcttttggacaattttaaaatcgaatgatgcaataaactttgagagtaatggaaacttcattgctccagaaaatgcatacaaaattgtcaagaaaggggactcaacaattatgaaaagtgagttggaatatagtaactgcaacaccaagtgtcagactccaataggggcgataaactccagtatgccattccacaacatccaccctctcaccatcggggaatgccccaaatatgtgaaatcaaacagattagtccttgctactgggctcagaaatagccctcaaggagagaaa---agaagaaaaaagagaggactatttggagctatagcaggctttatagagggaggatggcagggaatggtagatggttggtatgggtaccaccatagcaacgagcaggggagtgggtacgctgcagacaaagaatccactcaaaaggcaatagatggagtcaccaataaggtcaattcgatcattgacaaaatgaacactcagtttgaggctgttggaagggaatttaataacttagaaaggagaatagaaaatttaaacaagaagatggaagacggattcctagatgtctggacttataatgctgaacttctggttctcatggaaaatgagagaactctagactttcatgactcaaatgtcaagaacctttatgacaaggtccgactacagcttagggataatgcaaaggagcttggtaacggttgtttcgagttctatcacaaatgtgataatgaatgtatggaaagtgtaagaaacggaacgtatgactacccgcagtattcagaagaagcaagattaaaaagagaggaaataagtggagtaaaattggagtcaataggaatttaccaaatactgtcaatttattcaacagtggcgagctccctagcactggcaatcatggtggctggtctatttttatggatgtgttccaatggatcgctacaatgcagaatttgcatttaa
>H5N1_Human_CY116646_A/Indonesia/5/2005|2005.500
atggagaaaatagtgcttcttcttgcaatagtcagtcttgttaaaagtgatcagatttgcattggttaccatgcaaacaattcaacagagcaggttgacacaatcatggaaaagaacgttactgttacacatgcccaagacatactggaaaagacacacaacgggaagctctgcgatctagatggagtgaagcctctaattttaagagattgtagtgtagctggatggctcctcgggaacccaatgtgtgacgaattcatcaatgtaccggaatggtcttacatagtggagaaggccaatccaaccaatgacctctgttacccagggagtttcaacgactatgaagaactgaaacacctattgagcagaataaaccattttgagaaaattcaaatcatccccaaaagttcttggtccgatcatgaagcctcatcaggagtgagctcagcatgtccatacctg---ggaagtccctccttttttagaaatgtggtatggcttatcaaaaagaacagtacatacccaacaataaagaaaagctacaataataccaaccaagaagatcttttggtactgtggggaattcaccatcctaatgatgcggcagagcagacaaggctatatcaaaacccaaccacctatatttccattgggacatcaacactaaaccagagattggtaccaaaaatagctactagatccaaagtaaacgggcaaagtggaaggatggagttcttctggacaattttaaaacctaatgatgcaatcaacttcgagagtaatggaaatttcattgctccagaatatgcatacaaaattgtcaagaaaggggactcagcaattatgaaaagtgaattggaatatggtaactgcaacaccaagtgtcaaactccaatgggggcgataaactctagtatgccattccacaacatacaccctctcaccatcggggaatgccccaaatatgtgaaatcaaacagattagtccttgcaacagggctcagaaatagccctcaaagagagagc---agaagaaaaaagagaggactatttggagctatagcaggttttatagagggaggatggcagggaatggtagatggttggtatgggtaccaccatagcaatgagcaggggagtgggtacgctgcagacaaagaatccactcaaaaggcaatagatggagtcaccaataaagtcaactcaatcattgacaaaatgaacactcagtttgaggccgttggaagggaatttaataacttagaaaggagaatagagaatttaaacaagaagatggaagacgggtttctagatgtctggacttataatgccgaacttctggttctcatggaaaatgagagaactctagactttcatgactcaaatgttaagaacctctacgacaaggtccgactacagcttagggataatgcaaaggagctgggtaacggttgtttcgagttctatcacaaatgtgataatgaatgtatggaaagtataagaaacggaacgtacaactatccgcagtattcagaagaagcaagattaaaaagagaggaaataagtggggtaaaattggaatcaataggaacttaccaaatactgtcaatttattcaacagtggcgagttccctagcactggcaatcatgatggctggtctatctttatggatgtgctccaatggatcgttacaatgcagaatttgcatttaa
>H5N1_Human_JX235399_A/Indonesia/UT3006/2005|2005.500
atggagaaaataatgcttcttcttgcaatagtcagtcttgttaaaagtgatcagatttgcattggttaccatgcaaacaattcaacagagcaggttgacacaatcatggaaaagaacgttactgttacacatgcccaagacatattggaaaagacacacaacgggaagctctgcgatctagatggagtgaagcctctaattttaagagattgtagtgtagctggatggctcctcgggaacccaatgtgtgacgaattcatcaatgtaccggaatggtcttacatagtggagaaggccaatccaaccaatgacctctgttacccagggagtttcaacgactatgaagaactgaaacacctattgagcagaataaaccattttgagaaaattcagatcatccccaaaagttcttggtccgatcatgaagcctcatcaggagtgagttcagcatgtccatacctg---ggtagttcctccttttttagaaatgtggtatggcttatcaaaaagaacagtacatacccaacaataaagaaaagctacaataataccaaccaagaagatcttttggtactgtgggggattcaccatcctaatgatgcggcagagcagacaaggctatatcaaaacccaaccacctatatttccattgggacatcaacactaaaccagagattggtaccaaaaatagctactagatccaaagtaaatgggcaaagtggaaggatggagttcttctggacaattttaaaacctaatgatgcaatcaacttcgagagtaatggaaatttcattgctccagaatatgcatacaaaattgtcaagaaaggggactcagcaattatgaagagtgaattggaatatggtaactgcaacaccaagtgtcaaactccaatgggggcgataaactctagtatgccattccacaacatacaccctctcaccatcggggaatgccccaaatatgtgaaatcaaacagattagtccttgcaacagggctcagaaatagccctcaaagagaaagc---agaagaaaaaagagaggactatttggagctatagcaggttttatagagggaggatggcagggaatggtagatggttggtatgggtaccaccatagcaatgagcaggggagtgggtacgctgcagacaaagaatccactcaaaaggcaatagatggagtcaccaataaggtcaactcaatcattgacaaaatgaacactcagtttgaggccgttggaagggaatttaacaacttagaaaggagaatagagaatttaaacaagaagatggaagacgggtttctagatgtctggacttataatgccgaacttctggttctcatggaaaatgagagaactctagactttcatgactcaaatgttaagaacctatacgacaaggtccgactacagcttagagataatgcaaaggagctgggcaacggttgtttcgagttctatcacaaatgtgataatgaatgtatagaaagtataagaaacggaacatataactacccgcagtattcagaagaagcaagattaaaaagagaggaaataagtggagtaaaattggaatcaataggaacttaccaaatactgtcaatttattcaacagtggcgagttccctagcactggcaatcatgatggctggtctatctttatggatgtgctccaatggatcgttacaatgcagaatttgcatttaa
>H5N1_Avian_CY126176_A/chicken/Giza/CAI17/2009|2009.496
atggagaaaatagtgcttcttcttgcaatagtcagtcttgttaaaggtgatcagatttgcattggttaccatgcaaacaactcaacagagcaggttgacacaataatggaaaagaacgtcactgttacacacgctcaagacatactggaaaagacacacaacgggaaactctgcgatctagatggagtgaagcctctaattttaagagattgtagtgtagctggatggctcctcgggaacccaatgtgtgacgaattccccaatgtgtcggaatggtcttacatagtggagaagatcaatccagccaatgacctctgttacccagggaatttcaacaactatgaagaactgaagcacctattgagcagaataaaccgttttgagaaaattcagatcacctccaaaagttcttggccagatcatgaagcctcatcaggagtgagctcagcatgtccataccag---ggagaaccctccttttatagaaatgtggtatggcttatcaaaaagaataatacatacccaacaataaagaaaagttaccataataccaatcaagaagatcttttggtactatgggggattcaccattcaaataatgaggaagagcagataaggctctatcaaaaccaaaatacctatatttccgttgggacatcaacactaaaccagagattggtaccaaagatagctactagatctaaggtaaacgggcaaagtggaagggtggagttcttttggacaattttaaaatcgaatgatacaataaactttgagagtaatggaaatttcattgctccagaaaatgcatacaaaattgtcaagaaaggggactcaacaattatgaaaagtgagttggaatatggtaactgcaccaccaagtgtcaaactccaataggggcgataaactccagtatgccattccacaacatccaccctctcaccatcggggaatgccccaaatatgtgaaatcaaacagattagtccttgctactgggctcagaaatagccctcaaggagagaga---agaagaaaaaagagaggactatttggagctatagcagggtttatagagggaggatggcagggaatggtagatggttggtatgggtaccaccatagcaacgagcaggggagtgggtacgctgcagacaaagaatccactcagaaggcagtagatggagtcaccaataaggtcaactcgatcattgacaaaatgaacactcagtttgaggctgttggaagggaatttaataacttggaaaggagaatagaaaatttaaacaaaaagatggaagatggatttctagatgtctggacttataatgctgaacttctggttctcatggaaaatgagagaactctagactttcatgactcaaatgtcaagaacctttacgacaaggtgcgactacagcttgggaataatgcaaaggagcttggtaacggttgtttcgagttctatcacaaatgcgataatgaatgtatggaaagtgtaagaaacggaacgtatgactacccgcagtattcagaagaagcaagattaaaaagagaggaaataaatggagtaaaattggaatcaataggaacttaccaaatactatcaatttattcaacagtggcaagttccctagcactggcaatcatggtggctggtctatttttatggatgtgctccaatggatcgttacaatgcagaatttgcatttaa
>H5N1_Avian_CY126065_A/chicken/Sharkia/CAI41/2009|2009.395
atggagaaaatagtgcttcttcttgcaatagtcagtcttgttaaaagtgatcagatttgcattggttaccatgcaaacaactcaacagagcaggttgacacaataatggaaaagaacgtcactgttacacacgctcaagacatactggaaaagacacacaacgggaaactctgcgatctagatggagtgaagcctctaattttaagagattgtagtgtagctggatggctcctcgggaacccaatgtgtgacgaattcctcaatgtgtcggaatggtcttacatagtggagaagatcaatccagccaatgacctctgttacccagggaatttcaacaactatgaagaactgaaacacctattgagcagaataaaccgttttgagaaaattcagatcatccccaaaagttcttggccagatcatgaagcctcattaggagtgagcgcagcatgtccataccag---ggaggaccctccttttatagaaatgtggtatggcttatcaaaaagaacaatacatacccaacaatagagaaaagttaccataataccaatcaagaagatcttttggtgctgtgggggattcaccatccaaatgatgaggcagagcagacagggatctataaaaacccaactacctatatttccgttgggacatcaacactaaaccagagattggtaccaaagatagccactagatctaaggtaaacgggcaaagtggaagggtggagttcttttggacaattttaaaatcaaatgatacaataaactttgagagtaatggaaatttcattgctccagaaaatgcatacaaaattgtcaagaaaggggactcaacaattatgaaaagtgagttggaatatggtaactgcaacaccaagtgtcaaactccaataggggcgataaactccagtatgccattccacaacatccaccctctcaccatcggggaatgccccaaatatgtgaaatcaaacagattagtccttgctactgggctcagaaatagccctcaaggagagaga---agaagaaaaaagagaggactatttggagctatagcaggttttatagagggaggatggcagggaatggtagatggttggtatgggtaccaccatagcaacgagcaggggagtgggtacgctgcagacaaagaatccactcaaaaggcaatagatggagtcaccaataaggtcaactcgatcattgacaaaatgaacactcagtttgaggctgttggaagggaatttaataacttggaaaggagaatagaaaatttaaacaagaagatggaagacgggttcctagatgtctggacttataatgctgaacttctggttctcatggaaaatgagagaactctagactttcatgactcaaatgtcaagaacctttacgacaaggtgcgactacagcttagggataatgcaaaggagcttggtaacggttgtttcgagttctatcacagatgcgataatgaatgtatggaaagtgtaagaaacggaacgtatgactacccgcagtattcagaagaagcaagattaaaaagagaggaaataagtggagtaaaattggaatcaataggaacttaccaaatactatcaatttattcaacagtggcaagttccctagcactggcaatcatggtggctggtctatttttatggatgtgctccaatggatcgttacaatgcagaatttgcatttaa
>H5N1_Avian_CY132445_A/mallard/Ohio/11OS2216/2011|2011.630
atggaaagaatagtgattgccctcgcaataaccagcattgtcaagggtgaccaaatttgcattggttaccatgcaaacaattcaacagagcaggttgatacaatcatggaaaagaatgtgacggtcacacatgctcaggatatactggagaaagagcacaatgggaaactttgcagtcttaaaggagtgaggcccctcattctgaaggactgcagcgtagctggatggcttcttggaaacccaatgtgtgatgaattcctgaatgtaccagaatggtcatacatcgtggaaaaagataatccagtcaatggccagtgctatccaggagacttcagcgactatgaagaactgaagcatttaatgagcagcacaaaccattttgagaaaattcggataatccctaggagttcttggtccaatcatgatgcctcatcaggagtgagttcggcatgcccatacaat---ggtagatcttcctttttcaggaatgtagtgtggttgatcaagaagaataatgcgtacccaacaataaagaggacctataacaacaccaatgtagaagaccttttaataatatggggaatacaccaccctaatgatgcagctgaacaaacaaaactctaccagaactcgaacacttatgtgtctgtaggaacatcaacactgaatcagagatcaatcccagaaatagccactagacccaaagtgaacggacaaagtggaagaatggaatttttctggacaatactgaagtcgaacgatgcaatcagctttgaaagtaacgggaattttatagctcctgaatatgcgtacaaaattgtcaagaaaggagattcagcaatcatgagaagtgaattagagtatggtaactgtgacaccaaatgtcagactccattgggtgctataaattccagtatgcccttccacaatgttcatcctcttaccattggggagtgccccaagtatgtcaaatcggataaattggtccttgcaacaggactaagaaacataccccaaagagaaaca---------------agaggcctatttggtgcaatagcaggattcatagaaggaggatggcaaggaatggttgatgggtggtatgggtaccatcatagcaatgagcagggaagtggatatgctgcagacaaagaatctacccagaaagcaatcgatggaatcaccaacaaagtaaactcaatcattgacaaaatgaacactcaattcgaagccgttgggaaagaattcaacaacctggaaaggagaatagaaaatttgaataagaaaatggaagatgggtttttaaatgtatggacttacaatgcagaacttctcgtgctcatggaaaacgaaagaactctggatttccatgattcaaatgtcaagaacctatacgataaggtccgactccagctgagagacaatgcaaaagaattgggcaacggatgcttcgaattctaccacaagtgtgacaatgaatgcatggaaagtgtgagaaatggaacgtatgactatccgcaatattcagaagaatcaagactgaacagagaggaaatagacggagtcaaattggaatcaatgggcacctatcagatattatcaatctactcaacagtggcgagttccctagcactggcaatcatgatagctggtctatctttttggatgtgttccaatggatcattgcagtgcagaatttgcatctag
>H5N1_Avian_CY133077_A/mallard/Wisconsin/10OS2672/2010|2010.751
atgaaaagaatagtgattgccctcgcaataatcagcattgtcaaaggtgaccaaatttgcattggttaccatgcaaacaattcaacagagcaggttgatacaatcatggaaaagaatgtgacggtcacacatgctcaggatatactggagaaaaagcacaatgggaaactttgcagtcttaaaggagtgaggcccctcattctgaaggattgcagcgtagctggatggcttcttggaaacccaatgtgtgatgaattcctgaatgtaccagaatggtcatacatcgtggaaaaagacaatccagtcaatggcctgtgctatccaggagacttcagcgactacgaagaactgaagcatttaatgagcagcacaaaccattttgagaaaattcagataatccctaggagttcttggtccaatcatgatgcctcatcaggagtgagttcggcatgcccatacaat---ggtagatcttcctttttcaggaatgtagtgtggttgatcaagaagaataatgcgtacccaacaataaagaggacctataacaacaccaatgtagaagaccttttaataatatggggaatacaccaccctaatgatgcagctgaacaaacaaaactctaccagaactcgaacacttatgtgtctgtaggaacatcaacactgaatcagagatcaatcccagaaatagccactagacccaaagtgaacggacaaagtggaagaatggaatttttctggacaatactgaagtcgaacgatgcaatcagctttgaaagtaacgggaattttatagctcctgaatatgcgtacaaaattgttaagaaaggagattcagcaattatgagaagtgaattagagtatggtaactgtgacaccaaatgtcagactccattgggtgccataaattccagtatgcccttccacaatgttcatcctcttaccattggggagtgccccaagtatgtcaaatcggacaaactggtccttgcaacaggactaagaaacataccccaaagagaaaca---------------agaggcctatttggtgcaatagcaggattcatagaaggaggatggcaaggaatggttgacggatggtacggataccatcatagcaatgagcagggaagtggatatgctgcagacaaagaatctacccagaaagcaatcgatggaatcaccaacaaagtaaactcaatcattgacaaaatgaacactcaattcgaagccgttgggaaagaattcaacaacctggaaaggagaatagaaaatttgattaagaaaatggaagatgggtttttagatgtatggacttacaatgcagaacttctcgtgctcatggaaaacgaaagaactctggatttccatgattcaaatgtcaagaacctatacgataaggtccgactccagctgagagacaatgcaaaagaattgggcaacggatgcttcgaattctaccacaagtgtgacgatgaatgcatggaaagtgtgagaaatggaacgtatgactatccgcaatattcagaagaatcaagactgaacagagaggaaatagacggagtcaaattggaatcaatgggcacctatcagatattatcaatctactcaacagtggcgagttccctagcactggcaatcatgatagctggtctatctttttggatgtgttccaatggatcattgcagtgcagaatttgcatctag
>H5N1_Avian_CY134005_A/mallard/California/2536V/2011|2011.611
atggaaagaatagtgattgccctcgcaataatcaacattgtcaaaagtgaccaaatctgcattggttatcatgcaaacaattcaacagagcaggttgatacaatcatggagaagaatgtgacggtcacgcatgcccaggatatactggaaaaagagcacaatgggaaactttgcagtcttaaaggagtgaggcccctcatcctgaaggattgcagtgtagctggatggcttcttgggaacccaatgtgtgatgaattcctgaatgtaccggaatggtcatacatcgtggaaaaagataatccagtcaatggccagtgctatccaggaaacttcaatgattacgaagaactgaagcatttaatgagcagcacaaaccattttgagaaaattcagataattcccaggagttcttggtcaaatcatgatgcctcatcaggagtgagttcagcatgtccatacaat---ggcagatcttcctttttcaggaatgtggtgtggttgatcaagaagaataatgcgtacccaacaataaagaggacctacaacaacaccaatgtagaagaccttttaataatatggggaattcaccaccctaatgatgcagctgaacagacaaagctctaccagaattcgaacacttatgtgtctgtaggaacatcaacactgaatcagagatcaatcccagaaatagccactagacccaaagtaaacgggcaaagtggaagaatggaatttttctggacaatactaaggccgaacgatgcaatcagttttgaaagcaatgggaattttatagctcctgaatatgcgtacaagattgtcaagaaaggagattcagcaatcatgagaagtgaattagagtatggtaactgtgacaccaaatgtcagaccccagtgggagctttaaattccagtatgcccttccacaatgttcatcctcttaccattggggagtgccccaagtatgtcaaatcggacaaactggtccttgcaacaggactaagaaacgtaccccaaagagaaaca---------------agaggcctatttggagcaatagcaggattcatagaaggaggatggcaaggaatggttgatggatggtacggataccatcatagcaatgagcagggaagtggatatgctgcagacaaagaatctacccagaaagcaatcgatgggatcaccaataaagtaaactcaatcattgacaaaatgaacactcaattcgaagccgttgggaaagaattcaacaacctgggaaggagaatagaaaatttgaataggaaaatggaagatgggtttttagatgtatggacttacaatgcagaacttcttgtgctcatggaaaatgaaagaactttggacttccatgattcaaatgtcaagaacctatacgataaagtccgactccaactgagagacaatgcaaaagaattgggcaacggatgctttgaattctaccacaagtgtgacaatgaatgcatggaaagtgtgagaaatggaacgtatgactatccgcaatattcagaagaatcaagactgaacagggaggaaatagacggagtcaaattggaatcaatgggcacctatcagatactatcaatctactcaacagtggcgagttccctagcactggcaatcatgatagctggtctatctttttggatgtgctccaatggatcattgcagtgcagaatttgcatctag
>H5N1_Avian_CY133989_A/mallard/California/2535V/2011|2011.611
atggaaagaatagtgattgccctcgcaataatcaacattgtcaaaagtgaccaaatctgcattggttatcatgcaaacaattcaacagagcaggttgatacaatcatggagaagaatgtgacggtcacgcatgcccaggatatactggaaaaagagcacaatgggaaactttgcagtcttaaaggagtgaggcccctcatcctgaaggattgcagtgtagctggatggcttcttgggaacccaatgtgtgatgaattcctgaatgtaccggaatggtcatacatcgtggaaaaagataatccagtcaatggccagtgctatccaggaaacttcaatgattacgaagaactgaagcatttaatgagcagcacaaaccattttgagaaaattcagataattcccaggagttcttggtcaaatcatgatgcctcatcaggagtgagttcagcatgtccatacaat---ggcagatcttcctttttcaggaatgtggtgtggttgatcaagaagaataatgcgtacccaacaataaagaggacctacaacaacaccaatgtagaagaccttttaataatatggggaattcaccaccctaatgatgcagctgaacagacaaagctctaccagaattcgaacacttatgtgtctgtaggaacatcaacactgaatcagagatcaatcccagaaatagccactagacccaaagtaaacgggcaaagtggaagaatggaatttttctggacaatactaaggccgaacgatgcaatcagttttgaaagcaatgggaattttatagctcctgaatatgcgtacaagattgtcaagaaaggagattcagcaatcatgagaagtgaattagagtatggtaactgtgacaccaaatgtcagaccccagtgggagctttaaattccagtatgcccttccacaatgttcatcctcttaccattggggagtgccccaagtatgtcaaatcggacaaactggtccttgcaacaggactaagaaacgtaccccaaagagaaaca---------------agaggcctatttggagcaatagcaggattcatagaaggaggatggcaaggaatggttgatggatggtacggataccatcatagcaatgagcagggaagtggatatgctgcagacaaagaatctacccagaaagcaatcgatgggatcaccaataaagtaaactcaatcattgacaaaatgaacactcaattcgaagccgttgggaaagaattcaacaacctggaaaggagaatagaaaatttgaataggaaaatggaagatgggtttttagatgtatggacttacaatgcagaacttcttgtgctcatggaaaatgaaagaactttggacttccatgattcaaatgtcaagaacctatacgataaagtccgactccaactgagagacaatgcaaaagaattgggcaacggatgctttgaattctaccacaagtgtgacaatgaatgcatggaaagtgtgagaaatggaacgtatgactatccgcaatattcagaagaatcaagactgaacagggaggaaatagacggagtcaaattggaatcaatgggcacctatcagatactatcaatctactcaacagtggcgagttccctagcactggcaatcatgatagctggtctatctttttggatgtgctccaatggatcattgcagtgcagaatttgcatctag
>H5N1_Avian_CY144739_A/ruddy_turnstone/New_Jersey/AI07-69/2007|2007.564
atggaaaaaatagtgattgccctcgcaataatcagcattgtcaaaggtgaccaaatctgcattggttatcatgcaaacaattcaacagagcaggttgatacagtcatggaaaagaatgtgacggtcacacatgctaaggatatactggaaaaagaacacaatgggaaactttgcagtcttaaaggagtgaggcccctcattctgaaggattgcagtgtagctggatggcttcttggaaacccaatgtgtgatgaattcctgaatgtaccagaatggtcatacatcgtggaaaaagataatccagtcaatggcctgtgctatccaggagacttcagcgattacgaagaactgaagcatttaatgagcagcacaaaccattttgagaaaattcggataatccctaggacttcttggtccaatcatgatgcctcatcaggagtgagttcggcatgcccatacaat---ggtagaccttcctttttcaggaatgtagtgtggttgatcaagaagaataatgcgtacccaacaataaagagtacctataacaacaccaatgtagaagaccttttaataatatggggaatacaccaccctaatgatgcagctgaacaaacaaatctctaccagaactcgaacacttatgtgtctgtaggaacatcaacactgaaccagagatcaatcccagaaatagccactagacccaaagtgaacggacaaagtggaagaatggaatttttctggacaatactgaagtcgaacgatgcaatcagctttgaaagtaatgggaattttatagctcctgaatatgcatacaaaattgtcaagaaaggagattcagcaatcatgagaagtgaattggagtatggtaactgtgacaccaaatgtcagactccattgggtgctataaattccagtatgcccttccacaatgttcatcctcttaccattggagagtgccccaagtatgtcaaatcggacaaactggttcttgcaacaggactaagaaatgtaccccaaagagaaaca---------------agaggcctatttggtgcaatagcaggattcatagaaggaggatggcaaggaatggttgacgggtggtacggataccatcatagcaatgagcagggaagtggatatgctgcagacaaagaatctacccagaaagcaatcgatgggatcaccaataaagtaaactcaatcattgacaaaatgaacaatcaattcgaagccgtcgggaaagaattcaacaacctagaaaggagaatagaaaatttgaataagaaaatggaagatgggtttttagatgtatggacttacaatgcagaacttctagtgctcatggaaaacgaaagaactctggatttccatgattcaaatgttaagaacctatacgataaggtccgactccagctgagagacaatgcaaaagaattgggcaacggatgctttgaattctaccacaagtgtgacaatgaatgcatggaaagtgtgagaaatggaacgtatgactatccgcaatattcagaagaatcaagactgaacagagaggaaatagacggagtcaaattggaatcaatgggcacctatcagatattatcaatctactcaacagtggcgagttccctagcactggcaatcatgatagctggtctatctttttggatgtgctccaatggatcattgcagtgcagaatttgcatctag
>H5N1_Avian_CY144747_A/ruddy_turnstone/New_Jersey/AI07-699/2007|2007.605
atggaaaaaatagtgattgccctcgcaataatcagcattgtcaaaggtgaccaaatctgcattggttatcatgcaaacaattcaacagagcaggttgatacaatcatggaaaagaatgtgacggtcacacatgctcaggatatactggaaaaagaacacaatgggaaactttgcagtcttaaaggagtgaggcccctcattctgaaggattgcagtgtagctggatggcttcttggaaacccaatgtgtgatgaattcctgaatgtaccagaatggtcatacatcgtggaaaaagataatccagtcaatggcctgtgctatccaggagacttcagcgattacgaagaactgaagcatgtaatgagcagcacaaaccattttgagaaaattcggataatccctaggagttcttggtccaatcatgatgcctcatcaggagtgagttcggcatgcccataccat---ggtagatcttcctttttcaggaatgtagtgtggttgatcaagaagaataatgcgtacccaacaataaagagtacctataacaacaccaatgtagaagaccttttaataatatggggaatacaccaccctaatgatgcagctgaacaaacaaatctctaccagaactcgaacacttatgtgtctgtaggaacatcaacactgaaccagagatcaatcccagaaatagccactagacccaaagtgaacggacaaagtggaagaatggaatttttctggacaatactgaagtcgaacgatgcaatcagctttgaaagtaatgggaattttatagctcctgaatatgcatacaaaattgtcaagaaaggagattcagcaatcatgagaagtgaattggagtatggtaactgtgacaccaaatgtcagactccattgggtgctataaattccagtatgcccttccacaatgttcatcctcttaccattggagagtgccccaagtatgtcaagtcggacaaactggttcttgcaacaggactaagaaatgtaccccaaagagaaaca---------------agaggcctatttggtgcaatagcaggattcatagaaggaggatggcaaggaatggttgacgggtggtacggataccatcatagcaatgagcagggaagtggatatgctgcagacaaagaatctacccagaaagcaatcgatgggatcaccaataaagtaaactcaatcattgacaaaatgaacactcaattcgaagccgttgggaaagaattcaacaacctagaaaggagaatagaaaatttgaataagaaaatggaagatgggtttttagatgtatggacttacaatgcagaacttctagtgctcatggaaaacgaaagaactctggatttccatgattcaaatgttaagaacctatacgataaggtccgactccagctgagagacaatgcaaaagaattgggcaacggatgctttgaattctaccacaagtgtgacaatgaatgcatggaaagtgtgagaaatggaacgtatgactatccgcaatattcagaagaatcaagactgaacagagaggaaatagacggagtcaaattggaatcaatgggcacctatcagatattatcaatctactcaacagtggcgagttccctagcactggcaatcatgatagctggtctatctttttggatgtgctccaatggatcattgcagtgcagaatttgcatctag
>H5N1_Avian_CY146644_A/duck/Hunan/S4030/2011|2011.855
atggagaaaatagtgcttctttttgcaacaattagccttgttaaaagcgatcatatttgcattggttatcatgcaaataactcgacagagcaggttgacacaataatggaaaagaacgttacggttacacatgcccaagacatactggaaaagacacacaacgggaagctctgcgatctaaatggagtgaagcctctgattttaaaagattgtagtgtagcaggatggctcctcggaaacccaatgtgtgacgaattcatcaatgtgccagaatggtcttacatagtagagaaggccaatccagccaatgacctctgttacccaggaaatttcaacgattatgaagaattgaaacacctattgagcaggataaaccattttgagaaaatacagatcatccccaaagattcttggtcagatcatgaagcctcattgggggtgagtgcagcatgtccataccag---ggaaattcctccttcttcagaaatgtagtatggcttatcaaaaaggacaacgcatacccaacaataaagaaaggctacaataataccaatcaagaagatctcttggtactgtgggggattcaccatcctaatgatgaggcagagcagataaagctctatcaaaacccaatcacctatatttccattgggacatcaacactaaaccagaaattggtaccaaaaatagccactaggtccaaaataaacgggcaaagtggcaggatagatttcttctggacaattttaaaaccgaatgatgcaatccacttcgagagtaatggaaatttcattgctccagaatatgcatacaaaattgtcaagaaaggagactcaacaattatgaaaagtgaagtggaatatggtaactgcaacaccaggtgtcagactccgataggggcgataaactccagtatgccattccacaacatacaccctctcaccatcggagaatgtcccaaatatgtgaaatcaaacaaactagtccttgcaactgggctcagaaatagtcctcaaagagagaga------agaagaaaaagaggattgtttggagctatagcaggttttatagagggaggatggcagggaatggtagatggttggtatgggtaccaccacagcaatgagcaggggagtgggtacgctgcagacaaagaatctactcaaaaggcaatagacggagtcaccaataaggtcaactcgatcattgacaaaatgaacactcagtttgaggccgtaggaagggaatttaataacttagagaggagaatagagaatttgaacaagaagatggaagacggattcctagatgtctggacttataatgctgaacttctggttctcatggaaaatgagagaactctagacttccatgactcaaatgtcaggaacctttacgacaaggtcagactacagcttaaggacaatgcaaaagagctgggtaacggttgtttcgagttctatcacaaatgtaataatgaatgtatggaaagtgtaagaaacggaacgtatgactacccacagtattcagaagaagcaagattaaaaagagaggaaataagtggagtaaaattggaatcaataggaatttaccaaatactgtcaatttattcaacagtggcgagttccctagtactggcaatcatgatggctggtctatctttatggatgtgctccaacgggtcgttacagtgcagaatttgcatttaa
>H5N1_Avian_CY146700_A/duck/Hunan/S4220/2011|2011.866
atggaaaaaatagtgctcctttttgcaatagtcagccttgttaaaagcgatcatatttgcattggttaccatgcaaacaactcgacagagcaggttgacacaataatggaaaagaacgttactgttacacatgctcaagacatactggagaagacgcacaacgggaagctctgcgatctaaatggagtgaagcctctgattttaaaagattgtagtgtagcaggatggctcctcgggaacccaatgtgtgacgaattcatcgatgtgccagaatggtcttacatagtagagaagaccaatccagccaatgacctctgttacccagggagtttcaacgattatgaagaattaaaacacctattgagcagaataaaccactttgagaaaatacgaatcattcccaaagattcttggccagatcatgaagcctcattgggggtgagcgcagcatgttcataccag---ggaaattcctcatttttcagaaatgtggtatggcttctcaaaaaggacgatgcatacccaataataacgaaaagctacaataataccaataaagaagatctcttggtactgtgggggatccatcatcctaatgatgaggcagagcagataaggctctataaaaacccaaccacctatatttccattgggacatcaacactaaaccagagattggtaccaagaatagctactagatccaaagtaaacgggcaacgtggaaggatagatttcttctggacaattttaaaaccgaatgatgcaatcaacttcgagagtaatggaaatttcattgctccagaatatgcatacaaaattgtcaagaaaggagactccacaattatgagaagtgaagtggaatatggtaactgcaacaccaggtgtcagactccgataggggcgataaactctagtatgccattccataacatacaccccctcaccatcggagaatgtcccaaatatgtgaaatcaaacaaattagtccttgcgactgggctcagaaatagtcctcaaagagagaga------agaagaaaaagaggactgtttggagctatagcaggttttatagagggaggatggcagggaatggtagatggttggtatgggtaccaccacagcaatgagcaggggagtgggtacgctgcagacaaagaatctactcaaaaggcaatagacggagtcaccaataaggtcaactcgatcattgacaaaatgaacactcagtttgaggccgtaggaagggaatttaataacttagagaggagaatagagaatttgaacaagaagatggaagacggattcctagatgtctggacttataatgctgaacttctggttctcatggaaaatgagagaactctagacttccatgactcaaatgtcaggaacctttacgacaaggtcagactacagcttaaggacaatgcaaaagagctgggtaacggttgtttcgagttctatcacaaatgtaataatgaatgtatggaaagtgtaagaaacggaacgtatgactacccgcagtattcagaagaagcaagattaaaaagagaggaaataagtggagtaaaattggaatcaataggaatttaccaaatactgtcaatttattcaacagtggcgagttccctagtactggcaatcatgatggctggtctatctttatggatgtgctccaacgggtcgttacagtgcagaatttgcatttaa
>H5N1_Avian_CY166736_A/northern_shoveler/Mississippi/11OS5805/2011|2011.934
atggaaagaatagtgattgccctcgcaataatcagcattgtcaaaggtgaccaaatttgcattggttaccatgcaaacaattcaacagagcaggttgatacaatcatggaaaagaatgtgacggtcacacatgctcaggatatactggagaaaaagcacaatgggaaactttgcagtcttaaaggagttagacccctcattctgaaggattgcagcgtagctggatggcttcttggaaacccaatgtgtgatgaattcctgaatgtaccagaatggtcatacattgtggaaaaagacaatccagtcaatggcctgtgctatccaggagacttcagcaactacgaagaactgaagcatttaatgagcagcacaaaccattttgagaaaattcggataatccctaggagttcttggtccaatcatgatgcctcatcaggagtgagttcggcatgcccatacaat---ggtagatcttcctttttcaggaatgtagtgtggttgatcaagaagaataatgcgtacccaacaataaagaggacctataacaacaccaatgtagaagaccttttaataatatggggaatacaccaccctaatgatgcagctgaacagacaaaactctaccagaactcgaacacttatgtgtctgtaggaacatcaacactgaatcagaggtcaatcccagaaatagccactagacccaaagtgaacggacaaagtggaagaatggattttttctggacaatactgaagtcgaacgatgcaatcagctttgaaagtaacgggaattttatagctcctgaatatgcgtacaaaattgttaagaaaggagattcagcaatcatgagaagtgaattagagtatggtaactgtgacaccaaatgtcagactccattgggtgccataaattccagtatgccctttcacaatgttcatcctcttaccattggggagtgccccaagtatgtcaaatcggacaaactggtccttgcaacaggactaagaaacataccccaaagagaaaca---------------agaggcctatttggtgcaatagcaggattcatagaaggaggatggcaaggaatggttgacggatggtacggataccatcatagcaatgagcagggaagtggatatgctgcagacaaagaatctacccagagagcaatcgatggaatcaccaacaaagtaaactcaatcattgacaaaatgaacactcaattcgaagccgttgggaaagaattcaacaacctggaaaggagaatagaaaatttgaataagaaaatggaagatgggtttttagatgtatggacttacaatgcggaacttctcgtgctcatggaaaacgaaagaactctggatttccatgattcaaaagtcaggaacctatacgataaggtccgactccagctgagagacaatgcaaaagaattgggcaacggatgcttcgaattctatcacaagtgtgacgatgaatgcatggaaagtgtgagaaatggaacgtatgactatccgcaatattcagaagaatcaagactgaacagagaggaaatagacggagtcaaattggaatcaatgggcacctatcagatattatcaatctactcaacagtggcgagttccctagcactggcaatcatgatagctggtctatctttttggatgtgttccaatggatcattgcagtgcagaatttgcatctag
>H5N1_Avian_CY179411_A/mallard/Wisconsin/568/1982|1982.500
atggaaagaatagtgattgcccttgcaataatcagcgttgtcaaaagtgaccaaatctgcattggttatcatgcaaacaattcaacagaacaggttgacacaatcatggagaagaacgtgacggtcacacatgctcaggacatactggaaaaagagcacaacgggaaactctgcagtctcaaaggagtgaggcccctcattctgaaggattgcagtgtggctggatggcttcttggaaacccaatgtgtgatgaattcttgaatgtaccggaatggtcatacattgtagaaaaagacaatccggtcaatggcttgtgctatccaggagacttcaacgattatgaagaactgaagcacttagtgagcagcacaaaccattttgagaaaattcagataatccctaggagctcttggtccaatcatgatgcctcatcaggagtgagctcagcatgcccatacaat---ggtagatcttcctttttcaggaatgtagtgtggttgatcaagaagaataatgcgtacccaacaataaagaggacctacaacaacaccaatatggaggaccttctgatattgtggggaatccaccaccctaatgatgcagcagaacaaacaaaactctaccagaactcgaacacttatgtgtctgtaggaacatcaacactgaatcagaggtcaatcccagaaatagctaccaggcccaaagtgaacggacaaagtggaagaatggaatttttctggacaatactaaggccgaacgatgcgatcagctttgaaagtaacgggaactttatagctcctgaatatgcatacaagatagttaaaaaaggagattcagcaatcatgaaaagtgaactggagtatggtaactgtaataccaaatgtcagaccccagtaggtgctataaattccagtatgcctttccataatgtccatccccttaccattggagagtgccccaagtatgtcaaatccgacaaactggtccttgcaacaggactgaggaacgtgccccaaagagaaaca---------------agaggtctgtttggagcaatagcaggattcatagaaggaggatggcaaggaatggtagatggatggtatggatatcatcatagcaatgagcagggaagtggatatgctgcagacaaagaatccactcagaaagcaatcgacgggatcaccaataaagtaaattcaatcattgacaaaatgaacactcaattcgaagctgttgggaaagaattcaacaacctagaaaggagaatagaaaatttaaataagaaaatggaagatgggtttctagatgtatggacttacaatgcagaacttctggtgctcatggaaaacgaaagaactctggatttccatgattcaaatgtcaggaacttatacgataaggtccgactccagctgagagacaatgcaaaagaattaggcaatgggtgttttgagttctatcacaagtgtgacaatgaatgcatggaaagtgtgagaaatggaacgtatgactatccacaatactcagaagaatcaaggctaaacagggaggaaatagatggagtcaaattggaatcaatgggcacttatcagatactatcaatctactcaacagtggcgagttccctagcactggcaatcatggtagctggtctgtctttttggatgtgctccaatggatcattgcagtgcagaatttgcatctag
>H5N1_Avian_CY186667_A/mallard/Illinois/12OS5080/2012|2012.800
atggaaagaatagtgattgccctcgcaataatcagcattgtcaaaggtgaccaaatttgcattggttaccatgcaaacaattcaacagagcaggttgataccatcatggaaaagaatgtgacggtcacacatgctcaggatatactggagaaagagcacaatgggaaactttgcagtcttaaaggagtgaggcccctcattctgaaggactgcagtgtagctggatggcttcttggaaacccaatgtgtgatgaattcctgaatgtaccagaatggtcatacatcgtggaaaaagataatccagtcaatggcctgtgctatccaggagacttcagcgactacgaagaactgaagcatttaatgagcagcacaaaccattttgagaaaattcagataattcctaggagttcttggtccaatcatgatgcctcatcaggagtgagttcggcatgcccatacaat---gatagatcttcctttttcaggaatgtagtttggttgatcaagaagaataatgcgtacccaacaataaagaggacctataacaacaccaatgtagaagaccttttaataatatggggaatacaccaccctaatgatgcagctgaacaaacaaaactctaccagaactcgaacacttatgtgtctgtaggaacatcaacactgaatcaaagatcaatcccagaaatagccactagacccaaagtgaacggacaaagtggaagaatggaatttttctggacaatactgaagtcgaacgatgcaatcagctttgaaagtaacgggaattttatagctcctgaatatgcgtacaaaattgtcaagaaaggagattcagcaatcatgagaagtgaattagagtatggtaactgtgacaccaaatgtcagactccattaggtgctataaattccagtatgcccttccacaatgttcatcctcttaccattggggagtgccccaagtatgtcaaatcggataaactggtccttgcaacaggactaagaaacataccccaaagagaaaca---------------agaggcctatttggtgcaatagcaggattcatagagggaggatggcaaggaatggttgacgggtggtatgggtaccatcatagcaatgagcagggaagtggatatgctgcagacaaagaatctacccagaaagcaatcgatggaatcaccaacaaagtaaactcaatcattgacaaaatgaacactcaattcgaaaccgttgggaaagaattcaacaacctggaaaggagaatagaaaatttgaataagaaaatggaagatgggtttttagatgtatggacttacaatgcagaacttctcgtgctcatggaaaacgaaagaactctggatttccatgattcaaatgtcaagaacctatacgataaggtccgactccagctgagagacaatgcaaaagaattgggcaacggatgcttcgaattctaccacaagtgtaacaatgaatgcatggaaagtgtgagaaatggaacgtatgactatccgcaatattcagaagaatcaagactgaacagagaggaaatagaaggagtcaaattggaatcaatgggcacctatcagatattatcaatctactcaacagtggcgagttccctagcactggcaatcatgatagctggtctatctttttggatgtgttccaatggatcattgcagtgcagaatttgcatctag
>H5N1_Avian_CY187005_A/mallard/Ohio/12OS2218/2012|2012.874
atggaaagaatagtgattgccctcgcaataatcagcattgtcaaaggtgaccaaatttgcattggttaccatgcaaacaattcaacagagcaggttgatacaatcatggaaaagaatgtgacggtcacacatgctcaggatatactggagaaagagcacaatgggaaactttgcagtcttaaaggagtgaggcccctcattctgaaggactgcagcgtagctggatggcttcttggaaacccaatgtgtgatgaattcctgaatgtaccagaatggtcatacatcgtggaaaaagataatccagtcaatggcctgtgctatccaggagacttcagcgactacgaagaactgaagcatttaatgagcagcacaaaccattttgagaaaattcagataattcctaggagttcttggtccaatcatgatgcctcatcaggagtgagttcggcatgcccatacagt---ggtagatcttcctttttcaggaatgtagtttggttgatcaagaagaataatgcgtacccaacaataaagaggacctataacaacaccaatgtagaagaccttttaataatatggggaatacaccaccctaatgatgcagctgaacaaacaaaactctaccagaactcgaacacttatgtgtctgtaggaacatcaacactgaatcaaagatcaatcccagaaatagccactagacccaaagtgaacggacaaagtggaagaatggaatttttctggacaatactgaagtcgaacgatgcaatcagctttgaaagtaacgggaattttatagctcctgaatatgcgtacaaaattgtcaagaaaggagattcagcaatcatgagaagtgaattagagtatggtaactgtgacaccaaatgtcagactccattaggtgctataaattccagtatgcccttccacaatgttcatcctcttaccattggggagtgccccaagtatgtcaaatcggataaactggtccttgcaacaggactaagaaacataccccaaagagaaaca---------------agaggcctatttggtgcaatagcaggattcatagagggaggatggcaaggaatggttgacgggtggtatgggtaccatcatagcaatgagcagggaagtggatatgctgcagacaaagaatctacccagaaagcaatcgatggaatcaccaacaaagtaaactcaatcattgacaaaatgaacactcaattcgaggccgttgggaaagaattcaacaacctggaaaggagaatagaaaatttgaataagaaaatggaagatgggtttttagatgtatggacttacaatgtagaacttctcgtgctcatggaaaacgaaagaactctggatttccatgattcaaatgtcaagaacctatacgacaaggtccgactccagctgagagacaatgcaaaagaattgggcaacggatgcttcgaattctaccacaagtgtgacaatgaatgcatggaaagtgtgagaaatggaacgtatgactatccgcaatattcagaagaatcaagactgaacagagaggagatagaaggagtcaaattggaatcaatgggcacctatcagatattatcaatctactcaacagtggcgagttccctagcactggcaatcatgatagctggtctatctttttggatgtgttccaatggatcattgcagtgcagaatttgcatctag
>H5N1_Avian_CY206115_A/mallard/Minnesota/AI11-4429/2011|2011.704
atggaaagaatagtgatttccctcgcaataatcaacattgtcaaaggtgaccaaatttgcattggttaccatgcaaacaattcaacagagcaggttgatacaatcatggaaaagaatgtgacggtcacacatgctcaggatatactggagaaaaagcacaatgggaaactttgcagtcttaaaggagtgaggcccctcattctgaaggattgcagcatagctggatggcttcttggaaacccaatgtgtgatgaattcctgaatgtaccagaatggtcatacatcgtggaaaaagacaatccagtcaatggcctgtgctatccaggagacttcagtgactacgaagaactgaagcatttaatgagcagcacaaaccattttgagaaaattcggataatccctaggagttcttggtccgatcatgatgcctcatcaggagtgagttcggcatgcccatacaat---ggtagatcttcctttttcaggaatgtagtatggttgatcaagaagaataatgcgtacccaacaataaagaggacctataacaacaccaatgtagaagaccttttaataatatggggaatacaccaccctaatgatgcagctgaacagacaaaactctaccagaactcgaacacttatgtgtctgtaggaacatcaacactgaatcagagatcaatcccagaaatagccactagacccaaagtgaacggacaaagtggaagaatggattttttctggacaatactgaagtcgaacgatgcaatcagctttgaaagtaacgggaattttatagctcctgaatatgcgtacaaaattgttaagaaaggagattcagcaatcatgagaagtgaattagagtatggtaactgtgacaccaaatgtcagactccattgggtgccataaattccagtatgcccttccacaatgttcatcctcttaccattggggagtgccccaagtatgtcaaatcggacaaactggtccttgcaacaggactaagaaacataccccaaagagaaaca---------------agaggcctatttggtgcaatagcaggattcatagaaggaggatggcaaggaatggttgacggatggtacggataccatcatagcaatgagcagggaagtggatatgctgcagacaaagaatctacccagaaagcaatcgatggaatcaccaacaaagtaaactcaatcattgacaaaatgaacactcaattcgaagccgttgggaaagaattcaacaacctggaaaggagaatagaaaatttgaataagaaaatggaagatgggtttttagatgtatggacttacaatgcggaacttctcgtgctcatggaaaacgaaagaactctggatttccatgattcaaatgtcaggaacctatacgataaggtccgactccagctgagagacaatgcaaaagaattgggcaacggatgcttcgaattctatcacaagtgtgacgatgaatgcatggaaagtgtgagaaatggaacgtatgactatccgcaatattcagaagaatcaagactgaacagagaggaaatagacggagtcaaattggaatcaatgggcacctatcagatattatcaatctactcaacagtggcgagttccctagcactggcaatcatgatagctggtctatctttttggatgtgttccaatggatcattgcagtgcagaatttgcatctag
>H5N1_Avian_DQ182483_A/crested_eagle/Belgium/01/2004|2004.500
atggagaaaatagtgcttctttttgcaatagtcagtcttgttaaaagtgatcagatttgcattggttaccatgcaaacaactcgacagagcaggttgacacaataatggaaaagaacgttactgttacacatgcccaagacatactggaaaagacacacaacgggaagctctgcgatctagatggagtgaagcctctaattttgagagattgtagtgtagctggatggctcctcggaaacccaatgtgtgacgaattcatcaatgtgccggaatggtcttacatagtggagaaggccaatccagtcaatgacctctgttacccaggggatttcaatgactatgaagaattgaaacacctattgagcagaataaaccattttgagaaaattcagatcatccccaaaagttcttggtccagtcatgaagcctcattaggggtgagctcagcatgtccatatcaa---ggaaagccctcctttttcagaaatgtggtatggcttatcaaaaagaacagtacatacccaacaataaagaggagctacaataataccaaccaagaagatcttgtggtactgtgggggattcaccatcctaatgatgcggcagagcagacaaagctctatcaaaacccaaccacctatatttccgttgggacatcaacactaaaccagagattggtaccaagaatagctactagatccaaagtaaacgggcaaagtggaaggatggagttcttctggacaattttaaaaccgaatgatgcaatcaacttcgagagtaatggaaatttcattgctccagaatatgcatacaaaattgtcaagaaaggggactcaacaattatgaaaagtgaattggaatatggtaactgcaacaccaagtgtcaaactccaatgggggcgataaactctagtatgccattccacaatatacaccctctcactatcggggagtgccccaaatatgtgaaatcaaacagattagtccttgcgactggactcagaaatagccctcaaagagagaaa---agaagaaaaaagagaggattatttggagctatagcaggttttatagagggaggatggcagggaatggtagatggttggtatgggtaccaccatagcaataagcaggggagtgggtacgctgcagacaaagaatccactcaaaaggcaatagatggagtcaccaataaggtcaactcgatcattgacaaaatgaacacccagtttgaggccgttggaagggaatttaacaacttagaaaggagaatagagaatttaaacaagaagatggaagacgggttcctagatgtctggacttataatgctgaacttctggttctcatggaaaatgagagaactctagactttcatgactcaaatgtcaagaacctttacgacaaggtccgactacagcttagggataatgcaaaggagctgggtaacggttgtttcgagttctatcataaatgtgataatgaatgtatggaaagtgtaagaaacggaacgtatgactacccgcagtattcagaagaagcaagactaaaaagagaggaaataagtggagtaaaattggaatcaataggaatttaccaaatactgtcaatttattctacagtggcgagttccctagcactggcaatcatggtagctggtctatccttatggatgtgctccaatgggtcgttacaatgcagaatttgcatttaa
>H5N1_Avian_DQ230521_A/grebe/Novosibirsk/29/2005|2005.500
atggagaaaatagtgcttcttcttgcaatagtcagtcttgttaaaagtgatcagatttgcattggttaccatgcaaacaactcgacagagcaggttgacacaataatggaaaagaacgtcactgttacacacgcccaagacatactggaaaagacacacaacgggaagctttgcgatctagatggagtgaagcctctaattttaagagattgtagtgtagctggatggctcctcgggaacccaatgtgtgacgaattcctcaatgtgccggaatggtcttacatagtggagaagatcaatccagccaatgacctctgttacccagggaatttcaacgactatgaagaactgaaacacctattgagcagaataaaccattttgagaaaattcagatcatccccaaaagttcttggtcagatcatgaagcctcatcaggggtgagctcagcatgtccataccag---ggaaggtcctccttttttagaaatgtggtatggcttatcaaaaagaacaatgcatacccaacaataaagagaagttacaataataccaaccaagaagatcttttggtactgtgggggattcatcatccaaatgatgcggcagagcagacaaggctctatcaaaacccaaccacctatatttccgttgggacatcaacactaaaccagagattggtaccaaaaatagctactagatccaaggtaaacgggcaaagtggaaggatggagttcttttggacaattttaaaaccgaatgatgcaataaactttgagagtaatggaaatttcattgctccagaaaatgcatacaaaattgtcaagaaaggggactcaacaattatgaaaagtgaattggaatatggtaactgcaacaccaagtgtcaaactccaataggggcgataaactctagtatgccattccacaacatccaccctctcaccatcggggaatgccccaaatatgtgaaatcaaacagattagtccttgcgactgggcttagaaatagccctcaaggagagaga---agaagaaaaaagagaggactatttggagctatagcaggttttatagagggaggatggcagggaatggtagatggttggtatgggtaccgccatagcaacgagcaggggagtgggtacgctgcagacaaagaatccactcaaaaggcaatagatggagtcaccaataaggtcaactcgatcattgacaaaatgaacactcagtttgaggccgttggaagggaatttaataacttagaaaggagaatagaaaatttaaacaagaagatggaagacggattcctagatgtctggacttataatgctgaacttctggttctcatggaaaatgagagaactctagactttcatgactcaaatgtcaagaacctttacgacaaggtccgactacagcttagggataatgcaaaggagcttggtaacggttgtttcgagttctatcacagatgtgataatgaatgtatggaaagtgtaagaaacggaacgtatgactacccgcagtattcagaagaagcaagattaaaaagagaggaaataagtggagtaaaattggaatcaataggaacttaccaaatactgtcaatttattcaacagtggcgagctccctagcactggcaatcatggtggctggtctatctttatggatgtgctccaatggatcgttacaatgcagaatttgcatttaa
>H5N1_Avian_DQ230522_A/duck/Novosibirsk/56/2005|2005.500
atggagaaaatagtgcttcttcttgcaatagtcagtcttgttaaaagtgatcagatttgcattggttaccatgcaaacaactcgacagagcaggttgacacaataatggaaaagaacgtcactgttacacacgcccaagacatactggaaaagacacacaacgggaagctctgcgatctagatggagtgaagcctctaattttaagagattgtagtgtagctggatggctcctcgggaacccaatgtgtgacgaattcctcaatgtgccggaatggtcttacatagtggagaagatcaatccagccaatgacctctgttacccagggaatttcaacgactatgaagaactgaaacacctattgagcagaataaaccattttgagaaaattcagataatccccaaaagttcttggtcagatcatgaagcctcatcaggggtgagctcagcatgtccataccag---ggaaggtcctccttttttagaaatgtggtatggcttatcaaaaagaacaatgcatacccaacaataaagagaagttacaacaataccaaccaagaagatcttttggtactgtgggggattcaccatccaaatgatgcggcagagcagacaaggctctatcaaaacccaaccacctatatttccgttgggacatcaacactaaatcagagattggtaccaaaaatagctactagatccaaggtaaacgggcaaagtggaaggatggagttcttttggacaattttaaaaccgaatgatgcaataaactttgagagtaatggaaatttcattgctccagaaaatgcatacaaaattgtcaagaaaggggactcaacaattatgaaaagtgaattggaatatggtaactgcaacaccaagtgtcaaactccaataggggcgataaactctagtatgccattccacaacatccaccctctcaccatcggggaatgccccaaatatgtgaaatcaaacagattagtccttgcgactgggctcagaaatagccctcaaggagagaga---agaagaaaaaagagaggactatttggagctatagcaggttttatagagggaggatggcagggaatggtagatggttggtatgggtaccaccatagcaacgagcaggggagtgggtacgctgcagacaaagaatccactcaaaaggcaatagatggagtcaccaataaggtcaactcgatcattgacaaaatgaacactcagtttgaggctgttggaagggaatttaataacttagaaaggagaatagaaaatttaaacaagaagatggaagacggattcctagatgtctggacttataatgctgaacttctggttctcatggaaaatgagagaactctagactttcatgactcaaatgttaagaacctttacgacaaggtccgactacagcttagggataatgcaaaggagcttggtaacggttgtttcgagttctatcacagatgtgataatgaatgtatggaaagtgtaagaaacggaacgtatgactacccgcagtattcagaagaagcaagattaaaaagagaggaaataagtggagtaaaattggaatcaataggaacttaccaaatactgtcaatttattcaacagtggcgagctccctagcactggcaatcatggtggctggtctatctttatggatgtgctccaatggatcgttacaatgcagaatttgcatttaa
>H5N1_Avian_DQ323672_A/chicken/Kurgan/3/2005|2005.500
atggagaaaatagtgcttcttcttgcaatagtcagtcttgttaaaagtgatcagatttgcattggttaccatgcaaacaactcgacagagcaggttgacacaataatggaaaagaacgtcactgttacacacgcccaagacatactggaaaagacacacaacgggaaactctgcgatctagatggagtgaagcctctaattttaagagattgtagtgtagctggatggctcctcgggaacccaatgtgtgacgaattcctcaatgtgccggaatggtcttacatagtggagaagatcaatccagccaatgacctctgttacccagggaatttcaacgactatgaagaactgaaacacctattgagcagaataaaccattttgagaaaattcagatcatccccaagagttcttggtcagatcatgaagcctcatcaggggtgagctcagcatgtccataccag---ggaaggtcctccttttttagaaatgtggtatggcttatcaaaaaggacaatgcatacccaacaataaagagaagttacaataataccaaccaagaagatcttttggtactgtgggggattcaccatccaaatgatgcggcagagcagacaagactctatcaaaacccaaccacctatatttccgttgggacatcaacactaaaccagagattggtaccaaaaatagctactagatccaaggtaaacgggcaaagtggaaggatggagttcttttggacaattttaaaaccgaatgatgcaataaactttgagagtaatggaaatttcattgctccagaaaatgcatacaaaattgtcaagaaaggggactcaacaattatgaaaagtgaattggaatatggtaactgcaacaccaagtgtcaaactccaataggggcgataaactctagtatgccattccacaacatccaccctctcaccataggggaatgccccaaatatgtgaaatcaaacagattagtccttgcgactgggctcagaaatagccctcaaggagagaga---agaagaaaaaagagaggactatttggagctatagcaggttttatagagggaggatggcagggaatggtagatggttggtatgggtaccaccatagcaacgagcaggggagtgggtacgctgcagacaaagaatccactcaaaaggcaatagatggagtcaccaataaggtcaactcgatcattgacaaaatgaacactcagtttgaggctgttggaagggaatttaataacttagaaaggagaatagaaaatttaaacaagaagatggaagacggattcctagatgtctggacttataatgctgaacttctggttctcatggaaaatgagagaactctagactttcatgactcaaatgtcaagaatctttacgacaaggtccgactacagcttagggataatgcaaaggagcttggtaacggttgtttcgagttctatcacagatgtgataatgaatgtatggaaagtgtaagaaacggaacgtatgactacccgcagtattcagaagaagcaagattaaaaagagaggaaataagtggagtaaaattggaatcaataggaacttaccaaatactgtcaatttattcaacagtggcgagctccctagcactggcaatcatggtggctggtctatctttatggatgtgctccaatgggtcgttacaatgcagaatttgcatttaa
>H5N1_Avian_DQ449632_A/chicken/Kurgan/05/2005|2005.500
atggagaaaatagtgcttcttcttgcaatagtcagtcttgttaaaagtgatcagatttgcattggttaccatgcaaacaactcgacagagcaggttgacacaataatggaaaagaacgttactgttacacacgcccaagacatactggaaaagacacacaacgggaaactctgcgatctagatggagtgaagcctctaattttaagagattgtagtgtagctggatggctcctcgggaacccaatgtgtgacgaattcctcaatgtgccggaatggtcttacatagtggagaagatcaatccagccaatgacctctgttacccagggaatttcaacgactatgaagaactaaaacacctattgagcagaataaaccattttgagaaaattcagatcatccccaagagttcttggtcagatcatgaagcctcatcaggggtgagctcagcatgtccataccag---ggaaggtcctccttttttagaaatgtggtatggcttatcaaaaaggacaatgcatacccaacaataaagagaagttacaataataccaaccaagaagatcttttggtactgtgggggattcaccatccaaatgatgcggcagagcagacaaggctctatcaaaacccaaccacctatatttccgttgggacatcaacactaaaccagagattggtaccaaaaatagctactagatccaaggtaaacgggcaaagtggaaggatggagttcttttggacaattttaaaaccgaatgatgcaataaactttgagagtaatggaaatttcattgctccagaaaatgcatacaaaattgtcaagaaaggggactcaacaattatgaaaagtgaattggaatatggtaactgcaacaccaagtgtcaaactccaataggggcgataaactctagtatgccattccacaacatccaccctctcaccatcggggaatgccccaaatatgtgaaatcaaacagattagtccttgcgactgggctcagaaatagccctcaaggagagaga---agaagaaaaaagagaggactatttggagctatagcaggttttatagagggaggatggcagggaatggtagatggttggtatgggtaccaccatagcaacgagcaggggagtgggtacgctgcagacaaagaatccactcaaaaggcaatagatggagtcaccaataaggtcaactcgatcattgacaaaatgaacactcagtttgaggctgttggaagggaatttaataacttagaaaggagaatagaaaatttaaacaagaagatggaagacggattcctagatgtctggacttataatgctgaacttctggttctcatggaaaatgagagaactctagactttcatgactcaaatgtcaagaacctttacgacaaggtccgactacagcttagggataatgcaaaggaacttggtaacggttgtttcgagttctatcacagatgtgataatgaatgtatggaaagtgtaagaaacggaacgtatgactacccgcagtattcagaagaagcaagattaaaaagagaggaaataagtggagtaaaattggaatcaataggaacttaccaaatactgtcaatttattcaacagtggcgagctccctagcactggcaatcatggtggctggtctatctttatggatgtgctccaatggatcgttgcaatgcagaatttgcatttaa
>H5N1_Avian_EU243133_A/chicken/Hebei/102/2005|2005.500
atggagggaatagtgcttcttcttgcaataatcggtcttgttaaaagtgatcagatttgcgttggttaccatgcaaacaattcgacagagcaggttgacacaataatggaaaagaacgttactgttacacatgctcaagacatactggagaagacacacaacgggaagctctgcaacctagatggagtgaagcctctaattttgaaagattgtagtgtagctggatggctcctcggaaacccaatgtgtgacgaatttctcaatgtgtctgaatggtcttacatagtggagaaggccaatccagccaatggcctctgttacccaggggatttcaatgactatgaagaactgaaacatctattgagcagaataaaccatcttgagaaaattaagatcatccccaaaagtttttggtccaatcatgaagtctcatcaggggtgagctcagcatgttcctatctg---gagaagccctcctttttcagaaatgtggtatggcttatcaaaaagaataatacatacccaccaataaaggtgaactacaccaataccaaccaagaagatcttttggtactgtgggggattcaccatcccaatgatgaggcagagcagataaaggtctatcaaaacccaaccacctatatttccgttggaacatcaacactaaaccagagattggtaccaaaaatagctactagatccaaagtaaacgggcaaagtggaagaatggagttcttctggacaattttaaagccgaatgatgctatcaatttcgatagtaatggaaattccattgctccagaatatgcatacaaaattgtcaagaaaggggactcagcgattatgaaaagtgaattggaatgtggtaactgcaacaccaagtgtcaaactccaatgggggcgataaattctagtatgccattccacaacatacaccctctcaccatcggggaatgccccaaatatgtgaaatcaaacagattagtcctcgcaactggactcagaaatgcccctcaaggagagggaggaagaagaaaaaaaagaggactatttggagccatagcagggtttatagagggaggatggcagggaatggtagatggttggtatgggtaccaccatagcaatgagcagggaagtggatacgctgcagacaaagaatccactcaaaaggcaatagatggcatcaccaataaggtcaactcgatcattgacaaaatgaacactcagtttgaggccgttggaagggaatttaataacttagaaaggagaatagaaaatttaaacaaaaagatggaggacggattcctagatgtctggacttataacgctgaacttctggttctcatggaaaatgagagaactctagactttcatgactcaaatgtcaagaacctttacgaaaaggtccgactacagcttagggataatgcaaaggagctgggtaacggttgtttcgagttctatcacaaatgtgataatgaatgtatggaaagtgtaaaaaacgggacgtatgactacccgcagtattcagaagaagcaagactaaacagagaggaaataagtggagtaaaattggaatcaatggtaacttaccaaatactgtcaatttattcaacagtggcgagttccctagcattggcaatcatggtagctggtctatctttatggatgtgctccaatggatcgttacaatgcagaatttgcatttaa
>H5N1_Avian_EU243146_A/chicken/Hebei/126/2005|2005.500
atggagggaatagtgcttcttcttgcaataatcggtcttgttaaaagtgatcagatttgcgttggttaccatgcaaacaactcgacagagcaggttgacacaataatggaaaagaacgttactgttacacatgctcaagacatacaggagaagacacacaacgggaagctctgcaacctagatggagtgaagcctctaattttgaaagattgtagtgtagctggatggctcctcggaaacccaatgtgtgacgaatttctcaatgtgtcggaatggtcttacatagtggagaaggccagtccagccaatggcctctgttacccaggggatttcaatgactatgaagaactgaaacacctattgagcggaataaaccattttgagaaaattaagatcatccccaaaagttcttggtccaatcatgaagcctcatcaggggtgagctcagcatgttcctatctg---gggaagccctcctttttcagaaatttggtatggcttatcaaaaagaataatacatacccaccaataaaggtgaactacaccaataccaaccaagaagatcttttggtactgtgggggattcaccatcccaacgatgagacagagcagataaagatctatcaaaacccaaccacctgtatttccgttggaacatcaacactaaaccagagattggtaccaaaaatagctactagatccaaagtgaacgggcaaagtggaagaatggagttcttctggacaattttaaagccgaatgatgctatcaatttcgatagtaatggaaatttcattgctccagaatatgcatacaaaattgtcaagaaaggggactcagcgattatgaaaagtgaattggaatatggtaactgcaacaccaagtgtcaaactccaatgggggcaataaattctagtatgccattccacaacatacaccctctcaccatcggggaatgccccaaatatgtgaaatcaagcagattagtcctcgcgactggactcagaaatgcccctcaaagagagggagga---agaagaaaaagaggactatttggagccatagcagggtttatagagggaggatggcagggaatggcagatggttggtatgggtaccaccatagcaatgagcaggggagtggatacgctgcagacaaagaatccactcaaaaggcaatagatggaatcaccaataaggtcaactcgatcattgacaaaatgaacactcagtttgaggccgttggaagggaatttaataacttagaaaggagaatagaaaatttaaacaaaaagatggaggacggattcctagatgtctggacttataacgctgaacttctggttctcatggaaaatgagagaactctagactttcatgactcaaatgtcaagaacctttacgaaaaggtccgactgcagcttagggataatgcaaaggagctgggtaacggttgtttcgagttctaccacaaatgtgataatgaatgtatggaaagtgtaaaaaacggaacgtatgactacccgcagtattcagaagaagcaagactaaacagagaggaaataagtggagtaaaattggaatcaatggtaacttaccaaatactgtcaatttattcaacagtggcgagttccctagcattggcaatcatggtggctggtctatctttatggatgtgctccaatggatcgttacaatgcagaatttgcatttaa
>H5N1_Avian_DQ343151_A/chicken/Hebei/718/2001|2001.500
atggagggaacagtgcttcttcttgcaataatcagtcttgttaaaagtgatcagatttgcattggttaccatgcaaacaactcgacagagcaggttgacacaataatggaaaagaacgttactgttacacatgcccaagacatactggaaaagacacacaacgggaagctctgcgatctagatggagtgaagcctctaattttgagagattgtagtgtagctggatggctcctcggaaacccaatgtgtgacgaattcatcaatgtgccggaatggtcttacatagtggagaaggccagtccagccaatgacctctgttacccaggggatttcaacgactatgaagaactgaaacacctattgagcagaataaaccattttgagaaaattcagatcatccccaaaagttcttggtccaatcatgaagcctcatcaggggtgagctcagcatgtccatacctg---gggaagtcctcctttttcagaaatgtggtatggcttatcaaaaagaacagtgcatacccaacaataaagaggagctacaataataccaaccaagaagatcttttggtactgtgggggattcaccatcctaatgatgcggcagagcagataaagctctaccaaaacccaaccacctatatttccgttggaacatcaacactaaaccagagattggtaccaaaaatagctactagatccaaagtaaacgggcaaagtggaagaatggagttcttctggacaattttaaagccgaatgatgctatcaatttcgagagtaatggaaatttcattgctccagaatatgcatacaaaattgtcaagaaaggggactcagcaattatgaaaagtgaattggaatatggtaactgcaacaccaagtgtcaaactccaatgggggcgataaactctagtatgccattccacaacatacaccctctcaccatcggggaatgccccaaatatgtgaaatcaaacagattagtccttgcgactggactcagaaatacccctcaaagagagaga---agaagaaaaaagagaggactatttggagctatagcaggttttatagagggaggatggcagggaatggtagatggttggtatgggtaccaccatagcaatgagcaggggagtggatacgctgcagacaaagaatccactcaaaaggcaatagatggagtcaccaataaggtcaactcgatcattgacaaaatgaacactcagtttgaggccgttggaagggaatttaataacttagaaaggagaatagaaaatttaaacaagaagatggaagacggattcctagatgtctggacttataatgctgaacttctggttctcatggaaaatgagagaactctagactttcatgactcaaatgtcaagaatctttacgacaaggtccgactacagcttagggataatgcaaaggagctgggtaacggttgtttcgagttctatcacaaatgtgataatgaatgtatggaaagtgtaaaaaacggaacgtatgactacccgcagtattcagaagaagcaagactaaacagagaggaaataagtggagtaaaattggaatcaatgggaacttaccaaatactgtcaatttattcaacagtggtgagttccctagcactggcaatcatggtagctggtctatctttatggatgtgctccaatggatcgttacaatgcagaatttgcatttaa
>H5N1_Avian_DQ343152_A/chicken/Hebei/108/02|2002.500
atggagagaatagtgcttcttcttgcaatagtcagtcttgttaaaagtgatcagatttgcattggttaccatgcaaacaactcgacagagcaagctgacacaataatggaaaagaacgttactgttacacatgcccaaaacatactggaaaagacacacaacgggaagctctgcgatctagatggagtgaagcctctaattttgagagattgtagtgtagctggatggctcctcggaaaccctatgtgtgacgaattcatcaatgtgccggaatggtcttacatagtggagaaggccaatccagccaatgacctctgttacccaggggatttcaacgactatgaagaactgaaacacctactgagcagaataaaccattttgagaaaattcagatcatccccaaaagttcttggtccaatcatgaagcctcatcaggggtgaggtcagcatgtccatacaat---gggaagtcctcctttttcagaaatgtggtatggcttatcaaaaagaacagtgcatacccaacaataaagaggagctacaataataccaaccaagaagatcttttgatactgtgggggattcaccatcctaatgatgcggcagagcaaacaaagctctatcaaaacccaatcacctatatttccgttggaacatcaacactgaaccagagattggtcccaaaaatagctactagatccaaagtaaacgggcaaagtggaagaatggagttcttctggacaattttaaagccgaatgatgccatcaatttcgagagtaatggaaatttcattgctccggaatatgcatacaaaattgtcaagaaaggggactcagcaattatgaaaagtgaattggaatatggtaactgcaacaccaagtgtcaaactccaatgggggcgataaactctagcatgccattccacaacatacaccctctcaccatcggggagtgccccaaatatgtgaaatcaaacagattagtccttgcgactggactcagaaatacccctcaaagagagaga---agaagaaaaaagagaggactatttggagctatagcaggttttatagagggaggatggcagggaatggtagatggttggtatgggtatcaccatagcaatgagcaggggagtggatacgctgcagacaaagaatccactcaaagggcaatagatggagtcaccaataaggtcaactcgatcattggcaaaatgaacactcagtttgaggccgttggaagggaattcaataacttagaaaggaggatagaaaatttaaacaagaagatggaagacggattcctagatgtctggacttataatgctgaacttctggttctcatggaaaatgagagaactctagactttcatgactcaaatgtcaagaacctttacgacaaggtccgactacagcttagggataatgcaaaggagctgggtaatggttgtttcgagttctatcacaaatgtgataatgaatgtatggaaagtgtaaaaaacgggacgtatgactacccgcggtattcagaagaagcaagactaaacagagaggaaataagtggagtaaaattggaatcaatgggaacttaccaaatactgtcaatttattcaacagtggcgagttccctagcactggcaatcatggtagctggtctatctttatggatgtgctccaatggatcgttacaatgcagaatttgcatttaa
>H5N1_Avian_DQ364996_A/Cygnus_olor/Astrakhan/Ast05-2-6/2005|2005.901
atggagaaaatagtgcttctttttgcaatagtcagtcttgttaaaagtgatcagatttgcattggttaccatgcaaacaactcgacagagcaggttgacacaataatggaaaagaacgtcactgttacacacgcccaagacatactggaaaagacacacaacgggaagctctgcgatctagatggagtgaagcctctaattttaagagattgtagtgtagctggatggctcctcgggaacccaatgtgtgacgaattcctcaatgtgccggaatggtcttacatagtggagaagatcaatccagccaatgacctctgttacccagggaatttcaacgactatgaagaactgaaacacctattgagcagaataaaccattttgagaaaattcagatcatccccaaaagttcttggtcagatcatgaagcctcatcaggggtgagctcagcatgtccataccag---ggaaggtcctccttttttagaaatgtggtatggcttatcaaaaaggacaatgcatacccaacaataaagagaagttacaataataccaaccaagaagatcttttggtactgtgggggattcaccatccaaatgatgcggcagagcagacaaggctctatcaaaacccaaccacctatatttccgttgggacatcaacactaaaccagagattggtaccaaaaatagctactagatccaaggtaaacgggcaaagtggaaggatggagttcttttggacaattttaaaaccgaatgatgcaataaactttgagagtaatggaaatttcattgctccagaaaatgcatacaaaattgtcaagaaaggggactcaacaattatgaaaagtgaattggaatatggtaactgcaacaccaagtgtcaaactccaataggggcgataaactctagtatgccattccacaacatccaccctctcaccatcggggaatgccccaaatatgtgaaatcaaacagattagtccttgcgactgggctcagaaatagccctcaaggagagaga---agaagaaaaaagagaggactatttggagctatagcaggttttatagaaggaggatggcagggaatggtagatggttggtatgggtaccatcatagcaacgagcaggggagtgggtacgctgcagacaaagaatccactcaaaaggcaatagatggagtcaccaataaggtcaactcgatcattgacaaaatgaacactcagtttgaggccgttggaagggaatttaataacttagaaaggagaatagaaaatttaaacaagaagatggaagacggattcctagatgtctggacttataatgctgaacttctggttctcatggaaaatgagagaactctagactttcatgactcaaatgtcaagaacctttacgacaaggtccgactacagcttagggataatgcaaaggaacttggtaacggttgtttcgagttctatcacagatgtgataatgaatgtatggaaagtgtaagaaacggtacgtatgactacccgcagtattcagaagaagcaagattaaaaagagaggaaataagtggagtaaaattggaatcaataggaacctaccaaatactgtcaatttattcaacagtggcgagctccctagcactggcaatcatggtggctggtctatctttatggatgtgctccaatggatcgttgcaatgcagaatttgcatttaa
>H5N1_Avian_DQ389158_A/Cygnus_olor/Astrakhan/Ast05-2-1/2005|2005.871
atggagaaaatagtgcttctttttgcaatagtcagtcttgttaaaagtgatcagatttgcattggttaccatgcaaacaactcgacagagcaggttgacacaataatggaaaagaacgtcactgttacacacgcccaagacatactggaaaagacacacaacgggaagctctgcgatctagatggagtgaagcctctaattttaagagattgtagtgtagctggatggctcctcgggaacccaatgtgtgacgaattcctcaatgtgccggaatggtcttacatagtggagaagatcaatccagccaatgacctctgttacccagggaatttcaacgactatgaagaactgaaacacctattgagcagaataaaccattttgagaaaattcagatcatccccaaaagttcttggtcagatcatgaagcctcatcaggggtgagctcagcatgtccataccag---ggaaggtcctccttttttagaaatgtggtatggcttatcaaaaaggacaatgcatacccaacaataaagagaagttacaataataccaaccaagaagatcttttggtactgtgggggattcaccatccaaatgatgcggcagagcagacaaggctctatcaaaacccaaccacctatatttccgttgggacatcaacrctaaaccagagattggtaccaaaaatagctactagatccaaggtaaacgggcaaagtggaaggatggagttcttttggacaattttaaaaccgaatgatgcaataaactttgagagtaatggaaatttcattgctccagaaaatgcatacaaaattgtcaagaaaggggactcaacaattatgaaaagtgaattggaatatggtaactgcaacaccaagtgtcaaactccaataggggcgataaactctagtatgccattccacaacatccaccctctcaccatcggggaatgccccaaatatgtgaaatcaaacagattagtccttgcgactgggctcagaaatagccctcaaggagagaga---agaagaaaaaagagaggactatttggagctatagcaggttttatagarggaggatggcagggaatggtagatggttggtatgggtaccatcatagcaacgarcaggggagtgggtacgctgcagacaaagaatccactcaaaaggcaatagatggagtcaccaataaggtcaactcgatcattgacaaaatgaacactcagtttgaggccgttggaagggaatttaataacttagaaaggagaatagaaaatttaaacaagaagatggaagacggattcctagatgtctggacttataatgctgaacttctggttctcatggaaaatgagagaactctagactttcatgactcaaatgtcaagaacctttacgacaaggtccgactacagcttagggataatgcaaaggaacttggtaacggttgtttcgagttctatcacagatgtgataatgaatgtatggaaagtgtaagaaacggtacgtatgactacccgcagtattcagaagaagcaagattaaaaagagaggaaataagtggagtaaaattggaatcaataggaacctaccaaatactgtcaatttattcaacagtggcgagctccctagcactggcaatcatggtggctggtctatctttatggatgtgctccaatggatcgttgcaatgcagaatttgcatttaa
>H5N1_Human_DQ360835_A/Thailand/676/2005|2005.500
atggagaaaatagtgcttctttttgcaatagtcagtcttgttaaaagtgatcagatttgcattggttaccatgcaaacaactcaacagagcaggttgacacaataatggaaaagaacgttactgttacacatgcccaagacatactggaaaagacacacaacgggaagctctgtgatctagatggagtgaagcctctaattttgagagattgtagtgtagctggatggctccttggaaacccaatgtgtgatgaattcatcaatgtgccggaatggtcttacatagtggagaagcccaatccagccaatgacctctgttacccaggggatttcaatgactatgaagaattgaaacacctattgagcagaataaaccattttgagaaaattcagatcatccccaaaagttcttggtccagtcatgaagcctcagtaggagtgagctcagtatgtccatatcag---ggaaagtcctcctttttcagaaatgtggtatggcttatcaaaaagaacagtacatacccaacaataaagaggagctacaataataccaaccaagaagatcttttggtactgtgggggattcaccatcctaatgatgcggcagagcagacaaagctctatcaaaacccaaccacctacatttccgttgggacatcaacactaaaccagagattggtaccaagaatagctactagatccaaagtaaacgggcaaagtggacggatggagttcttctggacaattttaaaaccgaatgatgcaatcaacttcgagagtaatggaaatttcattgctccagaatatgcatacaaaattgtcaagaaaggggactcaacaattatgaaaagtgaattggaatacggtaactgcaacaccaagtgtcaaactccaatgggggcgataaactctagtatgccattccacaatatacaccctctcaccatcggggaatgccccaaatatgtgaaatcaaacagattagtccttgcgactggactcagaaatagccctcaaagagagaaa---agaagaaaaaagagaggattatttggagctatagcaggttttatagagggaggatggcagggaatggtagatggttggtatgggtaccaccatagcaatgagcaggggagtgggtacgctgcagacaaagaatccactcaaaaggcaatagatggagtcaccaataaggtcaactcgatcattgacaaaatgaacactcagtttgaggccgttggaagggaatttaacaacttagaaaggagaatagagaatctaaacaagaagatggaagacgggttcctagatgtctggacttataatgctgaacttctggttctcatggaaaatgagagaactctagactttcatgactcaaatgtcaagaacctttacgacaaggtccgattacagcttagggataatgcaaaggagctgggtaacggttgtttcgagttctatcataaatgtgataatgaatgtatggaaagtgtaagaaacggaacgtatgactacccgcagtattcagaagaagcaagactaaaaagagaggaaataagtggagtaaaattggaatcaataggaatttaccaaatactgtcaatttattctacagtggcgagttccctagcactggcaatcatggtagctggtctatccttatggatgtgctccaatgggtcgttacaatgcagaatttgcatttaa
>H5N1_Avian_DQ366330_A/chicken/Guangxi/12/2004|2004.500
atggagaaaatagtgcttcttcttgcaatagtcagtcttgttaagagtgatcagatttgcattggttaccatgcaaacaactcaacagagcaggttgacacaataatggaaaagaacgttactgttacacatgcccaagacatactggaaaagacacacaacgggaagctctgcgatctagatggagtgaagcctctaattttaaaagattgtagtgtagctggatggctcctcgggaacccaatgtgtgacgaattcatcaatgtgccggaatggtcttacatagtggagaaggccaatccagccaatgacctctgttacccagggattttcaacgactatgaagaactgaaacacctattgagcagaataaaccattttgagaaaattcagatcatccctaaaagttcttggtccgatcatgaagcctcatcaggggtgagctcagcatgtccataccag---ggaaagtcctcttttttcagaaatgtggtatggcttatcaaaaagaacagtgcatacccaacaataaagataagctacaataataccaaccaagaagatcttttggtactgtgggggattcaccatcctaatgacgcggcagagcagacaaggctctatcaaaacccaaccacctatatttccgttgggacgtcaacactaaaccagagattggtaccaaaaatagctactagatccaaagtaaacgggcaaagtggaaggatggagttcttctggacaattttaaaaccgaatgatgcagtcaacttcgaaagtaatggaaatttcattgctccagaatatgcatacaaaattgtcaagaaaggggactcaacaattatgaaaagtgagttggaatatggtgactgcaacaccaagtgtcaaactccaatgggggcgataaactctagcatgccattccacaacatacatcctctcaccataggggaatgccccaagtatgtgaaatcaaacagattagtccttgcgactgggctcagaaatagccctcaaagagaaaga------agaaaaaaaagaggactatttggagctatagcaggttttatagagggaggatggcagggaatggtaratggttggtatgggtaccaccatagcaatgagcaggggagtgggtacgctgcagacaaagaatccactcaaaaggcaatagatggagtaaccaataaggtcaactcgatcattgacaaaatgaacactcagtttgaggctgttggaagggaatttaataacttagaaaggagaatagagaatttaaacaagaagatggaagacggattcctagatgtctggacttacaatgctgaactcctagttctcatggaaaatgagagaactctagactttcatgactcaaacgtcaagaacctttacgacaaggtccgactacaacttagggataatgcaaaggagctgggtaacggttgtttcgagttctatcacaaatgtgataatgaatgtatggaaagtgtaagaaacggaacgtatgactacccgcagtattcagaagaagcaagattaaaaagagaggaaataagtggagtaaaattggaatcaataggaacttaccaaatactgtcaatttattcaacagtggcgagttccctagcactggcaatcatggtggctggtctatctttatggatgtgctccaatggatcgttacaatgcagaatttgcatttaa
>H5N1_Avian_DQ449640_A/duck/Kurgan/08/2005|2005.500
atggagaaaatagtgcttctttttgcaatagtcagtcttgttaaaagtgatcagatttgcattggttaccatgcaaacaactcgacagagcaggttgacacaataatggaaaagaacgtcactgttacacacgcccaagacatactggaaaagacacacaacgggaagctctgcgatctagatggagtgaagcctctaattttaagagattgtagtgtagctggatggctcctcgggaacccaatgtgtgacgaattcctcaatgtgccggaatggtcttacatagtggagaagatcaatccagccaatgacctctgttacccagggaatttcaacgactatgaagaactgaaacacctattgagcagaataaaccattttgagaaaattcagatcatccccaaaagttcttggtcagatcatgaagcctcatcaggggtgagctcagcatgtccataccag---ggaaggtcctccttttttagaaatgtggtatggcttatcaaaaaggacaatgcatacccaacaataaagagaagttacaataataccaaccaagaagatcttttggtactgtgggggattcaccatccaaatgatgcggcagagcagacaaggctctatcaaaacccaaccacctatatttccgttgggacatcaacactaaaccagagattggtaccaaaaatagctactagatccaaggtaaacgggcaaagtggaaggatggagttcttttggacaattttaaaaccgaatgatgcaataaactttgagagtaatggaaatttcattgctccagaaaatgcatacaaaattgtcaagaaaggggactcaacaattatgaaaagtgaattggaatatggtaactgcaacaccaagtgtcaaactccaataggggcgataaactctagtatgccattccacaacatccaccctctcaccatcggggaatgccccaaatatgtgaaatcaaacagattagtccttgcgactgggctcagaaatagccctcaaggagagaga---agaagaaaaaagagaggactatttggagctatagcaggttttatagaaggaggatggcagggaatggtagatggttggtatgggtaccatcatagcaacgagcaggggagtgggtacgctgcagacaaagaatccactcaaaaggcaatagatggagtcaccaataaggtcaactcgatcattgacaaaatgaacactcagtttgaggccgttggaagggaatttaataacttagaaaggagaatagaaaatttaaacaagaagatggaagacggattcctagatgtctggacttataatgctgaacttctggttctcatggaaaatgagagaactctagactttcatgactcaaatgtcaagaacctttacgacaaggtccgactacagcttagggataatgcaaaggaacttggtaacggttgtttcgagttctatcacagatgtgataatgaatgtatggaaagtgtaagaaacggtacgtatgactacccgcagtattcagaagaagcaagattaaaaagagaggaaataagtggagtaaaattggaatcaataggaacctaccaaatactgtcaatttattcaacagtggcgagctccctagcactggcaatcatggtggctggtctatctttatggatgtgctccaatggatcgttgcaatgcagaatttgcatttaa
>H5N1_Avian_DQ464354_A/swan/Germany/R65/2006|2006.123
atggagaaaatagtgcttctttttgcaatagtcagtcttgttaaaagtgatcagatttgcattggttaccatgcaaacaactcgacagagcaggttgacacaataatggaaaagaacgtcactgttacacacgcccaagacatactggaaaagacacacaacgggaagctctgcgatctagatggagtgaagcctctaattttaagagattgtagtgtagctggatggctcctcgggaacccaatgtgtgacgaattcctcaatgtgccggaatggtcttacatagtagagaagatcaatccagccaatgacctctgttacccagggaatttcaacgactatgaagaactgaaacacctattgagcagaataaaccattttgagaaaattcagatcatccccaaaagttcttggtcagatcatgaagcctcatcaggggtgagctcagcatgtccataccag---ggaaggtcctccttttttagaaatgtggtatggcttatcaaaaaggacaatgcatacccaacaataaagagaagttacaataataccaaccaagaagatcttttggtactgtgggggattcaccatccaaatgatgcggcagagcagacaaggctctatcaaaacccaaccacctatatttccgttgggacatcaacactaaaccagagattggtaccaaaaatagctactagatccaaggtaaacgggcaaagtggaaggatggagttcttttggacaattttaaaaccgaatgatgcaataaactttgagagtaatggaaatttcattgctccagaaaatgcatacaaaattgtcaagaaaggggactcaacaattatgaaaagtgaattggaatatggtaactgcaacaccaagtgtcaaactccaataggggcgataaactctagtatgccattccacaacatccaccctctcaccatcggggaatgccccaaatatgtgaaatcaaacagattagtccttgcgactgggctcagaaatagccctcaaggagagaga---agaagaaaaaagagaggactatttggagctatagcaggttttatagagggaggatggcagggaatggtagatggttggtatgggtaccaccatagcaacgagcaggggagtgggtacgctgcagacaaagaatccactcaaaaggcaatagatggagtcaccaataaggtcaactcgatcattaacaaaatgaacactcagtttgaggccgttggaagggaatttaataacttagaaaggagaatagaaaatttaaacaagaagatggaagacggattcctagatgtctggacttataatgctgaacttctggttctcatggaaaatgagagaactctagactttcatgactcaaatgtcaagaacctttacgacaaggtccgactacagcttagggataatgcaaaggagcttggtaacggttgtttcgagttctatcacagatgtgataatgaatgcatggaaagtgtaagaaacggaacgtatgactacccgcagtattcagaagaagcaagattaaaaagagaggaaataagtggagtaaaattggaatcaataggaacctaccaaatactgtcaatttattcaacagtggcgagctccctagcactggcaatcatggtggctggtctatctttatggatgtgctccaatggatcgttacaatgcagaatttgcatttaa
>H5N1_Human_DQ835313_A/China/GD01/2006|2006.500
atggagaaaatagtgcttcttcttgcaatagtcagccttgttaaaagtgatcagatttgcattggttaccatgcaaacaactcgacagagcaggttgacacaataatggaaaagaacgttactgttacacatgcccaagacatactggaaaagacacacaacgggaagctctgcgatctagatggagtgaagcctctgattttaagagattgtagtgtagctggatggctcctcggaaacccaatgtgtgacgaattcatcaatgtgccggaatggtcttacatagtggagaaggccaacccagccaatgacctctgttacccagggaatttcaacgactatgaagaactgaaacacctattgagcagaataaaccattttgagaaaattcagatcatctccaaaagttcttggtccgatcatgaagcctcatcaggggtgagctcagcatgtccataccag---ggaacgccctcctttttcagaaatgtggtatggcttatcaaaaagaacaatacatacccaacaataaagagaagctacaataataccaaccaggaagatcttttgatactgtggggaattcatcattctaataatgcggcagagcagacaaagctctatcaaaacccaaccacctatatttccgttgggacatcaacactaaacctgagattggtaccaaaaatagctactagatccaaagtaaacgggcaaagtggaaggatggatttcttctggacaattttaaaaccgaatgatgcaatcaacttcgagagtaatggaaatttcattgctccagaatatgcatacaaaattgtcaagaaaggggactcagcaattatgaaaagtgaagtggaatatggtaactgcaacaccaagtgtcaaactccaataggggcgataaactctagtatgccattccacaacatacaccctctcaccatcggggaatgccccaaatatgtgaaatcaaacaaattagtccttgcgactgggctcagaaatagtcctctaagagagaga------agaagaaaaagaggactatttggagctatagcaggttttatagagggaggatggcagggaatggtagatggttggtatgggtaccaccatagcaatgagcaggggagtgggtacgctgcagacaaagaatccactcaaaaggcaatagatggagtcaccaataaggtcaactcgatcattgacaaaatgaacactcagtttgaggccgttggaagggaatttaataacttagaaaggagaatagagaatttaaacaagaaaatggaagacggattcctagatgtctggacttataatgctgaacttctggttctcatggaaaatgagagaactctagacttccatgactcaaatgtcaagaacctttacgacaaggtccgactacagcttagggataatgcaaaggaactgggtaacggttgtttcgagttctatcacaaatgtgataatgaatgtatggaaagtgtaagaaacggaacgtatgactacccgcagtattcagaagaagcaagattaaaaagagaggaaataagtggagtaaaattggaatcaataggaacttaccaaatactgtcaatttattcaacagttgcgagttctctagcactggcaatcatggtggctggtctatctttatggatgtgctccaatgggtcgttacaatgcagaatttgcatttaa
>H5N1_Human_EU263981_A/China/GD02/2006|2006.500
atggagaaaatagtgtttcttcttgcaatagtcagccttgttaaaagtgatcagatttgcattggttaccatgcaaacaactcgacagagcaggttgacacaataatggaaaagaacgttactgttacacatgcccaagatatactggaaaagacacacaacgggaagctctgcgatctagatggagtgaagcctctgattttaagagattgtagtgtagctggatggctcctcggaaacccaatgtgtgacgaattcatcaatgtgccggaatggtcttacatagtggagaaggccaacccagccaatgacctctgttacccagggaatttcaacgactatgaagaactgaaacacctattgagcagaataaaccattttgagaaaattcagatcatccccaaaagttcttggtccgatcatgaagcctcatcaggggtgagctcagcatgtccataccag---ggaacgccctcctttttcagaaatgtgatatggcttatcaaaaagaacaatacatacccaacaataaagagaagctacaataataccaaccaggaagatcttttgatactgtgggggattcatcattctaatgatgcggcagagcagacaaagctctatcaaaacccaaccacctatatttccgttgggacatcaacacttaaccagagattggtaccgaaaatagctactagatccaaagtaaacgggcaaagtggaaggatggatttcttctggacaattttaaaaccaaatgatgcaatcaacttcgagagtaatggaaatttcattgctccagaatatgcatacaaaattgtcaagaaaggggactcagcaattctgaaaagtgaagtggaatatggtaactgcaacaccaagtgtcaaactccaataggggcgataaactctagtatgccattccacaacatacaccctctcaccatcggggaatgccccaaatatgtgaaatcaaacaaattagtccttgcgactgggctcagaaatagtcctctaagagaaaga------agaagaaaaagaggactatttggagctatagcaggttttatagagggaggatggcagggaatggtagatggttggtatgggtaccaccatagcaatgagcaggggagtgggtacgctgcagacaaagaatccactcaaaaggcaatagatggagtcaccaataaggtcaactcgatcattgacaaaatgaacactcagtttgaggccgttggaagggaatttaataacttagaaaggagaatagagaatttaaacaagaaaatggaagacggattcctagatgtctggacctataatgctgaacttctggttctcatggaaaatgagagaactctagacttccatgactcaaatgtcaagaacctttacgacaaggtccgactacagcttagggataatgcaaaggagctgggtaacggttgtttcgagttctatcacaaatgtgataatgaatgcatggaaagtgtaagaaacggaacgtatgactacccgcagtattcagaagaagcaagattaaaaagagaggaaataagtggagtaaaattggaatcaataggaacttaccaaatactgtcaatttattcaacagttgcgagttctctagcactggcaatcatggtggctggtctatctttatggatgtgctccaatgggtcgttacaatgcagaatttgcatttaa
>H5N1_Avian_DQ863503_A/grebe/Tyva/Tyv06-8/2006|2006.477
atggagaaaatagtgcttcttcttgcaataatcagtcttgttaaaagtgatcagatttgcattggttaccatgcaaacaactctacagagcaggttgacacaataatggaaaagaacgtcactgttacacacgcccaagacatactggaaaagacacacaacgggaagctctgcgatctagacggggtgaagcctttaattttaagagattgtagtgtagctggatggctcctcgggaatccaatgtgtgacgaattcctcaatgtgccggaatggtcttacatagtggagaagatcaatccagccaatgacctctgttacccagggaatttcaacgactatgaagaactgaaacacctattgagcagaataaaccattttgagaaaattcagatcatccccagaagttcttggtcagatcatgaagcctcatcaggggtgagctcagcatgtccataccag---ggaaggtcctccttttttagaaatgtggtatggcttatcaaaaagaacgatgcatacccaacaataaagagaagttacaataataccaaccaagaagatcttttggtactgtgggggattcaccatccaaatgatgcggcagagcagacaaggctctatcaaaacccaaccacctatatttccgttgggacatcaacactaaaccagagattggtaccaaaaatagctactagatccaaggtaaacgggcaaagtggaaggatggagttcttttggacaattttaaaaccgaatgatgcaataaattttgagagtaatggaaatttcattgctccagaaaatgcatacaaaattgtcaagaaaggggactcaacaatcatgaaaagtgaattggaatatggtaactgcaacaccaagtgtcaaactccaataggggcgataaactctagtatgccattccacaacatccaccctctcaccatcggggaatgccccaaatatgtgaaatcaaacagattagtccttgcgactgggcttagaaatagccctcaaggagagaga---agaagaaaaaagagaggactatttggagctatagcaggttttatagagggaggatggcagggaatggtagatggttggtatgggtaccaccatagcaacgagcaggggagtgggtacgctgcagacaaagaatccactcaaaaggcaatagatggagtcaccaataaggtcaactcgatcattgacaaaatgaacactcagtttgaggccgtcggaagggaatttaataacttagaaaggagaatagagaatttaaacaagaagatggaagacggatttctagatgtctggacttataatgctgaacttctggttctcatggaaaatgagagaactctagactttcatgactcaaatgtcaagaacctttacgacaaggtccgactacagcttagggataatgcaaaggagcttggtaacggttgtttcgagttctatcacagatgtgataatgaatgtatggaaagtgtaagaaacggaacgtatgactacccgcagtattcagaagaatcaagattaaaaagagaggaaataagtggagtaaaattggaatcaataggaacttatcaaatactgtcaatttattcaacagtggcgagctccctagcactggcaatcatggtggctggtctatctttatggatgtgctccaatggatcgttacaatgcagaatttgcatttaa
>H5N1_Avian_DQ852600_A/grebe/Tyva/Tyv06-2/06|2006.477
atggagaaaatagtgcttcttcttgcaataatcagtcttgttaaaagtgatcagatttgcattggttaccatgcaaacaactctacagagcaggttgacacaataatggaaaagaacgtcactgttacacacgcccaagacatactggaaaagacacacaacgggaagctctgcgatctagacggggtgaagcctttaattttaagagattgtagtgtagctggatggctcctcgggaatccaatgtgtgacgaattcctcaatgtgccggaatggtcttacatagtggagaagatcaatccagccaatgacctctgttacccagggaatttcaacgactatgaagaactgaaacacctattgagcagaataaaccattttgagaaaattcagatcatccccagaagttcttggtcagatcatgaagcctcatcaggggtgagctcagcatgtccataccag---ggaaggtcctccttttttagaaatgtggtatggcttatcaaaaagaacgatgcatacccaacaataaagagaagttacaataataccaaccaagaagatcttttggtactgtgggggattcaccatccaaatgatgcggcagagcagacaaggctctatcaaaacccaaccacctatatttccgttgggacatcaacactaaaccagagattggtaccaaaaatagctactagatccaaggtaaacgggcaaagtggaaggatggagttcttttggacaattttaaaaccgaatgatgcaataaattttgagagtaatggaaatttcattgctccagaaaatgcatacaaaattgtcaagaaaggggactcaacaatcatgaaaagtgaattggaatatggtaactgcaacaccaagtgtcaaactccaataggggcgataaactctagtatgccattccacaacatccaccctctcaccatcggggaatgccccaaatatgtgaaatcaaacagattagtccttgcgactgggcttagaaatagccctcaaggagagaga---agaagaaaaaagagaggactatttggagctatagcaggttttatagagggaggatggcagggaatggtagatggttggtatgggtaccaccatagcaacgagcaggggagtgggtacgctgcagacaaagaatccactcaaaaggcaatagatggagtcaccaataaggtcaactcgatcattgacaaaatgaacactcagtttgaggccgtcggaagggaatttaataacttagaaaggagaatagagaatttaaacaagaagatggaagacggatttctagatgtctggacttataatgctgaacttctggttctcatggaaaatgagagaactctagactttcatgactcaaatgtcaagaacctttacgacaaggtccgactacagcttagggataatgcaaaggagcttggtaacggttgtttcgagttctatcacagatgtgataatgaatgtatggaaagtgtaagaaacggaacgtatgactacccgcagtattcagaagaatcaagattaaaaagagaggaaataagtggagtaaaattggaatcaataggaacttatcaaatactgtcaatttattcaacagtggcgagctccctagcactggcaatcatggtggctggtctatctttatggatgtgctccaatggatcgttacaatgcagaatttgcatttaa
>H5N1_Avian_DQ914814_A/chicken/Shanxi/2/2006|2006.500
atggagaaaatagtgcttcttcttgcaataatcggtcttgttaaaagtgatcagatttgcgttggttaccatgcaaacaactcaacagagcaggttgacacaataatggaaaagaacgttactgttacacatgctcaagacatactggagaagacacacaacgggaagctctgcaacctagatggagtgaagcctctaattttgaaagattgtagtgtagctggatggctcctcggaaacccaatgtgtgacgaatttctcaatgtgtcggaatggtcttacatagtggagaaggccagtccagccaatggcctctgttacccaggggatttcaatgactatgaagaactgaaacacctattgagcagaataaaccattttgagaaaattaagatcatccccaaaagttcttggtccaatcatgaagcctca---ggggtgagctcagcatgttcctatctg---gggaagccctcctttttcagaaatttggtatggcttatcaaaaagaataatacatacccaccaataaaggtgaactacaccaataccaaccaagaagatcttttggtactgtgggggattcaccatcccaacgatgagacagagcaggtaaagatctatcaaaacccaaccacctatatttccgttggaacatcaacactaaaccagagattggtaccaaaaatagctactagatccaaagtgaacgggcaaagtggaagaatggagttcttctggacaattttaaagccgaatgatgctatcaatttcgatagtaatggaaatttcattgctccagaatatgcatacaaaattgtcaagaaaggggactcagcgattatgaaaagtgaattggaatatggtaactgcaacaccaagtgtcaaactccaatgggggcgataaattctagtatgccattccacaacatacaccctctcaccatcggggaatgccccaaatatgtgaaatcaaacagattagtcctcgcgactggactcagaaatgcccctcaaagagagggagga---agaagaaaaagaggactatttggagccatagcagggtttatagagggaggatggcagggaatggtagatggttggtatgggtaccaccatagcaatgagcaggggagtggatacgctgcagacaaagaatccactcaaaaggcaatagatggaatcaccaataaggtcaactcgatcattgacaaaatgaacactcagtttgaggccgttggaagggaatttaataacttagaaaggagaatagaaaatttaaacaaaaagatggaggacggattcctagatgtctggacttataacgctgaacttctggttctcatggaaaatgagagaactctagactttcatgactcaaatgtcaagaacctttacgaaaaggtccgactgcagcttagggataatgcaaaggagctgggtaacggttgtttcgagttctaccacaaatgtgataatgaatgtatggaaagtgtaaaaaacggaacgtatgactacccgcagtattcagaagaagcaagactaaacagagaggaaataagtggagtaaaattggaatcaatggtaacttaccaaatactgtcaatttattcaacagtggcgagttccctagcattggcaatcatggtggctggtctatctttatggatgtgctccaatggatcgttacaatgcagaatttgcatttga
>H5N1_Avian_HM172113_A/chicken/Shanxi/10/2006|2006.500
atggagaaaatagtgcttcttcttgcaataatcggtcttgttaaaagtgatcagattggcattggttaccatgcaaacaactcgacagagcaggttgacacaataatggaaaagaacgttactgttacacatgctcaagacatactggagaagacacacaacgggaagctctgcaacctagatggagtgaagcctctaattttgaaagactgtagtgtagctggatggctcctcgggaacccaatgtgtgacgaatttctcaatgtgtcagaatggtcttacatagtggagaaggccagtccagccaatggcctctgttacccaggggatttcaatgactatgaagaactgaaacacctattgagcagaataaaccatcttaagaaaattaagatcatccccaaaagttattggtccaatcatgaagcctcatcaggggtgagcgcagcatgttcctatctg---ggggagccctcctttttcagaaatgtggtatggcttatcaaaaagaataatacatacccaccaataaagggaacttacaccaataccaatcaagaagatcttttggtactgtgggggattcaccatcccaatgatgaggcagagcagataaagatctatcaaaacccaaccacctatatttcagtaggaacatcaacactaaaccagagattggtaccaaaaatagctactaaatccaaagtgaacgggcaaagtggaagaatggagttcttctggacaattttaaagccgaatgattctattaatttcgatagcaatggaaatttcattgctccagaatatgcatacaaaattgtcaagaaaggggactcagcgattatgaaaagtgaattggaatatggtaactgcaacaccaagtgtcaaactccaataggggcgataaattctagtatgccattccacaacatacaccctctcaccatcggggaatgccccaaatatgtgaaatcaaacagattagtcctcgtgactggactcagaaatgcccctcaaagagagaga---agaagaaaaaagagaggactatttggagccatagcaaggtttatagagggaagatggcagggaatggtagatggttggtatgggtaccaccatagcaatgagcaggggagtggatacgctgcagacaaagaatccactcaaaaggcaatagatggaatcaccaataaggtcaactcgatcattgacaaaatgaacactcagtttgaggccattggaagggaatttaataacttagaaaggagaatagaaaatttaaacaaaaagatggaggacggattcctagatgtctggacttataacgctgaacttctggttctcatggaaaatgagagaactctagactttcatgactcaaatgtcaagaacctttacgaaaaggtccgactacagcttagggataatgcaaaggagctgggtaacggttgtttcgagttctaccacaaatgtgataatgaatgtatggaaagtgtaagaaacggaacgtatgactacccgcagtattcagaagaagcaagactaaacagagaggaaataagtggagtaaaattggaatcaatggtaacttaccaaatactgtcaatttattcaacagtggcgagtcccctagcattggcaatcatggtggctggtctatctttatggatgtgctccaatggatcgttacaatgcagaatttgcatttga
>H5N1_Avian_DQ997122_A/chicken/Hubei/wj/1997|1997.500
atggagaaaatagtgcttcttcttgcaatagtcagtcttgtcaaaagtgatcagatttgcattggttaccatgcaaacaactcgacagagcaggttgacacaataatggaaaagaacgttactgttacacatgcccaagacatactggaaaagacacacaacgggaagctctgcgatctaaatggagtgaagcctctcattttgagagattgtagtgtagctggatggctcctcggaaaccctatgtgtgacgaattcaccaatgtgccggaatggtcttacatagtggagaaggccagtccagccaatgacctctgttacccaggggatttcaacgactatgaagaactgaaacacctattgagcagaataaaccattttgagaaaattcagatcatccccaaaagttcttggtccaatcatgatgcctcatcaggggtgagctcagcatgtccataccat---gggaggtcctcctttttcagaaatgtggtatggcttatcaaaaagaacagtacatacccaacaataaagaggagctacaataataccaaccaagaagatcttttggtactgtgggggattcaccatcctaatgatgcggcagagcagacaaagctctatcaaaacccaaccacctatatttccgttgggacatcaacactgaaccagagattggttccagaaatagctactagatccaaagtaaacgggcaaagtggaagaatggagttcttctggacaattttaaagccgaatgatgccatcaatttcgaaagtaatggaaatttcattgctccagaatatgcatacaaaattgtcaagaaaggggactcagcaattatgaaaagtgaattggaatatggtaactgcaacaccaagtgtcaaactccaatgggggcgataaactctagtatgccattccacaacatacaccccctcaccatcggagaatgccccaaatatgtgaaatcaaacagattagtccttgcgactggactcagaaatacccctcaaagagagaga---agaagaaaaaagagaggactatttggagctatagcaggttttatagagggaggatggcagggaatggtagatggttggtatgggtaccaccatagcaatgagcaggggagtggatacgctgcagatagagaatccactcaaaaggcaatagatggagtcaccaataaggtcaactcgatcattgacaaaatgaacactcagtttgaggccgttggaagggaatttaataacttggaaaggaggatagagagtttaaacaagaagatggaagacggattcctagatgtctggacttataatgctgaacttctggttctcatggaaaatgagagaactctagactttcatgactcaaatgtcaagaacctttacgacaaggtccgactacagcttagggataatgcaaaggagctgggtaatggttgtttcgagttctatcacaaatgtgataatgaatgtatggaaagtgtaaaaaacggaacgtatgactacccgcagtattcagaagaagcaagactaaacagagaggaaataagtggagtaaaattggaatcaatgggaacttaccaaatactgtcaatttattcaacagtggcgagttccctagtactggcaatcatggtagctggtctatctttatggatgtgctccaatggatcgttacaatgcagaatttgcatttaa
>H5N1_Avian_DQ997133_A/chicken/Hubei/wl/1997|1997.500
atggagaaaatagtgcttcttcttgcaatagtcagtcttgttaaaagtgatcagatttgcattggttaccatgcaaacaactcgacagagcaggttgacacaataatggaaaagaacgttactgttacacatgcccaagacatactggaaaagaaacacaacgggaagctctgcgatctagatggagtgaaacctctaattttaagagattgtagtgtagctggatggctcctcggaaacccaatgtgtgacgaattcatcaatgtgccggaatggtcttacatagtagagaaggccagtccagccaatgacctctgttacccaggggatttcaacgactatgaagaactgaaacacctattgagcagaataaaccattttgagaaaattcagatcatccccaaaagttcttggtccaatcatgaagcctcatcaggggtgagcgcagcatgtccataccat---gggaggtcctcctttttcagaaatgtggtatggcttatcaaaaagaacagtacatacccaacaataaagaggagctacaataataccaaccaagaagatcttttggtactgtgggggattcaccatcctaatgatgcggcagagcagacaaagctctatcaaaacccaaccacctacatttccgttggaacatcaacactgaaccagagattggttccagaaatagctactagacccaaagtaaacgggcaaagtggaagaatggagttcttctggacaattttaaagccgaatgatgccatcaatttcgaaagtaatggaaatttcattgctccagaatatgcatacaaaattgtcaagaaaggggactcagcaattatgaaaagtgaattggaatatggtaactgcaacaccaagtgtcaaactccaatgggggcgataaactctagtatgccattccacaacatacaccccctcaccatcggggaatgccccaaatatgtgaaatcaaacagattagtccttgcgactggactcagaaatacccctcaaagagagaga---agaagaaaaaagcgaggactatttggagctatagcaggttttatagagggaggatggcagggaatggtagatggttggtatgggtaccaccatagcaatgagcaggggagcggatacgctgcagacaaagaatccactcaaaaggcaatagatggagtcaccaataaggtcaactcgatcattgacaaaatgaacactcagtttgaggccgttggaagggaatttaataacttggaaaggaggatagagagtttaaacaagaagatggaagacggattcctagatgtctggacttataatgctgaacttctggttctcatggaaaatgagagaactctagactttcatgactcaaatgtcaagaacctttacgacaaggtccgactacagcttagggataatgcaaaggagctgggtaatggttgtttcgagttctatcacaaatgtgataatgaatgtatggaaagtgtaaaaaacggaacgtatgactacccgcagtattcagaagaagcaagactaaacagagaggaaataagtggagtaaaattggaatcaatgggaacttaccaaatactgtcaatttattcaacagtggcgagttccctagcactggcaatcatggtagctggtctatctttatggatgtgctccaatggatcgttacaatgcagaatttgcatttaa
>H5N1_Avian_DQ997163_A/duck/Hubei/wp/2003|2003.500
atggagaaaatagtgcttcttcttgcaatagtcagtcttgttaaaagtgatcagatttgcattggttaccatgcaaacaactcgacagagcaggttgacacaataatggaaaagaacgtcactgttacacatgcccaagacatactggaaaagacacacaacgggaagctctgcgatctagatggagtgaagcctctaattttaagagattgtagtgtagctggatggctcctcgggaacccaatgtgtgacgaattcaccaatgtgccggaatggtcttacatagtggagaaggccaatccagccaatgacctctgttacccagggaatttcaacgactatgaagaactgaaacacctattgagcagaataaaccattttgagaaaattcagatcatccccaaaagttcttggtccgatcatgaagcctcatcaggggtgagctcagcatgtccataccag---ggaaggtcctcctttttcagaaatgtggtatggcttatcaaaaagaacagtgcatacccaacaataaagagaagctacaataataccaaccaagaagatcttttggtactgtgggggattcaccacccaaatgatgcggcagagcagacaaggctctatcaaaacccaaccacctatatttccgttgggacatcaacactaaaccagagattggtaccaaaaatagctactagatccaaagtaaacgggcaaagtggaaggatggagttcttctggacaattttaaaaccgaatgatgcaatcaactttgagagtaatggaaatttcattgctccagaatatgcatacaaaattgtcaagaaaggggactcagcaattatgaaaagtgaattggaatatggtaactgcaacaccaagtgtcaaactccaatgggggcgataaactctagtatgccattccacaacatacaccctctcaccatcggggaatgccccaaatatgtgaaatcaagcagattagtccttgcgactgggctcagaaatagccctcaaagagagaga---agaagaaaaaagagaggactatttggagctatagcaggttttatagagggaggatggcagggaatggtagatggttggtatgggtaccaccatagcaatgagcaggggagtgggtacgctgcagacaaagaatccactcaaaaggcaatagatggagtcaccaataaggtcaactcgatcattgacaaaatgaacactcagtttgaggccgttggaagggaatttaataacttagaaaggagaatagaaaatttaaacaagaagatggaagacggattcctagatgtctggacttataatgctgaacttctggttctcatggaaaatgagagaactctagactttcatgactcaaatgtcaagaacctttacgacaaggtccgactacagcttagggataatgcaaaggagctgggtaacggttgtttcgagttctatcacagatgtgataatgaatgtatggaaagtgtaagaaacggaacgtatgactacccgcagtattcagaagaagcaagattaaaaagagaggaaataagtggagtaaaattggaatcaataggaacttaccaaatactgtcaatttattcaacagtggcgagttccctagcactggcaatcatggtggctggtctatctttatggatgtgctccaatggatcgttacaatgcagaatttgcatttaa
>H5N1_Avian_DQ997182_A/chicken/Jiangsu/cz1/2002|2002.500
atggagaaaatagtgcttcttcttgcaataatcagtcttgttaaaagtgatcagatttgcattggttaccatgcaaacaactcgacagagcaggttgacacaataatggaaaagaacgttactgttacacatgctcaagacatactggaaaagacacacaacgggaagctctgcgatctagatggagtgaagcctctaattttgagagattgtagtgtagctggatggctcctcggaaacccaatgtgtgacgaattcatcaatgtgccggaatggtcttacatagtggagaaggccagtccagccaatgacctctgttacccaggggatttcaacgactatgaagaactgaaacacctattgagcagaataaaccattttgagaaaattcagatcatccccaaaagttcttggtccaatcatgaagcctcatcaggggtgagctcagcatgtccataccag---gggaggtcctcctttttcagaaatgtggtatggcttatcaaaaagaacagtacatacccaacaataaagaggagctacaataataccaaccaagaagatcttttgatactgtgggggattcaccatcctaatgatgcggcagagcaaacaaagctctatcaaaacccaaccacctatatttccgttggaacatcaacactaaaccagagattggtaccaaaaatagctactagatccaaagtaaatgggcaaagtggaagaatggagttcttctggacaattttaaagccgaatgatgctatcaacttcgagagtaatggaaatttcattgctccagaatatgcatacaaaattgtcaagaaaggggactcagcaattatgaaaagtgaattggaatatggtaactgcaacaccaaatgtcaaactccaatgggggcgataaactctagtatgccattccacaacatacaccctctcaccatcggggaatgccccaaatatgtgaaatcaaacagattagtccttgcgacagggctcagaaatagccctcaaagagagaga---agaagaaaaaagagaggactatttggagctatagcaggttttatagagggaggatggcagggaatggtagatggttggtatgggtaccaccatagcaatgagcaggggagtggatacgctgcagacaaagaatccactcaaaaggcaatagatggagtcaccaataaggtcaactcgatcattgacaaaatgaacactcagtttgaggccgttggaagggaatttaataacttagaaaggagaatagaaaatttaaacaagaagatggaagacggattcctagatgtctggacttataatgctgaacttctggttctcatggaaaatgagagaactctagactttcatgactcaaatgtcaagaacctttacgacaaggtccgactacagcttagggataatgcaaaggagctgggtaacggttgtttcgagttctatcacaaatgtgataatgaatgtatggaaagtgtaaaaaacggaacgtatgactacccgcagtattcagaagaagcaagactaaacagagaggaaataagtggagtaaaattggaatcaatgggaacttaccaaatactgtcaatttattcaacagtggcgagttccctagcactggcaatcatggtagctggtctatctttatggatgtgctccaatggatcgttacaatgcagaatttgcatttaa
>H5N1_Swine_DQ997253_A/swine/Henan/wy/2004|2004.500
atggagaaaatagtgcttcttcttgcaatagtcagtcttgttaaaagtgatcagatttgcattggttaccatgcaaacaactcgacagagcaggttgacacaataatggaaaagaacgttgctgttacacatgcccaagacatactggaaaagacacacaacgggaagctctgcgatctagatggagtgaagcctctaattttgagagattgtagtgtagctggatggctcctcggaaacccaatgtgtgacgaattcatcaatgtgccggaatggtcttacatagtggagaaggccagtccagccaatggcctctgttacccaggggatttcaacgactatgaagaactgaaacacctattgagcagaataaaccattttgagaaaattcagatcatccccaaaagttcttggtccaatcatgaagcctcatcaggggtgagctcagcatgcccataccag---ggaaagtcctcctttttcagaaatgtggtatggcttatcaaaaagaacagtacatacccaacaataaagaggagctacaataataccaaccaagaagatcttttggtactgtgggggattcaccatcctaatgatgcggcagagcagacaaggctctatcaaaacccaaccacctatatttccgttggaacatcaacactaaaccagagattggtaccaaaaatagctactagatccaaagtaaacgggcaaagtggaaggatggagttcttctggacaattttaaaaccgaatgatgcaatcaacttcgagagtaatggaaatttcattgctccagaatatgcatacaaaattgtcaagaaaggggactcagcaattatgaaaagtgaattggaatatggtaactgcaacaccaagtgtcaaactccaatgggggcaataaactctagtatgccattccacaacatacaccctctcaccatcggggaatgccccaaatatgtgaaatcaaacagattagtccttgcgactgggctcagaaatagccctcaaagagagaga---agaagaaaaaagagaggactatttggagctatagcaggttttatagagggaggatggcagggaatggtagatggttggtatgggtaccaccatagcaatgagcaggggagtggatacgctgcagacaaagaatccactcaaaaggcaatagatggagtcaccaataaggtcaactcgatcattgacaaaatgaacactcagtttgaggccgttggaagggaatttaataacttagaaaggagaatagagaatttaaacaagaagatggaagacggattcctagatgtctggacttataatgctgaacttctggttctcatggaaaatgagagaactctagactttcatgactcaaatgtcaagaacctttacgacaaggtccgactacagcttagggataatgcaaaggagctgggtaacggttgtttcgagttctatcacaaatgtgataatgaatgtatggaaagtgtaagaaacggaacgtatgactacccgcagtattcagaagaagcaagactaaaaagagaggaaataagtggagtaaaattggaatcaataggaacttaccaaatactgtcaatttattcaacagtggcgagttccctagcactggcaatcatggtagctggtctatctttatggatgtgctccaatggatcgttacaatgcagaatttgcatttaa
>H5N1_Avian_DQ997268_A/chicken/Jilin/ha/2003|2003.500
atggagaaaatagtgcttcttcttgcaataatcagtcttgttaaaagtgatcagatttgcattggttaccatgcaaacaactcgacagagcaggttgacacaataatggaaaagaacgttactgttacacatgcccaagacatactggaaaagacacacaacgggaagctctgcgatctagatggagtgaagcctctaattttgagagattgtagtgtagctggatggctcctcggaaacccaatgtgtgacgaattcatcaatgtgccggagtggtcttacatagtggagaaggccagtccagccaatgacctctgttacccaggggatttcaacgactatgaagaactgaaacacctattgagcagaataaaccattttgagaaaattcagatcatccccaaaagttcttggtccaatcatgaagcctcatcaggggtgagctcagcatgtccatacaat---gggaagccctcctttttcagaaatgtggtatggcttattaaaaagaacagtgcatacccaacaataaagaggagctacaataataccaaccaagaagatcttttggtactgtgggggattcaccatcctaatgatgcggcagagcagacaaaactctatcaaaacccaaccacctatatttccgttggaacatcaacactgaacctgagattggtcccaaaaatagctactagatccaaagtaaacgggcaaagtggaagaatggagttcttctggacaattttaaagccgaatgatgccatcaatttcgagagtaatggaaatttcattgctccagaatatgcatacaaaattgtcaagaaaggggactcagcaattatgaaaagtgaattggaatatggtaactgcaacaccaagtgtcaaactccaatgggggcgataaactctagtatgccattccacaacatacaccctctcaccatcggggaatgccccaaatatgtgaaatcaaacagattagtccttgcgacagggctcagaaatagccctcaaagagagaga---agaagaaaaaagagaggactatttggagctatagcaggttttatagagggaggatggcagggaatggtagatggttggtatgggtaccaccatagcaatgagcaggggagtggatacgctgcagacaaagaatccactcaaaaggcaatagatggagtcaccaataaggtcaactcgatcattgacaaaatgaacactcagtttgaggccgttggaagggaatttaataacttagaaaggaggatagaaaatttaaacaagaagatggaagacggattcctagatgtctggacttataatgctgaacttctggttctcatggaaaatgagaggactctagactttcatgactcaaatgtcaagaacctttacgaaaaggtccgactacagcttagggataatgcaaaggagctgggtaatggttgtttcgagttctatcacaaatgtgataatgaatgtatggaaagtgtaaaaaacggaacgtatgactacccgcagtattcagaagaagcaagactaaacagagaggaaataagtggagtaaaattggaatcaatgggaacttaccaaatactgtcaatttattcaacagtggcgagttccctagcactggcaatcatggtagctggtctatctttatggatgtgctccaatggatcgttacagtgcagaatttgcatctaa
>H5N1_Avian_DQ997547_A/chicken/Jilin/xw/2003|2003.500
atggagaaaatagtgcttcttcttgcaatagtcagtcttgttaaaagtgatcagatttgcattggttaccatgcaaacaactcgacagagcaggttgacacaataatggaaaagaacgtaactgttacacatgcccaagacatactggaaaagacacacaacgggaagctctgcgatctagatggagtgaagcctctaattttgagagattgtagtgtagctggatggctcctcggaaaccctatgtgtgacgaattcatcaatgtgccggaatggtcttacatagtggagaaggccagtccagccaatgacctctgttacccaggggatttcaacgactatgaagaactgaaacacctattgagcagaataaaccattttgagaaaattcagatcatccccaaaagttcttggtccaatcatgaagcctcatcaggggtgagctcagcatgtccataccat---gggaggtcctcctttttcagaaatgtggtatggcttatcaaaaagaacagtacatacccaacaataaagaggagctacaataataccaaccaagaagatcttttggtactgtgggggattcaccatcctaatgatgcggcagagcagacaaagctctatcaaaacccaaccacctacatttccgttggaacatcaacactgaaccagagattggttccagaaatagctactagatccaaagtaaacgggcaaagtggaagaatggagttcttctggacaattttaaagccgaatgatgccatcaatttcgagagtaatggaaatttcattgctccagaatatgcatacaaaattgtcaagaaaggggactcagcaattatgaaaagtgaattggaatatggtaactgcaacaccaagtgtcaaactccaatgggggcgataaactctagtatgccattccacaacatacaccctctcaccatcggggaatgccccaaatatgtgaaatcaaacagattagtccttgcgactggactcagaaatacccctcaaagagagaga---agaagaaaaaagagaggactatttggagctatagcaggttttatagagggaggatggcagggaatggtagatggttggtatgggtatcaccatagcaatgagcaggggagtggatacgctgcagacaaagaatccactcaaaaggcaatagatggagtcaccaataaggtcaactcgatcattgacaaaatgaacactcagtttgaggccgttggaagggaatttaataacttggaaaggaggatagaaaatttaaacaagaagatggaagacggattcctagatgtctggacttataatgctgaacttctggttctcatggaaaatgagagaactctagactttcatgactcaaatgtcaagaacctttacgacaaggtccgactacagcttagggataatgcaaaggagctgggtaatggttgtttcgagttctatcacaaatgtgataatgaatgtatggaaagtgtaaaaaacggaacgtatgactacccgcagtattcagaagaagcaagactaaacagagaggaaataagtggagtaaaattggaatcaatgggaacttaccaaatactgtcaatttattcaacagtggcgagttccctagcactggcaatcatggtagctggtctatctttatggatgtgctccaatggatcgttacaatgcagaatttgcatttga
>H5N1_Avian_DQ997276_A/goose/Jilin/hb/2003|2003.500
atggagaaaatagtgcttcttcttgcaatagtcagtcttgttaaaagtgatcagatttgcattggttaccatgcaaacaactcgacagagcaggttgacacaataatggaaaagaacgtcactgttacacatgcccaagacatactggaaaagacacacaacgggaagctctgcgatctagatggagtgaagcctctaattttaagagattgtagtgtagctggatggctcctcgggaacccaatgtgtgacgaattcctcaatgtgccggaatggtcttacatagtggagaaggccaatccagccaatgacctctgttacccagggaatttcaacgactatgaagaactgaaacacttattgagcagaataaaccattttgagaaaattcagatcatccccaaaagttcttggtccgatcatgaagcctcatcaggggtgagctcagcatgtccataccag---ggaaggtcctcctttttcagaaatgtggtatggcttatcaaaaagaacagtgcatacccaacaataaagagaagctacaataataccaaccaagaagatcttttggtactgtgggggattcaccatccaaatgatgcggcagagcagacaagactctatcaaaacccaaccacctatatttccgttgggacatcaacactaaaccagagattgataccaaaaatagctactagatccagagtaaatgggcaaagtggaagaatggagttcttctggacaattttaaagccgaatgatgctatcaacttcgagagtaatggaaatttcattgctccagaatatgcatacaaaattgtcaagaaaggggactcagcaattatgaaaagtgaattggaatatggtaactgcaacaccaagtgtcaaactccaatgggggcgataaactctagtatgccattccacaacatacaccctctcaccatcggggaatgccccaaatatgtgaaatcaagcagattagtccttgcgactgggctcagaaatagccctcaaagagagaga---agaagaaaaaagagaggactatttggagctatagcaggttttatagagggaggatggcagggaatggtagatggttggtatgggtaccaccatagcaatgagcaggggagtggatacgctgcagacaaagaatccactcaaaaggcaatagatggagtcaccaataaggtcaactcgatcattgacaaaatgaacactcagtttgaggccgttggaagggaatttaataacttagaaaggagaatagaaaatttaaacaagaagatggaagacggattcctagatgtctggacttataacgctgaacttctggttctcatggaaaatgagagaactctagactttcatgactcaaatgtcaagaacctttacgacaaggtccgactacagcttagggataatgcaaaggagctgggtaacggttgtttcgagttctatcacagatgtgataatgaatgtatggaaagtgtaagaaacggaacgtatgactacccgcagtattcagaagaagcaagattaaaaagagaggaaataagtggagtaaaattggaatcaataggaacttaccaaatactgtcaatttattcaacagtggcgagttccctagcactggcaatcatggtggctggtctatctttatggatgtgctccaatggatcgttacaatgcagaatttgcatttaa
>H5N1_Avian_DQ997283_A/chicken/Jilin/hd/2002|2002.500
atggagaaaatagtgcttcttcttgcaatagtcagtcttgttaaaagtgatcagatttgcattggttaccatgcaaacaactcgacagagcaggttgacacaataatggaaaagaacgttactgttacacatgcccaagacatactggaaaagacacacaacgggaagctctgcgatctagatggagtgaagcctctaattttgagagattgtagtgtagctggatggctcctcggaaaccctatgtgtgacgaattcatcaatgtgccggaatggtcttacatagtggagaaggccagtccagccaatgacctctgttacccaggggatttcaacgactatgaagaactgaaacacctattgagcagaataaaccattttgagaaaattcagatcatccccaaaagttcttggtccaatcatgaagcctcatcaggggtgagctcagcatgtccataccag---gggaagtcctcctttttcagaaatgtggtatggcttatcaaaaagaacagtacatacccaacaataaagaggagctacaataataccaaccaagaagatcttttggtactgtgggggattcaccatcctaatgatgcggcagagcagacaaagctctatcaaaacccaaccacctatatttccgttgggacatcaacactaaaccagagattggtaccaaaaatagctactagatccaaagtaaacgggcaaagtggaagaatggagttcttctggacaattttaaagccgaatgatgctatcaacttcgagagtaatggaaatttcattgctccagaatatgcatacaaaattgtcaagaaaggggactcagcaattatgaaaagtgaattggaatatggtaactgcaacaccaaatgtcaaactccaatgggggcgataaactctagtatgccattccacaacatacaccctctcaccatcggggaatgccccaaatatgtgaaatcaaacagattagtccttgcgacagggctcagaaatagccctcaaagagagaga---agaagaaaaaagagaggactatttggagctatagcaggttttatagagggaggatggcagggaatggtagatggttggtatgggtaccaccatagcaatgagcaggggagtggatacgctgcagacaaagaatccactcaaaaggcaatagatggagtcaccaataaggtcaactcgatcattgacaaaatgaacactcagtttgaggccgttggaagggaatttaataacttagaaaggagaatagagaatttaaacaagaagatggaagacggattcctagatgtctggacttataatgctgaacttctggttctcatggaaaatgagagaactctagacttccatgactcaaatgtcaagaacctttacgacaaggtccgactacagcttagggataatgcaaaggagctgggtaacggttgtttcgagttctatcacaaatgtgataatgaatgtatggaaagtgtaagaaacggaacgtatgactacccgcagtattcagaagaagcaagactaaacagagaggaaataagtggagtaaaattggaatcaataggaacttaccaaatactgtcaatttattcaacagtggcgagttccctagcactggcaatcatggtggctggtctatctttatggatgtgctccaatggatcgttacaatgcagaatttgcatttaa
>H5N1_Avian_DQ997405_A/goose/Fujian/bb/2003|2003.500
atggagaaaatagtgcttcttcttgcaatagtcagtcttgttaaaagtgatcagatttgcattggttaccacgcaaacaactcgacagtgcaggttgacacaataatggaaaagaacgttactgtcacacatgcccaagacatactggaaaagacacacaatgggaagctctgcgatctagatggagtgaagcctctaattttgagagattgtagtgtagctggatggctcctcggaaacccaatgtgtgacgaattcatcaatgtgccggaatggtcttacatagtggagaaggccagtccagccaatgacatctgttacccaggggatttcaacgactatgaagaactgaaacacctattgagcagaataaaccattttgagaaaattcagatcatccccaaaagttcttggcccaatcatgaagcctcattaggggtgagctcagcatgtccataccag---gggaagtcctcctttttcagaaatgtggtatggcttatcaaaaagaacaatgcatacccaacaataaagaagagctacaataataccaaccaagaagatcttttggtactgtgggggattcaccaccctaatgatgcggccgagcagataaagctctatcaaaacccaaacacctatatttccgttggaacatcaacactaaaccagaggttggtaccaaaaatagctactagatccaaagtaaacgggcaaagtggaagaatggagttcttctggacaattttaaagccgaatgatgctatcaatttcgagagtaatggaaatttcattgctccagaatatgcatacaaaattgtcaagaaaggggactcagcaattatgaaaagtgaattggaatatggtaactgcaacaccaagtgtcaaactccaatgggggcgataaactctagtatgccattccacaacatacaccctatcaccatcggggaatgccccaaatatgtgaaatcaaacagattagtccttgcaactggactcagaaatgcccctcaaagagagaga---agaaggaaaaagagaggactatttggagccatagcaggttttatagagggaggatggcagggaatggtagatggttggtatgggtaccaccatagcaatgagcaggggagtggatacgctgcagacaaagaatccactcaaaaggcaatagatggagtcaccaataaggtcaattcgatcattgacaaaatgaacactcagtttgaggccgttggaagggaatttaataacttagaaaggagaatagaaaatttaaacaagaaaatggaagacggattcctagatgtctggacttataatgctgaacttctggttctcatggaaaatgagagaactctagattttcatgactcaaatgtcaagaacctttacgacaaggtccgactacagcttagggataatgcaaaagagctgggtaacggttgtttcgagttctatcacaaatgtgatgatgaatgtatggaaagtgtaaaaaacggaacgtatgactacccgcagtattcagaagaagcaagactaaacagagaggaaataagtggagtaaaattggaatcaatgggaacttaccaaatactgtcaatttactcaacagtggcgagttccctagcactggcaatcatggtagctggtctatctttatggatgtgctccaatggatcgttacaatgcagaatttgcatttaa
>H5N1_Avian_DQ997410_A/duck/Zhejiang/bj/2002|2002.500
[truncated: 1,689,467 more chars]
