# Supplementary material for: A brief history of bird flu
Source: Philos Trans R Soc Lond B Biol Sci. 2019 May 6;374(1775):20180257. doi: 10.1098/rstb.2018.0257 (PMC6553608; doi:10.1098/rstb.2018.0257)
Supplement: Data for segment 4 subtype H5 - 1177 taxa [file rstb20180257supp4.zip › segment4_HA_H5/H5NX_all_seg4_1177_TN93G4_relaxLn_constPop_1.tre.nwk]

(((H5N9_Avian_CY080507_A/turkey/Wisconsin/1/1968|1968.441:1.217234791217308,(H5N2_Avian_GU186482_A/turkey/CO/118899/1972|1972.500:1.7929210162301388,((H5N2_Avian_CY180532_A/duck/Minnesota/63/1976|1976.500:0.876896694384925,H5N2_Avian_CY180380_A/blue-winged_teal/Wisconsin/231/1976|1976.500:0.876896694384925):3.1311913321230307,(H5N2_Avian_EU743293_A/mallard/Wisconsin/42/1975|1975.500:0.8020370687258946,(H5N2_Avian_CY015073_A/chicken/Pennsylvania/1/1983|1983.500:0.5190112916536549,(H5N2_Avian_FJ610134_A/Chicken/Virginia/40018/84|1984.500:0.9894680553400264,(H5N2_Avian_EU743233_A/goose/OH/22911-2/1986|1986.500:0.287921879124589,H5N2_Avian_FJ357091_A/guinea_fowl/OH/22911-20/1986|1986.500:0.287921879124589):2.7015461762154374):0.5295432363136285):8.28302577707224):2.206050957782061):1.784832989722183):3.4833137749871383):3.9643537945421627,(H5N2_Avian_CY014640_A/duck/New_Zealand/41/1984|1984.107:15.049047771356271,((H5N2_Avian_CY005918_A/mallard_duck/ALB/57/1976|1976.611:2.5910330545287223,(H5N2_Avian_EF607857_A/blue_goose/WI/711/1975|1975.500:0.6530673699180909,H5N2_Avian_CY179763_A/mallard/Alabama/847/1975|1975.500:0.6530673699180909):0.8269656846105278):1.4400247681910159,(H5N2_Avian_CY180388_A/mallard/Wisconsin/232/1976|1976.500:1.5777863823193172,(((H5N2_Avian_CY014849_A/mallard/New_York/189/1982|1982.915:0.9422461920432852,(H5N2_Avian_CY178078_A/mallard/Wisconsin/99/1982|1982.500:0.39821838560344247,(H5N2_Avian_CY178094_A/blue-winged_teal/Wisconsin/568/1983|1983.500:0.629807639943408,H5N2_Avian_CY178110_A/mallard/Wisconsin/1616/1983|1983.500:0.629807639943408):0.7684107456600344):0.1290278064398791):1.2778513526365955,(H5N2_Avian_CY179403_A/mallard/Wisconsin/411/1981|1981.500:0.5859409266824329,(H5N2_Avian_KP674447_A/chicken/Pennsylvania/7659/1985|1985.500:4.283839702788391,(H5N1_Avian_EU871820_A/turkey/Ontario/84/1983|1983.038:1.6424381651049487,(H5N2_Avian_CY036759_A/mallard/Wisconsin/944/1982|1982.500:0.9284826007476497,(H5N1_Avian_CY179411_A/mallard/Wisconsin/568/1982|1982.500:0.40415844907086296,H5N3_Avian_CY005926_A/herring_gull/NJ/402/1989|1989.307:7.211158449070879):0.5243241516767867):0.1759555643572881):0.17940153768345368):0.3021012238940415):0.2191566179974842):4.8189188368018705,(H5N2_Avian_EU182309_A/turkey/Minnesota/3397-3/1992|1992.500:14.526150898741307,(H5N2_Avian_CY014872_A/black_duck/New_York/184/1988|1988.500:8.698558860957114,(H5N2_Avian_CY178647_A/mallard/Saskatchewan/17/1981|1981.500:1.3405085405753425,((H5N2_Avian_CY014722_A/duck/Minnesota/1516/1981|1981.773:0.6971339169976432,H5N2_Avian_EU743600_A/turkey/TX/1-40-82/1982|1982.500:1.4241339169977323):0.5389401913869207,(H5N2_Avian_EU743071_A/turkey/Minnesota/40550/1987|1987.500:3.581144146070116,(H5N2_Avian_CY011248_A/wigeon/Ohio/379/1988|1988.786:3.635338763228674,(((H5N2_Avian_FJ610094_A/chicken/Puebla/14587-644/1994|1994.500:2.5368505894629365,(H5N2_Avian_CY014717_A/chicken/Chis/15224/1997|1997.195:0.7468220921038125,(H5N2_Avian_GU186557_A/chicken/Guatemala/194573/2002|2002.500:2.0971189891675053,(H5N2_Avian_AB261853_A/chicken/Ibaraki/1/2005|2005.500:4.444439637301201,((H5N2_Avian_KM455905_A/chicken/Hidalgo/1433-6/2005|2005.500:1.2540286569382673,(H5N2_Avian_KM455921_A/chicken/Durango/1433-9/2006|2006.500:1.9563218315724953,H5N2_Avian_KM455913_A/chicken/Durango/1433-8/2005|2005.500:0.9563218315724953):0.297706825365772):1.2847253293913141,(H5N2_Avian_KM455937_A/chicken/Mexico/1433-13/2006|2006.500:1.247133061818154,(H5N2_Avian_KM657859_A/chicken/Aguascalientes/IA13/2010|2010.285:3.0351886807592052,H5N2_Avian_GU050159_A/yellow-headed_Amazon/California/500658/2007|2007.500:0.25018868075912337):1.9969443810590306):2.2916209245114274):1.9056856509716198):0.6526793518663041):3.954703102936371):4.48502849735906):0.6951528324140881,((H5N2_Avian_FJ610108_A/chicken/Jalisco/14589-660/1994|1994.500:1.70705066849235,H5N2_Swine_KU141372_A/swine/Mexico/GtoDMZC02/2014|2014.792:21.999050668492266):0.2032307167544367,(H5N2_Avian_AY573917_A/chicken/Taiwan/1209/2003|2003.500:0.6607082950493677,(H5N2_Avian_KF193386_A/chicken/Taiwan/0101/2012|2012.011:7.735182748448793,(H5N2_Avian_AB507264_A/chicken/Taiwan/A703-1/2008|2008.500:1.2955146942570224,(H5N2_Avian_KR137710_A/chicken/YL/A3190/2014|2014.290:3.4737217400690596,(H5N2_Avian_KF193394_A/chicken/Taiwan/A1997/2012|2012.123:0.8438169817418952,(H5N2_Avian_KJ162708_A/chicken/Taiwan/4443/2013|2013.373:1.766434954598779,(H5N2_Avian_KR137702_A/chicken/PH/A2821/2013|2013.373:0.7178020302719688,(H5N2_Avian_KR137654_A/chicken/PT/a158/2015|2015.038:0.47082698236872744,H5N2_Avian_KR137670_A/chicken/TC/a504/2015|2015.060:0.49282698236866196):1.911975047903205):1.0486329243268102):0.32738202714311626):0.4629047583272481):3.6117929541879263):2.928668054191803):1.4365255466005422):10.24957309019742):1.3217220366302378):4.7774717555990875,(((H5N2_Avian_GU186483_A/chicken/Florida/25717/1993|1993.500:0.3120895163206896,H5N2_Avian_EU743106_A/rhea/TX/39923/1993|1993.500:0.3120895163206896):0.7773300210354428,(H5N2_Avian_EU743019_A/chicken/NJ/17169/1993|1993.500:0.7318949230589915,H5N2_Avian_EU743027_A/chicken/NY/14009/1993|1993.500:0.7318949230589915):0.3575246142971409):4.328577965431979,(((H5N3_Avian_KX185908_A/yellow-billed_pintail/Chile/C1267/2015|2015.729:22.00971650226522,(H5N8_Avian_CY144236_A/ruddy_turnstone/New_Jersey/828227/2001|2001.500:0.5156983249487368,(H5N7_Avian_EF607889_A/shorebird/DE/1346/2001|2001.500:0.2857281392534503,H5N2_Avian_CY144244_A/ruddy_turnstone/New_Jersey/828212/2001|2001.500:0.2857281392534503):0.2299701856952865):7.265018177316442):0.2230740575287058,((H5N2_Avian_AY296080_A/Duck/NY/185502/2002|2002.500:5.226745003454326,H5N2_Avian_AY296064_A/Chukkar/MN/14951-7/1998|1998.500:1.226745003454326):1.0199712983797724,((H5N2_Avian_AY849793_A/chicken/Texas/298313/2004|2004.500:6.463182421793171,H5N2_Avian_JQ990145_A/parrot/Guangdong/258/2004|2004.992:6.955182421793133):1.1381775078041585,(H5N2_Avian_CY016611_A/mallard/Maryland/789/2002|2002.652:4.95695528372287,H5N2_Avian_AY296071_A/Duck/NY/44018-1/2000|2000.500:2.804955283722826):0.7964046458745031):0.645356372236769):2.7570742579597862):0.9216623301592968,((H5N7_Avian_CY094437_A/cinnamon_teal/California/HKWF1111C/2007|2007.918:0.7071054822726524,H5N3_Avian_KY575204_A/northern_shoveler/Mexico-Sonora/797/2008|2008.951:1.7401054822727815):10.711582006233222,(H5N2_Avian_AY296077_A/Duck/NJ/117228-7/2001|2001.500:2.767152530157251,(((H5N2_Avian_EF607859_A/mallard/MD/865/2002|2002.500:0.2622382540756618,H5N2_Avian_EU980494_A/mallard/MD/898/2002|2002.500:0.2622382540756618):2.02016027492855,(((H5N9_Avian_CY056268_A/mallard/California/39/2005|2005.633:0.5856403309479958,(H5N9_Avian_KC790085_A/duck/AB/329/2006|2006.712:0.5060002257528069,H5N2_Avian_KC790045_A/mallard/QC/2323-25/2006|2006.690:0.4840002257528724):1.1586401051951398):0.5484695990766255,(((H5N3_Avian_GQ923565_A/mallard/Montana/458329-2/2006|2006.500:0.4991375946026011,H5N3_Avian_GU052837_A/mallard/Montana/458328-5/2006|2006.500:0.4991375946026011):0.4996198638505547,(H5N2_Avian_GQ923445_A/mallard/Nevada/449567-3/2006|2006.500:0.16781061442564038,H5N2_Avian_GQ923453_A/mallard/Nevada/450206-4/2006|2006.500:0.16781061442564038):0.8309468440275154):0.6784674191946927,((H5N2_Avian_GQ923165_A/tundra_swan/Alaska/462958/2006|2006.500:0.6568004661968558,(H5N2_Avian_GQ923293_A/northern_pintail/Utah/469648/2006|2006.500:0.5277179360036968,H5N2_Avian_GQ923301_A/northern_pintail/California/469993/2006|2006.500:0.5277179360036968):0.12908253019315907):0.8494011345878789,(H5N2_Avian_KC790053_A/swan/BC/2045/2008|2008.438:2.968803781168784,(H5N2_Avian_GQ923157_A/mallard/Oregon/461067-2/2006|2006.500:0.5386062863558259,((H5N2_Avian_GQ923477_A/mallard/Washington/456277-7/2006|2006.500:0.24688222513236013,H5N2_Avian_GQ923469_A/mallard/Idaho/455398-2/2006|2006.500:0.24688222513236013):0.22477537542315673,(H5N2_Avian_GQ923485_A/mallard/Washington/456277-2/2006|2006.500:0.40279860836691483,(H5N2_Avian_GQ923325_A/Canada_goose/Wyoming/473197-12/2006|2006.500:0.15701223656164842,H5N2_Avian_GQ923317_A/Canada_goose/Wyoming/473197-10/2006|2006.500:0.15701223656164842):0.2457863718052664):0.06885899218860203):0.066948685800309):0.49219749481285646):0.47539781961605243):0.1710232768631137):0.3238850523767347):2.38562255822103,(((H5N2_Avian_GQ923517_A/waterfowl/Colorado/443593/2006|2006.500:0.28035854578561015,(H5N2_Avian_GQ923413_A/tundra_swan/Alaska/442960/2006|2006.500:0.13521217922223627,H5N2_Avian_GQ923397_A/white_front_goose/Alaska/477003/2007|2007.500:1.1352121792222363):0.14514636656337387):1.096487911975025,(H5N2_Avian_CY047496_A/mallard/British_Columbia/07826/2005|2005.660:0.1940166967474113,(H5N2_Avian_GQ923133_A/Guinea_fowl/Oregon/459674-5/2006|2006.500:0.27115877090634655,(H5N2_Avian_KC790093_A/duck/BC/8038/2006|2006.956:0.4193428946942035,H5N2_Avian_CY047704_A/blue-winged_teal/Saskatchewan/22542/2007|2007.627:1.0903428946942526):0.30781587621204665):0.7628579258409829):0.34282976101330576):0.7480663272494752,(H5N2_Avian_GQ923341_A/mallard/Arkansas/473507-9/2006|2006.500:0.9494119869946971,((H5N2_Avian_CY033444_A/American_green-winged_teal/California/HKWF609/2007|2007.858:0.21708741927793795,(H5N2_Avian_CY094157_A/mallard/California/8035/2008|2008.795:0.7531583376111044,((H5N2_Avian_CY094613_A/mallard/California/5276/2009|2009.573:0.506350830221507,H5N2_Avian_CY094589_A/mallard/California/5222/2009|2009.567:0.5003508302214215):0.874582570131416,(H5N9_Avian_CY094181_A/mallard/California/8834/2008|2008.797:0.4876839869974532,(H5N5_Avian_MF359882_A/mallard/Alberta/383/2009|2009.638:0.7101452111428443,((H5N2_Avian_CY120587_A/mallard/California/2396/2010|2010.827:0.44758349618619775,H5N2_Avian_CY120627_A/American_wigeon/California/3180/2010|2010.904:0.5245834961861959):0.3088306807476755,(H5N1_Avian_CY134005_A/mallard/California/2536V/2011|2011.611:0.14632602335208134,(H5N1_Avian_CY133989_A/mallard/California/2535V/2011|2011.611:0.04315871251030501,H5N8_Avian_CY134101_A/mallard/California/2559P/2011|2011.611:0.04315871251030501):0.10316731084177633):1.3940881535818974):1.1427310342090493):0.6185387758545033):0.11724941335540251):0.1502249372582014):0.40092908166695906):0.14903520532594428,(((H5N2_Avian_KY130664_A/glaucous-winged_gull/Alaska/392/2011|2011.718:0.8710152895728669,(H5N2_Avian_CY133909_A/northern_shoveler/California/2815/2011|2011.825:0.42588954953575353,H5N2_Avian_KY130859_A/northern_pintail/Alaska/622/2012|2012.740:1.3408895495357172):0.5521257400370843):1.2902334291116944,(H5N3_Avian_CY167175_A/American_green-winged_teal/Mississippi/12OS191/2012|2012.041:1.8986030137033083,(H5N3_Avian_KY983165_A/northern_shoveler/California/HS225/2015|2015.926:4.099306708921304,H5N3_Avian_KY644498_A/blue-winged_teal/Guatemala/CIP049H113-53/2013|2013.025:1.1983067089214643):1.684296304781995):0.5856457049811183):1.5369217530946955,((H5N3_Avian_CY096704_A/blue-winged_teal/Guatemala/CIP049-08/2010|2010.082:0.6438879168166736,(H5N3_Avian_CY096720_A/blue-winged_teal/Guatemala/CIP049-09/2010|2010.082:0.43112447612340077,(H5N4_Avian_CY096672_A/blue-winged_teal/Guatemala/CIP049-12/2010|2010.082:0.23779270655798257,H5N4_Avian_CY096680_A/blue-winged_teal/Guatemala/CIP049-13/2010|2010.082:0.23779270655798257):0.1933317695654182):0.2127634406932728):0.4395370859320664,(H5N9_Avian_CY133785_A/mallard/Missouri/10MO084/2010|2010.874:1.419321760218125,(H5N2_Avian_CY133809_A/gadwall/Missouri/10MO0280/2010|2010.874:1.2981252627998856,(H5N2_Avian_CY166776_A/northern_shoveler/Mississippi/11OS5875/2011|2011.934:1.534269846317649,(H5N2_Avian_CY133153_A/American_green-winged_teal/Wisconsin/10OS3127/2010|2010.800:0.21086229006299106,(H5N8_Avian_KP101004_A/quail/California/K1400794/2014|2014.285:2.0964864542551567,((H5N2_Avian_CY213604_A/least_sandpiper/Southcentral_Alaska/16MB01323/2016|2016.356:3.592804783956737,(H5N3_Avian_KT338321_A/mallard/Alaska/103/2014|2014.704:1.8306652679383362,(H5N6_Avian_CY177425_A/mallard/California/1500P/2013|2013.575:0.30523390251199345,(H5N5_Avian_CY177223_A/mallard/California/1392/2013|2013.556:0.09530864771859626,H5N5_Avian_CY177305_A/mallard/California/1426/2013|2013.556:0.09530864771859626):0.19092525479339173):0.3964313654264373):0.11013951601835714):0.349179371712907,((H5N2_Avian_KT338412_A/American_green-winged_teal/Alaska/472/2014|2014.773:0.4588870648071435,(H5N2_Avian_KY828758_A/northern_shoveler/California/LDC188/2014|2014.921:0.5343353633912216,(H5N2_Avian_CY239400_A/glaucous-winged_gull/Southcentral_Alaska/16MB03648/2016|2016.734:2.3049722467912517,(H5N2_Avian_CY194213_A/mallard/Southcentral_Alaska/12ML01048_AAF1/2014|2014.726:0.1900076996945188,H5N2_Avian_CY194156_A/mallard/Southcentral_Alaska/12ML00991/2014|2014.723:0.18700769969436237):0.10696454709692205):0.042363116599844375):0.07255170141606015):0.2994804028409135,(H5N2_Avian_KX351551_A/American_wigeon/California/COL041/2014|2014.795:0.5313192026498683,((H5N1_Avian_MG280333_A/gadwall_duck/Tennessee/17OS0341/2017|2017.036:0.13162585816073147,H5N1_Avian_MG279989_A/black_duck/Tennessee/17OS0306/2017|2017.033:0.12862585816057504):2.2337044955958163,(H5N9_Avian_CY235315_A/mallard/Idaho/UGAI16-1964/2016|2016.627:1.9026665112266556,H5N2_Avian_KY284403_A/gadwall/Arkansas/15OS7729/2015|2015.962:1.237666511226692):0.05366384252978662):0.406988848893306):0.24904826499835053):1.6006166880215034):0.22550229858542536):1.5993758358079617):0.18940755625464334):0.8238554164821821):0.12119649741823935):0.45610324253053136):0.9787454690305495):0.5279521528247528):1.941289362390762):1.1755007980154133):2.2618197032355027):1.8956660407585986):1.341348567382198,((((H5N5_Avian_CY139837_A/mallard/Minnesota/355811/2000|2000.500:0.03003920671415017,H5N5_Avian_EF607888_A/mallard/MN/105/2000|2000.500:0.03003920671415017):0.2845893825288641,(H5N2_Avian_FJ357069_A/mallard/MN/1/2000|2000.500:0.13970621951548878,H5N2_Avian_CY139673_A/mallard/Minnesota/355779/2000|2000.500:0.13970621951548878):0.1749223697275255):0.23615682298112972,(H5N2_Avian_EF607860_A/mallard/MD/185/2003|2003.500:2.9391044867388203,((H5N7_Avian_CY144579_A/ruddy_turnstone/New_Jersey/1148676/2004|2004.373:0.05320571920173478,H5N7_Avian_EU871921_A/ruddy_turnstone/NJ/327/2004|2004.500:0.1802057192016875):0.6816716314735451,(H5N7_Avian_CY005927_A/shorebird/DE/101/2004|2004.373:0.3349822430351921,H5N7_Avian_CY005969_A/shorebird/DE/75/2004|2004.373:0.3349822430351921):0.39989510764008784):3.0772271360635877):0.6116809254853237):0.2516146183833854,(H5N2_Avian_CY139689_A/mallard/Minnesota/346250/2000|2000.500:0.5617774220351066,((H5N2_Avian_CY144507_A/ruddy_turnstone/Delaware/AI03-371/2003|2003.392:0.9439728008041044,((H5N2_Avian_CY207189_A/black-bellied_whistling-duck/Colombia/1/2011|2011.279:1.0831592048350913,H5N2_Avian_CY207181_A/white-faced_whistling-duck/Colombia/1/2011|2011.274:1.0781592048349822):7.371649547144166,(H5N1_Avian_GU186785_A/wild_duck/Ohio/623/2004|2004.500:0.11555238813251378,H5N1_Avian_CY053325_A/wood_duck/Ohio/623/2004|2004.500:0.11555238813251378):1.5602563638467473):0.3761640488247906):0.7609659259111652,(H5N2_Avian_CY203645_A/mallard/Maryland/06OS471/2006|2006.463:3.3900248909123967,(H5N2_Avian_FJ686738_A/mallard/Maryland/897/2004|2004.500:0.38502693154863366,((H5N2_Avian_GQ923509_A/wild_bird/Minnesota/459254-5/2006|2006.500:0.442116621362743,H5N2_Avian_GQ923205_A/green_winged_teal/Ohio/464069/2006|2006.500:0.442116621362743):1.5851603250408886,((H5N2_Avian_CY036034_A/Muscovy_duck/New_York/62095-1/2006|2006.367:0.45591981503444856,(H5N2_Avian_GQ117137_A/duck/New_York/445743/2006|2006.500:0.48088685677859644,(H5N2_Avian_GQ117129_A/chicken/New_York/439235/2006|2006.500:0.3704318229815442,(H5N2_Avian_GQ923429_A/duck/Pennsylvania/446080-7/2006|2006.500:0.10172794482960512,H5N2_Avian_GQ923421_A/duck/Pennsylvania/446080-6/2006|2006.500:0.10172794482960512):0.2687038781519391):0.11045503379705224):0.10803295825589032):1.3021334153952253,((H5N3_Avian_CY047552_A/mallard/Quebec/16334/2005|2005.630:0.16967494228089208,(H5N8_Avian_CY203725_A/mallard/Maryland/07OS864/2007|2007.485:1.4406719789357396,((H5N1_Avian_CY144739_A/ruddy_turnstone/New_Jersey/AI07-69/2007|2007.564:0.4290360741675059,H5N9_Avian_KF772948_A/wild_bird/Chile/1805/2008|2008.055:0.9200360741674913):0.44102961683708486,((H5N1_Avian_CY144747_A/ruddy_turnstone/New_Jersey/AI07-699/2007|2007.605:0.5386014357182347,H5N1_Avian_CY043928_A/shorebird/Delaware/472/2007|2007.392:0.32560143571826927):0.16337323474714083,(H5N1_Avian_GU186517_A/ruddy_turnstone/DE/509531/2007|2007.500:0.30102817938449533,H5N1_Avian_CY077110_A/ruddy_turnstone/Delaware/103/2007|2007.386:0.1870281793844626):0.295946491080862):0.20909102053915518):0.6496062879313271):0.5840029633449433):0.711859765611905,((H5N2_Avian_GQ923501_A/green_winged_teal/Delaware/458672-5/2006|2006.500:0.2668988130674421,((H5N2_Avian_CY079452_A/American_black_duck/Illinois/08OS2688/2008|2008.816:0.3135317280357057,H5N2_Avian_CY097176_A/mallard/Illinois/3974/2009|2009.792:1.2895317280355911):1.9172087436066718,((H5N2_Avian_KJ018192_A/chicken/New_Jersey/577-6/2008|2008.233:0.589748424608743,H5N2_Avian_KJ018200_A/chicken/New_Jersey/251-4/2008|2008.085:0.4417484246088321):0.6156589698186536,(H5N2_Avian_CY202810_A/mallard/Maryland/07OS2435/2007|2007.986:0.21905216710553788,H5N2_Avian_CY202802_A/mallard/Maryland/07OS2433/2007|2007.986:0.21905216710553788):0.7393552273220152):0.44233307721489723):0.3521583414250955):0.9938684041969879,(((H5N2_Avian_GQ923213_A/mallard/Minnesota/464334/2006|2006.500:0.45276077910706647,(H5N2_Avian_GQ923493_A/waterfowl/Colorado/457952-2/2006|2006.500:0.3653855411819791,H5N2_Avian_GQ923173_A/duck/Minnesota/462960-2/2006|2006.500:0.3653855411819791):0.08737523792508739):0.25435978457112185,(H5N2_Avian_GQ923245_A/mallard/Michigan/466547-5/2006|2006.500:0.504650233967439,(H5N2_Avian_GQ923349_A/Canada_goose/Texas/475000-3/2006|2006.500:0.413133504689398,(H5N2_Avian_KC790061_A/goose/MB/428/2006|2006.962:0.5672645659976965,((H5N1_Avian_GU186509_A/turkey/VA/505477-18/2007|2007.500:0.6978672101175221,H5N2_Avian_GQ923541_A/duck/Ohio/470655/2007|2007.500:0.6978672101175221):0.27531536330505446,((H5N2_Avian_GQ923389_A/mallard/Louisiana/476670-4/2007|2007.500:0.4308042710823301,H5N2_Avian_GQ923405_A/northern_pintail/Florida/480645-5/2007|2007.500:0.4308042710823301):0.3607726700766065,((H5N2_Avian_JX570819_A/turkey/MB/FAV11/2010|2010.899:0.2203262417237326,H5N2_Avian_JX570811_A/turkey/MB/FAV10/2010|2010.901:0.2223262417239127):1.3084708804137222,(H5N3_Avian_CY167192_A/American_green-winged_teal/Mississippi/12OS311/2012|2012.044:0.9045127503888928,(H5N2_Avian_CY166923_A/mallard/Missouri/11OS4987/2011|2011.868:0.22549531996722294,H5N2_Avian_CY206260_A/mallard/Minnesota/AI12-4031/2012|2012.718:1.0754953199673594):0.5030174304215116):1.7692843717487712):2.661779819021369):0.1816056322636399):0.13208199257513087):0.30786893869169063):0.091516729278041):0.2024703297107493):0.46542078995639713,((H5N1_Avian_GU186531_A/mallard/PA/454069-9/2006|2006.500:0.3499113450439566,H5N1_Avian_EF607855_A/mute_swan/MI/451072-2/2006|2006.500:0.3499113450439566):0.7980661119470831,(H5N2_Avian_GQ923261_A/snow_goose/Montana/466771-4/2006|2006.500:1.1679333457096561,(((H5N2_Avian_GQ923525_A/wild_bird/Minnesota/460613/2006|2006.500:0.3053788322624129,H5N2_Avian_GQ923373_A/waterfowl/Colorado/476466-2/2007|2007.500:1.305378832262413):0.22088733614325662,(H5N2_Avian_GQ923181_A/green_winged_teal/Iowa/463990-3/2006|2006.500:0.37590502741202414,(H5N2_Avian_GQ923333_A/mallard/Arkansas/473507-1/2006|2006.500:0.16033001271232195,H5N2_Avian_GQ923189_A/American_wigeon/Iowa/463993/2006|2006.500:0.16033001271232195):0.2155750146997022):0.1503611409936454):0.47481110194159726,((H5N2_Avian_GQ923221_A/mallard/Indiana/465297-2/2006|2006.500:0.41374919791724096,H5N2_Avian_GQ923309_A/mallard/Kentucky/472048-2/2006|2006.500:0.41374919791724096):0.5260377267896175,(H5N1_Avian_FJ032001_A/mallard/ON/499/2005|2005.871:0.2043501998896602,((H5N9_Avian_CY203749_A/mallard/Maryland/07OS1217/2007|2007.545:0.3383674527389786,(H5N9_Avian_CY089515_A/mallard/Maryland/792/2007|2007.500:0.18183525935725697,H5N1_Avian_CY053877_A/mallard/Maryland/802/2007|2007.500:0.18183525935725697):0.11153219338164888):1.3838625553010075,((H5N2_Avian_CY028235_A/mallard/Maryland/182/2006|2006.500:0.586187567362046,((H5N2_Avian_GQ923269_A/mallard/Ohio/468158/2006|2006.500:0.14414068677835346,H5N2_Avian_GQ923365_A/waterfowl/Colorado/476466/2007|2007.500:1.1441406867783535):0.34022623493019566,(H5N2_Avian_GQ923237_A/mallard/Michigan/466372-3/2006|2006.500:0.3811104431343466,(H5N2_Avian_GQ257433_A/duck/New_York/492652/2007|2007.500:1.2274937940995443,(H5N2_Avian_GQ923549_A/quail/New_York/501360/2007|2007.500:1.1372164058159555,(H5N2_Avian_GQ117241_A/duck/New_York/489761/2007|2007.500:1.1178557464551204,H5N2_Avian_GQ117161_A/turkey/New_York/465977/2006|2006.500:0.11785574645512042):0.019360659360835086):0.09027738828358878):0.15361664903480232):0.1032564785742025):0.10182064565349691):0.04395398128485084,(H5N1_Avian_CY097350_A/mallard/Wisconsin/2576/2009|2009.762:0.6368609590906154,(((H5N1_Avian_CY133077_A/mallard/Wisconsin/10OS2672/2010|2010.751:0.44978612282368857,(H5N2_Avian_CY133234_A/American_green-winged_teal/Wisconsin/10OS2955/2010|2010.753:0.3401756253502555,(H5N2_Avian_CY203477_A/mallard/Maryland/11OS1742/2011|2011.608:0.23985846336118044,H5N2_Avian_CY203365_A/mallard/Maryland/11OS1715/2011|2011.608:0.23985846336118044):0.9553171619890932):0.1116104974733858):0.10543093353612676,(H5N3_Avian_CY167046_A/northern_pintail/Illinois/11OS4796/2011|2011.805:0.850870444746306,(H5N3_Avian_CY166298_A/mallard/Illinois/11OS5576/2011|2011.863:0.8080074670561146,((H5N3_Avian_CY166824_A/American_widgeon/Mississippi/11OS6097/2011|2011.940:0.3145168624594952,H5N3_Avian_CY166752_A/gadwall/Mississippi/11OS5840/2011|2011.934:0.3085168624594097):0.5069297681817666,(H5N1_Avian_CY166736_A/northern_shoveler/Mississippi/11OS5805/2011|2011.934:0.7434457244539487,(H5N4_Avian_CY206099_A/mallard/Minnesota/AI11-4227/2011|2011.682:0.37144817686227327,H5N1_Avian_CY206115_A/mallard/Minnesota/AI11-4429/2011|2011.704:0.3934481768622078):0.11999754759172276):0.07200090618722754):0.063560836414851):0.10086297769018415):0.7583466116135966):0.8124311521420964,(((H5N3_Avian_KC790069_A/duck/SK/4628/2010|2010.945:0.32981389025242436,H5N3_Avian_KC790077_A/duck/SK/4612/2010|2010.945:0.32981389025242436):0.9299127532964775,((H5N3_Avian_MF359871_A/laughing_gull/Delaware_Bay/341/2011|2011.392:0.3682201390873132,H5N9_Avian_MF359878_A/ruddy_turnstone/Delaware_Bay/117/2011|2011.389:0.3652201390871568):0.3394001635397217,(H5N2_Avian_MF359850_A/ruddy_turnstone/Delaware_Bay/431/2011|2011.395:0.49276059699118946,H5N2_Avian_MF359830_A/shorebird/Delaware_Bay/318/2011|2011.392:0.4897605969912604):0.2178597056357745):0.9991063409219834):0.20199021470532585,(H5N2_Avian_CY138312_A/blue-winged_teal/New_Brunswick/00288/2010|2010.701:0.5155696582055924,(H5N2_Avian_CY139327_A/American_black_duck/New_Brunswick/00867/2010|2010.699:0.36053939086954756,(H5N1_Avian_CY132445_A/mallard/Ohio/11OS2216/2011|2011.630:1.1319800238869817,((H5N2_Avian_CY206179_A/mallard/Minnesota/AI11-4897/2011|2011.723:0.458899299924866,(H5N3_Avian_KY644415_A/blue-winged_teal/Guatemala/CIP049H105-05/2011|2011.934:0.6273938537476553,((H5N2_Avian_CY132469_A/mallard/Ohio/11OS2119/2011|2011.614:0.036034228398406754,H5N2_Avian_CY132461_A/mallard/Ohio/11OS2239/2011|2011.630:0.05203422839848315):0.13585286839307287,(H5N2_Avian_MH068399_A/ruddy_turnstone/New_Jersey/UGAI17-1991/2017|2017.362:0.7893563669948165,(H5N2_Avian_MH068391_A/ruddy_turnstone/New_Jersey/UGAI17-1985/2017|2017.362:0.3624010552005501,(H5N7_Avian_MH068551_A/ruddy_turnstone/New_Jersey/UGAI17-2783/2017|2017.386:0.2844834684909898,H5N7_Avian_MH068655_A/ruddy_turnstone/New_Jersey/UGAI17-2989/2017|2017.400:0.2984834684911135):0.1019175867094475):0.4269553117942664):5.13053072979671):0.13550675695623937):0.042505446177223405):0.16313625765567963,((H5N2_Avian_CY166637_A/American_green-winged_teal/Wisconsin/11OS3431/2011|2011.789:0.2260759662561469,(H5N1_Avian_CY186667_A/mallard/Illinois/12OS5080/2012|2012.800:0.9435702121590026,H5N1_Avian_CY187005_A/mallard/Ohio/12OS2218/2012|2012.874:1.0175702121590717):0.29350575409711155):0.2243992280227758,(H5N2_Avian_CY166645_A/American_green-winged_teal/Wisconsin/11OS3432/2011|2011.789:0.15325295914029624,(H5N2_Avian_CY186981_A/gadwall/Ohio/12OS5632/2012|2012.858:0.6411821257234607,(H5N2_Avian_CY186788_A/American_green-winged_teal/Mississippi/12OS5061/2012|2012.934:0.5441648729458706,(H5N2_Avian_CY191267_A/mallard/Maryland/13OS2946/2013|2013.893:1.027454043843072,((H5N2_Avian_CY204161_A/mallard/Ohio/14OS0558/2014|2014.638:0.2584699946229705,H5N2_Avian_CY204097_A/mallard/Ohio/14OS0460/2014|2014.652:0.2724699946230942):0.7617410843073102,((H5N1_Avian_MF046544_A/Canada_goose/Delaware_Bay/601/2016|2016.395:0.7191937526760839,H5N1_Avian_MF613724_A/ruddy_turnstone/Delaware_Bay/317/2016|2016.392:0.7161937526761548):1.2219967126497835,((H5N2_Avian_KY561037_A/northern_pintail/Ohio/15OS5861/2015|2015.868:0.6656526501540654,H5N2_Avian_MG280562_A/green-winged_teal/Mississippi/16OS5996/2016|2016.964:1.761652650154069):0.5167718848469107,(H5N2_Avian_KY561242_A/mallard_duck/Ohio/15OS5289/2015|2015.655:0.4495922198613158,H5N2_Avian_MG280368_A/American_wigeon/Ohio/16OS3736/2016|2016.805:1.5995922198614068):0.5198323151396949):0.2317659303248476):0.8360206136044752):0.752242964912682):0.47571082910285867):0.17301725277761193):0.5810708334167956):0.29722223513862644):0.23756036330165387):0.6029444663062833):0.15955936698260587):0.15303026733609215):0.7021472000487208):0.09993135024764399):0.2582127505887364):3.255280589556225):0.047088459393016535):0.1561201918496522):0.10643672481729283):0.06129034564040836):0.16685607536238933):-0.01995588871861642):0.024563896643545746):0.08822586362984453):0.490767490628258):0.13951852253702413):0.13622371597391947):0.3577499851450021):1.0419979593637976):1.3859138358027856):1.7488386953198898):0.2406226085724228):0.8213470657788804):0.14340543377084103):2.2335349583487307):3.9247654014471998):4.49254461283493):1.5914776746880008):1.3398635857525036):1.2318053828415003):3.381929962314537):0.3774344321906895):0.3580503203817713):1.8275920377841928):2.097865482740481):0.9537700008375296):2.3422714404003173):3.5219899486366657):5.79854081440314):31.19273829737965,((H5N3_Avian_CY045255_A/shearwater/Australia/751/1975|1975.500:25.833789306248477,(H5N1_Avian_CY015081_A/chicken/Scotland/1959|1959.500:5.682157998134656,H5N3_Avian_CY014984_A/tern/South_Africa/1961|1961.500:7.682157998134656):4.151631308113821):1.444787984396072,((H5N2_Avian_CY021381_A/turkey/Italy/1980|1980.500:4.800019743810488,(H5N8_Avian_CY015089_A/turkey/Ireland/1378/1983|1983.500:6.755495695190191,H5N6_Avian_CY006036_A/duck/Potsdam/2216-4/1984|1984.500:7.755495695190191):1.0445240486202962):4.4608582039106395,(H5N3_Avian_CY014615_A/duck/Hong_Kong/205/1977|1977.500:3.343088697254373,((H5N3_Avian_LC042011_A/duck/Hong_Kong/694/1979|1979.500:3.675255903476895,((H5N3_Avian_LC042035_A/duck/Hong_Kong/821/1980|1980.500:0.9749354270221531,H5N3_Avian_LC042019_A/duck/Hong_Kong/819/1980|1980.500:0.9749354270221531):2.546701512752172,(H5N3_Avian_CY006028_A/goose/Hong_Kong/23/1978|1978.500:1.2898745365802,H5N2_Avian_CY005575_A/duck/Hong_Kong/342/78|1978.500:1.2898745365802):0.231762403194125):1.15361896370257):0.34595724408205797,(H5N2_Avian_CY014642_A/duck/Potsdam/1402-6/1986|1986.500:5.450099844714686,(((H5N2_Avian_AB753185_A/Eurasian_Woodcock/Vietnam/8/2007|2007.871:0.5386041010914653,(H5N2_Avian_CY146652_A/duck/Hunan/S4101/2011|2011.860:0.19356090951176697,H5N2_Avian_CY146676_A/duck/Hunan/S4124/2011|2011.860:0.19356090951176697):4.334043191579504):17.53682302761433,((H5N2_Avian_KP792308_A/duck/Taiwan/DV518/2006|2006.682:0.1846200121055297,H5N2_Avian_KP792300_A/duck/Taiwan/DV413/2006|2006.570:0.07262001210544966):1.5091326979116495,(H5N2_Avian_KJ162780_A/duck/Taiwan/4379/2013|2013.025:0.43928613201690325,H5N2_Avian_KJ162804_A/duck/Taiwan/11254/2013|2013.542:0.9562861320167286):7.5974665780003505):15.192674418688537):6.785363452168372,((H5N9_Avian_EU743135_A/emu/NY/12716/1994|1994.500:5.954878327848316,(H5N3_Avian_AJ632268_A/duck/France/02166/2002|2002.500:12.328195857438075,H5N2_Avian_KF435066_A/finch/England/2051/1991|1991.140:0.9681958574381753):1.6266824704102412):2.2528498578747893,(((H5N2_Avian_CY018949_A/poultry/Italy/382/1997|1997.500:0.5005856678658986,H5N2_Avian_CY022077_A/poultry/Italy/367/1997|1997.500:0.5005856678658986):5.780676409477913,((H5N2_Avian_DQ104701_A/duck/Malaysia/F118-08-04/2004|2004.500:7.199249005546406,(H5N2_Avian_CY184141_A/mallard/Sweden/58705/2006|2006.852:8.55907072637666,((H5N1_Avian_AJ971297_A/duck/France/05066b/2005|2005.500:2.926449103370576,(H5N2_Avian_CY021525_A/turkey/Italy/1258/2005|2005.500:0.22682335750572236,H5N2_Avian_CY022629_A/turkey/Italy/1325/2005|2005.500:0.22682335750572236):2.6996257458648536):3.84447578299563,((H5N2_Avian_CY049756_A/gadwall/Altai/1202/2007|2007.704:0.17696692963619398,H5N2_Avian_CY049772_A/garganey/Altai/1213/2007|2007.704:0.17696692963619398):7.325524948521746,((H5N3_Avian_GQ227604_A/duck/Primorie/2633/2001|2001.644:0.6306013491868896,H5N2_Avian_GQ162786_A/duck/Primorie/2621/2001|2001.644:0.6306013491868896):0.8171583576318469,(H5N3_Avian_AB535131_A/whistling_swan/Shimane/580/2002|2002.932:1.779547053030612,((H5N2_Avian_KC785019_A/duck/Taiwan/DV1238/2009|2009.022:0.24108679614874262,H5N2_Avian_KC784974_A/duck/Taiwan/DV1242/2009|2009.022:0.24108679614874262):4.001513596147873,((H5N3_Avian_LC371802_A/duck/Hokkaido/167/2007|2007.827:1.8048876767873097,(H5N2_Avian_AB490826_A/northern_pintail/Akita/714/2006|2006.953:0.8334479525636738,H5N2_Avian_EF634332_A/garganey/SanJiang/160/2006|2006.500:0.38044795256369923):0.09743972422361225):0.6445154604532988,(H5N3_Avian_JF800144_A/spot-billed_duck/Korea/KNU_SYG06/2006|2006.500:0.8745732639478021,((H5N2_Avian_KR265544_A/duck/Japan/11OG1032/2011|2011.784:0.7060915831999495,H5N2_Avian_KR265576_A/duck/Japan/11UO0008/2011|2011.753:0.675091583199773):3.4266460142710784,(H5N1_Avian_AB530992_A/mallard/Hokkaido/24/2009|2009.500:0.6854851793254397,H5N1_Avian_JX497768_A/wild_duck/Korea/SNU50-5/2009|2009.737:0.9224851793255198):1.1632524181454826):2.0258356664768797):0.24782987329280814):0.5981972550560712):3.626946660733914):0.9562126537881355):-0.0052678286607417135):1.4724330082082169):0.43614584001036505):0.9921782791698348):4.78276480166528,((H5N3_Avian_CY046150_A/duck/France/06436/2006|2006.216:2.2473805318988482,((H5N2_Avian_KX979501_A/mallard_duck/Netherlands/43/2006|2006.712:0.5500025148525154,H5N3_Avian_CY046142_A/mallard/France/061054/2006|2006.849:0.687002514852459):1.5641229206052714,(H5N1_Avian_CY061885_A/teal/Germany/WV632/2005|2005.899:0.6510894954492557,H5N2_Avian_MF682846_A/mallard_duck/Netherlands/63/2006|2006.723:1.4750894954493248):0.6500359400084292):0.6292550964411561):3.373219700714884,((H5N2_Avian_CY076929_A/mallard/Sweden/74/2003|2003.500:0.6412781617645891,(H5N2_Avian_KX978329_A/greater_white-fronted_goose/Netherlands/6/2008|2008.995:1.0353958841194135,H5N3_Avian_CY047046_A/breeder_duck/France/090045b/2009|2009.500:1.5403958841195227):5.100882277645066):0.8793092504734261,(H5N3_Avian_CY024746_A/duck/Italy/775/2004|2004.500:1.7457376838429113,(H5N1_Avian_CY021397_A/mallard/Italy/3401/2005|2005.500:2.1130591600627433,((H5N2_Avian_EF591757_A/ostrich/South_Africa/AI1160/2006|2006.500:2.5254052176990456,H5N2_Avian_FJ519983_A/ostrich/South_Africa/N227/2004|2004.619:0.6444052176989601):0.4136716750733527,(H5N2_Avian_CY022637_A/teal/Italy/3931-38/2005|2005.500:1.5832505706492768,((H5N3_Avian_CY022645_A/teal/Italy/3812/2005|2005.500:0.23628580093465246,(H5N2_Avian_CY034758_A/mallard/Italy/4223-2/2006|2006.860:0.9671378086861679,H5N3_Avian_KX979003_A/mallard_duck/Netherlands/36/2006|2006.693:0.8001378086862516):0.6291479922483845):0.7253686603789902,(((H5N2_Avian_KX979499_A/mallard_duck/Netherlands/52/2008|2008.770:1.1514828434054536,H5N2_Avian_KX977767_A/mallard_duck/Netherlands/5/2009|2009.088:1.4694828434054372):0.9090787958180897,(H5N3_Avian_KX977798_A/mallard_duck/Netherlands/1/2008|2008.079:0.9356988064629235,H5N3_Avian_HM849027_A/mallard/PT/28006/2007|2007.679:0.5356988064630599):0.4338628327605889):0.8856747603304527,(((H5N2_Avian_JX069097_A/ostrich/South_Africa/AI2512/2011|2011.548:0.8700098971780434,H5N2_Avian_JX069081_A/ostrich/South_Africa/AI2114/2011|2011.167:0.48900989717795795):3.05317706203558,((H5N3_Avian_KF885675_A/duck/Moscow/4182/2010|2010.871:0.5753237797791755,H5N3_Avian_MF992942_A/duck/Moscow/4182-C/2010|2010.500:0.2043237797790809):2.4790735571516436,(H5N3_Avian_MF145713_A/mallard_duck/Netherlands/38/2008|2008.767:0.27919320258097,(H5N2_Avian_KX979575_A/Eurasian_wigeon/Netherlands/1/2009|2009.693:0.9608231891322987,(H5N3_Avian_KX978032_A/mallard_duck/Netherlands/19/2009|2009.816:0.12628050055589313,H5N3_Avian_KX978388_A/mallard_duck/Netherlands/20/2009|2009.816:0.12628050055589313):0.9575426885764529):0.2443700134486022):0.6712041343498072):0.1917896222828972):0.19789489126226556,((((H5N2_Avian_JX570839_A/spot-billed_duck/Xianghai/427/2011|2011.786:1.455684185798404,(H5N2_Avian_JX570847_A/canvasback/Xianghai/428/2011|2011.786:0.7731450250200993,H5N2_Avian_JX570855_A/little_grebe/Xianghai/429/2011|2011.786:0.7731450250200993):0.6825391607783047):1.3147122174237396,(H5N2_Avian_KY584075_A/aquatic_bird/Korea/CN2/2009|2009.882:0.5161597872326027,(H5N7_Avian_MF362103_A/Duck/Dongting/D76-1/2016|2016.989:6.569344839789309,H5N1_Avian_KM213391_A/ruddy_turnstone/Iceland/2899/2013|2013.389:2.969344839789173):1.0538149474432643):0.3502366159895445):0.6427138912911232,(H5N2_Avian_KX977950_A/Eurasian_wigeon/Netherlands/1/2010|2010.737:1.4797930763434337,(H5N3_Avian_KX978851_A/greater_white-fronted_goose/Netherlands/5/2010|2010.866:0.2971367695302618,(H5N2_Avian_CY149348_A/great_black-backed_gull/Iceland/1110/2011|2011.789:0.8524984236994584,(H5N2_Avian_KU646952_A/Anas_platyrhynchos/Belgium/17330cls42/2013|2013.734:1.6256386703092005,(H5N6_Avian_MF693964_A/mallard_duck/Netherlands/52/2015|2015.707:0.43064343913520275,H5N1_Avian_MF694083_A/mallard_duck/Netherlands/41/2015|2015.704:0.4276434391350463):3.1679952311741815):1.1718597533901942):0.36763834583080524):1.3116563068130773):0.8843172181698549):0.17382531573459659,((H5N2_Avian_JX262650_A/teal/Djankoy/4-17-11/2010|2010.500:1.2374249045989316,(H5N2_Avian_KY765302_A/ostrich/South_Africa/325863/2015|2015.496:6.077746855417558,H5N2_Avian_KX978688_A/greater_white-fronted_goose/Netherlands/2/2010|2010.077:0.658746855417462):0.15567804918146777):0.5781658551568114,(((H5N3_Avian_LC018990_A/duck/Hokkaido/W240/2014|2014.827:0.23301353215780551,H5N3_Avian_LC018991_A/duck/Hokkaido/W280/2014|2014.827:0.23301353215780551):1.0769738065010444,(H5N2_Avian_LC371794_A/duck/Hokkaido/166/2014|2014.753:0.8779964839433632,(H5N2_Avian_LC042073_A/duck/Hokkaido/WZ20/2014|2014.795:0.7410654028330441,H5N2_Avian_KU143256_A/chicken/Wuhan/WHJF/2014|2014.953:0.8990654028329459):0.17893108111046274):0.3579908547154176):2.9647337245617535,(H5N2_Avian_KX979009_A/mallard_duck/Netherlands/32/2011|2011.800:0.7924662675033218,(H5N1_Avian_KU310447_A/chicken/France/150169a/2015|2015.882:1.146318580962003,((H5N9_Avian_KU320887_A/guinea_fowl/France/150207n/2015|2015.921:0.1893755477293695,H5N9_Avian_KX014886_A/duck/France/150236/2015|2015.932:0.20037554772933674):0.32470027299270754,(H5N9_Avian_KX014894_A/duck/France/150289/2015|2015.937:0.3578822141423217,(H5N2_Avian_KX014878_A/duck/France/150233/2015|2015.926:0.19800764616559263,H5N2_Avian_KX014902_A/chicken/France/160013g/2016|2016.000:0.27200764616566175):0.1488745679767618):0.17219360657960436):0.6712427602399131):3.7281476865414263):0.4552547957172379):1.8678696965351378):0.4853448504920621):0.7721462402280821):1.603154549078127):1.2854180617596285):0.6215961093356341):0.3558263221231215):0.17398226729034505):0.632678523780168):0.7748497283951039):1.3840128203758226):8.077413574597848):1.299248270132125):1.8836225719482442,(H5N3_Avian_GQ227551_A/duck/Altai/1285/1991|1991.619:1.3458385147725167,((H5N1_Avian_AF144305_A/goose/Guangdong/1/1996|1996.500:0.21117197039746216,H5N1_Avian_AF364334_A/goose/Guangdong/3/1997|1997.500:1.2111719703974622):1.0208369230264047,((H5N1_Swine_AY646424_A/swine/Shandong/2/03|2003.500:6.96027681712544,H5N1_Avian_DQ997122_A/chicken/Hubei/wj/1997|1997.500:0.9602768171254397):0.6819732245123262,(H5N1_Avian_DQ997133_A/chicken/Hubei/wl/1997|1997.500:0.8980039358808938,(H5N1_Avian_DQ997547_A/chicken/Jilin/xw/2003|2003.500:5.94552460194064,(H5N1_Avian_DQ997268_A/chicken/Jilin/ha/2003|2003.500:5.043462578069981,((H5N1_Avian_DQ997522_A/goose/Guangdong/xb/2001|2001.500:0.7546243687746852,((H5N1_Avian_JF732739_A/ostrich/Suzhou/097/2003|2003.288:1.483348651589786,H5N1_Avian_AY854190_A/duck/Shandong/093/2004|2004.500:2.695348651589775):0.3865515601887921,(H5N1_Avian_DQ343152_A/chicken/Hebei/108/02|2002.500:0.30822191212399375,(H5N1_Avian_EU263353_A/duck/Guangxi/27/2003|2003.500:0.29314903959715366,H5N1_Avian_EU263345_A/duck/Guangxi/12/2003|2003.500:0.29314903959715366):1.01507287252684):0.7736782996545735):0.672724156996118):2.2376994696404324,((H5N1_Avian_GU186692_A/waterfowl/Hong_Kong/378-5/2001|2001.500:1.1902362462440728,((H5N1_Avian_DQ997513_A/duck/Guangxi/xa/2001|2001.500:0.7304668938135848,H5N1_Avian_DQ343151_A/chicken/Hebei/718/2001|2001.500:0.7304668938135848):0.15642905390963335,(((H5N1_Avian_JQ277225_A/chicken/Sheny/0606/2008|2008.427:3.575213242295746,H5N1_Avian_HM172106_A/chicken/Xinjiang/68/2005|2005.500:0.6482132422958387):0.7394100380954498,((H5N1_Avian_HM172103_A/chicken/Xinjiang/78/2005|2005.500:0.5753678374075193,(H5N1_Avian_HM172091_A/chicken/Xinjiang/27/2006|2006.500:0.481445878400379,H5N1_Avian_HM172090_A/chicken/Xinjiang/28/2006|2006.500:0.481445878400379):1.0939219590071403):0.23052592632412683,(H5N1_Avian_AB474081_A/chicken/Pyigyitagon/204/2006|2006.500:1.3233897304905327,(H5N1_Avian_EU430496_A/domestic_green-winged_teal/Hunan/67/2005|2005.500:0.08296917826523398,H5N1_Avian_EU430511_A/domestic_green-winged_teal/Hunan/79/2005|2005.500:0.08296917826523398):0.24042055222529868):0.48250403324111346):0.5817295166596423):1.9949423922265375,(H5N1_Human_EF587277_A/Beijing/01/2003|2003.500:0.9313104696208541,((H5N1_Avian_EU243133_A/chicken/Hebei/102/2005|2005.500:0.9277227242472783,H5N1_Avian_HM172078_A/chicken/Liaoning/A-1/2007|2007.500:2.9277227242472783):0.4865266090672904,(H5N1_Avian_HM172113_A/chicken/Shanxi/10/2006|2006.500:1.940586372234371,(((H5N1_Avian_HM172076_A/chicken/Ningxia/24/2006|2006.500:0.8535314114887811,H5N1_Avian_HM172082_A/chicken/Shandong/A-5/2006|2006.500:0.8535314114887811):0.5565644625666408,(H5N1_Avian_DQ914814_A/chicken/Shanxi/2/2006|2006.500:1.3541424727038702,(H5N1_Avian_HM172080_A/chicken/Henan/A-7/2006|2006.500:1.340926604610587,H5N1_Avian_EU243146_A/chicken/Hebei/126/2005|2005.500:0.340926604610587):0.013215868093283234):0.05595340135155169):0.4022330537208312,((H5N1_Avian_HM172073_A/chicken/Shandong/A-10/2006|2006.500:0.9101414672590131,H5N1_Avian_HM172077_A/chicken/Liaoning/A-11/2006|2006.500:0.9101414672590131):0.3998049670878281,((H5N1_Swine_KC683522_A/swine/Jiangsu/1/2008|2008.953:1.16668417017938,(H5N1_Avian_HM172092_A/chicken/Jiangsu/18/2008|2008.500:0.5589572402220071,(H5N2_Avian_JQ041399_A/duck/Hebei/0908/2009|2009.619:0.9476711076228739,H5N1_Avian_HQ677023_A/chicken/Huadong/4/2008|2008.953:0.2816711076229339):0.7302861325990477):0.15472692995739834):0.5470968985204578,((H5N1_Avian_HM172081_A/chicken/Hebei/A-8/2009|2009.500:1.2565582120203942,(H5N2_Avian_JQ041400_A/chicken/Hebei/1102/2010|2010.953:0.7112810434379497,H5N2_Avian_KJ719459_A/chicken/Hebei/1102-MA/2010|2010.367:0.125281043437937):1.998277168582419):0.2915544529681071,(((H5N1_Avian_KX160156_A/chicken/Gansu/6/2012|2012.425:0.6544742976178526,(H5N1_Avian_MF116313_A/chicken/China/E96/2012|2012.521:0.42727954503313725,H5N1_Avian_MF116312_A/chicken/China/E93/2012|2012.521:0.42727954503313725):0.32319475258471897):1.0388030165100233,((H5N2_Avian_KF150634_A/chicken/Jiangsu/1001/2013|2013.277:1.970026609887718,H5N1_Avian_KX160186_A/chicken/Liaoning/S4092/2011|2011.860:0.5530266098875742):0.23979351295150053,(H5N1_Avian_KX160193_A/chicken/Ningxia/2/2012|2012.178:0.11941007757027933,(H5N1_Avian_KF638579_A/chicken/Ningxia/222/2012|2012.279:0.12078817396900376,H5N1_Avian_KX160148_A/chicken/Gansu/5/2012|2012.419:0.2607881739691038):0.09962190360116097):0.9914100452690064):0.3354571912887465):0.2181548687286039,(H5N2_Avian_KY437791_A/chicken/Jiangsu/XZ216/2014|2014.225:2.7900786252023337,((H5N2_Avian_KP000023_A/chicken/Shijiazhuang/1209/2013|2013.937:0.7121743713573707,H5N2_Avian_KY437799_A/chicken/Beijing/BJ7/2014|2014.748:1.5231743713575199):1.1608487297018826,(H5N2_Avian_KJ174937_A/chicken/Henan/Q7/2013|2013.504:1.3385917778331873,(H5N2_Avian_KX160164_A/chicken/Hebei/3/2013|2013.970:1.2657046562662728,((H5N2_Avian_KP000015_A/chicken/Laiwu/0313/2014|2014.195:1.0839424914713192,H5N2_Avian_KX160179_A/chicken/Heilongjiang/S7/2014|2014.595:1.48394249147141):0.1787363742442878,((H5N2_Avian_KU143254_A/chicken/Wenzhou/HAYXLG01/2015|2015.038:0.05429336095311044,H5N2_Avian_KU143255_A/chicken/Wenzhou/HAYXLG03/2015|2015.038:0.05429336095311044):1.4976770437126063,(H5N2_Avian_KP000007_A/chicken/Chiping/0321/2014|2014.216:0.5343329556143743,(H5N2_Avian_KJ683880_A/chicken/Qingdao/1/2014|2014.041:0.09868846937307296,H5N2_Avian_KX160201_A/chicken/Shandong/S3/2014|2014.060:0.11768846937307842):0.26064448624134684):0.19563744905122604):0.5537084610499647):0.22802579055057492):0.5388871215670363):0.10143132322607329):0.6290555241430695):0.9213535576541005):2.561680482131976):0.712668403711362):2.049165365646978):0.5023824934294119):0.12825744445811793):0.4736629610801977):1.5170611363062854):0.45125520299697186):1.5043302751053922):0.30334029852085465):0.948693713836473,((H5N1_Avian_AY075033_A/Duck/Hong_Kong/380-5/2001|2001.500:1.632119922492798,((H5N1_Avian_DQ997405_A/goose/Fujian/bb/2003|2003.500:1.8635706680325654,H5N1_Avian_GU186672_A/chicken/Hong_Kong/409-1/2002|2002.500:0.8635706680325654):0.39063327489598265,(H5N1_Avian_JF772164_A/quail/Guangxi/13/2002|2002.534:0.4221050525716663,H5N1_Avian_JF772156_A/quail/Guangxi/12/2002|2002.534:0.4221050525716663):0.8660988903569873):1.37791597956425):0.3422790449245312,(H5N1_Avian_DQ997410_A/duck/Zhejiang/bj/2002|2002.500:2.679201154008794,(((H5N1_Avian_AB212280_A/duck/Yokohama/aq10/2003|2003.500:2.7753894496219544,(H5N1_Swine_AY747609_A/swine/Fujian/1/2003|2003.500:2.183308868868245,H5N1_Swine_AY747617_A/swine/Fujian/F1/2001|2001.500:0.18330886886824516):0.5920805807537093):0.19103899461566698,(H5N1_Avian_DQ997182_A/chicken/Jiangsu/cz1/2002|2002.500:1.1512083238582136,(H5N1_Avian_AY653200_A/chicken/Jilin/9/2004|2004.500:2.085129836210747,H5N1_Avian_DQ997283_A/chicken/Jilin/hd/2002|2002.500:0.0851298362107471):1.0660784876474665):0.8152201203794078):0.34388889800833056,(H5N1_Avian_DQ997531_A/duck/Shanghai/xj/2002|2002.500:1.8241215183782806,(((H5N1_Avian_AY950230_A/chicken/Henan/01/2004|2004.500:0.6077823585837479,(H5N1_Avian_AY950232_A/chicken/Henan/12/2004|2004.500:0.16745380378342034,H5N1_Swine_DQ997253_A/swine/Henan/wy/2004|2004.500:0.16745380378342034):0.4403285548003275):2.168138424184761,((H5N1_Avian_AY684706_A/chicken/Hubei/327/2004|2004.500:0.2845656202979683,(H5N1_Avian_AY770079_A/chicken/Hubei/489/2004|2004.500:0.05948915138993982,H5N1_Avian_AY950236_A/swan/Guangxi/307/2004|2004.500:0.05948915138993982):0.22507646890802846):1.9473341371652424,((H5N1_Avian_HM172114_A/chicken/Hunan/41/2004|2004.500:1.3905001785260254,H5N1_Avian_HM172089_A/goose/Guangdong/72/2004|2004.500:1.3905001785260254):0.16763071941781504,(H5N1_Avian_HM172075_A/chicken/Gansu/44/2004|2004.500:0.388365726742272,H5N1_Avian_HM172095_A/chicken/Anhui/39/2004|2004.500:0.388365726742272):1.1697651712015684):0.6737688595193703):0.5440210253052982):0.7651362093850516,(((H5N1_Avian_AY737304_A/duck/Guangdong/173/04|2004.500:2.6858525622735954,H5N1_Avian_JX013485_A/parrot/Guangdong/C99/2005|2005.085:3.2708525622736317):0.3438334589641556,((H5N1_Avian_AY676033_A/duck/Hong_Kong/821/2002|2002.500:0.3527919387706895,(H5N1_Human_AB212054_A/Hong_Kong/213/2003|2003.500:0.6239486582764613,H5N1_Avian_AY676034_A/egret/Hong_Kong/757-2/2003|2003.500:0.6239486582764613):0.7288432804942282):0.1258304722796133,(((H5N1_Avian_AB576202_A/pigeon/Thailand/VSMU-7-NPT/2004|2004.500:0.3970125065516541,(H5N1_Avian_AB450552_A/chicken/Kohn_Kaen/NIAH330/2004|2004.500:0.27027916590554213,(H5N1_Avian_AB450574_A/pigeon/Thailand/VSMU-13-KRI/2005|2005.500:0.21717610822285138,(H5N1_Human_KJ907470_A/Thailand/NBL1/2006|2006.605:1.1373086444129825,H5N1_Avian_AB450578_A/tree_sparrow/Ratchaburi/VSMU-16-RBR/2005|2005.500:0.03230864441296433):0.18486746380988706):1.0531030576826907):0.12673334064611197):0.34537755700601025,(H5N1_Human_HM006759_A/Viet_Nam/1203/2004|2004.500:0.6165386399567296,(((H5N1_Avian_GU186648_A/duck/Ang_Thong/71-2-/2004|2004.500:0.04136856652322152,H5N1_Avian_AB440325_A/duck/Angthong/72/2004|2004.500:0.04136856652322152):0.37843232172563646,(H5N1_Human_AY555153_A/Thailand/2-SP-33-/2004|2004.500:0.0992009032910488,H5N1_Human_EU268219_A/Thailand/16/2004|2004.500:0.0992009032910488):0.32059998495780917):0.029091508404341937,((H5N1_Avian_AY553802_A/little_grebe/Thailand/Phichit-01/2004|2004.500:0.1781995742932736,H5N1_Avian_AB440326_A/quail/Angthong/71/2004|2004.500:0.1781995742932736):0.10337792904396537,((H5N1_Avian_JQ794454_A/chicken/Thailand/TS02/2006|2006.500:0.0453397764344885,H5N1_Avian_JQ794446_A/duck/Thailand/TS01/2006|2006.500:0.0453397764344885):1.8197029802995814,((H5N1_Avian_EF112288_A/open-billed_stork/Nakhonsawan/BBD4211M/05|2005.500:0.17253787839013768,H5N1_Avian_DQ989995_A/open-billed_stork/Nakhonsawan/BBD2616F/2005|2005.500:0.17253787839013768):0.7607078910924443,((H5N1_Avian_JQ794470_A/duck/Thailand/TS04/2006|2006.500:0.12857754712585745,H5N1_Avian_JQ794462_A/chicken/Thailand/TS03/2006|2006.500:0.12857754712585745):0.5301569711885392,(H5N1_Avian_EU497919_A/chicken/Thailand/ICRC-V586/2008|2008.500:0.40147293190861433,H5N1_Avian_FJ868033_A/chicken/Uthaithani/NIAH115067/2008|2008.500:0.40147293190861433):2.2572615864057823):1.2745112511681853):-0.06820301274851204):0.416534746603169):0.16731489331596094):0.16764624330352973):0.1258514236009347):0.3646368485256346,(((H5N1_Avian_CY033185_A/duck/Vietnam/NCVD08/2005|2005.500:1.1739437273382123,H5N1_Avian_CY033177_A/duck/Vietnam/942B/2004|2004.500:0.17394372733821228):0.6973332096366036,((H5N1_Avian_DQ989961_A/open-billed_stork/Nakhonsawan/BBD0104F/2004|2004.500:0.04333068597273382,H5N1_Avian_AB450571_A/open-bill_stork/Thailand/VSMU-20-AYA/2004|2004.500:0.04333068597273382):0.5895975247134047,(H5N1_Avian_DQ182483_A/crested_eagle/Belgium/01/2004|2004.500:0.4043347913075195,(H5N1_Avian_AB450566_A/quail/Nakhon_Pathom/NIAH7562/2005|2005.500:1.0804151574287033,(H5N1_Human_DQ360835_A/Thailand/676/2005|2005.500:0.3559312535197776,H5N1_Avian_AB450565_A/chicken/Suphanburi/NIAH108192/2005|2005.500:0.3559312535197776):0.7244839039089257):0.32391963387881617):0.228593419378619):0.23834872628867743):0.10826282658855035,(H5N1_Avian_CY028708_A/chicken/Vietnam/23/2004|2004.500:0.4872672565549365,(H5N1_Avian_CY034206_A/chicken/Vietnam/890/2004|2004.500:0.3849959413476469,(H5N1_Avian_CY035898_A/chicken/Vietnam/NCVD12/2005|2005.500:1.202497273837622,(H5N1_Avian_HQ200450_A/duck/Cambodia/D14AL/2006|2006.093:1.0157320341676481,(H5N1_Avian_CY034222_A/duck/Vietnam/367/2005|2005.500:0.19994345497718768,(H5N1_Avian_KR732562_A/duck/Vietnam_Hau_Giang/NCVD-12/2007|2007.500:1.4864209882119468,((H5N1_Avian_GU186761_A/chicken/Bac_Lieu/07-10/2007|2007.500:0.5708636384940675,H5N1_Avian_JX420206_A/chicken/Ca_Mau/1180/2006|2006.986:0.0568636384941712):0.4688818686169043,(H5N1_Avian_JX420222_A/Muscovy_duck/Ca_Mau/1185/2006|2006.989:0.4182744218195751,(H5N1_Avian_JX420238_A/Muscovy_duck/Ca_Mau/1159/2006|2006.986:0.25281510041627087,((H5N1_Avian_KR732499_A/chicken/Vietnam/NCVD-117/2008|2008.500:0.5966999763165646,H5N1_Human_HQ200596_A/Cambodia/S1211394/2008|2008.942:1.0386999763165718):0.2192938151778705,(H5N1_Avian_KY171398_A/chicken/Vietnam/NCVD-2716/2013|2013.055:3.647291859026403,(H5N1_Avian_JN588815_A/chicken/Cambodia/TKCMB5T/2010|2010.074:0.3133177833341989,((H5N1_Human_JQ714246_A/Cambodia/W0112303/2012|2012.025:0.6606759867186227,(H5N1_Avian_JQ701712_A/marabou_stork/Cambodia/TM068/2011|2011.532:0.08308136067984151,H5N1_Avian_JQ714235_A/chicken/Cambodia/083LC/2011|2011.685:0.23608136067986152):0.08459462603861567):0.5795059644668612,((H5N1_Avian_KX513155_A/duck/Vietnam/ST1489-3/2012|2012.458:0.15215846508947095,(H5N1_Avian_AB823747_A/chicken/Soc_Trang/1/2012|2012.458:0.029456342583458195,H5N1_Avian_KX513349_A/duck/Vietnam/ST1491-1/2012|2012.458:0.029456342583458195):0.12270212250601276):0.8494952579242181,(H5N1_Avian_KF001434_A/duck/Cambodia/143W4M4/2013|2013.060:0.566400683419495,((H5N1_Avian_KF001461_A/duck/Cambodia/261W7M2/2013|2013.115:0.25829740665158596,H5N1_Avian_KU311522_A/chicken/DongNai/0182/2013|2013.614:0.7572974066516096):0.136144415765024,(H5N1_Human_KF001396_A/Cambodia/X0207301/2013|2013.099:0.1358403938407804,(H5N1_Avian_KF918478_A/chicken/Cambodia/X0815301/2013|2013.614:0.16970432848462025,H5N1_Human_KF918490_A/Cambodia/X0817302/2013|2013.622:0.17770432848465845):0.4811360653562602):0.24260142857575318):0.2269588610029487):1.0372530395940558):0.6715282281717876):1.0241358321487368):0.3529740756922095):1.7237019324680958):0.9508213089217321):0.16245932140337516):0.11047108529142946):0.446675481100975):0.7135224667652409):0.22278857919038586):0.7797652396700485):0.18249866751002486):0.1022713152072896):0.4922725070084297):0.1274871485199327):1.3715954989670038):0.5510636101874482):0.23154270243217923,((((H5N1_Avian_DQ366338_A/duck/Guangxi/13/2004|2004.500:0.11033333311782201,H5N1_Avian_DQ366330_A/chicken/Guangxi/12/2004|2004.500:0.11033333311782201):2.2577855512077605,((H5N1_Avian_EF473080_A/chicken/Indonesia/7/2003|2003.967:0.7181010685374929,(H5N1_Avian_GQ122384_A/chicken/West_Java/UT1001/2003|2003.800:0.28101406701329523,(H5N1_Avian_GQ122390_A/duck/East_Java/UT1107/2004|2004.647:0.5788985889504374,H5N1_Avian_GQ122388_A/duck/East_Java/UT1046/2004|2004.192:0.1238985889505102):0.5491154780628378):0.27008700152405396):0.16796383814157423,(((H5N1_Swine_HM440059_A/swine/Banten/UT3062/2005|2005.500:0.15552906280630907,H5N1_Swine_HM440051_A/swine/Banten/UT2071/2005|2005.500:0.15552906280630907):1.6122337268231064,(H5N1_Avian_KR732505_A/chicken/Pekalongan/BBVW/2007|2007.500:2.081004846382271,(H5N1_Swine_HM440139_A/swine/South_Kalimantan/UT6015/2006|2006.500:0.05095902524259799,(H5N1_Swine_HM440131_A/swine/East_Java/UT6012/2007|2007.500:0.15932333455133119,H5N1_Swine_HM440115_A/swine/Banten/UT6008/2007|2007.500:0.15932333455133119):0.8916356906912668):1.030045821139673):1.6867579432471445):0.3252899026147702,(H5N1_Avian_GQ122386_A/quail/Yogjakarta/UT1023/2004|2004.038:0.12482663779341152,(H5N1_Avian_GQ122389_A/quail/Yogjakarta/UT1075/2004|2004.395:0.32051902466837134,((H5N1_Human_JX235399_A/Indonesia/UT3006/2005|2005.500:0.6496484167923953,(H5N1_Human_CY116646_A/Indonesia/5/2005|2005.500:0.16102548190772126,(H5N1_Human_CY017638_A/Indonesia/CDC938/2006|2006.858:1.0911914141613437,(H5N1_Human_CY014481_A/Indonesia/CDC669/2006|2006.447:0.3323638169898402,(H5N1_Avian_KR732416_A/chicken/West_Java/TJA/2008|2008.500:0.11964506667188601,H5N1_Avian_KM892798_A/chicken/Bali/U8661/2009|2009.414:1.0336450666718733):2.265718750318065):0.3478275971714453):0.4278340677463248):0.488622934884674):0.41558666320005955,((H5N1_Avian_GQ122394_A/chicken/Sulawesi_Selatan/UT2094/2005|2005.500:0.20271315574763094,(H5N1_Avian_GQ122392_A/chicken/Bali/UT2092/2005|2005.500:0.0348947809483775,H5N1_Avian_GQ122398_A/chicken/East_Java/UT6021/2006|2006.871:1.405894780948472):0.16781837479925343):0.5746585567693216,(H5N1_Swine_HM440083_A/swine/Banten/UT6001/2006|2006.500:0.605504679921836,(H5N1_Avian_GQ122403_A/chicken/East_Java/UT6045/2007|2007.200:0.8364367014681662,H5N1_Avian_GQ122399_A/chicken/Banten/UT6025/2006|2006.786:0.4224367014681789):0.4690679784537153):1.1718670325951166):0.28786336747550223):0.3602839446759347):0.16130761312501107):0.5062260544507851):0.32601221443478323):0.9490539776466136):0.24329774530899684,(H5N1_Avian_EU195416_A/mallard/Huadong/Y/2003|2003.500:1.173125373979147,(((H5N1_Avian_AY609312_A/chicken/Guangdong/174/04|2004.500:1.296166807821379,H5N1_Avian_DQ997163_A/duck/Hubei/wp/2003|2003.500:0.29616680782137905):0.43879812842260435,((H5N1_Avian_AY676036_A/duck/Korea/ESD1/03|2003.500:0.1013299795259428,H5N1_Avian_AY676035_A/chicken/Korea/es/2003|2003.500:0.1013299795259428):0.2134517788888175,(H5N1_Avian_AB188816_A/chicken/Oita/8/2004|2004.500:0.699915958682837,(H5N1_Avian_AB189061_A/crow/Osaka/102/2004|2004.500:0.44526002705866574,(H5N1_Avian_AB188824_A/chicken/Kyoto/3/2004|2004.500:0.10401618634707432,H5N1_Avian_AB189053_A/crow/Kyoto/53/2004|2004.500:0.10401618634707432):0.3412438407115914):0.2546559316241712):0.6148657997319233):0.4201831778292231):0.17388396319466182,(H5N1_Avian_DQ997276_A/goose/Jilin/hb/2003|2003.500:0.6540532833174098,(H5N1_Avian_HM172455_A/chicken/Jiangxi/25/2004|2004.500:1.057790762255312,(H5N1_Avian_HM172454_A/bar-headed_goose/Qinghai/3/2005|2005.500:1.222511078727429,((H5N1_Avian_DQ230521_A/grebe/Novosibirsk/29/2005|2005.500:0.980627680576454,(H5N1_Avian_EF205160_A/chicken/Tula/4/05|2005.500:0.9074579524723987,(H5N1_Avian_DQ230522_A/duck/Novosibirsk/56/2005|2005.500:0.8599696556814962,(((H5N1_Avian_EF205156_A/goose/Suzdalka/10/05|2005.500:0.29641849212442395,(H5N1_Avian_EF205158_A/turkey/Suzdalka/12/05|2005.500:0.03693344831268419,H5N1_Avian_EF205154_A/chicken/Suzdalka/06/05|2005.500:0.03693344831268419):0.25948504381173976):0.42190580643762843,(H5N1_Avian_HM172453_A/chicken/Liaoning/23/2005|2005.500:0.4499754211077871,(H5N1_Avian_HM172084_A/wild_duck/Liaoning/8/2006|2006.500:1.108204301493842,H5N1_Avian_HM172456_A/pied_magpie/Liaoning/7/2006|2006.500:1.108204301493842):0.341771119613945):0.2683488774542653):0.12216434456188097,((H5N1_Avian_GU186700_A/whooper_swan/Mongolia/244/2005|2005.500:0.4852055234474264,(H5N1_Avian_DQ449632_A/chicken/Kurgan/05/2005|2005.500:0.37509813396830083,(H5N1_Avian_DQ323672_A/chicken/Kurgan/3/2005|2005.500:0.15734522502226866,((H5N1_Avian_CY016931_A/chicken/Nigeria/1047-62/2006|2006.500:0.6963615125839517,(H5N1_Avian_CY016300_A/chicken/Sudan/1784-10/2006|2006.500:0.20138187488985437,H5N1_Avian_CY020661_A/chicken/Sudan/1784-8/2006|2006.500:0.20138187488985437):0.49497963769409736):0.24707548267050683,(H5N1_Avian_CY016803_A/duck/Cote_dIvoire/1787-18/2006|2006.500:0.48365769211618925,(H5N1_Avian_CY020701_A/turkey/Ivory_Coast/4372-3/2006|2006.953:0.048080712367184475,H5N1_Avian_CY020709_A/turkey/Ivory_Coast/4372-4/2006|2006.953:0.048080712367184475):0.8885769797489793):0.4597793031382693):0.2139082297678101):0.21775290894603216):0.11010738947912557):0.1641216707866775,((H5N1_Avian_AB233319_A/bar-headed_goose/Mongolia/1/05|2005.534:0.44394825305180063,H5N1_Avian_FJ445242_A/goose/Hungary/14756/2006|2006.427:1.3369482530516024):0.12275390928921581,(H5N1_Avian_EU748903_A/falcon/Saudi_Arabia/D1795/2005|2005.500:0.295228572093464,((H5N1_Avian_CY017043_A/swan/Slovenia/760/2006|2006.500:0.6408522813998587,(H5N1_Avian_CY016795_A/mallard/Italy/835/2006|2006.500:0.2243675844941606,H5N1_Avian_CY020349_A/cygnus_olor/Italy/808/2006|2006.500:0.2243675844941606):0.4164846969056981):0.25365858918161877,(H5N1_Avian_AB465593_A/duck/Egypt/D2br10/2007|2007.038:0.9409386589021906,(H5N1_Avian_CY016899_A/duck/Egypt/2253-3/2006|2006.500:0.2741328188463399,((H5N1_Avian_CY020645_A/chicken/Egypt/2253-1/2006|2006.500:0.17933063877856625,(H5N1_Avian_KR732539_A/chicken/Egypt/07118-NLQP/2007|2007.500:1.1006888066432694,(H5N1_Avian_AB465592_A/chicken/Egypt/CL6/2007|2007.200:0.7461449720839681,H5N1_Avian_CY020653_A/turkey/Egypt/2253-2/2006|2006.500:0.04614497208392265):0.05454383455934675):0.07864183213529685):0.026556388543298226,(((H5N1_Avian_LC093071_A/Pigeon/Egypt/RIMD18/2009|2009.038:0.045675582526229164,H5N1_Avian_LC093079_A/Pigeon/Egypt/RIMD20/2009|2009.038:0.045675582526229164):1.6378230373768474,(H5N1_Avian_CY041290_A/chicken/Egypt/0836/2008|2008.038:0.4932669032491219,(H5N1_Avian_CY126176_A/chicken/Giza/CAI17/2009|2009.496:1.752247045944685,((H5N1_Avian_CY126136_A/chicken/Giza/CAI8/2008|2008.247:0.07267993873730916,H5N1_Avian_CY126065_A/chicken/Sharkia/CAI41/2009|2009.395:1.22067993873722):0.14038711473249066,(H5N1_Avian_KF881467_A/chicken/Egypt/Q1182E/2010|2010.090:0.6220682507408171,H5N1_Avian_KF881491_A/chicken/Egypt/Q2247A/2010|2010.742:1.2740682507408607):1.43399880272883):0.2901799924748616):0.19901985730452054):0.19023171665395466):0.7538954817999297,(H5N1_Avian_CY044040_A/duck/Egypt/0871/2008|2008.137:1.2355371132598378,(H5N1_Avian_KR732408_A/duck/Egypt/0923-NLQP/2009|2009.500:2.064356270040122,(H5N1_Avian_JX912991_A/chicken/Egypt/S3806D/2011|2011.674:1.5628979971229668,((H5N1_Avian_CY099585_A/goose/Egypt/M2794A/2011|2011.052:0.5309270321966579,(H5N1_Avian_CY099586_A/duck/Egypt/M3075B/2011|2011.137:0.29633551634424293,(H5N1_Avian_CY099580_A/duck/Egypt/M2583D/2010|2010.973:0.04169724749243642,H5N1_Avian_CY099590_A/duck/Egypt/M2583C/2010|2010.973:0.04169724749243642):0.09063826885181925):0.3195915158524514):0.12808085285311677,((H5N1_Avian_CY099588_A/chicken/Egypt/S3280D/2011|2011.359:0.35191057715773866,(H5N1_Avian_KF258175_A/duck/Egypt/Q4596A/2012|2012.049:0.16674776816863357,H5N1_Avian_KF881408_A/duck/Egypt/Q4596B/2012|2012.049:0.16674776816863357):0.8751628089891597):0.30379191004854533,(H5N1_Avian_KF258178_A/turkey/Egypt/S6405A/2012|2012.764:1.6433456104442783,(H5N1_Avian_KF258176_A/chicken/Egypt/Q5283C/2012|2012.342:0.3597970826062564,((H5N1_Avian_KT220539_A/chicken/Egypt/F9514A/2014|2014.071:1.6519769111667344,H5N1_Avian_KF732012_A/chicken/Egypt/M7217B/2013|2013.082:0.662976911166929):0.10577661508674652,((H5N1_Avian_LC106068_A/chicken/Kafr_Elsheikh/UT-151CAD/2015|2015.000:0.5003388176419037,(H5N1_Avian_KR063678_A/chicken/Egypt/A10351A/2014|2014.893:0.30318963157169776,H5N1_Avian_LC106074_A/duck/Giza/15292S/2015|2015.184:0.5941896315716377):0.09014918607023503):0.27237315392297035,(H5N1_Avian_LC106069_A/duck/Cairo/157CA/2015|2015.027:0.4726043312845505,(H5N1_Avian_LC106071_A/turkey/Menia/15248S/2015|2015.153:0.5434624094139338,(H5N1_Human_KP702165_A/Egypt/MOH-NRC-7271/2014|2014.901:0.2120905123743384,H5N1_Human_KP702173_A/Egypt/MOH-NRC-7305/2014|2014.907:0.21809051237419652):0.07937189703964265):0.05514192187059308):0.3271076402803672):1.9140415546886942):0.33104355635259):0.8615485278382238):0.4173568767619784):0.3103053978435071):0.2818901120731212):2.6754582729171332):0.5341808432197723):0.30085698844310116):0.3064929256188691):0.06824579152447541):0.12880584005583984):0.49157221167929777):0.4007177015119865):0.23747359024744696):0.11662503189319295):0.19116144888982944):0.01948101255756285):0.047488296790902496):0.07316972810405531):0.08884755978994008,(((H5N1_Avian_DQ449640_A/duck/Kurgan/08/2005|2005.500:0.0390189248665358,(H5N1_Avian_CY063860_A/Cygnus_olor/Caspian_Sea/2006|2006.500:0.7826827329469097,(H5N1_Avian_DQ389158_A/Cygnus_olor/Astrakhan/Ast05-2-1/2005|2005.871:0.046222817180158415,H5N1_Avian_DQ364996_A/Cygnus_olor/Astrakhan/Ast05-2-6/2005|2005.901:0.07622281718013113):0.10745991576684588):0.2563361919196261):0.41246998983308814,((H5N1_Avian_FJ445226_A/mute_swan/Hungary/3472/2006|2006.099:0.649920620084977,H5N1_Avian_CY016819_A/cygnus_olor/Croatia/1/2005|2005.500:0.05092062008504428):0.2781970749237601,(H5N1_Avian_EF205157_A/goose/Krasnoozerskoye/627/2005|2005.500:0.25268291234452533,((H5N1_Avian_DQ464354_A/swan/Germany/R65/2006|2006.123:0.6060165768424355,(H5N1_Avian_HM172083_A/great_cormorant/Tibet/12/2006|2006.500:0.6876819271225827,(H5N1_Avian_HM172087_A/bar-headed_goose/Tibet/8/2006|2006.500:0.4900648628106268,H5N1_Avian_HM172085_A/bar-headed_goose/Qinghai/1-HVRI/2006|2006.500:0.4900648628106268):0.19761706431195591):0.2953346497198055):0.08305631423879589,((H5N1_Avian_MF566119_A/duck/Niger/2090/2006|2006.123:0.04032383270647699,H5N1_Avian_CY017027_A/duck/Niger/914/2006|2006.500:0.4173238327064297):0.22073869105489763,(H5N1_Avian_CY016907_A/chicken/Nigeria/1047-8/2006|2006.500:0.4103392239180579,(H5N1_Avian_CY016915_A/ostrich/Nigeria/1047-25/2006|2006.500:0.3591168417741102,(H5N1_Avian_CY035241_A/falcon/Saudi_Arabia/D1936/2007|2007.500:0.25026912726142214,H5N1_Avian_EU424136_A/turkey/Saudi_Arabia/6732-6/2007|2007.500:0.25026912726142214):1.108847714512688):0.0512223821439477):0.22772329984326944):0.42801036731985675):0.18661002126334125):0.07643478266427906):0.12237121969081954):0.31405779573668013,(H5N1_Avian_EF205155_A/chicken/Omsk/14/05|2005.500:0.48738390348337646,(((H5N1_Avian_CY016779_A/Cygnus_cygnus/Iran/754/2006|2006.500:0.2278534086798487,H5N1_Avian_EF205159_A/chicken/Krasnodar/123/06|2006.500:0.2278534086798487):0.10361225676382446,((H5N1_Avian_FJ667188_A/chicken/Domodedovo/MK/2007|2007.036:0.03559540981076026,H5N1_Avian_EF474450_A/chicken/Moscow/2/2007|2007.118:0.1175954098106402):0.1584909115685882,(H5N1_Avian_EU402398_A/chicken/Rostov/22-1/2007|2007.500:0.0845920558983515,(H5N1_Avian_EU814503_A/rook/Rostov-on-Don/26/2007|2007.951:0.13122017165790112,(H5N1_Avian_EU486855_A/starling/Rostov-on-Don/39/2007|2007.953:0.06363942785958443,(H5N1_Avian_EU401751_A/chicken/Rostov-on-Don/35/2007|2007.951:0.028386396700994965,H5N1_Avian_EU441929_A/muscovy_duck/Rostov-on-Don/51/2007|2007.953:0.03038639670094767):0.03325303115863676):0.0695807437982694):0.4043718842404722):0.5734942654809387):0.6733793440643829):0.6328240199638415,(H5N1_Avian_CY047483_A/chicken/Reshoty/02/2006|2006.452:0.8109352377924139,((H5N1_Avian_EF605603_A/chicken/Russia_Krasnodar/2/2007|2007.500:1.6245483017328226,(H5N1_Avian_GU354065_A/chicken/Nandurbar/7979/2006|2006.123:0.10802792450171239,H5N1_Avian_EF362418_A/chicken/India/NIV33487/06|2006.500:0.4850279245016651):0.1395203772311575):0.15534471050183996,((H5N1_Avian_CY037762_A/chicken/Rawalakot/NARC2441A/2006|2006.500:0.26771225286166356,(H5N1_Avian_CY020637_A/chicken/Afghanistan/1573-92/2006|2006.500:0.1632206405413399,(H5N1_Avian_CY037770_A/chicken/Sihala/NARC3303-4/2006|2006.500:0.08740093881209532,H5N1_Avian_CY021373_A/chicken/Afghanistan/1573-7/2006|2006.500:0.08740093881209532):0.07581970172924457):0.10449161232032367):0.2532692643057075,((H5N1_Avian_CY047475_A/duck/Omsk/1822/2006|2006.534:0.08895026119974148,H5N1_Avian_AB525191_A/mountain_hawk-eagle/Kumamoto/1/07|2007.500:1.054950261199636):0.2793672967016505,((H5N1_Avian_DQ852600_A/grebe/Tyva/Tyv06-2/06|2006.477:0.022614237585727892,H5N1_Avian_DQ863503_A/grebe/Tyva/Tyv06-8/2006|2006.477:0.022614237585727892):0.2464661130902428,((H5N1_Avian_AB263752_A/whooper_swan/Mongolia/2/06|2006.367:0.03574986508647271,H5N1_Avian_AB284324_A/common_goldeneye/Mongolia/12/2006|2006.367:0.03574986508647271):0.0682915758433964,((((H5N1_Avian_GU252830_A/goose/Tripura/103596/2008|2008.247:0.09426648327465159,H5N1_Avian_GU252822_A/duck/Tripura/103597/2008|2008.285:0.1322664832746625):0.6251048718464247,(H5N1_Avian_CY063481_A/chicken/Bhutan/248015/2010|2010.134:1.7609919096898778,H5N1_Avian_GU271998_A/chicken/West_Bengal/155505/2009|2009.038:0.6649919096898742):0.8453794454311421):0.5269188725606853,(H5N1_Avian_KT327366_A/chicken/India/100074/2008|2008.200:0.8281077829757351,(H5N1_Avian_GU356583_A/chicken/West_Bengal/148713/2009|2009.038:1.4996207305566074,(H5N1_Avian_CY111081_A/chicken/India/82544/2008|2008.058:0.3520628828731702,(H5N1_Avian_CY061294_A/chicken/West_Bengal/239020/2010|2010.030:0.4749001762426701,H5N1_Avian_CY090116_A/chicken/India/241272/2010|2010.047:0.49190017624272286):1.84916270663048):0.16755784768341897):0.16648705241909312):0.37118244470600104):0.4526988121387632,((H5N1_Avian_CY029956_A/chicken/Kuwait/KISR3/2007|2007.500:0.038584396929863374,H5N1_Avian_CY029996_A/chicken/Kuwait/KISR9/2007|2007.500:0.038584396929863374):0.6757909161483013,(H5N1_Avian_EU700511_A/saker_falcon/Kuwait/0286/2007|2007.500:0.632605740555249,((H5N1_Avian_AM749443_A/mute_swan/Germany/R1359/2007|2007.500:0.3153791242588255,(H5N1_Avian_EU163431_A/chicken/Krasnodar/300/07|2007.677:0.04027891740933143,H5N1_Avian_EU257631_A/Cygnus_cygnus/Krasnodar/329/07|2007.679:0.04227891740951151):0.45210020684940133):0.2827175312800705,((H5N1_Avian_FM163440_A/chicken/Poland/R3248/2007|2007.500:0.031190169345272523,H5N1_Avian_FM163448_A/turkey/Poland/R3249/2007|2007.500:0.031190169345272523):0.3943116564022162,(H5N1_Avian_AM914016_A/domestic_duck/Germany/R1772/2007|2007.500:0.2610562301934678,(H5N1_Avian_FM177135_A/chicken/Germany/R3294/2007|2007.500:0.11789709799333536,H5N1_Avian_FM177119_A/chicken/Germany/R3234/2007|2007.500:0.11789709799333536):0.14315913220013243):0.16444559555402094):0.17259482979140728):0.03450908501635297):0.08176957252291572):0.2376137267422891):0.2850524011094535):0.05503890974597425):0.042237207225404916):0.1866639592660846):0.2589114950672915):0.0790422255577532):0.10535444761509893):0.5230942180758618):0.2781628069529276):0.30392852993009):0.15303583836103485):0.8352796835278831):0.5962625210620978):0.25479561612123547):0.26427647454050174):0.43829125565543237):0.18323354255312907,(((H5N1_Avian_AY737289_A/chicken/Guangdong/191/04|2004.500:1.1671894325733732,H5N1_Avian_HM172105_A/duck/Hunan/70/2004|2004.500:1.1671894325733732):0.5038705123495717,(H5N1_Avian_AY518362_A/duck/China/E319-2/03|2003.500:0.42056823946675337,(H5N1_Avian_GU186716_A/chicken/Lang_Son/200/2005|2005.500:1.952161273456504,(H5N1_Avian_EU874899_A/chicken/Guangdong/1/2005|2005.500:1.3675968442967132,((H5N1_Avian_CY036213_A/grey_heron/Hong_Kong/3088/2007|2007.500:0.3225675138238344,(H5N1_Avian_CY036237_A/great_egret/Hong_Kong/807/2008|2008.500:0.7587029859358694,((H5N1_Avian_CY036253_A/magpie_robin/Hong_Kong/1097/2008|2008.500:0.2534029727133529,H5N1_Avian_CY036261_A/magpie_robin/Hong_Kong/1897/2008|2008.500:0.2534029727133529):0.39008011336333226,(H5N1_Avian_CY036245_A/grey_heron/Hong_Kong/1046/2008|2008.500:0.1835490498365857,(H5N1_Avian_KT762439_A/chicken/Guangxi/S2039/2009|2009.342:0.46298003134069177,(H5N1_Avian_KC357320_A/barn_swallow/Hong_Kong/1161/2010|2010.238:0.8704308790280209,((H5N1_Swine_KM027999_A/swine/Guangxi/592/2011|2011.156:0.8106937481725325,(H5N1_Avian_JN646714_A/duck/Zhejiang/224/2011|2011.123:0.2924795164624925,H5N1_Avian_JN646719_A/duck/Zhejiang/2248/2011|2011.123:0.2924795164624925):0.4852142317101382):0.44558533664586264,(H5N1_Avian_MF116310_A/goose/China/E43/2012|2012.378:2.0676589429027388,((H5N1_Avian_JX534597_A/wild_duck/Fujian/2/2011|2011.189:0.04066578420405165,H5N1_Avian_JX534589_A/wild_duck/Fujian/1/2011|2011.186:0.037665784203895214):0.6683966084667361,(H5N1_Avian_CY146700_A/duck/Hunan/S4220/2011|2011.866:0.8304067428585569,(H5N1_Avian_KP288324_A/duck/Nanchang/9789/2013|2013.748:0.321511596222237,H5N1_Avian_KP288316_A/quail/Nanchang/6631/2013|2013.748:0.321511596222237):2.3908951466363817):0.5556556498121381):0.16959655023210018):0.41062014191563634):0.5321517942095184):0.4885491523126291):0.5625690184959922):0.45993403624009943):0.11521989985918424):0.563864527887965):0.8465329579768834,(H5N1_Avian_CY036197_A/little_egret/Hong_Kong/8550/2007|2007.500:0.9440195113013345,(((H5N1_Avian_GU182150_A/duck/Hunan/3/2007|2007.786:0.23585734138796255,H5N1_Avian_GU182142_A/chicken/Hunan/3/2007|2007.786:0.23585734138796255):0.29834300477494224,(H5N1_Avian_GU182158_A/chicken/Hunan/8/2008|2008.871:1.3254874784423407,(H5N1_Avian_KJ003987_A/duck/Hubei/xn/2007|2007.868:0.13249310860467034,(H5N1_Avian_EU676174_A/chicken/Primorje/1/2008|2008.271:0.21155138548695618,(H5N1_Avian_AB458247_A/whooper_swan/Aomori/2/2008|2008.500:0.04883298457424701,H5N1_Avian_AB436736_A/whooper_swan/Akita/1/2008|2008.500:0.04883298457424701):0.391718400912751):0.32394172311773417):0.18999436983751394):0.29371286772060046):0.4245075922286503,((H5N1_Avian_JF975561_A/swan/Shanghai/10/2009|2009.038:0.6521126011708631,H5N1_Avian_GU182166_A/duck/Hunan/8/2008|2008.871:0.4851126011709468):1.0411393952770496,(H5N1_Avian_KT762431_A/duck/Hunan/S4020/2008|2008.901:1.1138315574144784,((((H5N1_Human_KF277182_A/Viet_Nam/CM32/2011|2011.797:0.7830254756987785,H5N1_Avian_AB741558_A/muscovy_duck/Vietnam/LBM57/2011_|2011.890:0.876025475698853):1.5462125800479924,(H5N1_Human_CY098758_A/Hubei/1/2010|2010.384:0.5567512140560709,(H5N1_Avian_KR732552_A/chicken/Vietnam/NCVD-421/2010|2010.500:0.2544473242864882,(H5N1_Avian_AB741550_A/muscovy_duck/Vietnam/LBM14/2011_|2011.718:0.8668176044336775,(H5N1_Avian_KR732536_A/chicken/Vietnam/NCVD-675/2011|2011.500:0.48933664200920646,H5N1_Avian_CY146644_A/duck/Hunan/S4030/2011|2011.855:0.8443366420092246):0.15948096242439647):0.6056297198528853):0.4183038897695681):0.3594868416906891):0.398854809928892,(H5N1_Avian_KR732425_A/chicken/Vietnam/NCVD-398/2010|2010.500:0.8856804690611284,((H5N1_Avian_KM267765_A/chicken/India/03CA03/2012|2012.173:1.3096250387941595,(H5N1_Avian_KT361926_A/duck/Bangladesh/21814/2014|2014.049:1.525401881917304,H5N1_Avian_KF888478_A/chicken/Bangladesh/18061/2012|2012.682:0.15840188191734228):1.6602231568768318):0.38492525198888217,(((H5N1_Avian_CY089472_A/chicken/India/CA0301/2011|2011.175:0.20184897001536228,H5N1_Avian_CY089474_A/chicken/India/CA0302/2011|2011.175:0.20184897001536228):0.26329201465735963,(H5N1_Avian_KJ682284_A/wild_bird/Bhutan/328/2012|2012.071:1.0214401782074773,((H5N1_Avian_KP336321_A/chicken/India/12CL2168/2013|2013.995:2.3437946482846783,H5N1_Avian_KJ682226_A/chicken/Bhutan/415/2012|2012.132:0.4807946482848493):0.19151313395482106,(H5N1_Avian_KJ643896_A/chicken/India/01CA06/2012|2012.008:0.4349676655979735,((H5N1_Avian_KJ682238_A/chicken/Bhutan/359/2012|2012.079:0.05552289336819172,H5N1_Avian_KJ682228_A/yellow_billed_duck/Bhutan/358/2012|2012.079:0.05552289336819172):0.3262380858315481,(H5N1_Avian_KM267792_A/pigeon/Bhutan/01BR01/2012|2012.047:0.18108626922557391,H5N1_Avian_KP336312_A/duck/Bhutan/01TR03/2013|2013.077:1.2110862692255466):0.1686747099742405):0.12420668639814636):0.1133401166416732):0.41013239596795614):0.33970080646520273):0.07489231783443273,((H5N1_Avian_KM267773_A/crow/India/02CA02/2012|2012.104:0.8706954789484058,(H5N1_Avian_KJ643872_A/crow/India/11CA01/2011|2011.885:0.3370392597816334,(H5N1_Avian_KP336326_A/crow/India/01CA12/2012|2012.005:0.33440096483933246,H5N1_Avian_KM267755_A/crow/India/11TI16/2011|2011.885:0.21440096483921423):0.12263829494241918):0.3146562191667215):0.358923978402963,(H5N1_Avian_KF888408_A/duck/Bangladesh/19099/2013|2013.121:1.212973167186746,(((H5N1_Avian_KF715205_A/duck/Bangladesh/19097/2013|2013.121:0.7718949137484827,H5N1_Avian_KF888424_A/duck/Bangladesh/17753/2012|2012.559:0.20989491374835723):0.14264050606468004,(H5N1_Avian_KY629433_A/chicken/Bangladesh/22478/2014|2014.285:0.04999525208003064,H5N1_Avian_KY629529_A/chicken/Bangladesh/22482/2014|2014.285:0.04999525208003064):2.0285401677331194):0.08676549097829422,((H5N1_Avian_KT362022_A/duck/Bangladesh/21980/2014|2014.145:0.41059771270152723,H5N1_Avian_KY635638_A/duck/Bangladesh/26042/2015|2015.647:1.91259771270148):0.7976353080754599,((H5N1_Avian_MG042276_A/duck/Bangladesh/31294/2016|2016.899:0.6830894645433361,H5N1_Avian_MG042257_A/duck/Bangladesh/30818/2016|2016.737:0.5210894645435289):0.9451428934841175,((H5N1_Avian_MH135626_A/chicken/Bangladesh/33395/2017|2017.625:2.099297425672063,H5N1_Avian_KY635754_A/duck/Bangladesh/26251/2015|2015.696:0.1702974256719756):0.08402099177653355,(H5N1_Avian_MG957599_A/duck/Bangladesh/31993/2017|2017.123:1.3752262976242804,(H5N1_Avian_MG042325_A/chicken/Bangladesh/30065/2016|2016.400:0.5498513806199057,(H5N1_Avian_MH135442_A/duck/Bangladesh/33848/2017|2017.797:0.7776170370616384,H5N1_Avian_MH135605_A/chicken/Bangladesh/32747/2017|2017.381:0.36161703706169845):1.1692343435582018):0.10237491700441836):0.30609211982436335):0.17091394057896991):2.334000662749439):0.8170678900143571):0.21167225639528908):1.0336462901646755):0.23941384515587316):0.1565169882758397):0.8641301782780886):0.545412396614509):0.7331689687648932,((H5N1_Avian_JQ638674_A/goose/Jiangsu/k0403/2010|2010.110:0.6111624326330372,H5N1_Avian_JQ638673_A/chicken/Jiangsu/k0402/2010|2010.110:0.6111624326330372):0.8876907150205611,(((H5N1_Avian_GU477548_A/brown-headed_gull/Qinghai/9/2009|2009.452:0.4083990598533731,(H5N1_Avian_GU477549_A/brown-headed_gull/Qinghai/19/2009|2009.452:0.3500582564437593,H5N1_Avian_CY063318_A/great_crested-grebe/Qinghai/1/2009|2009.367:0.26505825644372294):0.058340803409613784):0.1306274514556307,(H5N1_Avian_GQ386150_A/bean_goose/Tyva/10/2009|2009.471:0.40435755138047824,((H5N1_Avian_AB523775_A/common_goldeneye/Mongolia/X60/2009|2009.534:0.26705625900334695,(H5N1_Avian_HQ630838_A/grebe/Tyva/2/2010|2010.471:0.30992400154055133,H5N1_Avian_AB569348_A/whooper_swan/Mongolia/1/2010|2010.367:0.2059240015405095):0.8941322574626938):0.16484603768390116,(H5N1_Avian_AB520708_A/whooper_swan/Mongolia/6/2009|2009.367:0.08498875232269398,((H5N1_Avian_HQ131674_A/great_crested_grebe/Tyva/22/2010|2010.452:1.0793906779751694,H5N1_Avian_GQ386142_A/grebe/Tyva/3/2009|2009.471:0.09839067797517487):0.012877058432483324,(H5N1_Avian_AB684240_A/chicken/Shimane/1/2010|2010.871:0.9786884000598732,(H5N1_Avian_AB615237_A/tufted_duck/Fukushima/2/2011|2011.038:0.9723943440023959,((H5N1_Avian_AB612909_A/duck/Hokkaido/WZ101/2010|2010.784:0.04064054368950565,H5N1_Avian_AB612901_A/duck/Hokkaido/WZ83/2010|2010.784:0.04064054368950565):0.5302073598024428,((H5N1_Avian_AB760271_A/hooded_crane/Kagoshima/4612J004/2010|2010.500:0.06052517013273473,(H5N1_Avian_AB760239_A/hooded_crane/Kagoshima/1/2010|2010.500:0.02341386720929961,H5N1_Avian_AB760279_A/hooded_crane/Kagoshima/110214-3/2011|2011.500:1.0234138672092996):0.03711130292343512):0.17344768384968745,(H5N1_Avian_AB629713_A/peregrine_falcon/Aomori/7/2011|2011.200:0.7123599153674292,(H5N1_Avian_JQ710457_A/Eurasian_eagle_owl/Korea/23/2010|2010.901:0.3407727056698562,((H5N1_Avian_AB675739_A/chicken/Miyazaki/M6/2011|2011.038:0.07404918328735732,H5N1_Avian_AB684263_A/mandarin_duck/Miyazaki/22M-765/2011|2011.200:0.23604918328739188):0.3189568991704448,(H5N1_Avian_JQ710449_A/mandarin_duck/Korea/PSC24-24/2010|2010.989:0.28769888033515656,(H5N1_Avian_AB684249_A/chicken/Oita/1/2011|2011.038:0.27230712836316684,H5N1_Avian_AB617579_A/peregrine_falcon/Tochigi/15/2011|2011.123:0.3573071283632032):0.06439175197196789):0.05630720212266738):0.08476662321199768):0.0725872096975948):0.2216129386150385):0.05287504950942079):0.147546440510542):0.17329405605739368):0.5325793363478759):0.07772101591507763):0.17991354436441043):0.035455254693331995):0.15366895992853102):0.14531963003463488,(H5N1_Avian_JX534581_A/wild_duck/Jilin/ZF/2011|2011.315:1.8769226500600382,((H5N1_Avian_JX534573_A/wild_duck/Jilin/HF/2011|2011.312:0.4632571800199514,(H5N1_Avian_KF888502_A/chicken/Bangladesh/15079/2012|2012.047:0.5947676083896241,(H5N1_Avian_LC208484_A/chicken/Japan/AQ-HE79/2015|2015.586:2.1265111662300953,(H5N1_Avian_KU143260_A/duck/Wenzhou/YJYF33/2015|2015.038:0.7104034767718233,((H5N1_Avian_KY776496_A/chicken/Jiangsu/YB7/2015|2015.159:0.3639612011402775,(H5N1_Avian_KU143257_A/chicken/Wuhan/HAQL07/2014|2014.953:0.07390324628993028,H5N1_Avian_KU143258_A/chicken/Wuhan/HAQL16/2014|2014.953:0.07390324628993028):0.08405795485021628):0.36995611593703615,((H5N1_Avian_KY415618_A/duck/Hubei/ZYSYF25/2016|2016.140:1.265903857420824,H5N1_Avian_KU143259_A/duck/Wenzhou/HAYXLG10/2015|2015.038:0.16390385742073477):0.3687328186202308,(H5N1_Avian_KU042742_A/duck/Zhejiang/1220092/2014|2014.967:0.3163179682763442,(H5N1_Avian_KU057288_A/peacock/Yunnan/1/2015|2015.416:0.3455047905014723,H5N1_Avian_KU057296_A/peacock/Yunnan/3/2015|2015.416:0.3455047905014723):0.4198131777747136):0.14531870776470868):0.08028064103625354):0.09748615969460417):0.8681076894582702):2.007256442159516):0.6034895716304547):1.0579638655241297,((H5N1_Avian_JX534557_A/wild_duck/Shandong/2/2011|2011.279:0.3181177090900569,H5N1_Avian_MF116309_A/duck/China/E26/2012|2012.351:1.3901177090901733):0.902822088421761,((H5N9_Avian_KP793723_A/chicken/Yuhang/1/2013|2013.271:0.043828918648635806,H5N9_Avian_KP793733_A/chicken/Yuhang/2/2013|2013.271:0.043828918648635806):2.066231550588057,((((H5N1_Avian_KC535009_A/Japanese_white-eye/Taoyuan/Q454/2012|2012.526:0.185608414740841,H5N1_Avian_KF042284_A/hill_myna/Heilongjiang/0704/2012|2012.504:0.1636084147406791):0.24960221764173696,(H5N1_Avian_KY614904_A/chicken/Sleman/04160326/2016|2016.181:2.3297893604251314,(H5N1_Avian_KY614935_A/muscovy_duck/Pekalongan/04160460/2016|2016.255:0.4482320347516904,H5N1_Avian_KY614872_A/chicken/Kuningan/08160178-003/2016|2016.208:0.4012320347516649):1.9555573256735101):1.7604212719574193):0.2803635170003673,(H5N2_Avian_KP098027_A/duck/Vietnam/NCVD-KA415/2012|2012.929:0.8447666778998766,(((H5N8_Avian_LC053460_A/duck/Quang_Ninh/19c511/2013|2013.271:0.10530248932523278,H5N2_Avian_LC010704_A/duck/Quang_Ninh/13c1-2-1/2013|2013.271:0.10530248932523278):0.824038462265861,(H5N1_Avian_KY171438_A/duck/Vietnam/NCVD-2736/2013|2013.066:0.5560504441624659,(H5N1_Avian_KY171736_A/duck/Vietnam/NCVD-15A60/2015|2015.633:2.0028210689427652,H5N1_Avian_KY171167_A/chicken/Vietnam/NCVD14-A463/2014|2014.140:0.5098210689428271):1.120229375219708):0.16829050742870066):0.16474536996596356,(H5N1_Avian_KY171528_A/duck/Vietnam/NCVD-2848/2013|2013.162:0.8570163490808085,((H5N6_Avian_LC010696_A/duck/Vietnam/LBM360c1-4-1/2013|2013.099:0.5185682059758108,(H5N1_Avian_KX513377_A/swallow/Vietnam/NT22/2013|2013.263:0.22564400291052777,(H5N1_Avian_KY171462_A/Swiftlet/Vietnam/NCVD-3000/2013|2013.255:0.09921910370528764,H5N1_Avian_KX513301_A/swallow/Vietnam/NT24/2013|2013.263:0.10721910370509846):0.11842489920542931):0.45692420306527026):0.23958657566063835,(H5N1_Avian_KY171350_A/chicken/Vietnam/NCVD-1982/2012|2012.734:0.22114722680602483,(H5N1_Avian_KY171071_A/chicken/Vietnam/NCVD14-A380/2014|2014.299:1.1184038783654984,(H5N1_Avian_LC167662_A/chicken/Vietnam/HU3-879/2015|2015.619:1.1770362845105993,(H5N1_Avian_LC167630_A/chicken/Vietnam/HU3-770/2015|2015.619:0.720874684971875,H5N1_Avian_LC167750_A/Muscovy_duck/Vietnam/HU3-1403/2015|2015.619:0.720874684971875):0.45616159953872426):1.2613675938548354):0.667743348440581):0.1720075548304152):0.0358615674442575):0.12806997247632523):0.09268035634269012):0.2738074714830887):0.08171204410644606,((H5N1_Avian_KR010411_A/goose/Inner_Mongolia/IM-192/2014|2014.816:1.6605084031398292,(H5N1_Avian_KY437767_A/goose/Yangzhou/0403/2014|2014.252:0.8051739190981237,H5N1_Avian_KP762501_A/chicken/Jiangsu/927/2013|2013.879:0.43217391909807645):0.2913344840416272):0.4671254906416138,(((H5N1_Avian_KP762509_A/chicken/Jiangsu/2477/2014|2014.458:0.4791199762508995,H5N1_Avian_KU042747_A/pigeon/Zhejiang/112090/2014|2014.885:0.9061199762508068):0.178501644205582,(H5N1_Avian_KU042746_A/pigeon/Zhejiang/112089/2014|2014.885:0.1945774067132433,(H5N1_Avian_KU042743_A/goose/Zhejiang/112071/2014|2014.885:0.06655349776629294,H5N1_Avian_KY415617_A/duck/Hubei/ZYSYF2/2016|2016.140:1.321553497766402):0.12802390894695037):0.8900442137431455):0.22769168428997943,((H5N1_Avian_KP715064_A/whooper_swan/Shanxi/17L/2015|2015.014:0.11618232308211418,(H5N1_Avian_KP715080_A/common_pochard/Henan/09L/2015|2015.014:0.0548289792202894,(H5N1_Avian_KP715072_A/common_pochard/Shanxi/16B/2015|2015.014:0.02505061140514897,H5N1_Avian_KP715088_A/whooper_swan/Henan/01B/2015|2015.014:0.02505061140514897):0.029778367815140427):0.06135334386182478):0.9284477105491789,(((H5N1_Avian_MF112564_A/chicken/Nigeria/16VIR5840-23/2015|2015.104:0.18130304405074327,H5N1_Avian_MF112593_A/chicken/Nigeria/16VIR5840-52/2015|2015.233:0.3103030440506487):0.29581217764081913,((H5N1_Avian_KU971469_A/chicken/Ghana/15VIR5480-7/2015|2015.570:0.5205245853126286,(H5N1_Avian_KU971445_A/chicken/Ghana/15VIR5480-27/2015|2015.597:0.12941456680661645,H5N1_Avian_KU971429_A/duck/Ghana/15VIR5480-24/2015|2015.567:0.09941456680664373):0.4181100185060558):0.26136681095209724,(H5N1_Avian_MF112543_A/duck/Nigeria/16VIR5840-2/2015|2015.036:0.13291918487087884,(H5N1_Avian_KU971484_A/chicken/Burkina_Faso/15VIR1774-2/2015|2015.192:0.1907102677282424,(H5N1_Avian_KU971554_A/chicken/Burkina_Faso/15VIR1774-4/2015|2015.192:0.08555836856448451,(H5N1_Avian_KU971562_A/duck/Ivory_Coast/15VIR2742-2/2015|2015.279:0.058869148974949326,H5N1_Avian_KU971570_A/chicken/Ivory_Coast/15VIR2742-3/2015|2015.279:0.058869148974949326):0.11368921958952427):0.10515189916375789):0.0982089171425855):0.11497221139396885):0.16122382542673108):0.5103896225276259,(H5N1_Avian_KX644141_A/chicken/Lebanon/157/2016|2016.452:2.0070750742340095,(H5N1_Avian_KU971585_A/turtledove/Ivory_Coast/15VIR2742-7/2015|2015.326:0.6710892660929915,(H5N1_Avian_MF112544_A/goose/Nigeria/16VIR5840-3/2015|2015.033:0.20091931254746953,((H5N1_Avian_KU971309_A/chicken/Niger/15VIR2060-12/2015|2015.249:0.029903757860694213,H5N1_Avian_KU971301_A/chicken/Niger/15VIR2060-1/2015|2015.249:0.029903757860694213):0.21616336790944501,((H5N1_Avian_MF112626_A/chicken/Nigeria/16VIR5840-85/2016|2016.047:0.18392502470798888,(H5N1_Avian_MF112634_A/chicken/Nigeria/16VIR5840-93/2016|2016.178:0.24103718556389708,H5N1_Avian_MF112624_A/duck/Nigeria/16VIR5840-83/2016|2016.027:0.09003718556382978):0.07388783914417729):0.25248579316255615,(H5N1_Avian_KY926755_A/chicken/Cameroon/16VIR3791-16/2016|2016.449:0.3902169924374732,(H5N1_Avian_KY926747_A/chicken/Cameroon/16VIR3791-12/2016|2016.389:0.05083412917246477,H5N1_Avian_KY926763_A/duck/Cameroon/16VIR3791-21/2016|2016.408:0.06983412917247023):0.27938286326483563):0.4481938254331155):0.607656307899596):0.17085218677745218):0.17716995354540188):0.20998580814104173):0.32842976998513507):0.14712518941225028):0.3966832711149806):0.8843205890350347):0.959652299707912):0.5677742757474107):1.1028793282750868):0.2672812480323614):0.3527016045158007):0.6704234912836569):0.15650700631005776):0.2754086867868324):0.5485697229738804):0.4424204390334907):0.5174559419435951):0.27131157290983765):0.2250809604993833):2.1984963724959954):0.5845644291597907):0.46840696601024945):0.2504917054561915):0.2944042459319647,(H5N1_Avian_HM172098_A/duck/Hunan/69/2004|2004.500:1.297722754084873,(((H5N1_Avian_HM172112_A/chicken/Hunan/21/2005|2005.500:0.6603965420850955,(H5N1_Human_DQ835313_A/China/GD01/2006|2006.500:0.34997191223008883,H5N1_Human_AB462295_A/Shanghai/1/2006|2006.500:0.34997191223008883):1.3104246298550066):0.34621449310314745,(((H5N1_Human_HM172104_A/Anhui/1/2005|2005.500:0.46416107976979504,((H5N1_Avian_EU594349_A/duck/Hubei/Hangmei01/2006|2006.500:1.2523207338410174,H5N1_Avian_HM172071_A/duck/Hubei/49/2005|2005.500:0.2523207338410174):0.10922276242414597,(H5N1_Human_HM172072_A/Anhui/2/2005|2005.500:0.12533001886525597,(H5N1_Avian_HM172115_A/duck/Anhui/1/06|2006.500:1.027919967750833,H5N1_Avian_KP638516_A/wildbird/Anhui/82/2005|2005.500:0.027919967750833052):0.09741005111442291):0.2362134773999074):0.10261758350463168):0.25394460746498737,(H5N1_Avian_HM172070_A/goose/Hubei/65/2005|2005.500:0.6209462351043555,((H5N1_Avian_JX094831_A/turtle_dove/Guangdong/300/2005|2005.833:0.6413003821442089,(H5N1_Avian_FJ784851_A/chicken/Hubei/2856/2007|2007.077:1.1962670657379917,((H5N1_Avian_GU727677_A/duck/Eastern_China/909/2009|2009.038:1.3406713479825,H5N1_Avian_GU596984_A/duck/Shandong/009/2008|2008.953:1.2556713479824637):1.0550782266843655,((H5N1_Human_EU434686_A/Jiangsu/1/2007|2007.500:0.0326370262640161,H5N1_Human_EU434694_A/Jiangsu/2/2007|2007.500:0.0326370262640161):0.14879517993118796,(H5N1_Swine_KC683523_A/swine/Jiangsu/2/2009|2009.038:0.9059380513082615,(H5N1_Avian_HM172074_A/chicken/Hunan/1/2009|2009.500:1.1393435893492665,H5N1_Avian_HM172093_A/chicken/Shandong/A-1/2009|2009.500:1.1393435893492665):0.22859446195898414):0.8134941548869534):0.6763173684716506):0.7615174910711389):0.6890333164061317):0.27681955570492534,((H5N1_Avian_FJ784847_A/chicken/Hunan/1793/2007|2007.060:0.47990390389647786,H5N1_Avian_FJ784856_A/duck/Hunan/3340/2006|2006.912:0.331903903896567):1.5022101760226079,((H5N1_Avian_FJ784852_A/duck/Hubei/2911/2007|2007.077:1.274885307042993,(H5N1_Avian_FJ784854_A/chicken/Hunan/3157/2006|2006.912:0.8201169015150214,H5N1_Avian_KC690156_A/domestic_green-winged_teal/Hunan/3450/2006|2006.203:0.11111690151496134):0.2897684055280081):0.6736981758576803,(H5N1_Avian_HM172069_A/chicken/Sichuan/81/2005|2005.500:0.17117319419961063,(H5N1_Avian_HM172101_A/shrike/Tibet/13/2006|2006.500:0.944885667697875,((H5N1_Avian_CY030889_A/duck/Yunnan/5310/2006|2006.500:0.4932768825231051,H5N1_Avian_HM172086_A/chicken/Tibet/6/2008|2008.500:2.493276882523105):0.3646640976689355,((H5N1_Avian_CY098304_A/chicken/Laos/LH2/2010|2010.367:0.18353695813207338,H5N1_Avian_CY098297_A/chicken/Lao/LH1/2010|2010.367:0.18353695813207338):1.634808983182758,(H5N1_Human_KP638515_A/Vietnam/UT36282/2010|2010.233:1.0398205714790834,H5N1_Human_KP638514_A/Vietnam/UT36236/2010|2010.137:0.9438205714790797):0.6445253698357334):2.906595038877171):0.0869446875058344):0.22628752650173567):0.2004102887010646):0.05053059701846507):0.1630058579299103):0.03582629725530495):0.09715945213042687):0.16942098674547879,((H5N1_Human_HM172110_A/Guangxi/1/2005|2005.500:0.3104179091919761,((H5N1_Human_EU263981_A/China/GD02/2006|2006.500:0.5896699655097564,H5N1_Avian_HM172079_A/chicken/Guizhou/7/2008|2008.500:2.5896699655097564):0.40501555894695684,(((H5N1_Avian_AB478026_A/village_chicken/Kyaing_Tong/2433/2007|2007.500:0.7528423533482851,H5N1_Avian_JX420174_A/chicken/Ha_Tay/44/2007|2007.500:0.7528423533482851):0.1572948448658238,(H5N1_Avian_CY098460_A/duck/Lao/987/2010|2010.200:0.23956255190336861,H5N1_Avian_CY098412_A/duck/Lao/975/2010|2010.200:0.23956255190336861):3.3705746463107857):1.0117513900127335,(H5N1_Avian_HM006751_A/Chicken/Laos/Xaythiani-26/2006|2006.500:0.39930772041833507,((H5N1_Avian_CY041038_A/duck/Laos/25/2006|2006.500:0.1831644225011111,H5N1_Avian_CY040910_A/duck/Laos/P0127/2007|2007.500:1.183164422501111):0.06158797685455042,(H5N1_Avian_CY040974_A/chicken/Laos/P0130/2007|2007.500:1.0338485839166012,(H5N1_Avian_CY034712_A/chicken/Laos/P0169/2007|2007.500:0.5304384493845973,(H5N1_Avian_CY040982_A/duck/Laos/P0137/2007|2007.500:0.3528562377317499,H5N1_Avian_CY040899_A/pigeon/Laos/P0022/2007|2007.500:0.3528562377317499):0.17758221165284738):0.5034101345320039):0.21090381543906034):0.15455532106267356):0.5225808678085073):0.07279693622987082):0.3157323847352629):0.08677935388730162,(H5N1_Avian_CY030905_A/goose/Yunnan/3798/2006|2006.500:0.8719450635025083,((H5N1_Human_HM114545_A/Vietnam/UT31203A/2007|2007.378:0.44947288725073875,(H5N1_Human_HM114553_A/Vietnam/UT31239/2007|2007.500:0.4191441580195061,(H5N1_Avian_JX241037_A/duck/Vietnam/TY114/2007|2007.500:0.2903563816466601,(H5N1_Avian_AB593447_A/duck/Vietnam/G12/2008|2008.038:0.673571176047119,(H5N1_Human_HM114609_A/Vietnam/UT31413II/2008|2008.118:0.6610341470261538,H5N1_Human_HM114601_A/Vietnam/UT31412II/2008|2008.107:0.6500341470261866):0.09253702902089245):0.154785205599552):0.128787776372846):0.15232872923130358):1.123132886692904,(H5N1_Avian_AB478025_A/quail/Thanatpin/2283/2007|2007.500:1.4392612100118711,(H5N1_Avian_HM172096_A/chicken/Fujian/1/2007|2007.500:1.1337584159990968,(H5N1_Avian_HM172088_A/duck/Hunan/11/2007|2007.500:1.0303639950011387,(H5N1_Avian_KC261463_A/duck/Eastern_China/057/2007|2007.619:0.3597101213040048,(H5N1_Avian_KC261464_A/goose/Eastern_China/223/2008|2008.038:0.5901809939920142,(H5N1_Avian_CY036269_A/peregrine_falcon/Hong_Kong/2142/2008|2008.500:0.9227305219998811,(H5N1_Avian_KT587286_A/pigeon/Hubei/RP25/2012|2012.970:3.921975395835215,(H5N1_Avian_KC261466_A/chicken/North_China/k0604/2010|2010.619:0.943311342897502,(H5N2_Avian_JX565019_A/chicken/Tibet/LZ01/2010|2010.953:0.9527280597765184,(H5N1_Avian_KC261467_A/chicken/Eastern_China/ZG16/2010|2010.953:0.4845627836083679,H5N1_Avian_KC261465_A/chicken/Eastern_China/ZG56/2011|2011.953:1.484562783608368):0.4681652761681505):0.32458328312104356):0.6276640529376003):1.4707551261646934):0.12945047199212212):0.18852912731208704):0.7896538736970484):0.10339442099795804):0.30550279401277436):0.25534456393184257):0.17733928955879463):0.5252521995767694):0.4903294109009835):0.11908436120798171):0.25039709481135475,((H5N1_Avian_HM172107_A/duck/Anhui/56/2005|2005.500:0.4981417896189697,H5N1_Avian_EU195392_A/mallard/Huadong/S/2005|2005.500:0.4981417896189697):0.5163798355452798,(H5N1_Avian_HM172100_A/duck/Jiangxi/80/2005|2005.500:0.7120684926293421,(H5N1_Avian_EU195400_A/mallard/Huadong/lk/2005|2005.500:0.554195781344859,(H5N5_Avian_JX878683_A/duck/HuBei/03/2010|2010.236:4.967248832036603,(H5N5_Avian_CY091643_A/duck/Guangdong/wy24/2008|2008.427:1.3974693685264228,((H5N5_Avian_GU727661_A/duck/Eastern_China/031/2009|2009.038:1.0056200036914262,((H5N5_Avian_GU727653_A/duck/Eastern_China/008/2008|2008.953:0.08203451278257745,H5N1_Avian_GU727669_A/duck/Eastern_China/108/2008|2008.953:0.08203451278257745):0.40718085477710275,(H5N5_Avian_JQ973686_A/goose/Guangdong/k0103/2010|2010.071:1.317392690415005,(H5N5_Avian_KJ907647_A/duck/Liaoning/LN/2011|2011.162:1.4681845449516615,H5N5_Avian_JQ973678_A/quail/Jiangsu/k0104/2010|2010.019:0.3251845449516324):0.9402081454634654):0.2898226771446133):0.43140463613170965):0.5853739422818336,(H5N5_Avian_CY091627_A/duck/Guangdong/wy11/2008|2008.427:0.36736977016754935,(((H5N2_Avian_JQ041402_A/goose/Eastern_China/1112/2011|2011.038:1.143832307617373,(H5N2_Avian_KP732628_A/duck/Eastern_China/L0230/2010|2010.159:0.03673701485341496,H5N2_Avian_KP732627_A/duck/Eastern_China/L0321/2010|2010.216:0.09373701485320396):0.22809529276405272):0.3441817011797852,(H5N2_Avian_JQ041401_A/duck/Eastern_China/1111/2011|2011.038:0.7119120636386853,(H5N2_Avian_KP732642_A/duck/Eastern_China/S0808/2014|2014.600:3.477455110071624,(H5N2_Avian_KU042751_A/goose/Zhejiang/77167/2014|2014.512:2.281679791584665,((H5N6_Avian_KM251462_A/Anas_crecca/Hubei/Chenhu1623-5/2014|2014.214:0.17071592522391654,H5N6_Avian_KP083451_A/migratory_waterfowl/Hubei/Chenhu1306/2014|2014.153:0.10971592522399476):1.3884869906491062,(((H5N6_Avian_KP284981_A/chicken/Shenzhen/1845/2013|2013.945:0.3926988538358742,(H5N6_Avian_KM251463_A/chicken/Sichuan/NCJPL1/2014|2014.318:0.35832630121193176,(H5N6_Avian_KM251465_A/duck/Sichuan/NCXJ15/2014|2014.318:0.25638144357333204,H5N6_Avian_KM251467_A/duck/Sichuan/NCXJ24/2014|2014.318:0.25638144357333204):0.10194485763859973):0.40737255262398975):0.33264041903174046,(H5N6_Avian_KY171247_A/chicken/Vietnam/NCVD14-A324/2014|2014.315:0.8550918648719303,(H5N2_Avian_KJ933377_A/duck/Zhejiang/6DK19/2013|2013.953:0.13184598225933541,(H5N6_Avian_KJ807779_A/chicken/Zhejiang/6C2/2013|2013.951:0.03847341240901869,H5N6_Avian_KJ807780_A/duck/Zhejiang/6D2/2013|2013.951:0.03847341240901869):0.09137256985036402):0.3612458826125149):0.24024740799580258):0.4686334380123185,(H5N6_Avian_KU042761_A/goose/Zhejiang/925108/2014|2014.732:1.8876439833632688,((H5N6_Avian_LC050599_A/muscovy_duck/Quang_Ninh/5c112/2013|2013.279:0.1870084609678031,(H5N6_Avian_KY171640_A/Pheasant/Vietnam/NCVD14-A367/2014|2014.600:0.570484896579444,(H5N6_Avian_KY171686_A/chicken/Vietnam/NCVD-15A17/2015|2015.195:1.0013737998312564,H5N6_Avian_KY171668_A/duck/Vietnam/NCVD14-A418/2014|2014.647:0.4533737998312546):0.1641110967482149):0.9375235643882718):0.1829176627359388,((H5N6_Avian_KY437783_A/chicken/Yangzhou/YD1/2014|2014.666:0.7786800098830255,H5N6_Avian_KM873646_A/swan_goose/Jilin/JL01/2014|2014.414:0.5266800098830728):0.5402541336526951,(H5N6_Avian_KP732641_A/duck/Eastern_China/S0711/2014|2014.523:0.6413513307274954,(H5N6_Avian_KP286429_A/duck/Jiangxi/13475/2014|2014.241:0.07794451994315921,H5N6_Avian_KP286437_A/duck/Jiangxi/13484/2014|2014.241:0.07794451994315921):0.28140681078441077):0.5345828128081962):0.4379919801679648):0.06471785965955235):0.09332872751669896):0.0962302049930841):0.4244768757116404):1.1077753184869934):0.7964569535669597):0.776101945158473):0.2766797641789296,(((H5N8_Avian_KM504101_A/duck/Shandong/Q1/2013|2013.312:1.1091747851006204,(H5N8_Avian_KT383486_A/duck/Guangdong/s14044/2014|2014.014:0.11994190406244343,H5N8_Avian_KT383478_A/goose/Guangdong/s13124/2013|2013.945:0.050941904062483445):1.6912328810381752):1.4086910291342036,((H5N8_Avian_KP732630_A/duck/Eastern_China/L0423/2011|2011.307:0.15225925927316553,H5N8_Avian_KP732632_A/duck/Eastern_China/L0722/2012|2012.553:1.3982592592732601):0.2425604485547268,(H5N8_Avian_KP732631_A/duck/Eastern_China/L0611/2011|2011.441:0.2538606767732432,(H5N8_Avian_KP732633_A/duck/Eastern_China/L1021/2012|2012.803:0.6662990892593328,(H5N6_Avian_KU143269_A/duck/Wenzhou/YHQL22/2014|2014.038:1.424332026128738,(((H5N8_Avian_KX013029_A/goose/Eastern_China/CZ/2013|2013.860:0.4600670037234593,(H5N8_Avian_KJ476657_A/mallard/Shanghai/SH-9/2013|2013.866:0.30770280903155367,H5N8_Avian_KJ476669_A/duck/Zhejiang/W24/2013|2013.868:0.3097028090315064):0.15836419469199114):0.34180779056516286,(H5N8_Avian_KP732637_A/duck/Eastern_China/S1210/2013|2013.940:0.730563467229068,((H5N8_Avian_KT221066_A/goose/Jiangsu/QD5/2014|2014.156:0.4899036491176503,H5N8_Avian_KX013021_A/duck/Eastern_China/JY/2014|2014.008:0.3419036491177394):0.2165403379124271,(H5N8_Avian_KJ476670_A/duck/Zhejiang/6D18/2013|2013.951:0.3982915616773681,(H5N8_Avian_KT221082_A/goose/Yangzhou/0420/2014|2014.299:0.4880393550336066,H5N8_Avian_KT221074_A/goose/Shandong/WFSG1/2014|2014.274:0.4630393550335157):0.25825220664371784):0.10315242535278202):0.24011948019888507):0.15131132705970884):0.12976061444881992,(H5N8_Avian_KP732640_A/duck/Eastern_China/S0215/2014|2014.123:0.2595576343701893,((H5N6_Avian_KU042760_A/goose/Zhejiang/925106/2014|2014.732:0.3824043183946202,(H5N8_Avian_KU042769_A/goose/Zhejiang/925037/2014|2014.732:0.0643475353414118,H5N8_Avian_KU042770_A/goose/Zhejiang/925104/2014|2014.732:0.0643475353414118):0.3180567830532084):0.17276992813401648,(((H5N8_Avian_MF040672_A/Anser_cygnoides/Hubei/FW44/2016|2016.948:0.6401828370723308,H5N8_Avian_MF040688_A/Cygnus_atratus/Hubei/HF-1/2016|2016.967:0.6591828370723363):0.334849639977719,(H5N8_Avian_MG881987_A/grey-headed_gull/Uganda/MUWRP-538/2017|2017.008:0.5932649274867714,(H5N8_Avian_MG650620_A/duck/Cameroon/17RS1661-3/2017|2017.038:0.48024131842717566,(H5N8_Avian_MG607415_A/duck/Democratic_Republic_of_the_Congo/17RS882-40/2017|2017.362:0.12302002681116875,H5N8_Avian_MG607414_A/duck/Democratic_Republic_of_the_Congo/17RS882-33/2017|2017.364:0.12502002681112145):0.681221291616076):0.14302360905956846):0.44176754956322384):0.47585812470091327,(((H5N8_Avian_MF037851_A/green-winged_teal/Egypt/871/2016|2016.934:0.10332018111817831,H5N8_Avian_MF037862_A/green-winged_teal/Egypt/877/2016|2016.934:0.10332018111817831):0.7535214600885141,(H5N8_Avian_MG650619_A/chicken/Cameroon/17RS1661-1/2017|2017.038:0.8130887384421186,(H5N8_Avian_MF155632_A/grey_heron/W779/2017|2017.071:0.4611007937906564,(H5N8_Avian_KY576079_A/common_teal/Korea/W550/2016|2016.953:0.08364464206905353,(H5N8_Avian_KY576080_A/common_teal/Korea/W555/2017|2017.008:0.08417204829243019,H5N8_Avian_KY576077_A/common_teal/Korea/W548/2016|2016.953:0.029172048292366526):0.054472593776687006):0.2594561517216647):0.384987944651364):0.1477529027646156):0.40070903291550763,(H5N8_Avian_MH107207_A/Anas_platyrhynchos/Belgium/1899/2017|2017.156:1.2886306554919855,(H5N8_Avian_MH107215_A/Cygnus_olor/Belgium/2967/2017|2017.216:1.1139085131103315,(H5N8_Avian_MF926477_A/swan/Voronezh/2/2017|2017.005:0.7527990181142812,((H5N8_Avian_MF926485_A/goose/Kalmykia/813/2016|2016.849:0.3037324548043401,(H5N8_Avian_MF926453_A/chicken/Moscow/94/2017|2017.159:0.42384954094177374,(H5N8_Avian_MF926461_A/chicken/Chechnya/58/2017|2017.019:0.19706891329674647,H5N8_Avian_MF926469_A/swan/Krasnodar/44/2017|2017.011:0.18906891329670827):0.08678062764492722):0.18988291386273914):0.1751237540628594,((H5N6_Avian_LC379585_A/jungle_crow/Hyogo/2803A002/2018|2018.162:0.12848381354070426,H5N6_Avian_LC379593_A/jungle_crow/Hyogo/2803E011/2018|2018.167:0.13348381354058603):1.6260704550110816,(H5N6_Avian_MG891807_A/Anas_platyrhynchos/Korea/W615/2017|2017.948:1.3922623398876297,(H5N8_Avian_MH107191_A/Brahma_chicken/Belgium/6153/2017|2017.452:0.4822566094861429,H5N8_Avian_MH107199_A/Guinea_fowl/Belgium/6102/2017|2017.449:0.47925660948621385):0.4140057304013922):0.14829192866421437):0.03730194031551548):0.11794280924690526):0.15010949499626491):0.2347221423815995):0.19092001863019448):0.17933992762863937):1.3202836447777955):0.31338338784147624):0.9350777743674001):0.31469661739118493):0.47696706313049475):0.9495615875139904):0.2749590310546637):0.11804610640704993):1.0141253466248088,((H5N8_Avian_KP732629_A/duck/Eastern_China/L0405/2010|2010.258:0.3423200785555167,((H5N1_Avian_JX534565_A/wild_duck/Shandong/628/2011|2011.282:0.1892786970459781,H5N2_Avian_JX507355_A/duck/Jiangsu/m234/2012|2012.047:0.9542786970460782):0.6878774759100779,((H5N2_Avian_KP732639_A/duck/Eastern_China/S0131/2014|2014.082:0.46330569675516386,(H5N2_Avian_KX523694_A/duck/Hubei/SZY250/2016|2016.301:1.9590380360260582,(H5N2_Avian_KY056286_A/chicken/Zhejiang/209/2016|2016.082:1.1475177301733481,(H5N2_Avian_KX602688_A/chicken/Zhejiang/81643/2015|2015.622:0.2650331355235238,H5N2_Avian_KX602687_A/duck/Zhejiang/1026109/2015|2015.816:0.4590331355234838):0.42248459464978794):0.5925203058528865):0.7232676607289292):0.8774166194643342,(H5N8_Avian_KJ509140_A/bean_goose/Korea/H328/2014|2014.085:0.6715922751076349,(H5N8_Avian_KJ509116_A/breeder_chicken/Korea/H250/2014|2014.074:0.5599581095604691,((H5N8_Avian_KJ509044_A/breeder_chicken/Korea/H122/2014|2014.063:0.24470764424624747,(H5N8_Avian_AB932556_A/chicken/kumamoto/1-7/2014|2014.279:0.38860412182657456,H5N8_Avian_LC027957_A/mandarin_duck/Gifu/2112D001/2014|2014.964:1.07360412182652):0.07210352241956741):0.27196213550601556,((H5N8_Avian_KJ509020_A/Coot/Korea/H81/2014|2014.058:0.1592293866635046,H5N8_Avian_KJ511812_A/waterfowl/Korea/S005/2014|2014.123:0.22422938666355918):0.33990011468642223,(((H5N2_Avian_KP714480_A/goose/Taiwan/01004/2015|2015.022:0.2546591131351903,(H5N2_Avian_KU646885_A/goose/Taiwan/01031/2015|2015.030:0.1800944515806009,(H5N2_Avian_KT327403_A/thrush/Taiwan/A234/2015|2015.044:0.11928496365361241,H5N2_Avian_KT327395_A/night_heron/Taiwan/A289/2015|2015.049:0.12428496365349417):0.07480948792711217):0.0825646615546276):0.2575777091972782,(H5N8_Avian_KT388476_A/goose/Taiwan/TNC5/2015|2015.044:0.3865064401666345,((H5N3_Avian_KT327411_A/Bulbul/Taiwan/01156/2015|2015.038:0.04440244703869922,H5N3_Avian_KP714481_A/goose/Taiwan/01042/2015|2015.030:0.03640244703866102):0.2310040826235209,(H5N8_Avian_KT388684_A/goose/Taiwan/TNO17/2015|2015.044:0.1945126006274478,(H5N3_Avian_KU646909_A/chicken/Taiwan/01174/2015|2015.041:0.06472178795780792,H5N3_Avian_KU646901_A/goose/Taiwan/01038/2015|2015.030:0.05372178795784066):0.12679081266948344):0.08689392903485782):0.10509991050432888):0.14773038216599588):0.548010929806992,(((H5N8_Avian_LC026477_A/tundra_swan/Tottori/C6nk/2014|2014.879:0.574696942587579,((H5N1_Avian_KP892991_A/chicken/BC/FAV2/2015|2015.099:0.2639571962780636,(H5N1_Avian_KP739421_A/American_green-winged_teal/Washington/195750/2014|2014.992:0.1063608517193444,(H5N1_Avian_KU201856_A/American_wigeon/Washington/196336/2015|2015.003:0.0685257087171891,H5N1_Avian_KU201864_A/American_wigeon/Washington/196340/2015|2015.003:0.0685257087171891):0.04883514300212255):0.050596344558748285):0.28487412027694603,((H5N8_Avian_KU201872_A/mallard/Oregon/195536/2014|2014.978:0.21559397796438162,H5N8_Avian_KU201752_A/American_wigeon/Oregon/AH0012525/2015|2015.047:0.2845939779643416):0.10882508488648313,(H5N8_Avian_KU201744_A/Canada_goose/Oregon/AH0012452/2015|2015.047:0.24279007941383668,(H5N8_Avian_KY828643_A/American_wigeon/California/UCD58P/2015|2015.044:0.15415070270444886,H5N8_Avian_KR150901_A/turkey/California/K1500169-1-2/2015|2015.055:0.16515070270441612):0.08563937670945876):0.15062898343698805):0.10341225370427765):0.24586562603259665):0.05274580732523759,((H5N8_Avian_KU201880_A/American_wigeon/Washington/195198/2014|2014.956:0.23823942016766608,((H5N8_Avian_KP307984_A/gyrfalcon/Washington/41088-6/2014|2014.934:0.03926927382874368,H5N8_Avian_KP739413_A/guinea_fowl/Oregon/41613-1/2014|2014.956:0.061269273828678195):0.12361437967886957,(H5N8_Avian_KU201840_A/Northern_pintail/Washington/196271/2014|2014.992:0.18160104201825789,H5N8_Avian_KP739405_A/chicken/Oregon/41613-2/2014|2014.956:0.14560104201819968):0.039282611489348085):0.05335576666011832):0.17082897033630218,(H5N8_Avian_KU201904_A/peregrine_falcon/Washington/196426/2014|2014.992:0.33913922275124975,(H5N8_Avian_KU201776_A/mallard/Idaho/AH0005955/2014|2014.973:0.18605690077994552,((H5N8_Avian_KU201616_A/American_wigeon/Utah/AH0007824/2015|2015.003:0.03090564572832477,H5N8_Avian_KU201800_A/bald_eagle/Idaho/15-002892-2/2015|2015.052:0.07990564572830294):0.13403357617821143,(H5N8_Avian_KU201792_A/chicken/California/15-004912/2015|2015.099:0.24506243264885086,(H5N8_Avian_KU201768_A/mallard/Idaho/AH0005954/2014|2014.973:0.11236531761735336,(H5N8_Avian_KU201688_A/mallard/Idaho/AH0008597/2015|2015.016:0.03433593998502715,H5N8_Avian_KU201760_A/mallard/Nevada/AH0006855/2015|2015.060:0.07833593998489619):0.12102937763244626):0.00669711503152115):0.015876789257688984):0.05111767887338203):0.13408232197129877):0.10592916775277672):0.2953743594088465):0.08104196721419044,((H5N2_Avian_KU201912_A/mallard/Washington/195810/2014|2014.975:0.14112225162224945,H5N2_Avian_KU201848_A/mallard/Washington/196865/2015|2015.025:0.19112225162243135):0.3926778977633347,((((H5N2_Avian_KR233998_A/chicken/Oregon/A01819044/2015|2015.112:0.03856955885349578,H5N2_Avian_MG964728_A/chicken/Oregon/15-005256-1/2015|2015.115:0.04156955885342484):0.27615462451858264,(H5N2_Avian_KU201920_A/Canada_goose/Washington/197619/2014|2014.995:0.1482062767067518,H5N2_Avian_KU201696_A/mallard/Oregon/AH0008887/2015|2015.016:0.16920627670693733):0.049517906665137446):0.21299557825710735,(H5N2_Avian_KU201608_A/snow_goose/Missouri/15-011246-1/2015|2015.200:0.3852569565401609,(H5N2_Avian_KT762884_A/chicken/Montana/15-010559-1/2015|2015.247:0.34903498490142226,(H5N2_Avian_KU201784_A/mallard/Oregon/AH0003821/2014|2014.967:0.0679341808854872,H5N2_Avian_KR233990_A/chicken/Washington/3490-18/2015|2015.077:0.17793418088538715):0.0011008040159623533):0.0832219716387641):0.2304628050889903):0.06668604740904982,((H5N2_Avian_KU201816_A/mallard/Oregon/195547/2014|2014.973:0.4469850029970388,((H5N2_Avian_KX838899_A/mallard/Alaska/AH0088535/2016|2016.611:2.0058312362275075,((H5N2_Avian_MG965768_A/turkey/Missouri/15-007513-1/2015|2015.178:0.26343035788825375,H5N2_Avian_MG964808_A/red-tailed_hawk/Washington/15-002551-2/2015|2015.022:0.10743035788807731):0.1690047909891632,(H5N2_Avian_KP739381_A/chicken/Washington/61-9/2014|2014.995:0.07174044727845796,H5N2_Avian_KP739397_A/turkey/Washington/61-22/2014|2014.995:0.07174044727845796):0.1776947015987389):0.1403960873500978):0.010313730385718145,(((H5N2_Avian_MG964800_A/peregrine_falcon/Idaho/15-001362-3/2015|2015.022:0.17789667038135804,H5N2_Avian_KR234030_A/chicken/Kansas/8395-3/2015|2015.192:0.3478966703814308):0.22212652719480275,(H5N2_Avian_MG964768_A/goose/Washington/15-001678-1/2015|2015.036:0.3047389290317781,(H5N2_Avian_KP795737_A/chicken/BC/FAV9/2014|2014.921:0.072867980323295,H5N2_Avian_KP795729_A/chicken/BC/FAV8/2014|2014.921:0.072867980323295):0.11687094870847403):0.10928426854450635):0.01090948940502301,((H5N2_Avian_KU201712_A/mallard/Idaho/AH0007412/2015|2015.044:0.033065639405165825,H5N2_Avian_KU201720_A/mallard/Idaho/AH0007413/2015|2015.044:0.033065639405165825):0.37927166969909365,(H5N2_Avian_MG964760_A/falcon/Missouri/15-009166-2/2015|2015.189:0.3256616709336555,(H5N2_Avian_KU201943_A/Canada_goose/Kansas/197850/2015|2015.195:0.27847123634538207,(H5N2_Avian_KR150909_A/pheasant/Washington/3147-2/2015|2015.068:0.09867744915547405,H5N2_Avian_MG964368_A/chicken/Idaho/15-001711-7/2015|2015.038:0.06867744915550134):0.05279378718995531):0.05319043458813155):0.23167563817058578):0.020595377877086207):0.01621227963187266):0.06884003638396052):0.16769621415598124,(((H5N2_Avian_MG964344_A/Canada_goose/Michigan/15-018340-2/2015|2015.422:0.05593385976833076,H5N2_Avian_MG964352_A/Canada_goose/Michigan/15-019873-5/2015|2015.458:0.09193385976838897):0.4809183501750667,((H5N2_Avian_KU201672_A/Northern_shoveler/Oregon/AH0007337/2015|2015.005:0.10006071961885254,(H5N2_Avian_MG964688_A/chicken/Missouri/15-014275-1/2015|2015.321:0.1989551241991947,H5N2_Avian_KU201928_A/Coopers_hawk/Minnesota/198225/2015|2015.282:0.15995512419920743):0.2171055954194614):0.02234769805508563,(H5N2_Avian_KT762892_A/turkey/North_Dakota/15-011420-13/2015|2015.271:0.16926834652616662,(H5N2_Avian_KT762948_A/chicken/Wisconsin/15-011595-1/2015|2015.266:0.09523465149450772,(H5N2_Avian_MG964752_A/chicken/Wisconsin/15-014400-1/2015|2015.337:0.1265417407848588,H5N2_Avian_KU201936_A/snowy_owl/Wisconsin/198399/2015|2015.279:0.06854174078486608):0.0396929107095616):0.06903369503177714):0.21914007114762057):-0.0025562077304570607):0.1560746309994272,((H5N2_Avian_KR234022_A/turkey/Arkansas/7791-1/2015|2015.181:0.15701694673688849,(H5N2_Avian_MG965664_A/turkey/Minnesota/15-017044-1/2015|2015.395:0.12918891531531074,H5N2_Avian_MG964664_A/chicken/Minnesota/15-014297-1/2015|2015.329:0.06318891531527981):0.24182803142151954):0.18351941528668902,(((H5N2_Avian_MG964360_A/Canada_goose/Wyoming/15-009285-1/2015|2015.203:0.13706803088233244,H5N2_Avian_MG964816_A/ring-necked_duck/Kentucky/15-012967-1/2015|2015.186:0.12006803088227969):0.08468214124248163,(H5N2_Avian_KT762916_A/turkey/North_Dakota/15-013049-1/2015|2015.301:0.16346070135590907,H5N2_Avian_MG964824_A/snow_goose/Kentucky/15-012967-2/2015|2015.186:0.04846070135589997):0.15628947076886135):0.12186390479302389,((H5N2_Avian_MG964720_A/chicken/Nebraska/15-019197-1/2015|2015.441:0.15339399091251948,H5N2_Avian_KT762940_A/chicken/Nebraska/15-017990-5/2015|2015.405:0.11739399091246128):0.17746804229739865,(H5N2_Avian_MG965824_A/turkey/South_Dakota/15-017406-1/2015|2015.400:0.19602901558763364,(H5N2_Avian_KT002505_A/turkey/Iowa/14319-1/2015|2015.329:0.08511309396712363,(H5N2_Avian_MG964736_A/chicken/South_Dakota/15-015847-3/2015|2015.362:0.09487164866357034,H5N2_Avian_MG964448_A/chicken/Iowa/15-014294-1/2015|2015.334:0.06687164866355033):0.02324144530368244):0.03991592162036994):0.09383301762234453):0.2507520437079762):0.018922285105674064):0.11139047891926168):0.3707543762102645):-0.15927540811490815):0.07639434034751957):0.27068456774142646):0.20876303501242433):0.4028817492104082):0.012540278402227045):0.032288329808238814):0.1006341655471985):0.6721300411117923):2.3364338567367398):0.48916390559934797):0.03416838726906235,(H5N6_Avian_KU143271_A/duck/Taizhou/TZYG12/2015|2015.038:3.7338493434003794,((((H5N6_Avian_KU143270_A/duck/Wuhan/JXYFB22/2015|2015.038:0.6030997522095873,H5N6_Avian_KX121206_A/duck/Hunan/144/2014|2014.866:0.43109975220956187):0.3817646859325876,(H5N6_Avian_KP732643_A/duck/Eastern_China/S0908/2014|2014.685:0.34328530180789585,(H5N6_Avian_KX121198_A/goose/Hunan/118/2014|2014.863:0.23801969881949248,(H5N6_Avian_MF960000_A/goose/Yangzhou/YZ587/2016|2016.381:1.1640365572609284,H5N6_Avian_LC208492_A/chicken/Japan/AQ-HE144/2015|2015.899:0.6820365572607301):0.5919831415585932):0.28326560298851433):0.2885791363342136):1.160944213981118,(H5N1_Avian_KY437807_A/chicken/Anhui/QD1/2014|2014.156:1.0560550861485396,((H5N6_Avian_KT454939_A/Copsychus_saularis/Guangdong/SW8/2014|2014.584:1.2115088149902675,H5N1_Avian_KJ683888_A/chicken/Yunnan/1/2014|2014.110:0.7375088149901075):0.13279885998831276,((H5N1_Avian_AB979503_A/duck/Vietnam/LBM638/2014|2014.285:0.038860953870795356,H5N1_Avian_AB979487_A/muscovy_duck/Vietnam/LBM635/2014|2014.285:0.038860953870795356):0.6297512563181442,(H5N1_Avian_KM251469_A/duck/Sichuan/NCXN10/2014|2014.318:0.314563796654177,(H5N1_Avian_KM251471_A/pigeon/Sichuan/NCXN29/2014|2014.318:0.09923104893501744,H5N1_Avian_KM251470_A/duck/Sichuan/NCXN11/2014|2014.318:0.09923104893501744):0.21533274771915956):0.38704841353466435):0.37669546478966254):0.13974741117007028):0.2077535659746914):0.6514037689989394,(((H5N6_Avian_KP732638_A/goose/Eastern_China/S0513/2013|2013.362:0.045298097842703555,H5N6_Avian_KJ754145_A/duck/Guangdong/GD01/2014|2014.200:0.883298097842669):0.1619108952693722,((H5N6_Avian_KX094408_A/duck/Guangzhou/021/2014|2014.038:0.41827649765843944,H5N6_Human_KR063687_A/Changsha/1/2014|2014.145:0.5252764976584103):0.27748441950008385,(((H5N6_Avian_KP285005_A/duck/Dongguan/2685/2013|2013.962:0.09980604938355242,H5N6_Avian_KP285021_A/duck/Dongguan/3069/2013|2013.962:0.09980604938355242):0.22856500101740806,(H5N6_Avian_KP286109_A/chicken/Dongguan/3363/2013|2013.962:0.12648314321844367,(H5N6_Swine_KT313418_A/swine/Guangdong/1/2014|2014.460:0.11330497040707144,H5N6_Swine_KT313410_A/swine/Guangdong/2/2014|2014.460:0.11330497040707144):0.5111781728114195):0.2018879071825168):0.13924984258655115,(H5N6_Avian_MF960001_A/chicken/Xuzhou/XZ6/2016|2016.118:2.158241519347918,((H5N6_Avian_KY415632_A/chicken/Taishun/TS90/2016|2016.134:0.18523203967046697,H5N6_Avian_KY415633_A/chicken/Taishun/TS2/2016|2016.134:0.18523203967046697):1.7953384791776728,(H5N6_Avian_KP090439_A/chicken/Jiangxi/NCDZT1123/2014|2014.490:0.17036683596099067,H5N6_Avian_KP090447_A/chicken/Jiangxi/NCDZT1126/2014|2014.490:0.17036683596099067):0.1662036828871436):0.19367100049985453):0.46537937363954285):0.15214002417098982):0.18744807595348334):0.09576172260535998,((((H5N6_Avian_LC279856_A/chicken/Nha_Trang/129/2015|2015.868:0.1824830216122848,H5N6_Avian_LC174955_A/muscovy_duck/Vietnam/LBM817/2015|2015.858:0.1724830216122939):1.3549982335785629,(H5N6_Avian_KY415622_A/duck/Hubei/ZYSYG5/2015|2015.888:0.8911898724686438,(H5N6_Avian_LC279864_A/muscovy_duck/Quang_Ninh/254/2016|2016.170:0.7592920759680837,H5N6_Avian_LC174945_A/muscovy_duck/Vietnam/LBM809/2015|2015.858:0.44729207596795817):0.4138977965007129):0.6662913827221857):0.27077296886790947,((H5N6_Avian_KU143268_A/chicken/Wuhan/WHYJ02/2015|2015.038:0.037577414385193464,H5N6_Avian_KU143267_A/chicken/Wuhan/WHYJ01/2015|2015.038:0.037577414385193464):0.4190989884602523,(H5N6_Avian_KU143266_A/duck/Wuhan/WHYF03/2015|2015.038:0.3665450556358607,(H5N6_Avian_KU143263_A/turtledove/Wuhan/HKBJ27/2015|2015.038:0.20256994845021126,(H5N6_Avian_KU143264_A/turtledove/Wuhan/HKBJ43/2015|2015.038:0.16447999988601936,(H5N6_Avian_KU143262_A/turtledove/Wuhan/WHBJ28/2014|2014.953:0.052417935300390184,H5N6_Avian_KU143261_A/turtledove/Wuhan/WHBJ12/2014|2014.953:0.052417935300390184):0.027062064585592793):0.0380899485641919):0.16397510718564945):0.09013134720958504):0.5215778212133841):0.7267850886958414,((H5N6_Avian_KP284997_A/chicken/Shenzhen/2464/2013|2013.948:0.2745159012529186,((H5N6_Avian_KT952272_A/wild_pigeon/Jilin/CC01/2014|2014.463:0.5153959822262664,(H5N2_Avian_KU042753_A/chicken/Zhejiang/727079/2014|2014.567:0.3584217549829489,((H5N6_Avian_KU042765_A/chicken/Zhejiang/727026/2014|2014.567:0.18302877407420226,H5N2_Avian_KU042749_A/duck/Zhejiang/727041/2014|2014.567:0.18302877407420226):0.10259226803675858,(H5N2_Avian_KU042754_A/chicken/Zhejiang/727159/2014|2014.567:0.1503602634590706,H5N6_Avian_KU042764_A/chicken/Zhejiang/727022/2014|2014.567:0.1503602634590706):0.13526077865189023):0.07280071287198808):0.2609742272433593):0.07702870677274376,(H5N6_Avian_KX638416_A/oriental_magpie_robin/HK/6154/2015|2015.326:0.5098187489006492,((H5N6_Avian_KY005871_A/chicken/Henan/YB0597/2016|2016.200:0.2716651128790275,(H5N6_Avian_KY415626_A/chicken/Hubei/ZYSJF38/2016|2016.140:0.03928881695463815,H5N6_Avian_KY415624_A/chicken/Hubei/ZYSJF16/2016|2016.140:0.03928881695463815):0.17237629592444392):0.4646246462596082,(H5N6_Avian_KY005863_A/chicken/Anhui/MZ34/2016|2016.123:0.2502064717888288,(H5N6_Avian_KY005855_A/chicken/Anhui/MZ33/2016|2016.123:0.11471248335365658,H5N6_Avian_MF960003_A/chicken/Guangdong/GD1602/2016|2016.219:0.21071248335366022):0.13549398843517224):0.4090832873498087):0.6475289897620371):0.9456059400984174):0.19709121225378112):0.1875639319473592,((H5N6_Avian_LC208516_A/duck/Japan/AQ-HE72/2015|2015.575:1.534003877098968,H5N6_Avian_KY437775_A/goose/Guangdong/YJD/2014|2014.833:0.7920038770990061):0.404639238295772,(H5N6_Avian_KT454947_A/Gallinula_chloropus/Guangdong/GZ174/2014|2014.685:0.9877385419198674,(H5N6_Avian_KT454955_A/Syrrhaptes_paradoxus/Guangdong/ZH283/2015|2015.137:1.4821469967018146,(((H5N6_Avian_KM496977_A/duck/Laos/XBY004/2014|2014.192:0.04189382817131104,H5N6_Human_KT245143_A/Yunnan/0127/2015|2015.099:0.9488938281712365):0.2915311969586014,(H5N6_Avian_KP285317_A/goose/Shantou/1763/2014|2014.195:0.05748522365553299,H5N6_Avian_KP285325_A/goose/Shantou/1791/2014|2014.195:0.05748522365553299):0.2789398014743085):0.17387833071687453,(H5N6_Avian_KP286101_A/chicken/Dongguan/2690/2013|2013.962:0.1248600873470096,(((H5N6_Avian_MF399588_A/Ferruginous_Pochard/Ningxia/479-16/2015|2015.860:0.8312089735066692,(H5N6_Avian_MF399612_A/Great_Crested_Grebe/Ningxia/482-26/2015|2015.860:0.08698474322117988,H5N6_Avian_MF399636_A/Falcated_Duck/Ningxia/484-29/2015|2015.860:0.08698474322117988):0.7442242302854893):0.760954022282867,((H5N6_Avian_KX151176_A/Pavo_cristatus/Jiangxi/JA1/2016|2016.156:0.5538400025299168,(H5N6_Avian_KY415645_A/chicken/Ganzhou/GZ21/2015|2015.945:0.08314284677128114,H5N6_Avian_MF182415_A/goose/Guangdong/QY01/2016|2016.803:0.9411428467714558):0.25969715575862296):1.0077942503184047,(H5N6_Avian_KY415619_A/duck/Hubei/ZYSYF1/2015|2015.871:0.596890971788298,(H5N6_Avian_MF960002_A/duck/Anhui/S4/2016|2016.022:0.3012657560270924,H5N2_Avian_KY056285_A/chicken/Zhejiang/194/2016|2016.082:0.3612657560272652):0.4466252157610455):0.6797432810601691):0.32652874294126377):0.39058365732115874,(H5N6_Human_KP765788_A/Guangzhou/39715/2014|2014.942:0.962594123484017,(H5N6_Avian_KX638407_A/peregrine_falcon/HK/4955/2015|2015.271:1.0733404726201314,((H5N2_Avian_KX602690_A/chicken/Zhejiang/514135/2015|2015.364:0.9518611634982079,H5N6_Avian_LC028200_A/duck/Vietnam/LBM752/2014|2014.781:0.36886116349812426):0.08629180819961846,(H5N6_Avian_KP765796_A/duck/Guangzhou/41227/2014|2014.978:0.3350657655947984,(H5N6_Avian_KY415646_A/chicken/Ganzhou/GZ50/2015|2015.945:0.9824292828688641,(H5N6_Avian_LC316683_A/tundra_swan/Niigata/1511C003/2016|2016.904:1.5338847027647518,((H5N6_Avian_KY576117_A/common_teal/Korea/W559/2017|2017.008:0.8371818607741943,(H5N6_Avian_LC276803_A/chicken/Miyazaki/21/2016|2016.967:0.3606359422491465,(H5N6_Avian_LC274902_A/snowy_owl/Akita/0051D008/2016|2016.893:0.03801949516643788,H5N6_Avian_LC274910_A/snowy_owl/Akita/0051D010-4/2016|2016.893:0.03801949516643788):0.24861644708263952):0.4355459185251078):0.29165038469208326,(((H5N6_Avian_LC318920_A/peregrine_falcon/Niigata/12/2017|2017.000:0.16232906184801976,H5N6_Avian_LC276869_A/peregrine_falcon/Gifu/2102A008/2017|2017.148:0.31032906184793063):0.7108269196643775,((H5N6_Avian_LC314558_A/black-headed_gull/Hyogo/2801E009/2017|2017.047:0.050975328677445475,H5N6_Avian_LC275029_A/mute_swan/Hyogo/2801ITM001/2017|2017.033:0.036975328677321784):0.7210052654354584,(H5N6_Avian_LC275013_A/coot/Shiga/2501T010/2017|2017.008:0.5878728255656682,(H5N6_Avian_LC276811_A/chicken/Kumamoto/45/2016|2016.984:0.44411863850992006,(H5N6_Avian_KY402057_A/whooper_swan/Korea/Gangjin_49_2/2016|2016.885:0.0810835070887066,H5N6_Avian_KY402049_A/whooper_swan/Korea/Gangjin_48/2016|2016.885:0.0810835070887066):0.26403513142128077):0.11975418705563357):0.14510776854724838):0.14817538739951885):0.12870691687705005,(H5N6_Avian_LC308997_A/eastern_buzzard/Oita/4401F005/2017|2017.030:0.7770101184431581,(H5N6_Avian_LC318848_A/coot/Iwate/13/2016|2016.973:0.5466752828821768,((H5N6_Avian_LC314510_A/black-headed_gull/Ibaraki/0803-194/2016|2016.926:0.14994044598762457,H5N6_Avian_LC276845_A/peregrine_falcon/Niigata/15/2016|2016.915:0.1389404459876573):0.27567631274992976,((H5N6_Avian_LC317078_A/peregrine_falcon/Hokkaido/X7/2016|2016.948:0.21598748558135838,H5N6_Avian_LC309005_A/mandarin_duck/Tochigi/0902C033/2017|2017.137:0.40498748558120923):0.15093555242519585,(H5N6_Avian_LC274973_A/northern_goshawk/Mie/2412C007/2016|2016.951:0.3294963732321676,(H5N6_Avian_LC318655_A/grey-faced_buzzard/Aomori/10/2016|2016.989:0.2253644651158595,H5N6_Avian_LC318647_A/whooper_swan/Aomori/9/2016|2016.992:0.22836446511578856):0.14213190811631904):0.04042666477431567):0.08069372073116199):0.07405852414459702):0.17333483556096496):0.2548527799462619):0.11896934707679208):0.509052457298516):0.4075445801041724):0.31963648272580514):0.31708720610306074):0.12818750092237963):0.2182536508638364):0.10215252962678534):0.04011343423622549):0.1524432684997592):0.02984364085509128):-0.04240845478194899):0.060904573474772405):0.15043671780549062):0.1529594795544753):0.27393140296269536):0.8182417054048656):0.9366369222781472):1.4226391224241723):0.10150269503519382):0.5067026121163423):1.2136759971915652):0.6126241758056068):0.41747542255326664):1.7607794635099836):0.3229469493083599):0.1578727112844831):0.30245313253490735):0.24248650483534817):1.0407146240852754):0.6677414367700365):0.8291859813327989):0.4665785514822218):0.2798282684836302):0.2830645262247202):0.48619582386767135):0.36888381176284213):0.2951978134085351):0.16453099266321658):0.8533938783345718):0.051138739654863485):0.9020620238706591):0.9524793339402535):0.7442461057568721):0.589758851786101):4.994829621348735):0.9380461345194533):3.04284353643105):3.282062395150966):1.9603092638406139):5.571113302844267):1.3218755496954202):2.917789250466754):23.01769934292342):16.15474959249454);
