# Supplementary material for: A brief history of bird flu
Source: Philos Trans R Soc Lond B Biol Sci. 2019 May 6;374(1775):20180257. doi: 10.1098/rstb.2018.0257 (PMC6553608; doi:10.1098/rstb.2018.0257)
Supplement: Data for segment 4 subtype H5 - 1177 taxa [file rstb20180257supp4.zip › segment4_HA_H5/H5NX_all_seg4_1177_TN93G4_relaxLn_constPop_1.xml]

<?xml version="1.0" standalone="yes"?>

<!-- Generated by BEAUTi v1.8.4                                              -->
<!--       by Alexei J. Drummond, Andrew Rambaut and Marc A. Suchard         -->
<!--       Department of Computer Science, University of Auckland and        -->
<!--       Institute of Evolutionary Biology, University of Edinburgh        -->
<!--       David Geffen School of Medicine, University of California, Los Angeles-->
<!--       http://beast.bio.ed.ac.uk/                                        -->
<beast>

	<!-- The list of taxa to be analysed (can also include dates/ages).          -->
	<!-- ntax=1177                                                               -->
	<taxa id="taxa">
		<taxon id="H5N1_Avian_AB188824_A/chicken/Kyoto/3/2004|2004.500">
			<date value="2004.5" direction="forwards" units="years"/>
		</taxon>
		<taxon id="H5N1_Avian_AB188816_A/chicken/Oita/8/2004|2004.500">
			<date value="2004.5" direction="forwards" units="years"/>
		</taxon>
		<taxon id="H5N1_Avian_AB189053_A/crow/Kyoto/53/2004|2004.500">
			<date value="2004.5" direction="forwards" units="years"/>
		</taxon>
		<taxon id="H5N1_Avian_AB189061_A/crow/Osaka/102/2004|2004.500">
			<date value="2004.5" direction="forwards" units="years"/>
		</taxon>
		<taxon id="H5N1_Human_AB212054_A/Hong_Kong/213/2003|2003.500">
			<date value="2003.5" direction="forwards" units="years"/>
		</taxon>
		<taxon id="H5N1_Avian_AB212280_A/duck/Yokohama/aq10/2003|2003.500">
			<date value="2003.5" direction="forwards" units="years"/>
		</taxon>
		<taxon id="H5N1_Avian_AB233319_A/bar-headed_goose/Mongolia/1/05|2005.534">
			<date value="2005.534" direction="forwards" units="years"/>
		</taxon>
		<taxon id="H5N1_Avian_GU186700_A/whooper_swan/Mongolia/244/2005|2005.500">
			<date value="2005.5" direction="forwards" units="years"/>
		</taxon>
		<taxon id="H5N1_Avian_AB263752_A/whooper_swan/Mongolia/2/06|2006.367">
			<date value="2006.367" direction="forwards" units="years"/>
		</taxon>
		<taxon id="H5N1_Avian_AB284324_A/common_goldeneye/Mongolia/12/2006|2006.367">
			<date value="2006.367" direction="forwards" units="years"/>
		</taxon>
		<taxon id="H5N1_Avian_AB436736_A/whooper_swan/Akita/1/2008|2008.500">
			<date value="2008.5" direction="forwards" units="years"/>
		</taxon>
		<taxon id="H5N1_Avian_AB458247_A/whooper_swan/Aomori/2/2008|2008.500">
			<date value="2008.5" direction="forwards" units="years"/>
		</taxon>
		<taxon id="H5N1_Avian_AB440326_A/quail/Angthong/71/2004|2004.500">
			<date value="2004.5" direction="forwards" units="years"/>
		</taxon>
		<taxon id="H5N1_Avian_AB450552_A/chicken/Kohn_Kaen/NIAH330/2004|2004.500">
			<date value="2004.5" direction="forwards" units="years"/>
		</taxon>
		<taxon id="H5N1_Avian_AB440325_A/duck/Angthong/72/2004|2004.500">
			<date value="2004.5" direction="forwards" units="years"/>
		</taxon>
		<taxon id="H5N1_Avian_GU186648_A/duck/Ang_Thong/71-2-/2004|2004.500">
			<date value="2004.5" direction="forwards" units="years"/>
		</taxon>
		<taxon id="H5N1_Avian_AB450565_A/chicken/Suphanburi/NIAH108192/2005|2005.500">
			<date value="2005.5" direction="forwards" units="years"/>
		</taxon>
		<taxon id="H5N1_Avian_AB450566_A/quail/Nakhon_Pathom/NIAH7562/2005|2005.500">
			<date value="2005.5" direction="forwards" units="years"/>
		</taxon>
		<taxon id="H5N1_Avian_JQ794462_A/chicken/Thailand/TS03/2006|2006.500">
			<date value="2006.5" direction="forwards" units="years"/>
		</taxon>
		<taxon id="H5N1_Avian_JQ794454_A/chicken/Thailand/TS02/2006|2006.500">
			<date value="2006.5" direction="forwards" units="years"/>
		</taxon>
		<taxon id="H5N1_Avian_AB450571_A/open-bill_stork/Thailand/VSMU-20-AYA/2004|2004.500">
			<date value="2004.5" direction="forwards" units="years"/>
		</taxon>
		<taxon id="H5N1_Avian_DQ989961_A/open-billed_stork/Nakhonsawan/BBD0104F/2004|2004.500">
			<date value="2004.5" direction="forwards" units="years"/>
		</taxon>
		<taxon id="H5N1_Avian_AB450574_A/pigeon/Thailand/VSMU-13-KRI/2005|2005.500">
			<date value="2005.5" direction="forwards" units="years"/>
		</taxon>
		<taxon id="H5N1_Avian_AB450578_A/tree_sparrow/Ratchaburi/VSMU-16-RBR/2005|2005.500">
			<date value="2005.5" direction="forwards" units="years"/>
		</taxon>
		<taxon id="H5N1_Avian_DQ989995_A/open-billed_stork/Nakhonsawan/BBD2616F/2005|2005.500">
			<date value="2005.5" direction="forwards" units="years"/>
		</taxon>
		<taxon id="H5N1_Avian_EF112288_A/open-billed_stork/Nakhonsawan/BBD4211M/05|2005.500">
			<date value="2005.5" direction="forwards" units="years"/>
		</taxon>
		<taxon id="H5N1_Human_AB462295_A/Shanghai/1/2006|2006.500">
			<date value="2006.5" direction="forwards" units="years"/>
		</taxon>
		<taxon id="H5N1_Avian_AB465592_A/chicken/Egypt/CL6/2007|2007.200">
			<date value="2007.2" direction="forwards" units="years"/>
		</taxon>
		<taxon id="H5N1_Avian_KR732539_A/chicken/Egypt/07118-NLQP/2007|2007.500">
			<date value="2007.5" direction="forwards" units="years"/>
		</taxon>
		<taxon id="H5N1_Avian_AB465593_A/duck/Egypt/D2br10/2007|2007.038">
			<date value="2007.038" direction="forwards" units="years"/>
		</taxon>
		<taxon id="H5N1_Avian_AB474081_A/chicken/Pyigyitagon/204/2006|2006.500">
			<date value="2006.5" direction="forwards" units="years"/>
		</taxon>
		<taxon id="H5N1_Avian_AB478025_A/quail/Thanatpin/2283/2007|2007.500">
			<date value="2007.5" direction="forwards" units="years"/>
		</taxon>
		<taxon id="H5N1_Avian_AB478026_A/village_chicken/Kyaing_Tong/2433/2007|2007.500">
			<date value="2007.5" direction="forwards" units="years"/>
		</taxon>
		<taxon id="H5N1_Avian_AB523775_A/common_goldeneye/Mongolia/X60/2009|2009.534">
			<date value="2009.534" direction="forwards" units="years"/>
		</taxon>
		<taxon id="H5N1_Avian_AB520708_A/whooper_swan/Mongolia/6/2009|2009.367">
			<date value="2009.367" direction="forwards" units="years"/>
		</taxon>
		<taxon id="H5N1_Avian_AB525191_A/mountain_hawk-eagle/Kumamoto/1/07|2007.500">
			<date value="2007.5" direction="forwards" units="years"/>
		</taxon>
		<taxon id="H5N1_Avian_AB530992_A/mallard/Hokkaido/24/2009|2009.500">
			<date value="2009.5" direction="forwards" units="years"/>
		</taxon>
		<taxon id="H5N1_Avian_AB569348_A/whooper_swan/Mongolia/1/2010|2010.367">
			<date value="2010.367" direction="forwards" units="years"/>
		</taxon>
		<taxon id="H5N1_Avian_AB576202_A/pigeon/Thailand/VSMU-7-NPT/2004|2004.500">
			<date value="2004.5" direction="forwards" units="years"/>
		</taxon>
		<taxon id="H5N1_Avian_AB593447_A/duck/Vietnam/G12/2008|2008.038">
			<date value="2008.038" direction="forwards" units="years"/>
		</taxon>
		<taxon id="H5N1_Avian_AB684263_A/mandarin_duck/Miyazaki/22M-765/2011|2011.200">
			<date value="2011.2" direction="forwards" units="years"/>
		</taxon>
		<taxon id="H5N1_Avian_AB615237_A/tufted_duck/Fukushima/2/2011|2011.038">
			<date value="2011.038" direction="forwards" units="years"/>
		</taxon>
		<taxon id="H5N1_Avian_AB612909_A/duck/Hokkaido/WZ101/2010|2010.784">
			<date value="2010.784" direction="forwards" units="years"/>
		</taxon>
		<taxon id="H5N1_Avian_AB612901_A/duck/Hokkaido/WZ83/2010|2010.784">
			<date value="2010.784" direction="forwards" units="years"/>
		</taxon>
		<taxon id="H5N1_Avian_AB617579_A/peregrine_falcon/Tochigi/15/2011|2011.123">
			<date value="2011.123" direction="forwards" units="years"/>
		</taxon>
		<taxon id="H5N1_Avian_AB629713_A/peregrine_falcon/Aomori/7/2011|2011.200">
			<date value="2011.2" direction="forwards" units="years"/>
		</taxon>
		<taxon id="H5N1_Avian_AB741558_A/muscovy_duck/Vietnam/LBM57/2011_|2011.890">
			<date value="2011.89" direction="forwards" units="years"/>
		</taxon>
		<taxon id="H5N1_Avian_AB741550_A/muscovy_duck/Vietnam/LBM14/2011_|2011.718">
			<date value="2011.718" direction="forwards" units="years"/>
		</taxon>
		<taxon id="H5N1_Avian_AB675739_A/chicken/Miyazaki/M6/2011|2011.038">
			<date value="2011.038" direction="forwards" units="years"/>
		</taxon>
		<taxon id="H5N1_Avian_AB684249_A/chicken/Oita/1/2011|2011.038">
			<date value="2011.038" direction="forwards" units="years"/>
		</taxon>
		<taxon id="H5N1_Avian_AB684240_A/chicken/Shimane/1/2010|2010.871">
			<date value="2010.871" direction="forwards" units="years"/>
		</taxon>
		<taxon id="H5N1_Avian_KX513155_A/duck/Vietnam/ST1489-3/2012|2012.458">
			<date value="2012.458" direction="forwards" units="years"/>
		</taxon>
		<taxon id="H5N1_Avian_KX513349_A/duck/Vietnam/ST1491-1/2012|2012.458">
			<date value="2012.458" direction="forwards" units="years"/>
		</taxon>
		<taxon id="H5N1_Avian_AB760239_A/hooded_crane/Kagoshima/1/2010|2010.500">
			<date value="2010.5" direction="forwards" units="years"/>
		</taxon>
		<taxon id="H5N1_Avian_AB760271_A/hooded_crane/Kagoshima/4612J004/2010|2010.500">
			<date value="2010.5" direction="forwards" units="years"/>
		</taxon>
		<taxon id="H5N1_Avian_AB760279_A/hooded_crane/Kagoshima/110214-3/2011|2011.500">
			<date value="2011.5" direction="forwards" units="years"/>
		</taxon>
		<taxon id="H5N1_Avian_AB823747_A/chicken/Soc_Trang/1/2012|2012.458">
			<date value="2012.458" direction="forwards" units="years"/>
		</taxon>
		<taxon id="H5N1_Avian_KY171350_A/chicken/Vietnam/NCVD-1982/2012|2012.734">
			<date value="2012.734" direction="forwards" units="years"/>
		</taxon>
		<taxon id="H5N1_Avian_KY171438_A/duck/Vietnam/NCVD-2736/2013|2013.066">
			<date value="2013.066" direction="forwards" units="years"/>
		</taxon>
		<taxon id="H5N1_Avian_KY171528_A/duck/Vietnam/NCVD-2848/2013|2013.162">
			<date value="2013.162" direction="forwards" units="years"/>
		</taxon>
		<taxon id="H5N1_Avian_AB979503_A/duck/Vietnam/LBM638/2014|2014.285">
			<date value="2014.285" direction="forwards" units="years"/>
		</taxon>
		<taxon id="H5N1_Avian_AB979487_A/muscovy_duck/Vietnam/LBM635/2014|2014.285">
			<date value="2014.285" direction="forwards" units="years"/>
		</taxon>
		<taxon id="H5N1_Avian_AF144305_A/goose/Guangdong/1/1996|1996.500">
			<date value="1996.5" direction="forwards" units="years"/>
		</taxon>
		<taxon id="H5N1_Avian_AF364334_A/goose/Guangdong/3/1997|1997.500">
			<date value="1997.5" direction="forwards" units="years"/>
		</taxon>
		<taxon id="H5N1_Avian_AJ971297_A/duck/France/05066b/2005|2005.500">
			<date value="2005.5" direction="forwards" units="years"/>
		</taxon>
		<taxon id="H5N1_Avian_AM914016_A/domestic_duck/Germany/R1772/2007|2007.500">
			<date value="2007.5" direction="forwards" units="years"/>
		</taxon>
		<taxon id="H5N1_Avian_AM749443_A/mute_swan/Germany/R1359/2007|2007.500">
			<date value="2007.5" direction="forwards" units="years"/>
		</taxon>
		<taxon id="H5N1_Avian_AY075033_A/Duck/Hong_Kong/380-5/2001|2001.500">
			<date value="2001.5" direction="forwards" units="years"/>
		</taxon>
		<taxon id="H5N1_Avian_GU186692_A/waterfowl/Hong_Kong/378-5/2001|2001.500">
			<date value="2001.5" direction="forwards" units="years"/>
		</taxon>
		<taxon id="H5N1_Avian_AY518362_A/duck/China/E319-2/03|2003.500">
			<date value="2003.5" direction="forwards" units="years"/>
		</taxon>
		<taxon id="H5N1_Avian_AY553802_A/little_grebe/Thailand/Phichit-01/2004|2004.500">
			<date value="2004.5" direction="forwards" units="years"/>
		</taxon>
		<taxon id="H5N1_Human_AY555153_A/Thailand/2-SP-33-/2004|2004.500">
			<date value="2004.5" direction="forwards" units="years"/>
		</taxon>
		<taxon id="H5N1_Human_EU268219_A/Thailand/16/2004|2004.500">
			<date value="2004.5" direction="forwards" units="years"/>
		</taxon>
		<taxon id="H5N1_Avian_AY737289_A/chicken/Guangdong/191/04|2004.500">
			<date value="2004.5" direction="forwards" units="years"/>
		</taxon>
		<taxon id="H5N1_Avian_AY609312_A/chicken/Guangdong/174/04|2004.500">
			<date value="2004.5" direction="forwards" units="years"/>
		</taxon>
		<taxon id="H5N1_Swine_AY646424_A/swine/Shandong/2/03|2003.500">
			<date value="2003.5" direction="forwards" units="years"/>
		</taxon>
		<taxon id="H5N1_Avian_AY653200_A/chicken/Jilin/9/2004|2004.500">
			<date value="2004.5" direction="forwards" units="years"/>
		</taxon>
		<taxon id="H5N1_Avian_AY676033_A/duck/Hong_Kong/821/2002|2002.500">
			<date value="2002.5" direction="forwards" units="years"/>
		</taxon>
		<taxon id="H5N1_Avian_AY676034_A/egret/Hong_Kong/757-2/2003|2003.500">
			<date value="2003.5" direction="forwards" units="years"/>
		</taxon>
		<taxon id="H5N1_Avian_AY676035_A/chicken/Korea/es/2003|2003.500">
			<date value="2003.5" direction="forwards" units="years"/>
		</taxon>
		<taxon id="H5N1_Avian_AY676036_A/duck/Korea/ESD1/03|2003.500">
			<date value="2003.5" direction="forwards" units="years"/>
		</taxon>
		<taxon id="H5N1_Avian_AY684706_A/chicken/Hubei/327/2004|2004.500">
			<date value="2004.5" direction="forwards" units="years"/>
		</taxon>
		<taxon id="H5N1_Avian_AY770079_A/chicken/Hubei/489/2004|2004.500">
			<date value="2004.5" direction="forwards" units="years"/>
		</taxon>
		<taxon id="H5N1_Avian_AY737304_A/duck/Guangdong/173/04|2004.500">
			<date value="2004.5" direction="forwards" units="years"/>
		</taxon>
		<taxon id="H5N1_Avian_HM172089_A/goose/Guangdong/72/2004|2004.500">
			<date value="2004.5" direction="forwards" units="years"/>
		</taxon>
		<taxon id="H5N1_Swine_AY747609_A/swine/Fujian/1/2003|2003.500">
			<date value="2003.5" direction="forwards" units="years"/>
		</taxon>
		<taxon id="H5N1_Swine_AY747617_A/swine/Fujian/F1/2001|2001.500">
			<date value="2001.5" direction="forwards" units="years"/>
		</taxon>
		<taxon id="H5N1_Avian_CY028708_A/chicken/Vietnam/23/2004|2004.500">
			<date value="2004.5" direction="forwards" units="years"/>
		</taxon>
		<taxon id="H5N1_Avian_CY034206_A/chicken/Vietnam/890/2004|2004.500">
			<date value="2004.5" direction="forwards" units="years"/>
		</taxon>
		<taxon id="H5N1_Avian_AY854190_A/duck/Shandong/093/2004|2004.500">
			<date value="2004.5" direction="forwards" units="years"/>
		</taxon>
		<taxon id="H5N1_Avian_AY950232_A/chicken/Henan/12/2004|2004.500">
			<date value="2004.5" direction="forwards" units="years"/>
		</taxon>
		<taxon id="H5N1_Avian_AY950230_A/chicken/Henan/01/2004|2004.500">
			<date value="2004.5" direction="forwards" units="years"/>
		</taxon>
		<taxon id="H5N1_Avian_AY950236_A/swan/Guangxi/307/2004|2004.500">
			<date value="2004.5" direction="forwards" units="years"/>
		</taxon>
		<taxon id="H5N1_Avian_DQ366338_A/duck/Guangxi/13/2004|2004.500">
			<date value="2004.5" direction="forwards" units="years"/>
		</taxon>
		<taxon id="H5N1_Human_CY014481_A/Indonesia/CDC669/2006|2006.447">
			<date value="2006.447" direction="forwards" units="years"/>
		</taxon>
		<taxon id="H5N1_Human_CY017638_A/Indonesia/CDC938/2006|2006.858">
			<date value="2006.858" direction="forwards" units="years"/>
		</taxon>
		<taxon id="H5N1_Avian_CY015081_A/chicken/Scotland/1959|1959.500">
			<date value="1959.5" direction="forwards" units="years"/>
		</taxon>
		<taxon id="H5N1_Avian_CY016907_A/chicken/Nigeria/1047-8/2006|2006.500">
			<date value="2006.5" direction="forwards" units="years"/>
		</taxon>
		<taxon id="H5N1_Avian_CY016931_A/chicken/Nigeria/1047-62/2006|2006.500">
			<date value="2006.5" direction="forwards" units="years"/>
		</taxon>
		<taxon id="H5N1_Avian_CY020661_A/chicken/Sudan/1784-8/2006|2006.500">
			<date value="2006.5" direction="forwards" units="years"/>
		</taxon>
		<taxon id="H5N1_Avian_CY016300_A/chicken/Sudan/1784-10/2006|2006.500">
			<date value="2006.5" direction="forwards" units="years"/>
		</taxon>
		<taxon id="H5N1_Avian_CY016779_A/Cygnus_cygnus/Iran/754/2006|2006.500">
			<date value="2006.5" direction="forwards" units="years"/>
		</taxon>
		<taxon id="H5N1_Avian_CY020637_A/chicken/Afghanistan/1573-92/2006|2006.500">
			<date value="2006.5" direction="forwards" units="years"/>
		</taxon>
		<taxon id="H5N1_Avian_CY021373_A/chicken/Afghanistan/1573-7/2006|2006.500">
			<date value="2006.5" direction="forwards" units="years"/>
		</taxon>
		<taxon id="H5N1_Avian_CY016795_A/mallard/Italy/835/2006|2006.500">
			<date value="2006.5" direction="forwards" units="years"/>
		</taxon>
		<taxon id="H5N1_Avian_CY020349_A/cygnus_olor/Italy/808/2006|2006.500">
			<date value="2006.5" direction="forwards" units="years"/>
		</taxon>
		<taxon id="H5N1_Avian_CY016803_A/duck/Cote_dIvoire/1787-18/2006|2006.500">
			<date value="2006.5" direction="forwards" units="years"/>
		</taxon>
		<taxon id="H5N1_Avian_CY016819_A/cygnus_olor/Croatia/1/2005|2005.500">
			<date value="2005.5" direction="forwards" units="years"/>
		</taxon>
		<taxon id="H5N1_Avian_GU186716_A/chicken/Lang_Son/200/2005|2005.500">
			<date value="2005.5" direction="forwards" units="years"/>
		</taxon>
		<taxon id="H5N1_Avian_CY035898_A/chicken/Vietnam/NCVD12/2005|2005.500">
			<date value="2005.5" direction="forwards" units="years"/>
		</taxon>
		<taxon id="H5N1_Avian_CY034222_A/duck/Vietnam/367/2005|2005.500">
			<date value="2005.5" direction="forwards" units="years"/>
		</taxon>
		<taxon id="H5N1_Avian_CY033185_A/duck/Vietnam/NCVD08/2005|2005.500">
			<date value="2005.5" direction="forwards" units="years"/>
		</taxon>
		<taxon id="H5N1_Avian_CY016899_A/duck/Egypt/2253-3/2006|2006.500">
			<date value="2006.5" direction="forwards" units="years"/>
		</taxon>
		<taxon id="H5N1_Avian_CY016915_A/ostrich/Nigeria/1047-25/2006|2006.500">
			<date value="2006.5" direction="forwards" units="years"/>
		</taxon>
		<taxon id="H5N1_Avian_CY017027_A/duck/Niger/914/2006|2006.500">
			<date value="2006.5" direction="forwards" units="years"/>
		</taxon>
		<taxon id="H5N1_Avian_MF566119_A/duck/Niger/2090/2006|2006.123">
			<date value="2006.123" direction="forwards" units="years"/>
		</taxon>
		<taxon id="H5N1_Avian_CY017043_A/swan/Slovenia/760/2006|2006.500">
			<date value="2006.5" direction="forwards" units="years"/>
		</taxon>
		<taxon id="H5N1_Avian_CY020653_A/turkey/Egypt/2253-2/2006|2006.500">
			<date value="2006.5" direction="forwards" units="years"/>
		</taxon>
		<taxon id="H5N1_Avian_CY020645_A/chicken/Egypt/2253-1/2006|2006.500">
			<date value="2006.5" direction="forwards" units="years"/>
		</taxon>
		<taxon id="H5N1_Avian_CY020701_A/turkey/Ivory_Coast/4372-3/2006|2006.953">
			<date value="2006.953" direction="forwards" units="years"/>
		</taxon>
		<taxon id="H5N1_Avian_CY020709_A/turkey/Ivory_Coast/4372-4/2006|2006.953">
			<date value="2006.953" direction="forwards" units="years"/>
		</taxon>
		<taxon id="H5N1_Avian_CY021397_A/mallard/Italy/3401/2005|2005.500">
			<date value="2005.5" direction="forwards" units="years"/>
		</taxon>
		<taxon id="H5N1_Avian_CY029956_A/chicken/Kuwait/KISR3/2007|2007.500">
			<date value="2007.5" direction="forwards" units="years"/>
		</taxon>
		<taxon id="H5N1_Avian_CY029996_A/chicken/Kuwait/KISR9/2007|2007.500">
			<date value="2007.5" direction="forwards" units="years"/>
		</taxon>
		<taxon id="H5N1_Avian_CY030889_A/duck/Yunnan/5310/2006|2006.500">
			<date value="2006.5" direction="forwards" units="years"/>
		</taxon>
		<taxon id="H5N1_Avian_CY030905_A/goose/Yunnan/3798/2006|2006.500">
			<date value="2006.5" direction="forwards" units="years"/>
		</taxon>
		<taxon id="H5N1_Avian_CY033177_A/duck/Vietnam/942B/2004|2004.500">
			<date value="2004.5" direction="forwards" units="years"/>
		</taxon>
		<taxon id="H5N1_Avian_CY040974_A/chicken/Laos/P0130/2007|2007.500">
			<date value="2007.5" direction="forwards" units="years"/>
		</taxon>
		<taxon id="H5N1_Avian_CY034712_A/chicken/Laos/P0169/2007|2007.500">
			<date value="2007.5" direction="forwards" units="years"/>
		</taxon>
		<taxon id="H5N1_Avian_CY040982_A/duck/Laos/P0137/2007|2007.500">
			<date value="2007.5" direction="forwards" units="years"/>
		</taxon>
		<taxon id="H5N1_Avian_CY040910_A/duck/Laos/P0127/2007|2007.500">
			<date value="2007.5" direction="forwards" units="years"/>
		</taxon>
		<taxon id="H5N1_Avian_CY035241_A/falcon/Saudi_Arabia/D1936/2007|2007.500">
			<date value="2007.5" direction="forwards" units="years"/>
		</taxon>
		<taxon id="H5N1_Avian_CY036197_A/little_egret/Hong_Kong/8550/2007|2007.500">
			<date value="2007.5" direction="forwards" units="years"/>
		</taxon>
		<taxon id="H5N1_Avian_CY036213_A/grey_heron/Hong_Kong/3088/2007|2007.500">
			<date value="2007.5" direction="forwards" units="years"/>
		</taxon>
		<taxon id="H5N1_Avian_CY036237_A/great_egret/Hong_Kong/807/2008|2008.500">
			<date value="2008.5" direction="forwards" units="years"/>
		</taxon>
		<taxon id="H5N1_Avian_CY036245_A/grey_heron/Hong_Kong/1046/2008|2008.500">
			<date value="2008.5" direction="forwards" units="years"/>
		</taxon>
		<taxon id="H5N1_Avian_CY036253_A/magpie_robin/Hong_Kong/1097/2008|2008.500">
			<date value="2008.5" direction="forwards" units="years"/>
		</taxon>
		<taxon id="H5N1_Avian_CY036261_A/magpie_robin/Hong_Kong/1897/2008|2008.500">
			<date value="2008.5" direction="forwards" units="years"/>
		</taxon>
		<taxon id="H5N1_Avian_CY036269_A/peregrine_falcon/Hong_Kong/2142/2008|2008.500">
			<date value="2008.5" direction="forwards" units="years"/>
		</taxon>
		<taxon id="H5N1_Avian_CY037762_A/chicken/Rawalakot/NARC2441A/2006|2006.500">
			<date value="2006.5" direction="forwards" units="years"/>
		</taxon>
		<taxon id="H5N1_Avian_CY037770_A/chicken/Sihala/NARC3303-4/2006|2006.500">
			<date value="2006.5" direction="forwards" units="years"/>
		</taxon>
		<taxon id="H5N1_Avian_CY040899_A/pigeon/Laos/P0022/2007|2007.500">
			<date value="2007.5" direction="forwards" units="years"/>
		</taxon>
		<taxon id="H5N1_Avian_CY041038_A/duck/Laos/25/2006|2006.500">
			<date value="2006.5" direction="forwards" units="years"/>
		</taxon>
		<taxon id="H5N1_Avian_CY041290_A/chicken/Egypt/0836/2008|2008.038">
			<date value="2008.038" direction="forwards" units="years"/>
		</taxon>
		<taxon id="H5N1_Avian_CY126136_A/chicken/Giza/CAI8/2008|2008.247">
			<date value="2008.247" direction="forwards" units="years"/>
		</taxon>
		<taxon id="H5N1_Avian_CY043928_A/shorebird/Delaware/472/2007|2007.392">
			<date value="2007.392" direction="forwards" units="years"/>
		</taxon>
		<taxon id="H5N1_Avian_CY077110_A/ruddy_turnstone/Delaware/103/2007|2007.386">
			<date value="2007.386" direction="forwards" units="years"/>
		</taxon>
		<taxon id="H5N1_Avian_CY044040_A/duck/Egypt/0871/2008|2008.137">
			<date value="2008.137" direction="forwards" units="years"/>
		</taxon>
		<taxon id="H5N1_Avian_CY047475_A/duck/Omsk/1822/2006|2006.534">
			<date value="2006.534" direction="forwards" units="years"/>
		</taxon>
		<taxon id="H5N1_Avian_CY047483_A/chicken/Reshoty/02/2006|2006.452">
			<date value="2006.452" direction="forwards" units="years"/>
		</taxon>
		<taxon id="H5N1_Avian_CY053325_A/wood_duck/Ohio/623/2004|2004.500">
			<date value="2004.5" direction="forwards" units="years"/>
		</taxon>
		<taxon id="H5N1_Avian_GU186785_A/wild_duck/Ohio/623/2004|2004.500">
			<date value="2004.5" direction="forwards" units="years"/>
		</taxon>
		<taxon id="H5N1_Avian_CY053877_A/mallard/Maryland/802/2007|2007.500">
			<date value="2007.5" direction="forwards" units="years"/>
		</taxon>
		<taxon id="H5N1_Avian_CY061294_A/chicken/West_Bengal/239020/2010|2010.030">
			<date value="2010.03" direction="forwards" units="years"/>
		</taxon>
		<taxon id="H5N1_Avian_CY090116_A/chicken/India/241272/2010|2010.047">
			<date value="2010.047" direction="forwards" units="years"/>
		</taxon>
		<taxon id="H5N1_Avian_CY061885_A/teal/Germany/WV632/2005|2005.899">
			<date value="2005.899" direction="forwards" units="years"/>
		</taxon>
		<taxon id="H5N1_Avian_CY063318_A/great_crested-grebe/Qinghai/1/2009|2009.367">
			<date value="2009.367" direction="forwards" units="years"/>
		</taxon>
		<taxon id="H5N1_Avian_CY063481_A/chicken/Bhutan/248015/2010|2010.134">
			<date value="2010.134" direction="forwards" units="years"/>
		</taxon>
		<taxon id="H5N1_Avian_CY063860_A/Cygnus_olor/Caspian_Sea/2006|2006.500">
			<date value="2006.5" direction="forwards" units="years"/>
		</taxon>
		<taxon id="H5N1_Avian_CY089472_A/chicken/India/CA0301/2011|2011.175">
			<date value="2011.175" direction="forwards" units="years"/>
		</taxon>
		<taxon id="H5N1_Avian_CY089474_A/chicken/India/CA0302/2011|2011.175">
			<date value="2011.175" direction="forwards" units="years"/>
		</taxon>
		<taxon id="H5N1_Avian_CY111081_A/chicken/India/82544/2008|2008.058">
			<date value="2008.058" direction="forwards" units="years"/>
		</taxon>
		<taxon id="H5N1_Avian_KT327366_A/chicken/India/100074/2008|2008.200">
			<date value="2008.2" direction="forwards" units="years"/>
		</taxon>
		<taxon id="H5N1_Avian_CY097350_A/mallard/Wisconsin/2576/2009|2009.762">
			<date value="2009.762" direction="forwards" units="years"/>
		</taxon>
		<taxon id="H5N1_Avian_CY098297_A/chicken/Lao/LH1/2010|2010.367">
			<date value="2010.367" direction="forwards" units="years"/>
		</taxon>
		<taxon id="H5N1_Avian_CY098304_A/chicken/Laos/LH2/2010|2010.367">
			<date value="2010.367" direction="forwards" units="years"/>
		</taxon>
		<taxon id="H5N1_Avian_CY098412_A/duck/Lao/975/2010|2010.200">
			<date value="2010.2" direction="forwards" units="years"/>
		</taxon>
		<taxon id="H5N1_Avian_CY098460_A/duck/Lao/987/2010|2010.200">
			<date value="2010.2" direction="forwards" units="years"/>
		</taxon>
		<taxon id="H5N1_Human_CY098758_A/Hubei/1/2010|2010.384">
			<date value="2010.384" direction="forwards" units="years"/>
		</taxon>
		<taxon id="H5N1_Avian_CY099590_A/duck/Egypt/M2583C/2010|2010.973">
			<date value="2010.973" direction="forwards" units="years"/>
		</taxon>
		<taxon id="H5N1_Avian_CY099580_A/duck/Egypt/M2583D/2010|2010.973">
			<date value="2010.973" direction="forwards" units="years"/>
		</taxon>
		<taxon id="H5N1_Avian_KF881491_A/chicken/Egypt/Q2247A/2010|2010.742">
			<date value="2010.742" direction="forwards" units="years"/>
		</taxon>
		<taxon id="H5N1_Avian_KF881467_A/chicken/Egypt/Q1182E/2010|2010.090">
			<date value="2010.09" direction="forwards" units="years"/>
		</taxon>
		<taxon id="H5N1_Avian_CY099588_A/chicken/Egypt/S3280D/2011|2011.359">
			<date value="2011.359" direction="forwards" units="years"/>
		</taxon>
		<taxon id="H5N1_Avian_JX912991_A/chicken/Egypt/S3806D/2011|2011.674">
			<date value="2011.674" direction="forwards" units="years"/>
		</taxon>
		<taxon id="H5N1_Avian_CY099586_A/duck/Egypt/M3075B/2011|2011.137">
			<date value="2011.137" direction="forwards" units="years"/>
		</taxon>
		<taxon id="H5N1_Avian_CY099585_A/goose/Egypt/M2794A/2011|2011.052">
			<date value="2011.052" direction="forwards" units="years"/>
		</taxon>
		<taxon id="H5N1_Human_CY116646_A/Indonesia/5/2005|2005.500">
			<date value="2005.5" direction="forwards" units="years"/>
		</taxon>
		<taxon id="H5N1_Human_JX235399_A/Indonesia/UT3006/2005|2005.500">
			<date value="2005.5" direction="forwards" units="years"/>
		</taxon>
		<taxon id="H5N1_Avian_CY126176_A/chicken/Giza/CAI17/2009|2009.496">
			<date value="2009.496" direction="forwards" units="years"/>
		</taxon>
		<taxon id="H5N1_Avian_CY126065_A/chicken/Sharkia/CAI41/2009|2009.395">
			<date value="2009.395" direction="forwards" units="years"/>
		</taxon>
		<taxon id="H5N1_Avian_CY132445_A/mallard/Ohio/11OS2216/2011|2011.630">
			<date value="2011.63" direction="forwards" units="years"/>
		</taxon>
		<taxon id="H5N1_Avian_CY133077_A/mallard/Wisconsin/10OS2672/2010|2010.751">
			<date value="2010.751" direction="forwards" units="years"/>
		</taxon>
		<taxon id="H5N1_Avian_CY134005_A/mallard/California/2536V/2011|2011.611">
			<date value="2011.611" direction="forwards" units="years"/>
		</taxon>
		<taxon id="H5N1_Avian_CY133989_A/mallard/California/2535V/2011|2011.611">
			<date value="2011.611" direction="forwards" units="years"/>
		</taxon>
		<taxon id="H5N1_Avian_CY144739_A/ruddy_turnstone/New_Jersey/AI07-69/2007|2007.564">
			<date value="2007.564" direction="forwards" units="years"/>
		</taxon>
		<taxon id="H5N1_Avian_CY144747_A/ruddy_turnstone/New_Jersey/AI07-699/2007|2007.605">
			<date value="2007.605" direction="forwards" units="years"/>
		</taxon>
		<taxon id="H5N1_Avian_CY146644_A/duck/Hunan/S4030/2011|2011.855">
			<date value="2011.855" direction="forwards" units="years"/>
		</taxon>
		<taxon id="H5N1_Avian_CY146700_A/duck/Hunan/S4220/2011|2011.866">
			<date value="2011.866" direction="forwards" units="years"/>
		</taxon>
		<taxon id="H5N1_Avian_CY166736_A/northern_shoveler/Mississippi/11OS5805/2011|2011.934">
			<date value="2011.934" direction="forwards" units="years"/>
		</taxon>
		<taxon id="H5N1_Avian_CY179411_A/mallard/Wisconsin/568/1982|1982.500">
			<date value="1982.5" direction="forwards" units="years"/>
		</taxon>
		<taxon id="H5N1_Avian_CY186667_A/mallard/Illinois/12OS5080/2012|2012.800">
			<date value="2012.8" direction="forwards" units="years"/>
		</taxon>
		<taxon id="H5N1_Avian_CY187005_A/mallard/Ohio/12OS2218/2012|2012.874">
			<date value="2012.874" direction="forwards" units="years"/>
		</taxon>
		<taxon id="H5N1_Avian_CY206115_A/mallard/Minnesota/AI11-4429/2011|2011.704">
			<date value="2011.704" direction="forwards" units="years"/>
		</taxon>
		<taxon id="H5N1_Avian_DQ182483_A/crested_eagle/Belgium/01/2004|2004.500">
			<date value="2004.5" direction="forwards" units="years"/>
		</taxon>
		<taxon id="H5N1_Avian_DQ230521_A/grebe/Novosibirsk/29/2005|2005.500">
			<date value="2005.5" direction="forwards" units="years"/>
		</taxon>
		<taxon id="H5N1_Avian_DQ230522_A/duck/Novosibirsk/56/2005|2005.500">
			<date value="2005.5" direction="forwards" units="years"/>
		</taxon>
		<taxon id="H5N1_Avian_DQ323672_A/chicken/Kurgan/3/2005|2005.500">
			<date value="2005.5" direction="forwards" units="years"/>
		</taxon>
		<taxon id="H5N1_Avian_DQ449632_A/chicken/Kurgan/05/2005|2005.500">
			<date value="2005.5" direction="forwards" units="years"/>
		</taxon>
		<taxon id="H5N1_Avian_EU243133_A/chicken/Hebei/102/2005|2005.500">
			<date value="2005.5" direction="forwards" units="years"/>
		</taxon>
		<taxon id="H5N1_Avian_EU243146_A/chicken/Hebei/126/2005|2005.500">
			<date value="2005.5" direction="forwards" units="years"/>
		</taxon>
		<taxon id="H5N1_Avian_DQ343151_A/chicken/Hebei/718/2001|2001.500">
			<date value="2001.5" direction="forwards" units="years"/>
		</taxon>
		<taxon id="H5N1_Avian_DQ343152_A/chicken/Hebei/108/02|2002.500">
			<date value="2002.5" direction="forwards" units="years"/>
		</taxon>
		<taxon id="H5N1_Avian_DQ364996_A/Cygnus_olor/Astrakhan/Ast05-2-6/2005|2005.901">
			<date value="2005.901" direction="forwards" units="years"/>
		</taxon>
		<taxon id="H5N1_Avian_DQ389158_A/Cygnus_olor/Astrakhan/Ast05-2-1/2005|2005.871">
			<date value="2005.871" direction="forwards" units="years"/>
		</taxon>
		<taxon id="H5N1_Human_DQ360835_A/Thailand/676/2005|2005.500">
			<date value="2005.5" direction="forwards" units="years"/>
		</taxon>
		<taxon id="H5N1_Avian_DQ366330_A/chicken/Guangxi/12/2004|2004.500">
			<date value="2004.5" direction="forwards" units="years"/>
		</taxon>
		<taxon id="H5N1_Avian_DQ449640_A/duck/Kurgan/08/2005|2005.500">
			<date value="2005.5" direction="forwards" units="years"/>
		</taxon>
		<taxon id="H5N1_Avian_DQ464354_A/swan/Germany/R65/2006|2006.123">
			<date value="2006.123" direction="forwards" units="years"/>
		</taxon>
		<taxon id="H5N1_Human_DQ835313_A/China/GD01/2006|2006.500">
			<date value="2006.5" direction="forwards" units="years"/>
		</taxon>
		<taxon id="H5N1_Human_EU263981_A/China/GD02/2006|2006.500">
			<date value="2006.5" direction="forwards" units="years"/>
		</taxon>
		<taxon id="H5N1_Avian_DQ863503_A/grebe/Tyva/Tyv06-8/2006|2006.477">
			<date value="2006.477" direction="forwards" units="years"/>
		</taxon>
		<taxon id="H5N1_Avian_DQ852600_A/grebe/Tyva/Tyv06-2/06|2006.477">
			<date value="2006.477" direction="forwards" units="years"/>
		</taxon>
		<taxon id="H5N1_Avian_DQ914814_A/chicken/Shanxi/2/2006|2006.500">
			<date value="2006.5" direction="forwards" units="years"/>
		</taxon>
		<taxon id="H5N1_Avian_HM172113_A/chicken/Shanxi/10/2006|2006.500">
			<date value="2006.5" direction="forwards" units="years"/>
		</taxon>
		<taxon id="H5N1_Avian_DQ997122_A/chicken/Hubei/wj/1997|1997.500">
			<date value="1997.5" direction="forwards" units="years"/>
		</taxon>
		<taxon id="H5N1_Avian_DQ997133_A/chicken/Hubei/wl/1997|1997.500">
			<date value="1997.5" direction="forwards" units="years"/>
		</taxon>
		<taxon id="H5N1_Avian_DQ997163_A/duck/Hubei/wp/2003|2003.500">
			<date value="2003.5" direction="forwards" units="years"/>
		</taxon>
		<taxon id="H5N1_Avian_DQ997182_A/chicken/Jiangsu/cz1/2002|2002.500">
			<date value="2002.5" direction="forwards" units="years"/>
		</taxon>
		<taxon id="H5N1_Swine_DQ997253_A/swine/Henan/wy/2004|2004.500">
			<date value="2004.5" direction="forwards" units="years"/>
		</taxon>
		<taxon id="H5N1_Avian_DQ997268_A/chicken/Jilin/ha/2003|2003.500">
			<date value="2003.5" direction="forwards" units="years"/>
		</taxon>
		<taxon id="H5N1_Avian_DQ997547_A/chicken/Jilin/xw/2003|2003.500">
			<date value="2003.5" direction="forwards" units="years"/>
		</taxon>
		<taxon id="H5N1_Avian_DQ997276_A/goose/Jilin/hb/2003|2003.500">
			<date value="2003.5" direction="forwards" units="years"/>
		</taxon>
		<taxon id="H5N1_Avian_DQ997283_A/chicken/Jilin/hd/2002|2002.500">
			<date value="2002.5" direction="forwards" units="years"/>
		</taxon>
		<taxon id="H5N1_Avian_DQ997405_A/goose/Fujian/bb/2003|2003.500">
			<date value="2003.5" direction="forwards" units="years"/>
		</taxon>
		<taxon id="H5N1_Avian_DQ997410_A/duck/Zhejiang/bj/2002|2002.500">
			<date value="2002.5" direction="forwards" units="years"/>
		</taxon>
		<taxon id="H5N1_Avian_DQ997513_A/duck/Guangxi/xa/2001|2001.500">
			<date value="2001.5" direction="forwards" units="years"/>
		</taxon>
		<taxon id="H5N1_Avian_DQ997522_A/goose/Guangdong/xb/2001|2001.500">
			<date value="2001.5" direction="forwards" units="years"/>
		</taxon>
		<taxon id="H5N1_Avian_DQ997531_A/duck/Shanghai/xj/2002|2002.500">
			<date value="2002.5" direction="forwards" units="years"/>
		</taxon>
		<taxon id="H5N1_Avian_EF205154_A/chicken/Suzdalka/06/05|2005.500">
			<date value="2005.5" direction="forwards" units="years"/>
		</taxon>
		<taxon id="H5N1_Avian_EF205158_A/turkey/Suzdalka/12/05|2005.500">
			<date value="2005.5" direction="forwards" units="years"/>
		</taxon>
		<taxon id="H5N1_Avian_EF205155_A/chicken/Omsk/14/05|2005.500">
			<date value="2005.5" direction="forwards" units="years"/>
		</taxon>
		<taxon id="H5N1_Avian_EF205156_A/goose/Suzdalka/10/05|2005.500">
			<date value="2005.5" direction="forwards" units="years"/>
		</taxon>
		<taxon id="H5N1_Avian_EF205157_A/goose/Krasnoozerskoye/627/2005|2005.500">
			<date value="2005.5" direction="forwards" units="years"/>
		</taxon>
		<taxon id="H5N1_Avian_EF205159_A/chicken/Krasnodar/123/06|2006.500">
			<date value="2006.5" direction="forwards" units="years"/>
		</taxon>
		<taxon id="H5N1_Avian_EF205160_A/chicken/Tula/4/05|2005.500">
			<date value="2005.5" direction="forwards" units="years"/>
		</taxon>
		<taxon id="H5N1_Avian_EF362418_A/chicken/India/NIV33487/06|2006.500">
			<date value="2006.5" direction="forwards" units="years"/>
		</taxon>
		<taxon id="H5N1_Avian_GU354065_A/chicken/Nandurbar/7979/2006|2006.123">
			<date value="2006.123" direction="forwards" units="years"/>
		</taxon>
		<taxon id="H5N1_Avian_EF473080_A/chicken/Indonesia/7/2003|2003.967">
			<date value="2003.967" direction="forwards" units="years"/>
		</taxon>
		<taxon id="H5N1_Avian_GQ122384_A/chicken/West_Java/UT1001/2003|2003.800">
			<date value="2003.8" direction="forwards" units="years"/>
		</taxon>
		<taxon id="H5N1_Avian_EF474450_A/chicken/Moscow/2/2007|2007.118">
			<date value="2007.118" direction="forwards" units="years"/>
		</taxon>
		<taxon id="H5N1_Human_EF587277_A/Beijing/01/2003|2003.500">
			<date value="2003.5" direction="forwards" units="years"/>
		</taxon>
		<taxon id="H5N1_Avian_EF605603_A/chicken/Russia_Krasnodar/2/2007|2007.500">
			<date value="2007.5" direction="forwards" units="years"/>
		</taxon>
		<taxon id="H5N1_Avian_EF607855_A/mute_swan/MI/451072-2/2006|2006.500">
			<date value="2006.5" direction="forwards" units="years"/>
		</taxon>
		<taxon id="H5N1_Avian_EU163431_A/chicken/Krasnodar/300/07|2007.677">
			<date value="2007.677" direction="forwards" units="years"/>
		</taxon>
		<taxon id="H5N1_Avian_EU195400_A/mallard/Huadong/lk/2005|2005.500">
			<date value="2005.5" direction="forwards" units="years"/>
		</taxon>
		<taxon id="H5N1_Avian_EU195392_A/mallard/Huadong/S/2005|2005.500">
			<date value="2005.5" direction="forwards" units="years"/>
		</taxon>
		<taxon id="H5N1_Avian_EU195416_A/mallard/Huadong/Y/2003|2003.500">
			<date value="2003.5" direction="forwards" units="years"/>
		</taxon>
		<taxon id="H5N1_Avian_EU257631_A/Cygnus_cygnus/Krasnodar/329/07|2007.679">
			<date value="2007.679" direction="forwards" units="years"/>
		</taxon>
		<taxon id="H5N1_Avian_EU263345_A/duck/Guangxi/12/2003|2003.500">
			<date value="2003.5" direction="forwards" units="years"/>
		</taxon>
		<taxon id="H5N1_Avian_EU263353_A/duck/Guangxi/27/2003|2003.500">
			<date value="2003.5" direction="forwards" units="years"/>
		</taxon>
		<taxon id="H5N1_Avian_EU430511_A/domestic_green-winged_teal/Hunan/79/2005|2005.500">
			<date value="2005.5" direction="forwards" units="years"/>
		</taxon>
		<taxon id="H5N1_Avian_EU430496_A/domestic_green-winged_teal/Hunan/67/2005|2005.500">
			<date value="2005.5" direction="forwards" units="years"/>
		</taxon>
		<taxon id="H5N1_Avian_EU401751_A/chicken/Rostov-on-Don/35/2007|2007.951">
			<date value="2007.951" direction="forwards" units="years"/>
		</taxon>
		<taxon id="H5N1_Avian_EU402398_A/chicken/Rostov/22-1/2007|2007.500">
			<date value="2007.5" direction="forwards" units="years"/>
		</taxon>
		<taxon id="H5N1_Avian_EU424136_A/turkey/Saudi_Arabia/6732-6/2007|2007.500">
			<date value="2007.5" direction="forwards" units="years"/>
		</taxon>
		<taxon id="H5N1_Human_EU434686_A/Jiangsu/1/2007|2007.500">
			<date value="2007.5" direction="forwards" units="years"/>
		</taxon>
		<taxon id="H5N1_Human_EU434694_A/Jiangsu/2/2007|2007.500">
			<date value="2007.5" direction="forwards" units="years"/>
		</taxon>
		<taxon id="H5N1_Avian_EU441929_A/muscovy_duck/Rostov-on-Don/51/2007|2007.953">
			<date value="2007.953" direction="forwards" units="years"/>
		</taxon>
		<taxon id="H5N1_Avian_EU814503_A/rook/Rostov-on-Don/26/2007|2007.951">
			<date value="2007.951" direction="forwards" units="years"/>
		</taxon>
		<taxon id="H5N1_Avian_EU486855_A/starling/Rostov-on-Don/39/2007|2007.953">
			<date value="2007.953" direction="forwards" units="years"/>
		</taxon>
		<taxon id="H5N1_Avian_EU497919_A/chicken/Thailand/ICRC-V586/2008|2008.500">
			<date value="2008.5" direction="forwards" units="years"/>
		</taxon>
		<taxon id="H5N1_Avian_FJ868033_A/chicken/Uthaithani/NIAH115067/2008|2008.500">
			<date value="2008.5" direction="forwards" units="years"/>
		</taxon>
		<taxon id="H5N1_Avian_EU594349_A/duck/Hubei/Hangmei01/2006|2006.500">
			<date value="2006.5" direction="forwards" units="years"/>
		</taxon>
		<taxon id="H5N1_Avian_EU676174_A/chicken/Primorje/1/2008|2008.271">
			<date value="2008.271" direction="forwards" units="years"/>
		</taxon>
		<taxon id="H5N1_Avian_EU700511_A/saker_falcon/Kuwait/0286/2007|2007.500">
			<date value="2007.5" direction="forwards" units="years"/>
		</taxon>
		<taxon id="H5N1_Avian_EU748903_A/falcon/Saudi_Arabia/D1795/2005|2005.500">
			<date value="2005.5" direction="forwards" units="years"/>
		</taxon>
		<taxon id="H5N1_Avian_EU871820_A/turkey/Ontario/84/1983|1983.038">
			<date value="1983.038" direction="forwards" units="years"/>
		</taxon>
		<taxon id="H5N1_Avian_EU874899_A/chicken/Guangdong/1/2005|2005.500">
			<date value="2005.5" direction="forwards" units="years"/>
		</taxon>
		<taxon id="H5N1_Avian_FJ032001_A/mallard/ON/499/2005|2005.871">
			<date value="2005.871" direction="forwards" units="years"/>
		</taxon>
		<taxon id="H5N1_Avian_FJ445242_A/goose/Hungary/14756/2006|2006.427">
			<date value="2006.427" direction="forwards" units="years"/>
		</taxon>
		<taxon id="H5N1_Avian_FJ445226_A/mute_swan/Hungary/3472/2006|2006.099">
			<date value="2006.099" direction="forwards" units="years"/>
		</taxon>
		<taxon id="H5N1_Avian_FJ667188_A/chicken/Domodedovo/MK/2007|2007.036">
			<date value="2007.036" direction="forwards" units="years"/>
		</taxon>
		<taxon id="H5N1_Avian_FJ784856_A/duck/Hunan/3340/2006|2006.912">
			<date value="2006.912" direction="forwards" units="years"/>
		</taxon>
		<taxon id="H5N1_Avian_KC690156_A/domestic_green-winged_teal/Hunan/3450/2006|2006.203">
			<date value="2006.203" direction="forwards" units="years"/>
		</taxon>
		<taxon id="H5N1_Avian_FJ784847_A/chicken/Hunan/1793/2007|2007.060">
			<date value="2007.06" direction="forwards" units="years"/>
		</taxon>
		<taxon id="H5N1_Avian_GU182142_A/chicken/Hunan/3/2007|2007.786">
			<date value="2007.786" direction="forwards" units="years"/>
		</taxon>
		<taxon id="H5N1_Avian_FJ784851_A/chicken/Hubei/2856/2007|2007.077">
			<date value="2007.077" direction="forwards" units="years"/>
		</taxon>
		<taxon id="H5N1_Avian_FJ784852_A/duck/Hubei/2911/2007|2007.077">
			<date value="2007.077" direction="forwards" units="years"/>
		</taxon>
		<taxon id="H5N1_Avian_KJ003987_A/duck/Hubei/xn/2007|2007.868">
			<date value="2007.868" direction="forwards" units="years"/>
		</taxon>
		<taxon id="H5N1_Avian_FJ784854_A/chicken/Hunan/3157/2006|2006.912">
			<date value="2006.912" direction="forwards" units="years"/>
		</taxon>
		<taxon id="H5N1_Avian_FM163440_A/chicken/Poland/R3248/2007|2007.500">
			<date value="2007.5" direction="forwards" units="years"/>
		</taxon>
		<taxon id="H5N1_Avian_FM163448_A/turkey/Poland/R3249/2007|2007.500">
			<date value="2007.5" direction="forwards" units="years"/>
		</taxon>
		<taxon id="H5N1_Avian_FM177119_A/chicken/Germany/R3234/2007|2007.500">
			<date value="2007.5" direction="forwards" units="years"/>
		</taxon>
		<taxon id="H5N1_Avian_FM177135_A/chicken/Germany/R3294/2007|2007.500">
			<date value="2007.5" direction="forwards" units="years"/>
		</taxon>
		<taxon id="H5N1_Avian_GQ122386_A/quail/Yogjakarta/UT1023/2004|2004.038">
			<date value="2004.038" direction="forwards" units="years"/>
		</taxon>
		<taxon id="H5N1_Avian_GQ122389_A/quail/Yogjakarta/UT1075/2004|2004.395">
			<date value="2004.395" direction="forwards" units="years"/>
		</taxon>
		<taxon id="H5N1_Avian_GQ122388_A/duck/East_Java/UT1046/2004|2004.192">
			<date value="2004.192" direction="forwards" units="years"/>
		</taxon>
		<taxon id="H5N1_Avian_GQ122390_A/duck/East_Java/UT1107/2004|2004.647">
			<date value="2004.647" direction="forwards" units="years"/>
		</taxon>
		<taxon id="H5N1_Avian_GQ122394_A/chicken/Sulawesi_Selatan/UT2094/2005|2005.500">
			<date value="2005.5" direction="forwards" units="years"/>
		</taxon>
		<taxon id="H5N1_Avian_GQ122392_A/chicken/Bali/UT2092/2005|2005.500">
			<date value="2005.5" direction="forwards" units="years"/>
		</taxon>
		<taxon id="H5N1_Avian_GQ122398_A/chicken/East_Java/UT6021/2006|2006.871">
			<date value="2006.871" direction="forwards" units="years"/>
		</taxon>
		<taxon id="H5N1_Avian_GQ122399_A/chicken/Banten/UT6025/2006|2006.786">
			<date value="2006.786" direction="forwards" units="years"/>
		</taxon>
		<taxon id="H5N1_Avian_KR732505_A/chicken/Pekalongan/BBVW/2007|2007.500">
			<date value="2007.5" direction="forwards" units="years"/>
		</taxon>
		<taxon id="H5N1_Avian_GQ122403_A/chicken/East_Java/UT6045/2007|2007.200">
			<date value="2007.2" direction="forwards" units="years"/>
		</taxon>
		<taxon id="H5N1_Avian_GQ386142_A/grebe/Tyva/3/2009|2009.471">
			<date value="2009.471" direction="forwards" units="years"/>
		</taxon>
		<taxon id="H5N1_Avian_GQ386150_A/bean_goose/Tyva/10/2009|2009.471">
			<date value="2009.471" direction="forwards" units="years"/>
		</taxon>
		<taxon id="H5N1_Avian_GU356583_A/chicken/West_Bengal/148713/2009|2009.038">
			<date value="2009.038" direction="forwards" units="years"/>
		</taxon>
		<taxon id="H5N1_Avian_GU271998_A/chicken/West_Bengal/155505/2009|2009.038">
			<date value="2009.038" direction="forwards" units="years"/>
		</taxon>
		<taxon id="H5N1_Avian_JX241037_A/duck/Vietnam/TY114/2007|2007.500">
			<date value="2007.5" direction="forwards" units="years"/>
		</taxon>
		<taxon id="H5N1_Avian_KR732562_A/duck/Vietnam_Hau_Giang/NCVD-12/2007|2007.500">
			<date value="2007.5" direction="forwards" units="years"/>
		</taxon>
		<taxon id="H5N1_Avian_JX420174_A/chicken/Ha_Tay/44/2007|2007.500">
			<date value="2007.5" direction="forwards" units="years"/>
		</taxon>
		<taxon id="H5N1_Avian_GU186761_A/chicken/Bac_Lieu/07-10/2007|2007.500">
			<date value="2007.5" direction="forwards" units="years"/>
		</taxon>
		<taxon id="H5N1_Avian_GU182150_A/duck/Hunan/3/2007|2007.786">
			<date value="2007.786" direction="forwards" units="years"/>
		</taxon>
		<taxon id="H5N1_Avian_HM172088_A/duck/Hunan/11/2007|2007.500">
			<date value="2007.5" direction="forwards" units="years"/>
		</taxon>
		<taxon id="H5N1_Avian_GU182158_A/chicken/Hunan/8/2008|2008.871">
			<date value="2008.871" direction="forwards" units="years"/>
		</taxon>
		<taxon id="H5N1_Avian_GU182166_A/duck/Hunan/8/2008|2008.871">
			<date value="2008.871" direction="forwards" units="years"/>
		</taxon>
		<taxon id="H5N1_Avian_KT762431_A/duck/Hunan/S4020/2008|2008.901">
			<date value="2008.901" direction="forwards" units="years"/>
		</taxon>
		<taxon id="H5N1_Avian_GU186509_A/turkey/VA/505477-18/2007|2007.500">
			<date value="2007.5" direction="forwards" units="years"/>
		</taxon>
		<taxon id="H5N1_Avian_GU186517_A/ruddy_turnstone/DE/509531/2007|2007.500">
			<date value="2007.5" direction="forwards" units="years"/>
		</taxon>
		<taxon id="H5N1_Avian_GU186531_A/mallard/PA/454069-9/2006|2006.500">
			<date value="2006.5" direction="forwards" units="years"/>
		</taxon>
		<taxon id="H5N1_Avian_GU186672_A/chicken/Hong_Kong/409-1/2002|2002.500">
			<date value="2002.5" direction="forwards" units="years"/>
		</taxon>
		<taxon id="H5N1_Avian_GU252822_A/duck/Tripura/103597/2008|2008.285">
			<date value="2008.285" direction="forwards" units="years"/>
		</taxon>
		<taxon id="H5N1_Avian_GU252830_A/goose/Tripura/103596/2008|2008.247">
			<date value="2008.247" direction="forwards" units="years"/>
		</taxon>
		<taxon id="H5N1_Avian_GU477548_A/brown-headed_gull/Qinghai/9/2009|2009.452">
			<date value="2009.452" direction="forwards" units="years"/>
		</taxon>
		<taxon id="H5N1_Avian_GU477549_A/brown-headed_gull/Qinghai/19/2009|2009.452">
			<date value="2009.452" direction="forwards" units="years"/>
		</taxon>
		<taxon id="H5N1_Avian_GU596984_A/duck/Shandong/009/2008|2008.953">
			<date value="2008.953" direction="forwards" units="years"/>
		</taxon>
		<taxon id="H5N1_Avian_GU727669_A/duck/Eastern_China/108/2008|2008.953">
			<date value="2008.953" direction="forwards" units="years"/>
		</taxon>
		<taxon id="H5N1_Avian_KC261464_A/goose/Eastern_China/223/2008|2008.038">
			<date value="2008.038" direction="forwards" units="years"/>
		</taxon>
		<taxon id="H5N1_Avian_GU727677_A/duck/Eastern_China/909/2009|2009.038">
			<date value="2009.038" direction="forwards" units="years"/>
		</taxon>
		<taxon id="H5N1_Avian_HM006751_A/Chicken/Laos/Xaythiani-26/2006|2006.500">
			<date value="2006.5" direction="forwards" units="years"/>
		</taxon>
		<taxon id="H5N1_Human_HM006759_A/Viet_Nam/1203/2004|2004.500">
			<date value="2004.5" direction="forwards" units="years"/>
		</taxon>
		<taxon id="H5N1_Human_HM114545_A/Vietnam/UT31203A/2007|2007.378">
			<date value="2007.378" direction="forwards" units="years"/>
		</taxon>
		<taxon id="H5N1_Human_HM114553_A/Vietnam/UT31239/2007|2007.500">
			<date value="2007.5" direction="forwards" units="years"/>
		</taxon>
		<taxon id="H5N1_Human_HM114601_A/Vietnam/UT31412II/2008|2008.107">
			<date value="2008.107" direction="forwards" units="years"/>
		</taxon>
		<taxon id="H5N1_Human_HM114609_A/Vietnam/UT31413II/2008|2008.118">
			<date value="2008.118" direction="forwards" units="years"/>
		</taxon>
		<taxon id="H5N1_Avian_HM172069_A/chicken/Sichuan/81/2005|2005.500">
			<date value="2005.5" direction="forwards" units="years"/>
		</taxon>
		<taxon id="H5N1_Avian_HM172070_A/goose/Hubei/65/2005|2005.500">
			<date value="2005.5" direction="forwards" units="years"/>
		</taxon>
		<taxon id="H5N1_Avian_HM172071_A/duck/Hubei/49/2005|2005.500">
			<date value="2005.5" direction="forwards" units="years"/>
		</taxon>
		<taxon id="H5N1_Human_HM172072_A/Anhui/2/2005|2005.500">
			<date value="2005.5" direction="forwards" units="years"/>
		</taxon>
		<taxon id="H5N1_Human_HM172104_A/Anhui/1/2005|2005.500">
			<date value="2005.5" direction="forwards" units="years"/>
		</taxon>
		<taxon id="H5N1_Avian_HM172073_A/chicken/Shandong/A-10/2006|2006.500">
			<date value="2006.5" direction="forwards" units="years"/>
		</taxon>
		<taxon id="H5N1_Avian_HM172082_A/chicken/Shandong/A-5/2006|2006.500">
			<date value="2006.5" direction="forwards" units="years"/>
		</taxon>
		<taxon id="H5N1_Avian_HM172074_A/chicken/Hunan/1/2009|2009.500">
			<date value="2009.5" direction="forwards" units="years"/>
		</taxon>
		<taxon id="H5N1_Avian_HM172075_A/chicken/Gansu/44/2004|2004.500">
			<date value="2004.5" direction="forwards" units="years"/>
		</taxon>
		<taxon id="H5N1_Avian_HM172076_A/chicken/Ningxia/24/2006|2006.500">
			<date value="2006.5" direction="forwards" units="years"/>
		</taxon>
		<taxon id="H5N1_Avian_HM172077_A/chicken/Liaoning/A-11/2006|2006.500">
			<date value="2006.5" direction="forwards" units="years"/>
		</taxon>
		<taxon id="H5N1_Avian_HM172078_A/chicken/Liaoning/A-1/2007|2007.500">
			<date value="2007.5" direction="forwards" units="years"/>
		</taxon>
		<taxon id="H5N1_Avian_HM172079_A/chicken/Guizhou/7/2008|2008.500">
			<date value="2008.5" direction="forwards" units="years"/>
		</taxon>
		<taxon id="H5N1_Avian_HM172080_A/chicken/Henan/A-7/2006|2006.500">
			<date value="2006.5" direction="forwards" units="years"/>
		</taxon>
		<taxon id="H5N1_Avian_HM172081_A/chicken/Hebei/A-8/2009|2009.500">
			<date value="2009.5" direction="forwards" units="years"/>
		</taxon>
		<taxon id="H5N1_Avian_HM172083_A/great_cormorant/Tibet/12/2006|2006.500">
			<date value="2006.5" direction="forwards" units="years"/>
		</taxon>
		<taxon id="H5N1_Avian_HM172084_A/wild_duck/Liaoning/8/2006|2006.500">
			<date value="2006.5" direction="forwards" units="years"/>
		</taxon>
		<taxon id="H5N1_Avian_HM172085_A/bar-headed_goose/Qinghai/1-HVRI/2006|2006.500">
			<date value="2006.5" direction="forwards" units="years"/>
		</taxon>
		<taxon id="H5N1_Avian_HM172086_A/chicken/Tibet/6/2008|2008.500">
			<date value="2008.5" direction="forwards" units="years"/>
		</taxon>
		<taxon id="H5N1_Avian_HM172087_A/bar-headed_goose/Tibet/8/2006|2006.500">
			<date value="2006.5" direction="forwards" units="years"/>
		</taxon>
		<taxon id="H5N1_Avian_HM172090_A/chicken/Xinjiang/28/2006|2006.500">
			<date value="2006.5" direction="forwards" units="years"/>
		</taxon>
		<taxon id="H5N1_Avian_HM172091_A/chicken/Xinjiang/27/2006|2006.500">
			<date value="2006.5" direction="forwards" units="years"/>
		</taxon>
		<taxon id="H5N1_Avian_HM172092_A/chicken/Jiangsu/18/2008|2008.500">
			<date value="2008.5" direction="forwards" units="years"/>
		</taxon>
		<taxon id="H5N1_Avian_HM172093_A/chicken/Shandong/A-1/2009|2009.500">
			<date value="2009.5" direction="forwards" units="years"/>
		</taxon>
		<taxon id="H5N1_Avian_HM172106_A/chicken/Xinjiang/68/2005|2005.500">
			<date value="2005.5" direction="forwards" units="years"/>
		</taxon>
		<taxon id="H5N1_Avian_HM172103_A/chicken/Xinjiang/78/2005|2005.500">
			<date value="2005.5" direction="forwards" units="years"/>
		</taxon>
		<taxon id="H5N1_Avian_HM172095_A/chicken/Anhui/39/2004|2004.500">
			<date value="2004.5" direction="forwards" units="years"/>
		</taxon>
		<taxon id="H5N1_Avian_HM172096_A/chicken/Fujian/1/2007|2007.500">
			<date value="2007.5" direction="forwards" units="years"/>
		</taxon>
		<taxon id="H5N1_Avian_HM172098_A/duck/Hunan/69/2004|2004.500">
			<date value="2004.5" direction="forwards" units="years"/>
		</taxon>
		<taxon id="H5N1_Avian_HM172105_A/duck/Hunan/70/2004|2004.500">
			<date value="2004.5" direction="forwards" units="years"/>
		</taxon>
		<taxon id="H5N1_Avian_HM172100_A/duck/Jiangxi/80/2005|2005.500">
			<date value="2005.5" direction="forwards" units="years"/>
		</taxon>
		<taxon id="H5N1_Avian_HM172101_A/shrike/Tibet/13/2006|2006.500">
			<date value="2006.5" direction="forwards" units="years"/>
		</taxon>
		<taxon id="H5N1_Avian_HM172107_A/duck/Anhui/56/2005|2005.500">
			<date value="2005.5" direction="forwards" units="years"/>
		</taxon>
		<taxon id="H5N1_Human_HM172110_A/Guangxi/1/2005|2005.500">
			<date value="2005.5" direction="forwards" units="years"/>
		</taxon>
		<taxon id="H5N1_Avian_HM172112_A/chicken/Hunan/21/2005|2005.500">
			<date value="2005.5" direction="forwards" units="years"/>
		</taxon>
		<taxon id="H5N1_Avian_HM172114_A/chicken/Hunan/41/2004|2004.500">
			<date value="2004.5" direction="forwards" units="years"/>
		</taxon>
		<taxon id="H5N1_Avian_HM172115_A/duck/Anhui/1/06|2006.500">
			<date value="2006.5" direction="forwards" units="years"/>
		</taxon>
		<taxon id="H5N1_Avian_HM172453_A/chicken/Liaoning/23/2005|2005.500">
			<date value="2005.5" direction="forwards" units="years"/>
		</taxon>
		<taxon id="H5N1_Avian_HM172454_A/bar-headed_goose/Qinghai/3/2005|2005.500">
			<date value="2005.5" direction="forwards" units="years"/>
		</taxon>
		<taxon id="H5N1_Avian_HM172455_A/chicken/Jiangxi/25/2004|2004.500">
			<date value="2004.5" direction="forwards" units="years"/>
		</taxon>
		<taxon id="H5N1_Avian_HM172456_A/pied_magpie/Liaoning/7/2006|2006.500">
			<date value="2006.5" direction="forwards" units="years"/>
		</taxon>
		<taxon id="H5N1_Swine_HM440051_A/swine/Banten/UT2071/2005|2005.500">
			<date value="2005.5" direction="forwards" units="years"/>
		</taxon>
		<taxon id="H5N1_Swine_HM440059_A/swine/Banten/UT3062/2005|2005.500">
			<date value="2005.5" direction="forwards" units="years"/>
		</taxon>
		<taxon id="H5N1_Swine_HM440083_A/swine/Banten/UT6001/2006|2006.500">
			<date value="2006.5" direction="forwards" units="years"/>
		</taxon>
		<taxon id="H5N1_Swine_HM440139_A/swine/South_Kalimantan/UT6015/2006|2006.500">
			<date value="2006.5" direction="forwards" units="years"/>
		</taxon>
		<taxon id="H5N1_Swine_HM440131_A/swine/East_Java/UT6012/2007|2007.500">
			<date value="2007.5" direction="forwards" units="years"/>
		</taxon>
		<taxon id="H5N1_Swine_HM440115_A/swine/Banten/UT6008/2007|2007.500">
			<date value="2007.5" direction="forwards" units="years"/>
		</taxon>
		<taxon id="H5N1_Avian_HQ131674_A/great_crested_grebe/Tyva/22/2010|2010.452">
			<date value="2010.452" direction="forwards" units="years"/>
		</taxon>
		<taxon id="H5N1_Avian_HQ630838_A/grebe/Tyva/2/2010|2010.471">
			<date value="2010.471" direction="forwards" units="years"/>
		</taxon>
		<taxon id="H5N1_Avian_HQ200450_A/duck/Cambodia/D14AL/2006|2006.093">
			<date value="2006.093" direction="forwards" units="years"/>
		</taxon>
		<taxon id="H5N1_Human_HQ200596_A/Cambodia/S1211394/2008|2008.942">
			<date value="2008.942" direction="forwards" units="years"/>
		</taxon>
		<taxon id="H5N1_Avian_HQ677023_A/chicken/Huadong/4/2008|2008.953">
			<date value="2008.953" direction="forwards" units="years"/>
		</taxon>
		<taxon id="H5N1_Avian_JF732739_A/ostrich/Suzhou/097/2003|2003.288">
			<date value="2003.288" direction="forwards" units="years"/>
		</taxon>
		<taxon id="H5N1_Avian_JF772156_A/quail/Guangxi/12/2002|2002.534">
			<date value="2002.534" direction="forwards" units="years"/>
		</taxon>
		<taxon id="H5N1_Avian_JF772164_A/quail/Guangxi/13/2002|2002.534">
			<date value="2002.534" direction="forwards" units="years"/>
		</taxon>
		<taxon id="H5N1_Avian_JF975561_A/swan/Shanghai/10/2009|2009.038">
			<date value="2009.038" direction="forwards" units="years"/>
		</taxon>
		<taxon id="H5N1_Avian_JN588815_A/chicken/Cambodia/TKCMB5T/2010|2010.074">
			<date value="2010.074" direction="forwards" units="years"/>
		</taxon>
		<taxon id="H5N1_Avian_JN646714_A/duck/Zhejiang/224/2011|2011.123">
			<date value="2011.123" direction="forwards" units="years"/>
		</taxon>
		<taxon id="H5N1_Avian_JN646719_A/duck/Zhejiang/2248/2011|2011.123">
			<date value="2011.123" direction="forwards" units="years"/>
		</taxon>
		<taxon id="H5N1_Avian_JQ277225_A/chicken/Sheny/0606/2008|2008.427">
			<date value="2008.427" direction="forwards" units="years"/>
		</taxon>
		<taxon id="H5N1_Avian_JQ638673_A/chicken/Jiangsu/k0402/2010|2010.110">
			<date value="2010.11" direction="forwards" units="years"/>
		</taxon>
		<taxon id="H5N1_Avian_JQ638674_A/goose/Jiangsu/k0403/2010|2010.110">
			<date value="2010.11" direction="forwards" units="years"/>
		</taxon>
		<taxon id="H5N1_Avian_JQ701712_A/marabou_stork/Cambodia/TM068/2011|2011.532">
			<date value="2011.532" direction="forwards" units="years"/>
		</taxon>
		<taxon id="H5N1_Avian_JQ710449_A/mandarin_duck/Korea/PSC24-24/2010|2010.989">
			<date value="2010.989" direction="forwards" units="years"/>
		</taxon>
		<taxon id="H5N1_Avian_JQ710457_A/Eurasian_eagle_owl/Korea/23/2010|2010.901">
			<date value="2010.901" direction="forwards" units="years"/>
		</taxon>
		<taxon id="H5N1_Avian_JQ714235_A/chicken/Cambodia/083LC/2011|2011.685">
			<date value="2011.685" direction="forwards" units="years"/>
		</taxon>
		<taxon id="H5N1_Human_JQ714246_A/Cambodia/W0112303/2012|2012.025">
			<date value="2012.025" direction="forwards" units="years"/>
		</taxon>
		<taxon id="H5N1_Avian_JQ794446_A/duck/Thailand/TS01/2006|2006.500">
			<date value="2006.5" direction="forwards" units="years"/>
		</taxon>
		<taxon id="H5N1_Avian_JQ794470_A/duck/Thailand/TS04/2006|2006.500">
			<date value="2006.5" direction="forwards" units="years"/>
		</taxon>
		<taxon id="H5N1_Avian_JX013485_A/parrot/Guangdong/C99/2005|2005.085">
			<date value="2005.085" direction="forwards" units="years"/>
		</taxon>
		<taxon id="H5N1_Avian_JX094831_A/turtle_dove/Guangdong/300/2005|2005.833">
			<date value="2005.833" direction="forwards" units="years"/>
		</taxon>
		<taxon id="H5N1_Avian_JX420238_A/Muscovy_duck/Ca_Mau/1159/2006|2006.986">
			<date value="2006.986" direction="forwards" units="years"/>
		</taxon>
		<taxon id="H5N1_Avian_JX420222_A/Muscovy_duck/Ca_Mau/1185/2006|2006.989">
			<date value="2006.989" direction="forwards" units="years"/>
		</taxon>
		<taxon id="H5N1_Avian_JX420206_A/chicken/Ca_Mau/1180/2006|2006.986">
			<date value="2006.986" direction="forwards" units="years"/>
		</taxon>
		<taxon id="H5N1_Avian_JX497768_A/wild_duck/Korea/SNU50-5/2009|2009.737">
			<date value="2009.737" direction="forwards" units="years"/>
		</taxon>
		<taxon id="H5N1_Avian_JX534565_A/wild_duck/Shandong/628/2011|2011.282">
			<date value="2011.282" direction="forwards" units="years"/>
		</taxon>
		<taxon id="H5N1_Avian_JX534557_A/wild_duck/Shandong/2/2011|2011.279">
			<date value="2011.279" direction="forwards" units="years"/>
		</taxon>
		<taxon id="H5N1_Avian_JX534573_A/wild_duck/Jilin/HF/2011|2011.312">
			<date value="2011.312" direction="forwards" units="years"/>
		</taxon>
		<taxon id="H5N1_Avian_JX534581_A/wild_duck/Jilin/ZF/2011|2011.315">
			<date value="2011.315" direction="forwards" units="years"/>
		</taxon>
		<taxon id="H5N1_Avian_JX534589_A/wild_duck/Fujian/1/2011|2011.186">
			<date value="2011.186" direction="forwards" units="years"/>
		</taxon>
		<taxon id="H5N1_Avian_JX534597_A/wild_duck/Fujian/2/2011|2011.189">
			<date value="2011.189" direction="forwards" units="years"/>
		</taxon>
		<taxon id="H5N1_Avian_KF258175_A/duck/Egypt/Q4596A/2012|2012.049">
			<date value="2012.049" direction="forwards" units="years"/>
		</taxon>
		<taxon id="H5N1_Avian_KF881408_A/duck/Egypt/Q4596B/2012|2012.049">
			<date value="2012.049" direction="forwards" units="years"/>
		</taxon>
		<taxon id="H5N1_Avian_KC261463_A/duck/Eastern_China/057/2007|2007.619">
			<date value="2007.619" direction="forwards" units="years"/>
		</taxon>
		<taxon id="H5N1_Avian_KC261465_A/chicken/Eastern_China/ZG56/2011|2011.953">
			<date value="2011.953" direction="forwards" units="years"/>
		</taxon>
		<taxon id="H5N1_Avian_KC261466_A/chicken/North_China/k0604/2010|2010.619">
			<date value="2010.619" direction="forwards" units="years"/>
		</taxon>
		<taxon id="H5N1_Avian_KC261467_A/chicken/Eastern_China/ZG16/2010|2010.953">
			<date value="2010.953" direction="forwards" units="years"/>
		</taxon>
		<taxon id="H5N1_Avian_KC357320_A/barn_swallow/Hong_Kong/1161/2010|2010.238">
			<date value="2010.238" direction="forwards" units="years"/>
		</taxon>
		<taxon id="H5N1_Avian_KC535009_A/Japanese_white-eye/Taoyuan/Q454/2012|2012.526">
			<date value="2012.526" direction="forwards" units="years"/>
		</taxon>
		<taxon id="H5N1_Swine_KC683522_A/swine/Jiangsu/1/2008|2008.953">
			<date value="2008.953" direction="forwards" units="years"/>
		</taxon>
		<taxon id="H5N1_Swine_KC683523_A/swine/Jiangsu/2/2009|2009.038">
			<date value="2009.038" direction="forwards" units="years"/>
		</taxon>
		<taxon id="H5N1_Human_KF001396_A/Cambodia/X0207301/2013|2013.099">
			<date value="2013.099" direction="forwards" units="years"/>
		</taxon>
		<taxon id="H5N1_Human_KF918490_A/Cambodia/X0817302/2013|2013.622">
			<date value="2013.622" direction="forwards" units="years"/>
		</taxon>
		<taxon id="H5N1_Avian_KF001434_A/duck/Cambodia/143W4M4/2013|2013.060">
			<date value="2013.06" direction="forwards" units="years"/>
		</taxon>
		<taxon id="H5N1_Avian_KF001461_A/duck/Cambodia/261W7M2/2013|2013.115">
			<date value="2013.115" direction="forwards" units="years"/>
		</taxon>
		<taxon id="H5N1_Avian_KF042284_A/hill_myna/Heilongjiang/0704/2012|2012.504">
			<date value="2012.504" direction="forwards" units="years"/>
		</taxon>
		<taxon id="H5N1_Avian_KF258176_A/chicken/Egypt/Q5283C/2012|2012.342">
			<date value="2012.342" direction="forwards" units="years"/>
		</taxon>
		<taxon id="H5N1_Avian_KF258178_A/turkey/Egypt/S6405A/2012|2012.764">
			<date value="2012.764" direction="forwards" units="years"/>
		</taxon>
		<taxon id="H5N1_Human_KF277182_A/Viet_Nam/CM32/2011|2011.797">
			<date value="2011.797" direction="forwards" units="years"/>
		</taxon>
		<taxon id="H5N1_Avian_KF638579_A/chicken/Ningxia/222/2012|2012.279">
			<date value="2012.279" direction="forwards" units="years"/>
		</taxon>
		<taxon id="H5N1_Avian_KX160193_A/chicken/Ningxia/2/2012|2012.178">
			<date value="2012.178" direction="forwards" units="years"/>
		</taxon>
		<taxon id="H5N1_Avian_KF715205_A/duck/Bangladesh/19097/2013|2013.121">
			<date value="2013.121" direction="forwards" units="years"/>
		</taxon>
		<taxon id="H5N1_Avian_KF888408_A/duck/Bangladesh/19099/2013|2013.121">
			<date value="2013.121" direction="forwards" units="years"/>
		</taxon>
		<taxon id="H5N1_Avian_KF732012_A/chicken/Egypt/M7217B/2013|2013.082">
			<date value="2013.082" direction="forwards" units="years"/>
		</taxon>
		<taxon id="H5N1_Avian_KF888424_A/duck/Bangladesh/17753/2012|2012.559">
			<date value="2012.559" direction="forwards" units="years"/>
		</taxon>
		<taxon id="H5N1_Avian_KF888502_A/chicken/Bangladesh/15079/2012|2012.047">
			<date value="2012.047" direction="forwards" units="years"/>
		</taxon>
		<taxon id="H5N1_Avian_KF888478_A/chicken/Bangladesh/18061/2012|2012.682">
			<date value="2012.682" direction="forwards" units="years"/>
		</taxon>
		<taxon id="H5N1_Avian_KF918478_A/chicken/Cambodia/X0815301/2013|2013.614">
			<date value="2013.614" direction="forwards" units="years"/>
		</taxon>
		<taxon id="H5N1_Avian_KJ643872_A/crow/India/11CA01/2011|2011.885">
			<date value="2011.885" direction="forwards" units="years"/>
		</taxon>
		<taxon id="H5N1_Avian_KM267755_A/crow/India/11TI16/2011|2011.885">
			<date value="2011.885" direction="forwards" units="years"/>
		</taxon>
		<taxon id="H5N1_Avian_KJ643896_A/chicken/India/01CA06/2012|2012.008">
			<date value="2012.008" direction="forwards" units="years"/>
		</taxon>
		<taxon id="H5N1_Avian_KM267765_A/chicken/India/03CA03/2012|2012.173">
			<date value="2012.173" direction="forwards" units="years"/>
		</taxon>
		<taxon id="H5N1_Avian_KJ682226_A/chicken/Bhutan/415/2012|2012.132">
			<date value="2012.132" direction="forwards" units="years"/>
		</taxon>
		<taxon id="H5N1_Avian_KJ682238_A/chicken/Bhutan/359/2012|2012.079">
			<date value="2012.079" direction="forwards" units="years"/>
		</taxon>
		<taxon id="H5N1_Avian_KJ682228_A/yellow_billed_duck/Bhutan/358/2012|2012.079">
			<date value="2012.079" direction="forwards" units="years"/>
		</taxon>
		<taxon id="H5N1_Avian_KJ682284_A/wild_bird/Bhutan/328/2012|2012.071">
			<date value="2012.071" direction="forwards" units="years"/>
		</taxon>
		<taxon id="H5N1_Avian_KM267792_A/pigeon/Bhutan/01BR01/2012|2012.047">
			<date value="2012.047" direction="forwards" units="years"/>
		</taxon>
		<taxon id="H5N1_Avian_KJ683888_A/chicken/Yunnan/1/2014|2014.110">
			<date value="2014.11" direction="forwards" units="years"/>
		</taxon>
		<taxon id="H5N1_Human_KJ907470_A/Thailand/NBL1/2006|2006.605">
			<date value="2006.605" direction="forwards" units="years"/>
		</taxon>
		<taxon id="H5N1_Swine_KM027999_A/swine/Guangxi/592/2011|2011.156">
			<date value="2011.156" direction="forwards" units="years"/>
		</taxon>
		<taxon id="H5N1_Avian_KM213391_A/ruddy_turnstone/Iceland/2899/2013|2013.389">
			<date value="2013.389" direction="forwards" units="years"/>
		</taxon>
		<taxon id="H5N1_Avian_KM251469_A/duck/Sichuan/NCXN10/2014|2014.318">
			<date value="2014.318" direction="forwards" units="years"/>
		</taxon>
		<taxon id="H5N1_Avian_KM251470_A/duck/Sichuan/NCXN11/2014|2014.318">
			<date value="2014.318" direction="forwards" units="years"/>
		</taxon>
		<taxon id="H5N1_Avian_KM251471_A/pigeon/Sichuan/NCXN29/2014|2014.318">
			<date value="2014.318" direction="forwards" units="years"/>
		</taxon>
		<taxon id="H5N1_Avian_KM267773_A/crow/India/02CA02/2012|2012.104">
			<date value="2012.104" direction="forwards" units="years"/>
		</taxon>
		<taxon id="H5N1_Avian_KP336326_A/crow/India/01CA12/2012|2012.005">
			<date value="2012.005" direction="forwards" units="years"/>
		</taxon>
		<taxon id="H5N1_Avian_KM892798_A/chicken/Bali/U8661/2009|2009.414">
			<date value="2009.414" direction="forwards" units="years"/>
		</taxon>
		<taxon id="H5N1_Avian_KU311522_A/chicken/DongNai/0182/2013|2013.614">
			<date value="2013.614" direction="forwards" units="years"/>
		</taxon>
		<taxon id="H5N1_Avian_KY171398_A/chicken/Vietnam/NCVD-2716/2013|2013.055">
			<date value="2013.055" direction="forwards" units="years"/>
		</taxon>
		<taxon id="H5N1_Avian_KP288316_A/quail/Nanchang/6631/2013|2013.748">
			<date value="2013.748" direction="forwards" units="years"/>
		</taxon>
		<taxon id="H5N1_Avian_KP288324_A/duck/Nanchang/9789/2013|2013.748">
			<date value="2013.748" direction="forwards" units="years"/>
		</taxon>
		<taxon id="H5N1_Avian_KP336312_A/duck/Bhutan/01TR03/2013|2013.077">
			<date value="2013.077" direction="forwards" units="years"/>
		</taxon>
		<taxon id="H5N1_Avian_KP336321_A/chicken/India/12CL2168/2013|2013.995">
			<date value="2013.995" direction="forwards" units="years"/>
		</taxon>
		<taxon id="H5N1_Human_KP638514_A/Vietnam/UT36236/2010|2010.137">
			<date value="2010.137" direction="forwards" units="years"/>
		</taxon>
		<taxon id="H5N1_Human_KP638515_A/Vietnam/UT36282/2010|2010.233">
			<date value="2010.233" direction="forwards" units="years"/>
		</taxon>
		<taxon id="H5N1_Avian_KP638516_A/wildbird/Anhui/82/2005|2005.500">
			<date value="2005.5" direction="forwards" units="years"/>
		</taxon>
		<taxon id="H5N1_Human_KP702165_A/Egypt/MOH-NRC-7271/2014|2014.901">
			<date value="2014.901" direction="forwards" units="years"/>
		</taxon>
		<taxon id="H5N1_Human_KP702173_A/Egypt/MOH-NRC-7305/2014|2014.907">
			<date value="2014.907" direction="forwards" units="years"/>
		</taxon>
		<taxon id="H5N1_Avian_KP715064_A/whooper_swan/Shanxi/17L/2015|2015.014">
			<date value="2015.014" direction="forwards" units="years"/>
		</taxon>
		<taxon id="H5N1_Avian_KP715072_A/common_pochard/Shanxi/16B/2015|2015.014">
			<date value="2015.014" direction="forwards" units="years"/>
		</taxon>
		<taxon id="H5N1_Avian_KP715080_A/common_pochard/Henan/09L/2015|2015.014">
			<date value="2015.014" direction="forwards" units="years"/>
		</taxon>
		<taxon id="H5N1_Avian_KP715088_A/whooper_swan/Henan/01B/2015|2015.014">
			<date value="2015.014" direction="forwards" units="years"/>
		</taxon>
		<taxon id="H5N1_Avian_KP739421_A/American_green-winged_teal/Washington/195750/2014|2014.992">
			<date value="2014.992" direction="forwards" units="years"/>
		</taxon>
		<taxon id="H5N1_Avian_KP762501_A/chicken/Jiangsu/927/2013|2013.879">
			<date value="2013.879" direction="forwards" units="years"/>
		</taxon>
		<taxon id="H5N1_Avian_KP762509_A/chicken/Jiangsu/2477/2014|2014.458">
			<date value="2014.458" direction="forwards" units="years"/>
		</taxon>
		<taxon id="H5N1_Avian_KR732425_A/chicken/Vietnam/NCVD-398/2010|2010.500">
			<date value="2010.5" direction="forwards" units="years"/>
		</taxon>
		<taxon id="H5N1_Avian_KR732552_A/chicken/Vietnam/NCVD-421/2010|2010.500">
			<date value="2010.5" direction="forwards" units="years"/>
		</taxon>
		<taxon id="H5N1_Avian_KY171071_A/chicken/Vietnam/NCVD14-A380/2014|2014.299">
			<date value="2014.299" direction="forwards" units="years"/>
		</taxon>
		<taxon id="H5N1_Avian_KY171167_A/chicken/Vietnam/NCVD14-A463/2014|2014.140">
			<date value="2014.14" direction="forwards" units="years"/>
		</taxon>
		<taxon id="H5N1_Avian_KP892991_A/chicken/BC/FAV2/2015|2015.099">
			<date value="2015.099" direction="forwards" units="years"/>
		</taxon>
		<taxon id="H5N1_Avian_KR010411_A/goose/Inner_Mongolia/IM-192/2014|2014.816">
			<date value="2014.816" direction="forwards" units="years"/>
		</taxon>
		<taxon id="H5N1_Avian_KT220539_A/chicken/Egypt/F9514A/2014|2014.071">
			<date value="2014.071" direction="forwards" units="years"/>
		</taxon>
		<taxon id="H5N1_Avian_KR063678_A/chicken/Egypt/A10351A/2014|2014.893">
			<date value="2014.893" direction="forwards" units="years"/>
		</taxon>
		<taxon id="H5N1_Avian_KR732408_A/duck/Egypt/0923-NLQP/2009|2009.500">
			<date value="2009.5" direction="forwards" units="years"/>
		</taxon>
		<taxon id="H5N1_Avian_KR732416_A/chicken/West_Java/TJA/2008|2008.500">
			<date value="2008.5" direction="forwards" units="years"/>
		</taxon>
		<taxon id="H5N1_Avian_KR732499_A/chicken/Vietnam/NCVD-117/2008|2008.500">
			<date value="2008.5" direction="forwards" units="years"/>
		</taxon>
		<taxon id="H5N1_Avian_KR732536_A/chicken/Vietnam/NCVD-675/2011|2011.500">
			<date value="2011.5" direction="forwards" units="years"/>
		</taxon>
		<taxon id="H5N1_Avian_KT361926_A/duck/Bangladesh/21814/2014|2014.049">
			<date value="2014.049" direction="forwards" units="years"/>
		</taxon>
		<taxon id="H5N1_Avian_KT362022_A/duck/Bangladesh/21980/2014|2014.145">
			<date value="2014.145" direction="forwards" units="years"/>
		</taxon>
		<taxon id="H5N1_Avian_KT587286_A/pigeon/Hubei/RP25/2012|2012.970">
			<date value="2012.97" direction="forwards" units="years"/>
		</taxon>
		<taxon id="H5N1_Avian_KT762439_A/chicken/Guangxi/S2039/2009|2009.342">
			<date value="2009.342" direction="forwards" units="years"/>
		</taxon>
		<taxon id="H5N1_Avian_KU042743_A/goose/Zhejiang/112071/2014|2014.885">
			<date value="2014.885" direction="forwards" units="years"/>
		</taxon>
		<taxon id="H5N1_Avian_KU042742_A/duck/Zhejiang/1220092/2014|2014.967">
			<date value="2014.967" direction="forwards" units="years"/>
		</taxon>
		<taxon id="H5N1_Avian_KU042747_A/pigeon/Zhejiang/112090/2014|2014.885">
			<date value="2014.885" direction="forwards" units="years"/>
		</taxon>
		<taxon id="H5N1_Avian_KU042746_A/pigeon/Zhejiang/112089/2014|2014.885">
			<date value="2014.885" direction="forwards" units="years"/>
		</taxon>
		<taxon id="H5N1_Avian_KU057288_A/peacock/Yunnan/1/2015|2015.416">
			<date value="2015.416" direction="forwards" units="years"/>
		</taxon>
		<taxon id="H5N1_Avian_KU057296_A/peacock/Yunnan/3/2015|2015.416">
			<date value="2015.416" direction="forwards" units="years"/>
		</taxon>
		<taxon id="H5N1_Avian_KU143257_A/chicken/Wuhan/HAQL07/2014|2014.953">
			<date value="2014.953" direction="forwards" units="years"/>
		</taxon>
		<taxon id="H5N1_Avian_KU143258_A/chicken/Wuhan/HAQL16/2014|2014.953">
			<date value="2014.953" direction="forwards" units="years"/>
		</taxon>
		<taxon id="H5N1_Avian_KU143259_A/duck/Wenzhou/HAYXLG10/2015|2015.038">
			<date value="2015.038" direction="forwards" units="years"/>
		</taxon>
		<taxon id="H5N1_Avian_KU143260_A/duck/Wenzhou/YJYF33/2015|2015.038">
			<date value="2015.038" direction="forwards" units="years"/>
		</taxon>
		<taxon id="H5N1_Avian_KU201856_A/American_wigeon/Washington/196336/2015|2015.003">
			<date value="2015.003" direction="forwards" units="years"/>
		</taxon>
		<taxon id="H5N1_Avian_KU201864_A/American_wigeon/Washington/196340/2015|2015.003">
			<date value="2015.003" direction="forwards" units="years"/>
		</taxon>
		<taxon id="H5N1_Avian_KU310447_A/chicken/France/150169a/2015|2015.882">
			<date value="2015.882" direction="forwards" units="years"/>
		</taxon>
		<taxon id="H5N1_Avian_KY171736_A/duck/Vietnam/NCVD-15A60/2015|2015.633">
			<date value="2015.633" direction="forwards" units="years"/>
		</taxon>
		<taxon id="H5N1_Avian_LC167750_A/Muscovy_duck/Vietnam/HU3-1403/2015|2015.619">
			<date value="2015.619" direction="forwards" units="years"/>
		</taxon>
		<taxon id="H5N1_Avian_KU971309_A/chicken/Niger/15VIR2060-12/2015|2015.249">
			<date value="2015.249" direction="forwards" units="years"/>
		</taxon>
		<taxon id="H5N1_Avian_KU971301_A/chicken/Niger/15VIR2060-1/2015|2015.249">
			<date value="2015.249" direction="forwards" units="years"/>
		</taxon>
		<taxon id="H5N1_Avian_KU971469_A/chicken/Ghana/15VIR5480-7/2015|2015.570">
			<date value="2015.57" direction="forwards" units="years"/>
		</taxon>
		<taxon id="H5N1_Avian_KU971445_A/chicken/Ghana/15VIR5480-27/2015|2015.597">
			<date value="2015.597" direction="forwards" units="years"/>
		</taxon>
		<taxon id="H5N1_Avian_KU971429_A/duck/Ghana/15VIR5480-24/2015|2015.567">
			<date value="2015.567" direction="forwards" units="years"/>
		</taxon>
		<taxon id="H5N1_Avian_KU971554_A/chicken/Burkina_Faso/15VIR1774-4/2015|2015.192">
			<date value="2015.192" direction="forwards" units="years"/>
		</taxon>
		<taxon id="H5N1_Avian_KU971484_A/chicken/Burkina_Faso/15VIR1774-2/2015|2015.192">
			<date value="2015.192" direction="forwards" units="years"/>
		</taxon>
		<taxon id="H5N1_Avian_KU971562_A/duck/Ivory_Coast/15VIR2742-2/2015|2015.279">
			<date value="2015.279" direction="forwards" units="years"/>
		</taxon>
		<taxon id="H5N1_Avian_KU971570_A/chicken/Ivory_Coast/15VIR2742-3/2015|2015.279">
			<date value="2015.279" direction="forwards" units="years"/>
		</taxon>
		<taxon id="H5N1_Avian_KU971585_A/turtledove/Ivory_Coast/15VIR2742-7/2015|2015.326">
			<date value="2015.326" direction="forwards" units="years"/>
		</taxon>
		<taxon id="H5N1_Avian_MF112564_A/chicken/Nigeria/16VIR5840-23/2015|2015.104">
			<date value="2015.104" direction="forwards" units="years"/>
		</taxon>
		<taxon id="H5N1_Avian_MF112593_A/chicken/Nigeria/16VIR5840-52/2015|2015.233">
			<date value="2015.233" direction="forwards" units="years"/>
		</taxon>
		<taxon id="H5N1_Avian_KX160148_A/chicken/Gansu/5/2012|2012.419">
			<date value="2012.419" direction="forwards" units="years"/>
		</taxon>
		<taxon id="H5N1_Avian_KX160156_A/chicken/Gansu/6/2012|2012.425">
			<date value="2012.425" direction="forwards" units="years"/>
		</taxon>
		<taxon id="H5N1_Avian_KX160186_A/chicken/Liaoning/S4092/2011|2011.860">
			<date value="2011.86" direction="forwards" units="years"/>
		</taxon>
		<taxon id="H5N1_Avian_KX513377_A/swallow/Vietnam/NT22/2013|2013.263">
			<date value="2013.263" direction="forwards" units="years"/>
		</taxon>
		<taxon id="H5N1_Avian_KX513301_A/swallow/Vietnam/NT24/2013|2013.263">
			<date value="2013.263" direction="forwards" units="years"/>
		</taxon>
		<taxon id="H5N1_Avian_KX644141_A/chicken/Lebanon/157/2016|2016.452">
			<date value="2016.452" direction="forwards" units="years"/>
		</taxon>
		<taxon id="H5N1_Avian_KY171462_A/Swiftlet/Vietnam/NCVD-3000/2013|2013.255">
			<date value="2013.255" direction="forwards" units="years"/>
		</taxon>
		<taxon id="H5N1_Avian_KY415617_A/duck/Hubei/ZYSYF2/2016|2016.140">
			<date value="2016.14" direction="forwards" units="years"/>
		</taxon>
		<taxon id="H5N1_Avian_KY415618_A/duck/Hubei/ZYSYF25/2016|2016.140">
			<date value="2016.14" direction="forwards" units="years"/>
		</taxon>
		<taxon id="H5N1_Avian_KY437767_A/goose/Yangzhou/0403/2014|2014.252">
			<date value="2014.252" direction="forwards" units="years"/>
		</taxon>
		<taxon id="H5N1_Avian_KY437807_A/chicken/Anhui/QD1/2014|2014.156">
			<date value="2014.156" direction="forwards" units="years"/>
		</taxon>
		<taxon id="H5N1_Avian_KY614872_A/chicken/Kuningan/08160178-003/2016|2016.208">
			<date value="2016.208" direction="forwards" units="years"/>
		</taxon>
		<taxon id="H5N1_Avian_KY614904_A/chicken/Sleman/04160326/2016|2016.181">
			<date value="2016.181" direction="forwards" units="years"/>
		</taxon>
		<taxon id="H5N1_Avian_KY614935_A/muscovy_duck/Pekalongan/04160460/2016|2016.255">
			<date value="2016.255" direction="forwards" units="years"/>
		</taxon>
		<taxon id="H5N1_Avian_KY629433_A/chicken/Bangladesh/22478/2014|2014.285">
			<date value="2014.285" direction="forwards" units="years"/>
		</taxon>
		<taxon id="H5N1_Avian_KY629529_A/chicken/Bangladesh/22482/2014|2014.285">
			<date value="2014.285" direction="forwards" units="years"/>
		</taxon>
		<taxon id="H5N1_Avian_MG042257_A/duck/Bangladesh/30818/2016|2016.737">
			<date value="2016.737" direction="forwards" units="years"/>
		</taxon>
		<taxon id="H5N1_Avian_MG042276_A/duck/Bangladesh/31294/2016|2016.899">
			<date value="2016.899" direction="forwards" units="years"/>
		</taxon>
		<taxon id="H5N1_Avian_KY635754_A/duck/Bangladesh/26251/2015|2015.696">
			<date value="2015.696" direction="forwards" units="years"/>
		</taxon>
		<taxon id="H5N1_Avian_KY635638_A/duck/Bangladesh/26042/2015|2015.647">
			<date value="2015.647" direction="forwards" units="years"/>
		</taxon>
		<taxon id="H5N1_Avian_KY776496_A/chicken/Jiangsu/YB7/2015|2015.159">
			<date value="2015.159" direction="forwards" units="years"/>
		</taxon>
		<taxon id="H5N1_Avian_KY926747_A/chicken/Cameroon/16VIR3791-12/2016|2016.389">
			<date value="2016.389" direction="forwards" units="years"/>
		</taxon>
		<taxon id="H5N1_Avian_KY926755_A/chicken/Cameroon/16VIR3791-16/2016|2016.449">
			<date value="2016.449" direction="forwards" units="years"/>
		</taxon>
		<taxon id="H5N1_Avian_KY926763_A/duck/Cameroon/16VIR3791-21/2016|2016.408">
			<date value="2016.408" direction="forwards" units="years"/>
		</taxon>
		<taxon id="H5N1_Avian_LC093071_A/Pigeon/Egypt/RIMD18/2009|2009.038">
			<date value="2009.038" direction="forwards" units="years"/>
		</taxon>
		<taxon id="H5N1_Avian_LC093079_A/Pigeon/Egypt/RIMD20/2009|2009.038">
			<date value="2009.038" direction="forwards" units="years"/>
		</taxon>
		<taxon id="H5N1_Avian_LC106068_A/chicken/Kafr_Elsheikh/UT-151CAD/2015|2015.000">
			<date value="2015.0" direction="forwards" units="years"/>
		</taxon>
		<taxon id="H5N1_Avian_LC106071_A/turkey/Menia/15248S/2015|2015.153">
			<date value="2015.153" direction="forwards" units="years"/>
		</taxon>
		<taxon id="H5N1_Avian_LC106074_A/duck/Giza/15292S/2015|2015.184">
			<date value="2015.184" direction="forwards" units="years"/>
		</taxon>
		<taxon id="H5N1_Avian_LC106069_A/duck/Cairo/157CA/2015|2015.027">
			<date value="2015.027" direction="forwards" units="years"/>
		</taxon>
		<taxon id="H5N1_Avian_LC167630_A/chicken/Vietnam/HU3-770/2015|2015.619">
			<date value="2015.619" direction="forwards" units="years"/>
		</taxon>
		<taxon id="H5N1_Avian_LC167662_A/chicken/Vietnam/HU3-879/2015|2015.619">
			<date value="2015.619" direction="forwards" units="years"/>
		</taxon>
		<taxon id="H5N1_Avian_LC208484_A/chicken/Japan/AQ-HE79/2015|2015.586">
			<date value="2015.586" direction="forwards" units="years"/>
		</taxon>
		<taxon id="H5N1_Avian_MF046544_A/Canada_goose/Delaware_Bay/601/2016|2016.395">
			<date value="2016.395" direction="forwards" units="years"/>
		</taxon>
		<taxon id="H5N1_Avian_MF112544_A/goose/Nigeria/16VIR5840-3/2015|2015.033">
			<date value="2015.033" direction="forwards" units="years"/>
		</taxon>
		<taxon id="H5N1_Avian_MF112543_A/duck/Nigeria/16VIR5840-2/2015|2015.036">
			<date value="2015.036" direction="forwards" units="years"/>
		</taxon>
		<taxon id="H5N1_Avian_MF112634_A/chicken/Nigeria/16VIR5840-93/2016|2016.178">
			<date value="2016.178" direction="forwards" units="years"/>
		</taxon>
		<taxon id="H5N1_Avian_MF112626_A/chicken/Nigeria/16VIR5840-85/2016|2016.047">
			<date value="2016.047" direction="forwards" units="years"/>
		</taxon>
		<taxon id="H5N1_Avian_MF112624_A/duck/Nigeria/16VIR5840-83/2016|2016.027">
			<date value="2016.027" direction="forwards" units="years"/>
		</taxon>
		<taxon id="H5N1_Avian_MF116309_A/duck/China/E26/2012|2012.351">
			<date value="2012.351" direction="forwards" units="years"/>
		</taxon>
		<taxon id="H5N1_Avian_MF116310_A/goose/China/E43/2012|2012.378">
			<date value="2012.378" direction="forwards" units="years"/>
		</taxon>
		<taxon id="H5N1_Avian_MF116312_A/chicken/China/E93/2012|2012.521">
			<date value="2012.521" direction="forwards" units="years"/>
		</taxon>
		<taxon id="H5N1_Avian_MF116313_A/chicken/China/E96/2012|2012.521">
			<date value="2012.521" direction="forwards" units="years"/>
		</taxon>
		<taxon id="H5N1_Avian_MF613724_A/ruddy_turnstone/Delaware_Bay/317/2016|2016.392">
			<date value="2016.392" direction="forwards" units="years"/>
		</taxon>
		<taxon id="H5N1_Avian_MF694083_A/mallard_duck/Netherlands/41/2015|2015.704">
			<date value="2015.704" direction="forwards" units="years"/>
		</taxon>
		<taxon id="H5N1_Avian_MG042325_A/chicken/Bangladesh/30065/2016|2016.400">
			<date value="2016.4" direction="forwards" units="years"/>
		</taxon>
		<taxon id="H5N1_Avian_MG279989_A/black_duck/Tennessee/17OS0306/2017|2017.033">
			<date value="2017.033" direction="forwards" units="years"/>
		</taxon>
		<taxon id="H5N1_Avian_MG280333_A/gadwall_duck/Tennessee/17OS0341/2017|2017.036">
			<date value="2017.036" direction="forwards" units="years"/>
		</taxon>
		<taxon id="H5N1_Avian_MH135442_A/duck/Bangladesh/33848/2017|2017.797">
			<date value="2017.797" direction="forwards" units="years"/>
		</taxon>
		<taxon id="H5N1_Avian_MG957599_A/duck/Bangladesh/31993/2017|2017.123">
			<date value="2017.123" direction="forwards" units="years"/>
		</taxon>
		<taxon id="H5N1_Avian_MH135626_A/chicken/Bangladesh/33395/2017|2017.625">
			<date value="2017.625" direction="forwards" units="years"/>
		</taxon>
		<taxon id="H5N1_Avian_MH135605_A/chicken/Bangladesh/32747/2017|2017.381">
			<date value="2017.381" direction="forwards" units="years"/>
		</taxon>
		<taxon id="H5N2_Avian_AB261853_A/chicken/Ibaraki/1/2005|2005.500">
			<date value="2005.5" direction="forwards" units="years"/>
		</taxon>
		<taxon id="H5N2_Avian_AB490826_A/northern_pintail/Akita/714/2006|2006.953">
			<date value="2006.953" direction="forwards" units="years"/>
		</taxon>
		<taxon id="H5N2_Avian_AB507264_A/chicken/Taiwan/A703-1/2008|2008.500">
			<date value="2008.5" direction="forwards" units="years"/>
		</taxon>
		<taxon id="H5N2_Avian_AB753185_A/Eurasian_Woodcock/Vietnam/8/2007|2007.871">
			<date value="2007.871" direction="forwards" units="years"/>
		</taxon>
		<taxon id="H5N2_Avian_KR265544_A/duck/Japan/11OG1032/2011|2011.784">
			<date value="2011.784" direction="forwards" units="years"/>
		</taxon>
		<taxon id="H5N2_Avian_KR265576_A/duck/Japan/11UO0008/2011|2011.753">
			<date value="2011.753" direction="forwards" units="years"/>
		</taxon>
		<taxon id="H5N2_Avian_AY296064_A/Chukkar/MN/14951-7/1998|1998.500">
			<date value="1998.5" direction="forwards" units="years"/>
		</taxon>
		<taxon id="H5N2_Avian_AY296071_A/Duck/NY/44018-1/2000|2000.500">
			<date value="2000.5" direction="forwards" units="years"/>
		</taxon>
		<taxon id="H5N2_Avian_AY296077_A/Duck/NJ/117228-7/2001|2001.500">
			<date value="2001.5" direction="forwards" units="years"/>
		</taxon>
		<taxon id="H5N2_Avian_AY296080_A/Duck/NY/185502/2002|2002.500">
			<date value="2002.5" direction="forwards" units="years"/>
		</taxon>
		<taxon id="H5N2_Avian_AY573917_A/chicken/Taiwan/1209/2003|2003.500">
			<date value="2003.5" direction="forwards" units="years"/>
		</taxon>
		<taxon id="H5N2_Avian_AY849793_A/chicken/Texas/298313/2004|2004.500">
			<date value="2004.5" direction="forwards" units="years"/>
		</taxon>
		<taxon id="H5N2_Avian_CY005575_A/duck/Hong_Kong/342/78|1978.500">
			<date value="1978.5" direction="forwards" units="years"/>
		</taxon>
		<taxon id="H5N2_Avian_CY005918_A/mallard_duck/ALB/57/1976|1976.611">
			<date value="1976.611" direction="forwards" units="years"/>
		</taxon>
		<taxon id="H5N2_Avian_FJ610094_A/chicken/Puebla/14587-644/1994|1994.500">
			<date value="1994.5" direction="forwards" units="years"/>
		</taxon>
		<taxon id="H5N2_Avian_FJ610108_A/chicken/Jalisco/14589-660/1994|1994.500">
			<date value="1994.5" direction="forwards" units="years"/>
		</taxon>
		<taxon id="H5N2_Avian_CY011248_A/wigeon/Ohio/379/1988|1988.786">
			<date value="1988.786" direction="forwards" units="years"/>
		</taxon>
		<taxon id="H5N2_Avian_CY014640_A/duck/New_Zealand/41/1984|1984.107">
			<date value="1984.107" direction="forwards" units="years"/>
		</taxon>
		<taxon id="H5N2_Avian_CY014642_A/duck/Potsdam/1402-6/1986|1986.500">
			<date value="1986.5" direction="forwards" units="years"/>
		</taxon>
		<taxon id="H5N2_Avian_CY014717_A/chicken/Chis/15224/1997|1997.195">
			<date value="1997.195" direction="forwards" units="years"/>
		</taxon>
		<taxon id="H5N2_Avian_CY014722_A/duck/Minnesota/1516/1981|1981.773">
			<date value="1981.773" direction="forwards" units="years"/>
		</taxon>
		<taxon id="H5N2_Avian_CY014849_A/mallard/New_York/189/1982|1982.915">
			<date value="1982.915" direction="forwards" units="years"/>
		</taxon>
		<taxon id="H5N2_Avian_CY014872_A/black_duck/New_York/184/1988|1988.500">
			<date value="1988.5" direction="forwards" units="years"/>
		</taxon>
		<taxon id="H5N2_Avian_CY015073_A/chicken/Pennsylvania/1/1983|1983.500">
			<date value="1983.5" direction="forwards" units="years"/>
		</taxon>
		<taxon id="H5N2_Avian_CY016611_A/mallard/Maryland/789/2002|2002.652">
			<date value="2002.652" direction="forwards" units="years"/>
		</taxon>
		<taxon id="H5N2_Avian_CY018949_A/poultry/Italy/382/1997|1997.500">
			<date value="1997.5" direction="forwards" units="years"/>
		</taxon>
		<taxon id="H5N2_Avian_CY022077_A/poultry/Italy/367/1997|1997.500">
			<date value="1997.5" direction="forwards" units="years"/>
		</taxon>
		<taxon id="H5N2_Avian_CY021381_A/turkey/Italy/1980|1980.500">
			<date value="1980.5" direction="forwards" units="years"/>
		</taxon>
		<taxon id="H5N2_Avian_CY021525_A/turkey/Italy/1258/2005|2005.500">
			<date value="2005.5" direction="forwards" units="years"/>
		</taxon>
		<taxon id="H5N2_Avian_CY022629_A/turkey/Italy/1325/2005|2005.500">
			<date value="2005.5" direction="forwards" units="years"/>
		</taxon>
		<taxon id="H5N2_Avian_CY022637_A/teal/Italy/3931-38/2005|2005.500">
			<date value="2005.5" direction="forwards" units="years"/>
		</taxon>
		<taxon id="H5N2_Avian_CY028235_A/mallard/Maryland/182/2006|2006.500">
			<date value="2006.5" direction="forwards" units="years"/>
		</taxon>
		<taxon id="H5N2_Avian_CY203645_A/mallard/Maryland/06OS471/2006|2006.463">
			<date value="2006.463" direction="forwards" units="years"/>
		</taxon>
		<taxon id="H5N2_Avian_CY033444_A/American_green-winged_teal/California/HKWF609/2007|2007.858">
			<date value="2007.858" direction="forwards" units="years"/>
		</taxon>
		<taxon id="H5N2_Avian_CY034758_A/mallard/Italy/4223-2/2006|2006.860">
			<date value="2006.86" direction="forwards" units="years"/>
		</taxon>
		<taxon id="H5N2_Avian_GQ117137_A/duck/New_York/445743/2006|2006.500">
			<date value="2006.5" direction="forwards" units="years"/>
		</taxon>
		<taxon id="H5N2_Avian_CY036034_A/Muscovy_duck/New_York/62095-1/2006|2006.367">
			<date value="2006.367" direction="forwards" units="years"/>
		</taxon>
		<taxon id="H5N2_Avian_CY036759_A/mallard/Wisconsin/944/1982|1982.500">
			<date value="1982.5" direction="forwards" units="years"/>
		</taxon>
		<taxon id="H5N2_Avian_CY178078_A/mallard/Wisconsin/99/1982|1982.500">
			<date value="1982.5" direction="forwards" units="years"/>
		</taxon>
		<taxon id="H5N2_Avian_CY047496_A/mallard/British_Columbia/07826/2005|2005.660">
			<date value="2005.66" direction="forwards" units="years"/>
		</taxon>
		<taxon id="H5N2_Avian_CY047704_A/blue-winged_teal/Saskatchewan/22542/2007|2007.627">
			<date value="2007.627" direction="forwards" units="years"/>
		</taxon>
		<taxon id="H5N2_Avian_CY049756_A/gadwall/Altai/1202/2007|2007.704">
			<date value="2007.704" direction="forwards" units="years"/>
		</taxon>
		<taxon id="H5N2_Avian_CY049772_A/garganey/Altai/1213/2007|2007.704">
			<date value="2007.704" direction="forwards" units="years"/>
		</taxon>
		<taxon id="H5N2_Avian_GQ923477_A/mallard/Washington/456277-7/2006|2006.500">
			<date value="2006.5" direction="forwards" units="years"/>
		</taxon>
		<taxon id="H5N2_Avian_GQ923485_A/mallard/Washington/456277-2/2006|2006.500">
			<date value="2006.5" direction="forwards" units="years"/>
		</taxon>
		<taxon id="H5N2_Avian_CY076929_A/mallard/Sweden/74/2003|2003.500">
			<date value="2003.5" direction="forwards" units="years"/>
		</taxon>
		<taxon id="H5N2_Avian_CY079452_A/American_black_duck/Illinois/08OS2688/2008|2008.816">
			<date value="2008.816" direction="forwards" units="years"/>
		</taxon>
		<taxon id="H5N2_Avian_CY094589_A/mallard/California/5222/2009|2009.567">
			<date value="2009.567" direction="forwards" units="years"/>
		</taxon>
		<taxon id="H5N2_Avian_CY094613_A/mallard/California/5276/2009|2009.573">
			<date value="2009.573" direction="forwards" units="years"/>
		</taxon>
		<taxon id="H5N2_Avian_CY094157_A/mallard/California/8035/2008|2008.795">
			<date value="2008.795" direction="forwards" units="years"/>
		</taxon>
		<taxon id="H5N2_Avian_CY097176_A/mallard/Illinois/3974/2009|2009.792">
			<date value="2009.792" direction="forwards" units="years"/>
		</taxon>
		<taxon id="H5N2_Avian_CY120587_A/mallard/California/2396/2010|2010.827">
			<date value="2010.827" direction="forwards" units="years"/>
		</taxon>
		<taxon id="H5N2_Avian_CY120627_A/American_wigeon/California/3180/2010|2010.904">
			<date value="2010.904" direction="forwards" units="years"/>
		</taxon>
		<taxon id="H5N2_Avian_CY132469_A/mallard/Ohio/11OS2119/2011|2011.614">
			<date value="2011.614" direction="forwards" units="years"/>
		</taxon>
		<taxon id="H5N2_Avian_CY132461_A/mallard/Ohio/11OS2239/2011|2011.630">
			<date value="2011.63" direction="forwards" units="years"/>
		</taxon>
		<taxon id="H5N2_Avian_CY133153_A/American_green-winged_teal/Wisconsin/10OS3127/2010|2010.800">
			<date value="2010.8" direction="forwards" units="years"/>
		</taxon>
		<taxon id="H5N2_Avian_CY133234_A/American_green-winged_teal/Wisconsin/10OS2955/2010|2010.753">
			<date value="2010.753" direction="forwards" units="years"/>
		</taxon>
		<taxon id="H5N2_Avian_CY133809_A/gadwall/Missouri/10MO0280/2010|2010.874">
			<date value="2010.874" direction="forwards" units="years"/>
		</taxon>
		<taxon id="H5N2_Avian_CY133909_A/northern_shoveler/California/2815/2011|2011.825">
			<date value="2011.825" direction="forwards" units="years"/>
		</taxon>
		<taxon id="H5N2_Avian_CY138312_A/blue-winged_teal/New_Brunswick/00288/2010|2010.701">
			<date value="2010.701" direction="forwards" units="years"/>
		</taxon>
		<taxon id="H5N2_Avian_CY139327_A/American_black_duck/New_Brunswick/00867/2010|2010.699">
			<date value="2010.699" direction="forwards" units="years"/>
		</taxon>
		<taxon id="H5N2_Avian_CY139673_A/mallard/Minnesota/355779/2000|2000.500">
			<date value="2000.5" direction="forwards" units="years"/>
		</taxon>
		<taxon id="H5N2_Avian_CY139689_A/mallard/Minnesota/346250/2000|2000.500">
			<date value="2000.5" direction="forwards" units="years"/>
		</taxon>
		<taxon id="H5N2_Avian_CY144244_A/ruddy_turnstone/New_Jersey/828212/2001|2001.500">
			<date value="2001.5" direction="forwards" units="years"/>
		</taxon>
		<taxon id="H5N2_Avian_CY144507_A/ruddy_turnstone/Delaware/AI03-371/2003|2003.392">
			<date value="2003.392" direction="forwards" units="years"/>
		</taxon>
		<taxon id="H5N2_Avian_CY146652_A/duck/Hunan/S4101/2011|2011.860">
			<date value="2011.86" direction="forwards" units="years"/>
		</taxon>
		<taxon id="H5N2_Avian_CY146676_A/duck/Hunan/S4124/2011|2011.860">
			<date value="2011.86" direction="forwards" units="years"/>
		</taxon>
		<taxon id="H5N2_Avian_CY149348_A/great_black-backed_gull/Iceland/1110/2011|2011.789">
			<date value="2011.789" direction="forwards" units="years"/>
		</taxon>
		<taxon id="H5N2_Avian_CY166637_A/American_green-winged_teal/Wisconsin/11OS3431/2011|2011.789">
			<date value="2011.789" direction="forwards" units="years"/>
		</taxon>
		<taxon id="H5N2_Avian_CY166645_A/American_green-winged_teal/Wisconsin/11OS3432/2011|2011.789">
			<date value="2011.789" direction="forwards" units="years"/>
		</taxon>
		<taxon id="H5N2_Avian_CY166776_A/northern_shoveler/Mississippi/11OS5875/2011|2011.934">
			<date value="2011.934" direction="forwards" units="years"/>
		</taxon>
		<taxon id="H5N2_Avian_CY166923_A/mallard/Missouri/11OS4987/2011|2011.868">
			<date value="2011.868" direction="forwards" units="years"/>
		</taxon>
		<taxon id="H5N2_Avian_CY178110_A/mallard/Wisconsin/1616/1983|1983.500">
			<date value="1983.5" direction="forwards" units="years"/>
		</taxon>
		<taxon id="H5N2_Avian_CY178094_A/blue-winged_teal/Wisconsin/568/1983|1983.500">
			<date value="1983.5" direction="forwards" units="years"/>
		</taxon>
		<taxon id="H5N2_Avian_CY178647_A/mallard/Saskatchewan/17/1981|1981.500">
			<date value="1981.5" direction="forwards" units="years"/>
		</taxon>
		<taxon id="H5N2_Avian_CY179403_A/mallard/Wisconsin/411/1981|1981.500">
			<date value="1981.5" direction="forwards" units="years"/>
		</taxon>
		<taxon id="H5N2_Avian_CY179763_A/mallard/Alabama/847/1975|1975.500">
			<date value="1975.5" direction="forwards" units="years"/>
		</taxon>
		<taxon id="H5N2_Avian_CY180380_A/blue-winged_teal/Wisconsin/231/1976|1976.500">
			<date value="1976.5" direction="forwards" units="years"/>
		</taxon>
		<taxon id="H5N2_Avian_CY180388_A/mallard/Wisconsin/232/1976|1976.500">
			<date value="1976.5" direction="forwards" units="years"/>
		</taxon>
		<taxon id="H5N2_Avian_CY180532_A/duck/Minnesota/63/1976|1976.500">
			<date value="1976.5" direction="forwards" units="years"/>
		</taxon>
		<taxon id="H5N2_Avian_CY184141_A/mallard/Sweden/58705/2006|2006.852">
			<date value="2006.852" direction="forwards" units="years"/>
		</taxon>
		<taxon id="H5N2_Avian_CY186788_A/American_green-winged_teal/Mississippi/12OS5061/2012|2012.934">
			<date value="2012.934" direction="forwards" units="years"/>
		</taxon>
		<taxon id="H5N2_Avian_CY186981_A/gadwall/Ohio/12OS5632/2012|2012.858">
			<date value="2012.858" direction="forwards" units="years"/>
		</taxon>
		<taxon id="H5N2_Avian_CY203365_A/mallard/Maryland/11OS1715/2011|2011.608">
			<date value="2011.608" direction="forwards" units="years"/>
		</taxon>
		<taxon id="H5N2_Avian_CY203477_A/mallard/Maryland/11OS1742/2011|2011.608">
			<date value="2011.608" direction="forwards" units="years"/>
		</taxon>
		<taxon id="H5N2_Avian_CY191267_A/mallard/Maryland/13OS2946/2013|2013.893">
			<date value="2013.893" direction="forwards" units="years"/>
		</taxon>
		<taxon id="H5N2_Avian_CY194213_A/mallard/Southcentral_Alaska/12ML01048_AAF1/2014|2014.726">
			<date value="2014.726" direction="forwards" units="years"/>
		</taxon>
		<taxon id="H5N2_Avian_CY194156_A/mallard/Southcentral_Alaska/12ML00991/2014|2014.723">
			<date value="2014.723" direction="forwards" units="years"/>
		</taxon>
		<taxon id="H5N2_Avian_CY202802_A/mallard/Maryland/07OS2433/2007|2007.986">
			<date value="2007.986" direction="forwards" units="years"/>
		</taxon>
		<taxon id="H5N2_Avian_CY202810_A/mallard/Maryland/07OS2435/2007|2007.986">
			<date value="2007.986" direction="forwards" units="years"/>
		</taxon>
		<taxon id="H5N2_Avian_CY204097_A/mallard/Ohio/14OS0460/2014|2014.652">
			<date value="2014.652" direction="forwards" units="years"/>
		</taxon>
		<taxon id="H5N2_Avian_CY204161_A/mallard/Ohio/14OS0558/2014|2014.638">
			<date value="2014.638" direction="forwards" units="years"/>
		</taxon>
		<taxon id="H5N2_Avian_CY206179_A/mallard/Minnesota/AI11-4897/2011|2011.723">
			<date value="2011.723" direction="forwards" units="years"/>
		</taxon>
		<taxon id="H5N2_Avian_CY206260_A/mallard/Minnesota/AI12-4031/2012|2012.718">
			<date value="2012.718" direction="forwards" units="years"/>
		</taxon>
		<taxon id="H5N2_Avian_CY207181_A/white-faced_whistling-duck/Colombia/1/2011|2011.274">
			<date value="2011.274" direction="forwards" units="years"/>
		</taxon>
		<taxon id="H5N2_Avian_CY207189_A/black-bellied_whistling-duck/Colombia/1/2011|2011.279">
			<date value="2011.279" direction="forwards" units="years"/>
		</taxon>
		<taxon id="H5N2_Avian_CY213604_A/least_sandpiper/Southcentral_Alaska/16MB01323/2016|2016.356">
			<date value="2016.356" direction="forwards" units="years"/>
		</taxon>
		<taxon id="H5N2_Avian_CY239400_A/glaucous-winged_gull/Southcentral_Alaska/16MB03648/2016|2016.734">
			<date value="2016.734" direction="forwards" units="years"/>
		</taxon>
		<taxon id="H5N2_Avian_DQ104701_A/duck/Malaysia/F118-08-04/2004|2004.500">
			<date value="2004.5" direction="forwards" units="years"/>
		</taxon>
		<taxon id="H5N2_Avian_EF591757_A/ostrich/South_Africa/AI1160/2006|2006.500">
			<date value="2006.5" direction="forwards" units="years"/>
		</taxon>
		<taxon id="H5N2_Avian_EF607857_A/blue_goose/WI/711/1975|1975.500">
			<date value="1975.5" direction="forwards" units="years"/>
		</taxon>
		<taxon id="H5N2_Avian_EU980494_A/mallard/MD/898/2002|2002.500">
			<date value="2002.5" direction="forwards" units="years"/>
		</taxon>
		<taxon id="H5N2_Avian_EF607859_A/mallard/MD/865/2002|2002.500">
			<date value="2002.5" direction="forwards" units="years"/>
		</taxon>
		<taxon id="H5N2_Avian_EF607860_A/mallard/MD/185/2003|2003.500">
			<date value="2003.5" direction="forwards" units="years"/>
		</taxon>
		<taxon id="H5N2_Avian_EF634332_A/garganey/SanJiang/160/2006|2006.500">
			<date value="2006.5" direction="forwards" units="years"/>
		</taxon>
		<taxon id="H5N2_Avian_EU182309_A/turkey/Minnesota/3397-3/1992|1992.500">
			<date value="1992.5" direction="forwards" units="years"/>
		</taxon>
		<taxon id="H5N2_Avian_EU743019_A/chicken/NJ/17169/1993|1993.500">
			<date value="1993.5" direction="forwards" units="years"/>
		</taxon>
		<taxon id="H5N2_Avian_EU743027_A/chicken/NY/14009/1993|1993.500">
			<date value="1993.5" direction="forwards" units="years"/>
		</taxon>
		<taxon id="H5N2_Avian_EU743071_A/turkey/Minnesota/40550/1987|1987.500">
			<date value="1987.5" direction="forwards" units="years"/>
		</taxon>
		<taxon id="H5N2_Avian_EU743106_A/rhea/TX/39923/1993|1993.500">
			<date value="1993.5" direction="forwards" units="years"/>
		</taxon>
		<taxon id="H5N2_Avian_EU743233_A/goose/OH/22911-2/1986|1986.500">
			<date value="1986.5" direction="forwards" units="years"/>
		</taxon>
		<taxon id="H5N2_Avian_EU743293_A/mallard/Wisconsin/42/1975|1975.500">
			<date value="1975.5" direction="forwards" units="years"/>
		</taxon>
		<taxon id="H5N2_Avian_EU743600_A/turkey/TX/1-40-82/1982|1982.500">
			<date value="1982.5" direction="forwards" units="years"/>
		</taxon>
		<taxon id="H5N2_Avian_FJ357069_A/mallard/MN/1/2000|2000.500">
			<date value="2000.5" direction="forwards" units="years"/>
		</taxon>
		<taxon id="H5N2_Avian_FJ357091_A/guinea_fowl/OH/22911-20/1986|1986.500">
			<date value="1986.5" direction="forwards" units="years"/>
		</taxon>
		<taxon id="H5N2_Avian_FJ519983_A/ostrich/South_Africa/N227/2004|2004.619">
			<date value="2004.619" direction="forwards" units="years"/>
		</taxon>
		<taxon id="H5N2_Avian_FJ610134_A/Chicken/Virginia/40018/84|1984.500">
			<date value="1984.5" direction="forwards" units="years"/>
		</taxon>
		<taxon id="H5N2_Avian_FJ686738_A/mallard/Maryland/897/2004|2004.500">
			<date value="2004.5" direction="forwards" units="years"/>
		</taxon>
		<taxon id="H5N2_Avian_GQ117129_A/chicken/New_York/439235/2006|2006.500">
			<date value="2006.5" direction="forwards" units="years"/>
		</taxon>
		<taxon id="H5N2_Avian_GQ117161_A/turkey/New_York/465977/2006|2006.500">
			<date value="2006.5" direction="forwards" units="years"/>
		</taxon>
		<taxon id="H5N2_Avian_GQ257433_A/duck/New_York/492652/2007|2007.500">
			<date value="2007.5" direction="forwards" units="years"/>
		</taxon>
		<taxon id="H5N2_Avian_GQ117241_A/duck/New_York/489761/2007|2007.500">
			<date value="2007.5" direction="forwards" units="years"/>
		</taxon>
		<taxon id="H5N2_Avian_GQ162786_A/duck/Primorie/2621/2001|2001.644">
			<date value="2001.644" direction="forwards" units="years"/>
		</taxon>
		<taxon id="H5N2_Avian_GQ923133_A/Guinea_fowl/Oregon/459674-5/2006|2006.500">
			<date value="2006.5" direction="forwards" units="years"/>
		</taxon>
		<taxon id="H5N2_Avian_GQ923173_A/duck/Minnesota/462960-2/2006|2006.500">
			<date value="2006.5" direction="forwards" units="years"/>
		</taxon>
		<taxon id="H5N2_Avian_GQ923213_A/mallard/Minnesota/464334/2006|2006.500">
			<date value="2006.5" direction="forwards" units="years"/>
		</taxon>
		<taxon id="H5N2_Avian_GQ923525_A/wild_bird/Minnesota/460613/2006|2006.500">
			<date value="2006.5" direction="forwards" units="years"/>
		</taxon>
		<taxon id="H5N2_Avian_GQ923509_A/wild_bird/Minnesota/459254-5/2006|2006.500">
			<date value="2006.5" direction="forwards" units="years"/>
		</taxon>
		<taxon id="H5N2_Avian_GQ923157_A/mallard/Oregon/461067-2/2006|2006.500">
			<date value="2006.5" direction="forwards" units="years"/>
		</taxon>
		<taxon id="H5N2_Avian_GQ923413_A/tundra_swan/Alaska/442960/2006|2006.500">
			<date value="2006.5" direction="forwards" units="years"/>
		</taxon>
		<taxon id="H5N2_Avian_GQ923165_A/tundra_swan/Alaska/462958/2006|2006.500">
			<date value="2006.5" direction="forwards" units="years"/>
		</taxon>
		<taxon id="H5N2_Avian_GQ923189_A/American_wigeon/Iowa/463993/2006|2006.500">
			<date value="2006.5" direction="forwards" units="years"/>
		</taxon>
		<taxon id="H5N2_Avian_GQ923181_A/green_winged_teal/Iowa/463990-3/2006|2006.500">
			<date value="2006.5" direction="forwards" units="years"/>
		</taxon>
		<taxon id="H5N2_Avian_GQ923205_A/green_winged_teal/Ohio/464069/2006|2006.500">
			<date value="2006.5" direction="forwards" units="years"/>
		</taxon>
		<taxon id="H5N2_Avian_GQ923269_A/mallard/Ohio/468158/2006|2006.500">
			<date value="2006.5" direction="forwards" units="years"/>
		</taxon>
		<taxon id="H5N2_Avian_GQ923221_A/mallard/Indiana/465297-2/2006|2006.500">
			<date value="2006.5" direction="forwards" units="years"/>
		</taxon>
		<taxon id="H5N2_Avian_GQ923237_A/mallard/Michigan/466372-3/2006|2006.500">
			<date value="2006.5" direction="forwards" units="years"/>
		</taxon>
		<taxon id="H5N2_Avian_GQ923245_A/mallard/Michigan/466547-5/2006|2006.500">
			<date value="2006.5" direction="forwards" units="years"/>
		</taxon>
		<taxon id="H5N2_Avian_GQ923261_A/snow_goose/Montana/466771-4/2006|2006.500">
			<date value="2006.5" direction="forwards" units="years"/>
		</taxon>
		<taxon id="H5N2_Avian_GQ923293_A/northern_pintail/Utah/469648/2006|2006.500">
			<date value="2006.5" direction="forwards" units="years"/>
		</taxon>
		<taxon id="H5N2_Avian_GQ923301_A/northern_pintail/California/469993/2006|2006.500">
			<date value="2006.5" direction="forwards" units="years"/>
		</taxon>
		<taxon id="H5N2_Avian_GQ923309_A/mallard/Kentucky/472048-2/2006|2006.500">
			<date value="2006.5" direction="forwards" units="years"/>
		</taxon>
		<taxon id="H5N2_Avian_GQ923317_A/Canada_goose/Wyoming/473197-10/2006|2006.500">
			<date value="2006.5" direction="forwards" units="years"/>
		</taxon>
		<taxon id="H5N2_Avian_GQ923325_A/Canada_goose/Wyoming/473197-12/2006|2006.500">
			<date value="2006.5" direction="forwards" units="years"/>
		</taxon>
		<taxon id="H5N2_Avian_GQ923333_A/mallard/Arkansas/473507-1/2006|2006.500">
			<date value="2006.5" direction="forwards" units="years"/>
		</taxon>
		<taxon id="H5N2_Avian_GQ923341_A/mallard/Arkansas/473507-9/2006|2006.500">
			<date value="2006.5" direction="forwards" units="years"/>
		</taxon>
		<taxon id="H5N2_Avian_GQ923349_A/Canada_goose/Texas/475000-3/2006|2006.500">
			<date value="2006.5" direction="forwards" units="years"/>
		</taxon>
		<taxon id="H5N2_Avian_GQ923365_A/waterfowl/Colorado/476466/2007|2007.500">
			<date value="2007.5" direction="forwards" units="years"/>
		</taxon>
		<taxon id="H5N2_Avian_GQ923373_A/waterfowl/Colorado/476466-2/2007|2007.500">
			<date value="2007.5" direction="forwards" units="years"/>
		</taxon>
		<taxon id="H5N2_Avian_GQ923389_A/mallard/Louisiana/476670-4/2007|2007.500">
			<date value="2007.5" direction="forwards" units="years"/>
		</taxon>
		<taxon id="H5N2_Avian_GQ923397_A/white_front_goose/Alaska/477003/2007|2007.500">
			<date value="2007.5" direction="forwards" units="years"/>
		</taxon>
		<taxon id="H5N2_Avian_GQ923405_A/northern_pintail/Florida/480645-5/2007|2007.500">
			<date value="2007.5" direction="forwards" units="years"/>
		</taxon>
		<taxon id="H5N2_Avian_GQ923421_A/duck/Pennsylvania/446080-6/2006|2006.500">
			<date value="2006.5" direction="forwards" units="years"/>
		</taxon>
		<taxon id="H5N2_Avian_GQ923429_A/duck/Pennsylvania/446080-7/2006|2006.500">
			<date value="2006.5" direction="forwards" units="years"/>
		</taxon>
		<taxon id="H5N2_Avian_GQ923445_A/mallard/Nevada/449567-3/2006|2006.500">
			<date value="2006.5" direction="forwards" units="years"/>
		</taxon>
		<taxon id="H5N2_Avian_GQ923453_A/mallard/Nevada/450206-4/2006|2006.500">
			<date value="2006.5" direction="forwards" units="years"/>
		</taxon>
		<taxon id="H5N2_Avian_GQ923469_A/mallard/Idaho/455398-2/2006|2006.500">
			<date value="2006.5" direction="forwards" units="years"/>
		</taxon>
		<taxon id="H5N2_Avian_GQ923493_A/waterfowl/Colorado/457952-2/2006|2006.500">
			<date value="2006.5" direction="forwards" units="years"/>
		</taxon>
		<taxon id="H5N2_Avian_GQ923517_A/waterfowl/Colorado/443593/2006|2006.500">
			<date value="2006.5" direction="forwards" units="years"/>
		</taxon>
		<taxon id="H5N2_Avian_GQ923501_A/green_winged_teal/Delaware/458672-5/2006|2006.500">
			<date value="2006.5" direction="forwards" units="years"/>
		</taxon>
		<taxon id="H5N2_Avian_GQ923541_A/duck/Ohio/470655/2007|2007.500">
			<date value="2007.5" direction="forwards" units="years"/>
		</taxon>
		<taxon id="H5N2_Avian_GQ923549_A/quail/New_York/501360/2007|2007.500">
			<date value="2007.5" direction="forwards" units="years"/>
		</taxon>
		<taxon id="H5N2_Avian_GU050159_A/yellow-headed_Amazon/California/500658/2007|2007.500">
			<date value="2007.5" direction="forwards" units="years"/>
		</taxon>
		<taxon id="H5N2_Avian_GU186482_A/turkey/CO/118899/1972|1972.500">
			<date value="1972.5" direction="forwards" units="years"/>
		</taxon>
		<taxon id="H5N2_Avian_GU186483_A/chicken/Florida/25717/1993|1993.500">
			<date value="1993.5" direction="forwards" units="years"/>
		</taxon>
		<taxon id="H5N2_Avian_GU186557_A/chicken/Guatemala/194573/2002|2002.500">
			<date value="2002.5" direction="forwards" units="years"/>
		</taxon>
		<taxon id="H5N2_Avian_JQ041399_A/duck/Hebei/0908/2009|2009.619">
			<date value="2009.619" direction="forwards" units="years"/>
		</taxon>
		<taxon id="H5N2_Avian_JQ041400_A/chicken/Hebei/1102/2010|2010.953">
			<date value="2010.953" direction="forwards" units="years"/>
		</taxon>
		<taxon id="H5N2_Avian_KJ719459_A/chicken/Hebei/1102-MA/2010|2010.367">
			<date value="2010.367" direction="forwards" units="years"/>
		</taxon>
		<taxon id="H5N2_Avian_JQ041401_A/duck/Eastern_China/1111/2011|2011.038">
			<date value="2011.038" direction="forwards" units="years"/>
		</taxon>
		<taxon id="H5N2_Avian_JQ041402_A/goose/Eastern_China/1112/2011|2011.038">
			<date value="2011.038" direction="forwards" units="years"/>
		</taxon>
		<taxon id="H5N2_Avian_JQ990145_A/parrot/Guangdong/258/2004|2004.992">
			<date value="2004.992" direction="forwards" units="years"/>
		</taxon>
		<taxon id="H5N2_Avian_JX069097_A/ostrich/South_Africa/AI2512/2011|2011.548">
			<date value="2011.548" direction="forwards" units="years"/>
		</taxon>
		<taxon id="H5N2_Avian_JX069081_A/ostrich/South_Africa/AI2114/2011|2011.167">
			<date value="2011.167" direction="forwards" units="years"/>
		</taxon>
		<taxon id="H5N2_Avian_JX262650_A/teal/Djankoy/4-17-11/2010|2010.500">
			<date value="2010.5" direction="forwards" units="years"/>
		</taxon>
		<taxon id="H5N2_Avian_JX507355_A/duck/Jiangsu/m234/2012|2012.047">
			<date value="2012.047" direction="forwards" units="years"/>
		</taxon>
		<taxon id="H5N2_Avian_JX565019_A/chicken/Tibet/LZ01/2010|2010.953">
			<date value="2010.953" direction="forwards" units="years"/>
		</taxon>
		<taxon id="H5N2_Avian_JX570811_A/turkey/MB/FAV10/2010|2010.901">
			<date value="2010.901" direction="forwards" units="years"/>
		</taxon>
		<taxon id="H5N2_Avian_JX570819_A/turkey/MB/FAV11/2010|2010.899">
			<date value="2010.899" direction="forwards" units="years"/>
		</taxon>
		<taxon id="H5N2_Avian_JX570847_A/canvasback/Xianghai/428/2011|2011.786">
			<date value="2011.786" direction="forwards" units="years"/>
		</taxon>
		<taxon id="H5N2_Avian_JX570839_A/spot-billed_duck/Xianghai/427/2011|2011.786">
			<date value="2011.786" direction="forwards" units="years"/>
		</taxon>
		<taxon id="H5N2_Avian_JX570855_A/little_grebe/Xianghai/429/2011|2011.786">
			<date value="2011.786" direction="forwards" units="years"/>
		</taxon>
		<taxon id="H5N2_Avian_KC784974_A/duck/Taiwan/DV1242/2009|2009.022">
			<date value="2009.022" direction="forwards" units="years"/>
		</taxon>
		<taxon id="H5N2_Avian_KC785019_A/duck/Taiwan/DV1238/2009|2009.022">
			<date value="2009.022" direction="forwards" units="years"/>
		</taxon>
		<taxon id="H5N2_Avian_KC790045_A/mallard/QC/2323-25/2006|2006.690">
			<date value="2006.69" direction="forwards" units="years"/>
		</taxon>
		<taxon id="H5N2_Avian_KC790053_A/swan/BC/2045/2008|2008.438">
			<date value="2008.438" direction="forwards" units="years"/>
		</taxon>
		<taxon id="H5N2_Avian_KC790061_A/goose/MB/428/2006|2006.962">
			<date value="2006.962" direction="forwards" units="years"/>
		</taxon>
		<taxon id="H5N2_Avian_KC790093_A/duck/BC/8038/2006|2006.956">
			<date value="2006.956" direction="forwards" units="years"/>
		</taxon>
		<taxon id="H5N2_Avian_KF150634_A/chicken/Jiangsu/1001/2013|2013.277">
			<date value="2013.277" direction="forwards" units="years"/>
		</taxon>
		<taxon id="H5N2_Avian_KF193394_A/chicken/Taiwan/A1997/2012|2012.123">
			<date value="2012.123" direction="forwards" units="years"/>
		</taxon>
		<taxon id="H5N2_Avian_KF193386_A/chicken/Taiwan/0101/2012|2012.011">
			<date value="2012.011" direction="forwards" units="years"/>
		</taxon>
		<taxon id="H5N2_Avian_KF435066_A/finch/England/2051/1991|1991.140">
			<date value="1991.14" direction="forwards" units="years"/>
		</taxon>
		<taxon id="H5N2_Avian_KJ018192_A/chicken/New_Jersey/577-6/2008|2008.233">
			<date value="2008.233" direction="forwards" units="years"/>
		</taxon>
		<taxon id="H5N2_Avian_KJ018200_A/chicken/New_Jersey/251-4/2008|2008.085">
			<date value="2008.085" direction="forwards" units="years"/>
		</taxon>
		<taxon id="H5N2_Avian_KJ162708_A/chicken/Taiwan/4443/2013|2013.373">
			<date value="2013.373" direction="forwards" units="years"/>
		</taxon>
		<taxon id="H5N2_Avian_KR137702_A/chicken/PH/A2821/2013|2013.373">
			<date value="2013.373" direction="forwards" units="years"/>
		</taxon>
		<taxon id="H5N2_Avian_KJ162804_A/duck/Taiwan/11254/2013|2013.542">
			<date value="2013.542" direction="forwards" units="years"/>
		</taxon>
		<taxon id="H5N2_Avian_KJ162780_A/duck/Taiwan/4379/2013|2013.025">
			<date value="2013.025" direction="forwards" units="years"/>
		</taxon>
		<taxon id="H5N2_Avian_KJ174937_A/chicken/Henan/Q7/2013|2013.504">
			<date value="2013.504" direction="forwards" units="years"/>
		</taxon>
		<taxon id="H5N2_Avian_KJ683880_A/chicken/Qingdao/1/2014|2014.041">
			<date value="2014.041" direction="forwards" units="years"/>
		</taxon>
		<taxon id="H5N2_Avian_KJ933377_A/duck/Zhejiang/6DK19/2013|2013.953">
			<date value="2013.953" direction="forwards" units="years"/>
		</taxon>
		<taxon id="H5N2_Avian_KM455937_A/chicken/Mexico/1433-13/2006|2006.500">
			<date value="2006.5" direction="forwards" units="years"/>
		</taxon>
		<taxon id="H5N2_Avian_KM455921_A/chicken/Durango/1433-9/2006|2006.500">
			<date value="2006.5" direction="forwards" units="years"/>
		</taxon>
		<taxon id="H5N2_Avian_KM455905_A/chicken/Hidalgo/1433-6/2005|2005.500">
			<date value="2005.5" direction="forwards" units="years"/>
		</taxon>
		<taxon id="H5N2_Avian_KM455913_A/chicken/Durango/1433-8/2005|2005.500">
			<date value="2005.5" direction="forwards" units="years"/>
		</taxon>
		<taxon id="H5N2_Avian_KM657859_A/chicken/Aguascalientes/IA13/2010|2010.285">
			<date value="2010.285" direction="forwards" units="years"/>
		</taxon>
		<taxon id="H5N2_Avian_KP000007_A/chicken/Chiping/0321/2014|2014.216">
			<date value="2014.216" direction="forwards" units="years"/>
		</taxon>
		<taxon id="H5N2_Avian_KP000015_A/chicken/Laiwu/0313/2014|2014.195">
			<date value="2014.195" direction="forwards" units="years"/>
		</taxon>
		<taxon id="H5N2_Avian_KP000023_A/chicken/Shijiazhuang/1209/2013|2013.937">
			<date value="2013.937" direction="forwards" units="years"/>
		</taxon>
		<taxon id="H5N2_Avian_KP098027_A/duck/Vietnam/NCVD-KA415/2012|2012.929">
			<date value="2012.929" direction="forwards" units="years"/>
		</taxon>
		<taxon id="H5N2_Avian_KP795737_A/chicken/BC/FAV9/2014|2014.921">
			<date value="2014.921" direction="forwards" units="years"/>
		</taxon>
		<taxon id="H5N2_Avian_KP795729_A/chicken/BC/FAV8/2014|2014.921">
			<date value="2014.921" direction="forwards" units="years"/>
		</taxon>
		<taxon id="H5N2_Avian_KU201912_A/mallard/Washington/195810/2014|2014.975">
			<date value="2014.975" direction="forwards" units="years"/>
		</taxon>
		<taxon id="H5N2_Avian_KU201920_A/Canada_goose/Washington/197619/2014|2014.995">
			<date value="2014.995" direction="forwards" units="years"/>
		</taxon>
		<taxon id="H5N2_Avian_KP674447_A/chicken/Pennsylvania/7659/1985|1985.500">
			<date value="1985.5" direction="forwards" units="years"/>
		</taxon>
		<taxon id="H5N2_Avian_KP714480_A/goose/Taiwan/01004/2015|2015.022">
			<date value="2015.022" direction="forwards" units="years"/>
		</taxon>
		<taxon id="H5N2_Avian_KU646885_A/goose/Taiwan/01031/2015|2015.030">
			<date value="2015.03" direction="forwards" units="years"/>
		</taxon>
		<taxon id="H5N2_Avian_KP732627_A/duck/Eastern_China/L0321/2010|2010.216">
			<date value="2010.216" direction="forwards" units="years"/>
		</taxon>
		<taxon id="H5N2_Avian_KP732628_A/duck/Eastern_China/L0230/2010|2010.159">
			<date value="2010.159" direction="forwards" units="years"/>
		</taxon>
		<taxon id="H5N2_Avian_KP732639_A/duck/Eastern_China/S0131/2014|2014.082">
			<date value="2014.082" direction="forwards" units="years"/>
		</taxon>
		<taxon id="H5N2_Avian_KP732642_A/duck/Eastern_China/S0808/2014|2014.600">
			<date value="2014.6" direction="forwards" units="years"/>
		</taxon>
		<taxon id="H5N2_Avian_KP739381_A/chicken/Washington/61-9/2014|2014.995">
			<date value="2014.995" direction="forwards" units="years"/>
		</taxon>
		<taxon id="H5N2_Avian_KP739397_A/turkey/Washington/61-22/2014|2014.995">
			<date value="2014.995" direction="forwards" units="years"/>
		</taxon>
		<taxon id="H5N2_Avian_KP792300_A/duck/Taiwan/DV413/2006|2006.570">
			<date value="2006.57" direction="forwards" units="years"/>
		</taxon>
		<taxon id="H5N2_Avian_KP792308_A/duck/Taiwan/DV518/2006|2006.682">
			<date value="2006.682" direction="forwards" units="years"/>
		</taxon>
		<taxon id="H5N2_Avian_KR137670_A/chicken/TC/a504/2015|2015.060">
			<date value="2015.06" direction="forwards" units="years"/>
		</taxon>
		<taxon id="H5N2_Avian_KR137654_A/chicken/PT/a158/2015|2015.038">
			<date value="2015.038" direction="forwards" units="years"/>
		</taxon>
		<taxon id="H5N2_Avian_KR137710_A/chicken/YL/A3190/2014|2014.290">
			<date value="2014.29" direction="forwards" units="years"/>
		</taxon>
		<taxon id="H5N2_Avian_KR150909_A/pheasant/Washington/3147-2/2015|2015.068">
			<date value="2015.068" direction="forwards" units="years"/>
		</taxon>
		<taxon id="H5N2_Avian_KR233990_A/chicken/Washington/3490-18/2015|2015.077">
			<date value="2015.077" direction="forwards" units="years"/>
		</taxon>
		<taxon id="H5N2_Avian_MG965664_A/turkey/Minnesota/15-017044-1/2015|2015.395">
			<date value="2015.395" direction="forwards" units="years"/>
		</taxon>
		<taxon id="H5N2_Avian_MG964664_A/chicken/Minnesota/15-014297-1/2015|2015.329">
			<date value="2015.329" direction="forwards" units="years"/>
		</taxon>
		<taxon id="H5N2_Avian_KR233998_A/chicken/Oregon/A01819044/2015|2015.112">
			<date value="2015.112" direction="forwards" units="years"/>
		</taxon>
		<taxon id="H5N2_Avian_MG964728_A/chicken/Oregon/15-005256-1/2015|2015.115">
			<date value="2015.115" direction="forwards" units="years"/>
		</taxon>
		<taxon id="H5N2_Avian_MG965768_A/turkey/Missouri/15-007513-1/2015|2015.178">
			<date value="2015.178" direction="forwards" units="years"/>
		</taxon>
		<taxon id="H5N2_Avian_MG964688_A/chicken/Missouri/15-014275-1/2015|2015.321">
			<date value="2015.321" direction="forwards" units="years"/>
		</taxon>
		<taxon id="H5N2_Avian_KR234022_A/turkey/Arkansas/7791-1/2015|2015.181">
			<date value="2015.181" direction="forwards" units="years"/>
		</taxon>
		<taxon id="H5N2_Avian_KR234030_A/chicken/Kansas/8395-3/2015|2015.192">
			<date value="2015.192" direction="forwards" units="years"/>
		</taxon>
		<taxon id="H5N2_Avian_KT002505_A/turkey/Iowa/14319-1/2015|2015.329">
			<date value="2015.329" direction="forwards" units="years"/>
		</taxon>
		<taxon id="H5N2_Avian_MG964448_A/chicken/Iowa/15-014294-1/2015|2015.334">
			<date value="2015.334" direction="forwards" units="years"/>
		</taxon>
		<taxon id="H5N2_Avian_KT327395_A/night_heron/Taiwan/A289/2015|2015.049">
			<date value="2015.049" direction="forwards" units="years"/>
		</taxon>
		<taxon id="H5N2_Avian_KT327403_A/thrush/Taiwan/A234/2015|2015.044">
			<date value="2015.044" direction="forwards" units="years"/>
		</taxon>
		<taxon id="H5N2_Avian_KT338412_A/American_green-winged_teal/Alaska/472/2014|2014.773">
			<date value="2014.773" direction="forwards" units="years"/>
		</taxon>
		<taxon id="H5N2_Avian_KT762884_A/chicken/Montana/15-010559-1/2015|2015.247">
			<date value="2015.247" direction="forwards" units="years"/>
		</taxon>
		<taxon id="H5N2_Avian_KT762892_A/turkey/North_Dakota/15-011420-13/2015|2015.271">
			<date value="2015.271" direction="forwards" units="years"/>
		</taxon>
		<taxon id="H5N2_Avian_KT762916_A/turkey/North_Dakota/15-013049-1/2015|2015.301">
			<date value="2015.301" direction="forwards" units="years"/>
		</taxon>
		<taxon id="H5N2_Avian_MG964720_A/chicken/Nebraska/15-019197-1/2015|2015.441">
			<date value="2015.441" direction="forwards" units="years"/>
		</taxon>
		<taxon id="H5N2_Avian_KT762940_A/chicken/Nebraska/15-017990-5/2015|2015.405">
			<date value="2015.405" direction="forwards" units="years"/>
		</taxon>
		<taxon id="H5N2_Avian_KT762948_A/chicken/Wisconsin/15-011595-1/2015|2015.266">
			<date value="2015.266" direction="forwards" units="years"/>
		</taxon>
		<taxon id="H5N2_Avian_MG964752_A/chicken/Wisconsin/15-014400-1/2015|2015.337">
			<date value="2015.337" direction="forwards" units="years"/>
		</taxon>
		<taxon id="H5N2_Avian_MG964736_A/chicken/South_Dakota/15-015847-3/2015|2015.362">
			<date value="2015.362" direction="forwards" units="years"/>
		</taxon>
		<taxon id="H5N2_Avian_MG965824_A/turkey/South_Dakota/15-017406-1/2015|2015.400">
			<date value="2015.4" direction="forwards" units="years"/>
		</taxon>
		<taxon id="H5N2_Avian_KU042749_A/duck/Zhejiang/727041/2014|2014.567">
			<date value="2014.567" direction="forwards" units="years"/>
		</taxon>
		<taxon id="H5N2_Avian_KU042751_A/goose/Zhejiang/77167/2014|2014.512">
			<date value="2014.512" direction="forwards" units="years"/>
		</taxon>
		<taxon id="H5N2_Avian_KU042753_A/chicken/Zhejiang/727079/2014|2014.567">
			<date value="2014.567" direction="forwards" units="years"/>
		</taxon>
		<taxon id="H5N2_Avian_KU042754_A/chicken/Zhejiang/727159/2014|2014.567">
			<date value="2014.567" direction="forwards" units="years"/>
		</taxon>
		<taxon id="H5N2_Swine_KU141372_A/swine/Mexico/GtoDMZC02/2014|2014.792">
			<date value="2014.792" direction="forwards" units="years"/>
		</taxon>
		<taxon id="H5N2_Avian_KU143254_A/chicken/Wenzhou/HAYXLG01/2015|2015.038">
			<date value="2015.038" direction="forwards" units="years"/>
		</taxon>
		<taxon id="H5N2_Avian_KU143255_A/chicken/Wenzhou/HAYXLG03/2015|2015.038">
			<date value="2015.038" direction="forwards" units="years"/>
		</taxon>
		<taxon id="H5N2_Avian_KU143256_A/chicken/Wuhan/WHJF/2014|2014.953">
			<date value="2014.953" direction="forwards" units="years"/>
		</taxon>
		<taxon id="H5N2_Avian_KU201608_A/snow_goose/Missouri/15-011246-1/2015|2015.200">
			<date value="2015.2" direction="forwards" units="years"/>
		</taxon>
		<taxon id="H5N2_Avian_KU201696_A/mallard/Oregon/AH0008887/2015|2015.016">
			<date value="2015.016" direction="forwards" units="years"/>
		</taxon>
		<taxon id="H5N2_Avian_KU201672_A/Northern_shoveler/Oregon/AH0007337/2015|2015.005">
			<date value="2015.005" direction="forwards" units="years"/>
		</taxon>
		<taxon id="H5N2_Avian_KU201720_A/mallard/Idaho/AH0007413/2015|2015.044">
			<date value="2015.044" direction="forwards" units="years"/>
		</taxon>
		<taxon id="H5N2_Avian_KU201712_A/mallard/Idaho/AH0007412/2015|2015.044">
			<date value="2015.044" direction="forwards" units="years"/>
		</taxon>
		<taxon id="H5N2_Avian_KU201784_A/mallard/Oregon/AH0003821/2014|2014.967">
			<date value="2014.967" direction="forwards" units="years"/>
		</taxon>
		<taxon id="H5N2_Avian_KU201816_A/mallard/Oregon/195547/2014|2014.973">
			<date value="2014.973" direction="forwards" units="years"/>
		</taxon>
		<taxon id="H5N2_Avian_MG964768_A/goose/Washington/15-001678-1/2015|2015.036">
			<date value="2015.036" direction="forwards" units="years"/>
		</taxon>
		<taxon id="H5N2_Avian_KU201848_A/mallard/Washington/196865/2015|2015.025">
			<date value="2015.025" direction="forwards" units="years"/>
		</taxon>
		<taxon id="H5N2_Avian_KU201928_A/Coopers_hawk/Minnesota/198225/2015|2015.282">
			<date value="2015.282" direction="forwards" units="years"/>
		</taxon>
		<taxon id="H5N2_Avian_KU201936_A/snowy_owl/Wisconsin/198399/2015|2015.279">
			<date value="2015.279" direction="forwards" units="years"/>
		</taxon>
		<taxon id="H5N2_Avian_KU201943_A/Canada_goose/Kansas/197850/2015|2015.195">
			<date value="2015.195" direction="forwards" units="years"/>
		</taxon>
		<taxon id="H5N2_Avian_KU646952_A/Anas_platyrhynchos/Belgium/17330cls42/2013|2013.734">
			<date value="2013.734" direction="forwards" units="years"/>
		</taxon>
		<taxon id="H5N2_Avian_KX014878_A/duck/France/150233/2015|2015.926">
			<date value="2015.926" direction="forwards" units="years"/>
		</taxon>
		<taxon id="H5N2_Avian_KX014902_A/chicken/France/160013g/2016|2016.000">
			<date value="2016.0" direction="forwards" units="years"/>
		</taxon>
		<taxon id="H5N2_Avian_KX160164_A/chicken/Hebei/3/2013|2013.970">
			<date value="2013.97" direction="forwards" units="years"/>
		</taxon>
		<taxon id="H5N2_Avian_KX160179_A/chicken/Heilongjiang/S7/2014|2014.595">
			<date value="2014.595" direction="forwards" units="years"/>
		</taxon>
		<taxon id="H5N2_Avian_KX160201_A/chicken/Shandong/S3/2014|2014.060">
			<date value="2014.06" direction="forwards" units="years"/>
		</taxon>
		<taxon id="H5N2_Avian_KY828758_A/northern_shoveler/California/LDC188/2014|2014.921">
			<date value="2014.921" direction="forwards" units="years"/>
		</taxon>
		<taxon id="H5N2_Avian_KX351551_A/American_wigeon/California/COL041/2014|2014.795">
			<date value="2014.795" direction="forwards" units="years"/>
		</taxon>
		<taxon id="H5N2_Avian_KX523694_A/duck/Hubei/SZY250/2016|2016.301">
			<date value="2016.301" direction="forwards" units="years"/>
		</taxon>
		<taxon id="H5N2_Avian_KX602687_A/duck/Zhejiang/1026109/2015|2015.816">
			<date value="2015.816" direction="forwards" units="years"/>
		</taxon>
		<taxon id="H5N2_Avian_KX602690_A/chicken/Zhejiang/514135/2015|2015.364">
			<date value="2015.364" direction="forwards" units="years"/>
		</taxon>
		<taxon id="H5N2_Avian_KX602688_A/chicken/Zhejiang/81643/2015|2015.622">
			<date value="2015.622" direction="forwards" units="years"/>
		</taxon>
		<taxon id="H5N2_Avian_KX838899_A/mallard/Alaska/AH0088535/2016|2016.611">
			<date value="2016.611" direction="forwards" units="years"/>
		</taxon>
		<taxon id="H5N2_Avian_KX979501_A/mallard_duck/Netherlands/43/2006|2006.712">
			<date value="2006.712" direction="forwards" units="years"/>
		</taxon>
		<taxon id="H5N2_Avian_MF682846_A/mallard_duck/Netherlands/63/2006|2006.723">
			<date value="2006.723" direction="forwards" units="years"/>
		</taxon>
		<taxon id="H5N2_Avian_KX979575_A/Eurasian_wigeon/Netherlands/1/2009|2009.693">
			<date value="2009.693" direction="forwards" units="years"/>
		</taxon>
		<taxon id="H5N2_Avian_KX977767_A/mallard_duck/Netherlands/5/2009|2009.088">
			<date value="2009.088" direction="forwards" units="years"/>
		</taxon>
		<taxon id="H5N2_Avian_KX978329_A/greater_white-fronted_goose/Netherlands/6/2008|2008.995">
			<date value="2008.995" direction="forwards" units="years"/>
		</taxon>
		<taxon id="H5N2_Avian_KX979499_A/mallard_duck/Netherlands/52/2008|2008.770">
			<date value="2008.77" direction="forwards" units="years"/>
		</taxon>
		<taxon id="H5N2_Avian_KX978688_A/greater_white-fronted_goose/Netherlands/2/2010|2010.077">
			<date value="2010.077" direction="forwards" units="years"/>
		</taxon>
		<taxon id="H5N2_Avian_KX977950_A/Eurasian_wigeon/Netherlands/1/2010|2010.737">
			<date value="2010.737" direction="forwards" units="years"/>
		</taxon>
		<taxon id="H5N2_Avian_KX979009_A/mallard_duck/Netherlands/32/2011|2011.800">
			<date value="2011.8" direction="forwards" units="years"/>
		</taxon>
		<taxon id="H5N2_Avian_KY056285_A/chicken/Zhejiang/194/2016|2016.082">
			<date value="2016.082" direction="forwards" units="years"/>
		</taxon>
		<taxon id="H5N2_Avian_KY056286_A/chicken/Zhejiang/209/2016|2016.082">
			<date value="2016.082" direction="forwards" units="years"/>
		</taxon>
		<taxon id="H5N2_Avian_KY130664_A/glaucous-winged_gull/Alaska/392/2011|2011.718">
			<date value="2011.718" direction="forwards" units="years"/>
		</taxon>
		<taxon id="H5N2_Avian_KY130859_A/northern_pintail/Alaska/622/2012|2012.740">
			<date value="2012.74" direction="forwards" units="years"/>
		</taxon>
		<taxon id="H5N2_Avian_KY284403_A/gadwall/Arkansas/15OS7729/2015|2015.962">
			<date value="2015.962" direction="forwards" units="years"/>
		</taxon>
		<taxon id="H5N2_Avian_KY437791_A/chicken/Jiangsu/XZ216/2014|2014.225">
			<date value="2014.225" direction="forwards" units="years"/>
		</taxon>
		<taxon id="H5N2_Avian_KY437799_A/chicken/Beijing/BJ7/2014|2014.748">
			<date value="2014.748" direction="forwards" units="years"/>
		</taxon>
		<taxon id="H5N2_Avian_KY561037_A/northern_pintail/Ohio/15OS5861/2015|2015.868">
			<date value="2015.868" direction="forwards" units="years"/>
		</taxon>
		<taxon id="H5N2_Avian_KY561242_A/mallard_duck/Ohio/15OS5289/2015|2015.655">
			<date value="2015.655" direction="forwards" units="years"/>
		</taxon>
		<taxon id="H5N2_Avian_KY584075_A/aquatic_bird/Korea/CN2/2009|2009.882">
			<date value="2009.882" direction="forwards" units="years"/>
		</taxon>
		<taxon id="H5N2_Avian_KY765302_A/ostrich/South_Africa/325863/2015|2015.496">
			<date value="2015.496" direction="forwards" units="years"/>
		</taxon>
		<taxon id="H5N2_Avian_LC010704_A/duck/Quang_Ninh/13c1-2-1/2013|2013.271">
			<date value="2013.271" direction="forwards" units="years"/>
		</taxon>
		<taxon id="H5N2_Avian_LC042073_A/duck/Hokkaido/WZ20/2014|2014.795">
			<date value="2014.795" direction="forwards" units="years"/>
		</taxon>
		<taxon id="H5N2_Avian_LC371794_A/duck/Hokkaido/166/2014|2014.753">
			<date value="2014.753" direction="forwards" units="years"/>
		</taxon>
		<taxon id="H5N2_Avian_MF359830_A/shorebird/Delaware_Bay/318/2011|2011.392">
			<date value="2011.392" direction="forwards" units="years"/>
		</taxon>
		<taxon id="H5N2_Avian_MF359850_A/ruddy_turnstone/Delaware_Bay/431/2011|2011.395">
			<date value="2011.395" direction="forwards" units="years"/>
		</taxon>
		<taxon id="H5N2_Avian_MG280368_A/American_wigeon/Ohio/16OS3736/2016|2016.805">
			<date value="2016.805" direction="forwards" units="years"/>
		</taxon>
		<taxon id="H5N2_Avian_MG280562_A/green-winged_teal/Mississippi/16OS5996/2016|2016.964">
			<date value="2016.964" direction="forwards" units="years"/>
		</taxon>
		<taxon id="H5N2_Avian_MG964344_A/Canada_goose/Michigan/15-018340-2/2015|2015.422">
			<date value="2015.422" direction="forwards" units="years"/>
		</taxon>
		<taxon id="H5N2_Avian_MG964352_A/Canada_goose/Michigan/15-019873-5/2015|2015.458">
			<date value="2015.458" direction="forwards" units="years"/>
		</taxon>
		<taxon id="H5N2_Avian_MG964360_A/Canada_goose/Wyoming/15-009285-1/2015|2015.203">
			<date value="2015.203" direction="forwards" units="years"/>
		</taxon>
		<taxon id="H5N2_Avian_MG964368_A/chicken/Idaho/15-001711-7/2015|2015.038">
			<date value="2015.038" direction="forwards" units="years"/>
		</taxon>
		<taxon id="H5N2_Avian_MG964760_A/falcon/Missouri/15-009166-2/2015|2015.189">
			<date value="2015.189" direction="forwards" units="years"/>
		</taxon>
		<taxon id="H5N2_Avian_MG964800_A/peregrine_falcon/Idaho/15-001362-3/2015|2015.022">
			<date value="2015.022" direction="forwards" units="years"/>
		</taxon>
		<taxon id="H5N2_Avian_MG964808_A/red-tailed_hawk/Washington/15-002551-2/2015|2015.022">
			<date value="2015.022" direction="forwards" units="years"/>
		</taxon>
		<taxon id="H5N2_Avian_MG964816_A/ring-necked_duck/Kentucky/15-012967-1/2015|2015.186">
			<date value="2015.186" direction="forwards" units="years"/>
		</taxon>
		<taxon id="H5N2_Avian_MG964824_A/snow_goose/Kentucky/15-012967-2/2015|2015.186">
			<date value="2015.186" direction="forwards" units="years"/>
		</taxon>
		<taxon id="H5N2_Avian_MH068399_A/ruddy_turnstone/New_Jersey/UGAI17-1991/2017|2017.362">
			<date value="2017.362" direction="forwards" units="years"/>
		</taxon>
		<taxon id="H5N2_Avian_MH068391_A/ruddy_turnstone/New_Jersey/UGAI17-1985/2017|2017.362">
			<date value="2017.362" direction="forwards" units="years"/>
		</taxon>
		<taxon id="H5N3_Avian_AB535131_A/whistling_swan/Shimane/580/2002|2002.932">
			<date value="2002.932" direction="forwards" units="years"/>
		</taxon>
		<taxon id="H5N3_Avian_AJ632268_A/duck/France/02166/2002|2002.500">
			<date value="2002.5" direction="forwards" units="years"/>
		</taxon>
		<taxon id="H5N3_Avian_CY005926_A/herring_gull/NJ/402/1989|1989.307">
			<date value="1989.307" direction="forwards" units="years"/>
		</taxon>
		<taxon id="H5N3_Avian_CY006028_A/goose/Hong_Kong/23/1978|1978.500">
			<date value="1978.5" direction="forwards" units="years"/>
		</taxon>
		<taxon id="H5N3_Avian_CY014615_A/duck/Hong_Kong/205/1977|1977.500">
			<date value="1977.5" direction="forwards" units="years"/>
		</taxon>
		<taxon id="H5N3_Avian_CY014984_A/tern/South_Africa/1961|1961.500">
			<date value="1961.5" direction="forwards" units="years"/>
		</taxon>
		<taxon id="H5N3_Avian_CY022645_A/teal/Italy/3812/2005|2005.500">
			<date value="2005.5" direction="forwards" units="years"/>
		</taxon>
		<taxon id="H5N3_Avian_CY024746_A/duck/Italy/775/2004|2004.500">
			<date value="2004.5" direction="forwards" units="years"/>
		</taxon>
		<taxon id="H5N3_Avian_CY045255_A/shearwater/Australia/751/1975|1975.500">
			<date value="1975.5" direction="forwards" units="years"/>
		</taxon>
		<taxon id="H5N3_Avian_CY046150_A/duck/France/06436/2006|2006.216">
			<date value="2006.216" direction="forwards" units="years"/>
		</taxon>
		<taxon id="H5N3_Avian_CY046142_A/mallard/France/061054/2006|2006.849">
			<date value="2006.849" direction="forwards" units="years"/>
		</taxon>
		<taxon id="H5N3_Avian_CY047046_A/breeder_duck/France/090045b/2009|2009.500">
			<date value="2009.5" direction="forwards" units="years"/>
		</taxon>
		<taxon id="H5N3_Avian_CY047552_A/mallard/Quebec/16334/2005|2005.630">
			<date value="2005.63" direction="forwards" units="years"/>
		</taxon>
		<taxon id="H5N3_Avian_CY096720_A/blue-winged_teal/Guatemala/CIP049-09/2010|2010.082">
			<date value="2010.082" direction="forwards" units="years"/>
		</taxon>
		<taxon id="H5N3_Avian_CY096704_A/blue-winged_teal/Guatemala/CIP049-08/2010|2010.082">
			<date value="2010.082" direction="forwards" units="years"/>
		</taxon>
		<taxon id="H5N3_Avian_CY166298_A/mallard/Illinois/11OS5576/2011|2011.863">
			<date value="2011.863" direction="forwards" units="years"/>
		</taxon>
		<taxon id="H5N3_Avian_CY167046_A/northern_pintail/Illinois/11OS4796/2011|2011.805">
			<date value="2011.805" direction="forwards" units="years"/>
		</taxon>
		<taxon id="H5N3_Avian_CY166752_A/gadwall/Mississippi/11OS5840/2011|2011.934">
			<date value="2011.934" direction="forwards" units="years"/>
		</taxon>
		<taxon id="H5N3_Avian_CY166824_A/American_widgeon/Mississippi/11OS6097/2011|2011.940">
			<date value="2011.94" direction="forwards" units="years"/>
		</taxon>
		<taxon id="H5N3_Avian_CY167175_A/American_green-winged_teal/Mississippi/12OS191/2012|2012.041">
			<date value="2012.041" direction="forwards" units="years"/>
		</taxon>
		<taxon id="H5N3_Avian_CY167192_A/American_green-winged_teal/Mississippi/12OS311/2012|2012.044">
			<date value="2012.044" direction="forwards" units="years"/>
		</taxon>
		<taxon id="H5N3_Avian_GQ227551_A/duck/Altai/1285/1991|1991.619">
			<date value="1991.619" direction="forwards" units="years"/>
		</taxon>
		<taxon id="H5N3_Avian_GQ227604_A/duck/Primorie/2633/2001|2001.644">
			<date value="2001.644" direction="forwards" units="years"/>
		</taxon>
		<taxon id="H5N3_Avian_GQ923565_A/mallard/Montana/458329-2/2006|2006.500">
			<date value="2006.5" direction="forwards" units="years"/>
		</taxon>
		<taxon id="H5N3_Avian_GU052837_A/mallard/Montana/458328-5/2006|2006.500">
			<date value="2006.5" direction="forwards" units="years"/>
		</taxon>
		<taxon id="H5N3_Avian_HM849027_A/mallard/PT/28006/2007|2007.679">
			<date value="2007.679" direction="forwards" units="years"/>
		</taxon>
		<taxon id="H5N3_Avian_JF800144_A/spot-billed_duck/Korea/KNU_SYG06/2006|2006.500">
			<date value="2006.5" direction="forwards" units="years"/>
		</taxon>
		<taxon id="H5N3_Avian_KC790069_A/duck/SK/4628/2010|2010.945">
			<date value="2010.945" direction="forwards" units="years"/>
		</taxon>
		<taxon id="H5N3_Avian_KC790077_A/duck/SK/4612/2010|2010.945">
			<date value="2010.945" direction="forwards" units="years"/>
		</taxon>
		<taxon id="H5N3_Avian_KF885675_A/duck/Moscow/4182/2010|2010.871">
			<date value="2010.871" direction="forwards" units="years"/>
		</taxon>
		<taxon id="H5N3_Avian_MF992942_A/duck/Moscow/4182-C/2010|2010.500">
			<date value="2010.5" direction="forwards" units="years"/>
		</taxon>
		<taxon id="H5N3_Avian_KP714481_A/goose/Taiwan/01042/2015|2015.030">
			<date value="2015.03" direction="forwards" units="years"/>
		</taxon>
		<taxon id="H5N3_Avian_KU646901_A/goose/Taiwan/01038/2015|2015.030">
			<date value="2015.03" direction="forwards" units="years"/>
		</taxon>
		<taxon id="H5N3_Avian_KT327411_A/Bulbul/Taiwan/01156/2015|2015.038">
			<date value="2015.038" direction="forwards" units="years"/>
		</taxon>
		<taxon id="H5N3_Avian_KT338321_A/mallard/Alaska/103/2014|2014.704">
			<date value="2014.704" direction="forwards" units="years"/>
		</taxon>
		<taxon id="H5N3_Avian_KU646909_A/chicken/Taiwan/01174/2015|2015.041">
			<date value="2015.041" direction="forwards" units="years"/>
		</taxon>
		<taxon id="H5N3_Avian_KX185908_A/yellow-billed_pintail/Chile/C1267/2015|2015.729">
			<date value="2015.729" direction="forwards" units="years"/>
		</taxon>
		<taxon id="H5N3_Avian_MF145713_A/mallard_duck/Netherlands/38/2008|2008.767">
			<date value="2008.767" direction="forwards" units="years"/>
		</taxon>
		<taxon id="H5N3_Avian_KX977798_A/mallard_duck/Netherlands/1/2008|2008.079">
			<date value="2008.079" direction="forwards" units="years"/>
		</taxon>
		<taxon id="H5N3_Avian_KX978388_A/mallard_duck/Netherlands/20/2009|2009.816">
			<date value="2009.816" direction="forwards" units="years"/>
		</taxon>
		<taxon id="H5N3_Avian_KX978032_A/mallard_duck/Netherlands/19/2009|2009.816">
			<date value="2009.816" direction="forwards" units="years"/>
		</taxon>
		<taxon id="H5N3_Avian_KX978851_A/greater_white-fronted_goose/Netherlands/5/2010|2010.866">
			<date value="2010.866" direction="forwards" units="years"/>
		</taxon>
		<taxon id="H5N3_Avian_KX979003_A/mallard_duck/Netherlands/36/2006|2006.693">
			<date value="2006.693" direction="forwards" units="years"/>
		</taxon>
		<taxon id="H5N3_Avian_KY575204_A/northern_shoveler/Mexico-Sonora/797/2008|2008.951">
			<date value="2008.951" direction="forwards" units="years"/>
		</taxon>
		<taxon id="H5N3_Avian_KY644415_A/blue-winged_teal/Guatemala/CIP049H105-05/2011|2011.934">
			<date value="2011.934" direction="forwards" units="years"/>
		</taxon>
		<taxon id="H5N3_Avian_KY644498_A/blue-winged_teal/Guatemala/CIP049H113-53/2013|2013.025">
			<date value="2013.025" direction="forwards" units="years"/>
		</taxon>
		<taxon id="H5N3_Avian_KY983165_A/northern_shoveler/California/HS225/2015|2015.926">
			<date value="2015.926" direction="forwards" units="years"/>
		</taxon>
		<taxon id="H5N3_Avian_LC018990_A/duck/Hokkaido/W240/2014|2014.827">
			<date value="2014.827" direction="forwards" units="years"/>
		</taxon>
		<taxon id="H5N3_Avian_LC018991_A/duck/Hokkaido/W280/2014|2014.827">
			<date value="2014.827" direction="forwards" units="years"/>
		</taxon>
		<taxon id="H5N3_Avian_LC042011_A/duck/Hong_Kong/694/1979|1979.500">
			<date value="1979.5" direction="forwards" units="years"/>
		</taxon>
		<taxon id="H5N3_Avian_LC042019_A/duck/Hong_Kong/819/1980|1980.500">
			<date value="1980.5" direction="forwards" units="years"/>
		</taxon>
		<taxon id="H5N3_Avian_LC042035_A/duck/Hong_Kong/821/1980|1980.500">
			<date value="1980.5" direction="forwards" units="years"/>
		</taxon>
		<taxon id="H5N3_Avian_LC371802_A/duck/Hokkaido/167/2007|2007.827">
			<date value="2007.827" direction="forwards" units="years"/>
		</taxon>
		<taxon id="H5N3_Avian_MF359871_A/laughing_gull/Delaware_Bay/341/2011|2011.392">
			<date value="2011.392" direction="forwards" units="years"/>
		</taxon>
		<taxon id="H5N4_Avian_CY096672_A/blue-winged_teal/Guatemala/CIP049-12/2010|2010.082">
			<date value="2010.082" direction="forwards" units="years"/>
		</taxon>
		<taxon id="H5N4_Avian_CY096680_A/blue-winged_teal/Guatemala/CIP049-13/2010|2010.082">
			<date value="2010.082" direction="forwards" units="years"/>
		</taxon>
		<taxon id="H5N4_Avian_CY206099_A/mallard/Minnesota/AI11-4227/2011|2011.682">
			<date value="2011.682" direction="forwards" units="years"/>
		</taxon>
		<taxon id="H5N5_Avian_CY091643_A/duck/Guangdong/wy24/2008|2008.427">
			<date value="2008.427" direction="forwards" units="years"/>
		</taxon>
		<taxon id="H5N5_Avian_CY091627_A/duck/Guangdong/wy11/2008|2008.427">
			<date value="2008.427" direction="forwards" units="years"/>
		</taxon>
		<taxon id="H5N5_Avian_CY139837_A/mallard/Minnesota/355811/2000|2000.500">
			<date value="2000.5" direction="forwards" units="years"/>
		</taxon>
		<taxon id="H5N5_Avian_CY177223_A/mallard/California/1392/2013|2013.556">
			<date value="2013.556" direction="forwards" units="years"/>
		</taxon>
		<taxon id="H5N5_Avian_CY177305_A/mallard/California/1426/2013|2013.556">
			<date value="2013.556" direction="forwards" units="years"/>
		</taxon>
		<taxon id="H5N5_Avian_EF607888_A/mallard/MN/105/2000|2000.500">
			<date value="2000.5" direction="forwards" units="years"/>
		</taxon>
		<taxon id="H5N5_Avian_GU727653_A/duck/Eastern_China/008/2008|2008.953">
			<date value="2008.953" direction="forwards" units="years"/>
		</taxon>
		<taxon id="H5N5_Avian_GU727661_A/duck/Eastern_China/031/2009|2009.038">
			<date value="2009.038" direction="forwards" units="years"/>
		</taxon>
		<taxon id="H5N5_Avian_JQ973678_A/quail/Jiangsu/k0104/2010|2010.019">
			<date value="2010.019" direction="forwards" units="years"/>
		</taxon>
		<taxon id="H5N5_Avian_JQ973686_A/goose/Guangdong/k0103/2010|2010.071">
			<date value="2010.071" direction="forwards" units="years"/>
		</taxon>
		<taxon id="H5N5_Avian_JX878683_A/duck/HuBei/03/2010|2010.236">
			<date value="2010.236" direction="forwards" units="years"/>
		</taxon>
		<taxon id="H5N5_Avian_KJ907647_A/duck/Liaoning/LN/2011|2011.162">
			<date value="2011.162" direction="forwards" units="years"/>
		</taxon>
		<taxon id="H5N5_Avian_MF359882_A/mallard/Alberta/383/2009|2009.638">
			<date value="2009.638" direction="forwards" units="years"/>
		</taxon>
		<taxon id="H5N6_Avian_CY006036_A/duck/Potsdam/2216-4/1984|1984.500">
			<date value="1984.5" direction="forwards" units="years"/>
		</taxon>
		<taxon id="H5N6_Avian_CY177425_A/mallard/California/1500P/2013|2013.575">
			<date value="2013.575" direction="forwards" units="years"/>
		</taxon>
		<taxon id="H5N6_Avian_KJ754145_A/duck/Guangdong/GD01/2014|2014.200">
			<date value="2014.2" direction="forwards" units="years"/>
		</taxon>
		<taxon id="H5N6_Avian_KY437775_A/goose/Guangdong/YJD/2014|2014.833">
			<date value="2014.833" direction="forwards" units="years"/>
		</taxon>
		<taxon id="H5N6_Avian_KJ807779_A/chicken/Zhejiang/6C2/2013|2013.951">
			<date value="2013.951" direction="forwards" units="years"/>
		</taxon>
		<taxon id="H5N6_Avian_KJ807780_A/duck/Zhejiang/6D2/2013|2013.951">
			<date value="2013.951" direction="forwards" units="years"/>
		</taxon>
		<taxon id="H5N6_Avian_KM251462_A/Anas_crecca/Hubei/Chenhu1623-5/2014|2014.214">
			<date value="2014.214" direction="forwards" units="years"/>
		</taxon>
		<taxon id="H5N6_Avian_KP083451_A/migratory_waterfowl/Hubei/Chenhu1306/2014|2014.153">
			<date value="2014.153" direction="forwards" units="years"/>
		</taxon>
		<taxon id="H5N6_Avian_KM251463_A/chicken/Sichuan/NCJPL1/2014|2014.318">
			<date value="2014.318" direction="forwards" units="years"/>
		</taxon>
		<taxon id="H5N6_Avian_KM251465_A/duck/Sichuan/NCXJ15/2014|2014.318">
			<date value="2014.318" direction="forwards" units="years"/>
		</taxon>
		<taxon id="H5N6_Avian_KM251467_A/duck/Sichuan/NCXJ24/2014|2014.318">
			<date value="2014.318" direction="forwards" units="years"/>
		</taxon>
		<taxon id="H5N6_Avian_KM496977_A/duck/Laos/XBY004/2014|2014.192">
			<date value="2014.192" direction="forwards" units="years"/>
		</taxon>
		<taxon id="H5N6_Avian_KM873646_A/swan_goose/Jilin/JL01/2014|2014.414">
			<date value="2014.414" direction="forwards" units="years"/>
		</taxon>
		<taxon id="H5N6_Avian_KP090439_A/chicken/Jiangxi/NCDZT1123/2014|2014.490">
			<date value="2014.49" direction="forwards" units="years"/>
		</taxon>
		<taxon id="H5N6_Avian_KP090447_A/chicken/Jiangxi/NCDZT1126/2014|2014.490">
			<date value="2014.49" direction="forwards" units="years"/>
		</taxon>
		<taxon id="H5N6_Avian_KP284997_A/chicken/Shenzhen/2464/2013|2013.948">
			<date value="2013.948" direction="forwards" units="years"/>
		</taxon>
		<taxon id="H5N6_Avian_KP284981_A/chicken/Shenzhen/1845/2013|2013.945">
			<date value="2013.945" direction="forwards" units="years"/>
		</taxon>
		<taxon id="H5N6_Avian_KP285005_A/duck/Dongguan/2685/2013|2013.962">
			<date value="2013.962" direction="forwards" units="years"/>
		</taxon>
		<taxon id="H5N6_Avian_KP285021_A/duck/Dongguan/3069/2013|2013.962">
			<date value="2013.962" direction="forwards" units="years"/>
		</taxon>
		<taxon id="H5N6_Avian_KP286109_A/chicken/Dongguan/3363/2013|2013.962">
			<date value="2013.962" direction="forwards" units="years"/>
		</taxon>
		<taxon id="H5N6_Avian_KP286101_A/chicken/Dongguan/2690/2013|2013.962">
			<date value="2013.962" direction="forwards" units="years"/>
		</taxon>
		<taxon id="H5N6_Avian_KP286437_A/duck/Jiangxi/13484/2014|2014.241">
			<date value="2014.241" direction="forwards" units="years"/>
		</taxon>
		<taxon id="H5N6_Avian_KP286429_A/duck/Jiangxi/13475/2014|2014.241">
			<date value="2014.241" direction="forwards" units="years"/>
		</taxon>
		<taxon id="H5N6_Avian_KP285325_A/goose/Shantou/1791/2014|2014.195">
			<date value="2014.195" direction="forwards" units="years"/>
		</taxon>
		<taxon id="H5N6_Avian_KP285317_A/goose/Shantou/1763/2014|2014.195">
			<date value="2014.195" direction="forwards" units="years"/>
		</taxon>
		<taxon id="H5N6_Avian_KP732638_A/goose/Eastern_China/S0513/2013|2013.362">
			<date value="2013.362" direction="forwards" units="years"/>
		</taxon>
		<taxon id="H5N6_Avian_KP732643_A/duck/Eastern_China/S0908/2014|2014.685">
			<date value="2014.685" direction="forwards" units="years"/>
		</taxon>
		<taxon id="H5N6_Avian_KP732641_A/duck/Eastern_China/S0711/2014|2014.523">
			<date value="2014.523" direction="forwards" units="years"/>
		</taxon>
		<taxon id="H5N6_Human_KP765788_A/Guangzhou/39715/2014|2014.942">
			<date value="2014.942" direction="forwards" units="years"/>
		</taxon>
		<taxon id="H5N6_Avian_KX094408_A/duck/Guangzhou/021/2014|2014.038">
			<date value="2014.038" direction="forwards" units="years"/>
		</taxon>
		<taxon id="H5N6_Avian_KP765796_A/duck/Guangzhou/41227/2014|2014.978">
			<date value="2014.978" direction="forwards" units="years"/>
		</taxon>
		<taxon id="H5N6_Human_KR063687_A/Changsha/1/2014|2014.145">
			<date value="2014.145" direction="forwards" units="years"/>
		</taxon>
		<taxon id="H5N6_Human_KT245143_A/Yunnan/0127/2015|2015.099">
			<date value="2015.099" direction="forwards" units="years"/>
		</taxon>
		<taxon id="H5N6_Swine_KT313410_A/swine/Guangdong/2/2014|2014.460">
			<date value="2014.46" direction="forwards" units="years"/>
		</taxon>
		<taxon id="H5N6_Swine_KT313418_A/swine/Guangdong/1/2014|2014.460">
			<date value="2014.46" direction="forwards" units="years"/>
		</taxon>
		<taxon id="H5N6_Avian_KT454939_A/Copsychus_saularis/Guangdong/SW8/2014|2014.584">
			<date value="2014.584" direction="forwards" units="years"/>
		</taxon>
		<taxon id="H5N6_Avian_KT454947_A/Gallinula_chloropus/Guangdong/GZ174/2014|2014.685">
			<date value="2014.685" direction="forwards" units="years"/>
		</taxon>
		<taxon id="H5N6_Avian_KT454955_A/Syrrhaptes_paradoxus/Guangdong/ZH283/2015|2015.137">
			<date value="2015.137" direction="forwards" units="years"/>
		</taxon>
		<taxon id="H5N6_Avian_KT952272_A/wild_pigeon/Jilin/CC01/2014|2014.463">
			<date value="2014.463" direction="forwards" units="years"/>
		</taxon>
		<taxon id="H5N6_Avian_KU042760_A/goose/Zhejiang/925106/2014|2014.732">
			<date value="2014.732" direction="forwards" units="years"/>
		</taxon>
		<taxon id="H5N6_Avian_KU042761_A/goose/Zhejiang/925108/2014|2014.732">
			<date value="2014.732" direction="forwards" units="years"/>
		</taxon>
		<taxon id="H5N6_Avian_KU042764_A/chicken/Zhejiang/727022/2014|2014.567">
			<date value="2014.567" direction="forwards" units="years"/>
		</taxon>
		<taxon id="H5N6_Avian_KU042765_A/chicken/Zhejiang/727026/2014|2014.567">
			<date value="2014.567" direction="forwards" units="years"/>
		</taxon>
		<taxon id="H5N6_Avian_KU143262_A/turtledove/Wuhan/WHBJ28/2014|2014.953">
			<date value="2014.953" direction="forwards" units="years"/>
		</taxon>
		<taxon id="H5N6_Avian_KU143261_A/turtledove/Wuhan/WHBJ12/2014|2014.953">
			<date value="2014.953" direction="forwards" units="years"/>
		</taxon>
		<taxon id="H5N6_Avian_KU143264_A/turtledove/Wuhan/HKBJ43/2015|2015.038">
			<date value="2015.038" direction="forwards" units="years"/>
		</taxon>
		<taxon id="H5N6_Avian_KU143263_A/turtledove/Wuhan/HKBJ27/2015|2015.038">
			<date value="2015.038" direction="forwards" units="years"/>
		</taxon>
		<taxon id="H5N6_Avian_KU143270_A/duck/Wuhan/JXYFB22/2015|2015.038">
			<date value="2015.038" direction="forwards" units="years"/>
		</taxon>
		<taxon id="H5N6_Avian_KU143266_A/duck/Wuhan/WHYF03/2015|2015.038">
			<date value="2015.038" direction="forwards" units="years"/>
		</taxon>
		<taxon id="H5N6_Avian_KU143267_A/chicken/Wuhan/WHYJ01/2015|2015.038">
			<date value="2015.038" direction="forwards" units="years"/>
		</taxon>
		<taxon id="H5N6_Avian_KU143268_A/chicken/Wuhan/WHYJ02/2015|2015.038">
			<date value="2015.038" direction="forwards" units="years"/>
		</taxon>
		<taxon id="H5N6_Avian_KU143269_A/duck/Wenzhou/YHQL22/2014|2014.038">
			<date value="2014.038" direction="forwards" units="years"/>
		</taxon>
		<taxon id="H5N6_Avian_KU143271_A/duck/Taizhou/TZYG12/2015|2015.038">
			<date value="2015.038" direction="forwards" units="years"/>
		</taxon>
		<taxon id="H5N6_Avian_KX121198_A/goose/Hunan/118/2014|2014.863">
			<date value="2014.863" direction="forwards" units="years"/>
		</taxon>
		<taxon id="H5N6_Avian_KX121206_A/duck/Hunan/144/2014|2014.866">
			<date value="2014.866" direction="forwards" units="years"/>
		</taxon>
		<taxon id="H5N6_Avian_KX151176_A/Pavo_cristatus/Jiangxi/JA1/2016|2016.156">
			<date value="2016.156" direction="forwards" units="years"/>
		</taxon>
		<taxon id="H5N6_Avian_KX638407_A/peregrine_falcon/HK/4955/2015|2015.271">
			<date value="2015.271" direction="forwards" units="years"/>
		</taxon>
		<taxon id="H5N6_Avian_KX638416_A/oriental_magpie_robin/HK/6154/2015|2015.326">
			<date value="2015.326" direction="forwards" units="years"/>
		</taxon>
		<taxon id="H5N6_Avian_KY005855_A/chicken/Anhui/MZ33/2016|2016.123">
			<date value="2016.123" direction="forwards" units="years"/>
		</taxon>
		<taxon id="H5N6_Avian_KY005863_A/chicken/Anhui/MZ34/2016|2016.123">
			<date value="2016.123" direction="forwards" units="years"/>
		</taxon>
		<taxon id="H5N6_Avian_KY005871_A/chicken/Henan/YB0597/2016|2016.200">
			<date value="2016.2" direction="forwards" units="years"/>
		</taxon>
		<taxon id="H5N6_Avian_KY171247_A/chicken/Vietnam/NCVD14-A324/2014|2014.315">
			<date value="2014.315" direction="forwards" units="years"/>
		</taxon>
		<taxon id="H5N6_Avian_KY171640_A/Pheasant/Vietnam/NCVD14-A367/2014|2014.600">
			<date value="2014.6" direction="forwards" units="years"/>
		</taxon>
		<taxon id="H5N6_Avian_KY171668_A/duck/Vietnam/NCVD14-A418/2014|2014.647">
			<date value="2014.647" direction="forwards" units="years"/>
		</taxon>
		<taxon id="H5N6_Avian_LC028200_A/duck/Vietnam/LBM752/2014|2014.781">
			<date value="2014.781" direction="forwards" units="years"/>
		</taxon>
		<taxon id="H5N6_Avian_KY171686_A/chicken/Vietnam/NCVD-15A17/2015|2015.195">
			<date value="2015.195" direction="forwards" units="years"/>
		</taxon>
		<taxon id="H5N6_Avian_LC279856_A/chicken/Nha_Trang/129/2015|2015.868">
			<date value="2015.868" direction="forwards" units="years"/>
		</taxon>
		<taxon id="H5N6_Avian_LC174945_A/muscovy_duck/Vietnam/LBM809/2015|2015.858">
			<date value="2015.858" direction="forwards" units="years"/>
		</taxon>
		<taxon id="H5N6_Avian_LC174955_A/muscovy_duck/Vietnam/LBM817/2015|2015.858">
			<date value="2015.858" direction="forwards" units="years"/>
		</taxon>
		<taxon id="H5N6_Avian_KY402049_A/whooper_swan/Korea/Gangjin_48/2016|2016.885">
			<date value="2016.885" direction="forwards" units="years"/>
		</taxon>
		<taxon id="H5N6_Avian_KY402057_A/whooper_swan/Korea/Gangjin_49_2/2016|2016.885">
			<date value="2016.885" direction="forwards" units="years"/>
		</taxon>
		<taxon id="H5N6_Avian_KY415619_A/duck/Hubei/ZYSYF1/2015|2015.871">
			<date value="2015.871" direction="forwards" units="years"/>
		</taxon>
		<taxon id="H5N6_Avian_KY415622_A/duck/Hubei/ZYSYG5/2015|2015.888">
			<date value="2015.888" direction="forwards" units="years"/>
		</taxon>
		<taxon id="H5N6_Avian_KY415626_A/chicken/Hubei/ZYSJF38/2016|2016.140">
			<date value="2016.14" direction="forwards" units="years"/>
		</taxon>
		<taxon id="H5N6_Avian_KY415624_A/chicken/Hubei/ZYSJF16/2016|2016.140">
			<date value="2016.14" direction="forwards" units="years"/>
		</taxon>
		<taxon id="H5N6_Avian_KY415633_A/chicken/Taishun/TS2/2016|2016.134">
			<date value="2016.134" direction="forwards" units="years"/>
		</taxon>
		<taxon id="H5N6_Avian_KY415632_A/chicken/Taishun/TS90/2016|2016.134">
			<date value="2016.134" direction="forwards" units="years"/>
		</taxon>
		<taxon id="H5N6_Avian_KY415646_A/chicken/Ganzhou/GZ50/2015|2015.945">
			<date value="2015.945" direction="forwards" units="years"/>
		</taxon>
		<taxon id="H5N6_Avian_KY415645_A/chicken/Ganzhou/GZ21/2015|2015.945">
			<date value="2015.945" direction="forwards" units="years"/>
		</taxon>
		<taxon id="H5N6_Avian_KY437783_A/chicken/Yangzhou/YD1/2014|2014.666">
			<date value="2014.666" direction="forwards" units="years"/>
		</taxon>
		<taxon id="H5N6_Avian_MG891807_A/Anas_platyrhynchos/Korea/W615/2017|2017.948">
			<date value="2017.948" direction="forwards" units="years"/>
		</taxon>
		<taxon id="H5N6_Avian_KY576117_A/common_teal/Korea/W559/2017|2017.008">
			<date value="2017.008" direction="forwards" units="years"/>
		</taxon>
		<taxon id="H5N6_Avian_LC010696_A/duck/Vietnam/LBM360c1-4-1/2013|2013.099">
			<date value="2013.099" direction="forwards" units="years"/>
		</taxon>
		<taxon id="H5N6_Avian_LC050599_A/muscovy_duck/Quang_Ninh/5c112/2013|2013.279">
			<date value="2013.279" direction="forwards" units="years"/>
		</taxon>
		<taxon id="H5N6_Avian_LC316683_A/tundra_swan/Niigata/1511C003/2016|2016.904">
			<date value="2016.904" direction="forwards" units="years"/>
		</taxon>
		<taxon id="H5N6_Avian_LC318647_A/whooper_swan/Aomori/9/2016|2016.992">
			<date value="2016.992" direction="forwards" units="years"/>
		</taxon>
		<taxon id="H5N6_Avian_LC208492_A/chicken/Japan/AQ-HE144/2015|2015.899">
			<date value="2015.899" direction="forwards" units="years"/>
		</taxon>
		<taxon id="H5N6_Avian_LC208516_A/duck/Japan/AQ-HE72/2015|2015.575">
			<date value="2015.575" direction="forwards" units="years"/>
		</taxon>
		<taxon id="H5N6_Avian_LC274910_A/snowy_owl/Akita/0051D010-4/2016|2016.893">
			<date value="2016.893" direction="forwards" units="years"/>
		</taxon>
		<taxon id="H5N6_Avian_LC274902_A/snowy_owl/Akita/0051D008/2016|2016.893">
			<date value="2016.893" direction="forwards" units="years"/>
		</taxon>
		<taxon id="H5N6_Avian_LC318655_A/grey-faced_buzzard/Aomori/10/2016|2016.989">
			<date value="2016.989" direction="forwards" units="years"/>
		</taxon>
		<taxon id="H5N6_Avian_LC274973_A/northern_goshawk/Mie/2412C007/2016|2016.951">
			<date value="2016.951" direction="forwards" units="years"/>
		</taxon>
		<taxon id="H5N6_Avian_LC317078_A/peregrine_falcon/Hokkaido/X7/2016|2016.948">
			<date value="2016.948" direction="forwards" units="years"/>
		</taxon>
		<taxon id="H5N6_Avian_LC276845_A/peregrine_falcon/Niigata/15/2016|2016.915">
			<date value="2016.915" direction="forwards" units="years"/>
		</taxon>
		<taxon id="H5N6_Avian_LC309005_A/mandarin_duck/Tochigi/0902C033/2017|2017.137">
			<date value="2017.137" direction="forwards" units="years"/>
		</taxon>
		<taxon id="H5N6_Avian_LC275029_A/mute_swan/Hyogo/2801ITM001/2017|2017.033">
			<date value="2017.033" direction="forwards" units="years"/>
		</taxon>
		<taxon id="H5N6_Avian_LC275013_A/coot/Shiga/2501T010/2017|2017.008">
			<date value="2017.008" direction="forwards" units="years"/>
		</taxon>
		<taxon id="H5N6_Avian_LC276803_A/chicken/Miyazaki/21/2016|2016.967">
			<date value="2016.967" direction="forwards" units="years"/>
		</taxon>
		<taxon id="H5N6_Avian_LC276811_A/chicken/Kumamoto/45/2016|2016.984">
			<date value="2016.984" direction="forwards" units="years"/>
		</taxon>
		<taxon id="H5N6_Avian_LC276869_A/peregrine_falcon/Gifu/2102A008/2017|2017.148">
			<date value="2017.148" direction="forwards" units="years"/>
		</taxon>
		<taxon id="H5N6_Avian_LC318920_A/peregrine_falcon/Niigata/12/2017|2017.000">
			<date value="2017.0" direction="forwards" units="years"/>
		</taxon>
		<taxon id="H5N6_Avian_LC279864_A/muscovy_duck/Quang_Ninh/254/2016|2016.170">
			<date value="2016.17" direction="forwards" units="years"/>
		</taxon>
		<taxon id="H5N6_Avian_LC308997_A/eastern_buzzard/Oita/4401F005/2017|2017.030">
			<date value="2017.03" direction="forwards" units="years"/>
		</taxon>
		<taxon id="H5N6_Avian_LC314558_A/black-headed_gull/Hyogo/2801E009/2017|2017.047">
			<date value="2017.047" direction="forwards" units="years"/>
		</taxon>
		<taxon id="H5N6_Avian_LC314510_A/black-headed_gull/Ibaraki/0803-194/2016|2016.926">
			<date value="2016.926" direction="forwards" units="years"/>
		</taxon>
		<taxon id="H5N6_Avian_LC318848_A/coot/Iwate/13/2016|2016.973">
			<date value="2016.973" direction="forwards" units="years"/>
		</taxon>
		<taxon id="H5N6_Avian_LC379585_A/jungle_crow/Hyogo/2803A002/2018|2018.162">
			<date value="2018.162" direction="forwards" units="years"/>
		</taxon>
		<taxon id="H5N6_Avian_LC379593_A/jungle_crow/Hyogo/2803E011/2018|2018.167">
			<date value="2018.167" direction="forwards" units="years"/>
		</taxon>
		<taxon id="H5N6_Avian_MF182415_A/goose/Guangdong/QY01/2016|2016.803">
			<date value="2016.803" direction="forwards" units="years"/>
		</taxon>
		<taxon id="H5N6_Avian_MF399636_A/Falcated_Duck/Ningxia/484-29/2015|2015.860">
			<date value="2015.86" direction="forwards" units="years"/>
		</taxon>
		<taxon id="H5N6_Avian_MF399588_A/Ferruginous_Pochard/Ningxia/479-16/2015|2015.860">
			<date value="2015.86" direction="forwards" units="years"/>
		</taxon>
		<taxon id="H5N6_Avian_MF399612_A/Great_Crested_Grebe/Ningxia/482-26/2015|2015.860">
			<date value="2015.86" direction="forwards" units="years"/>
		</taxon>
		<taxon id="H5N6_Avian_MF693964_A/mallard_duck/Netherlands/52/2015|2015.707">
			<date value="2015.707" direction="forwards" units="years"/>
		</taxon>
		<taxon id="H5N6_Avian_MF960000_A/goose/Yangzhou/YZ587/2016|2016.381">
			<date value="2016.381" direction="forwards" units="years"/>
		</taxon>
		<taxon id="H5N6_Avian_MF960001_A/chicken/Xuzhou/XZ6/2016|2016.118">
			<date value="2016.118" direction="forwards" units="years"/>
		</taxon>
		<taxon id="H5N6_Avian_MF960002_A/duck/Anhui/S4/2016|2016.022">
			<date value="2016.022" direction="forwards" units="years"/>
		</taxon>
		<taxon id="H5N6_Avian_MF960003_A/chicken/Guangdong/GD1602/2016|2016.219">
			<date value="2016.219" direction="forwards" units="years"/>
		</taxon>
		<taxon id="H5N7_Avian_CY005927_A/shorebird/DE/101/2004|2004.373">
			<date value="2004.373" direction="forwards" units="years"/>
		</taxon>
		<taxon id="H5N7_Avian_CY005969_A/shorebird/DE/75/2004|2004.373">
			<date value="2004.373" direction="forwards" units="years"/>
		</taxon>
		<taxon id="H5N7_Avian_CY094437_A/cinnamon_teal/California/HKWF1111C/2007|2007.918">
			<date value="2007.918" direction="forwards" units="years"/>
		</taxon>
		<taxon id="H5N7_Avian_CY144579_A/ruddy_turnstone/New_Jersey/1148676/2004|2004.373">
			<date value="2004.373" direction="forwards" units="years"/>
		</taxon>
		<taxon id="H5N7_Avian_EF607889_A/shorebird/DE/1346/2001|2001.500">
			<date value="2001.5" direction="forwards" units="years"/>
		</taxon>
		<taxon id="H5N7_Avian_EU871921_A/ruddy_turnstone/NJ/327/2004|2004.500">
			<date value="2004.5" direction="forwards" units="years"/>
		</taxon>
		<taxon id="H5N7_Avian_MF362103_A/Duck/Dongting/D76-1/2016|2016.989">
			<date value="2016.989" direction="forwards" units="years"/>
		</taxon>
		<taxon id="H5N7_Avian_MH068655_A/ruddy_turnstone/New_Jersey/UGAI17-2989/2017|2017.400">
			<date value="2017.4" direction="forwards" units="years"/>
		</taxon>
		<taxon id="H5N7_Avian_MH068551_A/ruddy_turnstone/New_Jersey/UGAI17-2783/2017|2017.386">
			<date value="2017.386" direction="forwards" units="years"/>
		</taxon>
		<taxon id="H5N8_Avian_AB932556_A/chicken/kumamoto/1-7/2014|2014.279">
			<date value="2014.279" direction="forwards" units="years"/>
		</taxon>
		<taxon id="H5N8_Avian_CY015089_A/turkey/Ireland/1378/1983|1983.500">
			<date value="1983.5" direction="forwards" units="years"/>
		</taxon>
		<taxon id="H5N8_Avian_CY134101_A/mallard/California/2559P/2011|2011.611">
			<date value="2011.611" direction="forwards" units="years"/>
		</taxon>
		<taxon id="H5N8_Avian_CY144236_A/ruddy_turnstone/New_Jersey/828227/2001|2001.500">
			<date value="2001.5" direction="forwards" units="years"/>
		</taxon>
		<taxon id="H5N8_Avian_CY203725_A/mallard/Maryland/07OS864/2007|2007.485">
			<date value="2007.485" direction="forwards" units="years"/>
		</taxon>
		<taxon id="H5N8_Avian_KJ509140_A/bean_goose/Korea/H328/2014|2014.085">
			<date value="2014.085" direction="forwards" units="years"/>
		</taxon>
		<taxon id="H5N8_Avian_KJ511812_A/waterfowl/Korea/S005/2014|2014.123">
			<date value="2014.123" direction="forwards" units="years"/>
		</taxon>
		<taxon id="H5N8_Avian_KJ476657_A/mallard/Shanghai/SH-9/2013|2013.866">
			<date value="2013.866" direction="forwards" units="years"/>
		</taxon>
		<taxon id="H5N8_Avian_KJ476669_A/duck/Zhejiang/W24/2013|2013.868">
			<date value="2013.868" direction="forwards" units="years"/>
		</taxon>
		<taxon id="H5N8_Avian_KJ476670_A/duck/Zhejiang/6D18/2013|2013.951">
			<date value="2013.951" direction="forwards" units="years"/>
		</taxon>
		<taxon id="H5N8_Avian_KJ509020_A/Coot/Korea/H81/2014|2014.058">
			<date value="2014.058" direction="forwards" units="years"/>
		</taxon>
		<taxon id="H5N8_Avian_KJ509044_A/breeder_chicken/Korea/H122/2014|2014.063">
			<date value="2014.063" direction="forwards" units="years"/>
		</taxon>
		<taxon id="H5N8_Avian_KJ509116_A/breeder_chicken/Korea/H250/2014|2014.074">
			<date value="2014.074" direction="forwards" units="years"/>
		</taxon>
		<taxon id="H5N8_Avian_KM504101_A/duck/Shandong/Q1/2013|2013.312">
			<date value="2013.312" direction="forwards" units="years"/>
		</taxon>
		<taxon id="H5N8_Avian_KP101004_A/quail/California/K1400794/2014|2014.285">
			<date value="2014.285" direction="forwards" units="years"/>
		</taxon>
		<taxon id="H5N8_Avian_KP307984_A/gyrfalcon/Washington/41088-6/2014|2014.934">
			<date value="2014.934" direction="forwards" units="years"/>
		</taxon>
		<taxon id="H5N8_Avian_KU201904_A/peregrine_falcon/Washington/196426/2014|2014.992">
			<date value="2014.992" direction="forwards" units="years"/>
		</taxon>
		<taxon id="H5N8_Avian_KT388684_A/goose/Taiwan/TNO17/2015|2015.044">
			<date value="2015.044" direction="forwards" units="years"/>
		</taxon>
		<taxon id="H5N8_Avian_KT388476_A/goose/Taiwan/TNC5/2015|2015.044">
			<date value="2015.044" direction="forwards" units="years"/>
		</taxon>
		<taxon id="H5N8_Avian_KP732629_A/duck/Eastern_China/L0405/2010|2010.258">
			<date value="2010.258" direction="forwards" units="years"/>
		</taxon>
		<taxon id="H5N8_Avian_KP732630_A/duck/Eastern_China/L0423/2011|2011.307">
			<date value="2011.307" direction="forwards" units="years"/>
		</taxon>
		<taxon id="H5N8_Avian_KP732631_A/duck/Eastern_China/L0611/2011|2011.441">
			<date value="2011.441" direction="forwards" units="years"/>
		</taxon>
		<taxon id="H5N8_Avian_KP732633_A/duck/Eastern_China/L1021/2012|2012.803">
			<date value="2012.803" direction="forwards" units="years"/>
		</taxon>
		<taxon id="H5N8_Avian_KP732632_A/duck/Eastern_China/L0722/2012|2012.553">
			<date value="2012.553" direction="forwards" units="years"/>
		</taxon>
		<taxon id="H5N8_Avian_KP732637_A/duck/Eastern_China/S1210/2013|2013.940">
			<date value="2013.94" direction="forwards" units="years"/>
		</taxon>
		<taxon id="H5N8_Avian_KX013029_A/goose/Eastern_China/CZ/2013|2013.860">
			<date value="2013.86" direction="forwards" units="years"/>
		</taxon>
		<taxon id="H5N8_Avian_KX013021_A/duck/Eastern_China/JY/2014|2014.008">
			<date value="2014.008" direction="forwards" units="years"/>
		</taxon>
		<taxon id="H5N8_Avian_KP732640_A/duck/Eastern_China/S0215/2014|2014.123">
			<date value="2014.123" direction="forwards" units="years"/>
		</taxon>
		<taxon id="H5N8_Avian_KP739405_A/chicken/Oregon/41613-2/2014|2014.956">
			<date value="2014.956" direction="forwards" units="years"/>
		</taxon>
		<taxon id="H5N8_Avian_KP739413_A/guinea_fowl/Oregon/41613-1/2014|2014.956">
			<date value="2014.956" direction="forwards" units="years"/>
		</taxon>
		<taxon id="H5N8_Avian_KR150901_A/turkey/California/K1500169-1-2/2015|2015.055">
			<date value="2015.055" direction="forwards" units="years"/>
		</taxon>
		<taxon id="H5N8_Avian_KU201792_A/chicken/California/15-004912/2015|2015.099">
			<date value="2015.099" direction="forwards" units="years"/>
		</taxon>
		<taxon id="H5N8_Avian_KT221066_A/goose/Jiangsu/QD5/2014|2014.156">
			<date value="2014.156" direction="forwards" units="years"/>
		</taxon>
		<taxon id="H5N8_Avian_KT221074_A/goose/Shandong/WFSG1/2014|2014.274">
			<date value="2014.274" direction="forwards" units="years"/>
		</taxon>
		<taxon id="H5N8_Avian_KT221082_A/goose/Yangzhou/0420/2014|2014.299">
			<date value="2014.299" direction="forwards" units="years"/>
		</taxon>
		<taxon id="H5N8_Avian_KT383478_A/goose/Guangdong/s13124/2013|2013.945">
			<date value="2013.945" direction="forwards" units="years"/>
		</taxon>
		<taxon id="H5N8_Avian_KT383486_A/duck/Guangdong/s14044/2014|2014.014">
			<date value="2014.014" direction="forwards" units="years"/>
		</taxon>
		<taxon id="H5N8_Avian_KU042770_A/goose/Zhejiang/925104/2014|2014.732">
			<date value="2014.732" direction="forwards" units="years"/>
		</taxon>
		<taxon id="H5N8_Avian_KU042769_A/goose/Zhejiang/925037/2014|2014.732">
			<date value="2014.732" direction="forwards" units="years"/>
		</taxon>
		<taxon id="H5N8_Avian_KU201616_A/American_wigeon/Utah/AH0007824/2015|2015.003">
			<date value="2015.003" direction="forwards" units="years"/>
		</taxon>
		<taxon id="H5N8_Avian_KU201688_A/mallard/Idaho/AH0008597/2015|2015.016">
			<date value="2015.016" direction="forwards" units="years"/>
		</taxon>
		<taxon id="H5N8_Avian_KU201744_A/Canada_goose/Oregon/AH0012452/2015|2015.047">
			<date value="2015.047" direction="forwards" units="years"/>
		</taxon>
		<taxon id="H5N8_Avian_KU201752_A/American_wigeon/Oregon/AH0012525/2015|2015.047">
			<date value="2015.047" direction="forwards" units="years"/>
		</taxon>
		<taxon id="H5N8_Avian_KU201760_A/mallard/Nevada/AH0006855/2015|2015.060">
			<date value="2015.06" direction="forwards" units="years"/>
		</taxon>
		<taxon id="H5N8_Avian_KU201768_A/mallard/Idaho/AH0005954/2014|2014.973">
			<date value="2014.973" direction="forwards" units="years"/>
		</taxon>
		<taxon id="H5N8_Avian_KU201776_A/mallard/Idaho/AH0005955/2014|2014.973">
			<date value="2014.973" direction="forwards" units="years"/>
		</taxon>
		<taxon id="H5N8_Avian_KU201800_A/bald_eagle/Idaho/15-002892-2/2015|2015.052">
			<date value="2015.052" direction="forwards" units="years"/>
		</taxon>
		<taxon id="H5N8_Avian_KU201840_A/Northern_pintail/Washington/196271/2014|2014.992">
			<date value="2014.992" direction="forwards" units="years"/>
		</taxon>
		<taxon id="H5N8_Avian_KU201880_A/American_wigeon/Washington/195198/2014|2014.956">
			<date value="2014.956" direction="forwards" units="years"/>
		</taxon>
		<taxon id="H5N8_Avian_KU201872_A/mallard/Oregon/195536/2014|2014.978">
			<date value="2014.978" direction="forwards" units="years"/>
		</taxon>
		<taxon id="H5N8_Avian_KY576077_A/common_teal/Korea/W548/2016|2016.953">
			<date value="2016.953" direction="forwards" units="years"/>
		</taxon>
		<taxon id="H5N8_Avian_KY576079_A/common_teal/Korea/W550/2016|2016.953">
			<date value="2016.953" direction="forwards" units="years"/>
		</taxon>
		<taxon id="H5N8_Avian_KY576080_A/common_teal/Korea/W555/2017|2017.008">
			<date value="2017.008" direction="forwards" units="years"/>
		</taxon>
		<taxon id="H5N8_Avian_KY828643_A/American_wigeon/California/UCD58P/2015|2015.044">
			<date value="2015.044" direction="forwards" units="years"/>
		</taxon>
		<taxon id="H5N8_Avian_LC026477_A/tundra_swan/Tottori/C6nk/2014|2014.879">
			<date value="2014.879" direction="forwards" units="years"/>
		</taxon>
		<taxon id="H5N8_Avian_LC027957_A/mandarin_duck/Gifu/2112D001/2014|2014.964">
			<date value="2014.964" direction="forwards" units="years"/>
		</taxon>
		<taxon id="H5N8_Avian_LC053460_A/duck/Quang_Ninh/19c511/2013|2013.271">
			<date value="2013.271" direction="forwards" units="years"/>
		</taxon>
		<taxon id="H5N8_Avian_MF037851_A/green-winged_teal/Egypt/871/2016|2016.934">
			<date value="2016.934" direction="forwards" units="years"/>
		</taxon>
		<taxon id="H5N8_Avian_MF037862_A/green-winged_teal/Egypt/877/2016|2016.934">
			<date value="2016.934" direction="forwards" units="years"/>
		</taxon>
		<taxon id="H5N8_Avian_MF040688_A/Cygnus_atratus/Hubei/HF-1/2016|2016.967">
			<date value="2016.967" direction="forwards" units="years"/>
		</taxon>
		<taxon id="H5N8_Avian_MF040672_A/Anser_cygnoides/Hubei/FW44/2016|2016.948">
			<date value="2016.948" direction="forwards" units="years"/>
		</taxon>
		<taxon id="H5N8_Avian_MF155632_A/grey_heron/W779/2017|2017.071">
			<date value="2017.071" direction="forwards" units="years"/>
		</taxon>
		<taxon id="H5N8_Avian_MF926453_A/chicken/Moscow/94/2017|2017.159">
			<date value="2017.159" direction="forwards" units="years"/>
		</taxon>
		<taxon id="H5N8_Avian_MF926461_A/chicken/Chechnya/58/2017|2017.019">
			<date value="2017.019" direction="forwards" units="years"/>
		</taxon>
		<taxon id="H5N8_Avian_MF926469_A/swan/Krasnodar/44/2017|2017.011">
			<date value="2017.011" direction="forwards" units="years"/>
		</taxon>
		<taxon id="H5N8_Avian_MF926477_A/swan/Voronezh/2/2017|2017.005">
			<date value="2017.005" direction="forwards" units="years"/>
		</taxon>
		<taxon id="H5N8_Avian_MF926485_A/goose/Kalmykia/813/2016|2016.849">
			<date value="2016.849" direction="forwards" units="years"/>
		</taxon>
		<taxon id="H5N8_Avian_MG607414_A/duck/Democratic_Republic_of_the_Congo/17RS882-33/2017|2017.364">
			<date value="2017.364" direction="forwards" units="years"/>
		</taxon>
		<taxon id="H5N8_Avian_MG607415_A/duck/Democratic_Republic_of_the_Congo/17RS882-40/2017|2017.362">
			<date value="2017.362" direction="forwards" units="years"/>
		</taxon>
		<taxon id="H5N8_Avian_MG650619_A/chicken/Cameroon/17RS1661-1/2017|2017.038">
			<date value="2017.038" direction="forwards" units="years"/>
		</taxon>
		<taxon id="H5N8_Avian_MG650620_A/duck/Cameroon/17RS1661-3/2017|2017.038">
			<date value="2017.038" direction="forwards" units="years"/>
		</taxon>
		<taxon id="H5N8_Avian_MG881987_A/grey-headed_gull/Uganda/MUWRP-538/2017|2017.008">
			<date value="2017.008" direction="forwards" units="years"/>
		</taxon>
		<taxon id="H5N8_Avian_MH107191_A/Brahma_chicken/Belgium/6153/2017|2017.452">
			<date value="2017.452" direction="forwards" units="years"/>
		</taxon>
		<taxon id="H5N8_Avian_MH107199_A/Guinea_fowl/Belgium/6102/2017|2017.449">
			<date value="2017.449" direction="forwards" units="years"/>
		</taxon>
		<taxon id="H5N8_Avian_MH107207_A/Anas_platyrhynchos/Belgium/1899/2017|2017.156">
			<date value="2017.156" direction="forwards" units="years"/>
		</taxon>
		<taxon id="H5N8_Avian_MH107215_A/Cygnus_olor/Belgium/2967/2017|2017.216">
			<date value="2017.216" direction="forwards" units="years"/>
		</taxon>
		<taxon id="H5N9_Avian_CY056268_A/mallard/California/39/2005|2005.633">
			<date value="2005.633" direction="forwards" units="years"/>
		</taxon>
		<taxon id="H5N9_Avian_CY080507_A/turkey/Wisconsin/1/1968|1968.441">
			<date value="1968.441" direction="forwards" units="years"/>
		</taxon>
		<taxon id="H5N9_Avian_CY089515_A/mallard/Maryland/792/2007|2007.500">
			<date value="2007.5" direction="forwards" units="years"/>
		</taxon>
		<taxon id="H5N9_Avian_CY203749_A/mallard/Maryland/07OS1217/2007|2007.545">
			<date value="2007.545" direction="forwards" units="years"/>
		</taxon>
		<taxon id="H5N9_Avian_CY094181_A/mallard/California/8834/2008|2008.797">
			<date value="2008.797" direction="forwards" units="years"/>
		</taxon>
		<taxon id="H5N9_Avian_CY133785_A/mallard/Missouri/10MO084/2010|2010.874">
			<date value="2010.874" direction="forwards" units="years"/>
		</taxon>
		<taxon id="H5N9_Avian_CY235315_A/mallard/Idaho/UGAI16-1964/2016|2016.627">
			<date value="2016.627" direction="forwards" units="years"/>
		</taxon>
		<taxon id="H5N9_Avian_EU743135_A/emu/NY/12716/1994|1994.500">
			<date value="1994.5" direction="forwards" units="years"/>
		</taxon>
		<taxon id="H5N9_Avian_KC790085_A/duck/AB/329/2006|2006.712">
			<date value="2006.712" direction="forwards" units="years"/>
		</taxon>
		<taxon id="H5N9_Avian_KF772948_A/wild_bird/Chile/1805/2008|2008.055">
			<date value="2008.055" direction="forwards" units="years"/>
		</taxon>
		<taxon id="H5N9_Avian_KP793723_A/chicken/Yuhang/1/2013|2013.271">
			<date value="2013.271" direction="forwards" units="years"/>
		</taxon>
		<taxon id="H5N9_Avian_KP793733_A/chicken/Yuhang/2/2013|2013.271">
			<date value="2013.271" direction="forwards" units="years"/>
		</taxon>
		<taxon id="H5N9_Avian_KU320887_A/guinea_fowl/France/150207n/2015|2015.921">
			<date value="2015.921" direction="forwards" units="years"/>
		</taxon>
		<taxon id="H5N9_Avian_KX014886_A/duck/France/150236/2015|2015.932">
			<date value="2015.932" direction="forwards" units="years"/>
		</taxon>
		<taxon id="H5N9_Avian_KX014894_A/duck/France/150289/2015|2015.937">
			<date value="2015.937" direction="forwards" units="years"/>
		</taxon>
		<taxon id="H5N9_Avian_MF359878_A/ruddy_turnstone/Delaware_Bay/117/2011|2011.389">
			<date value="2011.389" direction="forwards" units="years"/>
		</taxon>
	</taxa>

	<!-- The sequence alignment (each sequence refers to a taxon above).         -->
	<!-- ntax=1177 nchar=1713                                                    -->
	<alignment id="alignment" dataType="nucleotide">
		<sequence>
			<taxon idref="H5N1_Avian_AB188824_A/chicken/Kyoto/3/2004|2004.500"/>
			ATGGAGAAAATAGTGCTTCTTCTTGCAATAGTCAGTCTTGTTAAAAGTGATCAGATTTGCATTGGTTACCATGCAAACAACTCGACAGAGCAGGTTGACACAATAATGGAAAAGAACGTCACTGTTACACATGCCCAAGACATACTGGAAAAGACACACAACGGGAAGCTCTGCGATCTAGATGGAGTGAAGCCTCTAATTTTAAGAGATTGTAGTGTAGCTGGATGGCTCCTCGGGAACCCAATGTGTGACGAATTCATCAATGTGCCGGAATGGTCTTACATAGTGGAGAAGGCCAATCCATCCAATGACCTCTGTTACCCAGGGAATTTCAACGACTATGAAGAACTGAAACACCTATTGAGCAGAATAAACCATTTTGAAAAAATTCAGATCATCCCCAAAAGTTCTTGGTCCGATCATGAAGCCTCATCAGGGGTGAGCTCAGCATGTCCATACCAG---GGAAGGTCCTCCTTTTTCAGAAATGTGGTATGGCTTATCACAAAGAACAGTGCATACCCAACAATAAAGAGAAGCTACAATAATACCAACCAAGAAGATCTTTTGGTACTGTGGGGGATCCACCATCCAAATGATGCGGCAGAGCAGACAAGACTCTATCAAAACCCAACCACCTATATTTCCGTTGGGACATCAACACTAAACCAGAGATTGGTACCAAAAATAGCTACTAGATCCAAAGTAAACGGGCAAAGTGGAAGGATGGAGTTCTTCTGGACAATTTTAAAACCGAATGATGCAATCAGCTTTGAGAGTAATGGAAATTTCATTGCTCCAGAATATGCATACAAAATTGTCAAGAAAGGGGACTCAGCAATTATGAAAAGTGAATTGGAATATGGTAACTGCAACACCAAGTGTCAAACTCCAATGGGGGCGATAAACTCTAGTATGCCATTCCACAACATACACCCTCTCACTATCGGGGAATGCCCCAAATATGTGAAATCAAGCAGATTAGTCCTTGCGACTGGGCTCAGAAATAGCCCTCAAAGAGAGAGA------AGAAAAAAGAGAGGACTATTTGGAGCTATAGCAGGTTTTATAGAGGGAGGATGGCAGGGAATGGTAGATGGTTGGTATGGGTACCACCATAGCAATGAGCAGGGGAGTGGGTACGCTGCAGACAAAGAATCCACTCAAAAGGCAATAGATGGAGTCACCAATAAGGTCAACTCGATCATTGACAAAATGAACACTCAGTTTGAGGCCGTTGGAAGGGAATTTAATAACTTAGAAAGGAGAATAGAAAATTTAAACAAGAAGATGGAAGACGGATTCCTAGATGTCTGGACTTATAATGCTGAACTTCTGGTTCTCATGGAAAATGAGAGAACTCTAGACTTTCATGACTCAAATGTCAAGAACCTTTACGACAAGGTCCGACTACAGCTTAGGGATAATGCAAAGGAGCTGGGTAACGGTTGTTTCGAGTTCTATCACAGATGTGATAATGAATGTATAGAAAGTGTAAGAAACGGAACGTATGACTACCCGCAGTATTCAGAAGAAGCAAGATTAAAAAGAGAGGAAATAAGTGGAGTAAAATTGGAATCAATAGGAACTTACCAAATACTGTCAATTTATTCAACAGTGGCAAGTTCCCTAGCACTGGCAATCATGGTGGCTGGTCTATCTTTATGGATGTGCTCCAATGGATCGTTACAATGCAGAATTTGCATTTAA
		</sequence>
		<sequence>
			<taxon idref="H5N1_Avian_AB188816_A/chicken/Oita/8/2004|2004.500"/>
			ATGGAGAAAATAGTGCTTCTTCTTGCAATAGTCAGTCTTGTTAAAAGTGATCAGATTTGCATTGGTTACCATGCAAACAACTCGACAGAGCAGGTTGACACAATAATGGAAAAGAACGTCACTGTTACACATGCCCAAGACATACTGGAAAAGACACACAACGGGAAGCTCTGCGATCTAGATGGAGTGAAGCCTCTAATTTTAAGAGATTGTAGTGTAGCTGGATGGCTCCTCGGGAACCCAATGTGTGACGAATTCATCAATGTGCCGGAATGGTCTTACATAGTGGAGAAGGTCAATCCATCCAATGACCTCTGTTACCCAGGGAATTTCAACGACTATGAAGAACTGAAACACCTATTGAGCAGAATAAACCATTTTGAAAAAATTCAGATCATCCCCAAAAGTTCTTGGTCCGATCATGAAGCCTCATCAGGGGTGAGCTCAGCATGTCCATACCAG---GGAAGGTCCTCCTTTTTCAGAAATGTGGTATGGCTTATCAAAAAGAACAGTGCATACCCAACAATAAAGAGAAGCTACAATAATACCAACCAAGAAGATCTTTTGGTACTGTGGGGGATTCACCATCCAAATGATGCGGCAGAGCAGACAAGACTCTATCAAAACCCAACCACCTATATTTCCGTTGGGACATCAACACTAAACCAGAGATTGGTACCAAAAATAGCTACTAGATCCAAAGTAAACGGGCAAAGTGGAAGGATGGAGTTCTTCTGGACAATTTTAAAACCGAATGATGCAATCAGCTTTGAGAGTAATGGAAATTTCATTGCTCCAGAATATGCATACAAAATTGTCAAGAAAGGGGACTCAGCAATTATGAAAAGTGAATTGGAATATGGTAACTGCAACACCAAGTGTCAAACTCCAATGGGGGCGATAAACTCTAGTATGCCATTCCACAACATACACCCTCTCACCATCGGGGAATGCCCCAAATATGTGAAATCAAGCAGATTAGTCCTTGCGACTGGGCTCAGAAATAGCCCTCAAAGAGAGAAA------AGAAAAAAGAGAGGACTATTTGGAGCTATAGCAGGTTTTATAGAGGGAGGATGGCAGGGAATGGTAGATGGTTGGTATGGGTACCACCATAGCAATGAGCAGGGGAGTGGGTACGCTGCAGACAAAGAATCCACTCAAAAGGCAATAGATGGAGTCACCAATAAGGTCAACTCGATCATTGACAAAATGAACACTCAGTTTGAGGCCGTTGGAAGGGAATTTAATAACTTAGAAAGGAGAATAGAAAATTTAAACAAGAAGATGGAAGACGGATTCCTAGATGTCTGGACTTATAATGCTGAACTTCTGGTTCTCATGGAAAATGAGAGAACTCTAGACTTTCATGACTCAAATGTCAAGAACCTTTACGACAAGGTCCGACTACAGCTTAGGGATAATGCAAAGGAGCTGGGTAACGGTTGTTTCGAATTCTATCACAGATGTGATAATGAATGTATAGAAAGTGTAAGAAACGGAACGTATGACTACCCGCAGTATTCAGAAGAAGCAAGATTAAAAAGAGAGGAAATAAATGGAGTAAAACTGGAATCAATAGGAACTTACCAAATACTGTCAATTTATTCAACAGTGGCAAGTTCCCTAGCACTGGCAATCATGGTGGCTGGTCTATCTTTATGGATGTGCTCCAATGGATCGTTACAATGCAGAATTTGCATTTAA
		</sequence>
		<sequence>
			<taxon idref="H5N1_Avian_AB189053_A/crow/Kyoto/53/2004|2004.500"/>
			ATGGAGAAAATAGTGCTTCTTCTTGCAATAGTCAGTCTTGTTAAAAGTGATCAGATTTGCATTGGTTACCATGCAAACAACTCGACAGAGCAGGTTGACACAATAATGGAAAAGAACGTCACTGTTACACATGCCCAAGACATACTGGAAAAGACACACAACGGGAAGCTCTGCGATCTAGATGGAGTGAAGCCTCTAATTTTAAGAGATTGTAGTGTAGCTGGATGGCTCCTCGGGAACCCAATGTGTGACGAATTCATCAATGTGCCGGAATGGTCTTACATAGTGGAGAAGGCCAATCCATCCAATGACCTCTGTTACCCAGGGAATTTCAACGACTATGAAGAACTGAAACACCTATTGAGCAGAATAAACCATTTTGAAAAAATTCAGATCATCCCCAAAAGTTCTTGGTCCGATCATGAAGCCTCATCAGGGGTGAGCTCAGCATGTCCATACCAG---GGAAGGTCCTCCTTTTTCAGAAATGTGGTATGGCTTATCACAAAGAACAGTGCATACCCAACAATAAAGAGAAGCTACAATAATACCAACCAAGAAGATCTTTTGGTACTGTGGGGGATCCACCATCCAAATGATGCGGCAGAGCAGACAAGACTCTATCAAAACCCAACCACCTATATTTCCGTTGGGACATCAACACTAAACCAGAGATTGGTACCAAAAATAGCTACTAGATCCAAAGTAAACGGGCAAAGTGGAAGGATGGAGTTCTTCTGGACAATTTTAAAACCGAATGATGCAATCAGCTTTGAGAGTAATGGAAATTTCATTGCTCCAGAATATGCATACAAAATTGTCAAGAAAGGGGACTCAGCAATTATGAAAAGTGAATTGGAATATGGTAACTGCAACACCAAGTGTCAAACTCCAATGGGGGCGATAAACTCTAGTATGCCATTCCACAACATACACCCTCTCACCATCGGGGAATGCCCCAAATATGTGAAATCAAGCAGATTAGTCCTTGCGACTGGGCTCAGAAATAGCCCTCAAAGAGAGAGA------AGAAAAAAGAGAGGACTATTTGGAGCTATAGCAGGTTTTATAGAGGGAGGATGGCAGGGAATGGTAGATGGTTGGTATGGGTACCACCATAGCAATGAGCAGGGGAGTGGGTACGCTGCAGACAAAGAATCCACTCAAAAGGCAATAGATGGAGTCACCAATAAGGTCAACTCGATCATTGACAAAATGAACACTCAGTTTGAGGCCGTTGGAAGGGAATTTAATAACTTAGAAAGGAGAATAGAAAATTTAAACAAGAAGATGGAAGACGGATTCCTAGATGTCTGGACTTATAATGCTGAACTTCTGGTTCTCATGGAAAATGAGAGAACTCTAGACTTTCATGACTCAAATGTCAAGAACCTTTACGACAAGGTCCGACTACAGCTTAGGGATAATGCAAAGGAGCTGGGTAACGGTTGTTTCGAGTTCTATCACAGATGTGATAATGAATGTATAGAAAGTGTAAGAAACGGAACGTATGACTACCCGCAGTATTCAGAAGAAGCAAGATTAAAAAGAGAGGAAATAAGTGGAGTAAAATTGGAATCAATAGGAACTTACCAAATACTGTCAATTTATTCAACAGTGGCAAGTTCCCTAGCACTGGCAATCATGGTGGCTGGTCTATCTTTATGGATGTGCTCCAATGGATCGTTACAATGCAGAATTTGCATTTAA
		</sequence>
		<sequence>
			<taxon idref="H5N1_Avian_AB189061_A/crow/Osaka/102/2004|2004.500"/>
			ATGGAGAAAATAGTGCTTCTTCTTGCAATAGTCAGTCTTGTTAAAAGTGATCAGATTTGCATTGGTTACCATGCAAACAACTCGACAGAGCAGGTTGACACAATAATGGAAAAGAACGTCACTGTTACACATGCCCAAGACATACTGGAAAAGACACACAACGGGAAGCTCTGCGATCTAGATGGAGTGAAGCCTCTAATTTTAAGAGATTGTAGTGTAGCTGGATGGCTCCTCGGGAACCCAATGTGTGACGAATTCATCAATGTGCCGGAATGGTCTTACATAGTGGAGAAGGCCAATCCATCCAATGACCTCTGTTACCCAGGGAATTTCAACGACTATGAAGAACTGAAACACCTATTGAGCAGAATAAACCATTTTGAAAAAATTCAGATCATCCCCAAAAGTTCTTGGCCCGATCATGAAGCCTCATCAGGGGTGAGCTCAGCATGTCCATACCAG---GGAAGGTCCTCCTTTTTCAGAAATGTGGTATGGCTTATCAAAAAGAACAGTGCATACCCAACAATAAAGAGAAGCTACAATAATACCAACCAAGAAGATCTTTTGGTACTGTGGGGGATTCACCATCCAAATGATGCGGCAGAGCAGACAAGACTCTATCAAAACCCAACCACCTATATTTCCGTTGGGACATCAACACTAAACCAGAGATTGGTACCAAAAATAGCTACTAGATCCAAAGTAAACGGGCAAAGTGGAAGGATGGAGTTCTTCTGGACAATTTTAAAACCGAATGATGCAATCAGCTTTGAGAGTAATGGAAATTTCATTGCTCCAGAATATGCATACAAAATTGTCAAGAAAGGGGACTCAGCAATTATGAAAAGTGAATTGGAATATGGTAACTGCAACACCAAGTGTCAAACTCCAATGGGGGCGATAAACTCTAGTATGCCATTCCACAACATACACCCTCTCACCATCGGGGAATGCCCCAAATATGTGAAATCAAGCAGATTAGTCCTTGCGACTGGGCTCAGAAATAGCCCTCAAAGAGAGAGA------AGAAAAAAGAGAGGACTATTTGGAGCTATAGCAGGTTTTATAGAGGGAGGATGGCAGGGAATGGTAGATGGTTGGTATGGGTACCACCATAGCAATGAGCAGGGGAGTGGGTACGCTGCAGACAAAGAATCCACTCAAAAGGCAATAGATGGAGTCACCAATAAGGTCAACTCGATCATTGACAAAATGAACACTCAGTTTGAGGCCGTTGGAAGGGAATTTAATAACTTAGAAAGGAGAATAGAAAATTTAAACAAGAAGATGGAAGACGGATTCCTAGATGTCTGGACTTATAATGCTGAACTTCTGGTTCTCATGGAAAATGAGAGAACTCTAGACTTTCATGACTCAAATGTCAAGAACCTTTACGACAAGGTCCGACTACAGCTTAGGGATAATGCAAAGGAGCTGGGTAACGGTTGTTTCGAGTTCTATCACAGATGTGATAATGAATGTATAGAAAGTGTAAGAAACGGAACGTATGACTACCCGCAGTATTCAGAAGAAGCAAGATTAAAAAGAGAGGAAATAAGTGGAGTAAAATTGGAATCAATAGGAACTTACCAAATACTGTCAATTTATTCAACAGTGGCAAGTTCCCTAGCACTGGCAATCATGGTGGCTGGTCTATCTTTATGGATGTGCTCCAATGGATCGTTACAATGCAGAATTTGCATTTAA
		</sequence>
		<sequence>
			<taxon idref="H5N1_Human_AB212054_A/Hong_Kong/213/2003|2003.500"/>
			ATGGAGAAAATAGTGCTTCTTTTTGCAATAGTCAGTCTTGTTAAAAGTGATCAGATTTGCATTGGTTACCATGCAAACAACTCGACAGAGCAGGTTGACACAATAATGGAAAAGAACGTTACTGTTACACATGCCCAAGACATACTGGAAAAGACACACAACGGGAAGCTCTGCGATCTAGATGGAGTGAAGCCTCTAATTTTGAGAGATTGTAGTGTAGCTGGATGGCTCCTCGGAAACCCAATGTGTGACGAATTCATCAATGTGCCGGAATGGTCTTACATAGTGGAGAAGGCCAATCCAGCCAATGACCTCTGTTACCCAGGGGATTTCAACGACTATGAAGAATTGAAACACCTATTGAGCAGAATAAACCATTTTGAGAAAATTCAGATCATCCCCAAAAATTCTTGGTCCAGTCATGAAGCCTCATTAGGGGTGAGCTCAGCATGTCCATACCAA---GGAAAGTCCTCCTTTTTCAGGAATGTGGTATGGCTTATCAAAAAGAACAATGCATACCCAACAATAAAGAGGAGCTACAATAATACCAACCAAGAAGATCTTTTGGTATTGTGGGGGATTCACCATCCTAATGATGCGGCAGAGCAGACTAGGCTCTATCAAAACCCAACCACCTACATTTCCGTTGGGACATCAACACTAAACCAGAGATTGGTACCAAAAATAGCTACTAGATCCAAAGTAAACGGGCAAAATGGAAGGATGGAGTTCTTCTGGACAATTTTAAAACCGAATGATGCAATCAACTTCGAGAGCAATGGAAATTTCATTGCTCCAGAATATGCATACAAAATTGTCAAGAAAGGGGACTCAGCAATTATGAAAAGTGAATTGGAATATGGTAACTGCAACACCAAGTGTCAAACTCCAATGGGGGCGATAAACTCTAGTATGCCATTCCACAATATACACCCTCTCACCATCGGGGAATGCCCCAAATATGTGAAATCAAACAGATTAGTCCTTGCGACTGGGCTCAGAAATAGCCCTCAAAGAGAGAGA---AGAAGAAAAAAGAGAGGATTATTTGGAGCTATAGCAGGTTTTATAGAGGGAGGATGGCAGGGAATGGTAGATGGTTGGTATGGGTACCACCATAGCAATGAGCAGGGGAGTGGGTACGCTGCAGACAAAGAATCCACTCAAAAGGCAATAGATGGAGTCACCAATAAGGTCAACTCGATCATTGACAAAATGAACACTCAGTTTGAGGCCGTTGGAAGGGAATTTAATAACTTAGAAAGGAGAATAGAGAATTTAAACAAGAAGATGGAAGACGGATTCCTAGATGTCTGGACTTATAATGCTGAACTTCTGGTTCTCATGGAAAATGAGAGAACTCTAGACTTTCATGACTCAAATGTCAAGAACCTTTACGACAAGGTCCGACTACAGCTTAGGGATAATGCAAAGGAGCTGGGTAACGGTTGTTTCGAGTTCTATCACAAATGTGATAATGAATGTATGGAAAGTGTAAGAAACGGAACGTATGACTACCCGCAGTATTCAGAAGAAGCAAGACTAAAAAGAGAGGAAATAAGTGGAGTAAAATTGGAGTCAATAGGAACTTACCAAATACTGTCAATTTATTCTACAGTGGCGAGTTCCCTAGCACTGGCAATCATGGTAGCTGGTCTATCTTTATGGATGTGCTCCAATGGGTCGTTACAATGCAGAATTTGCATTTAA
		</sequence>
		<sequence>
			<taxon idref="H5N1_Avian_AB212280_A/duck/Yokohama/aq10/2003|2003.500"/>
			ATGGAGAAAATAGTGCTTCTTCTTGCAATAGTCAGTCTTGTTAAAAGTGATCAGATTTGCATCGGTTACCATGCAAACAACTCGACAGAGCAGGTTGACACAATAATGGAAAAGAACGTTACTGTTACACATACCCAAGACATACTGGAAAAGAAACACAACGGGAAGCTCTGCGATCTAGATGGAGTGAAGCCTCTAATTTTGAGAGATTGTAGTGTAGCTGGATGGCTCCTCGGAAACCCAATGTGTGACGAATTCATCAATGTACCCGAATGGTCTTACATAGTGGAGAAGGCCAGTCCAGCAAATGGTCTCTGTTACCCAGGAGATTTCAACGACTATGAAGAACTGAAACACCTATTGAGCAGAATAAACCATTTTGAGAAAATTCAGATCATCCCCAAAAGTTCTTGGTCCAATCATGAAGCCTCGTCAGGGGTGAGCTCAGCATGTCCATACCAG---GGGAGGTCCTCCTTTTTCAGAAATGTGGTATGGCTCATCAAAAAGAACGGTGCATACCCAACAATAAAGAGGAGCTACAATAATACCAATCAAGAAGATCTTTTGGTACTGTGGGGGATTCACCATCCTAATGATGCGGCAGAGCAGACAAAGCTCTATCAAAACCCAACCACCTATATTTCCGTTGGAACATCAACACTAAATCAGAGATTGGTACCAAAAATAGCTACTAGATCCAAAGTAAACGGGCAAAGTGGAAGAATGGAGTTCTTCTGGACAATTTTAAAGCCGAATGATGCTATCAACTTCGAGAGTAATGGAAATTTCATTGCTCCAGAATATGCATACAAAATTGTCAAGAAAGGGGACTCAGCAATTATGAAAAGTGAATTGGAATATGGTAACTGCAACACCAAGTGTCAAACTCCAATGGGGGCGATAAACTCTAGTATGCCATTCCACAACATACACCCTCTCACCATCGGGGAATGCCCCAAATATGTGAAATCAAACAGATTAGTCCTTGCGACAGGGCTCAGAAATAGCCCTCAAAGAGAGAGA---AGGAGAAAAAAGAGAGGACTGTTTGGAGCTATAGCAGGTTTTATAGAGGGAGGATGGCAGGGAATGGTAGATGGTTGGTATGGGTACCACCATAGCAATGAGCAGGGGAGTGGATACGCTGCAGACAAAGAATCCACTCAAAAGGCAATAGATGGAGTCACCAATAAGGTCAACTCGATCATTGACAAAATGAACACTCAGTTTGAGGCAGTTGGAAGGGAATTTAATAACTTAGAAAGGAGAATAGAGAATTTAAACAAGAAGATGGAAGACGGATTCCTAGATGTCTGGACTTATAATGCTGAACTTCTGGTTCTCATGGAAAATGAGAGAACTCTAGACTTTCATGACTCAAATGTCAAGAACCTTTACGACAAGGTCCGACTACAACTTAGGGATAATGCAAAGGAGCTGGGTAACGGTTGTTTCGAGTTCTATCACAAATGTGATAATGAATGTATGGAAAGTGTAAGAAACGGAACGTATGACTACCCGCAGTATTCAGAAGAAGCAAGACTAAACAGAGAGGAAATAAGTGGAGTAAAATTGGAATCAATAGGAACTTACCAAATACTGTCAATTTATTCAACAGTGGCGAGTTCCCTAGCACTGGCAATCATGGTAGCTGGTCTATCTTTATGGATGTGCTCCAATGGATCGTTACAATGCAGAATTTGCATTTAA
		</sequence>
		<sequence>
			<taxon idref="H5N1_Avian_AB233319_A/bar-headed_goose/Mongolia/1/05|2005.534"/>
			ATGGAGAAAATAGTGCTTCTTCTTGCAATAGTCAGTCTTGTTAAAAGTGATCAGATTTGCATTGGTTACCATGCAAACAACTCGACAGAGCAGGTTGACACAATAATGGAAAAGAACGTCACTGTTACACACGCCCAAGACATACTGGAAAAGACACACAACGGGAAACTCTGCGATCTAGATGGAGTGAAGCCTCTAATTTTAAGAGATTGTAGTGTAGCTGGATGGCTCCTCGGGAACCCAATGTGTGACGAATTCCTCAATGTGCCGGAATGGTCTTACATAGTGGAGAAGATCAATCCAGCCAATGACCTCTGTTACCCAGGGAATTTCAACGACTATGAAGAACTGAAACACCTATTGAGCAGAATAAACCATTTTGAGAAAATTCAGATCATCCCCAAAAGTTCTTGGTCAGATCATGAAGCCTCATCAGGGGTGAGCTCAGCATGTCCATACCAG---GGAAGGTCCTCCTTTTTTAGAAATGTGGTATGGCTTATCAAAAAGGACAATGCATACCCAACAATAAAGAGAAGTTACAATAATACCAACCAAGAAGATCTTTTGGTACTGTGGGGGATTCACCATCCAAATGATGCGGCAGAGCAGACAAGGCTCTATCAAAACCCAACCACCTATATTTCCGTTGGGACATCAACACTAAACCAGAGATTGGTACCAAAAATAGCTACTAGATCCAAGATAAACGGGCAAAGTGGAAGGATGGAGTTCTTTTGGACAATTTTAAAACCGAATGATGCAATAAACTTTGAGAGTAATGGAAATTTCATTGCTCCAGAAAATGCATACAAAATTGTCAAGAAAGGGGACTCAACAATTATGAAAAGTGAATTGGAATATGGTAACTGCAACACCAAGTGTCAAACTCCAATAGGGGCGATAAACTCTAGTATGCCATTCCACAACATCCACCCTCTCACCATCGGGGAATGCCCCAAATATGTGAAATCAAACAGATTAGTCCTTGCGACTGGGCTCAGAAATAGCCCTCAAGGAGAGAGA---AGAAGAAAAAAGAGAGGGCTATTTGGAGCTATAGCAGGTTTTATAGAGGGAGGATGGCAGGGAATGGTAGATGGTTGGTATGGGTACCACCATAGCAACGAGCAGGGGAGTGGGTACGCTGCAGACAAAGAATCCACTCAAAAGGCAATATATGGAGTCACCAATACGGTCAACTCGATCATTGACAAAATGAACACTCAATTTGAGGCTGTTGGAAGGGAATTTAATAACTTAGAAAGGAGAATAGAAAATTTAAACAAGAAGATGGAAGACGGATTCCTAGATGTCTGGACTTATAATGCTGAACTTCTGGTTCTCATGGAAAATGAGAGAACTCTAGACTTTCATGACTCAAATGTCAAGAACCTTTACGACAAGGTCCGACTACAGCTTAGGGATAATGCAAAGGAACTTGGTAACGGTTGTTTCGAGTTCTATCACAGATGTGATAATGAATGTATGGAAAGTGTAAGAAACGGAACGTATGACTACCCGCAGTATTCAGAAGAAGCAAGATTAAAAAGAGAGGAAATAAGTGGAGTAAAATTGGAATCAATAGGAACTTACCAAATACTGTCAATTTATTCAACAGTGGCGAGCTCCCTAGCACTGGCAATCATGGTGGCTGGTCTATCTTTATGGATGTGCTCCAATGGATCGTTACAATGCAGAATTTGCATTTAA
		</sequence>
		<sequence>
			<taxon idref="H5N1_Avian_GU186700_A/whooper_swan/Mongolia/244/2005|2005.500"/>
			ATGGAGAAAATAGTGCTTCTTCTTGCAATAGTCAGTCTTGTTAAAAGTGATCAGATTTGCATTGGTTACCATGCAAACAACTCGACAGAGCAGGTTGACACAATAATGGAAAAGAACGTCACTGTTACACACGCACAAGACATACTGGAAAAGACACACAACGGGAAACTCTGCGATCTAGATGGAGTGAAGCCTCTAATTTTAAGAGATTGTAGTGTAGCTGGATGGCTCCTCGGGAACCCAATGTGTGACGAATTCCTCAATGTGCCGGAATGGTCTTACATAGTGGAGAAGATCAATCCAGCCAATGACCTCTGTTACCCAGGGAATTTCAACGACTATGAAGAACTGAAACACCTATTGAGCAGAATAAACCATTTTGAGAAAATTCAGATCATCCCCAAAAGTTCTTGGTCAGATCATGAAGCCTCATCAGGGGTGAGCTCAGCATGTCCATACCAG---GGAAGGTCCTCCTTTTTTAGAAATGTGGTATGGCTTATCAAAAAGGACAATGCATACCCAACAATAAAGAGAAGTTACAATAATACCAACCAAGAAGATCTTTTGGTACTGTGGGGGATTCACCATCCAAATGATGCGGCAGAGCAGACAAGGCTCTATCAAAACCCAACCACCTATATTTCCGTTGGGACATCAACACTAAACCAGAGACTGGTACCAAAAATAGCTACTAGATCCAAGGTAAACGGGCAAAGTGGAAGGATGGAGTTCTTTTGGACAATTTTAAAACCGAATGATGCAATAAACTTTGAGAGTAATGGAAATTTCATTGCTCCAGAAAATGCATACAAAATTGTCAAGAAAGGGGACTCAACAATTATGAAAAGTGAATTGGAATATGGTAACTGCAACACCAAGTGTCAAACTCCAATAGGGGCGATAAACTCTAGTATGCCATTCCACAACATCCACCCTCTCACCATCGGGGAATGCCCCAAATATGTGAAATCAAACAGATTAGTCCTTGCGACTGGGCTCAGAAATAGCCCTCAAGGAGAGAGA---AGAAGAAGAAAGAGAGGACTATTTGGAGCTATAGCAGGTTTTATAGAGGGAGGATGGCAGGGAATGGTAGATGGTTGGTATGGGTACCACCATAGCAACGAGCAGGGGAGTGGGTACGCTGCAGACAAAGAATCCACTCAAAAGGCAATAGATGGAGTCACCAATAAGGTCAACTCGATCATTGACAAAATGAACACTCAGTTTGAGGCTGTTGGAAGGGAATTTAATAACTTAGAAAGGAGAATAGAAAATTTAAACAAGAAGATGGAAGACGGATTCCTAGATGTCTGGACTTATAATGCTGAACTTCTGGTTCTCATGGAAAATGAGAGAACTCTAGACTTTCATGACTCAAATGTCAAGAACCTTTACGACAAGGTCCGACTACAGCTTAGGGATAATGCAAAGGAGCTTGGTAACGGTTGTTTCGAGTTCTATCATAGATGTGATAATGAATGTATGGAAAGTGTAAGAAACGGAACGTATGACTACCCGCAGTATTCAGAAGAAGCAAGATTAAAAAGAGAGGAAATAAGTGGAGTAAAATTGGAATCAATAGGAACTTACCAAATACTGTCAATTTATTCAACAGTGGCGAGCTCCCTAGCACTGGCAATCATGGTGGCTGGTCTATCTTTATGGATGTGCTCCAATGGATCGTTACAATGCAGAATTTGCATTTAA
		</sequence>
		<sequence>
			<taxon idref="H5N1_Avian_AB263752_A/whooper_swan/Mongolia/2/06|2006.367"/>
			ATGGAGAAAATAGTGCTTCTTCTTGCAATAATCAGTCTTGTTAAAAGTGATCAGATTTGCATTGGTTACCATGCAAACAACTCGACAGAGCAGGTTGACACAATAATGGAAAAGAACGTCACTGTTACACACGCCCAAGACATACTGGAAAAGACACACAACGGGAAGCTCTGCGATCTAGACGGAGTGAAGCCTCTAATTTTAAGAGATTGTAGTGTAGCTGGATGGCTCCTCGGGAATCCAATGTGTGACGAATTCCTCAATGTGCCGGAATGGTCTTACATAGTGGAGAAGATCAATCCAGCCAATGACCTCTGTTACCCAGGGAATTTCAACGACTATGAAGAACTGAAACACCTATTGAGCAGAATAAACCATTTTGAGAAAATTCAGATCATCCCCAAAAGTTCTTGGTCAGATCATGAAGCCTCATCAGGGGTGAGCTCAGCATGTCCATACCAG---GGAAGGTCCTCCTTTTTTAGAAATGTGGTATGGCTTATCAAAAAGAACGATGCATACCCAACAATAAAGAGAAGTTACAATAATACCAACCAAGAAGATCTTTTGGTACTGTGGGGGATTCACCATCCAAATGATGCGGCAGAGCAGACAAGGCTCTATCAAAACCCAACCACCTATATTTCCGTTGGGACATCAACACTAAACCAGAGATTGGTACCAAAAATAGCTACTAGATCCAAGGTAAACGGGCAAAGTGGAAGGATGGAGTTCTTTTGGACAATTTTAAAACCGAATGATGCAATAAATTTTGAGAGTAATGGAAATTTCATTGCTCCAGAAAATGCATACAAAATTGTCAAGAAAGGGGACTCAACAATCATGAAAAGTGAATTGGAATATGGTAACTGCAACACCAAGTGTCAAACTCCAATAGGGGCGATAAACTCTAGTATGCCATTCCACAACATCCACCCTCTCACCATCGGGGAATGCCCCAAATATGTGAAATCAAACAGATTAGTCCTTGCGACTGGGCTCAGAAATAGCCCTCAAGGAGAGAGA---AGAAGAAAAAAGAGAGGACTATTTGGAGCTATAGCAGGTTTTATAGAGGGAGGATGGCAGGGAATGGTAGATGGTTGGTATGGGTACCACCATAGCAACGAGCAGGGGAGTGGGTACGCTGCAGACAAAGAATCCACTCAAAAGGCAATAGATGGAGTCACCAATAAGGTCAACTCGATCATTGACAAAATGAACACTCAGTTTGAGGCCGTTGGAAGGGAATTTAATAACTTAGAAAGGAGAATAGAGAATTTAAACAAGAAGATGGAAGACGGATTTCTAGATGTCTGGACTTATAATGCTGAACTTCTGGTTCTCATGGAAAATGAGAGAACTCTAGACTTTCATGACTCAAATGTCAAGAACCTTTACGACAAGGTCCGACTACAGCTTAGGGATAATGCAAAGGAGCTTGGTAACGGTTGTTTCGAGTTCTATCACAGATGTGATAATGAATGTATGGAAAGTGTAAGAAACGGAACGTATGACTACCCGCAGTATTCAGAAGAATCAAGATTAAAAAGAGAGGAAATAAGTGGAGTAAAATTGGAATCAATAGGAACTTATCAAATACTGTCAATTTATTCAACAGTGGCGAGCTCCCTAGCACTGGCAATCATGGTGGCTGGTCTATCTTTATGGATGTGCTCCAATGGATCGTTACAATGCAGAATTTGCATTTAA
		</sequence>
		<sequence>
			<taxon idref="H5N1_Avian_AB284324_A/common_goldeneye/Mongolia/12/2006|2006.367"/>
			ATGGAGAAAATAGTGCTTCTTCTTGCAATAATCAGTCTTGTTAAAAGTGATCAGATTTGCATTGGTTACCATGCAAACAACTCGACAGAGCAGGTTGACACAATAATGGAAAAGAACGTCACTGTTACACACGCCCAAGACATACTGGAAAAGACACACAACGGGAAGCTCTGCGATCTAGACGGAGTGAAGCCTCTAATTTTAAGAGATTGTAGTGTAGCTGGATGGCTCCTCGGGAATCCAATGTGTGACGAATTCCTCAATGTGCCGGAATGGTCTTACATAGTGGAGAAGATCAATCCAGCCAATGACCTCTGTTACCCAGGGAATTTCAACGACTATGAAGAACTGAAACACCTATTGAGCAGAATAAACCATTTTGAGAAAATTCAGATCATCCCCAAAAGTTCTTGGTCAGATCATGAAGCCTCATCAGGGGTGAGCTCAGCATGTCCATACCAG---GGAAGGTCCTCCTTTTTTAGAAATGTGGTATGGCTTATCAAAAAGAACGATGCATACCCAACAATAAAGAGAAGTTACAATAATACCAACCAAGAAGATCTTTTGGTACTGTGGGGGATTCACCATCCAAATGATGCGGCAGAGCAGACAAGGCTCTATCAAAACCCAACCACCTATATTTCCGTTGGGACATCAACACTAAACCAGAGATTGGTACCAAAAATAGCTACTAGATCCAAGGTAAACGGGCAAAGTGGAAGGATGGAGTTCTTTTGGACAATTTTAAAACCGAATGATGCAATAAATTTTGAGAGTAATGGAAATTTCATTGCTCCAGAAAATGCATACAAAATTGTCAAGAAAGGGGACTCAACAATCATGAAAAGTGAATTGGAATATGGTAACTGCAACACCAAGTGTCAAACTCCAATAGGGGCGATAAACTCTAGTATGCCATTCCACAACATCCACCCTCTCACCATCGGGGAATGCCCCAAATATGTGAAATCAAACAGATTAGTCCTTGCGACTGGGCTCAGAAATAGCCCTCAAGGAGAGAGA---AGAAGAAAAAAGAGAGGACTATTTGGAGCTATAGCAGGTTTTATAGAGGGAGGATGGCAGGGAATGGTAGATGGTTGGTATGGGTACCACCATAGCAACGAGCAGGGGAGTGGGTACGCTGCAGACAAAGAATCCACTCAAAAGGCAATAGATGGAGTCACCAATAAGGTCAACTCGATCATTGACAAAATGAACACTCAGTTTGAGGCCGTTGGAAGGGAATTTAATAACTTAGAAAGGAGAATAGAGAATTTAAACAAGAAGATGGAAGACGGATTTCTAGATGTCTGGACTTATAATGCTGAACTTCTGGTTCTCATGGAAAATGAGAGAACTCTAGACTTTCATGACTCAAATGTCAAGAACCTTTACGACAAGGTCCGACTACAGCTTAGGGATAATGCAAAGGAGCTTGGTAACGGTTGTTTCGAGTTCTATCACAGATGTGATAATGAATGTATGGAAAGTGTAAGAAACGGAACGTATGACTACCCGCAGTATTCAGAAGAATCAAGATTAAAAAGAGAGGAAATAAGTGGAGTAAAATTGGAATCAATAGGAACTTATCAAATACTGTCAATTTATTCAACAGTGGCGAGCTCCCTAGCACTGGCAATCATGGTGGCTGGTCTATCTTTATGGATGTGCTCCAATGGATCGTTACAATGCAGAATTTGCATTTAA
		</sequence>
		<sequence>
			<taxon idref="H5N1_Avian_AB436736_A/whooper_swan/Akita/1/2008|2008.500"/>
			ATGGAGAAAATAGTGCTTCTTTTTGCAATAGTCAGCCTTGTTAAAAGCGATCATATTTGCATTGGTTACCATGCAAACAACTCGACAGAGCAGGTTGACACAATAATGGAAAAGAACGTTACTGTTACACATGCCCAAGACATACTGGAAAGGACACACAACGGGAGGCTCTGCGATCTAAATGGAGTGAAGCCTCTGATTTTAAAAGATTGTAGTGTAGCAGGATGGCTCCTCGGAAACCCAATGTGTGACGAATTCATCAATGTGCCAGAATGGTCTTACATAGTAGAGAAGGCCAATCCAGCCAATGACCTCTGTTACCCAGGGAATTTCAACGATTATGAAGAACTGAAACACCTATTGAGCAGAATAAACCATTTTGAGAAAATACAGATCATCCCCAAAGATTCTTGGTCAGATCATGAAGCCTCATTGGGGGTGAGCTCAGCATGTCCATACCAG---GGAAATTCCTCCTTTTTCAGAAATGTGGTATGGCTTATCAAAAAGGACAATGCATACCCAACAATAAAGAAAAGCTACAATAATACCAACCAAGAAGATCTCTTGGTACTGTGGGGGATTCACCATCCTAATGATGAGGCAGAGCAGACAAGGCTCTATCAAAACCCAACCACCTATATTTCCATCGGGACATCAACACTAAACCAGAGATTGGTACCAAAAATAGCCACTAGATCCAAAGTAAACGGGCAAAGTGGAAGGATAGATTTCTTCTGGACAATTTTAAAACCGAATGATGCAATCAACTTCGAGAGTAATGGAAATTTCATTGCTCCAGAATATGCATACAAAATTGTCAAGAAAGGAGACTCAACAATTATGAAAAGTGAAGTGGAATATGGTAACTGCAACACCAGGTGTCAGACTCCGATGGGGGCGATAAACTCTAGTATGCCATTCCACAACATACACCCTCTCACCATCGGAGAATGTCCCAAATATGTGAAATCAAACAAATTAGTCCTTGCGACTGGGCTCAGAAATAATCCTCAAAGAGAGAGA------AGAAGAAAAAGAGGACTGTTTGGAGCTATAGCAGGTTTTATAGAGGGAGGATGGCAGGGAATGGTAGATGGTTGGTATGGGTACCACCACAGCAATGAGCAGGGAAGTGGGTACGCTGCAGACAAAGAATCCACTCAAAAGGCAATAGACGGAGTCACCAATAAGGTCAACTCGATCATTGACAAAATGAACACTCAGTTTGAGGCCGTAGGAAGGGAATTTAATAACTTAGAGAGGAGAATAGAGAATTTAAACAAGAAGATGGAAGACGGATTCCTAGATGTCTGGACTTATAATGCTGAACTTCTGGTTCTCATGGAAAATGAGAGAACTCTAGACTTCCATGACTCAAATGTCAAGAACCTTTACGACAAGGTCAGACTACAGCTTAGGGATAATGCAAAAGAGCTGGGTAACGGTTGTTTCGAGTTCTATCACAAATGTGATAATGAATGTATGGAAAGTGTAAGAAACGGAACGTATGACTACCCGCAATATTCAGAAGAAGCAAGATTAAAAAGAGAGGAAATAAGTGGAGTAAAATTGGAATCAATAGGAACTTACCAAATACTGTCAATTTATTCAACAGTGGCGAGTTCCCTAGTACTGGCAATCATGATGGCTGGTCTATCTTTATGGATGTGTTCTAACGGGTCGTTACAATGCAGAATTTGCATCTAA
		</sequence>
		<sequence>
			<taxon idref="H5N1_Avian_AB458247_A/whooper_swan/Aomori/2/2008|2008.500"/>
			ATGGAGAAAATAGTGCTTCTTTTTGCAATAGTCAGCCTTGTTAAAAGCGATCATATTTGCATTGGTTACCATGCAAACAACTCGACAGAGCAGGTTGACACAATAATGGAAAAGAACGTTACTGTTACACATGCCCAAGACATACTGGAAAGGACACACAACGGGAGGCTCTGCGATCTAAATGGAGTGAAGCCTCTGATTTTAAAAGATTGTAGTGTAGCAGGATGGCTCCTCGGAAACCCAATGTGTGACGAATTCATCAATGTGCCAGAATGGTCTTACATAGTAGAGAAGGCCAATCCAGCCAATGACCTCTGTTACCCAGGGAATTTCAACGATTATGAAGAACTGAAACACCTATTGAGCAGAATAAACCATTTTGAGAAAATACAGATCATCCCCAAAGATTCTTGGTCAGATCATGAAGCCTCATTGGGGGTGAGCTCAGCATGTCCATACCAG---GGAAATTCCTCCTTTTTCAGAAATGTGGTATGGCTTATCAAAAAGGACAATGCATACCCAACAATAAAGAAAAGCTACAATAATACCAACCAAGAAGATCTCTTGGTACTGTGGGGGATTCACCATCCTAATGATGAGGCAGAGCAGACAAGGCTCTATCAAAACCCAACCACCTATATTTCCATCGGGACATCAACACTAAACCAGAGATTGGTACCAAAAATAGCCACTAGATCCAAAGTAAACGGGCAAAGTGGAAGGATAGATTTCTTCTGGACAATTTTAAAACCGAATGATGCAATCAACTTCGAGAGTAATGGAAATTTCATTGCTCCAGAATATGCATACAAAATTGTCAAGAAAGGAGACTCAACAATTATGAAAAGTGAAGTGGAATATGGTAACTGCAACACCAGGTGTCAGACTCCGATGGGGGCGATAAACTCTAGTATGCCATTCCACAACATACACCCTCTCACCATCGGAGAATGTCCCAAATATGTGAAATCAAACAAATTAGTCCTTGCGACTGGGCTCAGAAATAATCCTCAAAGAGAGAGA------AGAAGAAAAAGAGGACTGTTTGGAGCTATAGCAGGTTTTATAGAGGGAGGATGGCAGGGAATGGTAGATGGTTGGTATGGGTACCACCACAGCAATGAGCAGGGAAGTGGGTACGCTGCAGACAAAGAATCCACTCAAAAGGCAATAGACGGAGTCACCAATAAGGTCAACTCGATCATTGACAAAATGAACACTCAGTTTGAGGCCGTAGGAAGGGAATTTAATAACTTAGAGAGGAGAATAGAGAATTTAAACAAGAAGATGGAAGACGGATTCCTAGATGTCTGGACTTATAATGCTGAACTTCTGGTTCTCATGGAAAATGAGAGAACTCTAGACTTCCATGACTCAAATGTCAAGAACCTTTACGACAAGGTCAGACTACAGCTTAGGGATAATGCAAAAGAGCTGGGTAACGGTTGTTTCGAGTTCTATCACAAATGTGATAATGAATGTATGGAAAGTGTAAGAAACGGAACGTATGACTACCCGCAATATTCAGAAGAAGCAAGATTAAAAAGAGAGGAAATAAGTGGAGTAAAATTGGAATCAATAGGAACTTACCAAATACTGTCAATTTATTCAACAGTGGCGAGTTCCCTAGTACTGGCAATCATGATGGCTGGTCTATCTTTATGGATGTGTTCTAACGGGTCGTTACAATGCAGAATTTGCATCTAA
		</sequence>
		<sequence>
			<taxon idref="H5N1_Avian_AB440326_A/quail/Angthong/71/2004|2004.500"/>
			ATGGAGAAAATAGTGCTTCTTTTTGCAATAGTCAGTCTTGTTAAAAGTGATCAGATTTGCATTGGTTACCATGCAAACAACTCGACAGAGCAGGTTGACACAATAATGGAAAAGAACGTTACTGTTACACATGCCCAAGACATACTGGAAAAGACACACAACGGGAAGCTCTGCGATCTAGATGGAGTGAAGCCTCTAATTTTGAGAGATTGTAGTGTAGCTGGATGGCTCCTCGGAAACCCAATGTGTGACGAATTCATCAATGTGCCGGAATGGTCTTACATAGTGGAGAAGGCCAATCCAGTCAATGACCTCTGTTACCCAGGGGATTTCAATGACTATGAAGAATTGAAACACCTATTGAGCAGAATAAACCATTTTGAGAAAATTCAGATCATCCCCAAAAGTTCTTGGTCCAGTCATGAAGCCTCATTAGGGGTGAGCTCAGCATGTCCATACCAG---GGAAAGTCCTCCTTTTTCAGAAATGTGGTATGGCTTATCAAAAAGAACAGTACATACCCAACAATAAAGAGGAGCTACAATAATACCAACCAAGAAGATCTTTTGGTACTGTGGGGGATTCACCATCCTAATGATGCGGCAGAGCAGACAAAGCTCTATCAAAACCCAACCACCTATATTTCCGTTGGGACATCAACACTAAACCAGAGATTGGTACCAAGAATAGCTACTAGATCCAAAGTAAACGGGCAAAGTGGAAGGATGGAGTTCTTCTGGACAATTTTAAAACCGAATGATGCAATCAACTTCGAGAGTAATGGAAATTTCATTGCTCCAGAATATGCATACAAAATTGTCAAGAAAGGGGACTCAACAATTATGAAAAGTGAATTGGAATATGGTAACTGCAACACCAAGTGTCAAACTCCAATGGGGGCGATAAACTCTAGTATGCCATTCCACAATATACACCCTCTCACCATCGGGGAATGCCCCAAATATGTGAAATCAAACAGATTAGTCCTTGCGACTGGGCTCAGAAATAGCCCTCAAAGAGAGAGA---AGAAGAAAAAAGAGAGGATTATTTGGAGCTATAGCAGGTTTTATAGAGGGAGGATGGCAGGGAATGGTAGATGGTTGGTATGGGTACCACCATAGCAATGAGCAGGGGAGTGGGTACGCTGCAGACAAAGAATCCACTCAAAAGGCAATAGATGGAGTCACCAATAAGGTCAACTCGATCATTGACAAAATGAACACTCAGTTTGAGGCCGTTGGAAGGGAATTTAACAACTTAGAAAGGAGAATAGAGAATTTAAACAAGAAGATGGAAGACGGGTTCCTAGATGTCTGGACTTATAATGCTGAACTTCTGGTTCTCATGGAAAATGAGAGAACTCTAGACTTTCATGACTCAAATGTCAAGAACCTTTACGACAAGGTCCGACTACAGCTTAGGGATAATGCAAAGGAGCTGGGTAACGGTTGTTTCGAGTTCTATCATAAATGTGATAATGAATGTATGGAAAGTGTAAGAAACGGAACGTATGACTACCCGCAGTATTCAGAAGAAGCAAGACTAAAAAGAGAGGAAATAAGTGGAGTAAAATTGGAATCAATAGGAATTTACCAAATACTGTCAATTTATTCTACAGTGGCGAGTTCCCTAGCACTGGCAATCATGGTAGCTGGTCTATCCTTATGGATGTGCTCCAATGGGTCGTTACAATGCAGAATTTGCATTTAA
		</sequence>
		<sequence>
			<taxon idref="H5N1_Avian_AB450552_A/chicken/Kohn_Kaen/NIAH330/2004|2004.500"/>
			ATGGAGAAAATAGTGCTTCTTTTTGCAATAGTCAGTCTTGTTAAAAGTGATCAGATTTGCATTGGTTACCATGCAAACAACTCGACAGAGCAGGTTGACACAATAATGGAAAAGAACGTTACTGTTACACATGCCCAAGACATACTGGAAAAGACACACAACGGGAAGCTCTGCGATCTAGATGGAGTGAAGCCTCTAATTTTGAGAGATTGTAGTGTAGCTGGATGGCTCCTCGGAAACCCAATGTGTGACGAATTCATCAATGTGCCGGAATGGTCTTACATAGTGGAGAAGGCCAATCCAGTCAATGACCTCTGTTACCCAGGGGATTTCAATGACTATGAAGAATTGAAACACCTATTGAGCAGAATAAACCATTTTGAGAAAATTCAGATCATCCCCAAAAATTCTTGGTCCAGTCATGAAGCCTCATTAGGGGTGAGCTCAGCATGTCCATACCAG---GGAAAGTCCTCCTTTTTCAGAAATGTGGTATGGCTTATCAAAAAGAACAGTACATACCCAACAATAAAGAGGAGCTACAATAATACCAACCAAGAAGATCTTTTGGTACTGTGGGGGATTCACCATCCTAATGATGCGGCAGAGCAGACAAAGCTCTATCAAAACCCAACCACCTATATTTCCGTTGGGACATCAACACTAAACCAGAGATTGGTACCAAGAATAGCTACTAGATCCAAAGTAAACGGGCAAAGTGGAAGGATGGAGTTCTTCTGGACAATTTTAAAACCGAATGATGCAATCAACTTCGAGAGTAATGGAAATTTCATAGCTCCAGAATATGCATACAAAATTGTCAAGAAAGGGGACTCAACAATTATGAAAAGTGAATTGGAATATGGTAACTGCAACACCAAGTGTCAAACTCCAATGGGGGCGATAAACTCTAGTATGCCATTCCACAATATACACCCTCTCACCATCGGGGAATGCCCCAAATATGTGAAATCAAACAGATTAGTCCTTGCGACTGGGCTCAGAAATAGCCCTCAAAGAGAGAGA---AGAAGAAAAAAGAGAGGATTATTTGGAGCTATAGCAGGTTTTATAGAGGGAGGATGGCAGGGAATGGTAGATGGTTGGTATGGGTACCACCATAGCAATGAGCAGGGGAGTGGGTACGCTGCAGACAAAGAATCCACTCAAAAGGCAATAGATGGAGTCACCAATAAGGTCAACTCGATCATTGACAAAATGAACACTCAGTTTGAGGCCGTTGGAAGGGAATTTAACAACTTAGAAAGGAGAATAGAGAATTTAAACAAGAAGATGGAAGACGGGTTCCTAGATGTCTGGACTTATAATGCTGAACTTCTGGTTCTCATGGAAAATGAGAGAACTCTAGACTTTCATGACTCAAATGTCAAGAACCTTTACGACAAGGTCCGACTACAGCTTAGGGATAATGCAAAGGAGCTGGGTAACGGTTGTTTCGAGTTCTATCATAAATGTGATGATGAATGTATGGAAAGTGTAAGAAACGGAACGTATGACTACCCGCAGTATTCAGAAGAAGCAAGACTAAAAAGAGAGGAAATAAGTGGGGTAAAATTGGAATCAATAGGAATTTACCAAATACTGTCAATTTATTCTACAGTGGCGAGTTCCCTAGCACTGGCAATCATGGTAGCTGGTCTATCCTTATGGATGTGCTCCAATGGGTCGTTACAATGCAGAATTTGCATTTAA
		</sequence>
		<sequence>
			<taxon idref="H5N1_Avian_AB440325_A/duck/Angthong/72/2004|2004.500"/>
			ATGGAGAAAATAGTGCTTCTTTTTGCAATAGTCAGTCTTGTTAAAAGTGATCAGATTTGCATTGGTTACCATGCAAACAACTCGACAGAGCAGGTTGACACAATAATGGAAAAGAACGTTACTGTTACACATGCCCAAGACATACTGGAAAAGACACACAACGGGAAGCTCTGCGATCTAGATGGAGTGAAGCCTCTAATTTTGAGAGATTGTAGTGTAGCTGGATGGCTCCTCGGAAACCCAATGTGTGACGAATTCATCAATGTGCCGGAATGGTCTTACATAGTGGAGAAGGCCAATCCAGTCAATGACCTCTGTTACCCAGGGGATTTCAATGACTATGAAGAATTGAAACACCTATTGAGCAGAATAAACCATTTTGAGAAAATTCAGATCATCCCCAAAAGTTCTTGGTCCAGTCATGAAGCCTCATTAGGGGTGAGCTCAGCATGTCCATACCAG---GGAAAGTCCTCCTTTTTCAGAAATGTGGTATGGCTTATCAAAAAGAACAGTACATACCCAACAATAAAGAGGAGCTACAATAATACCAACCAAGAAGATCTTTTGGTACTGTGGGGGATTCACCATCCTAATGATGCGGCAGAGCAGACAAAGCTCTATCAAAACCCAACCACCTATATTTCCGTTGGGACATCAACACTAAACCAGAGATTGGTACCAAGAATAGCTACTAGATCCAAAGTAAATGGGCAAAGTGGAAGGATGGAGTTCTTCTGGACAATTTTAAAACCGAATGATGCAATCAACTTCGAGAGTAATGGAAATTTCATTGCTCCAGAATATGCATACAAAATTGTCAAGAAAGGGGACTCAACAATTATGAAAAGTGAATTGGAATATGGTAACTGCAACACCAAGTGCCAAACTCCAATGGGGGCGATAAACTCTAGTATGCCATTCCACAATATACACCCTCTCACCATCGGGGAATGCCCCAAATATGTGAAATCAAACAGATTAGTCCTTGCGACTGGGCTCAGAAATAGCCCTCAAAGAGAGAGA---AGAAGAAAAAAGAGAGGATTATTTGGAGCTATAGCAGGTTTTATAGAGGGAGGATGGCAGGGAATGGTAGATGGTTGGTATGGGTACCACCATAGCAATGAGCAGGGGAGTGGGTACGCTGCAGACAAAGAATCCACTCAAAAGGCAATAGATGGAGTCACCAATAAGGTCAACTCGATCATTGACAAAATGAACACTCAGTTTGAGGCCGTTGGAAGGGAATTTAACAACTTAGAAAGGAGAATAGAGAATTTAAACAAGAAGATGGAAGACGGGTTCCTAGATGTCTGGACTTATAATGCTGAACTTCTGGTTCTCATGGAAAATGAGAGAACTCTAGACTTTCATGACTCAAATGTCAAGAACCTTTACGACAAGGTCCGACTACAGCTTAGGGATAATGCAAAGGAGCTGGGTAACGGTTGTTTCGAGTTCTATCATAAATGTGATAATGAATGTATGGAAAGTGTAAGAAACGGAACGTATGACTACCCGCAGTATTCAGAAGAAGCAAGACTAAAAAGAGAGGAAATAAGTGGAGTAAAATTGGAATCAATAGGAATTTACCAAATACTGTCAATTTATTCTACAGTGGCGAGTTCCCTAGCACTGGCAATCATGGTAGCTGGTCTATCCTTATGGATGTGCTCCAATGGGTCGTTACAATGCAGAATTTGCATTTAA
		</sequence>
		<sequence>
			<taxon idref="H5N1_Avian_GU186648_A/duck/Ang_Thong/71-2-/2004|2004.500"/>
			ATGGAGAAAATAGTGCTTCTTTTTGCAATAGTCAGTCTTGTTAAAAGTGATCAGATTTGCATTGGTTACCATGCAAACAACTCGACAGAGCAGGTTGACACAATAATGGAAAAGAACGTTACTGTTACACATGCCCAAGACATACTGGAAAAGACACACAACGGGAAGCTCTGCGATCTAGATGGAGTGAAGCCTCTAATTTTGAGAGATTGTAGTGTAGCTGGATGGCTCCTCGGAAACCCAATGTGTGACGAATTCATCAATGTGCCGGAATGGTCTTACATAGTGGAGAAGGCCAATCCAGTCAATGACCTCTGTTACCCAGGGGATTTCAATGACTATGAAGAATTGAAACACCTATTGAGCAGAATAAACCATTTTGAGAAAATTCAGATCATCCCCAAAAGTTCTTGGTCCAGTCATGAAGCCTCATTAGGGGTGAGCTCAGCATGTCCATACCAG---GGAAAGTCCTCCTTTTTCAGAAATGTGGTATGGCTTATCAAAAAGAACAGTACATACCCAACAATAAAGAGGAGCTACAATAATACCAACCAAGAAGATCTTTTGGTACTGTGGGGGATTCACCATCCTAATGATGCGGCAGAGCAGACAAAGCTCTATCAAAACCCAACCACCTATATTTCCGTTGGGACATCAACACTAAACCAGAGATTGGTACCAAGAATAGCTACTAGATCCAAAGTAAATGGGCAAAGTGGAAGGATGGAGTTCTTCTGGACAATTTTAAAACCGAATGATGCAATCAACTTCGAGAGTAATGGAAATTTCATTGCTCCAGAATATGCATACAAAATTGTCAAGAAAGGGGACTCAACAATTATGAAAAGTGAATTGGAATATGGTAACTGCAACACCAAGTGCCAAACTCCAATGGGGGCGATAAACTCTAGTATGCCATTCCACAATATACACCCTCTCACCATCGGGGAATGCCCCAAATATGTGAAATCAAACAGATTAGTCCTTGCGACTGGGCTCAGAAATAGCCCTCAAAGAGAGAGA---AGAAGAAAAAAGAGAGGATTATTTGGAGCTATAGCAGGTTTTATAGAGGGAGGATGGCAGGGAATGGTAGATGGTTGGTATGGGTACCACCATAGCAATGAGCAGGGGAGTGGGTACGCTGCAGACAAAGAATCCACTCAAAAGGCAATAGATGGAGTCACCAATAAGGTCAACTCGATCATTGACAAAATGAACACTCAGTTTGAGGCCGTTGGAAGGGAATTTAACAACTTAGAAAGGAGAATAGAGAATTTAAACAAGAAGATGGAAGACGGGTTCCTAGATGTCTGGACTTATAATGCTGAACTTCTGGTTCTCATGGAAAATGAGAGAACTCTAGACTTTCATGACTCAAATGTCAAGAACCTTTACGACAAGGTCCGACTACAGCTTAGGGATAATGCAAAGGAGCTGGGTAACGGTTGTTTCGAGTTCTATCATAAATGTGATAATGAATGTATGGAAAGTGTAAGAAACGGAACGTATGACTACCCGCAGTATTCAGAAGAAGCAAGACTAAAAAGAGAGGAAATAAGTGGAGTAAAATTGGAATCAATAGGAATTTACCAAATACTGTCAATTTATTCTACAGTGGCGAGTTCCCTAGCACTGGCAATCATGGTAGCTGGTCTATCCTTATGGATGTGCTCCAATGGGTCGTTACAATGCAGAATTTGCATTTAA
		</sequence>
		<sequence>
			<taxon idref="H5N1_Avian_AB450565_A/chicken/Suphanburi/NIAH108192/2005|2005.500"/>
			ATGGAGAAAATAGTGCTTCTTTTTGCAATAGTCAGTCTTGTTAAAAGTGATCAGATTTGCATTGGTTACCATGCAAACAACTCAACAGAGCAGGTTGACACAATAATGGAAAAGAACGTTACTGTTACACATGCCCAAGACATACTGGAAAAGACACACAACGGGAAGCTCTGTGATCTAGATGGAGTGAAGCCTCTAATTTTGAGAGATTGTAGTGTAGCTGGATGGCTCCTTGGAAACCCAATGTGTGATGAATTCATCAATGTGCCGGAATGGTCTTACATAGTGGAGAAGGCCAATCCAGCCAATGACCTCTGTTACCCAGGGGATTTCAATGACTATGAAGAATTGAAACACCTATTGAGCAGAATAAACCATTTTGAGAAAATTCAGATCATCCCCAAAAGTTCTTGGTCCAGTCATGAAGCCTCATTAGGAGTGAGCTCAGCATGTCCATATCAG---GGAAAGTCCTCCTTTTTCAGAAATGTGGTATGGCTTATCAAAAAGAACAGTACATACCCAACAATAAAGAGGAGCTACAATAATACCAACCAAGAAGATCTTTTGGTACTGTGGGGGATTCACCATCCTAATGATGCGGCAGAGCAGACAAAGCTCTATCAAAACCCAACCACCTACATTTCCGTTGGGACATCAACACTAAACCAGAGATTGGTACCAAGAATAGCTACTAGATCCAAAGTAAACGGGCAAAGTGGAAGGATGGAGTTCTTCTGGACAATTTTAAAACCGAATGATGCAATCAACTTCGAGAGTAATGGAAATTTCATTGCTCCAGAATATGCATACAAAATTGTCAAGAAAGGGGACTCAACAATTATGAAAAGTGAATTGGAATATGGTAACTGCAACACCAAGTGTCAAACTCCAATGGGGGCGATAAACTCTAGTATGCCATTCCACAATATACACCCTCTCACCATCGGGGAATGCCCCAAATATGTGAAATCAAACAGATTAGTCCTTGCGACTGGACTCAGAAATAGCCCTCAAAGAGAGAAA---AGAAGAAAAAAGAGAGGATTATTTGGAGCTATAGCAGGTTTTATAGAGGGAGGATGGCAGGGAATGGTAGATGGTTGGTATGGGTACCACCATAGCAATGAGCAGGGGAGTGGGTACGCTGCAGACAAAGAATCCACTCAAAAGGCAATAGATGGAGTCACCAATAAGGTCAACTCGATCATTGACAAAATGAACACTCAGTTTGAGGCCGTTGGAAGGGAATTTAACAACTTAGAAAGGAGAATAGAGAATTTAAACAAGAAGATGGAAGACGGGTTCCTAGATGTCTGGACTTATAATGCTGAACTTCTGGTTCTCATGGAAAATGAGAGAACTCTAGACTTTCATGACTCAAATGTCAAGAACCTTTACGACAAGGTCCGACTACAGCTTAGGGATAATGCAAAGGAGCTGGGTAACGGTTGTTTCGAGTTCTATCATAAATGTGATAATGAATGTATGGAAAGTGTAAGAAACGGAACGTATGACTACCCGCAGTATTCAGAAGAAGCAAGACTAAAAAGAGAGGAAATAAGTGGAGTAAAATTGGAATCAATAGGAATTTACCAAATACTGTCAATTTATTCTACAGTGGCGAGTTCCCTAGCACTGGCAATCATGGTAGCTGGTCTATCCTTATGGATGTGCTCCAATGGGTCGTTACAATGCAGAATTTGCATTTAA
		</sequence>
		<sequence>
			<taxon idref="H5N1_Avian_AB450566_A/quail/Nakhon_Pathom/NIAH7562/2005|2005.500"/>
			ATGGAGAAAATAGTGCTTCTTTTTGCAATAGTCAGTCTTGTTAAAAGTGATCAGATTTGCATTGGTTACCATGCAAACAACTCGACAGAGCAGGTTGACACAATAATGGAAAAGAACGTTACTGTTACACATGCCCAAGACATACTGGAAAAGACACACAACGGGAAGCTCTGCGATCTAGATGGAGTGAAGCCTCTAATTTTGAGAGATTGTAGTGTAGCTGGATGGCTCCTCGGAAACCCAATGTGTGACGAATTCATCAATGTGCCGGAATGGTCTTACATAGTGGAGAAGGCCAATCCAGTCAATGACCTCTGTTACCCAGGGGATTTCAATGACTATGAAGAATTGAAGCACCTATTGAGCAGAATAAACCATTTTGAGAAAATTCAGATCATCCCCAAAAGTTCTTGGTCCAGTCATGAAGCCTCATTAGGAGTGAGCTCAGCATGTCCATATCAG---GGAAAGTCCTCCTTTTTCAGAAATGTGGTATGGCTTATCAAAAAGAACAGTACATACCCAACAATAAAGAGGAGCTACAATAATACCAACCAAGAAGATCTTTTGGTACTGTGGGGGATTCACCATCCTAATGATGCGGCAGAGCAGACAAAGCTCTATCAAAACCCAACCACCTATATTTCCGTTGGGACATCAACACTAAACCAGAGATTGGTACCAAGAATAGCTACTAGATCCAAAGTAAACGGGCAAAGTGGAAGGATGGAGTTCTTCTGGACAATTTTAAAACCGAATGATGCAATCAACTTCGAGAGTAATGGAAACTTCATTGCTCCAGAATATGCATACAAAATTGTCAAGAAAGGGGACTCAACAATTATGAAAAGTGAATTGGAATATGGTAACTGCAATACCAAGTGTCAAACTCCAATGGGGGCGATAAACTCTAGTATGCCATTCCACAATATACACCCTCTCACCATCGGGGAATGCCCCAAATATGTGAAATCAAACAGATTAGTCCTTGCGACTGGACTCAGAAATAGCCCTCAAAGGGAGAAA---AGAAGAAAAAAGAGAGGATTATTTGGAGCTATAGCAGGTTTTATAGAGGGAGGATGGCAGGGAATGGTAGATGGTTGGTATGGGTACCACCATAGCAATGAACAGGGGAGTGGGTACGCTGCAGACAAAGAATCCACTCAAAAGGCAATAGATGGAGTCACCAATAAGGTCAACTCGATCATTGACAAAATGAACACTCAGTTTGAGGCCGTTGGAAGGGAATTTAACAACTTAGAAAGGAGAATAGAGAATTTAAACAAGAAGATGGAAGACGGGTTCCTAGATGTCTGGACTTATAATGCTGAACTTCTGGTTCTCATGGAAAATGAGAGAACTCTAGACTTTCATGACTCAAATGTCAAGAACCTTTACGACAAGGTCCGACTACAGCTTAGGGATAATGCAAAGGAGCTGGGTAACGGTTGTTTCGAGTTCTATCATAAATGTGATAATGAATGTATGGAAAGTGTAAGAAACGGAACGTATGATTACCCGCAGTATTCAGAAGAAGCAAGACTAAAAAGAGAGGAAATAAGTGGAGTAAAATTGGAATCAATAGGAATTTACCAAATACTGTCAATTTATTCTACAGTGGCGAGTTCCCTAGTACTGGCAATCATGGTAGCTGGTCTATCCTTATGGATGTGCTCCAATGGGTCGTTACAATGCAGAATTTGCATTTAA
		</sequence>
		<sequence>
			<taxon idref="H5N1_Avian_JQ794462_A/chicken/Thailand/TS03/2006|2006.500"/>
			ATGGAGAAAATAGTGCTTCTTTTTGCAATAGTCAGTCTTGTTAAAAGTGATCAGATTTGCATTGGTTACCATGCAAACAACTCGACAGAGCAGGTTGACACAATAATGGAAAGGAACGTTACTGTTACACATGCCCAAGACATACTGGAAAAGACACACAACGGGAAGCTCTGCGATCTAGATGGAGTGAAGCCTCTAATTTTGAGAGACTGTAGTGTAGCTGGATGGCTCCTCGGAAACCCAATGTGTGACGAATTCATTAATGTGCCGGAATGGTCTTACATAGTGGAGAAGGCCAATCCAGTCAATGACCTCTGTTACCCAGGGGATTTCAATGACTATGAAGAATTGAAACACCTATTGAGCAGAATAAACCATTTTGAGAAAATTCAGATCATCCCTAAAAGTTCTTGGTCCAGTCATGAAGCCTCATTAGGGGTGAGCTCAGCATGTCCATACCTG---GGAAAGTCCTCCTTTTTCAGAAATGTGGTATGGCTTATCAAAAAGAACAGTACATACCCAACAATAAAGAGGAGCTACAATAATACCAACCAAGAAGATCTTTTGGTACTGTGGGGGATTCACCATCCTAATGATGCGGCAGAGCAGACAAAGCTCTATCAAAACCCAACCACCTATATTTCTGTTGGGACATCAACACTAAACCAGAGATTGGTACCAAGAATAGCTACTAGATCCAAAGTAAACGGGCAAAGTGGAAGGATGGAGTTCTTCTGGACAATTTTAAAACCGAATGATGCAATCAACTTCGAGAGTAATGGAAATTTCATTGCTCCAGAATATGCATACAAAATTGTCAAGAAAGGGGACTCAACAATTATGAAAAGTGAATTGGAATATGGTAACTGCAACACCAAGTGTCAAACTCCAATGGGGGCGATAAACTCTAGTATGCCATTCCACAATATACACCCTCTCACTATCGGGGAATGCCCCAAATATGTGAAATCAAACAGATTAGTCCTTGCGACTGGGCTCAGAAATAGCCCTCAAAGAGAGAGA---AGAAGAAAAAAGAGAGGATTATTTGGAGCTATAGCAGGTTTTATAGAGGGGGGATGGCAGGGAATGGTAGATGGTTGGTATGGGTACCACCATAGCAATGAGCAGGGGAGTGGGTACGCTGCAGACAAAGAATCCACTCAAAAGGCAATAGATGGAGTCACCAATAAGGTCAACTCGATAATTGACAAAATGAACACTCAGTTTGAGGCCGTTGGAAGGGAATTTAACAACTTAGAAAGGAGAATAGAGAATTTAAACAAGAAGATGGAAGACGGGTTCCTAGATGTCTGGACTTATAATGCTGAACTTCTGGTTCTCATGGAAAATGAGAGAACCCTAGACTTTCATGACTCAAATGTCAAGAACCTTTACGACAAGGTCCGACTACAGCTTAGGGATAATGCAAAGGAGCTGGGTAACGGTTGTTTCGAGTTCTATCATAAGTGTGATAATGAATGTATGGAAAGTGTGAGAAACGGAACGTATGACTACCCGCAGTATTCAGAAGAAGCAAAACTAAAAAGAGAGGAAATAAGTGGAGTAAAATTGGAATCAATAGGAATTTACCAAATACTGTCAATTTATTCTACAGTGGCGAGTTCCCTAGCACTGGCAATCATGGTAGCTGGTCTATCCTTATGGATGTGCTCCAATGGGTCGTTACAATGCAGAATTTGCATTTAA
		</sequence>
		<sequence>
			<taxon idref="H5N1_Avian_JQ794454_A/chicken/Thailand/TS02/2006|2006.500"/>
			ATGGAGAAAATAGTGCTTCTTTTTGCAATAGTCAGTCTTGTTAAAAGTGATCAGATTTGCATTGGTTACCATGCAAACAACTCGACAGAGCAGGTTGACACAATAATGGAAAAGAACGTTACTGTTACACATGCCCAAGACATACTGGAAAAGACACACAACGGGAAGCTCTGCGATCTAGATGGAGTGAAGCCTCTAATTTTGAGAGATTGTAGTGTAGCTGGATGGCTCCTCGGAAACCCAATGTGTGACGAATTCATCAATGTGCCGGAATGGTCTTACATAGTGGAGAAGGCCAATCCAGTCAATGACCTCTGTTACCCAGGGGATTTCAATGACTATGAAGAATTGAAACACCTATTGAGCAGAATAAACCATTTTGAGAAAATTCAGATCATCCCCAAAAGTTCTTGGTCCAGTCATGAAGCCTCATTAGGGGTGAGCTCAGCATGTCCATACCAG---GGAAAGTCCTCCTTTTTCAGAAATGTGGTATGGCTTATCAAAAAGAACAGTACATACCCAACAATAAAGAGGAGCTACAATAATACCAACCAAGAAGATCTTTTGGTACTGTGGGGGATTCACCATCCTAATGATGCGGCAGAGCAGACAAAGCTCTATCAAAACCCAACCACCTATATTTCCGTTGGGACATCAACACTAAACCAGAGATTGGTACCAAGAATAGCTACTAGATCCAAAGTAAACGGGCAAAGTGGAAGGATGGAGTTCTTCTGGACAATTTTAAAACCGAATGATGCAATCAACTTCGAGAGTAATGGAAATTTCATTGCTCCAGAATATGCATACAAAATTGTCAAGAAAGGGGACTCAACAATTATGAAAAGTGAATTGGAATATGGTAACTGCAACACCAAGTGTCAAACTCCAATGGGGGCGATAAACTCTAGTATGCCATTCCACAACATACACCCTCTCACCATCGGGGAATGCCCCAAATATGTGAAATCAAACAGATTAGTCCTTGCGACTGGGCTCAGAAATAGCCCTCAAAGAGAGAGA---AGAAGAAAAAAGAGAGGATTATTTGGAGCTATAGCAGGTTTTATAGAGGGAGGATGGCAGGGAATGGTAGATGGTTGGTATGGATACCACCATAGCAATGAGCAGGGGAGTGGGTACGCTGCAGACAAAGAATCCACTCAAAAGGCAATAGATGGAGTCACCAATAAGGTCAACTCGATCATTGACAAAATGAACACTCAGTTTGAGGCCGTTGGAAGGGAATTTAACAACTTAGAAAGGAGAATAGAGAATTTAAACAAGAAGATGGAAGACGGGTTCCTAGATGTCTGGACTTATAATGCTGAACTTCTGGTTCTCATGGAAAATGAGAGAACTCTAGACTTTCATGACTCAAATGTCAAGAACCTTTACGACAAGGTCCGATTACAGCTTAGGGATAATGCAAAGGAGCTGGGTAACGGTTGTTTCGAGTTCTATCATAAATGTGATAATGAATGTATGGAAAGTGTAAGAAACGGAACGTATGACTACCCGCAGTATTCAGAAGAAGCAAGACTAAAAAGAGAGGAAATAAGTGGAGTAAAATTGGAATCAATAGGAATTTACCAAATACTGTCAATTTATTCTACAGTGGCGAGCTCCCTAGCACTGGCAATCATGGTAGCTGGTCTATCCTTATGGATGTGCTCCAATGGGTCGTTACAATGCAGAATTTGCATTTAA
		</sequence>
		<sequence>
			<taxon idref="H5N1_Avian_AB450571_A/open-bill_stork/Thailand/VSMU-20-AYA/2004|2004.500"/>
			ATGGAGAAAATAGTGCTTCTTTTTGCAATAGTCAGTCTTGTTAAAAGTGATCAGATTTGCATTGGTTACCATGCAAACAACTCGACAGAGCAGGTTGACACAATAATGGAAAAGAACGTTACTGTTACACATGCCCAAGACATACTGGAAAAGACACACAACGGGAAGCTCTGCGATCTAGATGGAGTGAAGCCTCTAATTTTGAGAGATTGTAGTGTAGCTGGATGGCTCCTCGGAAACCCAATGTGTGACGAATTCATCAATGTGCCGGAATGGTCTTACATAGTGGAGAAGGCCAATCCAGTCAATGACCTCTGTTACCCAGGGGATTTCAATGACTATGAAGAATTGAAACACCTATTGAGCAGAATAAACCATTTTGAGAAAATTCAGATCATCCCCAAAAGTTCTTGGTCCAGTCATGAAGCCTCATTAGGGGTGAGCTCAGCATGTCCATACCAG---GGAAAGTCCTCCTTTTTCAGAAATGTGGTATGGCTTATCAAAAAGAACAGTACATACCCAACAATAAAGAGGAGCTACAATAATACCAACCAAGAAGATCTTTTGGTACTGTGGGGGATTCACCATCCTAATGATGCGGCAGAGCAGACAAAGCTCTATCAAAACCCAACCACCTATATTTCCGTTGGGACATCAACACTAAACCAGAGATTGGTACCAAGAATAGCTACTAGATCCAAAGTAAACGGGCAAAGTGGAAGGATGGAGTTCTTCTGGACAATTTTAAAACCGAATGATGCAATCAATTTCGAGAGTAATGGAAATTTCATTGCTCCAGAATATGCATACAAAATTGTCAAGAAAGGGGACTCAACAATTATGAAGAGTGAATTGGAATATGGTAACTGCAACACCAAGTGTCAAACTCCAATGGGGGCGATAAACTCTAGTATGCCATTCCACAATATACACCCTCTCACCATCGGGGAATGCCCCAAATATGTGAAATCAAACAGATTAGTCCTTGCGACTGGGCTCAGAAATAGCCCTCAAAGAGAGAAA---AGAAGAAAAAAGAGGGGATTATTTGGAGCTATAGCAGGTTTTATAGAGGGAGGATGGCAGGGAATGGTAGATGGTTGGTATGGGTACCACCATAGCAATGAGCAGGGGAGTGGGTACGCTGCAGACAAAGAATCCACTCAAAAGGCAATAGATGGAGTCACCAATAAGGTCAACTCGATCATTGACAAAATGAACACTCAGTTTGAGGCCGTTGGAAGGGAATTTAACAACTTAGAAAGGAGAATAGAGAATTTAAACAAGAAGATGGAAGACGGGTTCCTAGATGTCTGGACTTATAATGCTGAACTTCTGGTTCTCATGGAAAATGAGAGAACTCTAGACTTTCATGACTCAAATGTCAAGAACCTTTACGACAAGGTCCGACTACAGCTTAGGGATAATGCAAAGGAGCTGGGTAACGGTTGTTTCGAGTTCTATCATAAATGTGATAATGAATGTATGGAAAGCGTAAGAAACGGAACGTATGACTACCCGCAGTATTCAGAAGAAGCAAGACTAAAAAGAGAGGAAATAAGTGGAGTAAAATTGGAATCAATAGGAATTTACCAAATACTGTCAATTTATTCTACAGTGGCGAGTTCCCTAGCACTGGCAATCATGGTAGCTGGTCTATCCTTATGGATGTGCTCCAATGGGTCGTTACAATGCAGAATTTGCATTTAA
		</sequence>
		<sequence>
			<taxon idref="H5N1_Avian_DQ989961_A/open-billed_stork/Nakhonsawan/BBD0104F/2004|2004.500"/>
			ATGGAGAAAATAGTGCTTCTTTTTGCAATAGTCAGTCTTGTTAAAAGTGATCAGATTTGCATTGGTTACCATGCAAACAACTCGACAGAGCAGGTTGACACAATAATGGAAAAGAACGTTACTGTTACACATGCCCAAGACATACTGGAAAAGACACACAACGGGAAGCTCTGCGATCTAGATGGAGTGAAGCCTCTAATTTTGAGAGATTGTAGTGTAGCTGGATGGCTCCTCGGAAACCCAATGTGTGACGAATTCATCAATGTGCCGGAATGGTCTTACATAGTGGAGAAGGCCAATCCAGTCAATGACCTCTGTTACCCAGGGGATTTCAATGACTATGAAGAATTGAAACACCTATTGAGCAGAATAAACCATTTTGAGAAAATTCAGATCATCCCCAAAAGTTCTTGGTCCAGTCATGAAGCCTCATTAGGGGTGAGCTCAGCATGTCCATACCAG---GGAAAGTCCTCCTTTTTCAGAAATGTGGTATGGCTTATCAAAAAGAACAGTACATACCCAACAATAAAGAGGAGCTACAATAATACCAACCAAGAAGATCTTTTGGTACTGTGGGGGATTCACCATCCTAATGATGCGGCAGAGCAGACAAAGCTCTATCAAAACCCAACCACCTATATTTCCGTTGGGACATCAACACTAAACCAGAGATTGGTACCAAGAATAGCTACTAGATCCAAAGTAAACGGGCAAAGTGGAAGGATGGAGTTCTTCTGGACAATTTTAAAACCGAATGATGCAATCAATTTCGAGAGTAATGGAAATTTCATTGCTCCAGAATATGCATACAAAATTGTCAAGAAAGGGGACTCAACAATTATGAAGAGTGAATTGGAATATGGTAACTGCAACACCAAGTGTCAAACTCCAATGGGGGCGATAAACTCTAGTATGCCATTCCACAATATACACCCTCTCACCATCGGGGAATGCCCCAAATATGTGAAATCAAACAGATTAGTCCTTGCGACTGGGCTCAGAAATAGCCCTCAAAGAGAGAAA---AGAAGAAAAAAGAGGGGATTATTTGGAGCTATAGCAGGTTTTATAGAGGGAGGATGGCAGGGAATGGTAGATGGTTGGTATGGGTACCACCATAGCAATGAGCAGGGGAGTGGGTACGCTGCAGACAAAGAATCCACTCAAAAGGCAATAGATGGAGTCACCAATAAGGTCAACTCGATCATTGACAAAATGAACACTCAGTTTGAGGCCGTTGGAAGGGAATTTAACAACTTAGAAAGGAGAATAGAGAATTTAAACAAGAAGATGGAAGACGGGTTCCTAGATGTCTGGACTTATAATGCTGAACTTCTGGTTCTCATGGAAAATGAGAGAACTCTAGACTTTCATGACTCAAATGTCAAGAACCTTTACGACAAGGTCCGACTACAGCTTAGGGATAATGCAAAGGAGCTGGGTAACGGTTGTTTCGAGTTCTATCATAAATGTGATAATGAATGTATGGAAAGCGTAAGAAACGGAACGTATGACTACCCGCAGTATTCAGAAGAAGCAAGACTAAAAAGAGAGGAAATAAGTGGAGTAAAATTGGAATCAATAGGAATTTACCAAATACTGTCAATTTATTCTACAGTGGCGAGTTCCCTAGCACTGGCAATCATGGTAGCTGGTCTATCCTTATGGATGTGCTCCAATGGGTCGTTACAATGCAGAATTTGCATTTAA
		</sequence>
		<sequence>
			<taxon idref="H5N1_Avian_AB450574_A/pigeon/Thailand/VSMU-13-KRI/2005|2005.500"/>
			ATGGAGAAAATAGTGCTTCTTTTTGCAATAGTCAGTCTTGTTAAAAGTGATCAGATTTGCATTGGTTACCATGCAAACAACTCGACAGAGCAGGTTGACACAATAATGGAAAAGAACGTTACTGTTACACATGCCCAAGACATACTGGAAAAGACACACAACGGGAAGCTCTGCGATCTAGATGGAGTGAAGCCTCTAATTTTGAGAGATTGTAGTGTAGCTGGATGGCTCCTCGGAAACCCAATGTGTGACGAATTCATCAATGTGCCGGAATGGTCTTACATAGTGGAGAAGGCCAATCCAGTCAATGACCTCTGTTACCCAGGGGATTTCAATGACTATGAAGAATTGAAACACCTATTGAGCAGAATAAACCATTTTGAGAAAATTCAGATCATCCCCAAAAGTTCTTGGTCCAGTCATGAAGCCTCATTAGGGGTGAGCTCAGCATGTCCATACCAG---GGAAAGTCCTCCTTTTTCAGAAATGTGGTATGGCTTATCAAAAAGAACAGTACATACCCAACAATAAAGAGGAGCTACAATAATACCAACCAAGAAGATCTTTTGGTACTGTGGGGGATTCACCATCCTAATGATGCGGCAGAGCAGACAAAGCTCTATCAAAACCCAACCACCTATATTTCCGTTGGGACATCAACACTAAACCAGAGATTGGTACCAAGAATAGCTACTAGATCCAAAGTAAACGGGCAAAGTGGAAGGATGGAGTTCTTCTGGACAATTTTAAAACCGAATGATGCAATCAACTTCGAGAGTAATGGAAATTTCATTGCTCCAGAATATGCATACAAAATTGTCAAGAAAGGGGACTCAACAATTATGAAAAGTGAATTGGAATATGGTAACTGCAACACCAAGTGTCAAACTCCAATGGGGGCGATAAACTCTAGTATGCCATTCCACAATATACATCCTCTCACCATCGGGGAATGCCCCAAATATGTGAAATCAAACAGATTAGTCCTTGCGACTGGGCTCAGAAATAGCCCTCAAAGAGAGAGA---AGAAGAAAAAAGAGAGGATTATTTGGAGCTATAGCAGGTTTTATAGAGGGAGGATGGCAGGGAATGGTAGATGGTTGGTATGGGTACCACCATAGCAATGAGCAGGGGAGTGGGTACGCTGCAGACAAAGAATCCACTCAAAAGGCAATAGATGGAGTCACCAATAAGGTCAACTCGATCATTGACAAAATGAACACTCAGTTTGAGGCCGTTGGAAGGGAATTTAACCACTTAGAAAGGAGAATAGAGAATTTAAACAAGAAGATGGAAGACGGGTTCCTAGATGTCTGGACTTATAATGCTGAACTTCTGGTTCTCATGGAAAATGAGAGAACTCTAGACTTTCATGACTCAAATGTCAAGAACCTTTACGACAAGGTCCGACTACAGCTTAGGGATAATGCAAAGGAGCTGGGTAACGGTTGTTTCGAGTTCTATCATAAATGTGATGATGAATGTATGGAAAGTGTAAGAAACGGAACGTATGACTACCCGCAGTATTCAGAAGAAGCAAGACTGAAAAGAGAGGAAATAAGTGGAGTAAAATTGGAATCGATAGGAATTTACCAAATACTGTCAATTTATTCTACAGTGGCGAGTTCCCTAGCACTGGCAATCATGGTAGCTGGTCTATCCTTATGGATGTGCTCCAATGGGTCGTTACAATGCAGAATTTGCATTTAA
		</sequence>
		<sequence>
			<taxon idref="H5N1_Avian_AB450578_A/tree_sparrow/Ratchaburi/VSMU-16-RBR/2005|2005.500"/>
			ATGGAGAAAATAGTGCTTCTTTTTGCAATAGTCAGTCTTGTTAAAAGTGATCAGATTTGCATTGGTTACCATGCAAACAACTCGACAGAGCAGGTTGACACAATAATGGAAAAGAACGTTACTGTTACACATGCCCAAGACATACTGGAAAAGACACACAACGGGAAGCTCTGCGATCTAGATGGAGTGAAGCCTCTAATTTTGAGAGATTGTAGTGTAGCTGGATGGCTCCTCGGAAACCCAATGTGTGACGAATTCATCAATGTGCCGGAATGGTCTTACATAGTGGAGAAGGCCAATCCAGTCAATGACCTCTGTTACCCAGGGGATTTCAATGACTATGAAGAATTGAAACACCTATTGAGCAGAATAAACCATTTTGAGAAAATTCAGATCATCCCCAAAAGTTCTTGGTCCAGTCATGAAGCCTCATTAGGGGTGAGCTCAGCATGTCCATACCAG---GGAAAGTCCTCCTTTTTCAGAAATGTGGTATGGCTTATCAAAAAGAACAGTACATACCCAACAATAAAGAGGAGCTACAATAATACCAACCAAGAAGATCTTTTGGTACTGTGGGGGATTCACCATCCTAATGATGCGGCAGAGCAGACAAAGCTCTATCAAAACCCAACCACCTATATTTCCGTTGGGACATCAACACTAAACCAGAGATTGGTACCAAGAATAGCTACTAGATCCAAAGTAAACGGGCAAAGTGGAAGGATGGAGTTCTTCTGGACAATTTTAAAACCGAATGATGCAATCAACTTCGAGAGTAATGGAAATTTCATTGCTCCAGAATATGCATACAAAATTGTCAAGAAAGGGGACTCAACAATTATGAAAAGTGAATTGGAATATGGTAACTGCAACACCAAGTGTCAAACTCCAATGGGGGCGATAAACTCTAGTATGCCATTCCACAATATACATCCTCTCACCATCGGGGAATGCCCCAAATATGTGAAATCAAACAGATTAGTCCTTGCGACTGGGCTCAGAAATAGCCCTCAAAGAGAGAGA---AGAAGAAAAAAGAGAGGATTATTTGGAGCTATAGCAGGTTTTATAGAGGGAGGATGGCAGGGAATGGTAGATGGTTGGTATGGGTACCACCATAGCAATGAGCAGGGGAGTGGGTACGCTGCAGACAAAGAATCCACTCAAAAGGCAATAGATGGAGTCACCAATAAGGTCAACTCGATCATTGACAAAATGAACACTCAGTTTGAGGCCGTTGGAAGGGAATTTAACCACTTAGAAAGGAGAATAGAGAATTTAAACAAGAAGATGGAAGACGGGTTCCTAGATGTCTGGACTTATAATGCTGAACTTCTGGTTCTCATGGAAAATGAGAGAACTCTAGACTTTCATGACTCAAATGTCAAGAACCTTTACGACAAGGTCCGACTACAGCTTAGGGATAATGCAAAGGAGCTGGGTAACGGTTGTTTCGAGTTCTATCATAAATGTGATGATGAATGTATGGAAAGTGTAAGAAACGGAACGTATGACTACCCGCAGTATTCAGAAGAAGCAAGACTGAAAAGAGAGGAAATAAGTGGAGTAAAATTGGAATCGATAGGAATTTACCAAATACTGTCAATTTATTCTACAGTGGCGAGTTCCCTAGCACTGGCAATCATGGTAGCTGGTCTATCCTTATGGATGTGCTCCAATGGGTCGTTACAATGCAGAATTTGCATTTAA
		</sequence>
		<sequence>
			<taxon idref="H5N1_Avian_DQ989995_A/open-billed_stork/Nakhonsawan/BBD2616F/2005|2005.500"/>
			ATGGAGAAAATAGTGCTTCTTTTTGCAATAGTCAGTCTTGTTAAAAGTGATCAGATTTGCATTGGTTACCATGCAAACAACTCGACAGAGCAGGTTGACACAATAATGGAAAAGAACGTTACTGTTACACATGCCCAAGACATACTGGAAAAGACACACAACGGGAAGCTCTGCGATCTAGATGGAGTGAAGCCTCTAATTTTGAGAGATTGTAGTGTAGCTGGATGGCTACTCGGAAACCCAATGTGTGACGAATTCATCAATGTGCCGGAATGGTCTTACATAGTGGAGAAGGCCAATCCAGTCAATGACCTCTGTTACCCAGGGGATTTCAATGACTATGAAGAATTGAAACACCTATTGAGCAGAATAAACCATTTTGAGAAAATTCAGATCATCCCCAAAAGTTCTTGGTCCAGTCATGAAGCCTCATTAGGGGTGAGCTCAGCATGTCCATACCAG---GGAAAGTCCTCCTTTTTCAGAAATGTGGTATGGCTTATCAAAAAGAACAGTACATACCCAACAATAAAGAGGAGCTACAATAATACCAACCAAGAAGATCTGTTGGTACTGTGGGGGATTCACCATCCTAATGATGCGGCAGAGCAGACAAAGCTCTATCAAAACCCAACCACCTATATTTCCGTTGGGACATCAACACTAAACCAGAGATTGGTACCAAGAATAGCTACTAGATCCAAAGTGAACGGGCAAAGTGGAAGGATGGAGTTCTTCTGGACAATTTTAAAACCGAATGATGCAATCAACTTCGAGAGTAATGGAAATTTCATTGCTCCAGAATATGCATACAAAATTGTCAAGAAAGGGGACTCAACAATTATGAAAAGTGAATTGGAATATGGTAACTGCAACACCAAGTGTCAAACTCCAATGGGGGCGATAAACTCTAGTATGCCATTCCACAATATACACCCTCTCACCATCGGGGAATGCCCCAAATATGTGAAATCAAACAGATTAGTTCTTGCGACTGGGCTCAGAAATAGCCCTCAAAGAGAGAGA---AGAAGAAAAAAGAGAGGATTATTTGGAGCTATAGCAGGTTTTATAGAGGGAGGATGGCAGGGAATGGTAGATGGTTGGTATGGGTACCACCATAGCAATGAGCAGGGGAGTGGGTACGCTGCAGACAAAGAATCCACTCAAAAGGCAATAGATGGAGTCACCAATAAGGTCAACTCGATCATTAACAAAATGAACACTCAGTTTGAGGCCGTTGGAAGGGAATTTAACAACTTAGAAAGGAGAATAGAGAATTTAAACAAGAAGATGGAAGACGGATTCCTAGATGTCTGGACTTATAATGCTGAACTTCTGGTTCTCATGGAAAATGAGAGAACTCTAGACTTTCATGACTCAAATGTCAAGAACCTTTACGACAAGGTCCGACTACAGCTTAGGGATAATGCAAAGGAGCTGGGTAACGGTTGTTTCGAGTTCTATCATAAATGTGATAATGAATGTATGGAAAGTGTAAGAAACGGAACGTATGACTACCCGCAGTATTCAGAAGAAGCAAGACTAAAAAGAGAGGAAATAAGTGGAGTAAAATTGGAATCAATAGGAATTTACCAAATACTGTCAATTTATTCTACAGTGGCGAGTTCCCTAGCACTGGCAATCATGGTAGCTGGTCTATCCTTATGGATGTGCTCCAATGGGTCGTTACAATGCAGAATTTGCATTTAA
		</sequence>
		<sequence>
			<taxon idref="H5N1_Avian_EF112288_A/open-billed_stork/Nakhonsawan/BBD4211M/05|2005.500"/>
			ATGGAGAAAATAGTGCTTCTTTTTGCAATAGTCAGTCTTGTTAAAAGTGATCAGATTTGCATTGGTTACCATGCAAACAACTCGACAGAGCAGGTTGACACAATAATGGAAAAGAACGTTACTGTTACACATGCCCAAGACATACTGGAAAAGACACACAACGGGAAGCTCTGCGATCTAGATGGAGTGAAGCCTCTAATTTTGAGAGATTGTAGTGTAGCTGGATGGCTACTCGGAAACCCAATGTGTGACGAATTCATCAATGTGCCGGAATGGTCTTACATAGTGGAGAAGGCCAATCCAGTCAATGACCTCTGTTACCCAGGGGATTTCAATGACTATGAAGAATTGAAACACCTATTGAGCAGAATAAACCATTTTGAGAAAATTCAGATCATCCCCAAAAGTTCTTGGTCCAGTCATGAAGCCTCATTAGGGGTGAGCTCAGCATGTCCATACCAG---GGAAAGTCCTCCTTTTTCAGAAATGTGGTATGGCTTATCAAAAAGAACAGTACATACCCAACAATAAAGAGGAGCTACAATAATACCAACCAAGAAGATCTTTTGGTACTGTGGGGGATTCACCATCCTAATGATGCGGCAGAGCAGACAAAGCTCTATCAAAACCCAACCACCTATATTTCCGTTGGGACATCAACACTAAACCAGAGATTGGTACCAAGAATAGCTACTAGATCCAAAGTGAACGGGCAAAGTGGAAGGATGGAGTTCTTCTGGACAATTTTAAAACCGAATGATGCAATCAACTTCGAGAGTAATGGAAATTTCATTGCTCCAGAATATGCATACAAAATTGTCAAGAAAGGGGACTCAACAATTATGAAAAGTGAATTGGAATATGGTAACTGCAACACCAAGTGTCAAACTCCAATGGGGGCGATAAACTCTAGTATGCCATTCCACAATATACACCCTCTCACCATCGGGGAATGCCCCAAATATGTGAAATCAAACAGATTAGTTCTTGCGACTGGGCTCAGAAATAGCCCTCAAAGAGAGAGA---AGAAGAAAAAAGAGAGGATTATTTGGAGCTATAGCAGGTTTTATAGAGGGAGGATGGCAGGGAATGGTAGATGGTTGGTATGGGTACCACCATAGCAATGAGCAGGGGAGTGGGTACGCTGCAGACAAAGAATCCACTCAAAAGGCAATAGATGGAGTCACCAATAAGGTCAACTCGATCATTAACAAAATGAACACTCAGTTTGAGGCCGTTGGAAGGGAATTTAACAACTTAGAAAGGAGAATAGAGAATTTAAACAAGAAGATGGAAGACGGGTTCCTAGATGTCTGGACTTATAATGCTGAACTTCTGGTTCTCATGGAAAATGAGAGAACTCTAGACTTTCATGACTCAAATGTCAAGAACCTTTACGACAAGGTCCGACTACAGCTTAGGGATAATGCAAAGGAGCTGGGTAACGGTTGTTTCGAGTTCTATCATAAATGTGATAATGAATGTATGGAAAGTGTAAGAAACGGAACGTATGACTACCCGCAGTATTCAGAAGAAGCAAGACTAAAAAGAGAGGAAATAAGTGGAGTAAAATTGGAATCAATAGGAATTTACCAAATACTGTCAATTTATTCTACAGTGGCGAGTTCCCTAGCACTGGCAATCATGGTAGCTGGTCTATCCTTATGGATGTGCTCCAATGGGTCGTTACAATGCAGAATTTGCATTTAA
		</sequence>
		<sequence>
			<taxon idref="H5N1_Human_AB462295_A/Shanghai/1/2006|2006.500"/>
			ATGGAGAAAATAGTGCTTCTTCTTGCAATAGTCAGCCTTGTTAAAAGTGATCAGATTTGCATTGGTTACCATGCAAACAACTCGACAGAGCAGGTTGACACAATAATGGAAAAGAACGTTACTGTTACACATGCCCAAGACATACTGGAAAAGACACACAACGGGAAGCTCTGCGATCTAGATGGAGTGAAGCCTCTGATTTTAAGAGATTGTAGTGTAGCTGGATGGCTCCTCGGAAACCCAATGTGTGACGAATTCATCAATGTGCCGGAATGGTCTTACATAGTGGAGAAGGCCAACCCAGCCAATGACCTCTGTTACCCAGGGAATTTCAACGACTATGAAGAACTGAAACACCTATTGAGCAGAATAAACCATTTTGAAAAAATTCCGATCATCCCCAAAAGTTCTTGGTCCGATCATGAAGCCTCATCAGGGGTGAGCTCAGCATGTCCATACCAG---GGAACGCCCTCCTTTTTCAGAAATGTGGTATGGCTTATCAAAAAGAACAATACATACCCAACAATAAAGAGAAGCTACAATAATACCAACCAGGAAGATCTTTTGATACTGTGGGGAATTCATCATTCTAATAATGCGGCAGAGCAGACAAAGCTCTATCAAAACCCAACCACCTATATTTCCGTTGGGACATCAACACTAAACCTGAGATTGGTACCAAAAATAGCTACTAGATCCAAAGTAAACGGGCAAAGTGGAAGGATGGATTTCTTCTGGACAATTTTAAAACCGAATGATGCAATCAACTTCGAGAGTAATGGAAATTTCATTGCTCCAGAATATGCATACAAAATTGTCAAGAAAGGGGACTCAGCAATTATGAAAAGTGAAGTGGAATATGGTAACTGCAACACCAAGTGTCAAACTCCAATAGGGGCGATAAACTCTAGTATGCCATTCCACAACATACACCCTCTCACCATCGGGGAATGCCCCAAATACGTGAAATCAAACAAATTAGTCCTTGCGACTGGGCTCAGAAATAGTCCTCTAAGAGAGAGA------AGAAGAAAAAGAGGACTATTTGGAGCTATAGCAGGGTTTATAGAGGGAGGATGGCAGGGAATGGTAGATGGTTGGTATGGGTACCACCATAGCAATGAGCAGGGGAGTGGGTACGCTGCAGACAAAGAATCCACTCAAAAGGCAATAGATGGAGTCACCAATAAGGTCAACTCGATCATTGACAAAATGAACACTCAGTTTGAGGCCGTTGGAAGGGAATTTAATAACTTAGAAAGGAGAATAGAGAATTTAAACAAGAAAATGGAAGACGGATTCCTAGATGTCTGGACTTATAATGCTGAACTTCTGGTTCTCATGGAAAATGAGAGAACTCTAGACTTCCATGACTCAAATGTCAAGAACCTTTACGACAAGGTCCGACTACAGCTTAGGGATAATGCAAAGGAACTGGGTAACGGTTGTTTCGAGTTCTATCACAAATGTGATAATGAATGTATGGAAAGTGTAAGAAACGGAACGTATGACTACCCGCAGTATTCAGAAGAAGCAAGATTAAAAAGAGAGGAAATAAGTGGAGTAAAATTGGAATCAATAGGAACTTACCAAATACTGTCAATTTATTCAACAGTTGCGAGTTCTCTAGCACTGGCAATCATGGTGGCTGGTCTATCTTTATGGATGTGCTCCAATGGGTCGTTACAATGCAGAATTTGCATTTAA
		</sequence>
		<sequence>
			<taxon idref="H5N1_Avian_AB465592_A/chicken/Egypt/CL6/2007|2007.200"/>
			ATGGAGGAAATAGTGCTTCTTCTTGCAATAGTCAGTCTTGTTAAAAGTGATCAGATTTGCATTGGTTACCATGCAAACAACTCGACAGAGCAGGTTGACACAATAATGGAAAAGAACGTCACTGTTACACACGCCCAAGACATACTGGAGAAGACACACAACGGGAAACTCTGCGATCTAGATGGAGTGAAGCCTCTAATTTTAAGAGATTGTAGTGTAGCTGGATGGCTCCTCGGGAACCCAATGTGTGACGAATTCCTCAATGTGCCGGAATGGTCTTACATAGTGGAGAAGATCAATCCAGCCAATGACCTCTGTTACCCAGGGAATTTCAACAACTATGAAGAACTGAAACACCTATTGAGCAGAATAAACCATTTTGAGAAAATTCAGATCATCCCCAAAAATTCTTGGTCAGACCATGAAGCCTCATCAGGAGTGAGCTCAGCATGTCCATACCAG---GGAAAATCCTCCTTTTTTAGAAATGTGGTATGGCTTATCAAAAAGGACAATGCATACCCAACAATAAAGAGAAGTTACAATAATACCAACCAAGAAGATCTTTTGGTACTGTGGGGGATTCACCATCCGAATGATGCGGCAGAGCAGACAAGGCTCTATCAAAACCCAACTACCTATATTTCCGTTGGGACATCAACACTAAACCAGAGATTGGTACCAAAAATAGCTACTAGATCTAAGGTAAACGGGCAAAGTGGAAGGATGGAGTTCTTTTGGACAATTTTAAAATCGAATGATGCAATAAACTTTGAGAGTAATGGAAATTTCATTGCTCCAGAAAATGCATACAAAATTGTCAAGAAAGGGGACTCAACAATTATGAAAAGTGAGTTGGAATATGGTAACTGCAACACCAAGTGTCAAACTCCAATAGGGGCGATAAACTCCAGTATGCCATTCCACAACATCCACCCTCTCACCATCGGGGAATGCCCCAAATATGTGAAATCAAACAGATTAGTCCTTGCTACTGGGCTCAGAAATAGCCCTCAAGGAGAGAGA---AGAAGAAAAAAGAGAGGACTATTTGGAGCTATAGCAGGTTTTATAGAGGGAGGATGGCAGGGAATGGTAGATGGTTGGTATGGGTACCACCATAGCAACGAGCAGGGGAGTGGGTACGCTGCAGACAAAGAATCCACTCAAAAGGCAATAGATGGAGTCACCAATAAGGTCAACTCGATCATTGACAAAATGAACACTCAGTTTGAGGCTGTTGGAAGGGAATTTAATAACTTAGAAAGGAGAATAGAAAATTTGAACAAGAAGATGGAAGACGGATTCCTAGATGTCTGGACTTATAATGCTGAACTTCTGGTTCTCATGGAAAATGAGAGAACTCTAGACTTTCATGACTCAAATGTCAAGAACCTTTACGACAAGGTCCGACTACAGCTTAGGGATAATGCAAAGGAGCTTGGTAACGGTTGCTTCGAGTTCTATCACAGATGTGATAATGAATGTATGGAAAGTGTAAGAAACGGAACGTATGACTACCCGCAGTATTCAGAAGAAGCAAGATTAAAAAGAGAGGAAATAAGTGGAGTAAAATTGGAATCAATAGGGACTTACCAAATACTGTCAATTTATTCAACAGTGGCGAGCTCCCTAGCACTGGCAATCATGGTGGCTGGTCTATTTTTATGGATGTGTTCCAATGGATCGTTACAATGCAGAATTTGCATTTAA
		</sequence>
		<sequence>
			<taxon idref="H5N1_Avian_KR732539_A/chicken/Egypt/07118-NLQP/2007|2007.500"/>
			ATGGAGAAAATAGTGCTTCTTCTTGCAATAGTCAGTCTTGTTGAAAGTGATCAGATTTGCATTGGTTACCATGCAAACAACTCGACAGAGCAGGTTGACACAATAATGGAAAAGAACGTCACTGTTACACACGCCCAAGACATACTGGAAAAGACACACAACGGGAAACTCTGCGATCTAGATGGAGTGAAGCCTCTAATTTTAAGAGATTGTAGTGTAGCTGGATGGCTCCTCGGGAACCCAATGTGTGACGAATTCCTCAATGTGCCGGAATGGTCTTACATAGTGGAGAAGATCAATCCAGCCAATGACCTCTGTTACCCAGGGAATTTCAACGACTATGAAGAACTGAAACACCTATTGAGCAGAATAAACCATTTTGAGAAAATTCAGATCATCCCCAAAAGTTCTTGGTCAGATCATGAAACCTCATCAGGAGTGAGCTCAGCATGTCCATACCAG---GGAAGATCCTCCTTTTTTAGAAATGTGGTATGGCTTATCAAAAAGGACAATGCATACCCAACAATAAAGAGAAGTTACAATAATACCAACCAAGAAGATCTTTTGGTACTGTGGGGGATTCACCATCCAAATGATGCGGCAGAGCAGACAAGGCTCTATCAAAACCCAACTACCTATATTTCCGTTGGGACTTCAACACTAAACCAGAGATTGGTACCAAAAATAGCTACTAGATCTAAGATAAACGGGCAAAGTGGAAGGATAGAGTTCTTTTGGACAATTTTAAAATCGAATGATGCAATAAACTTTGAGAGTAATGGAAATTTCATTGCTCCAGAAAATGCATACAAAATTGTCAAGAAAGGGGACTCAACAATTATGAAAAGTGAATTGGAATATGGTAACTGCAACACCAAGTGTCAAACTCCAATAGGGGCGATAAACTCCAGTATGCCATTCCACAACATCCACCCTCTCACCATCGGGGAATGCCCCAAATATGTGAAATCAAACAGATTAGTTCTTGCTACTGGGCTCAGAAATAGCCCTCAAGGAGAGAGA---AGAAGAAAAAAGAGAGGACTATTTGGAGCTATAGCAGGTTTTATAGAGGGAGGATGGCAGGGAATGGTAGATGGTTGGTATGGGTACCACCATAGCAACGAGCAGGGGAGTGGGTACGCTGCAGACAAAGAATCCACTCAAAAGGCAATAGATGGAGTCACCAATAAGGTCAACTCGATCATTGACAAAATGAACACTCAGTTTGAGGCTGTTGGAAGGGAATTTAATAACTTAGAAAGGAGAATAGAAAATTTAAACAAGAAGATGGAAGACGGATTCCTAGATGTCTGGACTTATAATGCTGAACTTCTGGTTCTCATGGAAAATGAGAGAACTCTAGACTTTCATGACTCAAATGTCAAGAACCTTTACGACAAGGTCCGACTACAGCTTAGGGATAATGCAAAGGAGCTTGGTAACGGTTGCTTCGAGTTCTATCACAGATGTGATAATGAATGTATGGAAAGTGTAAGAAACGGAACGTATGACTACCCGCAGTATTCAGAAGAAGCAAGATTAAAAAGAGAGGAAATAAGTGGAGTAAAATTGGAATCAATAGGAACTTACCAAATACTGTCAATTTATTCAACAGTGGCGAGCTCCCTAGCACTGGCAATCATGGTGGCTGGTCTATTTTTATGGATGTGCTCCAATGGATCGTTACAATGCAGAATTTGCATTTAA
		</sequence>
		<sequence>
			<taxon idref="H5N1_Avian_AB465593_A/duck/Egypt/D2br10/2007|2007.038"/>
			ATGGAGAAAATAGTGCTTCTTCTTGCAATAGTCAATCTTGTTAAAAGTGATCAGATTTGCATTGGTTACCATGCAAACAACTCGACAGAGCAGGTTGACACAATAATGGAAAAGAACGTCACTGTTACACACGCCCAAGACATACTGGAAAAGACACACAACGGGAAACTCTGCGATCTAGATGGAGTGAAGCCTCTAATCTTAAGAGATTGTAGTGTAGCTGGATGGCTCCTCGGGAACCCAATGTGTGACGAATTCCTCAATGTGCCGGAATGGTCTTACATAGTGGAGAAGATCAATCCAGCCAATGACCTCTGTTACCCAGGGAATTTCAACGACTATGAAGAACTGAAACACCTATTGAGCAGAATAAACCATTTTGAGAAAATTCAGATCATCCCCAAAAGTTCTTGGTCAGATCATGAAGCCTCATCAGGAGTGAGCTCAGCATGTCCACACCAG---GGAAGATCCTCCTTTTTTAGAAATGTGGTATGGCTTATCAAAAAGAACAATGCATACCCAACAATAAAGAGAAGTTACAATAATACCAACCAAGAAGATCTTTTGGTATTGTGGGGGATTCACCATCCAAATGATGCGGCAGAGCAGACAAGGCTCTATCAAAACCCAACTACCTATATTTCCGTTGGGACATCAACACTAAACCAGAGATTGGTACCAAAAATAGCTACTAGATCTAAGGTAAACGGGCAAAGTGGAAGGATGGAGTTCTTTTGGACAATTTTAAAATCGAATGATGCAATAAACTTTGAGAGTAATGGAAATTTCATTGCTCCAGAAAATGCATACAAAATTGTCAAGAAAGGGGACTCAACAATTATGAAAAGTGAGTTGGAATATGGTAACTGCAACACCAAGTGTCAAACTCCAATAGGGGCGATAAACTCCAGTATGCCATTCCATAACATCCACCCTCTCACCATCGGGGAATGCCCCAAATATGTGAAATCAAACAGATTAGTCCTTGCTACTGGGCTCAGAAATAGCCCTCAAGGAGAGAGA---AGAAGAAAAAAGAGAGGACTATTTGGAGCTATAGCAGGTTTTATAGAGGGAGGATGGCAGGGAATGGTAGATGGTTGGTATGGGTACCACCATAGCAACGAGCAGGGGAGTGGGTACGCTGCAGACAAAGAATCCACTCAAAAGGCAATAGATGGAGTCACCAATAAGGTCAACTCGATCATTGACAAAATGAACACTCAGTTTGAGGCTGTTGGAAGGGAATTTAATAACTTAGAAAGGAGAATAGAAAATTTAAACAAGAAGATGGAAGACGGATTCCTAGATGTCTGGACTTATAATGCTGAACTTCTGGTTCTCATGGAAAATGAGAGAACTCTAGACTTTCATGACTCAAATGTCAAGAACCTTTACGACAAGGTCCGACTACAGCTTAGGGATAATGCAAAGGAGCTTGGTAACGGTTGTTTCGAGTTCTATCACAGATGTGATAATGAATGTATGGAAAGTGTAAGAAACGGAACGTATGACTACCCGCAGTATTCAGAAGAAGCAAGATTAAAAAGAGAGGAAATAAGTGGAGTAAAATTGGAATCAATAGGAACTTACCAAATACTGTCAATTTATTCAACAGTGGCGAGCTCCCTAGCACTGGCAATCATGGTGGCTGGTCTATCTTTATGGATGTGCTCCAATGGATCGTTACAATGCAGAATTTGCATTTAA
		</sequence>
		<sequence>
			<taxon idref="H5N1_Avian_AB474081_A/chicken/Pyigyitagon/204/2006|2006.500"/>
			ATGGAGAAAATAGTGCTTCTTCTTGCAATAATCAGTCTTGTTAAAAGTGATCAGATTTGCATTGGTTACCATGCAAACAACTCGACAGAGCAGGTCGACACAATAATGGAAAAGAACGTCACTGTTACACATGCTCAAGACATACTGGAAAAGACACACAACGGGAAGCTCTGCGACCTAGATGGAGTGAAGCCTCTAATTTTGAGAGATTGTAGTGTAGCTGGATGGCTCCTCGGAAACCCAATGTGTGACGAATTCATCAATGTGCCGGAGTGGTCTTACATAGTGGAGAAGGCCAGTCCAGCCAATGACCTCTGTTATCCAGGGGATTTCAACGACTATGAAGAACTGAAACACCTGTTGAGCAGAATAAACCATTTTGAGAAAATTCAGATCTTCCCTAAAAGTTCTTGGGCCAATCATGAAGCCTCATTAGGGGTGAGTTCAGCATGTCCCTACCTG---GAGAAGCCCTCCTTTTTCAGGAATGTGGTATGGCTTATCAAAAAGAATAATACATACCCAACGATAAAGAAGAGCTACAATAATACCAACCAAGAAGATCTTTTGGTACTGTGGGGGATTCACCATCCTAATGATGCGGCAGAGCAGATAAAGCTCTATCAAAACCCAACCACCTATATCTCTGTTGGAACATCAACACTAAACCAGAGATTGGTACCAAAAATAGCTACTAGATCCAAAGTAAACGGGCAAAGTGGAAGAATGGAGTTCTTCTGGACAATTTTAAAGCCGAATGATGCTATCAATTTCGATAGTAATGGAAATTTCATTGCTCCAGAATATGCATACAAAATTGTCAAGAAAGGGGACTCTGCAATTATGAGAAGTGAATTGGAATATGGTAACTGCAACACCAAGTGTCAAACTCCAATGGGGGCGATAAATTCTAGCATGCCATTCCACAACATACACCCTCTCACCATAGGGGAATGCCCCAAATATGTGAAATCAAACAGATTAGTCCTTGCAACTGGACTCAGAAATACCCCTCAAAGAGAGGGA---AGAAGAAAAAAGAGAGGACTATTTGGAGCTATAGCAGGGTTTATAGAGGGAGGATGGCAGGGAATGGTAGATGGTTGGTATGGGTACCACCATAGTAATGAGCAGGGGAGTGGATACGCTGCAGACAAAGAATCCACTCAAAAGGCAATAGATGGGGTCACCAATAAAGTCAACTCGATCATTGACAAAATGAACACTCAGTTTGAGGCCGTTGGAAGGGAATTTAATAACTTAGAAAGGAGAATAGAAAATTTAAACAAGAAGATGGAGGACGGATTCCTAGATGTCTGGACTTATAATGCTGAACTTCTGGTTCTCATGGAAAATGAGAGAACTCTGGACTTTCATGACTCAAATGTCAAGAACCTTTACGAAAAGGTCCGACTACAGCTCAGGGATAATGCAAAGGAGTTGGGTAACGGTTGTTTCGAGTTCTATCACAAATGTGATAATGAATGTATGGAAAGTGTAAAAAACGGAACGTATGACTACCCGCAGTATTCAGAAGAAGCAAGACTAAACAGAGAGGAAATAAGTGAAGTAAAATTGGAATCAATGGGAACTTACCAAATACTGTCAATTTATTCAACAGTGGCGAGTTCCCTAGCACTGGCAATCATGGTAGCTGGTCTATCTTTATGGATGTGCTCCAATGGATCGTTACAATGCAGAATTTGCATTTAA
		</sequence>
		<sequence>
			<taxon idref="H5N1_Avian_AB478025_A/quail/Thanatpin/2283/2007|2007.500"/>
			ATGGAGAAAATAGTACTTCTTCTTGCAATAGTCAGCCTTGTTAAAAGTGATCAGATTTGCATTGGTTACCATGCAAACAACTCGACAGAGCAGGTTGACACAATAATGGAAAAGAACGTTACTGTTACACATGCCCAAGATATACTGGAAAAGACACACAACGGGAAGCTCTGCGATCTAGATGGAGTGAAGCCTCTGATTTTAAGAGATTGTAGTGTAGCTGGATGGCTCCTCGGAAACCCAATGTGTGACGAATTCATCAATGTGCCGGAATGGTCTTACATAGTAGAGAAGGCCAACCCAGCCAATGACCTCTGTTACCCAGGGAATTTCAACGACTATGAAGAACTGAAACACCTATTGAGCAGGATAAACCATTTTGAGAAAATTCAGATCATCCCCAAAAGTTCTTGGTCCGATCATGAAGCCTCATTAGGGGTGAGCTCAGCATGTCCATACCAG---GGAACGCCCTCCTTTTTCAGAAATGTGGTATGGCTTATTAAAAAGAACAATACATACCCAACAATAAAGAGAAGCTACAATAATACCAACCAGGAAGATCTTTTGATACTGTGGGGGATTCATCATTCTAATGATGCGGCAGAGCAGACAAAGCTCTATCAAAACCCAACCACCTATATTTCCGTTGGGACATCAACGCTAAACCAGAGATTGGTACCAAAGATAGCTACTAGATCCAAAGTAAACGGGCAAAGTGGAAGGATGGATTTCTTCTGGACAATTTTGAAACCGAATGATGCAATCAACTTCGAGAGTAATGGAAATTTCATTGCTCCAGAATATGCATACAAAATTGTCAAGAAAGGGGACTCAGCAATTATGAAAAGTGAAGTGGAATATGGTAACTGCAACACCAAGTGTCAAACTCCAATAGGGGCGATAAACTCTAGTATGCCATTCCACAACATACACCCTCTCACCATCGGGGAATGCCCCAAATATGTGAAATCAAACAAATTAGTCCTTGCGACTGGGCTCAGAAATTACCCTCTAAGAGAAAAA------AGAAGAAAAAGAGGACTATTTGGAGCTATAGCAGGTTTTATAGAGGGAGGATGGCAGGGAATGGTAGATGGTTGGTATGGGTACCACCATAGCAATGAGCAGGGGAGTGGGTACGCTGCAGACAAAGAATCCACTCAAAAGGCAATAGATGGAGTCACCAATAAGGTCAACTCGATCATTGACAAAATGAACACTCAGTTTGAGGCCGTTGGAAGGGAATTTAATAACTTAGAAAGGAGAATAGAGAATTTAAACAAGAAAATGGAAGACGGATTCCTAGATGTCTGGACTTATAATGCTGAACTTCTGGTTCTCATGGAAAATGAGAGAACTCTAGACTTCCATGACTCAAATGTCAAGAACCTTTACGACAAGGTCCGACTACAGCTTAGGGATAATGCAAAGGAGCTGGGTAACGGTTGTTTCGAGTTCTATCACAAATGTGATAATGAATGCATGGAAAGTGTAAGAAACGGAACGTATGACTACCCGCAGTATTCAGAAGAAGCAAGATTAAAAAGAGAGGAAATAAGTGGAGTAAAATTGGAATCAATAGGGACTTACCAAATACTGTCAATTTATTCAACAGTTGCGAGTTCCCTAGCACTGGCAATCATGGTGGCTGGTCTATCTTTATGGATGTGTTCCAATGGGTCGTTACAATGCAGAATTTGCATTTAA
		</sequence>
		<sequence>
			<taxon idref="H5N1_Avian_AB478026_A/village_chicken/Kyaing_Tong/2433/2007|2007.500"/>
			ATGGAGAAAATAGTGCTTCTTCTTGCAATGGTCAGCCTTGTCAGAAGTGATCAGATTTGCATTGGTTACCATGCAAACAACTCGACAGAGCAGGTTGACACAATAATGGAAAAGAACGTTACTGTTACACATGCCCAAGATATACTGGAAAAGACACACAACGGGAAGCTCTGCGATCTAGATGGAGTGAAGCCTCTGATTTTAAGAGATTGTAGTGTAGCTGGATGGCTCCTCGGAAACCCAATGTGCGACGAATTCATCAATGTGCCGGAATGGTCTTACATAGTGGAGAAGGCCAACCCAGCCAATGACCTCTGTTACCCAGGGAATTTCAACGACTATGAAGAACTGAAACACCTATTGAGCAGAATAAACCATTTTGAGAAAATTCAGATCATCCCCAAAAGTTCTTGGTCCGATCATGAAGCCTCATTAGGGGTGAGCTCAGCATGTCCATACCAG---GGAACACCCTCCTTTTTCAGAAATGTGGTATGGCTCATCAAGAAGAACAATACATACCCAACAATAAAGAGAAGCTACAATAATACCAACCAGGAAGATCTTTTGATACTGTGGGGGATTCATCATTCTAATGATGAGGCAGAGCAGATAAAGCTCTATCAAAACCCAACCACCTATATTTCCGTTGGGACATCAACACTAAACCAGAGATTGGTACCAAAAATAGCTACTAGATCCAAAGTAAACGGGCAAAGTGGAAGGATGGATTTCTTCTGGACAATTTTAAGACCGGACGATGCAATCAACTTCGAGAGTAATGGAAATTTCATTGCTCCAGAATATGCATACAAAATTGTCAAGAAAGGAGACTCAGCAATTATGAAAAGTGAAGTGGAATATGGTAACTGCAACACCAAGTGTCAAACTCCAATAGGGGCGATAAACTCTAGTATGCCATTCCACAACATACACCCTCTCACTATCGGGGAATGCCCCAAATATGTGAAATCAAACAAATTAGTCCTTGCGACTGGGCTCAGAAACAGTCCTCTAAGAGAAAGA------AGAAGAAAAAGAGGACTATTTGGAGCTATAGCAGGTTTTATAGAGGGAGGATGGCAGGGAATGGTAGATGGTTGGTATGGGTACCACCATAGCAATGAGCAGGGAAGTGGGTACGCTGCAGACAAAGAATCCACTCAAAAGGCAATAGATGGAGTCACCAATAAGGTCAACTCGATCATTGACAAAATGAACACTCAGTTTGAGGCCGTTGGAAGGGAATTTAACAACTTAGAAAGGAGAATAGAGAATTTAAACAAGAAAATGGAAGACGGATTCCTAGATGTCTGGACTTATAATGCTGAACTTCTGGTTCTCATGGAAAATGAGAGAACTCTAGACTTCCATGACTCAAATGTCAAGAACCTTTACGACAAGGTCCGACTACAGCTTAGGGATAATGCAAAGGAACTGGGTAACGGTTGTTTCGAGTTCTATCACAAATGTGATAATGAATGCATGGAAAGTGTAAGAAACGGGACGTATGACTACCCGCAGTATTCAGAAGAAGCAAGATTAAAAAGAGAGGAAATAAGTGGAGTAAAATTGGAATCAATAGGAACTTACCAAATACTGTCAATTTATTCAACAGTTGCGAGTTCTCTAGCACTGGCAATCATGGTGGCTGGTCTATCTTTATGGATGTGCTCCAATGGGTCGTTACAATGCAGAATTTGCATTTAA
		</sequence>
		<sequence>
			<taxon idref="H5N1_Avian_AB523775_A/common_goldeneye/Mongolia/X60/2009|2009.534"/>
			ATGGAGAAAATAGTGCTTCTTTTTGCAACAATCAGCCTTGTTAAAAGCGATCATATTTGCATTGGTTATCATGCAAATAACTCGACAGAGCAGGTTGACACAATAATGGAAAAGAACGTTACTGTTACACATGCCCAAGACATACTGGAAAAGACACACAACGGGAAGCTCTGCGATCTAAATGGAGTGAAGCCTCTGATTTTAAAAGATTGTAGTGTAGCGGGATGGCTCCTCGGAAACCCATTGTGTGACGAATTCATCAATGTGCCAGAATGGTCTTACATAGTAGAGAAGGCCAATCCAGCCAATGACCTCTGTTACCCAGGGAATTTCAACGATTATGAAGAATTGAAACACCTATTGAGCAGGATAAACCATTTTGAGAAAATACAGATCATCCCCAAAGATTCTTGGTCAGATCATGAAGCCTCATTGGGGGTAAGCGCAGCATGTTCATACCAG---GGAAATTCCTCCTTCTTCAGAAATGTGGTATGGCTTATCAAAAAGGACAATGCATACCCAACAATAAAGAAAGGCTACAATAATACCAACCAAGAAGATCTCTTGGTACTGTGGGGGATTCACCATCCTAATGATGAGGCAGAGCAGACAAGGCTCTATCAAAACCCAACCACCTATATTTCCATTGGGACATCAACACTAAACCAGAGATTGGTACCAAAAATAGCCACTAGATCCAAAATAAACGGGCAAAGTGGCAGGATAGATTTCTTCTGGACAATTTTAAAACCGAATGATGCAATCCACTTCGAGAGTAATGGAAATTTCATTGCTCCAGAATATGCATACAAAATTGTCAAGAAAGGAGACTCCACAATTATGAAAAGTGAAGTGGAATATGGTAACTGCAACACCAGGTGTCAGACTCCGATAGGGGCGATAAACTCTAGTATGCCATTCCACAACATACACCCTCTCACCATCGGAGAATGTCCCAAATATGTGAAATCAAACAAATTAGTCCTTGCGACTGGGCTCAGAAATAGTCCTCAAAGAGAGAGA------AGAAGAAAAAGAGGACTGTTTGGAGCTATAGCAGGTTTTATAGAGGGAGGATGGCAGGGAATGGTAGATGGTTGGTATGGGTACCACCACAGCAATGAGCAGGGGAGTGGGTACGCTGCAGACAAAGAATCTACTCAAAAGGCAATAGACGGAGTCACCAATAAGGTCAACTCGATCATTGACAAAATGAACACTCAGTTTGAGGCCGTAGGAAGGGAATTTAATAACTTAGAGAGGAGAATAGAGAATTTAAACAAGAAGATGGAAGACGGATTCCTAGATGTCTGGACTTATAATGCTGAACTTCTGGTTCTCATGGAAAATGAGAGAACTCTAGACTTCCATGACTCAAATGTCAAGAACCTTTACGATAAGGTCAGACTACAGCTTAAGGATAATGCAAAAGAGTTGGGTAACGGTTGTTTCGAGTTCTATCACAAATGTAATAATGAATGTATGGAAAGTGTAAGAAACGGAACGTATGACTACCCGCAGTATTCAGAAGAAGCAAGATTGAAAAGAGAGGAAATAAGTGGAGTAAAATTGGAATCAATAGGAATCTACCAAATACTGTCAATTTATTCAACAGTGGCGAGTTCCCTAGTGCTGGCAATCATGATGGCTGGTCTATCTTTATGGATGTGTTCCAACGGGTCGTTACAGTGCAGAATTTGCATTTAA
		</sequence>
		<sequence>
			<taxon idref="H5N1_Avian_AB520708_A/whooper_swan/Mongolia/6/2009|2009.367"/>
			ATGGAGAAAATAGTGCTTCTTTTTACAACAATCAGCCTTGTTAAAAGCGATCATATTTGCATTGGTTATCATGCAAATAACTCGACAGAGCAGGTTGACACAATAATGGAAAAGAACGTTACTGTTACACATGCCCAAGACATACTGGAAAAGACACACAACGGGAAGCTCTGCGATCTAAATGGAGTGAAGCCTCTGATTTTAAAAGATTGTAGTGTAGCGGGATGGCTCCTCGGAAACCCATTGTGTGACGAATTCATCAATGTGCCAGAATGGTCTTACATAGTAGAGAAGGCCAATCCAGCCAATGACCTCTGTTACCCAGGGAATTTCAACGATTATGAAGAATTGAAACACCTATTGAGCAGGATAAACCATTTTGAGAAAATACAGATCATCCCCAAAGATTCTTGGTCAGATCATGAAGCCTCATTGGGGGTGAGCGCAGCATGTTCATACCAG---GGAAATTCCTCCTTCTTCAGAAATGTGGTATGGCTTATCAAAAAGGACAATGCATACCCAACAATAAAGAAAGGCTACAATAATACCAACCAAGAAGATCTCTTGGTACTGTGGGGGATTCACCATCCTAATGATGAGGCAGAGCAGACAAGGCTCTATCAAAACCCAACCACCTATATTTCCATTGGGACATCAACACTAAACCAGAGATTGGTACCAAAAATAGCCACTAGATCCAAAATAAACGGGCAAAGTGGCAGGATAGATTTCTTCTGGACAATTTTAAAACCGAATGATGCAATCCACTTCGAGAGTAATGGAAATTTCATTGCTCCAGAATATGCATACAAAATTGTCAAGAAAGGAGACTCCACAATTATGAAAAGTGAAGTGGAATATGGTAACTGCAACACCAGGTGTCAGACTCCGATAGGGGCGATAAACTCTAGTATGCCATTCCACAACATACACCCTCTCACCATCGGAGAATGTCCCAAATATGTGAAATCAAACAAATTAGTCCTTGCGACTGGGCTCAGAAATAGTCCTCAAAGAGAGAGA------AGAAGAAAAAGAGGACTGTTTGGAGCTATAGCAGGTTTTATAGAGGGAGGATGGCAGGGAATGGTAGATGGTTGGTATGGGTACCACCACAGCAATGAGCAGGGGAGTGGGTACGCTGCAGACAAAGAATCTACTCAAAAGGCAATAGACGGAGTCACCAATAAGGTCAACTCGATCATTGACAAAATGAACACTCAGTTTGAGGCCGTAGGAAGGGAATTTAATAACTTAGAGAGGAGAATAGAGAATTTAAACAAGAAGATGGAAGACGGATTCCTAGATGTTTGGACTTATAATGCTGAACTTCTGGTTCTCATGGAAAATGAGAGAACTCTAGACTTCCATGACTCAAATGTCAAGAACCTTTACGATAAGGTCAGACTACAGCTTAAGGATAATGCAAAAGAGTTGGGTAACGGTTGTTTCGAGTTCTATCACAAATGTAATAATGAATGTATGGAAAGTGTAAGAAACGGAACGTATGACTACCCGCAGTATTCAGAAGAAGCAAGATTAAAAAGAGAGGAAATAAGTGGAGTAAAATTGGAATCAATAGGAATCTACCAAATACTGTCAATTTATTCAACAGTGGCGAGTTCCCTAGTGCTGGCAATCATGATGGCTGGTCTGTCTTTATGGATGTGTTCCAACGGGTCGTTACAGTGCAGAATTTGCATTTAA
		</sequence>
		<sequence>
			<taxon idref="H5N1_Avian_AB525191_A/mountain_hawk-eagle/Kumamoto/1/07|2007.500"/>
			ATGGAGAAAATAGTGCTTCTTCTTGCAATAATCAGTCTTGTTAAAAGTGATCAGATTTGCATTGGTTACCATGCAAACAACTCGACAGAGCAGGTTGACACAATAATGGAAAAGAACGTCACTGTTACACACGCCCAAGACATACTGGAAAAGACACACAACGGGAAGCTCTGCGATCTAGACGGAGTGAAGCCTCTAATTTTAAGAGATTGTAGTGTAGCTGGATGGCTCCTTGGGAATCCAATGTGTGACGAATTCCTCAATGTGCCGGAATGGTCTTACATAGTGGAGAAGATCAATCCAGCCAATGACCTCTGTTACCCAGGGAATTTCAACGACTATGAAGAACTGAAACACCTATTGAGCAGAATAAACCATTTTGAGAAAATTCAGATCATCCCCAAAAGTTCTTGGTCAGATCATGAAGCCTCATCAGGGGTGAGCTCAGCATGTCCATACCAG---GGAAGGTCCTCCTTTTTTAGAAATGTGGTATGGCTTATCAAAAAGAACGGTGCATACCCAACAATAAAGAGAAGTTACAATAATACCAACCAAGAAGACCTTTTGGTACTGTGGGGGATTCACCATCCAAATGATGCGGCAGAGCAGACAAAGCTCTATCAAAACCCAACCACCTATATTTCCGTTGGGACATCAACACTAAACCAGAGATTGGTACCAAAAATAGCTACTAGATCCAAGGTAAACGGGCAAAGTGGAAGGATGGAGTTCTTTTGGACAATTTTAAAACCGAATGATGCAATAAATTTTGAGAGTAATGGAAATTTCATTGCTCCAGAAAATGCATACAAAATTGTCAAGAAAGGGGACTCAACAATCATGAAAAGTGAATTGGAATATGGTAACTGCAACACCAAGTGTCAAACTCCAATAGGGGCGATAAACTCTAGTATGCCATTCCACAACATCCACCCTCTCACCATCGGGGAATGCCCCAAATATGTGAAATCAAACAGATTAGTCCTTGCGACTGGGCTCAGAAATAGCCCTCAAGGAGAGAGA---AGAAGAAAAAAGAGAGGACTATTTGGAGCTATAGCAGGTTTTATAGAGGGAGGATGGCAGGGAATGGTAGATGGTTGGTATGGGTACCACCATAGCAACGAGCAGGGGAGTGGGTACGCTGCAGACAAAGAATCCACTCAAAAGGCAATAGATGGAGTCACCAATAAGGTCAACTCGATCATTGACAAAATGAACACTCAGTTTGAGGCCGTTGGAAGGGAATTTAATAACTTAGAAAGGAGAATAGAGAATTTAAACAAGAAGATGGAAGACGGATTTCTAGATGTCTGGACTTATAATGCTGAACTTCTGGTTCTCATGGAAAATGAGAGAACTCTAGACTTTCATGACTCAAATGTCAAGAACCTTTACGACAAGGTCCGACTACAGCTTAGGGATAATGCAAAGGAGCTTGGTAACGGTTGTTTCGAGTTCTATCACAGATGTGATAATAAATGTATGGAAAGTGTAAGAAACGGAACGTATGACTACCCGCAGTATTCAGAAGAATCAAGATTAAAAAGAGAGGAAATAAGTGGAGTAAAATTGGAATCAATAGGAACTTATCAAATACTGTCAATTTATTCAACAGTGGCGAGCTCCCTAGCACTGGCAATCATGGTGGCTGGTCTATCTTTATGGATGTGCTCCAATGGATCGTTACAATGCAGAATTTGCATTTAA
		</sequence>
		<sequence>
			<taxon idref="H5N1_Avian_AB530992_A/mallard/Hokkaido/24/2009|2009.500"/>
			ATGGAGAAAATAGCACTTCTTTTTGCAATAGTCAGCCTCGTCAAAAGTGACCAAATTTGCATTGGTTATCATGCAAACAACTCGACAGAGCAGGTTGACACAATAATGGAAAAGAATGTTACTGTCACGCATGCCCAAGATATACTGGAAAAGACACACAATGGAAAGCTCTGCAGTCTAAATGGAGTTAAGCCTCTCATCTTGAGGGATTGCAGTGTAGCTGGATGGCTCCTCGGAAACCCCATGTGTGATGAATTCCTCAATGTGCCGGAATGGTCCTACATAGTGGAGAAGGACAGCCCAATCAATGGCCTCTGCTACCCAGGGGACTTCAACAACTATGAGGAGCTAAAACACTTGTTGAGCAGTACAAACCATTTTGAGAAAATTCAAATCATTCCCAGGAGTTCTTGGTCCAATCATGATGCCTCATCAGGAGTGAGCTCCGCATGTCCATATAAT---GGGAGGTCCTCTTTTTTCAGAAATGTGGTGTGGCTCATCAAAAAGAACAATGCATACCCAACAATAAAAAGGAGTTACAATAATACTAATCAAGACGATCTTTTGGTACTGTGGGGGATTCACCATCCTAATGATGCAGCGGAGCAAACAAAGCTCTATCAAAACCCAACCACTTACGTTTCTGTTGGGACATCAACATTGAACCAGAGATCGGTCCCAGAAATAGCTACCAGGCCCAAAGTGAACGGGCAAAGTGGAAGAATGGAGTTTTTCTGGACAATCTTAAAGCCAAATGATGCTATCAATTTCGAGAGTAATGGGAATTTTATTGCTCCAGAATATGCATACAAAATTGTCAAGAAAGGAGACTCAGCAATCATGAAAAGTGGACTGGAGTATGGTAACTGCATTACCAAGTGCCAAACTCCAATGGGTGCAATAAACTCCAGCATGCCATTTCACAACATACATCCTCTCACCAGTGGGGAATGCCCCAAATACGTGAAGTCAGATAGATTAGTCCTTGCAACAGGACTCAGGAATATTCCTCAAAGAGAAACA---------------AGAGGACTATTTGGGGCCATAGCAGGCTTTATAGAAGGAGGTTGGCAAGGAATGGTAGATGGCTGGTATGGATACCACCATAGCAACGAGCAAGGGAGTGGATACGCTGCAGACAAGGAGTCCACCCAAAAGGCAATAGATGGAATCACTAATAAGGTAAACTCAATCATTGACAAAATGAACACTCAGTTTGAGGCCGTTGGGAAGGAATTTAACAACTTAGAAAGGAGGATAGAGAATTTGAACAAGAAAATGGAAGACGGGTTCCTAGACGTCTGGACTTATAATGCTGAACTTCTGGTTCTCATGGAAAATGAAAGAACCCTAGACTTCCATGACTCAATTGTCAAGAACCTTTATGACAAGGTTCGACTACAGCTTAGGGATAATGCGAAGGAGCTGGGTAATGGTTGTTTCGAGTTCTATCACAAATGTGATGATGAATGTATGGAAAGTGTAAGAAACGGAACGTATGACTACCCGCAGTATTCAGAAGAGGCAAGATTAAACCGAGAGGAAATAAGTGGAGTAAAATTGGAATCAATAGGAACCTACCAAATACTGTCAATTTATTCAACAGTGGCGAGTTCCTTAGCACTGGCAATCATGGTAGCTGGTCTATCTTTCTGGATGTGCTCCAATGGTTCATTGCAATGCAGGATTTGCATTTAA
		</sequence>
		<sequence>
			<taxon idref="H5N1_Avian_AB569348_A/whooper_swan/Mongolia/1/2010|2010.367"/>
			ATGGAGAAAATAGTGCTTCTTTTTGCAACAATCAGCCTTGTTAAAAGCGATCATATTTGCATTGGTTATCATGCAAATAACTCGACAGAGCAGGTTGACACAATAATGGAAAAGAACGTTACTGTTACACATGCCCAAGACATACTGGAAAAGACACACAACGGGAAGCTCTGCGATCTAAATGGAGTGAAGCCTCTGATTTTAAAAGATTGTAGTGTAGCGGGATGGCTCCTCGGAAACCCATTGTGTGACGAATTCATCAATGTGCCAGAATGGTCTTACATAGTAGAGAAGGCCAATCCAGCCAATGACCTCTGTTACCCAGGGACTTTCAACGATTATGAAGAATTGAAACACCTATTGAGCAGGATAAACCATTTTGAGAAAATACAGATCATCCCCAAAGATTCTTGGTCAGATCATGAAGCCTCATTGGGGGTGAGCGCAGCATGTTCATACCAG---GGAAATTCCTCCTTCTTCAGAAATGTGGTATGGCTTATCAAAAAGGACAATGCATACCCAACAATAAAGAAAGGCTACAATAATACCAACCAAGAAGACCTCTTGGTACTTTGGGGGATTCACCATCCTAATGATGAGGCAGAGCAGACAAGGCTCTATCAAAACCCAACCACCTATATTTCCATTGGGACATCAACACTAAACCAGAGATTGATACCAAAAATAGCCACTAGATCCAAAATAAACGGGCAAAGTGGCAGGATAGATTTCTTCTGGACAATTTTGAAACCGAATGATGCAATCCACTTCGAGAGTAATGGAAATTTCATTGCTCCAGAATATGCATACAAAATTGTCAAGAAAGGAGACTCCACAATTATGAAAAGTGAAGTGGAATATGGTAACTGCAACACCAGGTGTCAGACTCCGATAGGAGCGATAAACTCTAGTATGCCATTCCACAACATACACCCTCTCACCATCGGAGAATGTCCCAAATATGTGAAATCAAACAAATTAGTCCTTGCGACTGGGCTCAGAAATAGTCCCCAAAGAGAGAGA------AGAAGAAAAAGAGGACTGTTTGGAGCCATAGCAGGTTTTATAGAGGGAGGATGGCAGGGAATGGTAGACGGTTGGTATGGGTACCACCACAGCAATGAGCAGGGGAGTGGGTACGCTGCAGACAAAGAATCTACTCAAAAGGCAATAGACGGAGTCACCAATAAGGTCAACTCGATCATTGACAAAATGAACACTCAGTTTGAGGCCGTAGGAAGGGAATTTAATAACTTGGAGAGGAGAATAGAGAATTTAAACAAGAAGATGGAAGACGGATTCCTAGATGTCTGGACTTATAATGCTGAACTTCTGGTTCTCATGGAAAATGAGAGAACTCTAGACTTCCATGACTCAAATGTCAAAAACCTTTACGATAAGGTCAGACTACAGCTTAAGGATAATGCAAAAGAGTTGGGTAACGGTTGTTTCGAGTTCTATCACAAATGTAATAATGAATGTATGGAAAGTGTAAGAAACGGAACGTATGACTACCCGCAGTATTCAGAAGAAGCAAGATTAAAAAGAGAGGAAATAAGTGGAGTAAAATTGGAATCAATAGGAATCTACCAAATACTGTCAATTTATTCAACAGTGGCGAGTTCCCTAGTGCTGGCAATCATGATGGCTGGTCTATCTTTGTGGATGTGTTCCAACGGGTCGTTACAGTGCAGAATTTGCATTTAA
		</sequence>
		<sequence>
			<taxon idref="H5N1_Avian_AB576202_A/pigeon/Thailand/VSMU-7-NPT/2004|2004.500"/>
			ATGGAGAAAATAGTGCTTCTTTTTGCAATAGTCAGTCTTGTTAAAAGTGATCAGATTTGCATTGGTTACCATGCAAACAACTCGACAGAGCAGGTTGACACAATAATGGAAAAGAACGTTACTGTTACACATGCCCAAGACATACTGGAAAAGACACACAACGGGAAGCTCTGCGATCTAGATGGAGTGAAGCCTCTAATTTTGAGAGATTGTAGTGTAGCTGGATGGCTCCTCGGAAACCCAATGTGTGACGAATTCATCAATGTGCCGGAATGGTCTTACATAGTGGAGAAGGCCAATCCAGTCAATGACCTCTGTTACCCAGGGGATTTCAATGACTATGAAGAATTGAAACACCTATTGAGCAGAATAAACCATTTTGAGAAAATTCAGATCATCCCCAAAAGTTCTTGGTCCAGTCATGAAGCCTCATTAGGGGTGAGCTCAGCATGTCTATACCAG---GGAAAGTCCTCCTTTTTCAGAAATGTGGTATGGCTTATCAAAAAGAACAGTACATACCCAACAATAAAGAGGAGCTACAATAATACCAACCAAGAAGATCTTTTGGTACTGTGGGGGATTCACCATCCTAATGATGCGGCAGAGCAGACAAAGCTCTATCAAAACCCAACCACCTATATTTCCGTTGGGACATCAACACTAAACCAGAGATTGGTACCAAGAATAGCTACTAGATCCAAAGTAAACGGGCAAAGTGGAAGGATGGAGTTCTTCTGGACAATTTTAAAACCGAATGATGCAATCAACTTCGAGAGTAATGGAAATTTCATTGCTCCAGAATATGCATACAAAATTGTCAAGAAAGGGGACTCAACAATTATGAAAAGTGAATTGGAATATGGTAACTGCAACACCAAGTGTCAAACTCCAATGGGGGCGATAAACTCTAGTATGCCATTCCACAATATACACCCTCTCACCATCGGGGAATGCCCCAAATATGTGAAATCAAACAGATTAGTCCTTGCGACTGGGCTCAGAAATAGCCCTCAAAGAGAGAGA---AGAAGAAAAAAGAGAGGATTATTTGGAGCTATAGCAGGTTTTATAGAGGGAGGATGGCAGGGAATGGTAGATGGTTGGTATGGGTACCACCATAGCAATGAGCAGGGGAGTGGGTACGCTGCAGACAAAGAATCCACTCAAAAGGCAATAGATGGAGTCACCAATAAGGTCAACTCGATCATTGACAAAATGAACACTCAGTTTGAGGCCGTTGGAAGGGAATTTAACAACTTAGAAAGGAGAATAGAGAATTTAAACAAGAAGATGGAAGACGGGTTTCTAGATGTCTGGACTTATAATGCTGAACTTCTGGTTCTCATGGAAAATGAGAGAACTCTAGACTTTCATGACTCAAATGTCAAGAACCTTTACGACAAGGTCCGACTACAGCTTAGGGATAATGCAAAGGAGCTGGGTAACGGTTGTTTCGAGTTCTATCATAAATGTGATAATGAATGTATGGAAAGTGTAAGAAACGGAACGTATGACTACCCGCAGTATTCAGAAGAAGCAAGACTAAAAAGAGAGGAAATAAGTGGAGTAAAATTGGAATCAATAGGAATTTACCAAATACTGTCAATTTATTCTACAGTGGCGAGTTCCCTAGCACTGGCAATCATGGTAGCTGGTCTATCCTTATGGATGTGCTCCAATGGGTCGTTACAATGCAGAATTTGCATTTAA
		</sequence>
		<sequence>
			<taxon idref="H5N1_Avian_AB593447_A/duck/Vietnam/G12/2008|2008.038"/>
			ATGGAGAAAATAGTGCTTCTTCTTGCAATAATCAGCCTTGTTAAAAGTGATCAGATTTGCATTGGTTACCATGCAAACAACTCGACAGAGCAGGTTGACACAATAATGGAAAAGAACGTTACTGTTACACATGCTCAAGATATACTGGAAAAGACACACAACGGGAAGCTCTGCGATCTAGATGGAGTGAAGCCTCTGATTTTAAAAGATTGTAGTGTAGCTGGATGGCTCCTCGGAAACCCAATGTGTGATGAATTCATCAATGTGCCGGAATGGTCTTACATAGTGGAGAAAGCCAACCCAGCCAATGGCCTCTGTTACCCAGGGAACTTCAACGACTATGAAGAACTGAAACACCTATTGAGTAGGATAAACCATTTTGAGAAAATTCAGATCATCCCCAAAAGTTCTTGGTCCGATCATGAAGCCTCATCAGGGGTGAGCTCAGCATGTCCATACCAG---GGAGTGCCCTCCTTTTTCAGAAATGTGGTATGGCTTATCAAAAAGAACAATACATACCCAACAATAAAGAGAAGCTACAATAATACCAACCAGGAAGATCTTTTGATACTGTGGGGGATTCATCATTCTAACGATGCAGCAGAGCAGACAAAGCTTTATCAAAACCCAACCACCTATATTTCCGTTGGGACATCAACACTGAACCAGAGATTGGTACCAACAATAGCTACTAGATCCAAAGTAAACGGGCAAAGTGGAAGGATGGATTTCTTCTGGACAATTTTAAAACCGAATGATGCAATCAACTTCGAGAGTAATGGAAATTTCATTGCTCCAGAATATGCATACAAAATTGTCAAGAAAGGGGACTCGGCAATTATGAAAAGTGAGGTGGAGTATGGTAACTGCAACACCAAGTGTCAAACTCCAATAGGGGCGATAAACTCTAGTATGCCATTCCACAACATACACCCTCTCACTATCGGGGAATGCCCCAAATATGTGAAATCAAACAAATTAGTCCTTGCGACTGGGCTCAGAAATAATCCTCTAAGAGAAAGA------AGAAGAAAAAGAGGACTATTTGGAGCTATAGCAGGTTTTATAGAGGGCGGATGGCATGGAATGGTAGATGGTTGGTATGGGTTTCACCATAGCAATGAGCAGGGGAGTGGGTACGCTGCAGACAAAGAATCCACTCAAAAGGCAATAGATGGAGTCACCAATAAGGTCAACTCAATCATTGACAAAATGAACACTCAGTTTGAGGCCGTTGGAAGGGAATTTAATAACTTAGAGAGGAGAATAGAGAATTTAAACAAGAAAATGGAAGACGGATTCCTAGATGTCTGGACTTATAATGCTGAACTTCTGGTTCTCATGGAAAATGAGAGAACTCTAGACTTCCATGATTCAAATGTCAAGAACCTTTACGACAAGGTCCGACTACAGCTTAGGGATAATGCAAAGGAGCTGGGTAACGGTTGTTTCGAGTTCTATCACAAATGTGATAATGAATGCATGGAAAGTGTAAGAAACGGAACGTATGACTACCCGCAGTATTCAGAAGAAGCAAGATTAAAAAGAGAGGAAATAAGTGGAGTAAAATTGGAATCAATAGGAACTTACCAAATACTGTCAATTTATTCAACAGTTGCGAGTTCTTTAGCACTGGCAATCATGATGGCTGGTCTATCTTTATGGATGTGCTCCAATGGGTCGTTACAATGCAGAATTTGCATTTAA
		</sequence>
		<sequence>
			<taxon idref="H5N1_Avian_AB684263_A/mandarin_duck/Miyazaki/22M-765/2011|2011.200"/>
			ATGGAGAAAATAGTGCTTCTCTTTACAACAATCAGCCTTGTTAAAAGCGATCATATTTGCATTGGTTATCATGCAAATAACTCGACAGAGCAGGTTGACACAATAATGGAAAAGAACGTTACTGTTACACATGCCCAAGACATACTGGAAAAGACACACAACGGAAAGCTCTGCGATCTAAATGGAGTGAAGCCTCTGATTTTAAAAGATTGTAGTGTAGCGGGATGGCTCCTCGGAAACCCATTGTGTGACGAATTCATCAATGTGCCAGAATGGTCTTACATAGTAGAGAAGACCAAGCCAGCCAATGACCTCTGCTACCCAGGGAATTTCAACGATTATGAAGAATTGAAACACCTATTGAGCAGGATAAACCATTTTGAGAAAATACAGATCATCCCCAAAGACTCTTGGTCAGATCATGAAGCCTCATTGGGGGTGAGCGCAGCATGTTCATACCAG---GGAAATTCCTCCTTCTTCAGAAATGTGGTATGGCTTATCAAAAAGGACAATGCATACCCAACAATAAAGAAAGGCTACAATAATACCAACCAAGAAGATCTCTTGGTACTGTGGGGGATTCACCATCCTAATGATGAGGCAGAGCAGACAAGGCTCTATCAAAACCCAACCACCTATATTTCCATTGGGACATCAACACTAAACCAGAGATTGGTACCAAAAATAGCCACTAGATCCAAAATAAACGGGCAAAGTGGCAGGATAGATTTCTTCTGGACAATTTTAAAACCGAATGATGCAATCCACTTCGAGAGTAATGGAAATTTCATTGCTCCAGAATATGCATACAAAATTGTCAAGAAAGGAGACTCCACAATTATGAAAAGTGAAGTGGAATATGGTAACTGCAACACCAGGTGTCAGACTCCGATAGGGGCGATAAACTCTAGTATGCCATTCCACAACATACACCCTCTCACCATCGGAGAATGTCCCAAATATGTGAAATCAAACAAATTAGTCCTTGCGACTGGGCTCAGAAATAGTCCTCAAAGAGAGAGA------AGAAGAAAAAGAGGACTGTTTGGAGCTATAGCAGGTTTTATAGAGGGAGGATGGCAGGGAATGGTAGATGGTTGGTATGGGTACCACCACAGCAATGAGCAGGGGAGTGGGTACGCTGCAGACAAAGAATCTACTCAAAAGGCAATAGACGGAGTCACCAATAAGGTCAACTCGATCATTGACAAAATGAACACTCAGTTTGAGGCCGTAGGAAGGGAATTTAATAACTTAGAGAGGAGAATAGAGAATTTAAACAAGAAGATGGAAGACGGATTCCTAGATGTTTGGACTTATAATGCTGAACTTCTGGTTCTCATGGAAAATGAGAGAACTCTAGATTTCCATGACTCAAATGTCAAGAACCTTTACGATAAGGTCAGACTACAGCTTAAGGATAATGCAAAAGAGTTGGGTAACGGTTGTTTCGAGTTCTATCACAAATGTAATAATGAATGTATGGAAAGTGTAAGAAACGGAACGTATGACTACCCGCAGTATTCAGAAGAAGCAAGACTAAAAAGAGAGGAAATAAGTGGAGTAAAATTGGAATCAATAGGAATCTACCAAATACTGTCAATTTATTCAACAGTGGCGAGTTCCCTAGTGCTGGCAATCATGATGGCTGGTCTGTCTTTATGGATGTGTTCCAACGGATCGTTACAGTGCAGAATTTGCATTTGA
		</sequence>
		<sequence>
			<taxon idref="H5N1_Avian_AB615237_A/tufted_duck/Fukushima/2/2011|2011.038"/>
			ATGGAGAAAATAGTGCTTCTCTTTACAACAATCAGCCTTGTTAAAAGCGATCATATTTGCATTGGTTATCATGCAAATAACTCGACAGAGCAGGTTGACACAATAATGGAAAAGAACGTTACTGTTACACATGCCCAAGACATACTGGAAAAGACACACAACGGGAAGCTCTGCGATCTAAATGGAGTGAAGCCTCTGATTTTAAAAGATTGTAGTGTAGCGGGATGGCTCCTCGGAAACCCATTGTGTGACGAATTCATCAATGTGCCAGAATGGTCTTACATAGTAGAGAAGGCCAATCCAGCCAATGACCTCTGTTACCCAGGGAATTTCAACGATTATGAAGAATTGAAACACCTATTGAGCAGGATAAACCATTTTGAGAAAATACAGATCATCCCCAAAGACTCTTGGTCAGATCATGAAGCCTCATTGGGGGTGAGCGCAGCATGTTCATACCAG---GGAAATTCCTCCTTCTTCAGAAATGTGGTATGGCTTATCAAAAAGGACAATGCATACCCAACAATAAAGAAAGGCTACAATAATACCAACCAAGAAGATCTCTTGGTACTGTGGGGGATTCACCACCCTAATGATGAGGCAGAGCAGACAAGGCTCTATCAAAACCCAACCACCTATATTTCCATTGGGACATCAACACTAAACCAGAGATTGGTACCAAAAATAGCCACTAGATCCAAAATAAACGGGCAAAGGGGCAGGATAGATTTCTTCTGGACAATTTTAAAACCGAATGATGCAATCCACTTCGAGAGTAATGGAAATTTCATTGCTCCAGAATATGCATACAAAATTGTCAAGAAAGGAGACTCCACAATTATGAAAAGTGAAGTGGAATATGGTAACTGCAACACCAGGTGTCAGACTCCGATAGGGGCGATAAACTCTAGTATGCCATTCCACAACATACACCCTCTCACCATCGGAGAATGTCCCAAATATGTGAAATCAAACAAATTAGTCCTTGCGACTGGGCTCAGAAATAGTCCTCAAAGAGAGAGA------AGAAGAAAAAGAGGACTGTTTGGAGCTATAGCAGGTTTTATAGAGGGAGGATGGCAGGGAATGGTAGATGGTTGGTATGGGTACCACCACAGCAATGATCAGGGGAGTGGGTACGCTGCAGACAAAGAATCTACTCAAAAGGCAATAGACGGAGTCACCAATAAGGTCAACTCGATCATTGACAAAATGAACACTCAGTTTGAGGCCGTAGGAAGGGAATTTAACAACTTAGAGAGGAGAATAGAGAATTTAAACAAGAAGATGGAAGACGGATTCCTAGATGTTTGGACTTATAATGCTGAACTTCTGGTTCTCATGGAAAATGAGAGAACTCTAGATTTCCATGACTCAAATGTCAAGAACCTTTACGATAAGGTCAGACTACAGCTTAAGGATAATGCGAAAGAGTTGGGTAACGGTTGTTTCGAGTTCTATCACAAATGTAATAATGAATGTATGGAAAGTGTAAGAAACGGAACGTATGACTACCCGCAGTATTCAGAAGAAGCAAGACTAAAAAGAGAGGAAATAAGTGGAGTAAAATTGGAATCAATAGGAATCTACCAAATACTGTCAATTTATTCAACAGTGGCGAGTTCCCTAGTGCTGGCAATCATGATGGCTGGTCTGTCTTTATGGATGTGTTCCAACGGATCGTTACAGTGCAGAATTTGCATTTAA
		</sequence>
		<sequence>
			<taxon idref="H5N1_Avian_AB612909_A/duck/Hokkaido/WZ101/2010|2010.784"/>
			ATGGAGAAAATAGTGCTTCTCTTTACAACAATCAGCCTTGTTAAAAGCGATCATATTTGCATTGGTTATCATGCAAATAACTCGACAGAGCAGGTTGACACAATAATGGAAAAGAACGTTACTGTTACACATGCCCAAGACATACTGGAAAAGACACACAACGGGAAGCTCTGCGATCTAAATGGAGTGAAGCCTCTGATTTTAAAAGATTGTAGTGTAGCGGGATGGCTCCTCGGAAACCCATTGTGTGACGAATTCATCAATGTGCCAGAATGGTCTTACATAGTAGAGAAGGCCAAGCCAGCCAATGACCTCTGTTACCCAGGGAATTTCAACGATTATGAAGAATTGAAACACCTATTGAGCAGGATAAACCATTTTGAGAAAATACAGATCATCCCCAAAGACTCTTGGTCAGATCATGAAGCCTCATTGGGGGTGAGCGCAGCATGTTCATACCAG---GGAAATTCCTCCTTCTTCAGAAATGTGGTATGGCTTATCAAAAAGGACAATGCATACCCAACAATAAAGAAAGGCTACAATAATACCAACCAAGAAGATCTCTTGGTACTGTGGGGGATTCACCATCCTAATGATGAGGCAGAGCAGACAAGGCTCTATCAAAACCCAACCACCTATATTTCCATTGGGACATCAACACTAAACCAGAGATTGGTACCAAAAATAGCCACTAGATCCAAAATAAACGGGCAAAGTGGCAGGATAGATTTCTTCTGGACAATTTTAAAACCGAATGATGCAATCCACTTCGAGAGTAATGGAAATTTCATTGCTCCAGAATATGCATACAAAATTGTCAAGAAAGGAGACTCCACAATTATGAAAAGTGAAGTGGAATATGGTAACTGCAACACCAGGTGTCAGACTCCGATAGGGGCGATAAACTCTAGTATGCCATTCCACAACATACACCCTCTCACCATCGGAGAATGTCCCAAATATGTGAAATCAAACAAATTAGTCCTTGCGACTGGGCTCAGAAATAGTCCTCAAAGAGAGAGA------AGAAGAAAAAGAGGACTGTTTGGAGCTATAGCAGGTTTTATAGAGGGAGGATGGCAGGGAATGGTAGATGGTTGGTATGGGTACCACCACAGCAATGAGCAGGGGAGTGGGTACGCTGCAGACAAAGAATCTACTCAAAAGGCAATAGACGGAGTCACCAATAAGGTCAACTCGATCATTGACAAAATGAACACTCAGTTTGAGGCCGTAGGAAGGGAATTTAATAACTTAGAGAGGAGAATAGAGAATTTAAACAAGAAGATGGAAGACGGATTCCTAGATGTTTGGACTTATAATGCTGAACTTCTGGTTCTCATGGAAAATGAGAGAACTCTAGATTTCCATGACTCAAATGTCAAGAACCTTTACGATAAGGTCAGACTACAGCTTAAGGATAATGCAAAAGAGTTGGGTAACGGTTGTTTCGAGTTCTATCACAAATGTAATAATGAATGTATGGAAAGTGTAAGAAACGGAACGTATGACTACCCGCAGTATTCAGAAGAAGCAAGACTAAAAAGAGAGGAAATAAGTGGAGTAAAATTGGAATCAATAGGAATCTACCAAATACTGTCAATTTATTCAACAGTGGCGAGTTCCCTAGTGCTGGCAATCATGATGGCTGGTCTGTCTTTATGGATGTGTTCCAACGGATCGTTACAGTGCAGAATTTGCATTTAA
		</sequence>
		<sequence>
			<taxon idref="H5N1_Avian_AB612901_A/duck/Hokkaido/WZ83/2010|2010.784"/>
			ATGGAGAAAATAGTGCTTCTCTTTACAACAATCAGCCTTGTTAAAAGCGATCATATTTGCATTGGTTATCATGCAAATAACTCGACAGAGCAGGTTGACACAATAATGGAAAAGAACGTTACTGTTACACATGCCCAAGACATACTGGAAAAGACACACAACGGGAAGCTCTGCGATCTAAATGGAGTGAAGCCTCTGATTTTAAAAGATTGTAGTGTAGCGGGATGGCTCCTCGGAAACCCATTGTGTGACGAATTCATCAATGTGCCAGAATGGTCTTACATAGTAGAGAAGGCCAAGCCAGCCAATGACCTCTGTTACCCAGGGAATTTCAACGATTATGAAGAATTGAAACACCTATTGAGCAGGATAAACCATTTTGAGAAAATACAGATCATCCCCAAAGACTCTTGGTCAGATCATGAAGCCTCATTGGGGGTGAGCGCAGCATGTTCATACCAG---GGAAATTCCTCCTTCTTCAGAAATGTGGTATGGCTTATCAAAAAGGACAATGCATACCCAACAATAAAGAAAGGCTACAATAATACCAACCAAGAAGATCTCTTGGTACTGTGGGGGATTCACCATCCTAATGATGAGGCAGAGCAGACAAGGCTCTATCAAAACCCAACCACCTATATTTCCATTGGGACATCAACACTAAACCAGAGATTGGTACCAAAAATAGCCACTAGATCCAAAATAAACGGGCAAAGTGGCAGGATAGATTTCTTCTGGACAATTTTAAAACCGAATGATGCAATCCACTTCGAGAGTAATGGAAATTTCATTGCTCCAGAATATGCATACAAAATTGTCAAGAAAGGAGACTCCACAATTATGAAAAGTGAAGTGGAATATGGTAACTGCAACACCAGGTGTCAGACTCCGATAGGGGCGATAAACTCTAGTATGCCATTCCACAACATACACCCTCTCACCATCGGAGAATGTCCCAAATATGTGAAATCAAACAAATTAGTCCTTGCGACTGGGCTCAGAAATAGTCCTCAAAGAGAGAGA------AGAAGAAAAAGAGGACTGTTTGGAGCTATAGCAGGTTTTATAGAGGGAGGATGGCAGGGAATGGTAGATGGTTGGTATGGGTACCACCACAGCAATGAGCAGGGGAGTGGGTACGCTGCAGACAAAGAATCTACTCAAAAGGCAATAGACGGAGTCACCAATAAGGTCAACTCGATCATTGACAAAATGAACACTCAGTTTGAGGCCGTAGGAAGGGAATTTAATAACTTAGAGAGGAGAATAGAGAATTTAAACAAGAAGATGGAAGACGGATTCCTAGATGTTTGGACTTATAATGCTGAACTTCTGGTTCTCATGGAAAATGAGAGAACTCTAGATTTCCATGACTCAAATGTCAAGAACCTTTACGATAAGGTCAGACTACAGCTTAAGGATAATGCAAAAGAGTTGGGTAACGGTTGTTTCGAGTTCTATCACAAATGTAATAATGAATGTATGGAAAGTGTAAGAAACGGAACGTATGACTACCCGCAGTATTCAGAAGAAGCAAGACTAAAAAGAGAGGAAATAAGTGGAGTAAAATTGGAATCAATAGGAATCTACCAAATACTGTCAATTTATTCAACAGTGGCGAGTTCCCTAGTGCTGGCAATCATGATGGCTGGTCTGTCTTTATGGATGTGTTCCAACGGATCGTTACAGTGCAGAATTTGCATTTAA
		</sequence>
		<sequence>
			<taxon idref="H5N1_Avian_AB617579_A/peregrine_falcon/Tochigi/15/2011|2011.123"/>
			ATGGAGAAAATAGTGCTTCTCTTTACAACAATCAGCCTTGTTAAAAGCGATCATATTTGCATTGGTTATCATGCAAATAACTCGACAGAGCAGGTTGACACAATAATGGAAAAGAACGTTACTGTTACACATGCCCAAGACATACTGGAAAAGACACACAACGGGAAGCTCTGCGATCTAAATGGAGTGAAGCCTCTGATTTTAAAAGATTGTAGTGTAGCGGGATGGCTCCTCGGAAACCCATTGTGTGACGAATTCATCAATGTGCCAGAATGGTCTTACATAGTAGAGAAGGCCAAGCCAGCCAATGACCTCTGTTACCCAGGGAATTTCAACGATTATGAAGAATTGAAACACCTATTGAGCAGGATAAACCATTTTGAGAAAATACAGATCATCCCCAAAGAATCTTGGTCAGATCATGAAGCCTCATTGGGGGTGAGCGCAGCATGTTCATACCAG---GGAAATTCCTCCTTCTTCAGAAATGTGGTATGGCTTATCAAAAAGGACAATGCATACCCAACAATAAAGAAAGGCTACAATAATACCAACCAAGAAGATCTCTTGGTACTGTGGGGGATTCACCATCCTAATGATGAGGCAGAGCAGACAAGGCTCTATCAAAACCCAACCACCTATATTTCCATTGGGACATCAACACTAAACCAGAGATTGATACCAAAAATAGCCACTAGATCCAAAATAAACGGGCAAAGTGGCAGGATAGATTTCTTCTGGACAATTTTAAAACCGAATGATGCAATCCACTTCGAGAGTAATGGAAATTTCATTGCTCCAGAATATGCATACAAAATTGTCAAGAAAGGAGACTCCACAATTATGAAAAGTGAAGTGGAATATGGTAACTGCAACACCAGGTGTCAGACTCCGATAGGGGCGATAAACTCTAGTATGCCATTCCACAACATACACCCTCTCACCATCGGAGAATGTCCCAAATATGTGAAATCAAACAAATTAGTCCTTGCGACTGGGCTCAGAAATAGTCCTCAAAGAGAGAGA------AGAAGAAAAAGAGGACTGTTTGGAGCTATAGCAGGTTTTATAGAGGGAGGATGGCAGGGAATGGTAGATGGTTGGTATGGGTACCACCACAGCAATGAGCAGGGGAGTGGGTACGCTGCAGACAAAGAATCTACTCAAAAGGCAATAGACGGAGTCACCAATAAGGTCAACTCGATCATTGACAAAATGAACACTCAGTTTGAGGCCGTAGGAAGGGAATTTAATAACTTAGAGAGGAGAATAGAGAATTTAAACAAGAAGATGGAAGACGGATTCCTAGATGTTTGGACTTATAATGCTGAACTTCTGGTTCTCATGGAAAATGAGAGAACTCTAGATTTCCATGACTCAAATGTCAAGAACCTTTACGATAAGGTCAGACTACAGCTTAAGGATAATGCAAAAGAGTTGGGTAACGGTTGTTTCGAGTTCTATCACAAATGTAATAATGAATGTATGGAAAGTGTAAGAAACGGAACGTATGACTACCCGCAGTATTCAGAAGAAGCAAGACTAAAAAGAGAGGAAATAAGTGGAGTAAAATTGGAATCAATAGGAATCTACCAAATACTGTCAATTTATTCAACAGTGGCGAGTTCCCTAGTGCTGGCAATCATGATGGCTGGTCTGTCTTTATGGATGTGTTCCAACGGATCGTTACAGTGCAGAATTTGCATTTAA
		</sequence>
		<sequence>
			<taxon idref="H5N1_Avian_AB629713_A/peregrine_falcon/Aomori/7/2011|2011.200"/>
			ATGGAGAAAATAGTGCTTCTCTTTACAACAATCAGCCTTGTTAAAAGCGATCATATTTGCATTGGTTATCATGCAAATAACTCGACAGAGCAGGTTGACACAATAATGGAAAAGAACGTTACTGTTACACATGCCCAAGACATACTGGAAAAGACACACAACGGGAAGCTCTGCGATCTAAATGGAGTGAAGCCTCTGATTTTAAAAGATTGTAGTGTAGCGGGATGGCTCCTCGGAAACCCATTGTGTGACGAATTCATCAATGTGCCAGAATGGTCTTACATAGTAGAGAAGGCCAAGCCAGCCAATGACCTCTGTTACCCAGGGAATTTCAACGATTATGAAGAATTGAAACACCTATTGAGCAGGATAAACCATTTTGAGAAAATACAGATCATCCCCAAAGACTCTTGGTCAGATCATGAAGCCTCATTGGGGGTGAGCGCAGCATGTTCATACCAA---GGAAATTCCTCCTTCTTCAGAAATGTGGTATGGCTTGTCAAAAAGGACAATGCATACCCACCAATAAAGAAAGGCTACAATAATACCAACCAAGAAGATCTCTTGGTACTGTGGGGGATTCACCATCCTAATGATGAGGCAGAGCAGACAAGGCTCTATCAAAACCCAACCACCTATATTTCCATTGGGACATCAACACTAAACCAGAGATTGGTACCAAAAATAGCCACTAGATCCAAAATAAACGGGCAAAGTGGCAGGATAGATTTCTTCTGGACAATTTTAAAACCGAATGATGCAATCCACTTCGAGAGTAATGGAAATTTCATTGCTCCAGAATATGCATACAAAATTGTCAAGAAAGGAGACTCCACAATTATGAAAAGTGAAGTGGAATATGGTAACTGCAACACCAGGTGTCAGACTCCGATAGGGGCGATAAACTCTAGTATGCCATTCCACAACATACACCCTCTCACCATCGGAGAATGTCCCAAATATGTGAAATCAAACAAATTAGTCCTTGCGACTGGGCTCAGAAATAGTCCTCAAAGAGAGAGA------AGAAGAAAAAGAGGACTGTTTGGAGCTATAGCAGGTTTTATAGAGGGAGGATGGCAAGGAATGGTAGATGGTTGGTATGGGTACCACCACAGCAATGAGCAGGGGAGTGGGTACGCTGCAGACAAAGAATCTACTCAAAAGGCAATAGACGGAGTCACCAATAAGGTCAACTCGATCATTGACAAAATGAACACTCAGTTTGAGGCCGTAGGAAGGGAATTTAATAACTTAGAGAGGAGAATAGAGAATTTAAACAAGAAGATGGAAGACGGATTCCTAGATGTTTGGACTTATAATGCTGAACTTCTGGTTCTCATGGAAAATGAGAGAACTCTAGATTTCCATGACTCAAATGTCAAGAACCTTTACGATAAGGTCAGACTACAGCTTAAGGATAATGCAAAAGAGTTGGGTAACGGTTGTTTCGAGTTCTATCACAAATGTAATAATGAATGTATGGAAAGTGTAAGAAACGGAACGTATGACTACCCGCAGTATTCAGAAGAAGCAAGACTAAAAAGAGAGGAAATAAGTGGAGTAAAATTGGAATCAATAGGAATCTACCAAATACTGTCAATTTATTCAACAGTGGCGAGTTCCCTAGTGCTGGCAATCATGATGGCTGGTCTGTCTTTATGGATGTGTTCCAACGGATCGTTACAGTGCAGAATTTGCATTTAA
		</sequence>
		<sequence>
			<taxon idref="H5N1_Avian_AB741558_A/muscovy_duck/Vietnam/LBM57/2011_|2011.890"/>
			ATGGAGAAAATAGTGCTTCTTTTTGCAACAATCAGCCTTGTTAAAAGCGATCATATTTGCATTGGTTATCATGCAAATAACTCGACAGAGCAGGTTGACACAATAATGGAAAAGAACGTTACTGTTACACATGCCCAAGACATACTGGAAAAGACACACAACGGGAAACTCTGCGATCTAAATGGAGTGAAGCCTCTGATTTTAAAAGATTGTAGTGTAGCAGGATGGCTCCTCGGAAACCCAATGTGTGACGAATTCATCAATGTGCCAGAATGGTCTTACATAGTAGAGAAGGCCAATCCAGCCAATGACCTCTGTTACCCAGGGAATTTCAACGATTATGAAGAATTGAAACACCTATTGAGCAGAATAAACCATTTTGAGAAAATACAGATCATTCCCAAAGATTCTTGGTCAGATCATGAAGCCTCATTGGGGGTGAGTGCAGCATGTCCATACCAG---GGAAATTCCTCCTTCTTCAGAAATGTGGTATGGCTTATCAAAAAGGACAATGCATACCCAACAATAAAGAAAGGCTACAATAATACCAACCAAGAAGATCTCTTGGTACTGTGGGGGATTCACCATCCTAATGATGAGGCAGAGCAGACAAGGCTCTATCAAAACCCAACCACCTATATTTCCATTGGGACATCAACACTAAACCAGAGATTGGTACCAAAAATAGCCACTAGATCCAAAATAAACGGGCAAAGTGGCAGGATAGATTTCTTCTGGACAATTTTAAAACCGAATGATGCAATCCACTTCGAGAGTAATGGAAATTTCATTGCTCCAGAATATGCATACAAAATTGTCAAGAAAGGAGACTCAACAATTATGAAAAGTGAAGTGGAATATGGTAACTGCAACACCAGGTGTCAGACTCCGATAGGGGCGATAAACTCTAGTATGCCGTTCCACAACATACACCCTCTCACCATCGGAGAATGTCCCAAATATGTGAAAGCAACCAAACTAGTCCTTGCTACTGGGCTCAGAAATAGTCCTCAAAGAGAGAGA------AGAAGAAAAAGAGGATTGTTTGGAGCTATAGCAGGTTTTATAGAGGGAGGATGGCAGGGAATGGTAGATGGTTGGTATGGGTACCACCACAGCAATGAGCAGGGGAGTGGGTACGCTGCAGACAAGGAATCTACTCAAAAGGCAATAGACGGAGTCACCAATAAGGTCAACTCGATCATTGACAAAATGAACACTCAGTTTGAGGCCGTAGGAAGGGAATTTAATAACTTAGAGAGGAGAATAGAGAATTTGAACAAGAAGATGGAAGACGGATTCCTAGATGTCTGGACTTATAATGCTGAACTTCTGGTTCTCATGGAAAATGAGAGAACTCTAGACTACCATGACTCAAATGTCAGGAACCTTTACGACAAGGTCAGACTACAGCTTAAGGATAACGCAAAAGAGCTGGGTAACGGTTGTTTCGAGTTCTATCACAAATGTAATAATGAATGTATGGAAAGTGTAAGAAACGGAACGTATGACTACCCGCAGTATTCAGAAGAAGCAAGATTAAAAAGAGAGGAAATAAGTGGAGTAAAATTGGAATCAATAGGAATCTACCAAATACTGTCAATTTATTCAACAGTGGCGAGTTCCCTAGTACTGGCAATCATGATGGCTGGTCTATCTTTATGGATGTGTTCCAACGGGTCGTTACAGTGCAGAATTTGCATTTAA
		</sequence>
		<sequence>
			<taxon idref="H5N1_Avian_AB741550_A/muscovy_duck/Vietnam/LBM14/2011_|2011.718"/>
			ATGGAGAAAATAGTGCTTCTTTTTGCAACAATTAGCCTTGTTAAAAGCGATCATATTTGCATTGGTTATCATGCAAACAACTCGACAGAGCAGGTTGACACAATAATGGAAAAGAACGTTACTGTTACACATGCCCAAGACATACTGGAAAAGACACACAACGGGAAGCTCTGCGACCTAAATGGAGTGAAGCCTCTGATTTTAAAAGATTGTAGTGTAGCAGGATGGCTCCTCGGAAACCCAATGTGTGACGAATTCATCAATGTGCCAGAATGGTCTTATATAGTAGAGAAGGCCAATCCAGCCAATGACCTCTGTTACCCAGGAAATTTCAACGATTATGAAGAATTGAAACACCTATTGAGCAGGACAAACCATTTTGAGAAAATACAGATCATCCCCAAAGATTCTTGGTCAGATCATGAAGCCTCATTGGGGGTGAGTGCAGCATGTCCATACCAG---GGAAATTCCTCCTTCTTCAGAAATGTGGTATGGCTTATCAAAAAGGACAATGCATACCCAACAATAAAGAAAGGCTACAATAATACCAATCAAGAAGATCTCTTGATACTGTGGGGGATTCACCATCCTAATGATGAGGCAGAGCAGACAAAGCTCTATCAAAACCCAACCACCTATATTTCCATTGGGACATCAACACTAAACCAGAGATTGGTACCAAAAATAGCCACTAGGTCCAAAATAAACGGGCAAAGTGGCAGGATAGATTTCTTCTGGACAATTTTAAAACCGAATGATGCAATCCACTTCGAGAGTAATGGAAATTTCATTGCTCCAGAATATGCATACAAAATTGTCAAGAAAGGAGACTCAACAATCATGAAAAGTGAAGTGGAATATGGTAACTGCAACACCAGGTGTCAGACTCCGATAGGGGCGATAAACTCCAGTATGCCATTCCACAACATACACCCTCTCACCATCGGAGAATGTCCCAAATATGTGAAATCAAACAAACTAGTCCTTGCGACTGGGCTCAGAAATAGTCCTCAAAGAGAGAGA------AGAAGAAAAAGAGGATTGTTTGGAGCTATAGCAGGTTTTATAGAGGGAGGATGGCAGGGAATGGTAGATGGTTGGTATGGGTACCACCACAGCAATGAGCAGGGGAGTGGGTACGCTGCAGACAAAGAATCTACTCAAAAGGCAATAGACGGAGTCACCAATAAGGTCAACTCGATCATTGACAAAATGAACACTCAGTTTGAGGCCGTAGGAAGGGAATTTAATAACTTAGAGAGGAGAATAGAGAATTTGAACAAGAAGATGGAAGACGGATTCCTAGATGTCTGGACTTATAATGCTGAACTTCTGGTTCTCATGGAAAATGAGAGAACTCTAGACTTCCATGACTCAAATGTCAGGAACCTTTACGACAAGGTCAGACTACAGCTTAAGGATAATGCAAAAGAGCTGGGTAACGGTTGTTTCGAGTTCTATCACAAATGTAATAATGAATGTATGGAAAGTGTAAGAAACGGAACGTATGACTACCCGCAGTATTCAGAAGAAGCAAGATTAAAAAGAGAGGAAATAAGTGGAGTAAAATTGGAATCAATAGGAATCTACCAAATACTGTCAATTTATTCAACAGTGGCGAGTTCCCTAGTACTGGCAATCATGATGGCTGGTCTATCTTTATGGATGTGTTCCAACGGGTCGTTACAGTGCAGAATTTGCATTTAA
		</sequence>
		<sequence>
			<taxon idref="H5N1_Avian_AB675739_A/chicken/Miyazaki/M6/2011|2011.038"/>
			ATGGAGAAAATAGTGCTTCTCTTTACAACAATCAGCCTTGTTAAAAGCGATCATATTTGCATTGGTTATCATGCAAATAACTCGACAGAGCAGGTTGACACAATAATGGAAAAGAACGTTACTGTTACACATGCCCAAGACATACTGGAAAAGACACACAACGGAAAGCTCTGCGATCTAAATGGAGTGAAGCCTCTGATTTTAAAAGATTGTAGTGTAGCGGGATGGCTCCTCGGAAACCCATTGTGTGACGAATTCATCAATGTGCCAGAATGGTCTTACATAGTAGAGAAGGCCAAGCCAGCCAATGACCTCTGTTACCCAGGGAATTTCAACGATTATGAAGAATTGAAACACCTATTGAGCAGGATAAACCATTTTGAGAAAATACAGATCATCCCCAAAGACTCTTGGTCAGATCATGAAGCCTCATTGGGGGTGAGCGCAGCATGTTCATACCAG---GGAAATTCCTCCTTCTTCAGAAATGTGGTATGGCTTATCAAAAAGGACAATGCATACCCAACAATAAAGAAAGGCTACAATAATACCAACCAAGAAGATCTCTTGGTACTGTGGGGGATTCACCATCCTAATGATGAGGCAGAGCAGACAAGGCTCTATCAAAACCCAACCACCTATATTTCCATTGGGACATCAACACTAAACCAGAGATTGGTACCAAAAATAGCCACTAGATCCAAAATAAACGGGCAAAGTGGCAGGATAGATTTCTTCTGGACAATTTTAAAACCGAATGATGCAATCCACTTCGAGAGTAATGGAAATTTCATTGCTCCAGAATATGCATACAAAATTGTCAAGAAAGGAGACTCCACAATTATGAAAAGTGAAGTGGAATATGGTAACTGCAACACCAGGTGTCAGACTCCGATAGGGGCGATAAACTCTAGTATGCCATTCCACAACATACACCCTCTCACCATCGGAGAATGTCCCAAATATGTGAAATCAAACAAATTAGTCCTTGCGACTGGGCTCAGAAATAGTCCTCAAAGAGAGAGA------AGAAGAAAAAGAGGACTGTTTGGAGCTATAGCAGGTTTTATAGAGGGAGGATGGCAGGGAATGGTAGATGGTTGGTATGGGTACCACCACAGCAATGAGCAGGGGAGTGGGTACGCTGCAGACAAAGAATCTACTCAAAAGGCAATAGACGGAGTCACCAATAAGGTCAACTCGATCATTGACAAAATGAACACTCAGTTTGAGGCCGTAGGAAGGGAATTTAATAACTTAGAGAGGAGAATAGAGAATTTAAACAAGAAGATGGAAGACGGATTCCTAGATGTTTGGACTTATAATGCTGAACTTCTGGTTCTCATGGAAAATGAGAGAACTCTAGATTTCCATGACTCAAATGTCAAGAACCTTTACGATAAGGTCAGACTACAGCTTAAGGATAATGCAAAAGAGTTGGGTAACGGTTGTTTCGAGTTCTATCACAAATGTAATAATGAATGTATGGAAAGTGTAAGAAACGGAACGTATGACTACCCGCAGTATTCAGAAGAAGCAAGACTAAAAAGAGAGGAAATAAGTGGAGTAAAATTGGAATCAATAGGAATCTACCAAATACTGTCAATTTATTCAACAGTGGCGAGTTCCCTAGTGCTGGCAATCATGATGGCTGGTCTGTCTTTATGGATGTGTTCCAACGGATCGTTACAGTGCAGAATTTGCATTTGA
		</sequence>
		<sequence>
			<taxon idref="H5N1_Avian_AB684249_A/chicken/Oita/1/2011|2011.038"/>
			ATGGAGAAAATAGTGCTTATCTTTACAACAATCAGCCTTGTTAAAAGCGATCATATTTGCATTGGTTATCATGCAAATAACTCGACAGAGCAGGTTGACACAATAATGGAAAAGAACGTTACTGTTACACATGCCCAAGACATACTGGAAAAGACACACAACGGGAAGCTCTGCGATCTAAATGGAGTGAAGCCTCTGATTTTAAAAGATTGTAGTGTAGCGGGATGGCTCCTCGGAAACCCATTGTGTGACGAATTCATCAATGTGCCAGAATGGTCTTACATAGTAGAGAAGGCCAAGCCAGCCAATGACCTCTGTTACCCAGGGAATTTCAACGATTATGAAGAATTGAAACACCTATTGAGCAGGATAAACCATTTTGAGAAAATACAGATCATCCCCAAAGACTCTTGGTCAGATCATGAAGCCTCATTGGGGGTGAGCGCAGCATGTTCATACCAG---GGAAATTCCTCCTTCTTCAGAAATGTGGTATGGCTTATCAAAAAGGACAATGCATACCCAACAATAAAGAAAGGCTACAATAATACCAACCAAGAAGATCTCTTGGTACTGTGGGGGATTCACCATCCTAATGATGAGGCAGAGCAGACAAGGCTCTATCAAAACCCAACCACCTATATTTCCATTGGGACATCAACACTAAACCAGAGATTGGTACCAAAAATAGCCACTAGATCCAAAATAAACGGGCAAAGTGGCAGGATAGATTTCTTCTGGACAATTTTAAAACCGAATGATGCAATCCACTTCGAGAGTAATGGAAATTTCATTGCTCCAGAATATGCATACAAAATTGTCAAGAAAGGAGACTCCACAATTATGAAAAGTGAAGTGGAATATGGTAACTGCAACACCAGGTGTCAGACTCCGATAGGGGCGATAAACTCTAGTATGCCATTCCACAACATACACCCTCTCACCATCGGAGAATGTCCCAAATATGTGAAATCAAACAAATTAGTCCTTGCGACTGGGCTCAGAAACAGTCCTCAAAGAGAGAGA------AGAAGAAAAAGAGGACTGTTTGGAGCTATAGCAGGGTTTATAGAGGGAGGATGGCAGGGAATGGTAGATGGTTGGTATGGGTACCACCACAGCAATGAGCAGGGGAGTGGGTACGCTGCAGACAAAGAATCTACTCAAAAGGCAATAGACGGAGTCACCAATAAGGTCAACTCGATCATTGACAAAATGAACACTCAGTTTGAGGCCGTAGGAAGGGAATTTAATAACTTAGAGAGGAGAATAGAGAATTTAAACAAGAAGATGGAAGACGGATTCCTAGATGTTTGGACTTATAATGCTGAACTTCTGGTTCTCATGGAAAATGAGAGAACTCTAGATTTCCATGACTCAAATGTCAAGAACCTTTACGATAAGGTCAGACTACAGCTTAAGGATAATGCAAAAGAGTTGGGTAACGGTTGTTTCGAGTTCTATCACAAATGTAATAATGAATGTATGGAAAGTGTAAGAAACGGAACGTATGACTACCCGCAGTATTCAGAAGAAGCAAGACTAAAAAGAGAGGAAATAAGTGGAGTAAAATTGGAATCAATAGGAATCTACCAAATACTGTCAATTTATTCAACAGTGGCGAGTTCCCTAGTGCTGGCAATCATGATGGCTGGTCTGTCTTTATGGATGTGTTCCAACGGATCGTTACAGTGCAGAATTTGCATTTAA
		</sequence>
		<sequence>
			<taxon idref="H5N1_Avian_AB684240_A/chicken/Shimane/1/2010|2010.871"/>
			ATGGAGAAAATAGTGCTTCTTTTTACAACAATCAGCCTTGTTAAAAGCGATCATATTTGCATTGGTTATCATGCAAATAACTCGACAGAGCAGGTTGACACAATAATGGAAAAGAACGTTACTGTTACACATGCCCAAGACATACTGGAAAAGACACACAACGGGAAGCTCTGCGATCTAAATGGAGTGAAGCCTCTGATTTTAAAAGATTGTAGTGTAGCGGGATGGCTCCTCGGAAACCCATTGTGTGACGAATTCATCAATGTGCCAGAATGGTCTTACATAGTAGAGAAGGCCAATCCAGCCAATGACCTCTGTTACCCAGGGAATTTCAACGATTATGAAGAATTGAAACACCTATTGAGCAGGATAAACCATTTTGAGAAAATACAGATCATCCCCAAAGACTCTTGGTCAGATCATGAAGCCTCATTGGGGGTGAGCGCAGCATGTTCATACCAG---GGAAATTCCTCCTTCTTCAGAAATGTGGTATGGCTTATCAAAAAGGACAATGCATACCCAACAATAAAGAAAGGCTACAATAATACCAACCAAGAAGATCTCTTGGTACTGTGGGGGATTCACCATCCTAATGATGAGGCAGAGCAGACAAGGCTCTATCAAAACCCAACCACCTATATTTCCATTGGGACATCAACACTAAACCAGAGATTGGTACCAAAAATAGCCACTAGATCCAAAATAAACGGGCAAAGTGGCAGGATAGATTTCTTCTGGACAATTTTAAAACCGAATGATGCAATCCACTTCGAGAGTAATGGAAATTTCATTGCTCCAGAATATGCATACAAAATTGTCAAAAGAGGAGACTCCACAATTATGAAAAGTGAAGTGGAATATGGTAACTGCAACACCAGGTGTCAGACTCCGATAGGGGCGATAAACTCTAGTATGCCATTCCACAACATACACCCTCTCACCATCGGAGAATGTCCCAAATATGTGAAATCAAACAAATTAGTCCTTGCGACTGGGCTCAGAAATAGTCCTCAAAGAGAGAGA------AGAAGAAAAAGAGGACTGTTTGGAGCTATAGCAGGTTTTATAGAGGGAGGATGGCAGGGAATGGTAGATGGTTGGTATGGGTACCACCACAGCAATGAGCAGGGGAGTGGGTACGCTGCAGACAAAGAATCTACTCAAAAGGCAATAGACGGAGTCACCAATAAGGTCAACTCGATCATTGACAAAATGAACACTCAGTTTGAAGCCGTAGGAAGGGAATTTAATAACTTAGAGAGGAGAATAGAGAATTTAAACAAGAAGATGGAAGACGGATTCCTAGATGTTTGGACTTATAATGCTGAACTTCTGGTTCTCATGGAAAATGAGAGAACTCTAGATTTCCATGACTCAAATGTCAAGAACCTTTACGATAAGGTCAGACTACAGCTTAAGGATAATGCAAAAGAGTTGGGTAACGGTTGTTTCGAGTTCTATCACAAATGTAATAATGAATGTATGGAAAGTGTAAGAAACGGAACGTATGACTACCCGCAGTATTCAGAAGAAGCAAGACTAAAAAGAGAGGAAATAAGTGGAGTAAAGTTGGAATCAATAGGAATCTACCAAATACTGTCAATTTATTCAACAGTGGCGAGTTCCCTAGTGCTGGCAATCATGATGGCTGGTCTGTCTTTATGGATGTGTTCCAACGGATCGTTACAGTGCAGAATTTGCATTTAA
		</sequence>
		<sequence>
			<taxon idref="H5N1_Avian_KX513155_A/duck/Vietnam/ST1489-3/2012|2012.458"/>
			ATGGAGAAAATAGTGCTTCTTTTTGCGATAGTCAGTCTTGTCAAAAGTGACCAGATTTGCATTGGCTACCATGCAAACAACTCGACAGAGAAGGTTGACACGATAATGGAAAAGAACGTTACTGTTACACATGCCCAAGACATACTAGAAAAGACACATAACGGAAAGCTCTGTGACTTAGATGGAGTTAGGCCTCTAATTTTGAGAGATTGTAGTGTAGCTGGATGGCTTCTCGGAAACCCAATGTGTGACGAATTCATCAATGTGCCAGAATGGTCTTATATAGTGGAGAAGGCCAATCCAGTCAATGACCTCTGTTACCCAGGAGTTTTCAATGACTATGAAGAATTGAAACACCTATTGAGCAGAATAAACCATTTTGAGAAAATTCAGATCATCCCCAAGAGTTCTTGGCCCAGTCATGAAGCCTCAATGGGGGTGAGCGCAGCATGTCCATACCAG---GGACAGTCCTCTTTTTTCCGAAATGTGGTGTGGCTTATCAAAAAGAACAGTACATACCCAACAATAAAGAGGAGTTACAATAATACCAACCAAGAAGATCTTTTAGTAATGTGGGGGATCCACCATCCTAATGATGCAGCAGAACAGACAAAACTCTATCAAAATCCAACCACCTATATCTCCGTTGGGACGTCAACACTAAACCAGAGACTGACACCAAGAATAGCTACTAGATCCAAAGTAAACGGACAAAGTGGGAGGATGGAGTTCTTTTGGACAATCTTAAAACCGAATGATGCAATCAACTTCGAGAGTAATGGAAATTTCATTGCTCCAGAATATGCATACAAAATTGTCAAGAAAGGGGACTCAACAATTATGAGAAGTGAATTGGAATATGGTAACTGCAACACCAAGTGTCAAACTCCAATGGGGGCGATAAACTCTAGTATGCCATTCCACAATATACATCCTCTCACTATTGGAGAATGCCCCAAATATGTGAAATCAACCAGATTAGTCCTTGCGACTGGGCTCAGAAATAGCCCTCAAAGAGAGGAA---AGAAGAAAAAAGAGAGGATTATTTGGAGCTATAGCAGGGTTTATAGAAGGAGGATGGCAGGGGATGGTAGATGGTTGGTATGGATACCATCATAGCAATGAGCAGGGAAGCGGGTACGCTGCAGACAAAGAATCCACTCAAAAGGCTATAGATGGAGTCACCAATAAGGTCAACTCGATCATTGACAAAATGAACACTCAGTTTGAGGCTGTTGGAAGGGAATTTAACAACTTAGAAAGAAGAATAGAGAATTTAAACAAGAAGATGGAAGACGGGTTCCTAGATGTCTGGACTTATAATGCTGAACTTCTGGTTCTCATGGAAAATGAAAGAACTCTAGACTTCCATGACTCAAATGTAAAGAACCTTTACGACAAGGTCCGATTGCAGCTTAGGGATAATGCCAAGGAGCTGGGTAACGGTTGTTTTGAGTTCTATCACAAATGTGATAATGAATGCATGGAAAGTGTGAGAAACGGGACATATGACTACCCGCAGTATTCAGAAGAAGCAAGATTAAAAAGAGAGGAGATAAGTGGAGTGAAATTGGAATCGATAGGAGTTTACCAAATACTGTCAATTTATTCTACAGTGGCGAGTTCCCTAGCACTGGCAATCATGGTAGCTGGTCTATCCTTATGGATGTGCTCCAATGGGTCGTTACAATGCAGAATTTGCATTTAA
		</sequence>
		<sequence>
			<taxon idref="H5N1_Avian_KX513349_A/duck/Vietnam/ST1491-1/2012|2012.458"/>
			ATGGAGAAAATAGTGCTTCTTTTTGCGATAGTCAGTCTTGTCAAAAGTGACCAGATTTGCATTGGCTACCATGCAAACAACTCGACAGAGAAGGTTGACACGATAATGGAAAAGAACGTTACTGTTACACATGCCCAAGACATACTAGAAAAGACACATAACGGAAAGCTCTGTGACTTAGATGGAGTTAGGCCTCTAATTTTGAGAGATTGTAGTGTAGCTGGATGGCTTCTCGGAAACCCAATGTGTGACGAATTCATCAATGTGCCAGAATGGTCTTATATAGTGGAGAAGGCCAATCCAGTCAATGACCTCTGTTACCCAGGAGTTTTCAATGACTATGAAGAATTGAAACACCTATTGAGCAGAATAAACCATTTTGAGAAAATTCAGATCATCCCCAAGAGTTCTTGGCCCAGTCATGAAGCCTCAATGGGGGTGAGCGCAGCATGTCCATACCAG---GGACAGTCCTCTTTTTTCCGAAATGTGGTGTGGCTTATCAAAAAGAACAGTACATACCCAACAATAAAGAGGAGTTACAATAATACCAACCAAGAAGATCTTTTAGTAATGTGGGGGATCCACCATCCTAATGATGCAGCAGAACAGACAAAACTCTATCAAAATCCAACCACCTATATCTCCGTTGGGACGTCAACACTAAACCAGAGACTGACACCAAGAATAGCTACTAGATCCAAAATAAACGGACAAAGTGGGAGGATGGAGTTCTTTTGGACAATCTTAAAACCGAATGATGCAATCAACTTCGAGAGTAATGGAAATTTCATTGCTCCAGAATATGCATACAAAATTGTCAAGAAAGGGGACTCAACAATTATGAGAAGTGAATTGGAATATGGTAACTGCAACACCAAGTGTCAAACTCCAATGGGGGCGATAAACTCTAGTATGCCATTCCACAATATACATCCTCTCACTATTGGAGAATGCCCCAAATATGTGAAATCAACCAGATTAGTCCTTGCGACTGGGCTCAGAAATAGCCCTCAAAGAGAGGAA---AGAAGAAAAAAGAGAGGATTATTTGGAGCTATAGCAGGGTTTATAGAAGGAGGATGGCAGGGGATGGTAGATGGTTGGTATGGATACCATCATAGCAATGAGCAGGGAAGCGGGTACGCTGCAGACAAAGAATCCACTCAAAAGGCTATAGATGGAGTCACCAATAAGGTCAACTCGATCATTGACAAAATGAACACTCAGTTTGAGGCTGTTGGAAGGGAATTTAACAACTTAGAAAGAAGAATAGAGAATTTAAACAAGAAGATGGAAGACGGGTTCCTAGATGTCTGGACTTATAATGCTGAACTTCTGGTTCTCATGGAAAATGAAAGAACTCTAGACTTCCATGACTCAAATGTAAAGAACCTTTACGACAAGGTCCGATTGCAGCTTAGGGATAATGCCAAGGAGCTGGGTAACGGTTGTTTTGAGTTCTATCACAAATGTGATAATGAATGCATGGAAAGTGTGAGAAACGGGACATATGACTACCCGCAGTATTCAGAAGAAGCAAGATTAAAAAGAGAGGAGATAAGTGGAGTGAAATTGGAATCGATAGGAGTTTACCAAATACTGTCAATTTATTCTACAGTGGCGAGTTCCCTAGCACTGGCAATCATGGTAGCTGGTCTATCCTTATGGATGTGCTCCAATGGGTCGTTACAATGCAGAATTTGCATTTAA
		</sequence>
		<sequence>
			<taxon idref="H5N1_Avian_AB760239_A/hooded_crane/Kagoshima/1/2010|2010.500"/>
			ATGGAGAAAATAGTGCTTCTCTTTACAACAATCAGCCTTGTTAAAAGCGATCATATTTGCATTGGTTATCATGCAAATAACTCGACAGAGCAGGTTGACACAATAATGGAAAAGAACGTTACTGTTACACATGCCCAAGACATACTGGAAAAGACACACAACGGGAAGCTCTGCGATCTAAATGGAGTGAAGCCTCTGATTTTAAAAGATTGTAGTGTAGCGGGATGGCTCCTCGGGAACCCATTGTGTGACGAATTCATCAATGTGCCAGAATGGTCTTACATAGTAGAGAAGGCCAAGCCAGCCAATGACCTCTGTTACCCAGGGAATTTCAACGATTATGAAGAATTGAAACACCTATTGAGCAGGATAAACCATTTTGAGAAAATACAGATCATCCCCAAAGACTCTTGGTCGGATCATGAAGCCTCATTGGGGGTGAGCGCAGCATGTTCATACCAA---GGAAATTCCTCCTTCTTCAGAAATGTGGTATGGCTTATCAAAAAGGACAATGCATACCCAACAATAAAGAAAGGCTACAATAATACCAACCAAGAAGATCTCTTGGTACTGTGGGGGATTCACCATCCTAATGATGAGGCAGAGCAGACAAGGCTCTATCAAAACCCAACCACCTATATTTCCATTGGGACATCAACACTAAACCAGAGATTGGTACCAAAAATAGCCACTAGATCCAAAATAAACGGGCAAAGTGGCAGGATAGATTTCTTCTGGACAATTTTAAAACCGAATGATGCAATCCACTTCGAGAGTAATGGAAATTTCATTGCTCCAGAATATGCATACAAAATTGTCAAGAAAGGAGACTCCACAATTATGAAAAGTGAAGTGGAATATGGTAACTGCAACACCAGGTGTCAGACTCCGATAGGGGCGATAAACTCTAGTATGCCATTCCACAACATACACCCTCTCACCATCGGAGAATGTCCCAAATATGTGAAATCAAACAAATTAGTCCTTGCGACTGGGCTCAGAAATAGTCCTCAAAGAGAGAGA------AGAAGAAAAAGAGGACTGTTTGGAGCTATAGCAGGTTTTATAGAGGGAGGATGGCAGGGAATGGTAGATGGTTGGTATGGGTACCACCACAGCAATGAGCAGGGGAGTGGGTACGCTGCAGACAAAGAATCTACTCAAAAGGCAATAGACGGAGTCACCAATAAGGTCAACTCGATCATTGACAAAATGAACACTCAGTTTGAGGCCGTAGGAAGGGAATTTAATAACTTAGAGAGGAGAATAGAGAATTTAAACAAGAAGATGGAAGACGGATTCCTAGATGTTTGGACTTATAATGCTGAACTTCTGGTTCTCATGGAAAATGAGAGAACTCTAGATTTCCATGACTCAAATGTCAAGAACCTTTACGATAAGGTCAGACTACAGCTTAAGGATAATGCAAAAGAGTTGGGTAACGGTTGTTTCGAGTTCTATCACAAATGTAATAATGAATGTATGGAAAGTGTAAGAAACGGAACGTATGACTACCCGCAGTATTCAGAAGAAGCAAGACTAAAAAGAGAGGAAATAAGTGGAGTAAAATTGGAATCAATAGGAATCTACCAAATACTGTCAATTTATTCAACAGTGGCGAGTTCCCTAGTGCTGGCAATCATGATGGCTGGTCTGTCTTTATGGATGTGTTCCAACGGATCGTTACAGTGCAGAATTTGCATTTAA
		</sequence>
		<sequence>
			<taxon idref="H5N1_Avian_AB760271_A/hooded_crane/Kagoshima/4612J004/2010|2010.500"/>
			ATGGAGAAAATAGTGCTTCTCTTTACAACAATCAGCCTTGTTAAAAGCGATCATATTTGCATTGGTTATCATGCAAATAACTCGACAGAGCAGGTTGACACAATAATGGAAAAGAACGTTACTGTTACACATGCCCAAGACATACTGGAAAAGACACACAACGGGAAGCTCTGCGATCTAAATGGAGTGAAGCCTCTGATTTTAAAAGATTGTAGTGTAGCGGGATGGCTCCTCGGGAACCCATTGTGTGACGAATTCATCAATGTGCCAGAATGGTCTTACATAGTAGAGAAGGCCAAGCCAGCCAATGACCTCTGTTACCCAGGGAATTTCAACGATTATGAAGAATTGAAACACCTATTGAGCAGGATAAACCATTTTGAGAAAATACAGATCATCCCCAAAGACTCTTGGTCGGATCATGAAGCCTCATTGGGGGTGAGCGCAGCATGTTCATACCAA---GGAAATTCCTCCTTCTTCAGAAATGTGGTATGGCTTATCAAAAAGGACAATGCATACCCAACAATAAAGAAAGGCTACAATAATACCAACCAAGAAGATCTCTTGGTACTGTGGGGGATTCACCATCCTAATGATGAGGCAGAGCAGACAAGGCTCTATCAAAACCCAACCACCTATATTTCCATTGGGACATCAACACTAAACCAGAGATTGGTACCAAAAATAGCCACTAGATCCAAAATAAACGGGCAAAGTGGCAGGATAGATTTCTTCTGGACAATTTTAAAACCGAATGATGCAATCCACTTCGAGAGTAATGGAAATTTCATTGCTCCAGAATATGCATACAAAATTGTCAAGAAAGGAGACTCCACAATTATGAAAAGTGAAGTGGAATATGGTAACTGCAACACCAGGTGTCAGACTCCGATAGGGGCGATAAACTCTAGTATGCCATTCCACAACATACACCCTCTCACCATCGGAGAATGTCCCAAATATGTGAAATCAAACAAATTAGTCCTTGCGACTGGGCTCAGAAATAGTCCTCAAAGAGAGAGA------AGAAGAAAAAGAGGACTGTTTGGAGCTATAGCAGGTTTTATAGAGGGAGGATGGCAGGGAATGGTAGATGGTTGGTATGGGTACCACCACAGCAATGAGCAGGGGAGTGGGTACGCTGCAGACAAAGAATCTACTCAAAAGGCAATAGACGGAGTCACCAATAAGGTCAACTCGATCATTGACAAAATGAACACTCAGTTTGAGGCCGTAGGAAGGGAATTTAATAACTTAGAGAGGAGAATAGAGAATTTAAACAAGAAGATGGAAGACGGATTCCTAGATGTTTGGACTTATAATGCTGAACTTCTGGTTCTCATGGAAAATGAGAGAACTCTAGATTTCCATGACTCAAATGTCAAGAACCTTTACGATAAGGTCAGACTACAGCTTAAGGATAATGCAAAAGAGTTGGGTAACGGTTGTTTCGAGTTCTATCACAAATGTAATAATGAATGTATGGAAAGTGTAAGAAACGGAACGTATGACTACCCGCAGTATTCAGAAGAAGCAAGACTAAAAAGAGAGGAAATAAGTGGAGTAAAATTGGAATCAATAGGAATCTACCAAATACTGTCAATTTATTCAACAGTGGCGAGTTCCCTAGTGCTGGCAATCATGATGGCTGGTCTGTCTTTATGGATGTGTTCCAACGGATCGTTACAGTGCAGAATTTGCATTTAA
		</sequence>
		<sequence>
			<taxon idref="H5N1_Avian_AB760279_A/hooded_crane/Kagoshima/110214-3/2011|2011.500"/>
			ATGGAGAAAATAGTGCTTCTCTTTACAACAATCAGCCTTGTTAAAAGCGATCATATTTGCATTGGTTATCATGCAAATAACTCGACAGAGCAGGTTGACACAATAATGGAAAAGAACGTTACTGTTACACATGCCCAAGACATACTGGAAAAGACACACAACGGGAAGCTCTGCGATCTAAATGGAGTGAAGCCTCTGATTTTAAAAGATTGTAGTGTAGCGGGATGGCTCCTCGGGAACCCATTGTGTGACGAATTCATCAATGTGCCAGAATGGTCTTACATAGTAGAGAAGGCCAAGCCAGCCAATGACCTCTGTTACCCAGGGAATTTCAACGATTATGAAGAATTGAAACACCTATTGAGCAGGATAAACCATTTTGAGAAAATACAGATCATCCCCAAAGACTCTTGGTCGGATCATGAAGCCTCATTGGGGGTGAGCGCAGCATGTTCATACCAA---GGAAATTCCTCCTTCTTCAGAAATGTGGTATGGCTTATCAAAAAGGACAATGCATACCCAACAATAAAGAAAGGCTACAATAATACCAACCAAGAAGATCTCTTGGTACTGTGGGGGATTCACCATCCTAATGATGAGGCAGAGCAGACAAGGCTCTATCAAAATCCAACCACCTATATTTCCATTGGGACATCAACACTAAACCAGAGATTGGTACCAAAAATAGCCACTAGATCCAAAATAAACGGGCAAAGTGGCAGGATAGATTTCTTCTGGACAATTTTAAAGCCGAATGATGCAATCCACTTCGAGAGTAATGGAAATTTCATTGCTCCAGAATATGCATACAAAATTGTCAAGAAAGGAGACTCCACAATTATGAAAAGTGAAGTGGAATATGGCAACTGCAACACCAGGTGTCAGACTCCGATAGGGGCGATAAACTCTAGTATGCCATTCCACAACATACACCCTCTCACCATCGGAGAATGTCCCAAATATGTGAAATCAAACAAATTAGTCCTTGCGACTGGGCTCAGAAATAGTCCTCAAAGAGAGAGA------AGAAGAAAAAGAGGACTGTTTGGAGCTATAGCAGGTTTTATAGAGGGAGGATGGCAGGGAATGGTAGATGGTTGGTATGGGTACCACCACAGCAATGAGCAGGGGAGTGGGTACGCTGCAGACAAAGAATCTACTCAAAAGGCAATAGACGGAGTCACCAATAAGGTCAACTCGATCATTGACAAAATGAACACTCAGTTTGAGGCCGTAGGAAGGGAATTTAATAACTTAGAGAGGAGAATAGAGAATTTAAACAAGAAGATGGAAGACGGATTCCTAGATGTTTGGACTTATAATGCTGAACTTCTGGTTCTCATGGAAAATGAGAGAACTCTAGATTTCCATGACTCAAATGTCAAGAACCTTTACGATAAGGTCAGACTACAGCTTAAGGATAATGCAAAAGAGTTGGGTAACGGTTGTTTCGAGTTCTATCACAAATGTAATAATGAATGTATGGAAAGTGTAAGAAACGGAACGTATGACTACCCGCAGTATTCAGAAGAAGCAAGACTAAAAAGAGAGGAAATAAGTGGAGTAAAATTGGAATCAATAGGAATCTACCAAATACTGTCAATTTATTCAACAGTGGCGAGTTCCCTAGTGCTGGCAATCATGATGGCTGGTCTGTCTTTATGGATGTGTTCCAACGGATCGTTACAGTGCAGAATTTGCATTTAA
		</sequence>
		<sequence>
			<taxon idref="H5N1_Avian_AB823747_A/chicken/Soc_Trang/1/2012|2012.458"/>
			ATGGAGAAAATAGTGCTTCTTTTTGCGATAGTCAGTCTTGTCAAAAGTGACCAGATTTGCATTGGCTACCATGCAAACAACTCGACAGAGAAGGTTGACACGATAATGGAAAAGAACGTTACTGTTACACATGCCCAAGACATACTAGAAAAGACACATAACGGAAAGCTCTGTGACTTAGATGGAGTTAGGCCTCTAATTTTGAGAGATTGTAGTGTAGCTGGATGGCTTCTCGGAAACCCAATGTGTGACGAATTCATCAATGTGCCAGAATGGTCTTATATAGTGGAGAAGGCCAATCCAGTCAATGACCTCTGTTACCCAGGAGTTTTCAATGACTATGAAGAATTGAAACACCTATTGAGCAGAATAAACCATTTTGAGAAAATTCAGATCATCCCCAAGAGTTCTTGGCCCAGTCATGAAGCCTCAATGGGGGTGAGCGCAGCATGTCCATACCAG---GGACAGTCCTCTTTTTTCCGAAATGTGGTGTGGCTTATCAAAAAGAACAGTACATACCCAACAATAAAGAGGAGTTACAATAATACCAACCAAGAAGATCTTTTAGTAATGTGGGGGATCCACCATCCTAATGATGCAGCAGAACAGACAAAACTCTATCAAAATCCAACCACCTATATCTCCGTTGGGACGTCAACACTAAACCAGAGACTGACACCAAGAATAGCTACTAGATCCAAAATAAACGGACAAAGTGGGAGGATGGAGTTCTTTTGGACAATCTTAAAACCGAATGATGCAATCAACTTCGAGAGTAATGGAAATTTCATTGCTCCAGAATATGCATACAAAATTGTCAAGAAAGGGGACTCAACAATTATGAGAAGTGAATTGGAATATGGTAACTGCAACACCAAGTGTCAAACTCCAATGGGGGCGATAAACTCTAGTATGCCATTCCACAATATACATCCTCTCACTATTGGAGAATGCCCCAAATATGTGAAATCAACCAGATTAGTCCTTGCGACTGGGCTCAGAAATAGCCCTCAAAGAGAGGAA---AGAAGAAAAAAGAGAGGATTATTTGGAGCTATAGCAGGGTTTATAGAAGGAGGATGGCAGGGGATGGTAGATGGTTGGTATGGATACCATCATAGCAATGAGCAGGGAAGCGGGTACGCTGCAGACAAAGAATCCACTCAAAAGGCTATAGATGGAGTCACCAATAAGGTCAACTCGATCATTGACAAAATGAACACTCAGTTTGAGGCTGTTGGAAGGGAATTTAACAACTTAGAAAGAAGAATAGAGAATTTAAACAAGAAGATGGAAGACGGGTTCCTAGATGTCTGGACTTATAATGCTGAACTTCTGGTTCTCATGGAAAATGAAAGAACTCTAGACTTCCATGACTCAAATGTAAAGAACCTTTACGACAAGGTCCGATTGCAGCTTAGGGATAATGCCAAGGAGCTGGGTAACGGTTGTTTTGAGTTCTATCACAAATGTGATAATGAATGCATGGAAAGTGTGAGAAACGGGACATATGACTACCCGCAGTATTCAGAAGAAGCAAGATTAAAAAGAGAGGAGATAAGTGGAGTGAAATTGGAATCGATAGGAGTTTACCAAATACTGTCAATTTATTCTACAGTGGCGAGTTCCCTAGCACTGGCAATCATGGTAGCTGGTCTATCCTTATGGATGTGCTCCAATGGGTCGTTACAATGCAGAATTTGCATTTAA
		</sequence>
		<sequence>
			<taxon idref="H5N1_Avian_KY171350_A/chicken/Vietnam/NCVD-1982/2012|2012.734"/>
			ATGGAGAAAATAGTTCTTCTCTTTGCAACAATCAGCCTTGTCAAAAGTGATCATATTTGCATTGGTTATCATGCAAATAACTCGACAGAGCAGGTTGACACAATAATGGAAAAGAACGTTACTGTTACACATGCCCAAGACATACTGGAAAAGACACACAACGGGAAGCTCTGCGATCTAAATGGAGTGAAGCCTCTGATTTTAAAAGATTGTAGTGTAGCAGGATGGCTCCTCGGAAATCCATTGTGTGACGAATTCACCAATGTGCCAGAATGGTCTTACATAGTAGAGAAGGCCAATCCAGCCAATGACCTCTGTTACCCAGGGAATTTCAACGATTATGAAGAATTGAAACACCTATTGAGCAGGATAAACCATTTTGAGAAAATACAGATCATCCCCAAAGATTCTTGGTCAGATCATGAAGCCTCATTGGGGGTGAGCGCAGCATGTTCATACCAG---GGAAATTCCTCCTTCTTCAGAAATGTGGTGTGGCTTATCAAAAAGGGCAATGCATACCCAACAATAAAGAAAGGCTACAATAATACCAACCGAGAAGATCTCTTGATACTGTGGGGGATCCACCATCCTAATGATGAGGCAGAGCAGACAAGGCTCTACCAAAACCCAACTACCTATATTTCCATTGGGACTTCAACACTAAACCAGAGATTGGTACCAAAAATAGCCACTAGATCCAAAATAAACGGGCAAAGTGGCAGGATAGATTTCTTCTGGACAATTTTAAAACCGAATGACACAATCCACTTCGAGAGTAATGGAAATTTCATTGCTCCAGAATATGCATACAAAATTGTCAAGAAGGGAGACTCCACAATCATGAGAAGTGAAGTGGAATATGGTAACTGCAACACCAGGTGTCAGACTCCAATAGGGGCGATAAACTCTAGTATGCCATTCCACAACATACACCCTCTCACCATCGGAGAATGTCCCAAATATGTGAAATCAAACAAATTAGTCCTTGCAACTGGGCTCAGAAATAGTCCTCAAAGAGAGAGA------AGAAGAAAAAGAGGACTGTTTGGAGCTATAGCAGGTTTTATAGAGGGAGGATGGCAGGGAATGGTAGATGGTTGGTATGGGTACCACCACAGCAATGAACAGGGGAGTGGTTACGCTGCAGACAAAGAATCTACTCAAAAGGCGATAGACGGAGTCACCAATAAGGTCAATTCGATCATTGACAAAATGAACACTCAGTTTGAGGCTGTAGGAAGGGAATTTAATAACTTAGAGAGGAGAATAGAAAATTTAAACAAGAAGATGGAAGACGGATTCCTAGATGTCTGGACTTATAATGCTGAACTTCTGGTTCTCATGGAGAATGAGAGAACTCTAGACTTCCATGACTCAAATGTCAAGAACCTTTACGATAAGGTCCGACTACAGCTTAAGGATAATGCAAAAGAGCTGGGAAACGGTTGTTTCGAGTTCTATCACAAATGTAATAATGAATGTATGGAAAGTGTAAGAAACGGGACGTATGACTACCCGCAGTATTCAGAAGAAGCAAGATTAAAAAGAGAGGAAATAAGTGGAGTAAAACTGGAATCAATAGGAATCTACCAAATACTGTCAATTTATTCAACAGTGGCGAGTTCCCTAGTGCTGGCAATCATGATGGCTGGTCTATCTTTATGGATGTGTTCCAACGGGTCGTTACAGTGCAGAATTTGCATTTAA
		</sequence>
		<sequence>
			<taxon idref="H5N1_Avian_KY171438_A/duck/Vietnam/NCVD-2736/2013|2013.066"/>
			ATGGAGAAAATAGTTCTTCTCTTTGCAACAATCAGCCTTGTCAAAAGCGATCATATTTGCATTGGTTATCATGCAAATAACTCGACAGAGCAGGTTGACACAATAATGGAAAAGAACGTTACTGTTACACATGCCCAAGACATACTGGAAAAGACACACAACGGGAAGCTCTGCGATCTAAATGGAGTGAAGCCTCTGATTTTAAAAGATTGTAGTGTAGCAGGATGGCTCCTCGGAAATCCATTGTGTGACGAATTCACCAATGTGCCAGAATGGTCTTACATAGTAGAGAAGGCCAATCCAGCCAATGACCTCTGTTACCCAGGGAATTTCAACGATTATGAAGAATTGAAACACCTATTGAGCAGGATAAACCATTTTGAGAAAATACAGATCATCCCCAAAGATTCTTGGTCAGATCATGAAGCCTCATTGGGGGTGAGCGCAGCATGTTCATACCAG---GGAAATTCCTCCTTCTTCAGAAATGTGGTGTGGCTTATCAAAAAGGACAATGCATACCCAACAATAAAGAAAGGCTACAATAATACCAACCGAGAAGATCTCTTGATACTGTGGGGGATCCACCATCCTAATGATGAGGCAGAGCAGACAAGGCTCTACCAAAACCCAACTACCTATATTTCCATTGGGACTTCAACACTAAACCAGAGATTGGTACCAAAAATAGCCACTAGATCCAAAATAAACGGACAAAGCGGCAGGATAGATTTCTTCTGGACAATTTTAAAACCGAATGACGCAATCCACTTCGAGAGTAATGGAAATTTCATTGCTCCAGAATATGCATACAAAATTGTCAAGAAGGGAGACTCCACAATCATGAGAAGTGAAGTGGAATATGGTAACTGCAACACCAGGTGTCAGACTCCAATAGGAGCGATAAACTCTAGTATGCCATTCCACAACATACATCCTCTCACCATCGGAGAATGTCCCAAATATGTGAAATCAAACAAATTAGTCCTTGCAACTGGGCTCAGAAATAGTCCTCAAAGAGAGAGA------AGAAGAAAAAGAGGACTGTTTGGAGCTATAGCAGGTTTTATAGAGGGAGGATGGCAGGGAATGGTAGATGGTTGGTATGGGTACCACCACAGCAATGAGCAGGGGAGTGGTTACGCTGCAGACAAAGAATCTACTCAAAAGGCGATAGACGGAGTCACCAATAAGGTCAATTCGATCATTGACAAAATGAACACCCAGTTTGAGGCTGTAGGAAGGGAATTTAATAACTTAGAGAGGAGAATAGAAAATTTAAACAAGAAGATGGAAGACGGATTCCTAGATGTCTGGACTTATAATGCTGAACTTCTGGTTCTCATGGAGAATGAGAGAACTCTAGACTTCCATGATTCAAATGTCAAGAACCTTTACGATAAGGTCCGACTACAGCTTAAGGATAATGCAAAAGAGCTGGGAAACGGTTGTTTCGAGTTCTATCACAAATGTAATAATGAATGTATGGAAAGTGTAAGAAACGGGACGTATGACTACCCGCATTATGCAGAAGAAGCAAGATTAAAAAGAGAGGAAATAAGTGGAGTAAAACTGGAATCAATAGGAATCTACCAAATACTGTCAATTTATTCAACAGTGGCGAGTTCCCTAGTGCTGGCAATCATGATGGCTGGTCTATCTTTATGGATGTGTTCCAACGGGTCGTTACAGTGCAGAATTTGCATTTAA
		</sequence>
		<sequence>
			<taxon idref="H5N1_Avian_KY171528_A/duck/Vietnam/NCVD-2848/2013|2013.162"/>
			ATGGAGAAAATAGTTCTTCTCTTTGCAACAATCAGCCTTGTCAAAAGCGATCATATTTGCATTGGTTATCATGCAAATAACTCGACAGAGCAGGTTGACACAATAATGGAAAAGAACGTTACTGTTACACATGCCCAAGACATACTGGAAAAGACACACAACGGGAAGCTCTGCGATCTAAATGGAGTGAAGCCTCTGATTTTAAAAGATTGTAGTGTAGCAGGATGGCTCCTCGGAAATCCATTGTGTGACGAATTCACCAATGTGCCAGAATGGTCTTACATAGTAGAGAAGGCCAATCCAGCCAATGACCTCTGTTACCCAGGGAATTTCAACGATTATGAAGAATTGAAACACCTATTGAGCAGGATAAACCATTTTGAGAAAATACAGATCATCCCCAAAGATTCTTGGTCAAATCATGAAGCCTCATTGGGGGTGAGTGCAGCATGTTCATACCAA---GGAAATTCCTCCTTCTTCAGAAATGTGGTGTGGCTTATCAAAAAGGACAATGCATATCCAACAATAAAGAAAGACTACAATAATACCAACCGAGAAGATCTCTTGATACTGTGGGGGATCCACCATCCTAATGATGAGGCAGAGCAGATAAGGCTCTACCAAAACCCAACTACCTATATTTCCATTGGGACTTCAACACTAAACCAGAGATTGGTACCAAAAATAGCCACTAGATCCAAAATAAACGGGCAAAGTGGCAGGATAGATTTCTTCTGGACAATTTTAAAACCGAATGACGCAATCCACTTCGAGAGTAATGGAAATTTCATTGCTCCAGAATATGCATACAAAATTGTCAAGAAGGGAGACTCCACAATCATGAGAAGTGAAGTGGAATATGGTAACTGCAACACCAGGTGTCAGACTCCAATAGGGGCGATAAACTCTAGTATGCCATTCCACAACATACACCCTCTCACCATCGGAGAATGTCCCAAATATGTGAAATCAAACAAATTAGTCCTTGCAACTGGGCTCAGAAATAGTCCTCAAAGAGAGAGA------AGAAGAAAAAGAGGACTGTTTGGAGCTATAGCAGGTTTTATAGAGGGAGGATGGCAGGGAATGGTAGATGGTTGGTATGGGTACCACCACAGCAATGAACAGGGGAGTGGTTACGCTGCAGACAAAGAATCTACTCAAAAGGCGATAGACGGAGTCACCAATAAGGTCAATTCGATCATTGACAAAATGAACACTCAGTTTGAGGCTGTAGGAAGGGAATTTAATAACTTAGAGAGGAGAATAGAAAATTTAAACAAGAAGATGGAAGACGGATTCCTAGATGTCTGGACTTATAATGCTGAACTTCTGGTTCTCATGGAGAATGAGAGAACTTTAGACTTCCATGACTCAAATGTCAAGAACCTTTACGATAAGGTCCGACTACAGCTTAAGGATAATGCAAAAGAGCTGGGAAACGGTTGTTTCGAGTTCTATCACAAATGTAATAATGAATGTATGGAAAGTGTAAGAAACGGGACGTATGACTACCCGCAGTATTCAGAAGAAGCAAGATTAAAAAGAGAGGAAGTAAGTGGAGTAAAACTGGAATCAATAGGAATCTACCAAATACTGTCAATTTATTCAACAGTGGCGAGTTCCCTAGTGCTGGCAATCATGATGGCTGGTCTATCTTTATGGATGTGTTCCAACGGGTCGTTACAGTGCAGAATTTGCATTTAA
		</sequence>
		<sequence>
			<taxon idref="H5N1_Avian_AB979503_A/duck/Vietnam/LBM638/2014|2014.285"/>
			ATGGAGAAAATAGTGCTTCTTCTTGCAGTGGTTAGCCTTGTTAAAAGTGATCAGATTTGCATTGGTTACCATGCAAATAACTCGACAGAGCAGGTTGACACGATAATGGAAAAAAACGTCACTGTTACACATGCCCAAGACATACTGGAAAAGACACACAACGGGAGGCTCTGCGATCTGAATGGAGTGAAACCTCTGATTTTAAGGGATTGTAGTGTAGCTGGATGGCTCCTTGGAAACCCAATGTGCGACGAGTTCATCAGAGTGCCGGAATGGTCTTACATAGTGGAGAGGGCTAACCCATCCAATGACCTCTGTTACCCGGGGAACCTCAATGACTATGAAGAACTGAAACACCTATTAAGCAGAATAAATCATTTTGAGAAGACTCTGATCATCCCCAAGAGTTCTTGGCCCGATCATGAAACATCATTAGGGGTGAGCGCAGCATGTCCATACCAG---GGAATGCCCTCCTTTTTCAGAAATGTGGTATGGCTTATCAAGAAGAACGATACATACCCAACAATAAAGATAAGCTACAATAATACCAATAGGGAAGATCTTTTGATACTGTGGGGGATTCATCATTCCAACAACGCAGCAGAGCAGACAGAGCTCTATAAAAACCCAAACACCTATGTTTCCGTTGGGACATCAACATTAAACCAGAGATTGGTGCCCAAAATAGCTACTAGATCCCAAGTAAACGGGCAACGTGGAAGAATGGATTTCTTCTGGACAATTTTAAAACCGAATGATGCAATCCACTTCGAGAGTAATGGAAATTTTATTGCTCCAGAGTATGCATACAAAATTGTCAAGAAAGGGGACTCAACAATCATGAAAAGTGAAATGGAATATGGCCACTGCAACACCAAATGTCAAACTCCAATAGGGGCGATAAACTCTAGTATGCCATTCCACAATATACACCCTCTCACTATCGGGGAATGCCCCAAATACGTGAAATCAAACAAATTAGTCCTTGCGACTGGGCTCAGAAATAATCCTCTAAGAGAGAGG------AGAAGAAAAAGAGGACTATTTGGAGCTATAGCAGGGTTTATAGAGGGAGGATGGCAAGGGATGGTAGATGGTTGGTATGGGTACCACCATAGCAATGAACAGGGGAGTGGGTACGCTGCAGACAAAGAATCCACCCAAAAGGCAATAGATGGAGTTACCAATAAGGTCAACTCGATCATTGACAAGATGAACACTCAATTTGAGGCCGTTGGAAGGGAATTTAATAACTTGGAACGGAGAATAGAGAATTTAAATAAGAAAATGGAAGACGGATTCCTAGATGTCTGGACTTATAATGCTGAACTTCTAGTTCTCATGGAAAATGAGAGAACTCTAGATTTCCATGACTCAAATGTCAAGAACCTTTACGACAAAGTCCGACTACAGCTTAGGGATAATGCAAAGGAGCTGGGTAATGGTTGTTTCGAGTTCTATCACAAATGTGATAATGAATGTATGGAAAGTGTAAGAAATGGTACGTATGACTACCCTCAGTATTCAGAAGAAGCAAGATTAAAAAGAGAAGAAATAAGCGGAGTGAAATTGGAATCAATAGGAACTTACCAAATACTGTCAATTTATTCAACAGTGGCGAGTTCCCTAGCACTGGCAATCATTGTGGCTGGTCTATCTTTATGGATGTGCTCCAATGGGTCGTTACAATGCAGAATTTGCATTTAA
		</sequence>
		<sequence>
			<taxon idref="H5N1_Avian_AB979487_A/muscovy_duck/Vietnam/LBM635/2014|2014.285"/>
			ATGGAGAAAATAGTGCTTCTTCTTGCAGTGGTTAGCCTTGTTAAAAGTGATCAGATTTGCATTGGTTACCATGCAAATAACTCGACAGAGCAGGTTGACACGATAATGGAAAAAAACGTCACTGTTACACATGCCCAAGACATACTGGAAAAGACACACAACGGGAGGCTCTGCGATCTGAATGGAGTGAAACCTCTGATTTTAAGGGATTGTAGTGTAGCTGGATGGCTCCTTGGAAACCCAATGTGCGACGAGTTCATCAGAGTGCCGGAATGGTCTTACATAGTGGAGAGGGCTAACCCATCCAATGACCTCTGTTACCCGGGGAACCTCAATGACTATGAAGAACTGAAACACCTATTAAGCAGAATAAATCATTTTGAGAAGACTCTGATCATCCCCAAGAGTTCTTGGCCCGATCATGAAACATCATTAGGGGTGAGCGCAGCATGTCCATACCAG---GGAATGCCCTCCTTTTTCAGAAATGTGGTATGGCTTATCAAGAAGAACGATACATACCCAACAATAAAGATAAGCTACAATAATACCAATAGGGAAGATCTTTTGATACTGTGGGGGATTCATCATTCCAACAACGCAGCAGAGCAGACAGAGCTCTATAAAAACCCAAACACCTATGTTTCCGTTGGGACATCAACATTAAACCAGAGATTGGTGCCCAAAATAGCTACTAGATCCCAAGTAAACGGGCAACGTGGAAGAATGGATTTCTTCTGGACAATTTTAAAACCGAATGATGCAATCCACTTCGAGAGTAATGGAAATTTTATTGCTCCAGAGTATGCATACAAAATTGTCAAGAAAGGGGACTCAACAATCATGAAAAGTGAAATGGAATATGGCCACTGCAACACCAAATGTCAAACTCCAATAGGGGCGATAAACTCTAGTATGCCATTCCACAATATACACCCTCTCACTATCGGGGAATGCCCCAAATACGTGAAATCAAACAAATTAGTCCTTGCGACTGGGCTCAGAAATAATCCTCTAAGAGAGAGG------AGAAGAAAAAGAGGACTATTTGGAGCTATAGCAGGGTTTATAGAGGGAGGATGGCAAGGGATGGTAGATGGTTGGTATGGGTACCACCATAGCAATGAACAGGGGAGTGGGTACGCTGCAGACAAAGAATCCACCCAAAAGGCAATAGATGGAGTTACCAATAAGGTCAACTCGATCATTGACAAGATGAACACTCAATTTGAGGCCGTTGGAAGGGAATTTAATAACTTGGAACGGAGAATAGAGAATTTAAATAAGAAAATGGAAGACGGATTCCTAGATGTCTGGACTTATAATGCTGAACTTCTAGTTCTCATGGAAAATGAGAGAACTCTAGATTTCCATGACTCAAATGTCAAGAACCTTTACGACAAAGTCCGACTACAGCTTAGGGATAATGCAAAGGAGCTGGGTAATGGTTGTTTCGAGTTCTATCACAAATGTGATAATGAATGTATGGAAAGTGTAAGAAATGGTACGTATGACTACCCTCAGTATTCAGAAGAAGCAAGATTAAAAAGAGAAGAAATAAGCGGAGTGAAATTGGAATCAATAGGAACTTACCAAATACTGTCAATTTATTCAACAGTGGCGAGTTCCCTAGCACTGGCAATCATTGTGGCTGGTCTATCTTTATGGATGTGCTCCAATGGGTCGTTACAATGCAGAATTTGCATTTAA
		</sequence>
		<sequence>
			<taxon idref="H5N1_Avian_AF144305_A/goose/Guangdong/1/1996|1996.500"/>
			ATGGAGAAAATAGTGCTTCTTCTTGCAATAGTCAGTCTTGTCAAAAGTGATCAGATTTGCATTGGTTACCATGCAAACAACTCGACAGAGCAGGTTGACACAATAATGGAAAAGAACGTTACTGTTACACATGCCCAAGACATACTGGAAAAGACACACAATGGGAAGCTCTGCGATCTAAATGGAGTGAAGCCTCTCATTTTGAGAGATTGTAGTGTAGCTGGATGGCTCCTCGGAAACCCTATGTGTGACGAATTCATCAATGTGCCGGAATGGTCTTACATAGTGGAGAAGGCCAGTCCAGCCAATGACCTCTGTTACCCAGGGGATTTCAACGACTATGAAGAACTGAAACACCTATTGAGCAGAACAAACCATTTTGAGAAAATTCAGATCATCCCCAAAAGTTCTTGGTCCAATCATGATGCCTCATCAGGGGTGAGCTCAGCATGTCCATACCAT---GGGAGGTCCTCCTTTTTCAGAAATGTGGTATGGCTTATCAAAAAGAACAGTGCATACCCAACAATAAAGAGGAGCTACAATAATACCAACCAAGAAGATCTTTTAGTACTGTGGGGGATTCACCATCCTAATGATGCGGCAGAGCAGACAAAGCTCTATCAAAACCCAACCACTTACATTTCCGTTGGAACATCAACACTGAACCAGAGATTGGTTCCAGAAATAGCTACTAGACCCAAAGTAAACGGGCAAAGTGGAAGAATGGAGTTCTTCTGGACAATTTTAAAGCCGAATGATGCCATCAATTTCGAGAGTAATGGAAATTTCATTGCTCCAGAATATGCATACAAAATTGTCAAGAAAGGGGACTCAGCAATTATGAAAAGTGAATTGGAATATGGTAACTGCAACACCAAGTGTCAAACTCCAATGGGGGCGATAAACTCTAGTATGCCATTCCACAACATACACCCCCTCACCATCGGGGAATGCCCCAAATATGTGAAATCAAACAGATTAGTCCTTGCGACTGGACTCAGAAATACCCCTCAGAGAGAGAGA---AGAAGAAAAAAGAGAGGACTATTTGGAGCTATAGCAGGTTTTATAGAGGGAGGATGGCAGGGAATGGTAGATGGTTGGTATGGGTACCACCATAGCAATGAGCAGGGGAGTGGATACGCTGCAGACAAAGAATCCACTCAAAAGGCAATAGATGGAGTCACCAATAAGGTCAACTCGATCATTGACAAAATGAACACTCAGTTTGAGGCCGTTGGAAGGGAATTTAATAACTTGGAAAGGAGGATAGAGAATTTAAACAAGCAGATGGAAGACGGATTCCTAGATGTCTGGACTTATAATGCTGAACTTCTGGTTCTCATGGAAAATGAGAGAACTCTAGACTTTCATGACTCAAATGTCAAGAACCTTTATGACAAGGTCCGACTACAGCTTAGGGATAATGCAAAGGAGCTGGGTAATGGTTGTTTCGAGTTCTATCACAAATGTGATAATGAATGTATGGAAAGTGTAAAAAACGGAACGTATGACTACCCGCAGTATTCAGAAGAAGCAAGACTAAACAGAGAGGAAATAAGTGGAGTAAAATTGGAATCAATGGGAACTTACCAAATACTGTCAATTTATTCAACAGTGGCGAGTTCCCTAGCACTGGCAATCATGGTAGCTGGTCTATCTTTATGGATGTGCTCCAATGGATCGTTACAATGCAGAATTTGCATTTAA
		</sequence>
		<sequence>
			<taxon idref="H5N1_Avian_AF364334_A/goose/Guangdong/3/1997|1997.500"/>
			ATGGAGAAAATAGTGCTTCTTCTTGCAATAGTCAGTCTTGTCAAAAGTGATCAGATTTGCATTGGTTACCATGCAAACAACTCGACAGAGCAGGTTGACACAATAATGGAAAAGAACGTTACTGTTACACATGCCCAAGACATACTGGAAAAGACACACAATGGGAAGCTCTGCGATCTAAATGGAGTGAAGCCTCTCATTTTGAGAGATTGTAGTGTAGCTGGATGGCTCCTCGGAAACCCTATGTGTGACGAATTCATCAATGTGCCGGAATGGTCTTACATAGTGGAGAAGGCCAGTCCAGCCAATGACCTCTGTTACCCAGGGGATTTCAACGACTATGAAGAACTGAAACACCTATTGAGCAGAACAAACCATTTTGAGAAAATTCAGATCATCCCCAAAAGTTCTTGGTCCAATCATGATGCCTCATCAGGGGTGAGCTCAGCATGTCCATACCAT---GGGAGGTCCTCCTTTTTCAGAAATGTGGTATGGCTTATCAAAAAGAACAGTGCATACCCAACAATAAAGAGGAGCTACAATAATACCAACCAAGAAGATCTTTTAGTACTGTGGGGGATTCACCATCCTAATGATGCGGCAGAGCAGACAAAGCTCTATCAAAACCCAACCACTTACATTTCCGTTGGAACATCAACACTGAACCAGAGATTGGTTCCAGAAATAGCTACTAGACCCAAAGTAAACGGGCAAAGTGGAAGAATGGAGTTCTTCTGGACAATTTTAAAGCCGAATGATGCCATCAATTTCGAGAGTAATGGAAATTTCATTGCTCCAGAATATGCATACAAAATTGTCAAGAAAGGGGACTCAGCAATTATGAAAAGTGAATTGGAATATGGTAACTGCAACACCAAGTGTCAAACTCCAATGGGGGCGATAAACTCTAGTATGCCATTCCACAACATACACCCCCTCACCATCGGGGAATGCCCCAAATATGTGAAATCAAACAGATTAGTCCTTGCGACTGGACTCAGAAATACCCCTCAAAGAGAGAGA---AGAAGAAAAAAGAGAGGACTATTTGGAGCTATAGCAGGTTTTATAGAGGGAGGATGGCAGGGAATGGTAGATGGTTGGTATGGGTACCGCCATAGCAATGAGCAGGGGAGTGGATACGCTGCAGACAAAGAATCCACCCAAAAGGCAATAGATGGAGTCACCAATAAGGTCAACTCGATCATTGACAAAATGAACACTCAGTTTGAGGCCGTTGGAAGGGAATTTAATAACTTGGAAAGGAGGATAGAGAATTTAAACAAGCAGATGGAAGACGGACTCCTAGATGTCTGGACTTATAATGCTGAACTTCTGGTTCTCATGGAAAATGAGAGAACTCTAGACTTTCATGACTCAAATGTCAAGAACCTTTATGACAAGGTCCGACTACAGCTTAGGGATAATGCAAAGGAGCTGGGTAATGGTTGTTTCGAGTTCTATCACAAATGTGATAATGAATGTATGGAAAGTGTAAAAAACGGAACGTATGACTACCCGCAGTATTCAGAAGAAGCAAGACTAAACAGAGAGGAAATAAGTGGAGTAAAATTGGAATCAATGGGAACTTACCAAATACTGTCAATTTATTCAACAGTGGCGAGTTCCCTAGCACTGGCAATCATGGTAGCTGGTCTATCTTTATGGATGTGCTCCAATGGATCGTTACAATGCAGAATTTGCATTTAA
		</sequence>
		<sequence>
			<taxon idref="H5N1_Avian_AJ971297_A/duck/France/05066b/2005|2005.500"/>
			ATGGAGAAAATAGTACTTCTTTTGGTAACAGTCAGTCTGGTCAAAGGTGATCAGATTTGCATTGGTTACCATGCAAACAACTCGACAGAGCAGGTTGACACAATAATGGAAAAGAATGTTACTGTCACGCATGCTCAAGACATACTGGAAAGGACACACAATGGGAAGCTCTGCAGTCTAAATGGAGTTAAGCCTCTCATTTTGAGGGATTGTAGTGTGGCTGGGTGGCTCCTCGGGAACCCCATGTGTGATGAATTCCTTAATGTGCCTGAATGGTCTTACATAGTGGAGAAGGACAGTCCAGTCAATGGCCTCTGCTACCCAGGGGATTTCAACGACTATGAAGAGCTGAAACACCTGTTGAGCAGTACAAACCATTTTGAGAAAATTCAAATCATCCCCAGGAGTTCTTGGTCCAATCATGATGCCTCATCAGGAGTGAGCTCCGCATGTCCATATAAT---GGGAGGTCCTCCTTTTTCAGAAATGTGGTGTGGCTCATCAAAAAGAACAGTGCATACCCAACAATAAAAAGGAGTTACAATAACACCAATCAAGAAGATCTTTTGGTACTGTGGGGGATTCACCATCCCAATGATGCAGCCGAGCAAACGAAGCTCTATCAAAATCCAAACACCTATGTTTCCGTTGGAACATCAACACTGAACCAGAGATCGGTCCCAGAAATAGCTACTAGGCCCAAAGTAAACGGGCAAAGTGGAAGGATGGAGTTCTTCTGGACAATCTTAAAGCCAAATGATGCCATCAGTTTCGAGAGTAATGGAAATTTTATTGCTCCAGAATATGCATACAAAATTATCAAGAAAGGGGACTCAGCAATCATGAAAAGTGGATTGGAGTATGGTAACTGCAACACCAAATGCCAAACTCCAATGGGTGCAATAAACTCCAGCATGCCATTTCACAACATACACCCTCTCACCATTGGGGAATGCCCCAAATATGTGAAATCAGATAGATTAGTTCTTGCGACTGGACTCAGGAATGTCCCTCAAAGAGAAACA---------------AGAGGACTATTTGGGGCTATAGCAGGCTTTATAGAAGGAGGGTGGCAAGGAATGGTAGACGGTTGGTATGGGTATCACCATAGCAACGAGCAGGGGAGTGGATACGCTGCAGACAAAGAGTCCACTCAAAAGGCAATAGATGGAATCACTAATAGGGTCAACTCAATCATTGACAAAATGAACACTCAGTTTGAAGCCGTTGGAAAGGAATTTAATAACTTAGAAAGGAGGATAGAGAATTTAAACAAGAAAATGGAAGACGGATTCCTAGATGTCTGGACTTATAATGCTGAACTTCTGGTTCTCATGGAAAATGAGAGAACCCTAGACTTTCATGACTCAAATGTCAAGAACCTTTACGACAAGGTTCGACTACAGCTTAGGGATAATGCAAAGGAGCTGGGTAATGGTTGTTTTGAGTTCTATCACAAATGTGATAATGAATGTATGGAAAGTGTAAGAAACGGAACGTACGACTATCCGCAGTATTCAGAAGAGGCAAAACTAAACAGAGAGGAAATAAGTGGAGTAAAATTGGAATCAATGGGAACTTACCAAATATTGTCAATTTATTCAACAGTAGCGAGTTCCTTGGCACTGGCAATCATGGTAGCTGGTCTATCTTTCTGGATGTGCTCCAATGGATCATTACAATGCAGAATTTGCATTTAA
		</sequence>
		<sequence>
			<taxon idref="H5N1_Avian_AM914016_A/domestic_duck/Germany/R1772/2007|2007.500"/>
			ATGAAGAAAATAGTGCTTCTTCTTGCAATAATCAATCTTGTTAAAAGTGATCAGATTTGCATTGGTTACCATGCAAACAACTCGACAGAGCAGGTTGACACAATAATGGAAAAGAACGTCACTGTTACACACGCCCAAGACATACTGGAAAAGACACACAACGGGAAGCTCTGCGATCTAGACGGAGTGAAGCCTCTAATTTTAAGAGATTGTAGTGTAGCTGGATGGCTCCTTGGGAATCCAATGTGTGACGAATTCCTCAATGTGCCGGAATGGTCTTACATAGTGGAGAAGATCAATCCAGCCAATGACCTCTGTTACCCAGGGAATTTCAACGACTATGAAGAACTGAAACACCTATTGAGCAGAATAAACCATTTTGAGAAAATTCAGATCATCCCCAAAAGTTCTTGGTCAGATCATGAAGCCTCATCAGGGGTGAGCTCAGCATGTCCATACCAG---GGAAGGTCCTCCTTTTTTAGAAATGTGGTATGGCTTATCAAAAAGAACGATGCATACCCAACAATAAAGATAAGTTACAATAATACCAACCAAGAAGATCTTTTGATACTGTGGGGGATTCACCATCCAAATGATGCGGCAGAGCAGACAAGGCTCTATCAAAACCCAACCACCTATATTTCCATTGGGACATCAACACTAAACCAGAGATTGGTACCAAAAATAGCTACTAGATCCAAGGTAAACGGGCAAAGTGGAAGGATGGAGTTCTTTTGGACAATTTTAAAACCGAATGATGCAATAAATTTTGAGAGTAATGGAAATTTCATTGCTCCAGAAAATGCATACAAAATTGTCAAGAAAGGGGACTCGACAATCATGAAAAGTGAATTGGAATATGGTAACTGCAACACCAAGTGTCAAACTCCAATAGGGGCGATAAACTCTAGTATGCCATTCCACAACATCCACCCTCTCACCATTGGGGAATGCCCCAAATATGTGAAATCAAACAGATTAGTCCTTGCGACTGGGCTCAGAAATAGCCCTCAAGGAGAGAGA---AGAAGAAAAAAGAGAGGACTATTTGGAGCTATAGCAGGTTTTATAGAGGGAGGATGGCAGGGAATGGTAGATGGTTGGTATGGGTACCACCATAGTAACGAGCAGGGGAGTGGGTACGCTGCAGACAAAGAATCCACTCAAAAGGCAATAGATGGAGTCACCAATAAGGTCAACTCGATCATTGACAAAATGAATACTCAGTTTGAGGCCGTTGGAAGGGAATTTAATAACTTAGAAAGGAGAATAGAGAATTTAAACAAGAAGATGGAAGACGGATTTCTAGATGTCTGGACTTATAATGCTGAACTTCTGGTTCTCATGGAAAATGAGAGAACTCTAGACTTTCATGACTCAAATGTCAAGAACCTTTACGACAAGGTCCGGCTACAGCTTAGGGATAATGCAAAAGAGCTTGGTAACGGTTGTTTCGAGTTCTATCACAGATGTGATAATGAATGTATGGAAAGTGTAAGAAACGGAACGTATGACTACCCGCAGTATTCAGAAGAATCAAGATTAAAAAGAGAGGAAATAAATGGAGTAAAGTTGGAGTCAATAGGAACTTATCAAATACTGTCAATTTATTCAACAGTGGCGAGCTCCCTAGTACTGGCAATCATGGTGGCTGGTCTATCTTTATGGATGTGCTCCAATGGATCGTTACAATGCAGAATTTGCATTTAA
		</sequence>
		<sequence>
			<taxon idref="H5N1_Avian_AM749443_A/mute_swan/Germany/R1359/2007|2007.500"/>
			ATGGAGAAAATAGTGCTTCTTCTTGCAATAATCAATCTTGTTAAAAGTGATCAGATTTGCATTGGTTACCATGCAAACAACTCGACAGAGCAGGTGGACACAATAATGGAAAAGAACGTCACTGTTACACACGCCCAAGACATACTGGAAAAGACACACAACGGGAAGCTCTGCGATCTAGACGGAGTGAAGCCTCTAATTTTAAGAGATTGTAGTGTAGCTGGATGGCTCCTCGGGAATCCAATGTGTGACGAATTCCTCAATGTGCCGGAATGGTCTTACATAGTGGAGAAGATCAATCCAGCCAATGACCTCTGTTACCCAGGGAATTTCAACGACTATGAAGAACTGAAACACCTATTGAGCAGAATAAACCATTTTGAGAAAATTCAGATCATCCCCAAAAGTTCTTGGTCAGATCATGAAGCCTCATCAGGGGTGAGTTCAGCATGTCCATACCAG---GGAAGGTCCTCCTTTTTTAGAAATGTGGTATGGCTTATCAAAAAGAACGATGCATACCCAACAATAAAGATAAGTTACAATAATACCAACCAAGAAGATCTTTTGGTACTGTGGGGGATTCACCATCCAAATGATGCGGCAGAGCAGACAAGGCTCTATCAAAACCCAACCACCTATATTTCCGTTGGGACATCAACACTAAACCAGAGATTGGTACCAAAAATAGCTACTAGATCCAAGGTAAACGGGCAAAGTGGAAGGATGGAGTTCTTTTGGACAATTTTAAAACCGAATGATGCAATAAATTTTGAGAGTAATGGAAATTTCATTGCTCCAGAAAATGCATACAAAATTGTCAAGAAAGGGGACTCAACAATCATGAAAAGTGAATTGGAATATGGTAACTGCAACACCAAGTGTCAAACTCCAATAGGGGCGATAAACTCTAGTATGCCATTCCACAACATCCACCCTCTCACCATTGGGGAATGCCCCAAATATGTGAAATCAAACAGATTAGTCCTTGCGACTGGGCTCAGAAATAGCCCTCAAGGGGAGAGA---AGAAGAAAAAAGAGAGGACTATTTGGAGCTATAGCAGGTTTTATAGAGGGAGGATGGCAGGGAATGGTAGATGGTTGGTATGGGTACCACCATAGTAACGAGCAAGGGAGTGGGTACGCTGCAGACAAAGAATCCACTCAAAAGGCAATAGATGGAGTCACCAATAAGGTCAACTCGATCATTGACAAAATGAATACTCAGTTTGAGGCCGTTGGAAGGGAATTTAATAACTTAGAAAGGAGAATAGAGAATTTAAACAAGAAGATGGAAGACGGATTTCTAGATGTCTGGACTTATAATGCTGAACTTCTGGTTCTCATGGAAAATGAGAGAACTCTAGACTTTCATGACTCAAATGTCAAGAACCTTTACGACAAGGTCCGACTACAGCTTAGGGATAATGCAAAAGAGCTTGGTAACGGTTGTTTCGAGTTTTATCACAGATGTGATGATGAATGTATGGAAAGTGTAAGAAACGGAACGTATGACTACCCGCAGTATTCAGAAGAATCAAGATTAAAAAGAGAGGAAATAAGTGGAGTAAAGTTGGAGTCAATAGGAACTTATCAAATACTGTCAATTTATTCAACAGTGGCGAGCTCCCTAGCACTGGCAATCATGGTGGCTGGTCTATCTTTATGGATGTGCTCCAATGGATCGTTACAATGCAGAATTTGTATTTAA
		</sequence>
		<sequence>
			<taxon idref="H5N1_Avian_AY075033_A/Duck/Hong_Kong/380-5/2001|2001.500"/>
			ATGGAGAAAATAGTGCTTCTTCTTGCAATAGTCAGTCTTGTTAAAAGTGATCAGATTTGCATTGGTTACCATGCAAACAACTCGACAGAACTGGTTGACACAATAATGGAAAAGAACGTTACTGTTACACATGCCCAAGACATACTGGAAAAGACACACAACGGGAAGCTCTGCGATCTAGATGGAGTGAAGCCTCTAATTTTGAGAGATTGTAGTGTGGCTGGATGGCTCCTCGGAAACCCAATGTGTGACGAATTCATCAATGTGCCGGAATGGTCTTACATAGTGGAGAAGGCCAATCCAGCCAATGACCTCTGTTACCCAGGGGATTTCAACGACTATGAAGAACTGAAACACCTATTGAGCAGAATAAACCATTTTGAGAAAATTCAGATCATCCCCAAAAGTTCTTGGTCCAATCATGAAGCCTCATCAGGGGTGAGCTCAGCATGTCCATACCAG---GGGAAGTCCTCCTTTTTCAGAAATGTGGTATGGCTTATCAAAAAGAACAGTGCATACCCAACAATAAAGAGGAGCTACAATAATACCAACCAAGAAGATCTTTTGGTACTGTGGGGGATTCACCATCCTAATGATGCGGCAGAGCAGACAAAGCTCTATCAAAACCCAACCACCTATATTTCCGTTGGAACATCAACACTAAACCAGAGATTGGTACCAAAAATAGCTACTAGATCCAAAGTAAACGGACAAAGTGGAAGAATGGAGTTCTTCTGGACAATTTTAAAGCCGAATGATGCTATCAATTTCGAGAGTAATGGAAATTTCATTGCTCCAGAATATGCATACAAAATTGTCAAGAAAGGGGACTCAGCAATTATGAAAAGTGAATTGGAATATGGTAACTGCAACACCAAGTGTCAAACTCCACTGGGGGCGATAAACTCTAGTATGCCATTCCACAACATACACCCTCTCACCATCGGGGAATGCCCCAAATATGTGAAGTCAAACAGATTAGTCCTTGCGACTGGACTCAGAAATACCCCTCAAAGAGAGAGA---AGAAGAAAAAAGAGAGGACTATTTGGAGCCATAGCAGGTTTTATAGAGGGAGGATGGCAGGGAATGGTAGATGGTTGGTATGGGTACCACCATAGCAATGAGCAGGGGAGTGGATACGCTGCAGACAAAGAATCCACTCAAAAGGCAATAGATGGAGTCACCAATAAGGTCAACTCGATCATTGACAAAATGAACACTCAATTTGAAGCCGTTGGAAGGGAATTTAATAACTTAGAAAGGAGAATAGAAAATTTAAACAAGAAGATGGAAGACGGATTCCTAGATGTTTGGACTTATAATGCTGAACTTCTGGTTCTCATGGAAAATGAGAGAACTCTAGACTTTCATGACTCAAATGTCAAGAACCTTTACGACAAGGTCCGACTACAGCTTAGGGATAATGCAAAGGGGCTGGGTAACGGTTGTTTCGAGTTCTATCACAAATGTGATAATGAATGTATGGAAAGTGTAAAAAACGGAACGTATGACTACCCGCAGTATTCAGAAGAAGCAAGACTAAACAGAGAGGAAATAAGTGGAGTAAAATTGGAATCAATGGGAACTTACCAAATACTGTCAATTTATTCAACAGTGGCGAGTTCCCTAGCACTGGCAATCATGGTAGCTGGTCTATCTTTATGGATGTGCTCCAATGGATCGTTACAATGCAGAATTTGCATTTAA
		</sequence>
		<sequence>
			<taxon idref="H5N1_Avian_GU186692_A/waterfowl/Hong_Kong/378-5/2001|2001.500"/>
			ATGGAGAAAATAGTGCTTCTTCTTGCAATAATCAGTCTTGTTAAAAGTGATCAGATTTGCATTGGTTACCATGCAAACAACTCGACAGAGCAGGTTGACACAATAATGGAAAAGAACGTTACTGTCACACATGCCCAAGACATACTGGAAAAGACACACAACGGGAAGCTCTGCGATCTAGATGGAGTGAAGCCTCTAATTTTGAGAGATTGTAGTGTAGCTGGATGGCTCCTCGGAAACCCAATGTGTGACGAATTCATCAATGTGCCGGAATGGTCTTACATAGTGGAGAAGGCCAGTCCAGCCAATGACCTCTGTTACCCAGGGGATTTCAACGACTATGAAGAACTGAAACACCTATTGAGCAGAATAAACCATTTTGAGAAAATTCAGATCATCCCCAAAAGTTCTTGGTCCAATCATGAAGCCTCATCAGGGGTGAGCTCAGCATGTCCATACCAG---GGGAAGTCCTCCTTTTTCAGAAATGTGGTATGGCTTATCAAAAAGAACAGTGCATACCCAACAATAAAGAGGAGCTACAATAATACCAACCAAGAAGATCTTTTGGTACTGTGGGGGATTCACCATCCTAATGATGCGGCAGAGCAGATAAAGCTCTATCAAAACCCAACCACCTATATTTCCGTTGGAACATCAACACTAAACCAGAGATTGGTACCAAAAATAGCTACTAGATCCAAAGTAAACGGGCAAAGTGGAAGAATGGAGTTCTTCTGGACAATTTTAAAGCCGAATGATGCTATCAATTTCGAGAGTAATGGAAATTTCATTGCTCCAGAATATGCATACAAAATTGTCAAGAAAGGGGACTCAGCAATTATGAAAAGTGAATTGGAATATGGTAACTGCAACACCAAGTGTCAAACTCCAATGGGGGCGATAAACTCTAGTATGCCATTCCACAACATACACCCTCTCACCATCGGGGAATGCCCCAAATATGTGAAATCAAACAGATTAGTCCTTGCGACTGGACTCAGAAATACCCCTCAAAGAGAGAGA---AGAAGAAAAAAGAGAGGACTATTTGGAGCTATAGCAGGTTTTATAGAGGGAGGATGGCAGGGAATGGTAGATGGTTGGTATGGGTACCACCATAGCAATGAACAGGGGAGTGGATACGCTGCAGACAAAGAATCCACTCAAAAGGCAATAGATGGAGTCACCAATAAGGTCAACTCGATCATTGACAAAATGAACACTCAGTTTGAGGCCGTTGGAAGGGAATTTAATAGCTTAGAAAGGAGAATAGAAAATTTAAACAAGAAGATGGAAGACGGATTCCTAGATGTCTGGACTTATAATGCTGAGCTTCTGGTTCTCATGGAAAATGAGAGAACTCTAGACTTTCATGACTCAAATGTCAAGAATCTTTACGACAAGGTCCGACTACAGCTTAGGGATAATGCAAAGGAGCTGGGTAACGGTTGTTTCGAGTTCTATCACAAATGTGATAATGAATGTATGGAAAGTGTAAAAAACGGAACGTATGACTACCCGCAGTATTCAGAAGAAGCAAGATTAAACAGAGAGGAAATAAGTGGAGTAAAATTGGAATCAATGGGAACTTACCAAATACTGTCAATTTATTCAACAGTGGCGAGTTCCCTAGCACTGGCAATCATGGTAGCTGGTCTATCTTTATGGATGTGCTCCAATGGATCGTTACAATGCAGAATTTGCATTTAA
		</sequence>
		<sequence>
			<taxon idref="H5N1_Avian_AY518362_A/duck/China/E319-2/03|2003.500"/>
			ATGGAGAAAACAGTGCTTCTTCTTGCAATAGTCAGCCTTGTTAAAAGTGATCAGATTTGCATTGGTTACCATGCAAACAACTCGACAGAGCAGGTTGACACAATAATGGAAAAGAACGTTACTGTTACACATGCCCAAGACATCCTGGAAAAGACACACAACGGGAAGCTCTGCGATCTAGATGGAGTGAAGCCTCTGATTTTAAGAGATTGTAGTGTAGCTGGATGGCTCCTCGGAAACCCAATGTGTGACGAATTCATCAATGTGCCGGAATGGTCTTACATAGTGGAGAAAGCCAATCCAGCCAATGACCTCTGTTACCCAGGGAATTTCAACGACTATGAAGAACTGAAACACCTATTGAGCAGAATAAACCATTTTGAGAAAATTCAGATCATCCCCAAAAGTTCTTGGTCCGATCATGAAGCCTCATCAGGGGTGAGCTCAGCATGTCCATACCAG---GGAAGTTCCTCCTTTTTCAGGAATGTGGTATGGCTTATCAAAAAGAACGATGCATACCCAACAATAAAGAGAAGCTACAATAATACCAACCAAGAAGATCTTTTGGTACTGTGGGGGATTCACCATCCTAATGATGCGGCAGAGCAGACAAGGCTCTATCAAAACCCAACCACCTATATTTCCGTTGGGACATCAACACTAAACCAGAGATTGGTACCAAAAATAGCTACTAGATCCAAAGTAAACGGGCAAAGTGGAAGGATGGATTTCTTCTGGACAATTTTAAAACCGAATGATGCAATCAACTTCGAGAGTAATGGAAATTTCATTGCTCCAGAATATGCATACAAAATTGTCAAGAAAGGAGACTCAGCAATTATGAAAAGTGAAGTGGAATATGGTAACTGCAACACCAAGTGTCAAACTCCAATGGGGGCGATAAACTCTAGTATGCCATTCCACAACATACACCCTCTCACCATCGGGGAATGTCCCAAATATGTGAAGTCAAACAAATTAGTCCTTGCGACTGGGCTCAGAAATAGCCCTCAAAGAGAGAGA------AGAAGAAAAAGAGGACTATTTGGAGCTATAGCAGGTTTTATAGAGGGAGGATGGCAGGGAATGGTAGATGGTTGGTATGGGTACCACCATAGCAATGAGCAGGGGAGTGGGTACGCTGCAGACAAAGAATCCACTCAAAAGGCAATAGATGGAGTCACCAATAAGGTCAACTCGATCATTGACAAAATGAACACTCAGTTTGAGGCCGTTGGAAGGGAATTTAATAACTTAGAAAGGAGAATAGAGAATTTAAACAAGAAGATGGAAGACGGATTCCTAGATGTCTGGACTTATAATGCTGAACTTCTGGTTCTCATGGAAAATGAGAGAACTCTAGACTTCCATGACTCAAATGTCAAGAACCTTTACGACAAGGTCCGACTACAGCTTAGGGATAATGCAAAGGAGCTGGGTAACGGTTGTTTCGAGTTCTATCACAAATGTGATAATGAATGTATGGAAAGTGTAAGAAACGGAACGTATGACTACCCGCAGTATTCAGAAGAAGCAAGATTAAAAAGAGAAGAAATAAGTGGAGTAAAATTGGAATCAATAGGAACTTACCAAATACTGTCAATTTATTCAACAGTGGCGAGTTCCCTAGCACTGGCAATCATGGTGGCTGGTCTATCTTTATGGATGTGCTCCAATGGGTCGTTACAATGCAGAATTTGCATTTAA
		</sequence>
		<sequence>
			<taxon idref="H5N1_Avian_AY553802_A/little_grebe/Thailand/Phichit-01/2004|2004.500"/>
			ATGGAGAAAATAGTGCTTCTTTTTGCAATAGTCAGTCTTGTTAAAAGTGATCAGATTTGCATTGGTTACCATGCAAACAACTCGACAGAGCAGGTTGACACAATAATGGAAAAGAACGTTACTGTTACACATGCCCAAGACATACTGGAAAAGACACACAACGGGAAGCTCTGCGATCTAGATGGAGTGAAGCCTCTAATTTTGAGAGATTGTAGTGTAGCTGGATGGCTCCTCGGAAACCCAATGTGTGACGAATTCATCAATGTGCCGGAATGGTCTTACATAGTGGAGAAGGCCAATCCAGTCAATGACCTCTGTTACCCAGGGGATTTCAATGACTATGAAGAATTGAAACACCTATTGAGCAGAATAAACCATTTTGAGAAAATTCAGATCATCCCCAAAAGTTCTTGGTCCAGTCATGAAGCCTCATTAGGGGTGAGCTCAGCATGTCCATACCAG---GGAAAGTCCTCCTTTTTCAGAAATGTGGTATGGCTTATCAAAAAGAACAGTACATACCCAACAATAAAGAGGAGCTACAATAATACCAACCAAGAAGATCTTTTGGTACTGTGGGGGATTCACCATCCTAATGATGCGGCAGAGCAGACAAAGCTCTATCAAAACCCAACCACCTATATTTCCGTTGGGACATCAACACTAAACCAGAGATTGGTACCAAGAATAGCTACTAGATCCAAAGTAAACGGGCAAAGTGGAAGGATGGAGTTCTTCTGGACAATTTTAAAACCGAATGATGCAATCAACTTCGAGAGTAATGGAAATTTCATTGCTCCAGAATATGCATACAAAATTGTCAAGAAAGGGGACTCAACAATTATGAAAAGTGAATTGGAATATGGTAACTGCAACACCAAGTGTCAAACTCCAATGGGGGCGATAAACTCTAGTATGCCATTCCACAATATACACCCTCTCACCATCGGGGAATGCCCCAAATATGTGAAATCAAACAGATTAGTCCTTGCGACTGGGCTCAGAAATAGCCCTCAAAGAGAGAGA---AGAAGAAAAAAGAGAGGATTATTTGGAGCTATAGCAGGTTTTATAGAGGGAGGATGGCAGGGAATGGTAGATGGTTGGTATGGGTACCACCATAGCAATGAGCAGGGGAGTGGGTACGCTGCAGACAAAGAATCCACTCAAAAGGCAATAGATGGAGTCACCAATAAGGTCAACTCGATCATTGACAAAATGAACACTCAGTTTGAGGCCGTTGGAAGGGAATTTAACAACTTAGAAAGGAGAATAGAGAATTTAAACAAGAAGATGGAAGACGGGTTCCTAGATGTCTGGACTTATAATGCTGAACTTCTGGTTCTCATGGAAAATGAGAGAACTCTAGACTTTCATGACTCAAATGTCAAGAACCTTTACGACAAGGTCCGACTACAGCTTAGGGATAATGCAAAGGAGCTGGGTAACGGTTGTTTCGAGTTCTATCATAAATGTGATAATGAATGTATGGAAAGTGTAAGAAACGGAACGTATGACTACCCGCAGTATTCAGAAGAAGCAAGACTAAAAAGAGAGGAAATAAGTGGAGTAAAATTGGAATCAATAGGAATTTACCAAATACTGTCAATTTATTCTACAGTGGCGAGTTCCCTAACACTGGCAATCATGGTAGCTGGTCTATCCTTATGGATGTGCTCCAATGGGTCATTACAATGCAGAATTTGCATTTAA
		</sequence>
		<sequence>
			<taxon idref="H5N1_Human_AY555153_A/Thailand/2-SP-33-/2004|2004.500"/>
			ATGGAGAAAATAGTGCTTCTTTTTGCAATAGTCAGTCTTGTTAAAAGTGATCAGATTTGCATTGGTTACCATGCAAACAACTCGACAGAGCAGGTTGACACAATAATGGAAAAGAACGTTACTGTTACACATGCCCAAGACATACTGGAAAAGACACACAACGGGAAGCTCTGCGATCTAGATGGAGTGAAGCCTCTAATTTTGAGAGATTGTAGTGTAGCTGGATGGCTCCTCGGAAACCCAATGTGTGACGAATTCATCAATGTGCCGGAATGGTCTTACATAGTGGAGAAGGCCAATCCAGTCAATGACCTCTGTTACCCAGGGGATTTCAATGACTATGAAGAATTGAAACACCTATTGAGCAGAATAAACCATTTTGAGAAAATTCAGATCATCCCCAAAAGTTCTTGGTCCAGTCATGAAGTCTCATTAGGGGTGAGCTCAGCATGTCCATACCAG---GGAAAGTCCTCCTTTTTCAGAAATGTGGTATGGCTTATCAAAAAGAACAGTACATACCCAACAATAAAGAGGAGCTACAATAATACCAACCAAGAAGATCTTTTGGTACTGTGGGGGATTCACCATCCTAATGATGCGGCAGAGCAGACAAAGCTCTATCAAAACCCAACCACCTATATTTCCGTTGGGACATCAACACTAAACCAGAGATTGGTACCAAGAATAGCTACTAGATCCAAAGTAAACGGGCAAAGTGGAAGGATGGAGTTCTTCTGGACAATTTTAAAACCGAATGATGCAATCAACTTCGAGAGTAATGGAAATTTCATTGCTCCAGAATATGCATACAAAATTGTCAAGAAAGGGGACTCAACAATTATGAAAAGTGAATTGGAATATGGTAACTGCAACACCAAGTGTCAAACTCCAATGGGGGCGATAAACTCTAGTATGCCATTCCACAATATACACCCTCTCACCATCGGGGAATGCCCCAAATATGTGAAATCAAACAGATTAGTCCTTGCGACTGGGCTCAGAAATAGCCCTCAAAGAGAGAGA---AGAAGAAAAAAGAGAGGATTATTTGGAGCTATAGCAGGTTTTATAGAGGGAGGATGGCAGGGAATGGTAGATGGTTGGTATGGGTACCACCATAGCAATGAGCAGGGGAGTGGGTACGCTGCAGCCAAAGAATCCACTCAAAAGGCAATAGATGGAGTCACCAATAAGGTCAACTCGATCATTGACAAAATGAACACTCAGTTTGAGGCCGTTGGAAGGGAATTTAACAACTTAGAAAGGAGAATAGAGAATTTAAACAAGAAGATGGAAGACGGGTTCCTAGATGTCTGGACTTATAATGCTGAACTTCTGGTTCTCATGGAAAATGAGAGAACTCTAGACTTTCACGACTCAAATGTCAAGAACCTTTACGACAAGGTCCGACTACAGCTTAAGGATAATGCAAAGGAGCTGGGTAACGGTTGTTTCGAGTTCTATCATAAATGTGATAATGAATGTATGGAAAGTGTAAGAAACGGAACGTATGACTACCCGCAGTATTCAGAAGAAGCAAGACTAAAAAGAGAGGAAATAAGTGGAGTAAAATTGGAATCAATAGGAATTTACCAAATACTGTCAATTTATTCTACAGTGGCGAGTTCCCTAGCACTGGCAATCATGGTAGCTGGTCTATCCTTATGGATGTGCTCCAATGGGTCGTTACAATGCAGAATTTGCATTTAA
		</sequence>
		<sequence>
			<taxon idref="H5N1_Human_EU268219_A/Thailand/16/2004|2004.500"/>
			ATGGAGAAAATAGTGCTTCTTTTTGCAATAGTCAGTCTTGTTAAAAGTGATCAGATTTGCATTGGTTACCATGCAAACAACTCGACAGAGCAGGTTGACACAATAATGGAAAAGAACGTTACTGTTACACATGCCCAAGACATACTGGAAAAGACACACAACGGGAAGCTCTGCGATCTAGATGGAGTGAAGCCTCTAATTTTGAGAGATTGTAGTGTAGCTGGATGGCTCCTCGGAAACCCAATGTGTGACGAATTCATCAATGTGCCGGAATGGTCTTACATAGTGGAGAAGGCCAATCCAGTCAATGACCTCTGTTACCCAGGGGATTTCAATGACTATGAAGAATTGAAACACCTATTGAGCAGAATAAACCATTTTGAGAAAATTCAGATCATCCCCAAAAGTTCTTGGTCCAGTCATGAAGTCTCATTAGGGGTGAGCTCAGCATGTCCATACCAG---GGAAAGTCCTCCTTTTTCAGAAATGTGGTATGGCTTATCAAAAAGAACAGTACATACCCAACAATAAAGAGGAGCTACAATAATACCAACCAAGAAGATCTTTTGGTACTGTGGGGGATTCACCATCCTAATGATGCGGCAGAGCAGACAAAGCTCTATCAAAACCCAACCACCTATATTTCCGTTGGGACATCAACACTAAACCAGAGATTGGTACCAAGAATAGCTACTAGATCCAAAGTAAACGGGCAAAGTGGAAGGATGGAGTTCTTCTGGACAATTTTAAAACCGAATGATGCAATCAACTTCGAGAGTAATGGAAATTTCATTGCTCCAGAATATGCATACAAAATTGTCAAGAAAGGGGACTCAACAATTATGAAAAGTGAATTGGAATATGGTAACTGCAACACCAAGTGTCAAACTCCAATGGGGGCGATAAACTCTAGTATGCCATTCCACAATATACACCCTCTCACCATCGGGGAATGCCCCAAATATGTGAAATCAAACAGATTAGTCCTTGCGACTGGGCTCAGAAATAGCCCTCAAAGAGAGAGA---AGAAGAAAAAAGAGAGGATTATTTGGAGCTATAGCAGGTTTTATAGAGGGAGGATGGCAGGGAATGGTAGATGGTTGGTATGGGTACCACCATAGCAATGAGCAGGGGAGTGGGTACGCTGCAGACAAAGAATCCACTCAAAAGGCAATAGATGGAGTCACCAATAAGGTCAACTCGATCATTGACAAAATGAACACTCAGTTTGAGGCCGTTGGAAGGGAATTTAACAACTTAGAAAGGAGAATAGAGAATTTAAACAAGAAGATGGAAGACGGGTTCCTAGATGTCTGGACTTATAATGCTGAACTTCTGGTTCTCATGGAAAATGAGAGAACTCTAGACTTTCACGACTCAAATGTCAAGAACCTTTACGACAAGGTCCGACTACAGCTTAAGGATAATGCAAAGGAGCTGGGTAACGGTTGTTTCGAGTTCTATCATAAATGTGATAATGAATGTATGGAAAGTGTAAGAAACGGAACGTATGACTACCCGCAGTATTCAGAAGAAGCAAGACTAAAAAGAGAGGAAATAAGTGGAGTAAAATTGGAATCAATAGGAATTTACCAAATACTGTCAATTTATTCTACAGTGGCGAGTTCCCTAGCACTGGCAATCATGGTAGCTGGTCTATCCTTATGGATGTGCTCCAATGGGTCGTTACAATGCAGAATTTGCATTTAA
		</sequence>
		<sequence>
			<taxon idref="H5N1_Avian_AY737289_A/chicken/Guangdong/191/04|2004.500"/>
			ATGGAGAAAATAGTGCTTCTTCTTGCAATAATCAGCCTTGTTAAAAGTGATCAGATTTGCATTGGTTACCATGCAAACAACTCGACAGAGCAGGTTGACACAATAATGGAAAAGAACGTTACTGTTACACATGCCCAAGACATATTGGAAAAGACACACAACGGGAAGCTCTGCAATCTAGATGGAGTGAAGCCTCTGATTTTAAGAGATTGTAGTGTAGCTGGATGGCTCCTTGGAAACCCAATGTGTGACGAATTCATCAATGTGCCGGAATGGTCTTACATAGTGGAGAAGGCCAATCCAGCCAATGACCTCTGTTACCCAGGGAATTTCAACGACTATGAAGAACTGAAACACCTATTGAGCAGAATAAACCATTTTGAGAAAATTCAGATCATCCCCAAAAGTTCTTGGCCCGATCATGAAGCCTCATCAGGGGTGAGCTCAGCATGTCCATACCAG---GGAAATTCCTCCTTTTTCAGAAATGTGATATGGCTTATCAAAAAGAACGATGCATACCCAACAATAAAGAGAAGCTACAATAATACCAACCAAGAAGATCTTTTGGTACTGTGGGGGATTCACCATCCTAATGATGCGGCAGAGCAGACAAGGCTCTATCAAAACCCAACAACCTATATTTCCGTTGGGACATCAACACTAAACCAGAGATTGGCACCAAAAATAGCTACTAGATCCAAAGTAAACGGACAAAGTGGAAGGATGGATTTCTTCTGGACAATTTTAAAACCGAATGATGCAATCAACTTCGAGAGTAATGGAAATTTCATTGCTCCAGAATATGCATACAAAATTGTCAAGAAAGGGGACTCAGCAATTATGAAAAGTGAAGTGGAATATGGTAACTGCAACACCAAGTGTCAAACTCCAATGGGGGCGATAAACTCTAGTATACATTTCCACAACATACACCCTCTCACCATCGGGGAATGTCCCAAATATGTGAAATCAAACAAATTAGTCCTTGCGACTGGGCTCAGAAATAGCCCTCAAAGAGAGAGA------AGAAGAAAAAGAGGATTATTTGGAGCTATAGCAGGTTTTATAGAGGGAGGATGGCAGGGAATGGTAGATGGTTGGTATGGGTACCACCATAGCAATGAGCAGGGGAGTGGGTACGCTGCAGACAAAGAATCCACTCAAAAGGCAATAGATGGAGTCACCAATAAGGTCAACTCGATCATTGACAAAATGAACACTCAGTTTGAGGCCGTTGGAAGGGAATTTAATAACTTAGAAAGGAGAATAGAGAATTTAAACAAGAAGATGGAAGACGGATTCCTAGATGTCTGGACTTATAATGCTGAACTTCTGGTTCTCATGGAAAATGAAAGAACTCTAGACTTCCATGACTCAAATGTCAAGAACCTTTACGACAAGGTCCGACTACAGCTTAGGGATAATGCAAAGGAGCTGGGTAACGGTTGTTTCGAGTTCTATCACAAATGTGATAATGAATGTATGGAAAGTGTAAGAAACGGAACGTATGACTACCCGCAGTATTCAGAAGAAGCAAGATTAAAAAGAGAGGAAATAAGTGGAGTAAAATTGGAATCAATAGGAACTTACCAAATACTGTCAATTTATTCAACAGTGGCGAGTTCCCTAGCACTGGCAATCATGGTGGCTGGTCTATCTTTATGGATGTGCTCCAATGGGTCGTTACAATGCAGAATTTGCATTTAA
		</sequence>
		<sequence>
			<taxon idref="H5N1_Avian_AY609312_A/chicken/Guangdong/174/04|2004.500"/>
			ATGGAGAAAATAGTGCTTCTTCTTGCAATAATCAGTCTTGTTAAAAGTGATCAGATTTGCATTGGTTACCATGCAAACAACTCGACAGAGCAGGTTGACACAATAATGGAAAAGAACGTCACTGTTACACATGCCCAAGACATACTGGAAAAGACACACAACGGGAAGCTCTGCGATCTAGATGGAGTGAAGCCTCTAATTTTAAGAGATTGTAGTGTAGCTGGATGGCTCCTCGGGAACCCAATGTGTGACGAATTCATCAATGTGCCGGAATGGTCTTACATAGTGGAGAAGGCCAATCCAGCTAATGACCTCTGTTACCCAGGGAATTTCAACGACTATGAAGAACTGAAACACCTATTGAGCAGAATAAACCATTTTGAGAAAATTCAGATCATCCCCAAAAGTTCTTGGTCCGATCATGAAGCCTCATCAGGGGTGAGCTCAGCATGTCCATACCAG---GGAAGGTCCTCCTTTTTCAGAAATGTGGTATGGCTTATCAAAAAGAACAGTGCATACCCAATAATAAAGAGAAGCTACAATAATACCAACCAAGAAGATCTTTTGGTACTATGGGGGATTCACCACCCAAATGATGCGGCAGAGCAGACAAGGCTCTATCAAAACCCAACCACCTATATTTCCGTTGGGACATCAACACTAAACCAGAGATTGGTACCAAAAATAGCTACTAGATCCAAAGTAAACGGGCAAAGTGGAAGGATGGGGTTCTTCTGGACAATTTTAAAACCGAATGATGCAATCAACTTTGAGAGTAATGGAAATTTCATTGCTCCAGAATATGCATACAAAATTGTCAAGAAAGGGGACTCAGCAATTATGAAAAGTGAATTGGAATATGGTAACTGCAGCACCAAGTGTCAAACTCCAATGGGGGCGATAAACTCTAGTATGCCATTCCACAACATACACCCTCTCACCATCGGGGAATGCCCCAAATATGTGAAATCAAGCAGATTAGTCCTTGCGACTGGGCTCAGAAATAGCCCTCAAAGAGAGAGA---AGAAGAAAAAAGAGAGGACTATTTGGAGCTATAGCAGGTTTTATAGAGGGAGGATGGCAGGGAATGGTAGATGGTTGGTATGGGTACCACCATAGCAATGAGCAGGGGAGTGGGTACGCTGCAGACAAAGAATCCACTCAAAAGGCAATAGATGGAGTCACCAATAAGGTCAACTCGATCATTGACAAAATGAACACTCAGTTTGAGGCCGTTGGAAGGGAATTTAATAACTTAGAAAGGAGAATAGAAAATTTGAACAAGAAGATGGAAGACGGATTCCTAGATGTCTGGACTTATAATGCTGAACTTCTGGTTCTCATGGAAAATGAGAGAACTCTAGACTTTCATGACTCAAATGTCAAGAACCTTTACGACAAGGTCCGACTACAGCTTAGGGATAATGCAAAGGAGCTGGGTAACGGTTGTTTCGAGTTCTATCACAGATGTGATAATGAATGTATGGAAAGTGTAAGAAACGGAACGTATGACTACCCGCAGTATTCAGAAGAAGCAAGATTAAAAGGAGAGGAAATAAGTGGAGTAAAATTGGAGTCAATAGGAACTTACCAAATACTGTCAATTTATTCAACAGTGGCGAGTTCCCTAGCACTGGCAATCATGGTGGCTGGTCTATCTTTATGGATGTGCTCCAATGGATCGTTACAATGCAGAATTTGCATTTAA
		</sequence>
		<sequence>
			<taxon idref="H5N1_Swine_AY646424_A/swine/Shandong/2/03|2003.500"/>
			ATGGAGAAAATAGTGCTTCTTCTTGCAATAGTCAGTCTTGTCAAAAGTGATCAGGTTTGCATTGGTTACCATGCAAACAACTCGACAGAGCAGGTTGACACAATAATGGAAAAGAACGTTACTGTTACACATGCCCAAGACATACTGGAAAGGACACACAACGGGAAGCTCTGCGATCTAAATGGAGTAAAGCCTCTCATTTTGAGAGATTGTAGTGTAGCTGGATGGCTCCTCGGAAACCCTATGTGTGACGAATTCACCAATGTGCCGGAATGGTCTTACATAGTGGAGAAGGCCAGTCCAGCCAATGACCTCTGTTACCCAGGGGATTTCAACGACTATGAAGAACTGAAACACCTATTGAGCAGAATAAACCATTTTGAGAAAATTCAGATCATCCCCAAAAGTTCTTGGTCCAATCATGATGCCTCATCAGGGGTGAGCTCAGCATGTCCATACCAT---GGGAGGTCCTCCTTTTTCAGAAATGTGGTATGGCTTATCAAAAAGAACAGTACATACCCAACAATAAAGAGGAGCTACAATAATACCAACCAAGAAGATCTTTTGGTACTGTGGGGGATTCACCATCCTAATGATGCGGCAGAGCAGACAAAGCTCTATCAAAACCCAACCACCTACATTTCCGTTGGAACATCAACACTGAACCAGAGATTGGTTCCAGAAATAGCTACTAGACCCAAAGTAAACGGGCAAAGTGGAAGAATTGAGTTCTTCTGGACAATTTTAAAGCCGAATGATGCCATCAATTTCGAAAGTAATGGAAATTTCATTGCTCCAGAATATGCATACAAAATTGCCAAGAAAGGGGACTCAGCAATTATGAAAAGTGAATTGGAATATGGTAACTGCAACACCAAGTGTCAAACTCCAATGGGGGCGATAAACTCTAGTATGCCATTCCACAACATACACCCCCTCACCATCGGGGAATGCCCCAAATATGTGAAATCAAACAGATTAGTCCTTGCGACTGGACTCAGAAATACCCCTCAAAGAGAGAGA---AGAAGAAAAAAGCGAGGACTATTTGGAGCTATAGCAGGTTTTATAGAGGGAGGATGGCAGGGAATGGTAGATGGTTGGTATGGGTACCACCATAGCAATAAGCAGGGGAGCGGATACGCTGCAGACAAAGAATCCACTCAAAAGGCAATAGATGGAGTCACCAATAAGGTCAACTCGATCATTGACAAAATGAACACTCAGTTTGAGGCCGTTGGAAGGGAATTTAATAACTTGGAAAGGAGGATAGAGAGTTTAAACAAGAAGATGGAAGACGGATTCCTAGATGTCTGGACTTATAATGCTGAACTTCTGGTTCTCATGGAAAATGAGAGAACTCTAGACTTTCATGACTCAAATGTCAAGAACCTTTACGACAAGGTCCGACTACAGCTTAGGGATAATGCAAAGGAGCTGGGTAATGGTTGTTTCGAGTTCTATCACAAATGTGATAATGAATGTATGGAAAGTGTAAAAAACGGAACGTATGACTACCCGCAGTATTCAGAAGAAGCAAGACTAAACAGAGAGGAAATAAGTGGAGTAAAATTGGAATCAATGGGAACTTACCAAATACTGTCAATTTATTCAACAGTGGCGAGTTCCCTAGCACTGGCAATCATGGTAGCTGGTCTATCTTTATGGATGTGCTCCAATGGATCGTTACAATGCAGAATTTGCATTTAA
		</sequence>
		<sequence>
			<taxon idref="H5N1_Avian_AY653200_A/chicken/Jilin/9/2004|2004.500"/>
			ATGGAGAAAATAGTGCTTCTTCTTGCAATAGTCAGTCTTGTTAAAAGTGATCAGATTTGCATTGGTTACCATGCAAACAACTCGACAGAGCAGGTTGACACAATAATGGAAAAGAACGTTACTGTTACACATGCCCAAGACATACTGGAAAAGACACACAACGGGAAGCTCTGCGATCTAGATGGAGTGAAGCCTCTAATTTTGAGAGATTGTAGTGTAGCTGGATGGCTCCTCGGAAACCCTATGTGTGACGAATTCATCAATGTGCCGGAATGGTCTTACATAGTGGAGAAGGCCAGTCCAGCCAATGACCTCTGTTACCCAGGGGATTTCAACGACTATGAAGAACTGAAACACCTATTGAGCAGAATAAACCATTTTGAGAAAATTCAGATCATCCCCAAAAGTTCTTGGTCCAATCATGAAGCCTCATCAGGGGTGAGCTCAGCATGTCCATACCAG---GGGAAGTCCTCCTTTTTCAGAAATGTGGTATGGCTTATCAAAAAGAACAGTACATACCCAACAATAAAGAGGAGCTACAATAATACCAACCAAGAAGATCTTTTGGTACTGTGGGGGATTCACCATCCTAATGATGCGGCAGAGCAGACAAAGCTCTATCAAAACCCAACCACCTATATTTCCGTTGGGACATCAACACTAAACCAGAGATTGGTACCAAAAATAGCTACTAGATCCAAAGTAAACGGGCAAAGTGGAAGAATGGAGTTCTTCTGGACAATTTTAAAGCCGAATGATGCTATCAACTTCGAGAGTAATGGAAATTTCATTGCTCCAGAATATGCATACAAAATTGTCAAGAAAGGGGACTCAGCAATTATGAAAAGTGAATTGGAATATGGTAACTGCAACACCAAATGTCAAACTCCAATGGGGGCGATAAACTCTAGTATGCCATTCCACAACATACACCCTCTCACCATCGGGGAATGCCCCAAATATGTGAAATCAAACAGATTAGTCCTTGCGACAGGGCTCAGAAATAGCCCTCAAAGAGAGAGA---AGAAGAAAAAAGAGAGGACTATTTGGAGCTATAGCAGGTTTTATAGAGGGAGGATGGCAGGGAATGGTAGATGGTTGGTATGGGTACCACCATAGCAATGAGCAGGGGAGTGGATACGCTGCAGACAAAGAATCCACTCAAAAGGCAATAGATGGAGTCACCAATAAGGTCAACTCGATCATTGACAAAATGAACACTCAGTTTGAGGCCGTTGGAAGGGAATTTAATAACTTAGAAAGGAGAATAGAGAATTTAAACAAGAAGATGGAAGACGGATTCCTAGATGTCTGGACTTATAATGCTGAACTTCTGGTTCTCATGGAAAATGAGAGAACTCTAGACTTCCATGACTCAAATGTCAAGAACCTTTACGACAAGGTCCGACTACAGCTTAGGGATAATGCAAAGGAGCTGGGTAACGGTTGTTTCGAGTTCTATCACAAATGTGATAATGAATGTATGGAAAGTGTAAGAAACGGAACGTATGACTACCCGCAGTATTCAGAAGAAGCAAGACTAAACAGAGAGGAAATAAGTGGAGTAAAATTGGAATCAATAGGAACTTACCAAATACTGTCAATTTATTCAACAGTGGCGAGTTCCCTAGCACTGGCAATCATGGTGGCTGGTCTATCTTTATGGATGTGCTCCAATGGATCGTTACAATGCAGAATTTGCATTTAA
		</sequence>
		<sequence>
			<taxon idref="H5N1_Avian_AY676033_A/duck/Hong_Kong/821/2002|2002.500"/>
			ATGGAGAAAATAGTGCTTCTTTTTGCAATAGTCAGTCTTGTCAAAAGTGATCAGATTTGCATTGGTTACCATGCAAACAACTCGACAGAGCAGGTTGACACAATAATGGAAAAGAACGTTACTGTTACACATGCCCAAGACATACTGGAAAAGACACACAACGGGAAGCTCTGCGATCTAGATGGAGTGAAGCCTCTAATTTTAAGAGATTGTAGTGTAGCTGGATGGCTCCTCGGAAACCCAATGTGTGACGAATTCATCAATGTGCCGGAATGGTCTTACATAGTGGAGAAGGCCAATCCAGCCAATGACCTCTGTTACCCAGGGGATTTCAACGACTATGAAGAATTGAAACACCTATTGAGCAGAATAAACCATTTTGAGAAAATTCAGATCATCCCCAAAAATTCTTGGTCCAGTCATGAAGCCTCATTAGGGGTGAGCTCAGCATGTCCATACCAG---GGAAAGTCCTCCTTTTTCAGAAATGTGGTATGGCTTATCAAAAAGAACAGCGCATACCCAACAATAAAGAGGAGCTACAATAATACCAACCAAGAAGATCTTTTGGTACTGTGGGGGATTCACCATCCTAATGATGCGGCAGAGCAGACAAGGCTCTATCAAAACCCAACCACCTATATTTCCGTTGGGACATCAACACTAAACCAGAGATTGGTACCAAAAATAGCTACTAGATCCAAAGTAAACGGGCAAAGTGGAAGGATGGAGTTCTTCTGGACAATTTTAAAACCGAATGATGCAATCAACTTCGAGAGTAATGGAAATTTCATTGCTCCAGAATATGCATACAAAATTGTCAAGAAAGGGGACTCAGCAATTATGAAAAGTGAATTGGAATATGGTAACTGCAACACCAAGTGTCAAACTCCAATGGGGGCGATAAACTCTAGTATGCCATTCCACAATATACACCCTCTCACCATCGGGGAATGCCCCAAATATGTGAAATCAAACAGATTAGTCCTTGCGACTGGGCTCAGAAATAGCCCTCAAATAGAGAGA---AGAAGAAAAAAGAGAGGATTATTTGGGGCTATAGCAGGTTTTATAGAGGGAGGATGGCAGGGAATGGTAGATGGTTGGTATGGGTACCACCATAGCAATGAGCAGGGGAGTGGGTACGCTGCAGACAAAGAATCCACTCAAAAGGCAATAGATGGAGTCACCAATAAGGTCAACTCGATCATTGACAAAATGAACACTCAGTTTGAGGCCGTTGGAAGGGAATTTAATAACTTAGAAAGGAGAATAGAGAATTTAAACAAGAAAATGGAAGACGGATTCCTAGATGTCTGGACTTATAATGCTGAACTTCTGGTTCTCATGGAAAATGAGAGAACTCTAGACTTTCATGACTCAAATGTCAAGAACCTTTACGACAAGGTCCGACTACAGCTTAGGGATAATGCAAAGGAGCTGGGTAACGGTTGTTTCGAGTTCTATCACAAATGTGATAATGAATGTATGGAAAGTGTAAGAAACGGAACGTATGACTACCAGCAGTATTCAGAAGAAGCAAGACTAAAAAGAGAGGAAATAAGTGGAGTAAAATTGGAATCAATAGGAACTTACCAAATACTGTCAATTTATTCTACAGTGGCGAGTTCCCTAGCACTGGCAATCATGGTAGCTGGTCTATCTTTATGGATGTGCTCCAATGGGTCGTTACAATGCAGAATTTGCATTTAA
		</sequence>
		<sequence>
			<taxon idref="H5N1_Avian_AY676034_A/egret/Hong_Kong/757-2/2003|2003.500"/>
			ATGGAGAAAATAGTGCTTCTTTTTGCAATAGTCAGTCTTGTTAAAAGTGATCAGATTTGCATTGGTTACCATGCAAACAACTCGACAGAGCAGGTTGACACAATAATGGAAAAGAACGTTACTGTTACACATGCCCAAGACATACTGGAAAAGACACACAACGGGAAGCTCTGTGATCTAGATGGAGTGAAGCCTCTAATTTTGAGAGATTGTAGTGTAGCTGGATGGCTCCTCGGAAACCCAATGTGTGACGAATTCATCAATGTGCCGGAATGGTCTTACATAGTGGAGAAGGCCAATCCAGCCAATGACCTCTGTTACCCAGGGGATTTCAACGACTATGAAGAATTGAAACACCTATTGAGCAGAATAAACCATTTTGAGAAAATTCAGATCATCCCCAAAAATTCTTGGTCCAGTCATGAAGCCTCATTAGGGGTGAGCTCAGCATGTCCATACCAG---GGAAAGTCCTCCTTTTTCAGGAATGTGGTATGGCTTATCAAAAAGAACAGTGCATACCCAACAATAAAGAGGAGCTACAATAATACCAACCAAGAAGATCTTTTGGTACTGTGGGGGATTCACCATCCTAATGATGCGGCAGAGCAGACAAGGCTCTATCAAAACCCAACCACCTACATTTCCGTTGGGACATCAACACTAAACCAGAGATTGGTACCAAAAATAGCTACTAGATCCAAAGTAAACGGGCAAAGTGGAAGGATGGAGTTCTTCTGGACAATTTTAAAACCGAATGATGCAATCAACTTCGAGAGTAATGGAAATTTCATTGCTCCAGAATATGCATACAAAATTGTCAAGAAAGGGGACTCAGCAATTATGAAAAGTGAATTGGAATATGGTAACTGCAACACCAAGTGTCAAACTCCAATGGGGGCGATAAACTCTAGTATGCCATTCCACAATATACACCCTCTCACCATCGGGGAATGCCCCAAATATGTGAAATCAAACAGATTAGTCCTTGCGACTGGGCTCAGAAATAGCCCTCAAAGAGAGAGA---AGAAGAAAAAAGAGAGGATTATTTGGAGCTATAGCAGGTTTTATAGAGGGAGGATGGCAGGGAATGGTAGATGGTTGGTATGGGTACCACCATAGCAATGAGCAGGGGAGTGGGTACGCTGCAGACAAAGAATCCACTCAAAAGGCAATAGATGGAGTCACCAATAAGGTCAACTCGATCATTGACAAAATGAACACTCAGTTTGAGGCCGTTGGAAGGGAATTTAATAACTTAGAAAGGAGAATAGAGAATTTAAACAAGAAGATGGAAGACGGATTCCTAGATGTCTGGACTTATAATGCTGAACTTCTGGTTCTCATGGAAAATGAGAGAACTCTAGACTTTCATGACTCAAATGTCAAGAACCTTTACGACAAGGTCCGACTACAGCTTAGGGATAATGCAAAGGAGCTGGGTAACGGTTGTTTCGAGTTCTATCACAAATGTGATAATGAATGTATGGAAAGTGTAAGAAACGGAACGTATGACTACCCGCAGTATTCAGAAGAAGCAAGACTAAAAAGAGAGGAAATAAGTGGAGTAAAATTGGAATCAATAGGAACTTACCAAATACTGTCAATTTATTCTACAGTGGCGAGTTCCCTAGCACTGGCAATCATGGTAGCTGGTCTATCTTTATGGATGTGCTCCAATGGGTCGTTACAATGCAGAATTTGCATTTAA
		</sequence>
		<sequence>
			<taxon idref="H5N1_Avian_AY676035_A/chicken/Korea/es/2003|2003.500"/>
			ATGGAGAAAATAGTGCTTCTTCTTGCAATAGTCAGTCTTGTTAAAAGTGATCAGATTTGCATTGGTTACCATGCAAACAACTCGACAGAGCAGGTTGACACAATAATGGAAAAGAACGTCACTGTTACACATGCCCAAGACATACTGGAAAAGACACACAACGGGAAGCTCTGCGATCTAGATGGAGTGAAGCCTCTAATTTTAAGAGATTGTAGTGTAGCTGGATGGCTCCTCGGGAACCCAATGTGTGACGAATTCATCAATGTGCCGGAATGGTCTTACATAGTGGAGAAGGCCAATCCACCCAATGACCTCTGTTACCCAGGGAATTTCAACGACTATGAAGAACTGAAACACCTATTGAGCAGAATAAACCATTTTGAAAAAATTCAGATCATCCCCAAAAGTTCTTGGTCCGATCATGAAGCCTCATCAGGGGTGAGCTCAGCATGTCCATACCAG---GGAAGGTCCTCCTTCTTCAGAAATGTGGTATGGCTTATCAAAAAGAACAGTGCATACCCAACAATAAAGAGAAGCTACAATAATACCAACCAAGAAGATCTTTTGGTACTGTGGGGGATTCACCATCCAAATGATGCGGCAGAGCAGACAAGACTCTATCAAAACCCAACCACCTATATTTCCGTTGGGACATCAACACTAAACCAGAGATTGGTACCAAAAATAGCTACTAGATCCAAAGTAAACGGGCAAAGTGGAAGGATGGAGTTCTTCTGGACAATTTTAAAACCGAATGATGCAATCAGCTTTGAGAGTAATGGAAATTTCATTGCTCCAGAATATGCATACAAAATTGTCAAGAAAGGGGACTCAGCAATTATGAAAAGTGAATTGGAATATGGTAACTGCAACACCAAGTGTCAAACTCCAATGGGGGCGATAAACTCTAGTATGCCATTCCACAACATACACCCTCTCACCATCGGGGAATGCCCCAAATATGTGAAATCAAGCAGATTAGTCCTTGCGACTGGGCTCAGAAATAGCCCTCAAAGAGAGAAA------AGAAAAAAGAGAGGACTATTTGGAGCTATAGCAGGTTTTATAGAGGGAGGATGGCAGGGAATGGTAGATGGTTGGTATGGGTACCACCATAGCAATGAGCAGGGGAGTGGGTACGCTGCAGACAAAGAATCCACTCAAAAGGCAATAGATGGAGTCACCAATAAGGTCAACTCGATCATTGACAAAATGAACACTCAGTTTGAGGCCGTTGGAAGGGAATTTAATAACTTAGAAAGGAGAATAGAAAATTTAAACAAGAAGATGGAAGACGGATTCCTAGATGTCTGGACTTATAATGCTGAACTTCTGGTTCTCATGGAAAATGAGAGAACTCTAGACTTTCATGACTCAAATGTCAAGAACCTTTACGACAAGGTCCGACTACAGCTTAGGGATAATGCAAAGGAGCTGGGTAACGGTTGTTTCGAGTTCTATCACAGATGTGATAATGAATGTATAGAAAGTGTAAGAAACGGAACGTATGGCTACCCGCAGTATTCAGAAGAAGCAAGATTAAAAAGAGAGGAAATAAGTGGAGTAAAATTGGAATCAATAGGAACTTACCAAATACTGTCAATTTATTCAACAGTGGCAAGTTCCCTAGCACTGGCAATCATGGTGGCTGGTCTATCTTTATGGATGTGCTCCAATGGATCGTTACAATGCAGAATTTGCATTTAA
		</sequence>
		<sequence>
			<taxon idref="H5N1_Avian_AY676036_A/duck/Korea/ESD1/03|2003.500"/>
			ATGGAGAAAATAGTGCTTCTTCTTGCAATAGTCAGTCTTGTTAAAAGTGATCAGATTTGCATTGGTTACCATGCAAACAACTCGACAGAGCAGGTTGACACAATAATGGAAAAGAACGTCACTGTTACACATGCCCAAGACATACTGGAAAAGACACACAACGGGAAGCTCTGCGATCTAGATGGAGTGAAGCCTCTAATTTTAAGAGATTGTAGTGTAGCTGGATGGCTCCTCGGGAACCCAATGTGTGACGAATTCATCAATGTGCCGGAATGGTCTTACATAGTGGAGAAGGCCAATCCACCCAATGACCTCTGTTACCCAGGGAATTTCAACGACTATGAAGAACTGAAACACCTATTGAGCAGAATAAACCATTTTGAAAAAATTCAGATCATCCCCAAAAGTTCTTGGTCCGATCATGAAGCCTCATCAGGGGTGAGCTCAGCATGTCCATACCAG---GGAAGGTCCTCCTTCTTCAGAAATGTGGTATGGCTTATCAAAAAGAACAGTGCATACCCAACAATAAAGAGAAGCTACAATAATACCAACCAAGAAGATCTTTTGGTACTGTGGGGGATTCACCATCCAAATGATGCGGCAGAGCAGACAAGACTCTATCAAAACCCAACCACCTATATTTCCGTTGGGACATCAACACTAAACCAGAGATTGGTACCAAAAATAGCTACTAGATCCAAAGTAAACGGGCAAAGTGGAAGGATGGAGTTCTTCTGGACAATTTTAAAACCGAATGATGCAATCAGCTTTGAGAGTAATGGAAATTTCATTGCTCCAGAATATGCATACAAAATTGTCAAGAAAGGGGACTCAGCAATTATGAAAAGTGAATTGGAATATGGTAACTGCAACACCAAGTGTCAAACTCCAATGGGGGCGATAAACTCTAGTATGCCATTCCACAACATACACCCTCTCACCATCGGGGAATGCCCCAAATATGTGAAATCAAGCAGATTAGTCCTTGCGACTGGGCTCAGAAATAGCCCTCAAAGAGAGAAA------AGAAAAAAGAGAGGACTATTTGGAGCTATAGCAGGTTTTATAGAGGGAGGATGGCAGGGAATGGTAGATGGTTGGTATGGGTACCACCATAGCAATGAGCAGGGGAGTGGGTACGCTGCAGACAAAGAATCCACTCAAAAGGCAATAGATGGAGTCACCAATAAGGTCAACTCGATCATTGACAAAATGAACACTCAGTTTGAGGCCGTTGGAAGGGAATTTAATAACTTAGAAAGGAGAATAGAAAATTTAAACAAGAAGATGGAAGACGGATTCCTAGATGTCTGGACTTATAATGCTGAACTTCTGGTTCTCATGGAAAATGAGAGAACTCTAGACTTTCATGACTCAAATGTCAAGAACCTTTACGACAAGGTCCGACTACAGCTTAGGGATAATGCAAAGGAGCTGGGTAACGGTTGTTTCGAGTTCTATCACAGATGTGATAATGAATGTATAGAAAGTGTAAGAAACGGAACGTATGACTACCCGCAGTATTCAGAAGAAGCAAGATTAAAAAGAGAGGAAATAAGTGGAGTAAAATTGGAATCAATAGGAACTTACCAAATACTGTCAATTTATTCAACAGTGGCAAGTTCCCTAGCACTGGCAATCATGGTGGCTGGTCTATCTTTATGGATGTGCTCCAATGGATCGTTCCAATGCAGAATTTGCATTTAA
		</sequence>
		<sequence>
			<taxon idref="H5N1_Avian_AY684706_A/chicken/Hubei/327/2004|2004.500"/>
			ATGGAGAAAATAGTGCTTCTTCTTGCAATAGTCAGTCTTGTTAAAAGTGATCAGATTTGCATTGGTTACCATGCAAACAACTCGACAGAGCAGGTCGACACAATAATGGAAAAGAACGTTACTGTTACACATGCCCAAGACATACTGGAAAAGACACACAACGGGAAGCTCTGCGATCTAGATGGAGTGAAGCCTCTAATTTTGAGAGATTGTAGTGTAGCTGGATGGCTCCTCGGAAACCCAATGTGTGACGAATTCATCAATGTGCCGGAATGGTCTTACATAGTGGAGAAGGCCAGTCCAGCCAATGACCTCTGTTACCCAGGGGATTTCAACGACTATGAAGAACTGAAACACCTATTGAGCAGAATAAACCATTTTGAGAAAATTCAGATCATCCCCAAAAGTTCTTGGTCCAATCATGAAGCCTCATCAGGGGTGAGCTCAGCATGTCCATACCTG---AGAAAGTCCTCCTTTTTCAGAAATGTGGTATGGCTTATCAAAAAGAACAGTACATACCCAACAATAAAGAGGAGCTACAATAATACCAACCAAGAAGATCTTTTGGTACTGTGGGGGATTCACCATCCTAATGATGCGGCAGAGCAGACAAGGCTCTATCAAAACCCAACCACTTATATTTCCGTTGGAACATCAACACTAAACCAGAGATTTGTACCAAAAATAGCTACTAGATCCAAAGTAAACGGGCAAAGTGGAAGGATGGAGTTCTTCTGGACAATTTTAAAACCGAATGATGCAATCGATTTCGAGAGTAATGGAAATTTCATTGCTCCAGAATATGCATACAAAATTGTCAAGAAAGGGGACTCAGCAATTATGAAAAGTGAATTGGAATATGGTAACTGCAACACCAAGTGTCAAACTCCAATGGGGGCGATAAACTCTAGTATGCCATTCCACAACATACACCCTCTCACCATCGGGGAATGCCCCAAATATGTGAAATCAAACAGATTAGTCCTTGCGACTGGGCTCAGAAATAGCCCTCAAAGAGAGAGA---AGAAGAAAAAAGAGAGGACTATTTGGAGCTATAGCAGGTTTTATAGAGGGAGGATGGCAGGGAATGGTAGATGGTTGGTATGGGTACCACCATAGCAATGAGCAGGGGAGTGGATACGCTGCAGACAAAGAATCCACTCAAAAGGCAATAGATGGAGTCACCAATAAGGTCAACTCGATCATTGACAAAATGAACACTCAGTTTGAGGCCGTTGGAAGGGAATTTAATAACTTAGAAAGGAGAATAGAGAATTTAAACAAGAAGATGGAAGACGGATTCCTAGATGTCTGGACTTATAATGCTGAACTTCTGGTTCTCATGGAAAATGAGAGAACTCTAGACTTTCATGACTCAAATGTCAAGAACCTTTACGACAAGGTCCGACTACAGCTTAGGGATAATGCAAAAGAGCTGGGTAACGGTTGTTTCGAGTTCTATCACAAATGTGATAATGAATGTATGGAAAGTGTAAGAAACGGAACGTATGACTACCCGCAGTATTCAGAAGAAGCAAGACTAAAAAGAGAGGAAATAAGTGGAGTAAAATTGGAATCAATAGGAACTTACCAAATACTGTCAATTTATTCAACAGTGGCGAGTTCCCTAGCACTGGCAATCATGGTAGCTGGTCTATCTTTATGGATGTGCTCCAATGGATCGTTACAATGCAGAATTTGCATTTAA
		</sequence>
		<sequence>
			<taxon idref="H5N1_Avian_AY770079_A/chicken/Hubei/489/2004|2004.500"/>
			ATGGAGAAAATAGTGCTTCTTCTTGCAATAGTCAGTCTTGTTAAAAGTGATCAGATTTGCATTGGTTACCATGCAAACAACTCGACAGAGCAGGTCGACACAATAATGGAAAAGAACGTTACTGTTACACATGCCCAAGACATACTGGAAAAGACACACAACGGGAAGCTCTGCGATCTAGATGGAGTGAAGCCTCTAATTTTGAGAGATTGTAGTGTAGCTGGATGGCTCCTCGGAAACCCAATGTGTGACGAATTCATCAATGTGCCGGAATGGTCTTACATAGTGGAGAAGGCCAGTCCAGCCAATGACCTCTGTTACCCAGGGGATTTCAACGACTATGAAGAACTGAAACACCTATTGAGCAGAATAAACCATTTTGAGAAAATTCAGATCATCCCCAAAAGTTCTTGGTCCAATCATGAAGCCTCATCAGGGGTGAGCTCAGCATGTCCATACCTG---GGAAAGTCCTCCTTTTTCAGAAATGTGGTATGGCTTATCAAAAAGAACAGTACATACCCAACAATAAAGAGGAGCTACAATAATACCAACCAAGAAGATCTTTTGGTACTGTGGGGGATTCACCATCCTAATGATGCGGCAGAGCAGACAAGGCTCTATCAAAACCCAACCACTTATATTTCCGTTGGAACATCAACACTAAACCAGAGATTGGTACCAAAAATAGCTACTAGATCCAAAGTAAACGGGCAAAGTGGAAGGATGGAGTTCTTCTGGACAATTTTAAAACCGAATGATGCAATCAATTTCGAGAGTAATGGAAATTTCATTGCTCCAGAATATGCATACAAAATTGTCAAGAAAGGGGACTCAGCAATTATGAAAAGTGAATTGGAATATGGTAACTGCAACACCAAGTGTCAAACTCCAATGGGGGCGATAAACTCTAGTATGCCATTCCACAACATACACCCTCTCACCATCGGGGAATGCCCCAAATATGTGAAATCAAACAGATTAGTCCTTGCGACTGGGCTCAGAAATAGCCCTCAAAGAGAGAGA---AGAAGAAAAAAGAGAGGACTATTTGGAGCTATAGCAGGTTTTATAGAGGGAGGATGGCAGGGAATGGTAGATGGTTGGTATGGGTACCACCATAGCAATGAGCAGGGGAGTGGATACGCTGCAGACAAAGAATCCACTCAAAAGGCAATAGATGGAGTCACCAATAAGGTCAACTCGATCATTGACAAAATGAACACTCAGTTTGAGGCCGTTGGAAGGGAATTTAATAACTTAGAAAGGAGAATAGAGAATTTAAACAAGAAGATGGAAGACGGATTCCTAGATGTCTGGACTTATAATGCTGAACTTCTGGTTCTCATGGAAAATGAGAGAACTCTAGACTTTCATGACTCAAATGTCAAGAACCTTTACGACAAGGTCCGACTACAGCTTAGGGATAATGCAAAAGAGCTGGGTAACGGTTGTTTCGAGTTCTATCACAAATGTGATAATGAATGTATGGAAAGTGTAAGAAACGGAACGTATGACTACCCGCAGTATTCAGAAGAAGCAAGACTAAAAAGAGAGGAAATAAGTGGAGTAAAATTGGAATCAATAGGAACTTACCAAATACTGTCAATTTATTCAACAGTGGCGAGTTCCCTAGCACTGGCAATCATGGTAGCTGGTCTATCTTTATGGATGTGCTCCAATGGATCGTTACAATGCAGAATTTGCATTTAA
		</sequence>
		<sequence>
			<taxon idref="H5N1_Avian_AY737304_A/duck/Guangdong/173/04|2004.500"/>
			ATGGAGAAAATAGTGCTTCTTCTTGCAATAGTCAACCTTGTTAAAAGTGATCAGATTTGCATTGGTTACCATGCAAACAACTCGACAGAACAGGTTGACACAATAATGGAAAAGAACGTTACTGTTACACATGCTCAAGACATACTGGAAAAGACACACAACGGGAAGCTCTGCGATCTAGATGGAGTGAAACCTCTAATTTTGAAAGATTGTAGTGTAGCTGGATGGCTCCTCGGAAACCCAATGTGTGACGAATTCATCAATGTGCCGGAATGGTCTTACATAGTGGAGAAGGCCAATCCAGCCAATGACCTCTGTTACCCAGGGTATTTCAACGACTATGAAGAACTGAAACACCTATTGAGCAGAATAAACCATTTTGAGAAAATTCAGATCATCCCCAAAAGTTCTTGGTCCAATCATGAAGCCTCATCAGGGGTGAGCTCAGCATGTCCATACCAG---GGAAAGTCCTCCTTTTTCAGAAATGTAGTATGGCTTATCAAGAAGAACAATATATACCCAACAATAAAGAGGAGCTACAATAATACCAACCAAGAAGATCTTTTGGTACTGTGGGGGATTCACCATCCTAATGATGCGGCAGAGCAGACAAAGCTCTATCAAAACCCAACCACCTATATTTCCGTTGGAACATCAACACTAAACCAGAGATTGGTACCAAAAATAGCTACTAGATCCAAAGTAAACGGGCAAAGTGGAAGGATTGAGTTCTTCTGGACAATTTTAAAACCGAATGATGCAATCAACTTCGAGAGTAATGGAAATTTCATTGCTCCAGAATATGCATACAAAATTGTCAAGAAAGGGGACTCAGCAATTATGAAAAGTGAATTGGAATATGGTAACTGCAACACCAAGTGTCAAACTCCAATGGGGGCGATAAACTCTAGTATGCCTTTCCACAATATACACCCTCTCACCATCGGGGAATGCCCCAAATATGTGAAATCAAACAGATTAGTCCTTGCGACTGGGCTCAGAAATAGCCCTCAAAGAGAGAGA------AGAAAAAAGAGAGGACTATTTGGAGCTATAGCAGGTTTCATAGAAGGAGGATGGCAGGGAATGGTAGATGGTTGGTATGGGTACCATCATAGCAATGAGCAGGGGAGTGGGTACGCTGCAGACAAAGAATCCACTCAAAAGGCAATAGATGGAGTCACCAATAAGGTCAACTCGATCATTGACAAAATGAACACTCAGTTTGAAGCCGTTGGAAGGGAATTTAATAACTTAGAAAGGAGAATAGAGAATTTAAACAAGAAGATGGAAGACGGATTCCTAGATGTCTGGACATATAATGCTGAACTTCTGGTTCTCATGGAAAATGAGAGAACCCTAGACTTTCATGACTCAAATGTCAAGAACCTTTACGACAAGGTCCGACTACAGCTTAGGGATAATGCAAAGGAGCTGGGCAACGGTTGTTTCGAGTTCTATCATAAATGTGATAATGAATGTATGGAAAGTGTAAGAAACGGAACGTATGACTACCCGCAGTATTCAGAAGAAGCAAGACTAAAAAGAGAGGAAATAAGTGGAGTAAAATTGGAATCAGTGGGGACTTACCAAATACTGTCAATTTATTCAACAGTGGCGAGTTCCCTAGCACTGGCAATCATGGTAGCTGGTCTATCTTTATGGATGTGCTCCAATGGATCGTTACAATGCAGAATTTGCATTTAA
		</sequence>
		<sequence>
			<taxon idref="H5N1_Avian_HM172089_A/goose/Guangdong/72/2004|2004.500"/>
			ATGGAGAAAATAGTGCTTCTTCTTGCAATAGTCAGTCTTGTTAAAAGTGATCAGATTTGCATTGGTTACCATGCAAACAACTCGACAGAGCAGGTTGACACAATAATGGAAAAGAACGTTACTGTTACACATGCCCAAGACATACTGGAAAAGACACACAATGGGAAGCTCTGCGACCTAGATGGGGTGAAGCCTCTAATTTTGAGAGATTGTAGTGTAGCTGGATGGCTCCTCGGGAACCCAATGTGTGACGAATTCATCAATGTACCGGAATGGTCTTACATAGTGGAGAAGGCCAGTCCAGCCAATGACCTCTGTTACCCAGGTGATTTCAACGATTATGAAGAACTGAAACACCTATTGAGCAGAATAAACCATTTTGAGAAAATTCAGATCATCCCCAAAAGTTCTTGGTCCAATCATGAAGCCTCATCAGGGGTGAGCTCAGCATGTCCATATCTG---GGAAAGCCCTCCTTTTTCAGAAATGTGGTATGGCTTATCAAAAAGAACAGTGCATACCCAACAATAAAGAGGAGCTACAATAATACCAACCAAGAAGATCTTTTGGTACTGTGGGGGATTCACCATCCTAATGATGCGGCAGAGCAGACAAAGCTCTATCAAAACCCAACCACTTATATTTCCGTTGGAACATCAACATTAAACCAGAGATTGGTACCAAAAATAGCTACCAGATCCAAAGTAAACGGGCAAAGTGGAAGGATGGAGTGCTTCTGGACAATTTTAAAACCGAATGATGCAATCAACTTCGAGAGTAATGGAAATTTCATTGCTCCAGAATATGCATACAAAATTGTCAAGAAAGGGGACTCAGCAATTATGAAAAGTGAATTGGAATATGGTAACTGCAACACCAAGTGTCAAACTCCAATGGGGGCGATAAACTCTAGTATGCCATTCCACAACATACACCCTCTCACCATCGGGGAATGCCCCAAATATGTGAAATCAAACAGATTAGTCCTTGCGACTGGGCTCAGAAATAGCCCTCAAAGAGAGAGA---AGAAGAAAGAAGAGAGGACTATTTGGAGCTATAGCAGGTTTTATAGAGGGAGGATGGCAGGGAATGGTAGATGGTTGGTATGGATACCACCATAGCAATGAGCAGGGGAGTGGATACGCTGCAGACAAAGAATCCACTCAAAAGGCAATAGATGGAGTCACCAATAAGGTCAACTCGATCATTGACAAAATGAACACTCAGTTTGAGGCCGTTGGAAGGGAATTTAATAACTTAGAAAGGAGAATAGAGAATTTAAACAAGAAGATGGAAGACGGATTCCTAGATGTTTGGACTTACAATGCTGAACTTCTGGTTCTCATGGAAAATGAGAGAACTCTAGACTTTCATGACTCAAATGTCAAGAACCTTTACGACAAGGTCCGACTACAGCTTAGGGATAATGCAAAAGAACTGGGTAACGGTTGTTTCGAGTTCTATCACAAATGTGATAATGACTGCATGGAAAGTGTAAGAAACGGAACGTATGACTACCCGCAGTATTCAGAAGAAGCAAGGCTAAAAAGAGAGGAAATAAGTGGAGTAAAATTGGAATCAATAGGAACTTACCAAATACTGTCAATTTATTCAACAGTGGCAAGTTCCCTAGCGCTGGCAATCATGGTAGCTGGTCTATCTTTATGGATGTGCTCCAATGGTTCGTTACAATGCAGAATTTGCATTTAA
		</sequence>
		<sequence>
			<taxon idref="H5N1_Swine_AY747609_A/swine/Fujian/1/2003|2003.500"/>
			ATGGAGAAAATAGTGCTTCTTCTTGCAATAGTCAGTCTTGTTAAAGGTGATCAGATTTGCACTGGTTACTATGCAAACAACTCGACAGAGCAGGTTGACACAATAATGGAAAAGAACGTTACTGTTACACATGCCCAAGACATACTGGAAAAGACACACAACGGGAAGCTCTGCGATCTAGATGGAGTGAAGCCTCTAATTTTGAGAGATTGTAGTGTAGCTGGATGGCTCCTCGGAAACCCAATGTGTGACGAATTCATCAATGTACCGGAATGGTCTTACATAGTGGAGAAGGCCAGTCCAGCCAATGACCTCTGTTACCCAGGGGATTTCAACGACTATGAAGAACTGAAACACCTATTGAGCAGAATAAACCATTTTGAGAAAATTCAGATCATCCCCAAAAGTTCTTGGTCCAATCATGAAGCCTCATCAGGGGTGAGCTCAGCATGTCCATACCAG---GGGAGGTCCTCCTTTTTCAGGAATGTGGTATGGCTTATCGAAAAGAACAGTGCATACCCAACAATAAAGAGGAGCTACAATAATACCAACCAAGAAGATCTTTTGGTACTGTGGGGGATTCACCATCCTAATGATGCGGCAGAGCAGACAAAGCTCTATCAAAACCCAACCACCTATATTTCCGTTGGAACATCAACACTAAACCAGAGATTGGTACCAAAAATAGCTACTAGATCCAAAGTAAACGGGCAAAGTGGAAGAATGGAGTTCTTCTGGACAATTTTAAAGCCGAATGATGCTATCAACTTCGAGAGTAATGGAAATTTCATTGCTCCAGAATATGCATACAAAATTGTCAAGAAAGGGGACTCAGCAATTATGAAAAGTGAATTGGAATATGGTAACTGCAACACCAAGTGTCAAACTCCAATGGGGGCGATAAACTCTAGTATGCCATTCCACAACATACACCCTCTCACCATCGGGGAATGCCCCAAATATGTGAAATCAAACAGATTAGTCCTTGCAACAGGGCTCAGAAATAGCCCTCAAAGAGAGATA---AGAAGAAAAAAGAGAGGACTATTTGGAGCTATAGCAGGCTTTATAGAGGGAGGATGGCAGGGAATGGTAGATGGTTGGTATGGGTACCACCATAGCAATGAGCAGGGGAGTGGATACGCTGCAGACAAAGAATCCACTCAAAAGGCAATAGATGGAGTCACCAATAAAGTCAACTCGATCATTGACAAAATGAACACTCAATTTGAGGCCGTTGGAAGGGAATTCAATAACTTAGAAAGGAGAATAGAGAATTTAAACAAGAAGATGGAGGACGGATTCCTAGATGTCTGGACTTATAATGCTGAACTTCTGGTTCTCATGGAAAATGAGAGAACTCTAGACTTTCATGACTCAAATGTCAAGAACCTTTACGACAAGGTCCGACTACAGCTTAGGGATAATGCAAAGGAGCTGGGTAACGGTTGTTTCGAGTTCTATCACAAATGTGATAATGAATGTATGGAAAGTGTAAGAAACGGAACGTATGACTACCCGCAGTATTCAGAAGAAGCAAGACTAAACAGAGAGGAAATAAGTGGAGTAAAATTGGAATCAATAGGAACTTACCAAATACTGTCAATTTATTCAACAGTGGCGAGTTCCCTAGCACTGGCAATCATGGTAGCTGGTCTATCTTTATGGATGTGCTCCAATGGATCGTTACAATGCAGAATTTGCATTTAA
		</sequence>
		<sequence>
			<taxon idref="H5N1_Swine_AY747617_A/swine/Fujian/F1/2001|2001.500"/>
			ATGGAGAAAATAGTGCTTCTTCTTGCAATAGTCAGTCTTGTTAAAGGTGATCAGATTTGCACTGGTTACCATGCAAACAACTCGACAGAGCAGGTTGACACAATAATGGAAAAGAACGTTACTGTTACACATGCCCAAGACATACTGGAAAAGACACACAACGGGAAGCTCTGCGATCTAGATGGAGTGAAGCCCCTAATTTTGAGAGATTGTAGTGTAGCTGGATGGCTCCTCGGAAACCCAATGTGTGACGAATTCATCAATGTACCGGAATGGTCTTACATAGTGGAGAAGGCCAGTCCAGCCAATGACCTCTGTTACCCAGGGGATTTCAACGACTATGAAGAACTGAAACACCTATTGAGCAGAATAAACCATTTTGAGAAAATTCAGATCATCCCCAAAAGTTCTTGGTCCAATCATGAAGCCTCATCAGGGGTGAGCTCAGCATGTCCATACCAG---GGGAGGTCCTCCTTTTTCAGGAATGTGGTATGGCTTATCAAAAAGAACAGTGCATACCCAACAATAAAGAGGAGCTACAATAATACCAACCAAGAAGATCTTTTGGTACTGTGGGGGATTCACCATCCTAATGATGCGGCAGAGCAGACAAAGCTCTATCAAAACCCAACCACCTATATTTCCGTTGGAACATCAACACTAAACCAGAGATTGGTACCAAAAATAGCTACTAGATCCAAAGTAAACGGGCAAAGTGGAAGAATGGAGTTCTTCTGGACAATTTTAAAGCCGAATGATGCTATCAACTTCGAGAGTAATGGAAATTTCATTGCTCCAGAATATGCATACAAAATTGTCAAGAAAGGGGACTCAGCAATTATGAAAAGTGAATTGGAATATGGTAACTGCAACACCAAGTGTCAAACTCCAATGGGGGCGATAAACTCTAGTATGCCATTCCACAACATACACCCTCTCACCATCGGGGAATGCCCCAAATATGTGAAATCAAACAGATTAGTCCTTGCGACAGGGCTCAGAAATAGCCCTCAAAGAGAGATA---AGAAGAAAAAAGAGAGGACTATTTGGAGCTATAGCAGGCTTTATAGAGGGAGGATGGCAGGGAATGGTAGATGGTTGGTATGGGTACCACCATAGCAATGAGCAGGGGAGTGGATACGCTGCAGACAAAGAATCCACTCAAAAGGCAATAGATGGAGTCACCAATAAAGTCAACTCGATCATTGACAAAATGAACACTCAATTTGAGGCCGTTGGAAGGGAATTCAATAACTTAGAAAGGAGAATAGAGAATTTAAACAAGAAGATGGAGGACGGATTCCTAGATGTCTGGACTTATAATGCTGAAATTCTGGTTCTCATGGAAAATGAGAGAACTCTAGACTTTCATGACTCAAATGTCAAGAACCTTTACGACAAGGTCCGACTACAGCTTAGGGATAATGCAAAGGAGCTGGGTAACGGTTGTTTCGAGTTCTATCACAAATGTGATAATGAATGTATGGAAAGTGTAAGAAACGGAACGTATGACTACCCGCAGTATTCAGAAGAAGCAAGACTAAACAGAGAGGAAATAAGTGGAGTAAAATTGGAATCAATAGGAACTTACCAAATACTGTCAATTTATTCAACAGTGGCGAGTTCCCTAGCACTGGCAATCATGGTAGCTGGTCTATCTTTATGGATGTGCTCCAATGGATCGTTACAATGCAGAATTTGCATTTAA
		</sequence>
		<sequence>
			<taxon idref="H5N1_Avian_CY028708_A/chicken/Vietnam/23/2004|2004.500"/>
			ATGGAGAAAATAGTGCTTCTTTTTGCGATAGTCAGTCTTGTTAAAAGTGATCAGATTTGCATTGGTTACCATGCAAACAACTCGACAGAGCAGGTTGACACAATAATGGAAAAGAACGTTACTGTTACACATGCCCAAGACATACTGGAAAAGACACACAACGGGAAGCTCTGCGATCTAGATGGAGTGAAGCCTCTAATTTTGAGAGATTGTAGTGTAGCTGGATGGCTCCTCGGAAACCCAATGTGTGACGAATTCATCAATGTGCCAGAATGGTCTTACATAGTGGAGAAGGCCAATCCAGTCAATGACCTCTGTTACCCAGGGGATTTCAATGACTATGAAGAATTGAAACACCTATTGAGCAGAATAAACCATTTTGAGAAAATTCAGATCATCCCCAAAAGTTCTTGGTCCAGTCATGAAGCCTCATTAGGGGTGAGCTCAGCATGTCCATACCAG---GGAAAGTCCTCCTTTTTCAGAAATGTGGTATGGCTTATCAAAAAGAACAGTACATACCCAACAATAAAGAGGAGCTACAATAATACCAACCAAGAAGATCTTTTGGTAATGTGGGGGATTCACCATCCTAATGATGCAGCAGAGCAGACAAAGCTCTATCAAAACCCAACCACCTATATTTCCGTTGGGACATCAACACTAAACCAGAGATTGGTACCAAGAATAGCTACTAGATCCAAAGTAAACGGGCAAAGTGGGAGGATGGAGTTCTTCTGGACAATTTTGAAACCGAATGATGCAATCAACTTCGAGAGTAATGGAAATTTCATTGCTCCAGAATATGCATACAAAATTGTCAAGAAAGGGGACTCAACAATTATGAAAAGTGAATTGGAATATGGTAACTGCAACACCAAGTGTCAAACTCCAATGGGGGCGATAAACTCTAGTATGCCATTCCACAATATACACCCTCTCACCATCGGGGAATGCCCCAAATATGTGAAATCAAACAGATTAGTCCTTGCGACTGGGCTCAGAAATAGCCCTCAAAGAGAGAGA---AGAAGAAAAAAAAGAGGATTATTTGGAGCTATAGCAGGTTTTATAGAGGGAGGATGGCAGGGAATGGTAGATGGTTGGTATGGGTACCACCATAGCAATGAGCAGGGGAGTGGGTACGCTGCAGACAAAGAATCCACTCAAAAGGCAATAGATGGAGTCACCAATAAGGTCAACTCGATCATTGACAAAATGAACACTCAGTTTGAGGCCGTTGGAAGGGAATTTAACAACTTAGAAAGGAGAATAGAGAATTTAAACAAGAAGATGGAAGACGGGTTCCTAGATGTCTGGACTTATAATGCTGAACTTCTGGTTCTCATGGAAAATGAGAGAACTCTAGACTTTCATGACTCAAATGTCAAGAACCTTTACGACAAGGTCCGACTACAGCTTAGGGATAATGCAAAGGAGCTGGGTAACGGTTGTTTCGAGTTCTATCATAAATGTGATAATGAATGTATGGAAAGTGTAAGAAACGGAACGTATGACTACCCGCAGTATTCAGAAGAAGCAAGATTAAAAAGAGAGGAAATAAGTGGAGTAAAATTGGAATCAATAGGAATTTACCAAATACTGTCAATTTATTCTACAGTGGCGAGTTCCCTAGCACTGGCAATCATGGTAGCTGGTCTATCCTTATGGATGTGCTCCAATGGGTCGTTACAATGCAGAATTTGCATTTAA
		</sequence>
		<sequence>
			<taxon idref="H5N1_Avian_CY034206_A/chicken/Vietnam/890/2004|2004.500"/>
			ATGGAGAAAATAGTGCTTCTTTTTGCGATAGTCAGTCTTGTTAAAAGTGATCAGATTTGCATTGGTTACCATGCAAACAACTCGACAGAGCAGGTTGACACAATAATGGAAAAGAACGTTACTGTCACACATGCCCAAGACATACTGGAAAAGACACACAACGGGAAGCTCTGCGATCTAGATGGAGTGAAGCCTCTAATTTTGAGAGATTGTAGTGTAGCTGGATGGCTCCTCGGAAACCCAATGTGTGACGAATTCATCAATGTGCCGGAATGGTCTTACATAGTGGAGAAGGCCAATCCAGTCAATGACCTCTGTTACCCAGGGGATTTCAATGACTATGAAGAATTGAAACACCTATTGAGCAGAATAAACCATTTTGAGAAAATTCAGATCATCCCCAAAAGTTCTTGGTCCAGTCATGAAGCCTCATTAGGGGTGAGCTCAGCATGTCCATACCAG---GGAAAGTCCTCCTTTTTCAGAAATGTGGTATGGCTTATCAAAAAGAACAGTACATACCCAACAATAAAGAGGAGCTACAATAATACCAACCAAGAAGATCTTTTGGTAATGTGGGGGATTCACCATCCTAATGATGCGGCAGAGCAGACAAAGCTCTATCAAAACCCAACCACCTATATTTCCGTTGGGACATCAACACTAAACCAGAGATTGGTACCAAGAATAGCTACTAGATCCAAAGTAAACGGGCAAAGTGGGAGGATAGAGTTCTTCTGGACAATTTTAAAACCGAATGATGCAATCAACTTCGAGAGTAATGGAAATTTCATTGCTCCAGAATATGCATACAAAATTGTCAAGAAAGGGGACTCAACAATTATGAAAAGTGAATTGGAATATGGTAACTGCAACACCAAGTGTCAAACTCCAATGGGGGCGATAAACTCTAGTATGCCATTCCACAATATACATCCTCTCACCATCGGGGAGTGCCCCAAATATGTGAAATCAAACAGATTAGTCCTTGCGACTGGGCTCAGAAATAGCCCTCAAAGAGAGAGA---AGAAGAAAAAAGAGAGGATTATTTGGAGCTATAGCAGGTTTTATAGAAGGAGGATGGCAGGGAATGGTAGATGGTTGGTATGGGTACCACCATAGCAATGAGCAGGGGAGTGGGTACGCTGCAGACAAAGAATCCACTCAAAAGGCAATAGATGGAGTCACCAATAAGGTCAACTCGATCATTGACAAAATGAACACTCAGTTTGAGGCCGTTGGAAGGGAATTTAACAACTTAGAAAGGAGAATAGAGAATTTAAACAAGAAGATGGAAGACGGGTTCCTAGATGTCTGGACTTATAATGCTGAACTTCTGGTTCTCATGGAAAATGAGAGAACTCTAGACTTTCATGACTCAAATGTCAAGAACCTTTACGACAAGGTCCGACTACAGCTTAGAGATAATGCAAAGGAGCTGGGTAACGGTTGTTTCGAGTTCTATCATAAATGTGATAATGAATGTATGGAAAGTGTAAGAAACGGAACGTATGACTACCCGCAGTATTCAGAAGAAGCAAGATTAAAAAGAGAGGAAATAAGTGGAGTAAAATTGGAATCAATAGGAATTTACCAAATACTGTCAATTTATTCTACTGTGGCGAGTTCCCTAGCACTGGCAATCATGGTAGCTGGTCTATCCTTATGGATGTGCTCCAATGGGTCGTTACAATGCAGAATTTGCATTTAA
		</sequence>
		<sequence>
			<taxon idref="H5N1_Avian_AY854190_A/duck/Shandong/093/2004|2004.500"/>
			ATGGAGGAAATAGTGCTTCTTCTTGCAATAGTCAGTCTTGTTAAAAGTGATCAGATTTGCATTGGTTACCATGCAAACAACTCGACAGAGCAGGTTGACACAATAATGGAAAAGAACGTTACTGTTACACACGCCCAAGACATACTGGAAAAGACACACAACGGGAAGCTCTGCGATCTAGATGGAGTGAAGCCTCTAATTTTGAGAGATTGTAGTGTAGCTGGATGGCTCCTTGGAAACCCTATGTGTGACGAATTCATCAATGTGCCGGAATGGTCTTACATAGTGGAGAAGGCCAATCCAGCCAATGACCTCTGTTACCCAGGGGATTTCAACGACTATGAAGAACTGAAACACCTACTGAGCAGAATAAACCATTTTGAGAAAATTCAGATCATCCCCAAAAGTTCTTGGTCCGATCATGAAGCCTCATCAGGGGTGAGCTCAGCATGTCCATACAAT---GGGAAGTCCTCCTTTTTCAGAAATGTGGTATGGCTTATCAAAAAGAACAGTTCATACCCAACAATAAAGAGGAGCTACAATAATACCAACCAAGAAGATCTTTTGATACTGTGGGGGATTCACCATCCTAATGATGCGGCAGAGCAAACAAAGCTCTATCAAAACCCAACCACCTATATTTCCGTTGGAACATCAACACTGAACCAGAGATTGGTCCCAAAAATAGCTACTAGATCCAAAGTAAACGGGCAAAGTGGAAGAATGGAGTTCTTCTGGACAATCTTAAAGCCGAATGATGCCATCAATTTCGAGAGTAATGGAAATTTCATTGCTCCAGAATATGCATACAAAATTGTCAAGAAAGGGGACTCAGCAATTATGAAAAGTGAATTGGAATATGGTAACTGCAACACCAAGTGTCAAACTCCAATGGGGGCGATAAACTCTAGCATGCCATTCCACAACATACACCCTCTCACCATCGGGGAGTGCCCCAAATATGTGAAATCAAACAGATTAGTCCTTGCGACTGGACTCAGAAATACCCCTCAAAGAGAGAGA---AGAAGAAAAAAGAGAGGACTATTTGGAGCTATAGCAGGTTTTATAGAGGGAGGATGGCAGGGAATGGTAGATGGTTGGTATGGGTATCACCATAGCAATGAGCAGGGGAGTGGATACGCTGCAGACAAAGAATCCACTCAAAAGGCAATAGATGGAGTCACCAATAAGGTCAACTCGATCATTGACAAAATGAACACTCAGTTTGAGGCCGTTGGAAGGGAATTCAATAACTTAGAAAGGAGGATAGAAAATTTAAACAAGAAGATGGAAGACGGATTCCTAGATGTCTGGACTTATAATGCTGAACTTCTGGTTCTCATGGAAAATGAGAGAACTCTAGACTTTCATGACTCAAATGTCAAGAACCTTTACGACAAGGTCCGACTACAGCTTAGGGATAATGCAAAGGAGCTGGGTAATGGTTGTTTCGAGTTCTATCACAAATGTGATAATGAATGTATGGAAAGTGTAAAAAACGGGACGTATGACTACCCGCGGTATTCAGAAGAAGCAAGACTAAACAGAGAGGAAATAAGTGGAGTAAAATTGGAATCAATGGGAACTTACCAAATACTGTCAATTTATTCAACAGTGGCGAGTTCCCTAGCACTGGCAATCATGGTAGCTGGTCTATCTTTATGGATGTGCTCCAATGGATCGTTACAATGCAGAATTTGCATTTAA
		</sequence>
		<sequence>
			<taxon idref="H5N1_Avian_AY950232_A/chicken/Henan/12/2004|2004.500"/>
			ATGGAGAAAATAGTGCTTCTTCTTGCAATAGTCAGTCTTGTTAAAAGTGATCAGATTTGCATTGGTTACCATGCAAACAACTCGACAGAGCAGGTTGACACAATAATGGAAAAGAACGTTACTGTTACACATGCCCAAGACATACTGGAAAAGACACACAACGGGAAGCTCTGCGATCTAGATGGAGTGAAGCCTCTAATTTTGAGAGATTGTAGTGTAGCTGGATGGCTCCTCGGAAACCCAATGTGTGACGAATTCATCAATGTGCCGGAATGGTCTTACATAGTGGAGAAGGCCAGTCCAGCCAATGGCCTCTGTTACCCAGGGGATTTCAACGACTATGAAGAACTGAAACACCTATTGAGCAGAATAAACCATTTTGAGAAAATTCAGATCATCCCCAAAAGTTCTTGGTCCAATCATGAAGCCTCATCAGGGGTGAGCTCAGCATGCCCATACCAG---GGAAAGTCCTCCTTTTTCAGAAATGTGGTATGGCTTATCAAAAAGAACAGTACATACCCAACAATAAAGAGGAGCTACAATAATACCAACCAAGAAGATCTTTTGGTACTGTGGGGGATTCACCATCCTAATGATGCGGCAGAGCAGACAAGGCTCTATCAAAACCCAACCACCTATATTTCCGTTGGAACATCAACACTAAACCAGAGATTGGTACCAAAAATAGCTACTAGATCCAAAGTAAACGGGCAAAGTGGAAGGATGGAGTTCTTCTGGACAATTTTAAAACCGAATGATGCAATCAACTTCGAGAGTAATGGAAATTTCATTGCTCCAGAATATGCATACAAAATTGTCAAGAAAGGGGACTCAGCAATTATGAAAAGTGAATTGGAATATGGTAACTGCAACACCAAGTGTCAAACTCCAATGGGGGCAATAAACTCTAGTATGCCATTCCACAACATACACCCTCTCACCATCGGGGAATGCCCCAAATATGTGAAATCAAACAGATTAGTCCTTGCGACTGGGCTCAGAAATAGCCCTCAAAGAGAGAGA---AGAAGAAAAAAGAGAGGACTATTTGGAGCTATAGCAGGTTTTATAGAGGGAGGATGGCAGGGAATGGTAGATGGTTGGTATGGGTACCACCATAGCAATGAGCAGGGGAGTGGATACGCTGCAGACAAAGAATCCACTCAAAAGGCAATAGATGGAGTCACCAATAAGGTCAACTCGATCATTGACAAAATGAACACTCAGTTTGAGGCCGTTGGAAGGGAATTTAATAACTTAGAAAGGAGAATAGAGAATTTAAACAAGAAGATGGAAGACGGATTCCTAGATGTCTGGACTTATAATGCTGAACTTCTGGTTCTCATGGAAAATGAGAGAACTCTAGACTTTCATGACTCAAATGTCAAGAACCTTTACGACAAGGTCCGACTACAGCTTAGGGATAATGCAAAGGAGCTGGGTAACGGTTGTTTCGAGTTCTATCACAAATGTGATAATGAATGTATGGAAAGTGTAAGAAACGGAACGTATGACTACCCGCAGTATTCAGAAGAAGCAAGACTAAAAAGAGAGGAAATAAGTGGAGTAAAATTGGAATCAATAGGAACTTACCAAATACTGTCAATTTATTCAACAGTGGCGAGTTCCCTAGCACTGGCAATCATGGTAGCTGGTCTATCTTTATGGATGTGCTCCAATGGATCGTTACAATGCAGAATTTGCATTTAA
		</sequence>
		<sequence>
			<taxon idref="H5N1_Avian_AY950230_A/chicken/Henan/01/2004|2004.500"/>
			ATGGAGAAAATAGTGCTTCTTCTTGCAATAGTCAGTCTTGTTAAAAGTGATCAGATTTGCATTGGTTACCATGCAAACAACTCGACAGAGCAGGTTGACACAATAATGGAAAAGAACGTTCCTGTTACACATGCCCAAGACATACTGGAAAAGACACACAACGGGAAGCTCTGCGATCTAGATGGAGTGAAGCCTCTAATTTTGAGAGATTGTAGTGTAGCTGGATGGCTCCTCGGAAACCCAATGTGTGACGAATTCATCAATGTGCCGGAATGGTCTTACATAGTGGAGAAGGCCAGTCCAGCCAATGGCCTCTGTTACCCAGGGGATTTCAACGACTATGAAGAACTGAAACACCTATTGAGCAGAATAAACCATTTTGAGAAAATTCAGATCATCCCCAAAAGTTCTTGGTCCAATCATGAAGCCTCATCAGGGGTGAGCTCAGCATGCCCATACCAG---GGAAAGTCCTCCTTTTTCAGAAATGTGGTATGGCTTATCAAAAAGAACAGTACATACCCAACAATAAAGAGGAGCTACAATAATACCAACCAAGAAGATCTTTTGGTACTGTGGGGGATTCACCATCCTAATGATGCGGCAGAGCAGACAAGGCTCTATCAAAACCCAACCACCTATATTTCCGTTGGAACATCAACACTAAACCAGAGATTGGTACCAAAAATAGCTACTAGATCCAAAGTAAACGGGCAAAGTGGAAGGATGGAGTTCTTCTGGACAATTTTAAAACCGAATGATGCAATCAACTTCGAGAGTAATGGAAATTTCATTGCTCCAGAATATGCATACAAAATTGTCAAGAAAGGGGACTCAGCAATTATGAAAAGTGAATTGGAATATGGTAACTGCAACACCAAGTGTCAAACTCCAATGGGGGCAATAAACTCTAGTATGCCATCCACAACATTACACCCTCTCACCATCGGGGAATGCCCCAAATATGTGAAATCAAACAGATTAGTCCTTGCGACTGGACTCAGAAATAGCCCTCAAAGAGAGAGA---AGAAGAAAAAAGAGAGGACTATTTGGAGCTATAGCAGGTTTTATAGAGGGAGGATGGCAGGGAATGGTAGATGGTTGGTATGGGTACCACCATAGCAATGAGCAGGGGAGTGGATACGCTGCAGACAAAGAATCCACTCAAAAGGCAATAGATGGAGTCACCAATAAGGTCAACTCGATCATTGACAAAATGAACACTCAGTTTGAGGCCGTTGGAAGGGAATTTAATAACTTAGAAAGGAGAATAGAGAATTTAAACAAGAAGATGGAAGACGGATTCCTAGATGTCTGGACTTATAATGCTGAACTTCTGGTTCTCATGGAAAATGAGAGAACTCTAGACTTTCATGACTCAAATGTCAAGAACCTTTACGACAAGGTCCGACTACAGCTTAGGGATAATGCAAAGGAGCTGGGTAACGGTTGTTTCGAGTTCTATCACAAATGTGATAATGAATGTATGGAAAGTGTAAGAAACGGAACGTATGACTACCCGCAGTATTCAGAAGAAGCAAGACTAAAAAGAGAGGAAATAAGTGGAGTAAAATTGGAATCAATAGGAACTTACCAAATACTGTCAATTTATTCAACAGTGGCGAGTTCCCTAGCACTGGCAATCATGGTAGCTGGTCTATCTTTATGGATGTGCTCCAATGGATCGTTACAATGCAGAATTTGCATTTAA
		</sequence>
		<sequence>
			<taxon idref="H5N1_Avian_AY950236_A/swan/Guangxi/307/2004|2004.500"/>
			ATGGAGAAAATAGTGCTTCTTCTTGCAATAGTCAGTCTTGTTAAAAGTGATCAGATTTGCATTGGTTACCATGCAAACAACTCGACAGAGCAGGTCGACACAATAATGGAAAAGAACGTTACTGTTACACATGCCCAAGACATACTGGAAAAGACACACAACGGGAAGCTCTGCGATCTAGATGGAGTGAAGCCTCTAATTTTGAGAGATTGTAGTGTAGCTGGATGGCTCCTCGGAAACCCAATGTGTGACGAATTCATCAATGTGCCGGAATGGTCTTACATAGTGGAGAAGGCCAGTCCAGCCAATGACCTCTGTTACCCAGGGGATTTCAACGACTATGAAGAACTGAAACACCTATTGAGCAGAATAAACCATTTTGAGAAAATTCAGATCATCCCCAAAAGTTCTTGGTCCAATCATGAAGCCTCATCAGGGGTGAGCTCAGCATGTCCATACCTG---GGAAAGTCCTCCTTTTTCAGAAATGTGGTATGGCTTATCAAAAAGAACAGTACATACCCAACAATAAAGAGGAGCTACAATAATACCAACCAAGAAGATCTTTTGGTACTGTGGGGGATTCACCATCCTAATGATGCGGCAGAGCAGACAAGGCTCTATCAAAACCCAACCACTTATATTTCCGTTGGAACATCAACACTAAACCAGAGATTGGTACCAAAAATAGCTACTAGATCCAAAGTAAACGGGCAAAGTGGAAGGATGGAGTTCTTCTGGACAATTTTAAAACCGAATGATGCAATCAATTTCGAGAGTAATGGAAATTTCATTGCTCCAGAATATGCATACAAAATTGTCAAGAAAGGGGACTCAGCAATTATGAAAAGTGAATTGGAATATGGTAACTGCAACACCAAGTGTCAAACTCCAATGGGGGCGATAAACTCTAGTATGCCATTCCACAACATACACCCTCTCACCATCGGGGAATGCCCCAAATATGTGAAATCAAACAGATTAGTCCTTGCGACTGGGCTCAGAAATAGCCCTCAAAGAGAGAGA---AGAAGAAAAAAGAGAGGACTATTTGGAGCTATAGCAGGTTTTATAGAGGGAGGATGGCAGGGAATGGTAGATGGTTGGTATGGGTACCACCATAGCAATGAGCAGGGGAGTGGATACGCTGCAGACAAAGAATCCACTCAAAAGGCAATAGATGGAGTCACCAATAAGGTCAACTCGATCATTGACAAAATGAACACTCAGTTTGAGGCCGTTGGAAGGGAATTTAATAACTTAGAAAGGAGAATAGAGAATTTAAACAAGAAGATGGAAGACGGATTCCTAGATGTCTGGACTTATAATGCTGAACTTCTGGTTCTCATGGAAAATGAGAGAACTCTAGACTTTCATGACTCAAATGTCAAGAACCTTTACGACAAGGTCCGACTACAGCTTAGGGATAATGCAAAAGAGCTGGGTAACGGTTGTTTCGAGTTCTATCACAAATGTGATAATGAATGTATGGAAAGTGTAAGAAACGGAACGTATGACTACCCGCAGTATTCAGAAGAAGCAAGACTAAAAAGAGAGGAAATAAGTGGAGTAAAATTGGAATCAATAGGAACTTACCAAATACTGTCAATTTATTCAACAGTGGCGAGTTCCCTAGCACTGGCAATCATGGTAGCTGGTCTATCTTTATGGATGTGCTCCAATGGATCGTTACAATGCAGAATTTGCATTTAA
		</sequence>
		<sequence>
			<taxon idref="H5N1_Avian_DQ366338_A/duck/Guangxi/13/2004|2004.500"/>
			ATGGAGAAAATAGTGCTTCTTCTTGCAATAGTCAGTCTTGTTAAGAGTGATCAGATTTGCATTGGTTACCATGCAAACAACTCAACAGAGCAGGTTGACACAATAATGGAAAAGAACGTTACTGTTACACATGCCCAAGACATACTGGAAAAGACACACAACGGGAAGCTCTGCGATCTAGATGGAGTGAAGCCTCTAATTTTAAAAGATTGTAGTGTAGCTGGATGGCTCCTCGGGAACCCAATGTGTGACGAATTCATCAATGTGCCGGAATGGTCTTACATAGTGGAGAAGGCCAATCCAGCCAATGACCTCTGTTACCCAGGGATTTTCAACGACTATGAAGAACTGAAACACCTATTGAGCAGAATAAACCATTTTGAGAAAATTCAGATCATCCCTAAAAGTTCTTGGTCCGATCATGAAGCCTCATCAGGGGTGAGCTCAGCATGTCCATACCAG---GGAAAGTCCTCTTTTTTCAGAAATGTGGTATGGCTTATCAAAAAGAACAGTGCATACCCAACAATAAAGATAAGCTACAATAATACCAACCAAGAAGATCTTTTGGTACTGTGGGGGATTCACCATCCTAATGACGCGGCAGAGCAGACAAGGCTCTATCAAAACCCAACCACCTATATTTCCGTTGGGACGTCAACACTAAACCAGAGATTGGTACCAAAAATAGCTACTAGATCCAAAGTAAACGGGCAAAGTGGAAGGATGGAGTTCTTCTGGACAATTTTAAAACCGAATGATGCAGTCAACTTCGAAAGTAATGGAAATTTCATTGCTCCAGAATATGCATACAAAATTGTCAAGAAAGGGGACTCAACAATTATGAAAAGTGAGTTGGAATATGGTGACTGCAACACCAAGTGTCAAACTCCAATGGGGGCGATAAACTCTAGCATGCCATTCCACAACATACATCCTCTCACCATAGGGGAATGCCCCAAGTATGTGAAATCAAACAGATTAGTCCTTGCGACTGGGCTCAGAAATAGCCCTCAAAGAGAAAGA------AGAAAAAAAAGAGGACTATTTGGAGCAATAGCAGGTTTTATAGAGGGAGGATGGCAGGGAATGGTAGATGGTTGGTATGGGTACCACCATAGCAATGAGCAGGGGAGTGGGTACGCTGCAGACAAAGAATCCACTCAAAAGGCAATAGATGGAGTAACCAATAAGGTCAACTCGATCATTGACAAAATGAACACTCAGTTTGAGGCTGTTGGAAGGGAATTTAATAACTTAGAAAGGAGAATAGAGAATTTAAACAAGAAGATGGAAGACGGATTCCTAGATGTCTGGACTTACAATGCTGAACTCCTAGTTCTCATGGAAAATGAGAGAACTCTAGACTTTCATGACTCAAACGTCAAGAACCTTTACGACAAGGTCCGACTACAACTTAGGGATAATGCAAAGGAGCTGGGTAACGGTTGTTTCGAGTTCTATCACAAATGTGATAATGAATGTATGGAAAGTGTAAGAAACGGAACGTATGACTACCCGCAGTATTCAGAAGAAGCAAGATTAAAAAGAGAGGAAATAAGTGGAGTAAAATTGGAATCAATAGGAACTTACCAAATACTGTCAATTTATTCAACAGTGGCGAGTTCCCTAGCACTGGCAATCATGGTGGCTGGTCTATCTTTATGGATGTGCTCCAATGGATCGTTACAATGCAGAATTTGCATTTAA
		</sequence>
		<sequence>
			<taxon idref="H5N1_Human_CY014481_A/Indonesia/CDC669/2006|2006.447"/>
			ATGGAGAAAATAGTRCTTCTTCTTGCAATAGTCAGTCTTGTTAAAAGTGATCAGATTTGCATTGGTTACCATGCAAACAATTCAACAGAGCAGGTTGACACAATCATGGAAAAGAACGTTACTGTTACACATGCCCAAGACATACTGGAAAAGACACACAACGGGAAGCTCTGCGATCTAGATGGAGTGAAGCCTCTAATTTTAAGAGATTGTAGTGTAGCTGGATGGCTCCTCGGGAACCCAATGTGTGACGAATTCATCAATGTACCGGAATGGTCTTACATAGTGGAGAAGGCCAATCCAACCAATGACCTCTGTTACCCAGGGAGTTTCAACGACTATGAAGAACTGAAACATCTATTGAGCAGAATAAACCATTTTGAGAAAATTCAAATCATCCCCAAAAGTTCTTGGTCCGATCATGAAGCCTCATCAGGAGTGAGCTCAGCATGTCCATACCTG---GGAAGTCCCTCCTTTTTTAGAAATGTGGTATGGCTTATCAAAAAGAACAGTACATACCCAACAATAAAGAAAAGCTACAATAATACCAACCAAGAAGATCTTTTGGTACTGTGGGGAATTCACCATCCTAATGATGCGGCAGAGCAGACAAGGCTATATCAAAACCCAACCACCTATATTTCCATTGGGACATCAACACTAAACCAGAGATTGGTACCAAAAATAGCTACTAGATCCAAAGTAAACGGGCAAAGTGGAAGGATGGAGTTCTTCTGGGCAATTTTAAAACCTAATGATGCAATCAACTTCGAGAGTAATGGAAATTTCATTGCTCCAGAATATGCATACAAAATTGTCAAGAAAGGGGACTCAGCAATTATGAAAAGTGAATTGGAATATGGTAACTGCAACACCAAGTGTCAAACTCCAATGGGGGCGATAAACTCTAGTATGCCATTCCACAACATACACCCTCTCACCATCGGGGAATGCCCCAAATATGTGAAATCAAACAGATTAGTCCTTGCAACAGGGCTCAGAAATAGCCCTCAAAGAGAGAGC---AGAAGAAAAAAGAGAGGACTATTTGGAGCTATAGCAGGTTTTATAGAGGGAGGATGGCAGGGAATGGTAGATGGCTGGTATGGGTACCACCATAGCAATGAGCAGGGGAGTGGGTACGCTGCAGACAAAGAATCCACTCAAAAGGCAATAGATGGAGTCACCAATAAGGTCAACTCAATTATTGACAAAATGAACACTCAGTTTGAGGCTGTTGGAAGGGAATTTAATAACTTAGAAAGGAGAATAGAGAATTTAAACAAGAAGATGGAAGACGGGTTTCTAGATGTTTGGACTTATAATGCCGAACTTCTGGTTCTCATGGAAAATGAGAGAACTCTAGACTTTCATGACTCAAATGTTAAGAACCTCTACGACAAGGTCCGACTACAGCTTAGGGATAATGCAAAAGAGCTGGGTAACGGTTGTTTCGAGTTCTATCACAAATGTGATAATGAATGTATGGAAAGTATAAGAAACGGAACGTACAACTATCCGCAGTATTCAGAAGAAGCAAGATTAAAAAGAGAGGAAATAAGTGGGGTAAAATTGGAATCAATAGGAACTTACCAAATACTGTCAATTTATTCAACAGTAGCGAGTTCCCTAGCACTGGCAATCATGATAGCTGGTCTATCTTTATGGATGTGCTCCAATGGATCGTTACAATGCAGAATTTGCATTTAA
		</sequence>
		<sequence>
			<taxon idref="H5N1_Human_CY017638_A/Indonesia/CDC938/2006|2006.858"/>
			ATGGAGAAAATAGTGCTTCTTCTTTCAATAGTCAGTCTTGTTAAAAGTGATCAGATTTGCATTGGTTACCATGCAAACAATTCAACAGAGCAGGTTGACACAATCATGGAAAAGAACGTTACTGTTACACATGCCCAAGACATACTGGAAAAGACACACAACGGGAAGCTCTGCGATCTAGATGGAGTGAAGCCTCTAATTTTAAGAGATTGTAGTGTAGCTGGATGGCTCCTCGGGAACCCAATGTGTGACGAATTCATCAACGTACCGGAATGGTCTTACATAGTGGAAAAGGCCAATCCAACCAATGACCTCTGTTACCCAGGGAGTTTCAACGACTATGAAGAACTGAAACACCTATTGAGCAGAATAAACCATTTTGAGAAAATTCAGATCATCCCCAAAAGTTCTTGGTCCGATCATGAAGCCTCATCAGGAGTGAGCTCAGCATGTCCATACCTG---GGAAGTCCCTCCTTTTTTAGAAATGTGGTATGGCTTACCAAAAAGAACAGTACATACCCAACAATAAAGAAAAGCTACAATAATACCAACCAAGAAGATCTTTTGGTACTGTGGGGAATTCACCATCCTAATAATGAGGCAGAGCAGACAAGGCTATATCAAAACCCAACCACCTATATTTCCATTGGGACATCAACACTAAACCAGAGATTGGTACCAAAAATAGCTACTAGATCCAAAGTAAACGGGCAAAGTGGAAGGATGGAGTTCTTCTGGACAATTTTAAAACCAAATGATGCAATCAACTTCGAGAGTAATGGAAATTTCATTGCTCCAGAATATGCATACAAAATTGTCAAGAAAGGGGACTCAGCAATTATGAAAAGTGAATTGGAATATAGTAACTGCAACACCAAGTGTCAAACTCCAATGGGGGCGATAAACTCTAGTATGCCATTCCACAACATACACCCTCTCACCATCGGGGAATGCCCCAAATATGTGAAATCAAACAGATTAGTCCTTGCAACAGGGCTCAGAAATAGCCCTCAAAGAGAGAGC---AGAAGAAAAAAGAGAGGTCTATTTGGAGCTATAGCAGGTTTTATAGAGGGAGGATGGCAGGGAATGGTAGATGGTTGGTATGGGTACCACCATAGTAATGAGCAGGGGAGTGGGTACGCTGCAGACAAAGAATCTACTCAAAAGGCAATAGATGGAGTCACCAATAAGGTCAACTCAATTATTGACAAAATGAACACTCAGTTTGAGGCCGTTGGAAGGGAATTTAATAACTTAGAAAGGAGAATAGAGAATTTAAACAAGAAGATGGAAGACGGGTTTCTAGATGTTTGGACTTATAATGCCGAACTTCTGGTTCTCATGGAAAATGAGAGAACTCTAGACTTTCATGACTCAAATGTTAAGAACCTCTATGACAAGGTCCGACTACAGCTTAGGGATAATGCAAAGGAGCTGGGTAACGGTTGTTTCGAGTTCTATCACAAATGTGATAATGAATGTATGGAAAGTATAAGAAACGGAACGTACAACTATCCGCAGTATTCAGAAGAAGCAAGATTAAAAAGAGAGGAAATAAGTGGGGTAAAGTTGGAATCAATAGGAACTTACCAAATACTGTCAATTTACTCAACAGTGGCGAGTTCCCTAGCACTGGCAATCATGATAGCTGGTCTATCTTTATGGATGTGCTCCAATGGATCGTTACAATGCAGAATTTGCATTTAA
		</sequence>
		<sequence>
			<taxon idref="H5N1_Avian_CY015081_A/chicken/Scotland/1959|1959.500"/>
			ATGGAGAGAATAGTGCTTCTTCTTGCAATAGTCAGTCTTGTCAAAAGTGACCAGATTTGCATTGGTTACCATGCAAACAAATCGACAAAGCAGGTTGACACAATAATGGAGAAGAATGTGACTGTCACACACGCCCAAGATATACTTGAAAGGACACACAACGGGAAGCTCTGCAGTCTAAATGGGGTGAAACCTCTCATCTTGAGGGACTGTAGTGTAGCTGGATGGCTCCTTGGAAACCCCATGTGTGACGAGTTCCTTAATGTGCCAGAATGGTCTTACATAGTAGAAAAGGACAATCCAATCAACAGCCTCTGCTACCCAGGGGATTTTAATGACTACGAAGAACTGAAACACCTATTGAGCAGTACAAACCATTTTGAGAAAATTCAAATCATCCCCAGGAGTTCTTGGTCCAATCATGATGCTTCATCAGGAGTGAGCTCTGCATGTCCATACATT---GGGAGGTCCTCCTTTTTTAGAAATGTGGTATGGCTTATCAAAAAGGACAATGCATACCCAACAATAAAGAGGAGTTACAACAATACCAACCAAGAGGATCTTCTAATACTGTGGGGGATCCATCATCCTAATGACGCAGCGGAACAAACAAAGCTCTATCAAAATCCGACCACTTACGTTTCTGTCGGAACATCAACACTGAACCAGAGATCAATTCCAGAAATAGCCACTAGGCCTAAAGTAAATGGGCAGAGCGGGAGAATGGAATTCTTTTGGACAATTTTAAAGCCAAATGATGCAATTAATTTTGAGAGTAATGGGAACTTCATAGCTCCAGAATATGCATACAAAATCGTCAAGAAGGGGGACTCGGCAATCATGAAAAGCGGCTTGGCATATGGTAACTGTGATACTAAGTGTCAAACTCCAGTGGGTGCGATAAACTCCAGCATGCCCTTCCACAATATACACCCTCACACCATTGGGGAATGCCCTAAATACGTGAAATCAGATAGGTTGGTCCTTGCAACTGGACTCAGAAACGTCCCTCAAAGGAAGAAA---------------AGAGGTCTATTTGGGGCTATAGCGGGCTTTATTGAAGGGGGATGGCAGGGAATGGTAGACGGTTGGTATGGATACCATCATAGCAACGAACAGGGGAGTGGGTATGCTGCAGACAAAGAGTCCACTCAAAAGGCAATTGATGGAATCACCAACAAGGTCAATTCAATCATTGACAAAATGAACACCCAGTTTAAGGCCGTCGGAAAGGAATTTAATAATTTGGAGAGGAGGGTAGAGAATTTGAACAAGAAAATGGAAGACGGGTTTCTAGATGTTTGGACTTACAATGTTGAACTTCTAGTCCTTATGGAAAATGAAAGGACTCTGGATTTCCATGACTCAAACGTCAAGAACCTTTATGATAAAGTCCGACTACAGCTTAAGGACAACGCGAGGGAACTGGGTAATGGTTGTTTCGAGTTCTACCACAAATGTGACAATGAATGTATGGAAAGTGTGAGAAACGGAACATATGACTACCCACAGTATTCAGAAGAAGCAAGACTAAACAGGGAGGAAATAAGTGGAGTTAAATTGGAATCAATGGGGGTTTATCAAATACTGTCAATTTATTCAACAGTGGCAAGTTCCCTAGCACTGGCAATCATGATAGCTGGTCTATCTTTTTGGATGTGTTCCAATGGGTCATTGCAGTGCAGAATTTGCATTTGA
		</sequence>
		<sequence>
			<taxon idref="H5N1_Avian_CY016907_A/chicken/Nigeria/1047-8/2006|2006.500"/>
			ATGGAGAAAATAGTGCTTCTTTTTGCAATAGTCAGTCTTGTTAAAAGTGATCAGATTTGCATTGGTTACCATGCAAACAACTCGACAGAGCAGGTTGACACAATAATGGAAAAGAACGTCACTGTTACACACGCCCAAGACATACTGGAAAAGACACACAACGGGAAGCTCTGCGATCTAGATGGAGTGAAGCCTCTAATTTTAAGAGATTGTAGTGTAGCTGGATGGCTCCTCGGAAACCCAATGTGTGACGAATTCCTCAATGTGCCGGAATGGTCTTACATAGTGGAGAAGATCAATCCAGCCAATGACCTCTGTTACCCAGGGAATTTCAACGACTATGAAGAACTGAAACACCTATTGAGCAGAATAAACCATTTTGAGAAAATTCAGATCATCCCCAAAAGTTCTTGGTCAGATCATGAAGCCTCATCAGGGGTGAGCTCAGCATGTCCATACCAG---GGAAGGTCCTCCTTTTTTAGAAATGTGGTATGGCTTATCAAAAAGGACAATGCATACCCAACAATAAAGAGAAGTTACAATAATACCAACCAAGAAGATCTTTTGGTACTGTGGGGGATTCACCATCCAAATGATGCGGCAGAGCAGACAAGGCTCTATCAAAACCCAACCACCTATATTTCCGTTGGGACATCAACACTAAACCAGAGATTGGTACCAAAAATAGCTACTAGATCCAAGGTAAACGGGCAAAGTGGAAGGATGGAGTTCTTTTGGACAATTTTAAAACCGAATGATGCAATAAACTTTGAGAGTAATGGAAATTTCATTGCTCCAGAAAATGCATACAAAATTGTCAAGAAAGGGGACTCAACAATTATGAAAAGTGAATTGGAATATGGTAACTGCAACACCAAGTGTCAAACTCCAATAGGGGCGATAAACTCTAGTATGCCATTCCACAACATCCACCCTCTCACCATCGGGGAATGCCCCAAATATGTGAAATCAAACAGATTAGTCCTTGCGACTGGGCTCAGAAATAGCCCTCAAGGAGAGAGA---AGAAGAAAAAAGAGAGGACTATTTGGAGCTATAGCAGGTTTTATAGAGGGAGGATGGCAGGGAATGGTAGATGGTTGGTATGGGTACCACCATAGCAACGAGCAAGGGAGTGGGTACGCTGCAGACAAAGAATCCACTCAAAAGGCAATAGATGGAGTCACCAATAAGGTCAACTCGATCATTGACAAAATGAACACTCAGTTTGAGGCCGTTGGAAGGGAATTTAATAACTTAGAAAGGAGAATAGAAAATTTAAACAAGAAGATGGAAGACGGATTCCTAGATGTCTGGACTTATAATGCTGAACTTCTGGTTCTCATGGAAAATGAGAGAACTCTAGACTTTCATGACTCAAATGTCAAGAACCTTTACGACAAGGTCCGACTACAGCTTAGGGATAATGCAAAAGAGCTTGGTAACGGTTGTTTCGAGTTCTATCACAGATGTGATAATGAATGTATGGAAAGTGTAAGAAACGGAACGTATGACTACCCGCAGTATTCAGAAGAAGCAAGATTAAAAAGAGAGGAAATAAGTGGAGTAAAATTGGAATCAATAGGAACCTACCAAATACTGTCAATTTATTCAACAGTGGCGAGCTCCCTAGCACTGGCAATCATGGTGGCTGGTCTATCTTTATGGATGTGCTCCAATGGATCGTTACAATGCAGAATTTGCATTTAA
		</sequence>
		<sequence>
			<taxon idref="H5N1_Avian_CY016931_A/chicken/Nigeria/1047-62/2006|2006.500"/>
			ATGGAGAAAATAGTGCTTCTTCTTGCAATAGTCAGTCTTGTTAAAAGTGATCAGATTTGCATTGGTTACCATGCAAACAACTCGACAGAGCAGGTTGACACAATAATGGAAAAGAACGTCACTGTTACACACGCCCAAGACATACTGGAAAAGACACACAACGGGAAACTCTGCGATCTAGATGGAGTGAAGCCTCTAATTTTAAGAGATTGTAGTGTAGCTGGATGGCTCCTCGGGAACCCAATGTGTGACGAATTCCTCAATGTGCCGGAATGGTCTTACATAGTGGAGAAGATCAATCCAGCCAATGACCTCTGTTACCCAGGGAATTTTAACGACTATGAAGAACTGAAACACCTATTGAGCAGAATAAACCATTTTGAGAAAATTCAGATCATCCCCAAGAGTTCTTGGTCAGATCATGAAGCCTCATCAGGGGTGAGCTCAGCATGTCCATACCAG---GGAAGATCCTCCTTTTTTAGAAATGTGGTATGGCTTATCAAAAAGGACAATGCATACCCAACAATAAAGAGAAGTTACAATAATACCAACCAAGAAGATCTTTTGGTACTGTGGGGGATTCACCATCCAAATGATGCGGCAGAGCAGACAAGACTCTATCAAAACCCAACCACCTATATTTCCGTTGGGACATCAACACTAAACCAGAGATTGGTACCAAAAATAGCTACTAGATCCAAGGTAAACGGGCAAAGTGGAAGGATGGAGTTCTTTTGGACAATTTTAAAACCGAATGATGCAATAAACTTTGAGAGTAATGGAAATTTCATTGCTCCAGAAAATGCATACAAAATTGTCAAGAAAGGGGACTCAACAATTATGAAAAGTGAATTGGAATATGGTAACTGCAACACTAAGTGTCAAACTCCAATAGGGGCGATAAACTCTAGTATGCCATTCCACAACATCCACCCTCTCACCATCGGGGAATGCCCCAAATATGTGAAATCAAACAGATTAGTCCTTGCGACTGGGCTCAGAAATAGCCCTCAAGGAGAGAGA---AGAAGAAAAAAGAGAGGACTATTTGGAGCTATAGCAGGGTTTATAGAGGGAGGATGGCAGGGAATGGTAGATGGTTGGTATGGGTACCACCATAGCAACGAGCAGGGGAGTGGGTACGCTGCAGACAAAGAATCCACTCAAAAGGCAATAGATGGAGTCACCAATAAGGTCAACTCGATCATTGACAAAATGAACACTCAGTTTGAGGCTGTTGGAAGGGAATTTAATAACTTAGAAAGGAGAATAGAAAATTTAAACAAGAAGATGGAAGACGGATTCCTAGATGTCTGGACTTATAATGCTGAACTTCTGGTTCTCATGGAAAATGAGAGAACTCTAGACTTTCATGACTCAAATGTCAAGAACCTTTACGACAAGGTCCGACTACAGCTTAGGGATAATGCAAAGGAGCTTGGTAACGGTTGTTTCGAGTTCTATCACAGATGTGATAATGAATGTATGGAAAGTGTAAGAAACGGAACGTATGACTACCCGCAGTATTCAGAAGAAGCAAGATTAAAAAGAGAGGAAATAAGTGGAGTAAAATTGGAATCAATAGGAACTTACCAAATACTGTCAATTTATTCAACAGTGGCGAGCTCCCTAGCACTGGCAATCATGGTGGCTGGTCTATCTTTATGGATGTGCTCCAATGGGTCGTTACAATGCAGAATTTGCATTTAA
		</sequence>
		<sequence>
			<taxon idref="H5N1_Avian_CY020661_A/chicken/Sudan/1784-8/2006|2006.500"/>
			ATGGAGAAAATAGTGCTTCTTCTTGCAATAGTCAGTCTTGTTAAAAGTGATCAGATTTGCATTGGTTACCATGCAAACAACTCGACAGAGCAGGTTGACACAATAATGGAAAAGAACGTCACTGTTACACACGCCCAAGACATACTGGAAAAGACACACAACGGGAAACTCTGCGATCTAGATGGAGTGAAGCCTCTAATTTTAAGAGATTGTAGTGTAGCTGGATGGCTCCTCGGGAACCCAATGTGTGACGAATTCCTCAATGTGCCGGAATGGTCTTACATAGTGGAGAAGATCAATCCAGCCAATGACCTCTGTTACCCAGGGAATTTCAACGACTATGAAGAACTGAAACACCTATTGAGCAGAATAAACCATTTTGAGAAAATTCAGATCATCCCCAAGAGTTCTTGGTCAGATCATGAAGCCTCATCAGGGGTGAGCTCAGCATGTCCATACCAG---GGAAGGTCCTCCTTTTTTAGAAATGTGGTATGGCTTATCAAAAAAGACAATGCATACCCAACAATAAAGAGAAGTTACAATAATACCAACCAAGAAGATCTTTTGGTACTGTGGGGGATTCATCATCCAAATGATGCGGCAGAGCAGACAAGACTCTATCAAAACCCAACCACCTATATTTCCGTTGGGACATCAACACTAAATCAGAGATTGGTACCAAAAATAGCTACTAGATCCAAGGTAAACGGGCAAAGTGGAAGGATGGAGTTCTTTTGGACAATTTTAAAACCGAATGATGCAATAAACTTTGAGAGTAATGGAAATTTCATTGCTCCAGAAAATGCATACAAAATTGTCAAGAAAGGGGACTCAACAATTATGAAAAGTGAATTGGAATATGGTAACTGCAACACCAAGTGTCAAACTCCAATAGGGGCGATAAACTCTAGTATGCCATTCCACAACATCCACCCTCTCACCATCGGGGAATGCCCCAAATATGTGAAATCAAACAGGTTAGTCCTTGCGACTGGGCTCAGAAATAGCCCTCAAGGAGAGGGA---AGAAGAAAAAAGAGAGGACTATTTGGAGCTATAGCAGGGTTTATAGAGGGAGGATGGCAGGGAATGGTAGATGGTTGGTATGGGTACCACCATAGCAACGAGCAGGGGAGTGGGTACGCTGCAGACAAAGAATCCACTCAAAAGGCAATAGATGGAGTCACCAATAAGGTCAACTCGATCATTGACAAAATGAACACTCAGTTTGAGGCTGTTGGAAGGGAATTTAATAACTTAGAAAGGAGAATAGAAAATTTAAACAAGAAGATGGAAGACGGATTCCTAGATGTCTGGACTTATAATGCTGAACTTCTGGTTCTCATGGAAAATGAGAGAACTCTAGACTTTCATGACTCAAATGTTAAGAACCTTTACGACAAGGTCCGACTACAGCTTAGGGATAATGCAAAGGAGCTTGGTAACGGTTGTTTCGAGTTCTATCACAGATGTGATAATGAATGTATGGAAAGTGTAAGAAACGGAACGTATGACTACCCGCAGTATTCAGAAGAAGCAAGATTAAAAAGAGAGGAAATAAGTGGAGTAAAATTGGAATCAATAGGAACTTACCAAATACTGTCAATTTATTCAACAGTGGCAAGCTCCCTAGCACTGGCAATCATGGTGGCTGGTCTCTCTTTATGGATGTGCTCCAATGGGTCGTTACAATGCAGAATTTGCATTTAA
		</sequence>
		<sequence>
			<taxon idref="H5N1_Avian_CY016300_A/chicken/Sudan/1784-10/2006|2006.500"/>
			ATGGAGAAAATAGTGCTTCTTCTTGCAATAGTCAGTCTTGTTAAAAGTGATCAGATTTGCATTGGTTACCATGCAAACAACTCGACAGAGCAGGTTGACACAATAATGGAAAAGAACGTCACTGTTACACACGCCCAAGACATACTGGAAAAGACACACAACGGGAAACTCTGCGATCTAGATGGAGTGAAGCCTCTAATTTTAAGAGATTGTAGTGTAGCTGGATGGCTCCTCGGGAACCCAATGTGTGACGAATTCCTCAATGTGCCGGAATGGTCTTACATAGTGGAGAGGATCAATCCAGCCAATGACCTCTGTTACCCAGGGAATTTCAACGACTATGAAGAACTGAAACACCTATTGAGCAGAATAAACCATTTTGAGAAAATTCAGATCATCCCCAAGAGTTCTTGGTCAGATCATGAAGCCTCATCAGGGGTGAGCTCAGCATGTCCATACCAG---GGAAGGTCCTCCTTTTTTAGAAATGTGGTATGGCTTATCAAAAAGGACAATGCATACCCAACAATAAAGAGAAGTTACAATAATACCAACCAAGAAGATCTTTTGGTACTGTGGGGGATTCATCATCCAAATGATGCGGCAGAGCAGACAAGACTCTATCAAAACCCAACCACCTATATTTCCGTTGGGACATCAACACTAAATCAGAGATTGGTACCAAAAATAGCTACTAGATCCAAGGTAAACGGGCAAAGTGGAAGGATGGAGTTCTTTTGGACAATTTTAAAACCGAATGATGCAATAAACTTTGAGAGTAATGGAAATTTCATTGCTCCAGAAAATGCATACAAAATTGTCAAGAAAGGGGACTCAACAATTATGAAAAGTGAATTGGAATATGGTAACTGCAACACCAAGTGTCAAACTCCAATAGGGGCGATAAACTCTAGTATGCCATTCCACAACATCCACCCTCTCACCATCGGGGAATGCCCCAAATATGTGAAATCAAACAGATTAGTCCTTGCGACTGGGCTCAGAAATAGCCCTCAAGGAGAGGGA---AGAAGAAAAAAGAGAGGACTATTTGGAGCTATAGCAGGGTTTATAGAAGGAGGATGGCAGGGAATGGTAGATGGTTGGTATGGGTACCACCATAGCAACGAGCAGGGGAGTGGGTACGCTGCAGACAAAGAATCCACTCAAAAGGCAATAGATGGAGTCACCAATAAGGTCAACTCGATCATTGACAAAATGAACACTCAGTTTGAGGCTGTTGGAAGGGAATTTAATAACTTAGAAAGGAGAATAGAAAATTTAAACAAGAAGATGGAAGACGGATTCCTAGATGTCTGGACTTATAATGCTGAACTTCTGGTTCTCATGGAAAATGAGAGAACTCTAGACTTTCATGACTCAAATGTTAAGAACCTTTACGACAAGGTCCGACTACAGCTTAGGGATAATGCAAAGGAGCTTGGTAACGGTTGTTTCGAGTTCTATCACAGATGTGATAATGAATGTATGGAAAGTGTAAGAAACGGAACGTATGACTACCCGCAGTATTCAGAAGAAGCAAGATTAAAAAGAGAGGAAATAAGTGGAGTAAAATTGGAATCAATAGGAACTTACCAAATACTGTCAATTTATTCAACAGTGGCAAGCTCCCTAGCACTGGCAATCATGGTGGCTGGTCTCTCTTTATGGATGTGCTCCAATGGGTCGTTACAATGCAGAATTTGCATTTAA
		</sequence>
		<sequence>
			<taxon idref="H5N1_Avian_CY016779_A/Cygnus_cygnus/Iran/754/2006|2006.500"/>
			ATGGAGAAAATAGTGCTTCTTCTTGCAATAGTCAGTCTTGTTAAAAGTGATCAGATTTGCATTGGTTACCATGCAAACAACTCGACAGAGCAGGTTGACACAATAATGGAAAAGAACGTCACTGTTACACACGCCCAAGATATACTGGAAAAGGCACACAACGGGAAGCTCTGCGATCTAGACGGAGTGAAGCCTCTAATTTTAAGAGATTGTAGTGTAGCTGGATGGCTCCTCGGGAACCCAATGTGTGACGAATTCCTCAATGTGCCGGAATGGTCTTACATAGTGGAGAAGATCAATCCAGCCAATGACCTCTGTTACCCAGGGAATTTCAACGACTATGAAGAACTGAAACACCTATTGAGCAGAATAAACCATTTTGAGAAAATTCAGATCATCCCCAAAAGTTCTTGGTCAGATCATGAAGCCTCATCAGGGGTGAGCTCAGCATGTCCATACCAG---GGAAGGTCCTCCTTTTTTAGAAATGTGGTATGGCTTATCAAAAAGAACGATGCATACCCAACAATAAAGAGAAGTTACAATAATACCAACCAAGAAGATCTTTTGGTACTGTGGGGGATTCACCATCCAAATGATGCGGCAGAGCAGACAAGGCTCTATCAAAACCCAACCACCTATATTTCCGTTGGGACATCAACACTAAACCAGAGATTGGTACCAAAAATAGCTACTAGATCCAAGGTAAACGGGCAAAGTGGAAGGATGGAGTTCTTTTGGACAATTTTAAAACCGAATGATGCAATAAACTTTGAGAGTAATGGAAATTTCATTGCTCCAGAAAATGCATACAAAATTGTCAAGAAAGGGGACTCAACAATCATGAAAAGTGAATTGGAATATGGTAACTGCAACACCAAGTGTCAAACTCCAATAGGGGCGATAAACTCTAGTATGCCATTCCACAACATCCACCCTCTCACCATCGGGGAATGCCCCAAATATGTGAAATCAAACAGATTAGTCCTTGCGACTGGGCTCAGAAATAGCCCTCAAGGAGAGAGA---AGAAGAAAAAAGAGAGGACTATTTGGAGCTATAGCAGGTTTTATAGAGGGAGGATGGCAGGGAATGGTAGATGGTTGGTATGGGTACCACCATAGCAACGAGCAGGGGAGTGGGTACGCTGCAGACAAAGAATCCACTCAAAAGGCAATAGATGGAGTCACCAATAAGGTCAACTCGATCATTGACAAAATGAACACTCAGTTTGAGGCCGTTGGAAGGGAATTTAATAACTTAGAAAGGAGAATAGAAAATTTAAACAAGAAGATGGAAGACGGATTCCTAGATGTCTGGACTTATAATGCTGAACTTCTGGTTCTCATGGAAAATGAGAGAACTCTAGACTTTCATGACTCAAATGTCAAGAATCTTTACGACAAGGTCCGACTACAGCTTAGGGATAATGCAAAGGAGCTTGGTAACGGTTGTTTCGAGTTCTATCACAGATGTGATAATGAATGTATGGAAAGTGTAAGAAACGGAACGTATGACTACCCGCAGTATTCAGAAGAAGCAAGATTAAAAAGAGAGGAAATAAGTGGAGTAAAATTGGAATCAATAGGAACTTACCAAATACTGTCAATTTATTCAACAGTGGCGAGCTCCCTAGCACTGGCAATCATGGTGGCTGGTCTATCTTTATGGATGTGCTCCAATGGATCGTTACAATGCAGAATTTGCATTTAA
		</sequence>
		<sequence>
			<taxon idref="H5N1_Avian_CY020637_A/chicken/Afghanistan/1573-92/2006|2006.500"/>
			ATGGAGAAAATAGTGCTTCTTCTTGCAATAATCAGTCTTGTTAAAAGTGATCAGATTTGCATTGGTTACCATGCAAACAACTCGACAGAGCAGGTTGACACAATAATGGAAAAGAACGTCACTGTTACACACGCCCAAGACATACTGGAAAAGACACACAACGGGAAGCTCTGCGATCTAGACGGAGTGAAGCCTCTAATTTTAAGAGATTGTAGTGTAGCTGGATGGCTCCTCGGGAATCCAATGTGTGACGAATTCCTCAATGTGCCGGAATGGTCTTACATAGTGGAGAAGATCAATCCAGCCAATGACCTCTGTTACCCAGGGAATTTCAACGACTATGAAGAACTGAAACACCTATTGAGCAGAATAAACCATTTTGAGAAAATTCAGATCATCCCCAAAAGTTCTTGGTCAGATCATGAAGCCTCATCAGGGGTGAGCTCAGCATGTCCATACCAG---GGAAGGTCCTCCTTTTTTAGAAATGTGGTATGGCTTATCAAAAAGAACGATGCATACCCAACAATAAAGAGAAGTTACAATAATACCAACCAAGAAGATCTTTTGGTACTGTGGGGGATTCACCATCCAAATGATGCGGCAGAGCAGACAAGGCTCTATCAAAACCCAACCACCTATATTTCCGTTGGGACATCAACACTAAACCAGAGATTGGTACCAAAAATAGCTACTAGATCCAAGGTAAACGGGCAAAGTGGAAGGATGGAGTTCTTTTGGACAATTTTAAAACCGAATGATGCAATAAACTTTGAGAGTAATGGAAATTTCATTGCTCCAGAAAATGCATACAAAATTGTCAAGAAAGGGGACTCAACAATCATGAAAAGTGAATTGGAATATGGTAACTGCAACACCAAGTGTCAAACTCCAATAGGGGCGATAAACTCTAGTATGCCATTCCACAACATCCACCCTCTCACCATCGGGGAATGCCCCAAATATGTGAAATCAAACAGATTAGTCCTTGCGACTGGGCTCAGAAATAGCCCTCAAGGAGAGAGA---AGAAGAAAAAAGAGAGGACTATTTGGAGCTATAGCAGGTTTTATAGAGGGAGGATGGCAGGGAATGGTAGATGGTTGGTATGGGTACCACCATAGCAACGAGCAGGGGAGTGGGTACGCTGCAGACAAAGAATCCACTCAAAAGGCAATAGATGGAGTCACCAATAAGGTCAACTCGATCATTGACAAAATGAACACTCAGTTTGAGGCCGTTGGAAGGGAATTTAATAACTTAGAAAGGAGAATAGAAAATTTAAACAAGAAGATGGAAGACGGATTTCTAGATGTCTGGACTTATAATGCTGAACTTCTGGTTCTCATGGAAAATGAGAGAACTCTAGACTTTCATGACTCAAATGTCAAGAACCTTTACGACAAGGTCCGACTACAGCTTAGGGATAATGCAAAGGAGCTTGGTAACGGTTGTTTCGAGTTCTATCACAGATGTGATAATGAATGTATGGAAAGTGTAAGAAACGGAACGTATGACTACCCGCAGTATTCAGAAGAAGCAAGATTAAAAAGAGAGGAAATAAGTGGAGTAAAATTGGAATCAATAGGAACTTATCAAATACTGTCAATTTATTCAACAGTGGCGAGCTCCCTAGCACTGGCAATCATGATGGCTGGTCTATCTTTATGGATGTGCTCCAATGGATCGTTACAATGCAGAATTTGCATTTAA
		</sequence>
		<sequence>
			<taxon idref="H5N1_Avian_CY021373_A/chicken/Afghanistan/1573-7/2006|2006.500"/>
			ATGGAGAAAATAGTGCTTCTTCTTGCAATAATCAGTCTTGTTAAAAGTGATCAGATTTGCATTGGTTACCATGCAAACAACTCGACAGAGCAGGTTGACACAATAATGGAAAAGAACGTCACTGTTACACACGCCCAAGACATACTGGAAAAGACACACAACGGGAAGCTCTGCGATCTAGACGGAGTGAAGCCTCTAATTTTAAGAGATTGTAGTGTAGCTGGATGGCTCCTCGGGAATCCAATGTGTGACGAATTCCTCAATGTGCCGGAATGGTCTTACATAGTGGAGAAGATCAATCCAGCCAATGACCTCTGTTACCCAGGGAATTTCAACGACTATGAAGAACTGAAACACCTATTGAGCAGAATAAACCATTTTGAGAAAATTCAGATCATCCCCAAAAGTTCTTGGTCAGATCATGAAGCCTCATCAGGGGTGAGCTCAGCATGTCCATACCAG---GGAAGGTCCTCCTTTTTTAGAAATGTGGTATGGCTTATCAAAAAGAACGATGCATACCCAACAATAAAGAGAAGTTACAATAATACCAACCAAGAAGATCTTTTGGTACTGTGGGGGATTCACCATCCAAATGATGCGGCAGAGCAGACAAGGCTCTATCAAAACCCAACCACCTATATTTCCGTTGGGACATCAACACTAAACCAGAGATTGGTACCAAAAATAGCTACTAGATCCAAGGTAAACGGGCAAAGTGGAAGGATGGAGTTCTTTTGGACAATTTTAAAACCGAATGATGCAATAAACTTTGAGAGTAATGGAAATTTCATTGCTCCAGAAAATGCATACAAAATTGTCAAGAAAGGGGACTCAACAATCATGAAAAGTGAATTGGAATATGGTAACTGCAACACCAAGTGTCAAACTCCAATAGGGGCGATAAACTCTAGTATGCCATTCCACAACATCCACCCTCTCACCATCGGGGAATGCCCCAAATATGTGAAATCAAACAGATTAGTCCTTGCGACTGGGCTCAGAAATAGCCCTCAAGGAGAGAGA---AGAAGAAAAAAGAGAGGACTATTTGGAGCTATAGCAGGTTTTATAGAGGGAGGATGGCAGGGAATGGTAGATGGTTGGTATGGGTACCACCATAGCAACGAGCAGGGGAGTGGGTACGCTGCAGACAAAGAATCCACTCAAAAGGCAATAGATGGAGTCACCAATAAGGTCAACTCGATCATTGACAAAATGAACACTCAGTTTGAGGCCGTTGGAAGGGAATTTAATAACTTAGAAAGGAGAATAGAAAATTTAAACAAGAAGATGGAAGACGGATTTCTAGATGTCTGGACTTATAATGCTGAACTTCTGGTTCTCATGGAAAATGAGAGAACTCTAGACTTTCATGACTCAAATGTCAAGAACCTTTACGACAAGGTCCGACTACAGCTTAGGGATAATGCAAAGGAGCTTGGTAACGGTTGTTTCGAGTTCTATCACAGATGTGATAATGAATGTATGGAAAGTGTAAGAAACGGAACGTATGACTACCCGCAGTATTCAGAAGAAGCAAGATTAAAAAGAGAGGAAATAAGTGGAGTAAAATTGGAATCAATAGGAACTTATCAAATACTGTCAATTTATTCAACAGTGGCGAGCTCCCTAGCACTGGCAATCATGGTGGCTGGTCTATCTTTATGGATGTGCTCCAATGGATCGTTACAATGCAGAATTTGCATTTAA
		</sequence>
		<sequence>
			<taxon idref="H5N1_Avian_CY016795_A/mallard/Italy/835/2006|2006.500"/>
			ATGGAGAAAATAGTGCTTCTTCTTGCAATAGTCAGTCTTGTTAAAAGTGATCAGATTTGCATTGGTTACCATGCAAACAACTCGACAGAGCAGGTTGACACAATAATGGAAAAAAACGTCACTGTTACACACGCCCAAGACATACTGGAAAAGACACACAACGGGAAACTCTGCGATCTAGATGGAGTGAAGCCTCTAATTTTAAGAGATTGTAGTGTAGCTGGATGGCTCCTCGGGAACCCAATGTGTGACGAATTCCTCAATGTGCCGGAATGGTCTTACATAGTGGAGAAGATCAATCCAGCCAATGACCTCTGTTACCCAGGGAATTTCAACGACTATGAAGAACTGAAACACCTATTGAGCAGAATAAACCATTTTGAGAAAATTCAGATCATCCCCAAAAGTTCTTGGTCAGATCATGAAGCCTCATCAGGGGTGAGCTCAGCATGTCCATACCAG---GGAAGGTCCTCCTTTTTTAGAAATGTGGTATGGCTTATCAAAAAGGACAATGCATATCCAACAATAAAGAGAAGTTACAATAATACCAACCAAGAAGATCTTTTGGTACTGTGGGGGATTCACCATCCAAATGATGCGGCAGAGCAGACAAGGCTCTATCAAAACCCGACTACCTATATTTCCGTTGGGACATCAACATTAAACCAGAGATTGGTACCAAAAATAGCTACTAGATCTAAGGTAAACGGGCAAAGTGGAAGGATGGAGTTCTTTTGGACAATTTTAAAACCGAATGATGCAATAAACTTTGAGAGTAATGGAAATTTCATTGCTCCAGAAAATGCATACAAAATTGTCAAGAAAGGGGACTCAACAATTATGAAAAGTGAATTGGAATATGGTAACTGCAACACCAAGTGTCAAACTCCAATAGGGGCGATAAACTCTAGTATGCCATTCCACAACATCCACCCTCTCACCATCGGGGAATGCCCCAAATATGTGAAATCAAACAGATTAGTCCTTGCTACTGGGCTCAGAAATAGCCCTCAAGGAGAGAGA---AGAAGAAAAAAGAGAGGACTATTTGGAGCTATAGCAGGTTTTATAGAGGGAGGATGGCAGGGAATGGTAGATGGTTGGTATGGGTACCACCATAGCAACGAGCAGGGGAGTGGGTACGCTGCAGACAAAGAATCCACTCAAAAGGCAATAGATGGAGTCACCAATAAGGTCAACTCGATCATTGACAAAATGAACACTCAGTTTGAGGCTGTTGGAAGGGAATTTAATAACTTAGAAAGGAGAATAGAAAATTTAAACAAGAAGATGGAAGACGGATTCCTAGATGTCTGGACTTATAATGCTGAACTTCTGGTTCTCATGGAAAATGAGAGAACTCTAGACTTTCATGACTCAAATGTCAAGAACCTTTACGACAAGGTCCGACTACAGCTTAGGGATAATGCAAAGGAGCTTGGTAACGGTTGTTTCGAGTTCTATCACAGATGTGATAATGAATGTATGGAAAGTGTAAGAAACGGAACGTATGACTACCCGCAGTATTCAGAAGAAGCAAGATTAAAGAGAGAGGAAATAAGTGGAGTAAAATTGGAATCAATAGGAACTTACCAAATACTGTCAATTTATTCAACAGTGGCGAGCTCCCTAGCACTGGCAATCATGGTGGCTGGTCTATCTTTATGGATGTGCTCCAATGGATCGCTACAATGCAGAATTTGCATTTAA
		</sequence>
		<sequence>
			<taxon idref="H5N1_Avian_CY020349_A/cygnus_olor/Italy/808/2006|2006.500"/>
			ATGGAGAAAATAGTGCTTCTTCTTGCAATAGTCAGTCTTGTTAAAAGTGATCAGATTTGCATTGGTTACCATGCAAACAACTCGACAGAGCAGGTTGACACAATAATGGAAAAAAACGTCACTGTTACACACGCCCAAGACATACTGGAAAAGACACACAACGGGAAACTCTGCGATCTAGATGGAGTGAAGCCTCTAATTTTAAGAGATTGTAGTGTAGCTGGATGGCTCCTCGGGAACCCAATGTGTGACGAATTCCTCAATGTGCCGGAATGGTCTTACATAGTGGAGAAGATCAATCCAGCCAATGACCTCTGTTACCCAGGGAATTTCAACGACTATGAAGAACTGAAACACCTATTGAGCAGAATAAACCATTTTGAGAAAATTCAGATCATCCCCAAAAGTTCTTGGTCAGATCATGAAGCCTCATCAGGGGTGAGCTCAGCATGTCCATACCAG---GGAAGGTCCTCCTTTTTTAGAAATGTGGTATGGCTTATCAAAAAGGACAATGCATATCCAACAATAAAGAGAAGTTACAATAATACCAACCAAGAAGATCTTTTGGTACTGTGGGGGATTCACCATCCAAATGATGCGGCAGAGCAGACAAGGCTCTATCAAAACCCGACTACCTATATTTCCGTTGGGACATCAACACTAAACCAGAAATTGGTACCAAAAATAGCTACTAGATCTAAGGTAAACGGGCAAAGTGGAAGGATGGAGTTCTTTTGGACAATTTTAAAACCGAATGATGCAATAAACTTTGAGAGTAATGGAAATTTCATTGCTCCAGAAAATGCATACAAAATTGTCAAGAAAGGGGACTCAACAATTATGAAAAGTGAGTTGGAATATGGTAACTGCAACACCAAGTGTCAAACTCCAATAGGGGCGATAAACTCTAGTATGCCATTCCACAACATCCACCCTCTCACCATCGGGGAATGCCCCAAATATGTGAAATCAAACAGATTAGTCCTTGCTACTGGGCTCAGAAATAGCCCTCAAGGAGAGAGA---AGAAGAAAAAAGAGAGGACTATTTGGAGCTATAGCAGGTTTTATAGAGGGAGGATGGCAGGGAATGGTAGATGGTTGGTATGGGTACCACCATAGCAACGAGCAGGGGAGTGGGTACGCTGCAGACAAAGAATCCACTCAAAAGGCAATAGATGGAGTCACCAATAAGGTCAACTCGATCATTGACAAAATGAACACTCAGTTTGAGGCTGTTGGAAGGGAATTTAATAACTTAGAAAGGAGAATAGAAAATTTAAACAAGAAGATGGAAGACGGATTCCTAGATGTCTGGACTTATAATGCTGAACTTCTGGTTCTCATGGAAAATGAGAGAACTCTAGACTTTCATGACTCAAATGTCAAGAACCTTTACGACAAGGTCCGACTACAGCTTAGGGATAATGCAAAGGAGCTTGGTAACGGTTGTTTCGAGTTCTATCACAGATGTGATAATGAATGTATGGAAAGTGTAAGAAACGGAACGTATGACTACCCGCAGTATTCAGAAGAAGCAAGATTAAAAAGAGAGGAAATAAGTGGAGTAAAATTGGAATCAATAGGAACTTACCAAATACTGTCAATTTATTCAACAGTGGCGAGCTCCCTAGCACTGGCAATCATGGTGGCTGGTCTATCTTTATGGATGTGCTCCAATGGATCGCTACAATGCAGAATTTGCATTTAA
		</sequence>
		<sequence>
			<taxon idref="H5N1_Avian_CY016803_A/duck/Cote_dIvoire/1787-18/2006|2006.500"/>
			ATGGAGAAAATAGTGCTTCTTCTTGCAATAGTCAGTCTTGTTAAAGGTGATCAGATTTGCATTGGTTACCATGCAAACAACTCGACAGAGCAGGTTGACACAATAATGGAAAAGAACGTCACTGTTACACACGCCCAAGACATACTGGAAAAGACACACAACGGGAAACTCTGCGATCTAGATGGAGTGAAGCCTCTAATTTTAAGAGATTGTAGTGTAGCTGGATGGCTCCTCGGGAACCCAATGTGTGACGAATTCCTCAATGTGCCGGAATGGTCTTACATAGTGGAGAAGATCAATCCAGCCAATGACCTCTGTTACCCAGGGAATTTCAACGACTATGAAGAACTGAAACACCTATTGAGCAGAATAAACCATTTTGAGAAAATTCAGATCATCCCCAAGAGTTCTTGGTCAGATCATGAAGCCTCATCAGGGGTGAGCTCAGCATGTCCATACCAG---GGAAGGTCCTCCTTTTTTAGAAATGTGGTATGGCTTATCAAAAAGGACAATGCATACCCAACAATAAAGAGAAGTTACAATAATACCAACCAAGAAGATCTTTTGGTACTGTGGGGGATTCACCATCCAAATGATGCTGCAGAGCAGACAAGACTCTATCAAAACCCAACCACCTATATTTCCGTTGGGACATCAACACTAAACCAGAGATTGGTACCAAAAATAGCTACTAGATCCAAGGTAAACGGGCAAAGTGGAAGGATGGAGTTCTTTTGGACAATTTTAAAACCGAATGATGCAATAAACTTTGAGAGTAATGGAAATTTCATTGCTCCAGAAAATGCATACAAAATTGTCAAGAAAGGGGACTCAACAATTATGAAAAGTGAATTGGAATATGGTAACTGCAACACCAAGTGTCAAACTCCAATAGGGGCGATAAACTCTAGTATGCCATTCCACAACATCCACCATCTCACCATCGGGGAATGCCCCAAATATGTGAAATCAAACAGATTAGTCCTTGCGACTGGGCTCAGAAATAGCCCTCAAGGCGAGAGA---AGAAGAAAAAAGAGAGGACTATTTGGAGCTATAGCAGGTTTTATAGAGGGAGGATGGCAGGGAATGGTAGATGGTTGGTATGGGTACCACCATAGCAACGAGCAGGGGAGTGGGTACGCTGCAGACAAAGAATCCACTCAAAAGGCAATAGATGGAGTCACCAATAAGGTCAACTCGATCATTGACAAAATGAACACTCAGTTTGAGGCTGTTGGAAGGGAATTTAATAACTTAGAAAGGAGAATAGAAAATTTAAACAAGAAGATGGAAGACGGATTCCTAGATGTCTGGACTTATAATGCTGAACTTCTGGTTCTCATGGAAAATGAGAGAACTCTAGACTTTCATGACTCAAATGTCAAGAACCTTTACGACAAGGTCCGACTACAGCTTAGGGATAATGCAAAGGAGCTTGGTAACGGTTGTTTCGAGTTCTATCACAGATGTGATAATGAATGTATGGAAAGTGTAAGAAACGGAACGTATGACTACCCGCAGTATTCAGAAGAAGCAAGATTAAAAAGAGAGGAAATAAGTGGAGTAAAATTGGAATCAATAGGAACTTACCAAATACTGTCAATTTATTCAACAGTGGCGAGCTCCCTAGCACTGGCAATCATGGTGGCTGGTCTATCTTTATGGATGTGCTCCAATGGGTCGTTACAATGCAGAATTTGCATTTAA
		</sequence>
		<sequence>
			<taxon idref="H5N1_Avian_CY016819_A/cygnus_olor/Croatia/1/2005|2005.500"/>
			ATGGAGAAAATAGTGCTTCTTTTTGCAATAGTCAGTCTTGTTAAAAGTGATCAGATTTGCATTGGTTACCATGCAAACAACTCGACAGAGCAGGTTGACACAATAATGGAAAAGAACGTCACTGTTACACACGCCCAAGACATACTGGAAAAGACACACAACGGGAAGCTCTGCGATCTAGATGGAGTAAAGCCTCTAATTTTAAGAGATTGTAGTGTAGCTGGATGGCTCCTCGGGAACCCAATGTGTGACGAATTCCTCAATGTGCCGGAATGGTCTTACATAGTGGAGAAGATCAATCCAGCCAATGACCTCTGTTACCCAGGGAATTTCAACGACTATGAAGAACTGAAACACCTATTGAGCAGAATAAACCATTTTGAGAAAATTCAGATCATCCCCAAAAGTTCTTGGTCAGATCATGAAGCCTCATCAGGGGTGAGCTCAGCATGTCCATACCAG---GGAAGGTCCTCCTTTTTTAGAAATGTGGTATGGCTTATCAAAAAGGACAATGCATACCCAACAATAAAGAGAAGTTACAATAATACCAACCAAGAAGATCTTTTGGTACTGTGGGGGATTCACCATCCAAATGATGCGGCAGAGCAGACAAGGCTCTATCAAAACCCAACCACCTATATTTCCGTTGGGACATCAACACTAAACCAGAGATTGGTACCAAAAATAGCTACTAGATCCAAGGTAAACGGGCAAAGTGGAAGGATGGAGTTCTTTTGGACAATTTTAAAACCGAATGATGCAATAAACTTTGAGAGTAATGGAAATTTCATTGCTCCAGAAAATGCATACAAAATTGTCAAGAAAGGGGACTCAACAATTATGAAAAGTGAATTGGAATATGGTAACTGCAACACCAAGTGTCAAACTCCAATAGGGGCGATAAACTCTAGTATGCCATTCCACAACATCCACCCTCTCACCATCGGGGAATGCCCCAAATATGTGAAATCAAACAGATTAGTCCTTGCGACTGGGCTCAGAAATAGCCCTCAAGGAGAGAGA---AGAAGAAAAAAGAGAGGACTATTTGGAGCTATAGCAGGTTTTATAGAGGGAGGATGGCAGGGAATGGTAGATGGTTGGTATGGGTACCACCATAGCAACGAGCAGGGGAGTGGGTACGCTGCAGACAAAGAATCCACTCAAAAGGCAATAGATGGAGTCACCAATAAGGTCAACTCGATCATTGACAAAATGAACACTCAGTTTGAGGCCGTTGGAAGGGAATTTAATAACTTAGAAAGGAGAATAGAAAATTTAAACAAGAAGATGGAAGACGGATTCCTAGATGTCTGGACTTATAATGCTGAACTTCTGGTTCTCATGGAAAATGAGAGAACTCTAGACTTTCATGACTCAAATGTCAAGAACCTTTACGACAAGGTCCGACTACAGCTTAGGGATAATGCAAAGGAGCTTGGTAACGGTTGTTTCGAGTTCTATCACAGATGTGATAATGAATGTATGGAAAGTGTAAGAAACGGAACGTATGACTACCCGCAGTATTCAGAAGAAGCAAGATTAAAAAGAGAGGAAATAAGTGGAGTAAAATTGGAATCAATAGGAACCTACCAAATACTGTCAATTTATTCAACAGTGGCGAGCTCCCTAGCACTGGCAATCATGGTGGCTGGTCTATCTTTATGGATGTGCTCCAATGGATCGTTACAATGCAGAATTTGCATTTAA
		</sequence>
		<sequence>
			<taxon idref="H5N1_Avian_GU186716_A/chicken/Lang_Son/200/2005|2005.500"/>
			ATGGAGAAAATAGTGCTTCTTCTTGCAATAGTCAGCCTTGTTAAAAGTGATCAGATTTGCATTGGTTACCATGCAAACAACTCGACAGAGCAGGTTGACACAATAATGGAAAAGAACGTTACTGTTACACATGCCCAAGACATACTGGAAAAGACACACAACGGGAAGCTCTGCGATCTAGATGGAGTGAAGCCTCTGATTTTAAGAGATTGTAGTGTAGCTGGATGGCTCCTCGGAAACCCAATGTGTGACGAATTCATCAATGTGCCGGAATGGTCTTACATAGTGGAGAAGGCCAACCCAGCCAATGACCTCTGTTACCCAGGGAATTTCAACGACTATGAAGAATTGAAACACCTATTGAGCAGAATAAACCATTTTGAGAAAATTCAGATCATCCCCAAAAGTTCTTGGTCCGATCATGAAGCCTCATTAGGGGTGAGCTCAGCATGTCCATACCAG---GGAAGTTCCTCTTTTTTCAGAAATGTGGTATGGCTTATCAAAAAGAACAATTCATACCCAACAATAAAGAAAAGCTACAATAATACCAACCAAGAAGATCTTTTGATACTGTGGGGGATTCACCATTCTAATGATGAGGCAGAGCAGACAAAGCTCTATCAAAACCCAACCACCTATATTTCCATTGGGACATCAACACTAAACCAGAGATTGGTACCAAAAATAGCCACTAGATCCAAAGTAAACGGGCAAAGTGGAAGGATGGATTTCTTCTGGACAATTTTAAAACCGAATGATGCAATCAACTTTGAGAGTAATGGAAATTTCATTGCTCCAGAATATGCATACAAAATTGTCAAGAAAGGAGACTCAGCAATTATGAAAAGTGAAGTGGAATATGGTAACTGCAACACCAAGTGTCAAACTCCAATGGGGGCGATAAACTCTAGTATGCCATTCCACAACATACACCCTCTCACCATCGGGGAATGTCCCAAATATGTGAAATCAAACAAATTAGTCCTTGCGACTGGGCTCAGAAATAGTCCTCAAAGAGAGAGA------AGAAGAAAAAGAGGACTATTTGGAGCTATAGCAGGTTTTATAGAGGGAGGATGGCAGGGAATGGTAGATGGTTGGTATGGGTACCACCATAGCAATGACCAGGGGAGTGGGTACGCTGCAGACAAAGAATCCACTCAAAAGGCAATAGATGGAGTCACCAATAAGGTCAACTCGATCATTGACAAAATGAACACTCAGTTTGAGGCCGTTGGAAGGGAATTTAATAACTTAGAAAGGAGAATAGAGAATTTAAACAAGAAAATGGAAGACGGATTCCTAGATGTCTGGACTTATAATGCTGAACTTCTGGTTCTCATGGAAAATGAGAGAACTCTAGACTTTCATGACTCAAATGTCAAAAACCTTTACGACAAGGTCCGACTACAGCTTAGGGATAATGCAAAAGAGCTGGGTAACGGTTGTTTCGAGTTCTATCACAAATGTGATAATGAATGCATGGACAGTGTAAGAAACGGAACGTATGACTACCCGCAGTATTCAGAAGAAGCAAGATTAAAAAGGGAGGAAATAAGTGGAGTAAAATTGGAATCAATAGGAACTTACCAAATACTGTCAATTTATTCAACAGTGGCGAGTTCCCTAGCACTGGCAATCATGGTGGCTGGTCTATCTTTATGGATGTGCTCCAATGGGTCGTTACAATGCAGAATTTGCATTTAA
		</sequence>
		<sequence>
			<taxon idref="H5N1_Avian_CY035898_A/chicken/Vietnam/NCVD12/2005|2005.500"/>
			ATGGAGAAAATAGTGCTTCTTTTTGCGATAGTCAGTCTTGTTAAAAGTGATCAGATTTGCATTGGTTACCATGCAAACAACTCAACAGAGCAGGTTGACACAATAATGGAAAAGAACGTTACTGTTACACATGCCCAAGACATACTGGAAAAGACACACAACGGGAAGCTCTGCGATCTAGATGGAGTGAAGCCTCTAATTTTGAGAGATTGTAGTGTAGCTGGATGGCTCCTCGGAAACCCAATGTGTGACGAATTCATCAATGTGCCGGAATGGTCTTACATAGTGGAGAAGGCCAATCCAGTCAATGACCTCTGTTACCCAGGGGATTTCAATGACTATGAAGAATTGAAACACCTATTGAGCAGAATAAACCATTTTGAGAAAATTCAGATCATCCCCAAAAGTTCTTGGTCCAGTCATGAAGCCTCATTAGGGGTGAGCTCAGCATGTCCATACCAG---GGAAAGTCCTCCTTTTTCAGAAATGTGGTATGGCTTATCAAAAAGAACAGTACATACCCAACAATAAAGAGGAGCTACAATAATACCAACAAAGAAGATCTTTTGGTAATGTGGGGGATTCACCATCCTAATGATGCGGCAGAGCAGACAAAGCTCTATCAAAACCCAACCACCTATATTTCCGTTGGGACATCAACACTAAACCAGAGATTGGTACCAAGAATAGCTACTAGATCCAAAGTAAACGGGCAAAGTGGGAGGATGGAGTTCTTCTGGACAATTTTAAAACCGAATGATGCAATCAACTTCGAGAGTAATGGAAATTTCATTGCTCCAGAATATGCATACAAAATTGTCAAGAAAGGGGACTCAACAATCATGAAAAGTGAATTGGAATATGGTAACTGCAACACCAAGTGTCAAACTCCAATGGGGGCGATAAACTCTAGTATGCCATTCCACAATATACACCCTCTCACCATCGGGGAATGCCCCAAATATGTGAAATCAAACAGATTAGTCCTTGCGACTGGGCTCAGAAATAGCCCTCAAAGAGAGAGA---AGAAGAAAAAAGAGAGGATTATTTGGAGCTATAGCAGGTTTTATAGAGGGAGGATGGCAGGGAATGGTAGATGGTTGGTATGGGTACCACCATAGCAATGAGCAGGGGAGTGGGTACGCTGCAGACAAAGAATCCACTCAAAAGGCAATAGATGGAGTCACCAATAAGGTCAACTCGATCATTGACAAAATGAACACTCAGTTTGAGGCCGTTGGAAGGGAATTTAACAACTTAGAAAGGAGAATAGAAAATTTAAACAAGAAGATGGAAGACGGGTTCCTAGATGTCTGGACTTATAATGCTGAACTTCTGGTTCTCATGGAAAATGAGAGAACTCTAGACTTTCATGACTCAAATGTCAAGAACCTTTATGACAAGGTCCGACTACAGCTTAGGGATAATGCAAAGGAGCTGGGTAACGGTTGTTTCGAGTTCTATCATAAATGTGACAATGAATGTATGGAAAGTGTAAGAAACGGAACGTATGACTACCCGCAGTATTCAGAAGAAGCAAGATTAAAAAGAGAGGAAATAAGTGGAGTAAAATTGGAATCAATAGGAATTTACCAGATACTGTCAATTTATTCTACAGTGGCGAGTTCCCTAGCACTGGCAATCATGGTAGCTGGTCTATCCTTATGGATGTGCTCCAATGGGTCGTTACAATGCAGAATTTGCATTTAA
		</sequence>
		<sequence>
			<taxon idref="H5N1_Avian_CY034222_A/duck/Vietnam/367/2005|2005.500"/>
			ATGGAGAAAATAGTGCTTCTTTTTGCGATAGTCAGTCTTGTTAAAAGTGATCAGATTTGCATTGGTTACCATGCAAACAACTCGACAGAGCAGGTTGACACAATAATGGAAAAGAACGTTACTGTTACACATGCCCAAGACATACTGGAAAAGACACATAACGGGAAGCTCTGCGATCTAGATGGAGTGAAGCCTCTAATTTTGAGAGATTGTAGTGTAGCTGGATGGCTCCTCGGAAACCCAATGTGTGACGAATTCATCAATGTGCCGGAATGGTCTTACATAGTGGAGAAGGCCAATCCAGTCAATGACCTCTGTTACCCAGGGGATTTCAATGACTATGAAGAATTGAAACACCTATTGAGCAGAATAAACCATTTTGAGAAAATTCAGATCATCCCCAAAAGTTCTTGGTCCAGTCATGAAGCCTCATTGGGGGTGAGCGCAGCATGTCCATACCAG---GGAAAGTCCTCCTTTTTCAGAAATGTGGTATGGCTTATCAAAAAGAACAGTACATACCCAACAATAAAGAGGAGCTACAATAATACCAACCAAGAAGATCTTTTGGTAATGTGGGGGATCCACCATCCTAATGATGCGGCAGAGCAGACAAAGCTCTATCAAAACCCAACCACCTATATTTCCGTTGGGACATCAACACTAAACCAGAGATTGGTACCAAGAATAGCTACTAGATCCAAAGTAAACGGGCAAAGTGGGAGGATGGAGTTCTTCTGGACAATTTTAAAACCGAATGATGCAATCAACTTCGAGAGTAATGGAAATTTCATTGCTCCAGAATATGCATACAAAATTGTCAAGAAAGGGGACTCAACAATTATGAAAAGTGAATTGGAATATGGTAACTGCAACACCAAGTGTCAAACTCCAATGGGGGCGATAAACTCTAGTATGCCATTCCACAATATACACCCTCTCACCATCGGGGAATGCCCCAAATATGTGAAATCAAACAGATTAGTCCTTGCGACTGGGCTCAGAAATAGCCCTCAAAGAGAGAGA---AGAAGAAAAAAGAGAGGATTATTTGGAGCTATAGCAGGTTTTATAGAGGGAGGATGGCAGGGAATGGTAGATGGTTGGTATGGGTACCACCATAGCAATGAGCAGGGGAGTGGGTACGCTGCAGACAAAGAATCCACTCAAAAGGCTATAGATGGAGTCACCAATAAGGTCAACTCGATCATTGACAAAATGAACACTCAGTTTGAGGCCGTTGGAAGGGAATTTAACAACTTAGAAAGGAGAATAGAGAATTTAAACAAGAAGATGGAAGACGGGTTCCTAGATGTCTGGACTTATAATGCTGAACTTCTGGTTCTCATGGAAAATGAGAGAACTCTAGACTTCCATGACTCAAATGTCAAGAACCTTTATGACAAGGTCCGACTACAGCTTAGGGATAATGCAAAGGAGCTGGGTAACGGTTGTTTCGAGTTCTATCACAAATGTGATAATGAATGTATGGAAAGTGTGAGAAACGGAACGTATGACTACCCGCAGTATTCAGAAGAAGCAAGATTAAAAAGAGAGGAAATAAGTGGAGTAAAATTGGAATCAATAGGAATTTACCAAATACTGTCAATTTATTCTACAGTGGCGAGTTCCCTAGCACTGGCAATCATGGTAGCTGGTCTATCCTTATGGATGTGCTCCAATGGGTCGTTACAATGCAGAATTTGCATTTAA
		</sequence>
		<sequence>
			<taxon idref="H5N1_Avian_CY033185_A/duck/Vietnam/NCVD08/2005|2005.500"/>
			ATGGAGAAAATAGTGCTCCTTTTTGCAATAGTCAGTCTTGTTAAAAGTGACCAGATTTGCATTGGTTACCATGCAAACAACTCGACAGAGCAGGTTGACACAATAATGGAAAAGAACGTTACTGTTACACATGCCCAAGACATACTGGAAAAGACACACAACGGAAAGCTCTGCGATCTAGATGGAGTGAAGCCTCTAATTTTGAGAGATTGTAGTGTAGCTGGATGGCTCCTCGGAAACCCAATGTGTGACGAATTCATCAATGTGCCGGAATGGTCTTACATAGTGGAGAAGGCCAATCCAGTCAATGACCTCTGTTACCCAGGGGATTTCAATGACTATGAAGAATTGAAACACCTATTGAGCAGAATAAACCATTTTGAGAAAATTCAGATCATCCCCAAAAGTTCTTGGCCCAGTCATGAAGCCTCATTAGGGGTGAGCTCAGCATGTCCATACCAG---GGAAAGTCCTCCTTTTTCAGAAATGTGGTATGGCTTATCAAAAAGAACAGTACATACCCAACAATAAAGAGGAGCTACAATAATACCAACCAAGAAGATCTTTTGGTACTGTGGGGGATTCACCATCCTAATGATGCGGCAGAGCAGACAAAGCTCTATCAAAACCCAACCACCTATATTTCCGTTGGGACATCAACACTAAACCAGAGATTGGTACCAAGAATAGCTACTAGATCCAAAGTAAACGGGCAAAGTGGAAGGATGGAGTTCTTCTGGACAATTTTAAAACCGAATGATGCAATCAATTTCGAGAGTAATGGAAATTTCATTGCCCCAGAATATGCATACAAAATTGTCAAGAAAGGGGACTCAACAATTATGAAAAGTGAATTGGAATATGGTAACTGCAACACCAAGTGTCAAACACCAATGGGGGCGATAAATTCTAGTATGCCATTCCACAATATACACCCTCTCACTATCGGGGAATGCCCCAAATATGTGAAATCAAACAGATTAGTCCTTGCGACTGGGCTCAGAAATAGCCCTCAAAGAGAGAGA------AGAAAAAAGAGAGGATTATTTGGAGCTATAGCAGGTTTTATAGAGGGAGGATGGCAGGGAATGGTAGATGGTTGGTATGGGTACCACCACAGCAATGAGCAGGGGAGTGGGTACGCTGCAGACAAAGAATCCACTCAAAAGGCAATAGATGGAGTCACCAATAAGGTCAACTCGATCATTGACAAAATGAACACTCAGTTTGAGGCCGTTGGAAGGGAATTTAACAACTTAGAAAGGAGAATAGAGAATTTAAACAAGAAGATGGAAGACGGGTTCCTAGATATCTGGACTTATAATGCTGAACTTCTGGTTCTCATGGAAAATGAGAGAACTCTAGACTTTCATGACTCAAATGTCAAGAACCTTTACGACAAGGTCCGACTACAGCTTAGGGATAATGCAAAGGAGCTGGGTAACGGTTGTTTCGAGTTCTATCATAAATGTGATAATGAATGTATGGAAAGTGTAAGAAACGGAACGTATGACTACCCGCAGTATTCAGAAGAAGCAAAACTAAAAAGAGAGGAAATAAGTGGAGTAAAATTGGAATCAATAGGAATTTACCAAATACTGTCAATTTATTCCACAGTAGCGAGTTCCCTAGCACTGGCAATCATGGTAGCTGGTCTATCCTTATGGATGTGCTCCAATGGGTCGTTACAATGCAGAATTTGCATTTAG
		</sequence>
		<sequence>
			<taxon idref="H5N1_Avian_CY016899_A/duck/Egypt/2253-3/2006|2006.500"/>
			ATGGAGAAAATAGTGCTTCTTCTTGCAATAGTCAGTCTTGTTAAAAGTGATCAGATTTGCATTGGTTACCATGCAAACAACTCGACAGAGCAGGTTGACACAATAATGGAAAAGAACGTCACTGTTACACACGCCCAAGACATACTGGAAAAGACACACAACGGGAAACTCTGCGATCTAGATGGAGTGAAGCCTCTAATTTTAAGAGATTGTAGTGTAGCTGGATGGCTCCTCGGGAACCCAATGTGTGACGAATTCCTCAATGTGCCGGAATGGTCTTACATAGTGGAGAAGATCAATCCAGCCAATGACCTCTGTTACCCAGGGAATTTCAACGACTATGAAGAACTGAAACACCTATTGAGCAGAATAAACCATTTTGAGAAAATTCAGATCATCCCCAAAAGTTCTTGGTCAGATCATGAAGCCTCATCAGGAGTGAGCTCAGCATGTCCATACCAG---GGAAGATCCTCCTTTTTTAGAAATGTGGTATGGCTTATCAAAAAGGACAATGCATACCCAACAATAAAGAGAAGTTACAATAATACCAACCAAGAAGATCTTTTGGTACTGTGGGGGATCCACCATCCAAATGATGCGGCAGAGCAGACAAGGCTCTATCAAAACCCAACTACCTATATTTCCGTTGGGACATCAACACTAAACCAGAGATTGGTACCAAAAATAGCTACTAGATCTAAGGTAAACGGGCAAAGTGGAAGGATGGAGTTCTTTTGGACAATTTTAAAATCGAATGATGCAATAAACTTTGAGAGTAATGGAAATTTCATTGCTCCAGAAAATGCATACAAAATTGTCAAGAAAGGGGACTCAACAATTATGAAAAGTGAGTTGGAATATGGTAACTGCAACACCAAGTGTCAAACTCCAATAGGGGCGATAAACTCCAGTATGCCATTCCACAACATCCACCCTCTCACCATCGGGGAATGCCCCAAATATGTGAAATCAAAAAGATTAGTCCTTGCTACTGGGCTCAGAAATAGCCCTCAAGGAGAGAGA---AGAAGAAAAAAGAGAGGACTATTTGGAGCTATAGCAGGTTTTATAGAGGGAGGATGGCAGGGAATGGTAGATGGTTGGTATGGGTACCACCATAGCAACGAGCAGGGGAGTGGGTACGCTGCAGACAAAGAATCCACTCAAAAGGCAATAGATGGAGTCACCAATAAGGTCAACTCGATCATTGACAAAATGAACACTCAGTTTGAGGCTGTTGGAAGGGAATTTAATAACTTAGAAAGGAGAATAGAAAATTTAAACAAGAAGATGGAAGACGGATTCCTAGATGTCTGGACTTATAATGCTGAACTTCTGGTTCTCATGGAAAATGAGAGAACTCTAGACTTTCATGACTCAAATGTCAAGAACCTTTACGACAAGGTCCGACTACAGCTTAGGGATAATGCAAAGGAGCTTGGTAACGGTTGTTTCGAGTTCTATCACAGATGTGATAATGAATGTATGGAAAGTGTAAGAAACGGAACGTATGACTACCCGCAGTATTCAGAAGAAGCAAGATTAAAAAGAGAGGAAATAAGTGGAGTAAAATTGGAATCAATAGGAACTTACCAAATACTGTCAATTTATTCAACAGTGGCGAGCTCCCTAGCACTGGCAATCATGGTGGCTGGTCTATTTTTATGGATGTGCTCCAATGGATCGTTACAATGCAGAATTTGCATTTAA
		</sequence>
		<sequence>
			<taxon idref="H5N1_Avian_CY016915_A/ostrich/Nigeria/1047-25/2006|2006.500"/>
			ATGGAGAAAATAGTGCTTCTTTTTGCAATAGTCAGTCTTGTTAAAAGTGATCAGATTTGCATTGGTTACCATGCAAACAACTCGACAGAGCAGGTTGACACAATAATGGAAAAGAACGTCACTGTTACACACGCCCAAGACATACTGGAAAAGACACACAACGGGAAGCTCTGCGATCTAGATGGAGTGAAGCCTCTAATTTTAAGAGATTGTAGTGTAGCTGGATGGCTCCTCGGAAACCCAATGTGTGACGAATTCCTCAATGTGCCGGAATGGTCTTACATAGTGGAGAAGATCAATCCAGCCAATGACCTCTGTTACCCAGGGAATTTCAACGACTATGAAGAACTGAAACACCTATTGAGCAGAATAAACCATTTTGAGAAAATTCAGATCATTCCCAAAAGTTCTTGGTCAGATCATGAAGCCTCATCAGGGGTGAGCTCAGCATGTCCATACCAG---GGAAGGTCCTCCTTTTTTAGAAATGTGGTATGGCTTATCAAAAAGGACAATGCATACCCAACAATAAAGAGAAGTTACAATAATACCAACCAAGAAGATCTTTTGGTACTGTGGGGGATTCACCATCCAAATGATGCGACAGAGCAGACAAGGCTCTATCAAAACCCAACCACCTATATTTCCGTTGGGACATCAACACTAAACCAGAGATTGGTACCAAAAATAGCTACTAGATCCAAGGTAAACGGGCAAAGTGGAAGGATGGAGTTCTTTTGGACAATTTTAAAACCGAATGATGCAATAAACTTTGAGAGTAATGGAAATTTCATTGCTCCAGAAAATGCATACAAAATTGTCAAGAAAGGGGACTCAACAATTATGAAAAGTGAATTGGAATATGGTAACTGCAACACCAAGTGTCAAACTCCAATAGGGGCGATAAACTCTAGTATGCCATTCCACAACATCCACCCTCTCACCATCGGGGAATGCCCCAAATATGTGAAATCAAACAGATTAGTCCTTGCGACTGGGCTCAGAAATAGCCCTCAAGGAGAGAGA---AGAAGAAAAAAGAGAGGACTATTTGGAGCTATAGCAGGTTTTATAGAGGGAGGATGGCAGGGAATGGTAGATGGTTGGTATGGGTACCACCATAGCAACGAGCAGGGGAGTGGGTACGCTGCAGACAAAGAATCCACTCAAAAGGCAATAGATGGAGTCACCAATAAGGTCAACTCGATCATTGACAAAATGAACACTCAGTTTGAGGCCGTTGGAAGGGAATTTAATAACTTAGAAAGGAGAATAGAAAATTTAAACAAGAAGATGGAAGACGGATTCCTAGATGTCTGGACTTATAATGCTGAACTTTTGGTTCTCATGGAAAATGAGAGAACTCTAGACTTTCATGACTCAAATGTCAAGAACCTTTACGACAAGGTCCGACTACAGCTTAGGGATAATGCAAAAGAGCTTGGTAACGGTTGTTTCGAGTTCTATCACAGATGTGATAATGAATGTATGGAAAGTGTAAGAAACGGAACGTATGACTACCCGCAGTATTCAGAAGAAGCAAGATTAAAAAGAGAGGAAATAAGTGGAGTAAAATTGGAATCAATAGGAACCTACCAAATACTGTCAATTTATTCAACAGTGGCGAGCTCCCTAGCACTGGCAATCATGGTGGCTGGTCTATCTTTATGGATGTGCTCCAATGGATCGTTACAATGCAGAATTTGCATTTAA
		</sequence>
		<sequence>
			<taxon idref="H5N1_Avian_CY017027_A/duck/Niger/914/2006|2006.500"/>
			ATGGAGAAAATAGTGCTTCTTTTTGCAATAGTCAGTCTTGTTAAAAGTGATCAGATTTGCATTGGTTACCATGCAAACAACTCGACAGAGCAGGTTGACACAATAATGGAAAAGAACGTCACTGTTACACACGCCCAAGACATACTGGAAAAGACACACAACGGGAAGCTCTGCGATCTAGATGGAGTGAAGCCTCTAATTTTAAGAGATTGTAGTGTAGCTGGATGGCTCCTCGGAAACCCAATGTGTGACGAATTCCTCAATGTGCCGGAATGGTCTTACATAGTGGAGAAGATCAATCCAGCCAATGACCTCTGTTACCCAGGGAATTTCAACGACTATGAAGAACTGAAACACCTATTGAGCAGAATAAACCATTTTGAGAAAATTCAGATCATCCCCAAAAGTTCTTGGTCAGATCATGAAGCCTCATCAGGGGTGAGCTCAGCATGTCCATACCAG---GGAAGGTCCTCCTTTTTTAGAAATGTGGTATGGCTTATCAAAAAGGACAATGCATACCCAACAATAAAGAGAAGTTACAATAATACCAACCAAGAAGATCTTTTGGTACTGTGGGGGATTCACCATCCAAATGATGCGGCAGAGCAGACAAGGCTCTATCAAAACCCAACCACCTATATTTCCGTTGGGACATCAACACTAAACCAGAGATTGGTACCAAAAATAGCTACTAGATCCAAGGTAAACGGGCAAAGTGGAAGGATGGAGTTCTTTTGGACAATTTTAAAACCGAATGATGCAATAAACTTTGAGAGTAATGGAAATTTCATTGCTCCAGAAAATGCATACAAAATTGTCAAGAAAGGGGACTCAACAATTATGAAAAGTGAATTGGAATATGGTAACTGCAACACCAAGTGTCAAACTCCAATAGGGGCGATAAACTCTAGTATGCCATTCCACAACATCCACCCTCTCACCATCGGGGAATGCCCCAAATATGTGAAATCAAACAGATTAGTCCTTGCGACTGGGCTCAGAAATAGCCCTCAAGGAGAGAGA---AGAAGAAAAAAGAGAGGACTATTTGGAGCTATAGCAGGTTTTATAGAGGGAGGATGGCAGGGAATGGTAGATGGTTGGTATGGGTACCACCATAGCAACGAGCAGGGGAGTGGGTACGCTGCAGACAAAGAATCCACTCAAAAGGCAATAGATGGAGTTACCAATAAGGTCAACTCGATCATTGACAAAATGAACACTCAATTTGAGGCCGTTGGAAGGGAATTTAATAACTTAGAAAGGAGAATAGAAAATTTAAACAAGAAGATGGAAGACGGATTCCTAGATGTCTGGACTTATAATGCTGAACTTCTGGTTCTCATGGAAAATGAGAGAACTCTAGACTTTCATGACTCAAATGTCAAGAACCTTTACGACAAGGTCCGACTACAGCTTAGGGATAATGCAAAAGAGCTTGGTAACGGTTGTTTCGAGTTCTATCACAGATGTGATAATGAATGTATGGAAAGTGTAAGAAACGGAACGTATGACTACCCGCAGTATTCAGAAGAAGCAAGATTAAAAAGAGAGGAAATAAGTGGAGTAAAATTGGAATCAATAGGAACCTACCAAATACTGTCAATTTATTCAACAGTGGCGAGCTCCCTAGCACTGGCAATCATGGTGGCTGGTCTATCTTTATGGATGTGCTCCAATGGATCGTTACAATGCAGAATTTGCATTTAA
		</sequence>
		<sequence>
			<taxon idref="H5N1_Avian_MF566119_A/duck/Niger/2090/2006|2006.123"/>
			ATGGAGAAAATAGTGCTTCTTTTTGCAATAGTCAGTCTTGTTAAAAGTGATCAGATTTGCATTGGTTACCATGCAAACAACTCGACAGAGCAGGTTGACACAATAATGGAAAAGAACGTCACTGTTACACACGCCCAAGACATACTGGAAAAGACACACAACGGGAAGCTCTGCGATCTAGATGGAGTGAAGCCTCTAATTTTAAGAGATTGTAGTGTAGCTGGATGGCTCCTCGGAAACCCAATGTGTGACGAATTCCTCAATGTGCCGGAATGGTCTTACATAGTGGAGAAGATCAATCCAGCCAATGACCTCTGTTACCCAGGGAATTTCAACGACTATGAAGAACTGAAACACCTATTGAGCAGAATAAACCATTTTGAGAAAATTCAGATCATCCCCAAAAGTTCTTGGTCAGATCATGAAGCCTCATCAGGGGTGAGCTCAGCATGTCCATACCAG---GGAAGGTCCTCCTTTTTTAGAAATGTGGTATGGCTTATCAAAAAGGACAATGCATACCCAACAATAAAGAGAAGTTACAATAATACCAACCAAGAAGATCTTTTGGTACTGTGGGGGATTCACCATCCAAATGATGCGGCAGAGCAGACAAGGCTCTATCAAAACCCAACCACCTATATTTCCGTTGGGACATCAACACTAAACCAGAGATTGGTACCAAAAATAGCTACTAGATCCAAGGTAAACGGGCAAAGTGGAAGGATGGAGTTCTTTTGGACAATTTTAAAACCGAATGATGCAATAAACTTTGAGAGTAATGGAAATTTCATTGCTCCAGAAAATGCATACAAAATTGTCAAGAAAGGGGACTCAACAATTATGAAAAGTGAATTGGAATATGGTAACTGCAACACCAAGTGTCAAACTCCAATAGGGGCGATAAACTCTAGTATGCCATTCCACAACATCCACCCTCTCACCATCGGGGAATGCCCCAAATATGTGAAATCAAACAGATTAGTCCTTGCGACTGGGCTCAGAAATAGCCCTCAAGGAGAGAGA---AGAAGAAAAAAGAGAGGACTATTTGGAGCTATAGCAGGTTTTATAGAGGGAGGATGGCAGGGAATGGTAGATGGTTGGTATGGGTACCACCATAGCAACGAGCAGGGGAGTGGGTACGCTGCAGACAAAGAATCCACTCAAAAGGCAATAGATGGAGTTACCAATAAGGTCAACTCGATCATTGACAAAATGAACACTCAGTTTGAGGCCGTTGGAAGGGAATTTAATAACTTAGAAAGGAGAATAGAAAATTTAAACAAGAAGATGGAAGACGGATTCCTAGATGTCTGGACTTATAATGCTGAACTTCTGGTTCTCATGGAAAATGAGAGAACTCTAGACTTTCATGACTCAAATGTCAAGAACCTTTACGACAAGGTCCGACTACAGCTTAGGGATAATGCAAAAGAGCTTGGTAACGGTTGTTTCGAGTTCTATCACAGATGTGATAATGAATGTATGGAAAGTGTAAGAAACGGAACGTATGACTACCCGCAGTATTCAGAAGAAGCAAGATTAAAAAGAGAGGAAATAAGTGGAGTAAAATTGGAATCAATAGGAACCTACCAAATACTGTCAATTTATTCAACAGTGGCGAGCTCCCTAGCACTGGCAATCATGGTGGCTGGTCTATCTTTATGGATGTGCTCCAATGGATCGTTACAATGCAGAATTTGCATTTAA
		</sequence>
		<sequence>
			<taxon idref="H5N1_Avian_CY017043_A/swan/Slovenia/760/2006|2006.500"/>
			ATGGAGAAAATAGTGCTTCTTCTTGCAATAGTCAGTCTTGTTAAAAGTGATCAGATTTGCATTGGTTACCATGCAAACAACTCGACAGAGCAGGTTGACACAATAATGGAAAAGAACGTCACTGTTACACACGCCCAAGACATACTGGAAAAGACACACAACGGGAAACTCTGCGATCTAGATGGAGTGAAGCCTCTAATTTTAAGAGATTGTAGTGTAGCTGGATGGCTCCTCGGGAACCCAATGTGTGACGAATTCCTCAATGTGCCGGAATGGTCTTACATAGTGGAGAAGATCAATCCAGCCAATGACCTCTGTTACCCAGGGAATTTCAACGACTATGAAGAACTGAAACACCTATTGAGCAGAATAAACCATTTTGAGAAAATTCAGATCATCCCCAAAAGTTCTTGGTCAGATCATGAAGCCTCATCAGGGGTGAGCTCAGCATGTCCATACCAG---GGAAGGTCCTCCTTTTTTAGAAATGTGGTATGGCTTATCAAAAAGGACAATGCATACCCAACAATAAAGAGAAGTTACAATAATACCAACCAAGAAGATCTTTTGGTACTGTGGGGGATTCACCATCCAAATGATGCGGCAGAGCAGACAAGGCTCTATCAAAACCCAACTACCTATATTTCCGTTGGGACATCAACACTAAACCAGAGATTGGTACCAAAAATAGCTACTAGATCTAAGGTAAACGGGCAAAGTGGAAGGATGGAGTTCTTTTGGACAATTTTAAAACCGAATGATGCAATAAACTTTGAGAGTAATGGAAATTTCATTGCTCCAGAAAATGCATACAAAATTGTCAAGAAAGGGGACTCAACAATTATGAAAAGTGAGTTGGAATATGGTAACTGCAACACCAAGTGTCAAACTCCAATAGGGGCGATAAACTCTAGTATGCCATTCCACAACATCCACCCTCTCACCATTGGGGAATGCCCCAAATATGTGAAATCAAACAGATTAGTCCTTGCTACTGGGCTCAGAAATAGCCCTCAAGGAGAGAGA---AGAAGAAAAAAGAGAGGACTATTTGGAGCTATAGCAGGTTTTATAGAGGGAGGATGGCAGGGAATGGTAGATGGTTGGTATGGGTACCACCATAGCAACGAGCAGGGGAGTGGGTACGCTGCAGACAAAGAATCCACTCAAAAGGCAATAGATGGAGTCACCAATAAGGTCAACTCGATCATTGACAAAATGAACACTCAGTTTGAGGCTGTTGGAAGGGAATTTAATAACTTAGAAAGGAGAATAGAAAATTTAAACAAGAAGATGGAAGACGGATTCCTAGATGTCTGGACTTATAATGCTGAACTTCTGGTTCTCATGGAAAATGAGAGAACTCTAGACTTTCATGACTCAAATGTCAAGAACCTTTACGACAAGGTCCGACTACAGCTTAGGGATAATGCAAAGGAGCTTGGTAACGGTTGTTTCGAGTTCTATCACAGATGTGATAATGAATGTATGGAAAGTGTAAGAAACGGAACGTATGACTACCCGCAGTATTCAGAAGAAGCAAGATTAAAAAGAGAGGAAATAAGTGGAGTAAAATTGGAATCAATAGGAACTTACCAAATACTGTCAATTTATTCAACAGTGGCGAGCTCCCTAGCACTGGCAATCATGGTGGCTGGTCTATCTTTATGGATGTGCTCCAATGGATCGTTACAATGCAGAATTTGCATTTAA
		</sequence>
		<sequence>
			<taxon idref="H5N1_Avian_CY020653_A/turkey/Egypt/2253-2/2006|2006.500"/>
			ATGGAGAAAATAGTGCTTCTTCTTGCAATAGTCAGTCTTGTTAAAAGTGATCAGATTTGCATTGGTTACCATGCAAACAACTCGACAGAGCAGGTTGACACAATAATGGAAAAGAACGTCACTGTTACACACGCCCAAGACATACTGGAAAAGACACACAACGGGAAACTCTGCGATCTAGATGGAGTGAAGCCTCTAATTTTAAGAGATTGTAGTGTAGCTGGATGGCTCCTCGGGAACCCAATGTGTGACGAATTCCTCAATGTGCCGGAATGGTCTTACATAGTGGAGAAGATCAATCCAGCCAATGACCTCTGTTACCCAGGGAATTTCAACGACTATGAAGAACTGAAACACCTATTGAGCAGAATAAACCATTTTGAGAAAATTCAGATCATCCCCAAAAGTTCTTGGTCAGATCATGAAGCCTCATCAGGAGTGAGCTCAGCATGTCCATACCAG---GGAAGATCCTCCTTTTTTAGAAATGTGGTATGGCTTATCAAAAAGGACAATGCATACCCAACAATAAAGAGAAGTTACAATAATACCAACCAAGAAGATCTTTTGGTACTGTGGGGGATTCACCATCCGAATGATGCGGCAGAGCAGACAAGGCTCTATCAAAACCCAACTACCTATATTTCCGTTGGGACATCAACACTAAACCAGAGATTGGTACCAAAAATAGCTACTAGATCTAAGGTAAACGGGCAAAGTGGAAGGATGGAGTTCTTTTGGACAATTTTAAAATCGAATGATGCAATAAACTTTGAGAGTAATGGAAATTTCATTGCTCCAGAAAATGCATACAAAATTGTCAAGAAAGGGGACTCAACAATTATGAAAAGTGAGTTGGAATATGGTAACTGCAACACCAAGTGTCAAACTCCAATAGGGGCGATAAACTCCAGTATGCCATTCCACAACATCCACCCTCTCACCATCGGGGAATGCCCCAAATATGTGAAATCAAACAGATTAGTCCTTGCTACTGGGCTCAGAAATAGCCCTCAAGGAGAGAGA---AGAAGAAAAAAGAGAGGACTATTTGGAGCTATAGCAGGTTTTATAGAGGGAGGATGGCAGGGAATGGTAGATGGTTGGTATGGGTACCACCATAGCAACGAGCAGGGGAGTGGGTACGCTGCAGACAAAGAATCCACTCAAAAGGCAATAGATGGAGTCACCAATAAGGTCAACTCGATCATTGACAAAATGAACACTCAGTTTGAGGCTGTTGGAAGGGAATTTAATAACTTAGAAAGGAGAATAGAAAATTTAAACAAGAAGATGGAAGACGGATTCCTAGATGTCTGGACTTATAATGCTGAACTTCTGGTTCTCATGGAAAATGAGAGAACTCTAGACTTTCATGACTCAAATGTCAAGAACCTTTACGACAAGGTCCGACTACAGCTTAGGGATAATGCAAAGGAGCTTGGTAACGGTTGTTTCGAGTTCTATCACAGATGTGATAATGAATGTATGGAAAGTGTAAGAAACGGAACGTATGACTACCCGCAGTATTCAGAAGAAGCAAGATTAAAAAGAGAGGAAATAAGTGGAGTAAAATTGGAATCAATAGGAACTTACCAAATACTGTCAATTTATTCAACAGTGGCGAGCTCCCTAGCACTGGCAATCATGGTGGCTGGTCTATTTTTATGGATGTGCTCCAATGGATCGTTACAATGCAGAATTTGCATTTAA
		</sequence>
		<sequence>
			<taxon idref="H5N1_Avian_CY020645_A/chicken/Egypt/2253-1/2006|2006.500"/>
			ATGGAGAAAATAGTGCTTCTTCTTGCAATAGTCAGTATTGTTAAAAGTGATCAGATTTGCATTGGTTACCATGCAAACAACTCGACAGAGCAGGTTGACACAATAATGGAAAAGAACGTCACTGTTACACACGCCCAAGACATACTGGAAAAGACACACAACGGGAAACTCTGCGATCTAGATGGAGTGAAGCCTCTAATTTTAAGAGATTGTAGTGTAGCTGGATGGCTCCTCGGGAACCCAATGTGTGACGAATTCCTCAATGTGCCGGAATGGTCTTACATAGTGGAGAAGATCAATCCAGCCAATGACCTCTGTTACCCAGGGAATTTCAACGACTATGAAGAACTGAAACACCTATTGAGCAGAATAAACCATTTTGAGAAAATTCAGATCATCCCCAAAAGTTCTTGGTCAGATCATGAAGCCTCATCAGGAGTGAGCTCAGCATGTCCATACCAG---GGAAGATCCTCCTTTTTTAGAAATGTGGTATGGCTTATCAAAAAGGACAATGCATACCCAACAATAAAGAGAAGTTACAATAATACCAACCAAGAAGATCTTTTGGTACTGTGGGGGATTCACCATCCAAATGATGCGGCAGAGCAGACAAGGCTCTATCAAAACCCAACTACCTATATTTCCGTTGGGACATCAACACTAAACCAGAGATTGGTACCAAAAATAGCTACTAGATCTAAGGTAAACGGGCAAAGTGGAAGGATGGAGTTCTTTTGGACAATTTTAAAATCGAATGATGCAATAAACTTTGAGAGTAATGGAAATTTCATTGCTCCAGAAAATGCATACAAAATTGTCAAGAAAGGGGACTCAACAATTATGAAAAGTGAGTTGGAATATGGTAACTGCAACACCAAGTGTCAAACTCCAATAGGGGCGATAAACTCCAGTATGCCATTCCACAACATCCACCCTCTCACCATCGGGGAATGCCCCAAATATGTGAAATCAAACAGATTAGTCCTTGCTACTGGGCTCAGAAATAGCCCTCAAGGAGAGAGA---AGAAGAAAAAAGAGAGGACTATTTGGAGCTATAGCAGGTTTTATAGAGGGAGGATGGCAGGGAATGGTAGATGGTTGGTATGGGTACCACCATAGCAACGAGCAGGGGAGTGGGTACGCTGCAGACAAAGAATCCACTCAAAAGGCAATAGATGGAGTCACCAATAAGGTCAACTCGATCATTGACAAAATGAACACTCAGTTTGAGGCTGTTGGAAGGGAATTTAATAACTTAGAAAGGAGAATAGAAAATTTAAACAAGAAGATGGAAGACGGATTCCTAGATGTCTGGACTTATAATGCTGAACTTCTGGTTCTCATGGAAAATGAGAGAACTCTAGACTTTCATGACTCAAATGTCAAGAACCTTTACGACAAGGTCCGACTACAGCTTAGAGATAATGCAAAGGAGCTTGGTAACGGTTGTTTCGAGTTCTATCACAGATGTGATAATGAATGTATGGAAAGTGTAAGAAACGGAACGTATGACTACCCGCAGTATTCAGAAGAAGCAAGATTAAAAAGAGAGGAAATAAGTGGAGTAAAATTGGAATCAATAGGAACTTACCAAATACTGTCAATTTATTCAACAGTGGCGAGCTCCCTAGCACTGGCAATCATGGTGGCTGGTCTATTTTTATGGATGTGCTCCAATGGATCGTTACAATGCAGAATTTGCATTTAA
		</sequence>
		<sequence>
			<taxon idref="H5N1_Avian_CY020701_A/turkey/Ivory_Coast/4372-3/2006|2006.953"/>
			ATGGAGAAAATAGTGCTTCTTCTTGCAATAGCCAGTCTTGTTAAAGGTGATCAGATTTGCATTGGTTACCATGCAAACAACTCGACAGAGCAGGTTGACACAATAATGGAAAAGAACGTCACTGTTACACACGCCCAAGACATACTGGAAAAGACACACAACGGGAAACTCTGCGATCTAGATGGAGTGAAGCCTCTAATTTTAAGAGATTGTAGTGTAGCTGGATGGCTCCTCGGGAACCCAATGTGTGACGAATTCCTCAATGTGCCGGAATGGTCTTACATAGTGGAGAAGATCAATCCAGCCAATGACCTCTGTTACCCAGGGAATTTCAACGACTATGAAGAACTGAAACACCTATTGAGCAGAATAAACCATTTTGAGAAAATTCAGATCATCCCCAAGAGTTCTTGGTCAGATCATGAAGCCTCATCAGGGGTGAGCTCAGCATGTCCATACCAG---GGAAGGTCCTCCTTTTTTAGAAATGTGGTATGGCTTATCAAAAAGGACGATGCATACCCAACAATAAAGAGAAGTTACAATAATACCAACCAAGAAGATCTTTTGGTACTGTGGGGGATTCACCATCCAAATGATGCGGCAGAGCAGACAAGACTCTATCAAAACCCAACCACCTATATTTCCGTTGGGACATCAACACTAAACCAGAGATTGGTACCAAAAATAGCTACTAGATCCAAGGTAAACGGGCAAAGTGGAAGGATGGAGTTCTTTTGGACAATTTTAAAACCGAATGATGCAATAAACTTTGAGAGTAATGGAAATTTCATTGCTCCAGAAAATGCATACAAAATTGTCAAGAAAGGGGACTCAACAATTATGAAAAGTGAATTGGAATATGGTAACTGCAACACCAAGTGTCAAACTCCAATAGGGGCGATAAACTCTAGTATGCCATTCCACAACATCCACCCTCTCACCATCGGGGAATGCCCCAAATATGTGAAATCAAACAGATTAGTCCTTGCGACTGGGCTCAGAAATAGCCCTCAAGGAGAGAGA---AGAAGAAAAAAGAGAGGACTATTTGGAGCTATAGCAGGTTTTATAGAGGGAGGATGGCAGGGAATGGTAGATGGTTGGTATGGGTACCACCATAGCAACGAGCAGGGGAGTGGGTACGCTGCAGACAAAGAGTCCACTCAAAAGGCAATAGATGGAGTCACCAATAAGGTCAACTCGATCATTGACAAAATGAACACTCAGTTTGAGGCTGTTGGAAGGGAATTTAATAACTTAGAAAGGAGAATAGAAAATTTAAACAAGAAGGTGGAAGACGGATTCCTAGATGTCTGGACTTATAATGCTGAACTTCTGGTTCTCATGGAAAATGAGAGAACTCTAGACTTTCATGACTCAAATGTCAAGAACCTTTACGACAAGGTTCGACTACAGCTTAGGGATAATGCAAAGGAGCTTGGTAACGGTTGTTTCGAGTTCTATCACAGATGTGATAATGAATGTATGGAAAGTGTAAGAAACGGAACGTATGACTACCCGCAGTATTCAGAAGAAGCAAGATTAAAAAGAGAGGAAATAAGTGGAGTAAAATTGGAATCAATAGGAACTTACCAAATACTGTCAATTTATTCAACAGTGGCGAGCTCCCTAGCACTGGCAATCATGGTGGCTGGTCTATCTTTATGGATGTGCTCCAATGGGTCGTTACAATGCAGAATTTGCATCTAA
		</sequence>
		<sequence>
			<taxon idref="H5N1_Avian_CY020709_A/turkey/Ivory_Coast/4372-4/2006|2006.953"/>
			ATGGAGAAAATAGTGCTTCTTCTTGCAATAGCCAGTCTTGTTAAAGGTGATCAGATTTGCATTGGTTACCATGCAAACAACTCGACAGAGCAGGTTGACACAATAATGGAAAAGAACGTCACTGTTACACACGCCCAAGACATACTGGAAAAGACACACAACGGGAAACTCTGCGATCTAGATGGAGTGAAGCCTCTAATTTTAAGAGATTGTAGTGTAGCTGGATGGCTCCTCGGGAACCCAATGTGTGACGAATTCCTCAATGTGCCGGAATGGTCTTACATAGTGGAGAAGATCAATCCAGCCAATGACCTCTGTTACCCAGGGAATTTCAACGACTATGAAGAACTGAAACACCTATTGAGCAGAATAAACCATTTTGAGAAAATTCAGATCATCCCCAAGAGTTCTTGGTCAGATCATGAAGCCTCATCAGGGGTGAGCTCAGCATGTCCATACCAG---GGAAGGTCCTCCTTTTTTAGAAATGTGGTATGGCTTATCAAAAAGGACGATGCATACCCAACAATAAAGAGAAGTTACAATAATACCAACCAAGAAGATCTTTTGGTACTGTGGGGGATTCACCATCCAAATGATGCGGCAGAGCAGACAAGACTCTATCAAAACCCAACCACCTATATTTCCGTTGGGACATCAACACTAAACCAGAGATTGGTACCAAAAATAGCTACTAGATCCAAGGTAAACGGGCAAAGTGGAAGGATGGAGTTCTTTTGGACAATTTTAAAACCGAATGATGCAATAAACTTTGAGAGTAATGGAAATTTCATTGCTCCAGAAAATGCATACAAAATTGTCAAGAAAGGGGACTCAACAATTATGAAAAGTGAATTGGAATATGGTAACTGCAACACCAAGTGTCAAACTCCAATAGGGGCGATAAACTCTAGTATGCCATTCCACAACATCCACCCTCTCACCATCGGGGAATGCCCCAAATATGTGAAATCAAACAGATTAGTCCTTGCGACTGGGCTCAGAAATAGCCCTCAAGGAGAGAGA---AGAAGAAAAAAGAGAGGACTATTTGGAGCTATAGCAGGTTTTATAGAGGGAGGATGGCAGGGAATGGTAGATGGTTGGTATGGGTACCACCATAGCAACGAGCAGGGGAGTGGGTACGCTGCAGACAAAGAGTCCACTCAAAAGGCAATAGATGGAGTCACCAATAAGGTCAACTCGATCATTGACAAAATGAACACTCAGTTTGAGGCTGTTGGAAGGGAATTTAATAACTTAGAAAGGAGAATAGAAAATTTAAACAAGAAGGTGGAAGACGGATTCCTAGATGTCTGGACTTATAATGCTGAACTTCTGGTTCTCATGGAAAATGAGAGAACTCTAGACTTTCATGACTCAAATGTCAAGAACCTTTACGACAAGGTTCGACTACAGCTTAGGGATAATGCAAAGGAGCTTGGTAACGGTTGTTTCGAGTTCTATCACAGATGTGATAATGAATGTATGGAAAGTGTAAGAAACGGAACGTATGACTACCCGCAGTATTCAGAAGAAGCAAGATTAAAAAGAGAGGAAATAAGTGGAGTAAAATTGGAATCAATAGGAACTTACCAAATACTGTCAATTTATTCAACAGTGGCGAGCTCCCTAGCACTGGCAATCATGGTGGCTGGTCTATCTTTATGGATGTGCTCCAATGGGTCGTTACAATGCAGAATTTGCATCTAA
		</sequence>
		<sequence>
			<taxon idref="H5N1_Avian_CY021397_A/mallard/Italy/3401/2005|2005.500"/>
			ATGGAGAAAATAGTGCTTCTTCTTGCAGTAGTCAGTCTTGTTAAAAGTGACCAGATTTGCATTGGTTACCATGCAAACAACTCGACAGAACAGGTTGACACAATAATGGAAAAGAATGTTACTGTCACACACGCCCAAGACATACTAGAAAAGGCACACAACGGGAAGCTCTGCAGCCTAAACGGAGTAAAGCCTCTCATTTTGAGGGATTGTAGTGTAGCTGGATGGCTCCTCGGAAACCCCATGTGTGACGAATTCCTCAATGTACCAGAATGGTCTTACATAGTGGAGAAGGACAACCCAATCAATGGCCTCTGCTACCCAGGGGACTTTAACGACTATGAAGAACTGAAACACCTATTGAGTAACACAAACCATTTTGAGAAAATTCAAATCATCCCCAGAAGTTCTTGGTCCAATCATGAAGCCTCATCAGGGGTGAGCTCTGCATGCCCATATAAT---GGGAGGTCCTCCTTTTTTCGAAATGTGGTGTGGCTTATTAAAAAGAACAATGCATACCCAACAATAAAGAGGAGTTACAATAATACCAACCAAGAAGATCTTTTGGTGCTATGGGGGATTCATCATCCTAATGATGCTGCAGAGCAGACGAAGCTCTATCAAAACCCAACCACTTACGTTTCAGTTGGAACATCAACACTGAACCAGAGGTCGGTACCAGAAATAGCTACTAGACCCAAAGTGAACGGGCAAAGTGGGAGAATGGAGTTCTTCTGGACAATTTTAAAACCGAATGATGCCATCAATTTCGAGAGCAATGGAAATTTTATTGCTCCAGAATATGCATACAAAATTGTCAAGAAGGGGGATTCAGCAATCATGAAAAGTGGCTTGGAATACGGTAACTGCAACACCAAGTGTCAAACTCCAATGGGTGCGATAAACTCTAGCATGCCATTCCACAACATACACCCTCTCACCATTGGGGAATGCCCCAAATACGTGAAATCAGATAGATTAGTTCTTGCGACTGGACTCAGGAATGTTCCTCAAAGAGAAACA---------------AGAGGGCTATTTGGGGCTATAGCAGGCTTTATAGAAGGAGGGTGGCAAGGCATGGTAGATGGTTGGTATGGATACCACCATAGCAATGAGCAGGGGAGTGGATACGCTGCAGACAAGGAGTCCACTCAAAAGGCAATAGATGGAATCACTAATAAGGTTAATTCAATCATTGACAAAATGAACACTCAGTTTGAGGCCGTTGGAAAAGAATTCAACAACCTGGAAAGGAGGATAGAAAATCTAAACAAGAAGATGGAAGACGGATTTCTAGATGTCTGGACTTATAATGCTGAACTTCTGGTTCTCATGGAAAATGAGAGAACTCTAGACTTTCATGACTCAAATGTCAAGAACCTTTATGACAAGGTTCGACTACAGCTTAGAGATAATGCAAAGGAGTTGGGTAATGGTTGTTTCGAGTTCTATCACAAATGTGATAATGAATGTATGGAAAGTGTAAGAAACGGAACATATGACTACCCGCAATATTCAGAAGAGGCAAGACTAAATAGAGAGGAAATAAGTGGAGTAAAATTGGAATCAATGGGAACTTACCAAATACTGTCAATTTATTCAACAGTGGCGAGTTCCCTAGCACTGGCAATCATGATAGCTGGTCTATCTTTCTGGATGTGTTCCAATGGATCATTGCAGTGCAGAATTTGCATTTAA
		</sequence>
		<sequence>
			<taxon idref="H5N1_Avian_CY029956_A/chicken/Kuwait/KISR3/2007|2007.500"/>
			ATGGAGAAAATAGTGCTTCTTCTTGCAATAATCAATCTTGTTAAAAGTGATCAGATTTGCATTGGTTACCATGCAAACAACTCGACAGAGCAGGTTGACACAATAATGGAAAAGAACGTCACTGTTACACACGCCCAAGACATACTGGAAAAGACACACAACGGGAAGCTCTGCGATCTAGACGGAGTGAAGCCTCTAATTTTAAGAGATTGTAGTGTAGCTGGATGGCTCCTCGGGAATCCAATGTGTGACGAATTCCTCAATGTGCCGGAATGGTCTTACATAGTGGAGAAGATCAATCCAGCCAATGACCTCTGTTACCCAGGGAATTTCAACGACTATGAAGAACTGAAACACCTATTGAGCAGAATAAACCATTTTGAGAAAATTCAGATCATCCCCAAAAGTTCTTGGTCAGATCATGAAGCCTCATCAGGGGTGAGCTCAGCATGTCCATACCAG---GGAAGGTCCTCCTTTTTTAGAAATGTGGTATGGCTTATCAAAAAGAACGATGCATACCCAACAATAAAGATAAGTTACAATAATACCAACCAAGAAGATCTTTTGGTACTGTGGGGGATTCACCATCCAAATGATGCGGCAGAGCAGACAAGGCTCTATCAAAACCCAACCACCTATATTTCCGTTGGGACATCAACACTAAACCAGAGATTGGTACCAAAAATAGCTACTAGATCCAAGGTAAACGGGCAAAGTGGAAGGATGGAGTTCTTTTGGACAATTTTAAAACCGAATGATGCAATAAATTTTGAGAGTAATGGAAATTTCATTGCTCCAGAAAATGCATACAAAATTGTCAAGAAAGGGGACTCAACAATCATGAAAAGTGAATTGGAATATGGTAACTGCAACACCAAGTGTCAAACTCCAATAGGGGCGATAAACTCTAGTATGCCATTCCACAACATCCACCCTCTCACCATTGGGGAATGCCCCAAATATGTGAAATCAAACAGATTAGTCCTTGCGACTGGGCTCAGAAATAGCCCTCAAGGAGAGAGA---AGAAGAAAAAAGAGAGGACTATTTGGAGCTATAGCAGGTTTTATAGAGGGAGGATGGCAGGGAATGGTAGATGGTTGGTATGGGTACCACCATAGTAACGAGCAGGGGAGTGGGTACGCTGCAGACAAAGAATCCACTCAAAAGGCAATAGATGGAGTCACCAATAAGGTCAACTCGATCATTGACAAAATGAACACTCAGTTTGAGGCCGTTGGAAGAGAATTTAATAACTTAGAAAGGAGAATAGAGAATTTAAACAAGAAGATGGAAGACGGATTTCTAGATGTCTGGACTTATAATGCTGAACTTTTGGTTCTCATGGAAAATGAGAGAACTCTAGACTTTCATGACTCAAATGTCAAGAACCTTTACGACAAGGTCCGACTACAGCTTAGGGATAATGCAAAAGAGCTTGGTAACGGTTGTTTCGAGTTCTATCACAGATGTGATAATGAATGTATGGAAAGTGTAAGAAACGGAACGTATGACTACCCGCAGTATTCAGAAGAATCAAGATTAAAAAGAGAGGAAATAAGTGGAGTAAAGTTGGAGTCAATAGGAACTTATCAAATACTGTCAATTTATTCAACAGTGGCGAGCTCCCTAGCACTGGCAATCATGGTGGCTGGTCTATCTTTATGGATGTGCTCCAATGGATCGTTACAATGCAGAATTTGCATTTAA
		</sequence>
		<sequence>
			<taxon idref="H5N1_Avian_CY029996_A/chicken/Kuwait/KISR9/2007|2007.500"/>
[truncated: 1,930,946 more chars]
